# Supplementary material for: The Language of Innovation
Source: PLoS One. 2020 Apr 30;15(4):e0230107. doi: 10.1371/journal.pone.0230107 (PMC7194493; doi:10.1371/journal.pone.0230107)
Supplement: S24 File — (GZ) [file pone.0230107.s024.tar.gz › 2002-2006/V2Run_7_VS_4500_embeddings2002-2006ED32.txt]

-2.242049127817153931e-01 -2.004843205213546753e-01 -2.303371727466583252e-01 -1.038235425949096680e-02 -5.368277803063392639e-02 7.890505343675613403e-02 -1.395502090454101562e-01 -4.166824519634246826e-01 4.040513932704925537e-01 -2.689667232334613800e-02 1.256769150495529175e-01 3.975705802440643311e-01 4.588013887405395508e-02 5.641318112611770630e-02 -5.891703814268112183e-02 8.256357163190841675e-02 -3.147383630275726318e-01 3.018146380782127380e-02 -8.163747191429138184e-02 -2.009316533803939819e-02 -1.500297933816909790e-01 -1.048432365059852600e-01 6.757944822311401367e-02 -2.912955880165100098e-01 7.207317650318145752e-02 -9.634988754987716675e-02 8.758122473955154419e-02 5.986961722373962402e-02 -1.031706631183624268e-01 -3.237093240022659302e-02 1.097376793622970581e-01 1.460396945476531982e-01
-1.838173866271972656e-01 -1.563424170017242432e-01 -4.360913634300231934e-01 2.550603449344635010e-01 5.372507497668266296e-02 -1.290582269430160522e-01 -1.803037971258163452e-01 8.754495531320571899e-02 2.700377106666564941e-01 5.522806942462921143e-02 -1.315082516521215439e-02 1.979114562273025513e-01 1.617937348783016205e-02 7.629719562828540802e-03 7.303080521523952484e-03 -1.741925925016403198e-01 -2.203494906425476074e-01 5.173075199127197266e-02 -5.724141374230384827e-02 -4.235022068023681641e-01 1.965967863798141479e-01 8.793798089027404785e-02 6.581241637468338013e-02 -8.156564831733703613e-02 -2.786531448364257812e-01 1.335161626338958740e-01 1.131547167897224426e-01 -6.008978560566902161e-02 7.630159705877304077e-02 -8.433520048856735229e-02 2.490858286619186401e-01 -5.193058773875236511e-02
1.244301050901412964e-01 -2.190622501075267792e-02 -5.900604724884033203e-01 2.016527056694030762e-01 -8.566131442785263062e-02 -1.151161119341850281e-01 1.271414309740066528e-01 4.316949471831321716e-02 2.473250329494476318e-01 -2.025277167558670044e-01 2.405695915222167969e-01 2.959944605827331543e-01 1.191300377249717712e-01 2.077254652976989746e-02 4.228979349136352539e-02 7.980959117412567139e-02 -6.978838145732879639e-02 -9.924446232616901398e-03 -1.312670409679412842e-01 -7.405601441860198975e-02 1.397143900394439697e-01 5.798844248056411743e-02 -6.541356444358825684e-02 1.113392114639282227e-01 -3.203821480274200439e-01 -1.771488785743713379e-01 4.775527864694595337e-02 1.372369527816772461e-01 -1.425129026174545288e-01 1.844799518585205078e-01 8.223086595535278320e-02 5.138857290148735046e-02
2.932062000036239624e-02 1.684376150369644165e-01 -4.725590944290161133e-01 5.206301808357238770e-02 1.307664364576339722e-01 -3.148259967565536499e-02 -7.192286662757396698e-03 -3.471326231956481934e-01 1.388702243566513062e-01 -1.004970595240592957e-01 -7.471470534801483154e-02 3.204433917999267578e-01 9.893739968538284302e-02 -1.065816357731819153e-01 8.608561009168624878e-02 -1.850466132164001465e-01 -1.015555039048194885e-01 2.099711447954177856e-02 3.189606592059135437e-02 2.441218495368957520e-01 -2.033314257860183716e-01 2.388918101787567139e-01 -1.412627846002578735e-02 -2.168665379285812378e-01 -8.450796012766659260e-04 -2.640708386898040771e-01 1.797567866742610931e-02 -7.330342382192611694e-02 -1.543824374675750732e-01 -1.047006547451019287e-01 2.375227808952331543e-01 -1.483098715543746948e-01
1.167060658335685730e-01 -2.404396086931228638e-01 -3.099346160888671875e-01 -9.868810325860977173e-02 -7.798678427934646606e-02 9.839710593223571777e-02 7.289219647645950317e-02 -1.641113311052322388e-01 3.213674426078796387e-01 -3.172069787979125977e-01 1.563399583101272583e-01 1.388513743877410889e-01 2.809141278266906738e-01 -5.594791471958160400e-02 3.262286260724067688e-02 1.067290455102920532e-01 -2.298889309167861938e-01 1.978682577610015869e-01 -1.924994587898254395e-01 1.764414831995964050e-02 3.317905217409133911e-02 5.952774547040462494e-03 -4.554378800094127655e-03 -2.632344961166381836e-01 -5.089370906352996826e-02 -2.039222121238708496e-01 2.927424013614654541e-01 6.663159281015396118e-02 1.732853204011917114e-01 -7.865396887063980103e-02 -1.091952323913574219e-01 -2.244433164596557617e-01
1.847027987241744995e-02 -1.734211295843124390e-01 -4.475436806678771973e-01 -1.270066201686859131e-01 -5.414512753486633301e-02 -1.689160466194152832e-01 -6.570160388946533203e-02 -1.891632378101348877e-01 3.323715329170227051e-01 -8.601716905832290649e-02 7.149475626647472382e-03 2.611869275569915771e-01 7.978360354900360107e-02 2.142236828804016113e-01 -9.673932194709777832e-02 5.501262843608856201e-02 -8.020707219839096069e-02 -2.143214195966720581e-01 -2.038941681385040283e-01 1.436402946710586548e-01 1.388493329286575317e-01 1.839217841625213623e-01 -2.125440239906311035e-01 -1.072469502687454224e-01 -1.423594653606414795e-01 -2.166949510574340820e-01 3.059932291507720947e-01 -4.746542870998382568e-02 -1.295967376790940762e-03 -1.568573564291000366e-01 -5.978864803910255432e-02 -1.231611073017120361e-01
1.005608737468719482e-01 -3.034581243991851807e-01 -4.503544270992279053e-01 2.336455881595611572e-02 3.664348274469375610e-02 -3.882487416267395020e-01 -1.554922610521316528e-01 -1.733968257904052734e-01 6.018955633044242859e-02 -1.998322308063507080e-01 8.063073456287384033e-02 1.837754696607589722e-01 2.737620770931243896e-01 -1.801726520061492920e-01 -2.363317646086215973e-02 -2.826680243015289307e-02 -2.213538885116577148e-01 -2.575087174773216248e-02 -7.422953099012374878e-02 -4.837929084897041321e-02 -2.325846999883651733e-02 1.302171051502227783e-01 -7.173352688550949097e-02 -8.067966252565383911e-02 -1.559596657752990723e-01 -2.521916031837463379e-01 2.181694358587265015e-01 2.210502028465270996e-01 -3.655509278178215027e-02 6.833935528993606567e-02 -1.269734501838684082e-01 -4.835556074976921082e-02
-1.854913085699081421e-01 -1.395649015903472900e-01 -3.395191729068756104e-01 1.732482612133026123e-01 -5.395590141415596008e-02 -1.728808283805847168e-01 -1.594852805137634277e-01 -2.896802686154842377e-02 3.362039029598236084e-01 -1.877045333385467529e-01 1.976585239171981812e-01 2.020354568958282471e-01 -6.420578807592391968e-02 8.904733508825302124e-02 7.992281019687652588e-02 -3.904871409758925438e-04 -1.654978394508361816e-01 2.161162048578262329e-01 4.345564916729927063e-02 -2.943449467420578003e-02 -8.341453969478607178e-02 6.024165451526641846e-02 4.827465116977691650e-02 -1.145557463169097900e-01 -3.248978555202484131e-01 -1.119814813137054443e-01 2.838576026260852814e-02 1.944897472858428955e-01 -5.919372197240591049e-03 -4.846328794956207275e-01 -2.168614976108074188e-02 -1.280927099287509918e-02
9.440056979656219482e-02 -8.211183547973632812e-02 -3.057229220867156982e-01 1.195324435830116272e-01 -8.452096581459045410e-02 -1.210187003016471863e-01 -1.782811582088470459e-01 -4.294332116842269897e-02 3.633198142051696777e-01 -1.043518707156181335e-01 8.643192797899246216e-02 2.187553346157073975e-01 -2.452422976493835449e-01 1.409106850624084473e-01 -6.939875334501266479e-02 4.700934886932373047e-02 -2.713294029235839844e-01 -1.928833127021789551e-02 1.936189979314804077e-01 -1.814577579498291016e-01 -1.837963312864303589e-01 2.052318453788757324e-01 -2.175809890031814575e-01 -2.805730998516082764e-01 -2.842101454734802246e-01 7.533951103687286377e-02 1.247768253087997437e-01 1.620119810104370117e-01 8.924550563097000122e-02 1.216940768063068390e-02 8.265035599470138550e-02 -2.152903974056243896e-01
3.573370352387428284e-02 -2.453622221946716309e-01 -1.982582360506057739e-01 2.601864039897918701e-01 6.177439354360103607e-03 -9.196688979864120483e-02 2.249162271618843079e-02 -2.944911643862724304e-02 3.269395828247070312e-01 -2.797328829765319824e-01 1.879857853055000305e-02 2.993739545345306396e-01 1.654159277677536011e-01 -5.143448337912559509e-02 3.038355410099029541e-01 -1.136503275483846664e-02 -3.018060028553009033e-01 -3.083598017692565918e-01 -1.412303447723388672e-01 1.105172373354434967e-02 -1.082709804177284241e-01 -7.942186295986175537e-02 -1.630432903766632080e-01 -6.533890217542648315e-02 -1.195112019777297974e-01 -2.384925484657287598e-01 1.173136159777641296e-01 2.252889126539230347e-01 -1.628279089927673340e-01 6.815245747566223145e-02 3.929412737488746643e-02 2.392477169632911682e-02
1.249746978282928467e-02 -1.463293377310037613e-02 -4.200250506401062012e-01 9.201500564813613892e-02 1.122225001454353333e-01 -4.540793597698211670e-02 -3.721596300601959229e-02 -2.036848515272140503e-01 3.678102493286132812e-01 -1.406101584434509277e-01 3.255524039268493652e-01 3.050432801246643066e-01 3.125967830419540405e-02 3.579830005764961243e-02 -3.270717710256576538e-02 3.689546138048171997e-02 -7.107800245285034180e-02 6.956022977828979492e-02 -1.425814926624298096e-01 1.166141703724861145e-01 -6.492464244365692139e-02 -2.038632482290267944e-01 -1.568258553743362427e-01 -1.082484796643257141e-01 -6.645555049180984497e-02 -3.032106757164001465e-01 2.036452442407608032e-01 2.597625255584716797e-01 -8.406822383403778076e-02 9.361429512500762939e-02 -2.243372797966003418e-01 3.265467658638954163e-02
-2.753104865550994873e-01 -2.412947267293930054e-02 -2.304882407188415527e-01 1.126986742019653320e-01 2.755212783813476562e-01 -9.493231773376464844e-02 -1.303907632827758789e-01 -1.595051437616348267e-01 1.705761849880218506e-01 -2.998346984386444092e-01 3.387665003538131714e-02 3.591304123401641846e-01 2.883466519415378571e-02 1.505825370550155640e-01 1.789226531982421875e-01 -2.542310953140258789e-01 -1.091323643922805786e-01 -3.825584426522254944e-02 -1.352872252464294434e-01 -2.980308234691619873e-01 8.376102894544601440e-02 8.049603551626205444e-02 -6.405237317085266113e-02 -1.874762028455734253e-01 1.715912073850631714e-01 -1.463696360588073730e-01 3.609368577599525452e-02 9.747182577848434448e-02 6.804346293210983276e-02 -2.696577832102775574e-02 1.752032041549682617e-01 -3.003124594688415527e-01
9.291747957468032837e-02 -3.217042684555053711e-01 -4.806797802448272705e-01 -6.110057234764099121e-03 -1.349626332521438599e-01 -1.273037046194076538e-01 -2.787335542961955070e-03 -1.561722755432128906e-01 2.494096159934997559e-01 -1.020229831337928772e-01 7.814427465200424194e-02 1.737629622220993042e-01 1.916115432977676392e-01 1.342779695987701416e-01 -3.397806361317634583e-02 2.590581029653549194e-02 -3.107973933219909668e-01 -7.501504570245742798e-02 -1.075507849454879761e-01 -1.160832121968269348e-01 -4.354193806648254395e-02 -1.929420530796051025e-01 -1.190686896443367004e-01 -1.661716997623443604e-01 1.794478669762611389e-02 -3.017134368419647217e-01 3.332713544368743896e-01 4.796170815825462341e-02 1.367807202041149139e-02 4.168198630213737488e-02 6.904160976409912109e-02 -1.135181412100791931e-01
-5.871282890439033508e-02 -8.887668699026107788e-02 -2.483682632446289062e-01 1.235618367791175842e-01 1.276070624589920044e-01 1.672903075814247131e-02 -3.425483405590057373e-02 -3.047955036163330078e-01 2.616418004035949707e-01 -1.440850645303726196e-01 6.604222208261489868e-02 3.050149977207183838e-01 4.693588614463806152e-02 2.519979774951934814e-01 1.507114917039871216e-01 -2.902468442916870117e-01 -3.489214926958084106e-02 -3.214587271213531494e-01 -1.307287365198135376e-01 -6.361909210681915283e-02 1.115906015038490295e-01 1.222116351127624512e-01 8.399426937103271484e-02 -3.599618673324584961e-01 2.768453396856784821e-02 1.388390269130468369e-02 6.269167363643646240e-02 4.878873750567436218e-02 -3.362352028489112854e-02 -2.413460463285446167e-01 2.718315422534942627e-01 -1.074218079447746277e-01
3.264738991856575012e-02 -1.503917425870895386e-01 -5.735138058662414551e-01 -8.852767199277877808e-02 1.105799749493598938e-01 -1.532545089721679688e-01 -8.854697644710540771e-02 -9.881392121315002441e-02 2.302334755659103394e-01 -1.695536375045776367e-01 -6.659477204084396362e-02 2.672835886478424072e-01 1.116659492254257202e-01 -5.165105313062667847e-02 4.138216748833656311e-02 1.141452565789222717e-01 -1.872268617153167725e-01 -5.123249441385269165e-02 -3.266665041446685791e-01 -3.854301199316978455e-02 1.286036372184753418e-01 -6.953443586826324463e-02 -1.291746348142623901e-01 4.861464723944664001e-03 5.663097277283668518e-02 -2.751444876194000244e-01 2.973814010620117188e-01 1.851939037442207336e-02 1.066083088517189026e-01 -1.807409077882766724e-01 5.249753221869468689e-02 1.714555174112319946e-02
5.104465782642364502e-02 -1.798685491085052490e-01 -4.549782872200012207e-01 -1.099909767508506775e-01 1.694613099098205566e-01 -1.829121857881546021e-01 -3.106104442849755287e-03 -1.022497415542602539e-01 3.529715240001678467e-01 -2.111647129058837891e-01 4.299598932266235352e-02 -2.349078208208084106e-01 -5.430367588996887207e-02 -6.602426525205373764e-03 -2.698850631713867188e-02 -4.342662170529365540e-03 -4.164846614003181458e-02 -1.073729023337364197e-01 1.656556129455566406e-02 -3.194024562835693359e-01 -6.194400787353515625e-02 3.785769268870353699e-02 1.326722209341824055e-03 -1.075588092207908630e-01 -3.778182566165924072e-01 -5.559118092060089111e-02 -4.834036529064178467e-02 2.242347151041030884e-01 1.560265012085437775e-02 -7.431606203317642212e-02 3.065080940723419189e-01 -1.130710244178771973e-01
-7.100290060043334961e-02 -1.931595653295516968e-01 -4.155134856700897217e-01 -2.160915173590183258e-02 -1.963402889668941498e-02 -4.642908275127410889e-02 -1.914096772670745850e-01 -5.507717654109001160e-02 2.869907617568969727e-01 -8.405032567679882050e-03 7.977647334337234497e-02 2.001653462648391724e-01 5.131054520606994629e-01 1.180634275078773499e-01 1.079596132040023804e-01 8.821252733469009399e-02 -2.216786742210388184e-01 3.357972204685211182e-02 -5.998844280838966370e-02 1.350302696228027344e-01 1.916047781705856323e-01 -3.986627981066703796e-02 -1.243373379111289978e-01 -4.232675954699516296e-02 -8.413143223151564598e-04 -2.436063736677169800e-01 7.169993966817855835e-02 1.225211992859840393e-01 2.772029042243957520e-01 -1.994740962982177734e-02 1.126853600144386292e-01 -1.403966844081878662e-01
-3.014301359653472900e-01 1.307246983051300049e-01 -3.111636936664581299e-01 -3.632863052189350128e-03 1.299808472394943237e-01 -1.931905187666416168e-02 8.681986480951309204e-02 -4.336269497871398926e-01 1.062500551342964172e-01 -1.427236944437026978e-01 1.434568017721176147e-01 1.698648184537887573e-01 1.715240329504013062e-01 -1.332918405532836914e-01 3.148182630538940430e-01 9.216383099555969238e-02 -5.338354781270027161e-02 -8.889517188072204590e-02 -4.788374528288841248e-02 3.797195106744766235e-02 9.659980982542037964e-02 6.178215518593788147e-02 -1.155473291873931885e-01 -2.459849119186401367e-01 2.087280713021755219e-02 -2.788588106632232666e-01 -1.007163077592849731e-01 -3.284784778952598572e-02 -3.066341765224933624e-02 -2.567895650863647461e-01 2.952283024787902832e-01 -3.918085247278213501e-02
-2.899089083075523376e-02 -1.217464730143547058e-01 -3.746737837791442871e-01 -1.541443914175033569e-01 -1.651302725076675415e-02 -1.687921732664108276e-01 1.018062755465507507e-01 -4.636401310563087463e-02 4.141205549240112305e-01 -2.467300891876220703e-01 6.524359434843063354e-02 2.630088031291961670e-01 -7.256208360195159912e-02 8.713037520647048950e-02 -8.341921493411064148e-03 1.977838575839996338e-01 -2.700819373130798340e-01 -2.532726526260375977e-01 -5.452831834554672241e-02 -1.909553706645965576e-01 9.020373225212097168e-03 1.233838945627212524e-01 -2.966836690902709961e-01 7.938635349273681641e-02 9.348080307245254517e-02 1.519460231065750122e-02 1.925213932991027832e-01 1.986477673053741455e-01 -1.763789355754852295e-01 -1.762535423040390015e-02 -8.461141586303710938e-02 1.041182801127433777e-01
-5.272034183144569397e-02 4.181171581149101257e-02 -1.713707894086837769e-01 1.290367990732192993e-01 -7.405679672956466675e-02 -2.024208456277847290e-01 5.390673503279685974e-02 -1.268232464790344238e-01 1.411473751068115234e-01 -3.429566025733947754e-01 8.564407378435134888e-02 5.601571872830390930e-02 -3.642735630273818970e-02 -1.562474519014358521e-01 -1.124024242162704468e-01 -1.406481862068176270e-01 -3.809699714183807373e-01 -7.754503190517425537e-02 -1.093268021941184998e-01 -3.414344191551208496e-01 -1.074882745742797852e-01 3.350787460803985596e-01 -1.574380546808242798e-01 -1.116333529353141785e-01 -3.680737018585205078e-01 -6.118022650480270386e-02 1.413392424583435059e-01 1.727092862129211426e-01 4.362256452441215515e-02 -1.007475405931472778e-01 9.989119321107864380e-02 -1.612915098667144775e-01
7.614244520664215088e-02 -1.948994249105453491e-01 -4.904720187187194824e-01 -1.060295552015304565e-01 4.384981840848922729e-02 -1.260826140642166138e-01 -6.705974042415618896e-02 -2.128982916474342346e-02 3.522069752216339111e-01 -2.889890968799591064e-01 -8.578354120254516602e-02 2.381917536258697510e-01 1.430836170911788940e-01 -1.019055321812629700e-01 -5.088977515697479248e-02 8.689511567354202271e-02 -3.078289926052093506e-01 -3.431322053074836731e-02 -4.081485047936439514e-02 -4.402308166027069092e-02 9.306929260492324829e-02 -8.273469284176826477e-03 -2.477479428052902222e-01 -4.841828346252441406e-02 -5.706027150154113770e-02 -5.809288844466209412e-02 3.462305366992950439e-01 3.539308160543441772e-02 -1.526025384664535522e-01 1.355379670858383179e-01 1.339917536824941635e-02 -1.655133217573165894e-01
-3.822863101959228516e-02 -1.761586964130401611e-01 -2.636271417140960693e-01 -1.310653984546661377e-01 1.035250797867774963e-01 -2.523778378963470459e-01 2.325337529182434082e-01 -1.547303050756454468e-01 4.334325790405273438e-01 -1.607307493686676025e-01 6.459932029247283936e-02 2.927016317844390869e-01 8.941566199064254761e-02 8.115983009338378906e-02 -2.377660013735294342e-02 -6.872489303350448608e-02 -1.014656051993370056e-01 7.303001731634140015e-02 -2.638888172805309296e-02 -1.558158546686172485e-01 1.472712606191635132e-01 3.050290793180465698e-02 -3.013931810855865479e-01 7.303044199943542480e-02 -1.029442902654409409e-02 -2.991999983787536621e-01 3.053445219993591309e-01 4.773185774683952332e-02 -1.394316833466291428e-02 -1.243069916963577271e-01 -1.360734999179840088e-01 1.621444225311279297e-01
8.507421612739562988e-02 6.771500688046216965e-03 -3.357432782649993896e-01 -1.399931311607360840e-01 -1.081835702061653137e-01 -2.925846576690673828e-01 -1.730906218290328979e-01 -1.438273787498474121e-01 3.751406669616699219e-01 -3.405351638793945312e-01 1.125377193093299866e-01 2.245571315288543701e-01 1.096791774034500122e-01 7.704018056392669678e-02 8.452289551496505737e-02 1.884164512157440186e-01 -1.245715916156768799e-01 -1.788715869188308716e-01 -1.447075791656970978e-02 -1.883479207754135132e-01 1.075654998421669006e-01 -1.336891800165176392e-01 -8.678099513053894043e-02 2.351813167333602905e-01 -9.678288549184799194e-02 -3.152149617671966553e-01 8.693922311067581177e-02 1.392719615250825882e-02 -1.163516417145729065e-01 2.646730840206146240e-02 -9.054060280323028564e-02 -1.328397840261459351e-01
-2.642216682434082031e-01 6.935285776853561401e-02 -2.491168528795242310e-01 2.197847068309783936e-01 -2.547141164541244507e-02 1.901510059833526611e-01 9.660207480192184448e-02 -2.719620764255523682e-01 1.151346117258071899e-01 -3.269076347351074219e-01 9.635778516530990601e-02 2.815195322036743164e-01 1.654115468263626099e-01 1.369877457618713379e-01 2.449958212673664093e-02 -3.188739120960235596e-01 -8.915340900421142578e-02 -1.360179632902145386e-01 -1.496877074241638184e-01 -2.350324988365173340e-01 -1.371344085782766342e-02 2.562500536441802979e-01 -8.299396187067031860e-02 -3.113325536251068115e-01 6.421149522066116333e-02 -4.661533236503601074e-02 1.225455477833747864e-01 1.207138821482658386e-01 2.893037162721157074e-02 -7.770951092243194580e-02 9.427732229232788086e-02 -1.114800572395324707e-01
-2.729949774220585823e-03 -1.666142344474792480e-01 -5.125336647033691406e-01 2.584702968597412109e-01 1.698206663131713867e-01 -8.141618221998214722e-02 1.539759524166584015e-02 -1.710480004549026489e-01 1.714589297771453857e-01 2.502726614475250244e-01 -1.471250355243682861e-01 1.337785422801971436e-01 2.027464061975479126e-01 -4.676916077733039856e-02 2.354965656995773315e-01 -5.135680735111236572e-02 -3.255484104156494141e-01 -1.484071314334869385e-01 5.250017717480659485e-02 7.791524380445480347e-02 6.145580485463142395e-02 9.186595678329467773e-02 -1.662181913852691650e-01 1.546106785535812378e-01 -2.487219572067260742e-01 8.406345546245574951e-02 -1.386187821626663208e-01 1.229491233825683594e-01 -9.177377074956893921e-02 -6.802725791931152344e-02 -1.557670533657073975e-01 -6.040517985820770264e-02
-5.398374423384666443e-02 2.601552056148648262e-03 -2.390849739313125610e-01 8.098173886537551880e-02 6.039955405867658556e-05 4.233926534652709961e-03 2.874528244137763977e-02 -5.905528664588928223e-01 8.634332567453384399e-02 -1.967374980449676514e-01 -1.353419572114944458e-01 2.811913788318634033e-01 7.007753849029541016e-02 2.953025698661804199e-02 2.121639698743820190e-01 -1.535865515470504761e-01 -1.313628405332565308e-01 -4.073426127433776855e-02 -2.471229732036590576e-01 -8.705898188054561615e-03 -5.951594933867454529e-02 -9.547095745801925659e-03 3.280952572822570801e-02 -2.826586365699768066e-01 -2.820611186325550079e-02 -1.577212810516357422e-01 7.436388637870550156e-03 1.244828477501869202e-01 -9.414453059434890747e-02 -2.251938432455062866e-01 2.478987723588943481e-01 -1.972594708204269409e-01
-4.103565588593482971e-02 2.556673288345336914e-01 -2.930298447608947754e-01 -6.825271993875503540e-02 7.281680405139923096e-02 4.591497778892517090e-02 1.840014606714248657e-01 -5.042122602462768555e-01 1.006597280502319336e-01 1.082063391804695129e-01 1.307069323956966400e-02 4.433889091014862061e-01 9.452304244041442871e-02 1.195034850388765335e-02 1.097986474633216858e-01 5.634774640202522278e-02 -1.443720757961273193e-01 -8.529683947563171387e-02 -5.622820556163787842e-02 1.279556155204772949e-01 9.760054200887680054e-02 1.260519027709960938e-01 -8.222505450248718262e-02 -3.838227093219757080e-01 -1.279281079769134521e-01 -7.737597916275262833e-03 1.127970144152641296e-01 4.676185548305511475e-02 -1.076839789748191833e-01 -4.637081921100616455e-02 1.572067290544509888e-01 8.408609032630920410e-02
1.998996585607528687e-01 -2.668204903602600098e-01 -4.142394065856933594e-01 1.076867356896400452e-01 3.214198723435401917e-02 -5.037670582532882690e-02 -1.821044981479644775e-01 -1.768193989992141724e-01 2.590707838535308838e-01 -2.823751866817474365e-01 8.162321895360946655e-02 5.078555643558502197e-02 1.420664191246032715e-01 -2.370756678283214569e-02 -4.104593768715858459e-02 4.561859741806983948e-02 -3.430542051792144775e-01 -7.749573886394500732e-02 -1.033313497900962830e-01 6.676184386014938354e-02 1.136392131447792053e-01 -1.206825859844684601e-02 -1.341909021139144897e-01 -1.053421273827552795e-01 -9.153013676404953003e-02 -1.603779941797256470e-01 3.278379440307617188e-01 1.485872715711593628e-01 3.012044727802276611e-02 -1.724240034818649292e-01 9.471474587917327881e-02 -2.698135972023010254e-01
9.866216033697128296e-02 -4.156809300184249878e-02 -3.781136870384216309e-01 -7.921499200165271759e-03 -1.723588258028030396e-01 -1.365737617015838623e-01 -8.358892798423767090e-02 -1.057393401861190796e-01 4.062516093254089355e-01 -2.928777933120727539e-01 2.040795795619487762e-02 1.117492094635963440e-01 1.560453325510025024e-01 5.600951611995697021e-02 -1.714012026786804199e-01 1.560583710670471191e-01 -2.884898185729980469e-01 -2.047497183084487915e-01 -1.853940784931182861e-01 -8.810028433799743652e-02 1.037803143262863159e-01 -1.427483856678009033e-01 -2.434188732877373695e-03 7.655957341194152832e-02 -3.465940952301025391e-01 6.885078549385070801e-02 2.804034054279327393e-01 2.088059112429618835e-02 4.558658599853515625e-02 4.775021970272064209e-02 -7.536374032497406006e-02 1.255838423967361450e-01
1.431889533996582031e-01 -1.860538125038146973e-01 -4.982075393199920654e-01 1.274296045303344727e-01 -4.156915470957756042e-02 4.868654534220695496e-02 -1.694128811359405518e-01 -2.199863344430923462e-01 2.144671231508255005e-01 -1.066828593611717224e-01 7.256289571523666382e-02 1.805531382560729980e-01 5.529855191707611084e-02 1.161606423556804657e-02 7.187062501907348633e-02 5.037118867039680481e-02 -2.382256686687469482e-01 -1.295585781335830688e-01 -6.539347767829895020e-02 -5.023253336548805237e-02 1.029384136199951172e-02 5.249250307679176331e-02 -1.994770616292953491e-01 -4.982949420809745789e-02 -1.137933582067489624e-01 -4.480087757110595703e-02 5.459813475608825684e-01 9.975051134824752808e-02 8.909521996974945068e-02 1.527251452207565308e-01 1.068412512540817261e-01 4.415110871195793152e-02
-1.019895002245903015e-01 -2.241414636373519897e-01 -2.669630348682403564e-01 2.096017301082611084e-01 -3.072720766067504883e-01 1.986869424581527710e-02 -1.398290097713470459e-01 -2.723793089389801025e-01 1.046399548649787903e-01 2.752875909209251404e-02 8.446912397630512714e-04 2.415547519922256470e-01 2.140469104051589966e-01 6.039952859282493591e-02 2.056657671928405762e-01 -7.695220410823822021e-02 -6.054488942027091980e-03 -3.297245502471923828e-01 -2.888411749154329300e-03 -2.891244590282440186e-01 -1.862608455121517181e-02 4.199044406414031982e-02 -1.085378602147102356e-01 -5.985085293650627136e-02 -3.579328358173370361e-01 -1.509569138288497925e-01 2.928798086941242218e-02 -3.161300346255302429e-02 -9.485431015491485596e-02 -1.044823303818702698e-01 -2.820898294448852539e-01 -7.604957371950149536e-02
9.574377536773681641e-02 2.278247661888599396e-02 -4.185146391391754150e-01 -7.672777026891708374e-02 -7.388553931377828121e-04 -1.278985589742660522e-01 -1.682606190443038940e-01 -4.332890361547470093e-02 3.765750527381896973e-01 -8.404941856861114502e-02 2.238413542509078979e-01 1.249064281582832336e-01 3.786343336105346680e-01 -1.768059656023979187e-02 1.043281257152557373e-01 -5.787000060081481934e-02 -2.314844131469726562e-01 -1.033224314451217651e-01 -9.097535908222198486e-02 7.000750303268432617e-02 -2.178171463310718536e-02 -7.845222949981689453e-03 -1.547999680042266846e-01 -1.641737967729568481e-01 7.546773552894592285e-02 -2.082496136426925659e-01 3.728096485137939453e-01 -5.780642852187156677e-02 1.346120387315750122e-01 -7.648638449609279633e-03 1.845262050628662109e-01 -1.331335455179214478e-01
-2.641527056694030762e-01 1.452280022203922272e-02 -3.263274133205413818e-01 -2.975682355463504791e-02 1.641595512628555298e-01 -1.180117949843406677e-01 -9.411264955997467041e-02 -2.151569575071334839e-01 -7.031159009784460068e-03 1.440797895193099976e-01 -6.148621067404747009e-02 3.850616514682769775e-01 2.039928436279296875e-01 1.445252895355224609e-01 6.696750968694686890e-02 5.312845855951309204e-02 -1.417160630226135254e-01 -1.691237986087799072e-01 7.713309954851865768e-03 -1.043127253651618958e-01 7.465286552906036377e-02 -1.614444106817245483e-01 -1.700771413743495941e-02 -2.421684712171554565e-01 1.266540959477424622e-02 2.019884530454874039e-03 2.667288184165954590e-01 -1.316666752099990845e-01 -1.826811283826828003e-01 -1.382915675640106201e-01 4.236251413822174072e-01 -1.146481186151504517e-01
-2.938454411923885345e-02 -3.110668389126658440e-03 -4.343480765819549561e-01 -8.852612227201461792e-03 1.993092447519302368e-01 2.071087248623371124e-03 2.717993408441543579e-02 -5.135001540184020996e-01 9.688325971364974976e-02 -1.726314723491668701e-01 -5.451368540525436401e-02 2.339863032102584839e-01 -2.610631473362445831e-02 -2.601064927875995636e-02 2.626715004444122314e-01 -1.826592087745666504e-01 -1.000211983919143677e-01 1.158866956830024719e-01 4.941087961196899414e-02 5.796252563595771790e-02 -1.284586340188980103e-01 1.668399423360824585e-01 -1.162413954734802246e-01 -2.619938850402832031e-01 -2.826357260346412659e-02 -1.054784879088401794e-01 7.590602617710828781e-03 6.831546127796173096e-02 -1.099454388022422791e-01 -2.115384340286254883e-01 2.759914398193359375e-01 1.517834234982728958e-02
-1.794144064188003540e-01 1.434996277093887329e-01 -3.137982487678527832e-01 -1.479918360710144043e-01 2.292240783572196960e-02 -9.926063567399978638e-02 -1.386454850435256958e-01 -2.449846863746643066e-01 6.672397255897521973e-02 -2.768122404813766479e-02 -3.436520323157310486e-02 4.002615213394165039e-01 7.973393052816390991e-02 -5.968049913644790649e-02 1.334789693355560303e-01 -1.903827041387557983e-01 -3.203243315219879150e-01 6.004509702324867249e-02 -2.131996601819992065e-01 1.160351857542991638e-01 1.811182945966720581e-01 -9.461776353418827057e-03 -1.498362421989440918e-01 -1.442647278308868408e-01 -7.126720249652862549e-02 -1.049360260367393494e-01 -1.702681034803390503e-01 -1.768052130937576294e-01 -9.489703923463821411e-02 -3.617374598979949951e-01 1.389215141534805298e-01 1.727732867002487183e-01
7.875556498765945435e-02 -1.116122007369995117e-01 -5.517046451568603516e-01 -1.169907227158546448e-01 5.579491332173347473e-02 1.290609836578369141e-01 -8.669885247945785522e-02 -4.439326748251914978e-02 2.811217308044433594e-01 -3.579116612672805786e-02 1.570479869842529297e-01 1.166978329420089722e-01 4.745240509510040283e-01 9.368079714477062225e-03 -5.002561584115028381e-02 -1.718194782733917236e-02 -1.369463354349136353e-01 -2.395949810743331909e-01 -1.473649442195892334e-01 1.416668854653835297e-02 1.071384251117706299e-01 8.761627227067947388e-02 -1.099735498428344727e-01 -1.668592244386672974e-01 1.082353442907333374e-01 -9.469936788082122803e-02 2.118403911590576172e-01 1.578853428363800049e-01 -1.672156453132629395e-01 -6.380296498537063599e-02 8.761456608772277832e-02 -1.692684483714401722e-03
2.205468714237213135e-02 -2.774093486368656158e-02 -4.244361519813537598e-01 1.402540355920791626e-01 1.353242099285125732e-01 1.218339800834655762e-01 4.544478282332420349e-02 -4.558101594448089600e-01 1.159111559391021729e-01 -2.242473810911178589e-01 -1.338503360748291016e-01 3.320361673831939697e-01 3.171379864215850830e-02 5.270603112876415253e-03 1.363299190998077393e-01 -1.659536808729171753e-01 -5.626881867647171021e-02 1.532281786203384399e-01 1.067439280450344086e-02 -9.845059365034103394e-02 3.920035064220428467e-02 1.304427534341812134e-01 -1.131880953907966614e-01 -2.924911379814147949e-01 8.371765166521072388e-02 -2.313336282968521118e-01 -1.601701416075229645e-02 -1.484035165049135685e-03 -1.468956619501113892e-01 -1.901661008596420288e-01 2.082623392343521118e-01 4.040662944316864014e-02
-7.734832912683486938e-02 8.436195552349090576e-02 -4.618324935436248779e-01 1.128333359956741333e-01 1.340764313936233521e-01 1.945842504501342773e-01 8.748668432235717773e-02 -3.755457997322082520e-01 3.059055209159851074e-01 -2.447696477174758911e-01 -7.602593861520290375e-03 2.863110303878784180e-01 -4.702221602201461792e-02 1.892105042934417725e-01 1.388732641935348511e-01 -2.047114968299865723e-01 -1.114515885710716248e-01 3.553963825106620789e-02 -1.594574600458145142e-01 1.332217175513505936e-02 -2.567564137279987335e-03 -9.342502802610397339e-03 2.072935253381729126e-01 -2.664915323257446289e-01 1.929933205246925354e-02 3.856182470917701721e-02 5.020023882389068604e-02 -3.409103304147720337e-02 1.244043931365013123e-01 -1.947092264890670776e-01 8.410008251667022705e-02 -4.745226353406906128e-02
-2.343360036611557007e-01 -1.128330174833536148e-02 -3.819199204444885254e-01 1.804994791746139526e-01 -9.634096175432205200e-02 -1.725775897502899170e-01 5.251103267073631287e-02 5.076477304100990295e-02 3.634321093559265137e-01 9.854244440793991089e-02 3.487201333045959473e-01 2.667443156242370605e-01 -5.976238101720809937e-02 -1.956485956907272339e-01 8.231762051582336426e-02 3.972967714071273804e-02 -1.116942986845970154e-02 -6.912104785442352295e-02 -2.036762982606887817e-02 -1.257127523422241211e-01 1.946851983666419983e-02 1.363817900419235229e-01 -1.522147506475448608e-01 -2.262477576732635498e-01 -1.881216168403625488e-01 -1.283466466702520847e-03 -4.998174682259559631e-02 2.515175938606262207e-01 -2.545234858989715576e-01 -1.898473948240280151e-01 5.610048398375511169e-02 1.333468705415725708e-01
-2.677536606788635254e-01 -8.288152515888214111e-02 -1.384797692298889160e-01 3.561906814575195312e-01 4.605965688824653625e-02 -4.277446120977401733e-02 1.053690388798713684e-01 -7.599761337041854858e-02 5.523607730865478516e-01 -1.589723676443099976e-01 1.253212094306945801e-01 1.395458728075027466e-01 1.577349305152893066e-01 1.522289514541625977e-01 5.561907216906547546e-02 -1.876118406653404236e-02 -3.298457264900207520e-01 -1.035053431987762451e-01 -1.300954520702362061e-01 -3.630008548498153687e-02 -9.898548573255538940e-02 3.808034211397171021e-02 6.514640897512435913e-02 -3.081577122211456299e-01 1.591201499104499817e-02 -1.627242267131805420e-01 -7.869406044483184814e-02 1.164151951670646667e-01 5.745635554194450378e-02 7.024730555713176727e-03 -3.128387033939361572e-02 -1.961989700794219971e-01
4.831179510802030563e-03 1.511192601174116135e-02 -2.643866240978240967e-01 2.730645537376403809e-01 -1.121539156883955002e-02 4.361170809715986252e-03 4.958485811948776245e-02 -1.115342900156974792e-01 5.644359588623046875e-01 -2.142571657896041870e-02 1.593712866306304932e-01 -6.843927549198269844e-04 -8.373443782329559326e-02 -1.852705180644989014e-01 1.501294523477554321e-01 -3.653130531311035156e-01 -1.410838365554809570e-01 -2.014226466417312622e-02 1.317633036524057388e-02 -8.632612973451614380e-02 7.652372121810913086e-02 -9.245030581951141357e-02 5.388059094548225403e-02 -2.457300201058387756e-02 -3.683412671089172363e-01 -9.006883203983306885e-02 -8.408608287572860718e-02 1.698302477598190308e-01 -1.061275824904441833e-01 -1.738578677177429199e-01 2.259321883320808411e-02 -1.758351624011993408e-01
-3.317516669631004333e-02 -2.821307629346847534e-02 -2.944613695144653320e-01 2.495692819356918335e-01 -2.768160700798034668e-01 -3.096641600131988525e-01 3.641482815146446228e-02 -9.560642763972282410e-03 3.932733535766601562e-01 -9.592573344707489014e-02 7.112491875886917114e-02 2.341380119323730469e-01 5.818019434809684753e-02 -6.295780837535858154e-02 -3.176551312208175659e-02 1.498736888170242310e-01 -1.861398816108703613e-01 5.970845744013786316e-02 3.388959914445877075e-02 -2.371398210525512695e-01 -2.473999708890914917e-01 1.283964365720748901e-01 -1.167159005999565125e-01 -5.638187751173973083e-02 -4.024896398186683655e-02 5.255903303623199463e-02 3.745771348476409912e-01 1.693323552608489990e-01 -1.930604875087738037e-01 -1.095583066344261169e-01 7.936212420463562012e-02 3.976516053080558777e-02
-1.380126085132360458e-02 -8.229989558458328247e-03 -3.415386080741882324e-01 1.942808032035827637e-01 1.870047859847545624e-02 -5.581154953688383102e-03 -1.540647260844707489e-02 -3.255121111869812012e-01 1.042462512850761414e-01 -3.411233723163604736e-01 2.338230311870574951e-01 7.236623764038085938e-02 2.437871843576431274e-01 -6.954324245452880859e-02 2.758017927408218384e-02 -5.316269397735595703e-02 -2.150240540504455566e-01 9.214553236961364746e-02 -8.240304142236709595e-02 1.766156218945980072e-02 2.227886021137237549e-01 1.369412541389465332e-01 -2.668317556381225586e-01 -4.007213711738586426e-01 5.563925951719284058e-02 -1.615833640098571777e-01 -7.617767900228500366e-02 1.830662339925765991e-01 1.054765749722719193e-02 7.230494916439056396e-02 -1.892151385545730591e-01 -1.100828349590301514e-01
5.587918683886528015e-02 -2.884336411952972412e-01 -5.887817740440368652e-01 5.188959836959838867e-02 1.254732757806777954e-01 -2.717251144349575043e-02 -6.984362751245498657e-02 -5.240414757281541824e-03 3.389520943164825439e-01 -1.593354642391204834e-01 2.429808676242828369e-01 1.811210364103317261e-01 1.512344926595687866e-01 -4.623410105705261230e-02 2.274486571550369263e-01 -9.887704998254776001e-02 -1.039693132042884827e-01 -3.888424485921859741e-02 -2.033729553222656250e-01 -1.431881915777921677e-02 -2.091675400733947754e-01 -4.480079934000968933e-02 -3.235024958848953247e-02 -1.271307468414306641e-01 9.623371995985507965e-03 -2.756180055439472198e-02 -1.003293842077255249e-01 2.218402326107025146e-01 3.733782842755317688e-02 2.610347792506217957e-02 -1.478823870420455933e-01 -1.528712511062622070e-01
-1.104579214006662369e-02 4.576829820871353149e-02 -3.714549839496612549e-01 1.472115609794855118e-02 1.517040878534317017e-01 1.542629208415746689e-02 -8.920265734195709229e-02 -4.977541267871856689e-01 1.118378192186355591e-01 -2.215186953544616699e-01 -1.068833917379379272e-01 2.838879823684692383e-01 1.633449047803878784e-01 4.359002411365509033e-02 1.548597514629364014e-01 -2.000189870595932007e-01 -3.548765555024147034e-02 1.426150351762771606e-01 1.775627285242080688e-01 -8.428263664245605469e-02 3.255461528897285461e-02 1.632218360900878906e-01 -7.130334526300430298e-02 -2.693426609039306641e-01 -4.794558137655258179e-02 -1.191399917006492615e-01 7.871178537607192993e-02 1.390956994146108627e-02 -2.466616034507751465e-01 -1.297309398651123047e-01 2.440149486064910889e-01 -9.378104656934738159e-02
-2.057013958692550659e-01 -3.589744269847869873e-01 -4.030979573726654053e-01 1.264303624629974365e-01 1.476250886917114258e-01 -1.985053867101669312e-01 -1.568522900342941284e-01 -9.034914523363113403e-02 3.528994619846343994e-01 -9.447422623634338379e-02 1.175460591912269592e-01 -2.532173134386539459e-02 -1.335850059986114502e-01 -1.342844367027282715e-01 -1.445842832326889038e-01 -6.250856816768646240e-02 -1.097879260778427124e-01 4.664046689867973328e-02 1.490169912576675415e-01 -4.075058996677398682e-01 -1.055088862776756287e-01 1.360293179750442505e-01 -4.209578409790992737e-02 -1.107042282819747925e-01 -1.763789951801300049e-01 1.746057183481752872e-03 -1.290386915206909180e-01 -1.126778498291969299e-01 1.460457146167755127e-01 2.325818501412868500e-02 -1.262065768241882324e-01 5.796509236097335815e-02
-1.269711926579475403e-02 8.445065468549728394e-02 -4.302277266979217529e-01 -8.838849142193794250e-03 1.106427907943725586e-01 -3.390382602810859680e-02 2.748512476682662964e-02 -4.830566942691802979e-01 1.194695234298706055e-01 -1.872901767492294312e-01 -2.019288986921310425e-01 1.938620954751968384e-01 3.450644388794898987e-02 1.148495003581047058e-01 4.761118814349174500e-02 -2.556326091289520264e-01 -3.228218853473663330e-02 1.036784648895263672e-01 5.972317885607481003e-03 -7.968150824308395386e-02 9.149247780442237854e-03 1.019107475876808167e-01 -1.828269213438034058e-01 -2.649315893650054932e-01 -6.185716018080711365e-02 -2.933020591735839844e-01 -1.736884238198399544e-03 6.709019094705581665e-02 3.116083331406116486e-02 -1.891415119171142578e-01 2.769110202789306641e-01 1.014702692627906799e-01
-2.013361752033233643e-01 -1.177118569612503052e-01 -4.456090927124023438e-01 5.636884644627571106e-02 -2.432265430688858032e-01 -1.081469729542732239e-01 -8.957385271787643433e-02 -1.941442340612411499e-01 1.631829738616943359e-01 -2.155295945703983307e-02 9.415957331657409668e-02 1.963362395763397217e-01 3.079895675182342529e-02 -2.749448418617248535e-01 -1.955275535583496094e-01 5.211246386170387268e-02 -2.632418274879455566e-01 -2.053688168525695801e-01 2.980634570121765137e-01 -4.283836856484413147e-02 2.463138848543167114e-02 -1.581489294767379761e-01 6.453058868646621704e-02 -2.310497872531414032e-02 -1.653845161199569702e-01 -1.251072138547897339e-01 -1.061097159981727600e-01 9.930478781461715698e-02 1.604883670806884766e-01 -1.454947441816329956e-01 2.022722512483596802e-01 -2.255349606275558472e-01
4.910442233085632324e-02 -2.029908746480941772e-01 -4.689605832099914551e-01 1.099624931812286377e-01 7.376635819673538208e-02 -7.455823011696338654e-03 5.016880109906196594e-02 -2.080165967345237732e-02 1.574315279722213745e-01 -3.110571503639221191e-01 1.177234202623367310e-01 2.595590949058532715e-01 1.413558572530746460e-01 -7.399447262287139893e-02 -1.631220877170562744e-01 1.744017302989959717e-01 -1.411951929330825806e-01 -2.086202204227447510e-01 1.437593847513198853e-01 -7.855655252933502197e-02 9.225917607545852661e-02 3.646431118249893188e-02 -2.779833972454071045e-01 -1.934731006622314453e-01 6.154856458306312561e-02 -2.290934175252914429e-01 3.648986816406250000e-01 5.827957019209861755e-02 9.733677655458450317e-02 -1.883305609226226807e-02 5.599268898367881775e-02 -1.002010628581047058e-01
2.407782152295112610e-02 1.821948215365409851e-02 -3.541044890880584717e-01 1.487949043512344360e-01 1.480557322502136230e-01 -2.821461111307144165e-02 -1.262121461331844330e-02 -4.590632021427154541e-01 -1.108884997665882111e-02 -1.641195863485336304e-01 -1.295652240514755249e-01 3.997864127159118652e-01 1.181810125708580017e-01 8.078865706920623779e-03 1.583333611488342285e-01 -1.254800558090209961e-01 -1.383653432130813599e-01 1.884007304906845093e-01 1.101673692464828491e-01 -1.127756983041763306e-01 4.181046783924102783e-02 1.823775619268417358e-01 -9.984401613473892212e-02 -2.049921751022338867e-01 2.173884399235248566e-02 -1.802433431148529053e-01 1.199249997735023499e-01 -1.692058145999908447e-02 -8.691625297069549561e-02 -2.380450367927551270e-01 2.819211483001708984e-01 3.998982533812522888e-02
1.569617092609405518e-01 -3.042339980602264404e-01 -3.298417329788208008e-01 9.728956967592239380e-02 -1.387036219239234924e-02 3.654047101736068726e-02 -2.447998374700546265e-01 -1.480797082185745239e-01 2.970092594623565674e-01 -1.394942104816436768e-01 -4.205117374658584595e-02 2.324693799018859863e-01 2.193767130374908447e-01 1.209845300763845444e-02 2.938261032104492188e-01 1.575648933649063110e-01 -2.833906114101409912e-01 -1.686871647834777832e-01 1.528127044439315796e-01 -8.911074697971343994e-02 3.446335345506668091e-02 -2.465142309665679932e-01 -1.921706497669219971e-01 -6.387548893690109253e-02 -1.274832487106323242e-01 -3.284905850887298584e-02 8.230930566787719727e-02 3.542945533990859985e-02 -8.117160946130752563e-02 -2.339200377464294434e-01 -1.057816222310066223e-01 -1.317666918039321899e-01
-1.477758679538965225e-02 -1.976542174816131592e-01 -5.281133651733398438e-01 -4.912443831562995911e-02 1.612973511219024658e-01 -1.201896462589502335e-02 -4.960964620113372803e-02 -1.485457122325897217e-01 5.786671862006187439e-02 -3.089996874332427979e-01 2.096680253744125366e-01 1.218861863017082214e-01 2.043719291687011719e-01 -4.765341058373451233e-02 1.586616188287734985e-01 1.141520515084266663e-01 -2.001436650753021240e-01 -6.629700213670730591e-02 -1.805961132049560547e-02 8.500418812036514282e-02 -2.663387171924114227e-02 1.883575879037380219e-02 -3.017715811729431152e-01 -8.515799790620803833e-02 -1.474965065717697144e-01 -2.347010523080825806e-01 3.365260064601898193e-01 2.417565323412418365e-02 7.615981996059417725e-02 4.475822672247886658e-02 5.096345394849777222e-02 -1.906788051128387451e-01
1.416662633419036865e-01 -2.676467895507812500e-01 -4.743185341358184814e-01 1.732729375362396240e-01 -1.354297697544097900e-01 -9.068880230188369751e-02 -3.020219504833221436e-02 -1.668634861707687378e-01 3.532661795616149902e-01 1.132982373237609863e-01 -1.310379952192306519e-01 4.764541238546371460e-02 2.680651247501373291e-01 -9.940891712903976440e-02 1.622537672519683838e-01 -5.774478241801261902e-02 -1.317894905805587769e-01 -8.311756700277328491e-02 -8.257478475570678711e-02 8.679906278848648071e-02 -5.648786202073097229e-02 -1.261274367570877075e-01 -3.596220314502716064e-01 -1.060865968465805054e-01 -2.928371727466583252e-01 1.100218072533607483e-01 -3.154518455266952515e-02 -8.640904724597930908e-02 -7.687699049711227417e-02 6.848428398370742798e-02 -1.109926030039787292e-01 -4.411515593528747559e-02
1.447261422872543335e-01 -2.189281880855560303e-01 -3.964058756828308105e-01 9.214572608470916748e-02 1.963268369436264038e-01 2.352872490882873535e-02 -3.674514964222908020e-02 -1.018895208835601807e-01 2.657553255558013916e-01 -3.006162345409393311e-01 2.191903442144393921e-02 7.930936664342880249e-02 3.547610640525817871e-01 2.351676672697067261e-01 -9.134352952241897583e-02 -1.025007665157318115e-01 -3.843331634998321533e-01 9.522192180156707764e-02 -6.342388689517974854e-02 -2.100556716322898865e-02 4.358505830168724060e-03 -3.264153376221656799e-03 8.524073660373687744e-02 -3.103096783161163330e-01 9.585288166999816895e-02 -7.524998486042022705e-02 8.965454250574111938e-02 4.596175253391265869e-02 1.115736588835716248e-01 -1.018964573740959167e-01 3.172627091407775879e-02 -1.822673678398132324e-01
-1.635128557682037354e-01 6.047251448035240173e-02 -7.780211418867111206e-02 -8.003256469964981079e-02 1.169739365577697754e-01 1.803242950700223446e-03 1.302031576633453369e-01 -4.235313832759857178e-01 2.864062786102294922e-01 4.407754167914390564e-02 9.805409237742424011e-03 1.765396595001220703e-01 1.460953950881958008e-01 2.557475566864013672e-01 -6.583076901733875275e-03 -1.486582159996032715e-01 4.493053629994392395e-02 3.598625306040048599e-03 2.919926345348358154e-01 -1.494951844215393066e-01 7.906162180006504059e-03 1.343244966119527817e-02 -3.829579055309295654e-01 -1.744065880775451660e-01 -3.092124164104461670e-01 -2.757646143436431885e-01 -8.501772582530975342e-02 -1.238793879747390747e-01 5.517829209566116333e-02 -5.308349058032035828e-02 1.097955927252769470e-01 -1.545813977718353271e-01
9.588910266757011414e-03 -2.336381524801254272e-01 -4.505658149719238281e-01 1.660159528255462646e-01 -4.973327275365591049e-03 -3.613106906414031982e-02 -6.833428144454956055e-02 -3.302192687988281250e-02 2.873463034629821777e-01 -1.769178956747055054e-01 3.749944865703582764e-01 3.002076447010040283e-01 1.242267042398452759e-01 2.463655024766921997e-01 2.241427302360534668e-01 -3.322485426906496286e-04 -2.056179791688919067e-01 -9.666178375482559204e-02 -7.890656590461730957e-02 -2.779980376362800598e-02 -9.687267988920211792e-02 1.456646434962749481e-02 -8.783113956451416016e-02 -1.824063062667846680e-01 -1.169118564575910568e-02 -1.471533328294754028e-01 5.005271360278129578e-02 1.815199851989746094e-01 1.418561935424804688e-01 -9.757331572473049164e-03 -8.233016729354858398e-02 -2.079237848520278931e-01
-9.416998177766799927e-02 -5.314701423048973083e-02 -2.654833495616912842e-01 -2.138861827552318573e-02 1.469149589538574219e-01 -2.780963182449340820e-01 -7.860219478607177734e-02 -1.173050999641418457e-01 2.424594610929489136e-01 -1.178721338510513306e-01 1.641435027122497559e-01 -4.041044507175683975e-03 -2.388420887291431427e-02 -1.544168442487716675e-01 -2.242637276649475098e-01 -9.266721457242965698e-02 -3.401190042495727539e-01 1.037639155983924866e-01 -4.557355046272277832e-01 -1.632291376590728760e-01 1.411581039428710938e-01 -3.491625189781188965e-02 -2.168757915496826172e-01 -1.917997002601623535e-01 -2.733338475227355957e-01 -1.752155125141143799e-01 1.344413310289382935e-01 9.893214702606201172e-02 1.923240534961223602e-02 1.596270129084587097e-03 -4.399034380912780762e-02 -1.193188577890396118e-01
-5.494818091392517090e-02 -3.340944945812225342e-01 -5.132716894149780273e-01 -7.650287449359893799e-02 1.659957319498062134e-01 -9.298882633447647095e-02 -5.263329949229955673e-03 -1.257735937833786011e-01 3.316619396209716797e-01 -1.847661435604095459e-01 -4.335032030940055847e-02 5.769021809101104736e-02 9.354100376367568970e-02 4.422597959637641907e-02 2.454156428575515747e-02 -9.123858064413070679e-03 2.695487625896930695e-02 -1.776348054409027100e-02 -2.411717921495437622e-01 -1.185706481337547302e-01 -1.893457584083080292e-02 -1.034888997673988342e-01 -7.049679756164550781e-02 -2.112100273370742798e-01 -1.400855183601379395e-01 -6.849073618650436401e-02 4.689812362194061279e-01 7.190304994583129883e-02 5.970676615834236145e-02 -3.611437976360321045e-02 2.909705042839050293e-02 -1.192432194948196411e-01
2.627956867218017578e-02 3.335226327180862427e-02 -3.625292479991912842e-01 5.619819834828376770e-02 9.658934175968170166e-02 1.356265842914581299e-01 -5.769107863306999207e-02 -4.637096226215362549e-01 1.278947591781616211e-01 -1.676135510206222534e-01 -9.024737775325775146e-02 3.164882063865661621e-01 1.805886477231979370e-01 5.312619730830192566e-02 1.533796191215515137e-01 -9.355673193931579590e-02 -1.399215459823608398e-01 1.102210879325866699e-01 1.007821932435035706e-01 6.143693253397941589e-02 2.052841894328594208e-02 2.200073748826980591e-01 -1.201900392770767212e-01 -2.906740009784698486e-01 -2.290736325085163116e-02 -9.559791535139083862e-02 -2.860734425485134125e-02 -7.032950222492218018e-02 -2.994413077831268311e-01 -1.670091748237609863e-01 2.646913826465606689e-01 2.433112077414989471e-02
1.188509464263916016e-01 -1.358620524406433105e-01 -2.583887279033660889e-01 -1.222427785396575928e-01 -2.192302644252777100e-01 -2.603718638420104980e-01 -1.817744225263595581e-01 4.629034548997879028e-02 2.272388637065887451e-01 -1.100193858146667480e-01 8.842972666025161743e-02 1.926646977663040161e-01 9.298719465732574463e-02 -1.207589358091354370e-01 3.040402941405773163e-02 -2.350336313247680664e-01 -2.926436960697174072e-01 6.975745409727096558e-02 9.802359342575073242e-02 -1.761109232902526855e-01 -1.008347347378730774e-01 2.361658811569213867e-01 -1.779454201459884644e-02 -6.361038982868194580e-02 -3.481204807758331299e-01 -5.645485594868659973e-02 -6.376835703849792480e-02 2.541205286979675293e-01 -1.185376048088073730e-01 -2.892997562885284424e-01 1.945913732051849365e-01 -1.285576075315475464e-01
-1.800452172756195068e-01 2.002593502402305603e-02 -2.866583764553070068e-01 3.081284090876579285e-02 1.350462436676025391e-01 2.903721630573272705e-01 6.003221869468688965e-02 -4.119866788387298584e-01 2.223976105451583862e-01 -1.333810091018676758e-01 7.106728851795196533e-02 2.159226089715957642e-01 -1.413245499134063721e-02 2.901228666305541992e-01 -4.656997323036193848e-02 -8.946164697408676147e-02 -2.109512835741043091e-01 -2.780420705676078796e-02 -1.632627844810485840e-01 3.889692248776555061e-03 -8.322288841009140015e-02 1.110830530524253845e-01 9.708709269762039185e-02 -2.834586799144744873e-01 -2.456215443089604378e-03 -4.950271546840667725e-02 4.879955202341079712e-02 2.117262631654739380e-01 -5.540516972541809082e-02 -2.363938242197036743e-01 2.328913658857345581e-01 -2.255278378725051880e-01
-6.369660794734954834e-02 -1.652211546897888184e-01 -5.028553009033203125e-01 7.988935708999633789e-02 -2.248395383358001709e-01 -4.593635350465774536e-02 -1.412754654884338379e-01 -1.139217093586921692e-01 3.481582701206207275e-01 -2.188686728477478027e-01 -4.369692504405975342e-02 1.618143618106842041e-01 1.712312847375869751e-01 1.301753893494606018e-02 -2.841709647327661514e-03 8.800114504992961884e-03 -2.223083227872848511e-01 1.339718848466873169e-01 -1.713804900646209717e-02 -5.433047562837600708e-02 -1.485595554113388062e-01 2.412169873714447021e-01 -5.932166054844856262e-02 -1.931396313011646271e-02 -9.113653004169464111e-02 -2.136366963386535645e-01 1.980424523353576660e-01 1.437112540006637573e-01 -3.102615475654602051e-01 1.102816089987754822e-01 -1.084298491477966309e-01 -9.082300215959548950e-02
-2.984620928764343262e-01 1.832779496908187866e-01 -4.219495952129364014e-01 -6.321571767330169678e-02 -2.435108833014965057e-02 -3.502006083726882935e-02 4.164728522300720215e-02 -5.347951650619506836e-01 1.476654708385467529e-01 -2.827204205095767975e-02 -1.518650054931640625e-01 2.184413820505142212e-01 7.710481435060501099e-02 2.695743180811405182e-02 9.130056947469711304e-02 -1.368965059518814087e-01 -2.679237127304077148e-01 -6.141244247555732727e-02 5.291440710425376892e-02 -5.827836319804191589e-02 8.355158567428588867e-02 1.874532550573348999e-01 -1.731117442250251770e-02 -2.360927909612655640e-01 5.646772217005491257e-03 -2.059927880764007568e-01 3.000218607485294342e-02 2.273371443152427673e-02 -1.924209147691726685e-01 -9.572912752628326416e-02 8.572444319725036621e-02 -3.563003614544868469e-02
-1.567102074623107910e-01 3.995529562234878540e-02 -4.357348680496215820e-01 4.085111916065216064e-01 1.399677544832229614e-01 -8.331463485956192017e-02 -3.975657746195793152e-02 -1.293361783027648926e-01 3.474169373512268066e-01 -7.692354917526245117e-02 4.199110716581344604e-02 4.253145307302474976e-02 -2.305244505405426025e-01 -1.523914039134979248e-01 -1.361843794584274292e-01 7.781066000461578369e-02 7.534991949796676636e-02 -2.200184911489486694e-01 -1.344776898622512817e-01 -1.864250600337982178e-01 7.571403682231903076e-02 3.660097122192382812e-01 -3.464120998978614807e-02 -7.502707093954086304e-02 -1.497457623481750488e-01 -1.375695765018463135e-01 -5.822316184639930725e-02 6.067721173167228699e-02 -9.801878780126571655e-02 -1.453232467174530029e-01 -4.453497380018234253e-02 -8.078101277351379395e-02
-9.020281583070755005e-02 -2.628802657127380371e-01 -9.762199223041534424e-02 5.806805565953254700e-03 -3.875875473022460938e-02 -5.312322452664375305e-02 -1.701474487781524658e-01 -3.181417882442474365e-01 3.234377503395080566e-01 -2.670935988426208496e-01 2.852574549615383148e-02 -9.277050383388996124e-03 1.364808380603790283e-01 2.529013343155384064e-02 -1.850167065858840942e-01 2.316173911094665527e-01 -2.889946997165679932e-01 -1.133340760134160519e-03 6.557652354240417480e-02 -1.169680878520011902e-01 9.215252101421356201e-02 1.237985864281654358e-01 1.100225374102592468e-01 8.186683803796768188e-02 -4.811314046382904053e-01 -2.346359342336654663e-01 1.885108947753906250e-01 -3.004527091979980469e-02 -7.530859857797622681e-02 -8.042131550610065460e-03 -2.949143946170806885e-02 1.449041962623596191e-01
-7.097911834716796875e-02 -1.392782852053642273e-02 -4.047866761684417725e-01 3.791400045156478882e-02 1.473231166601181030e-01 1.226567625999450684e-01 -4.431871697306632996e-02 -4.166096746921539307e-01 1.262418478727340698e-01 -2.410298027098178864e-02 -1.644695550203323364e-01 3.810768723487854004e-01 1.441625654697418213e-01 3.816931508481502533e-03 2.169714868068695068e-01 -1.418229341506958008e-01 -1.392692327499389648e-01 1.429536938667297363e-01 1.326731294393539429e-01 -4.247349873185157776e-02 3.224079729989171028e-03 1.638434082269668579e-01 -6.818892806768417358e-02 -2.048304378986358643e-01 3.123998083174228668e-02 -2.078655213117599487e-01 1.194304153323173523e-01 3.084782883524894714e-02 -8.996614068746566772e-02 -1.973660290241241455e-01 3.170263171195983887e-01 2.785664051771163940e-02
-3.238353505730628967e-02 -3.488121032714843750e-01 -2.677531242370605469e-01 4.637100733816623688e-03 2.629754878580570221e-02 6.352431327104568481e-02 1.847309619188308716e-02 -8.308768272399902344e-02 4.225315749645233154e-01 -8.675920963287353516e-02 2.500633597373962402e-01 3.708275854587554932e-01 -1.821586191654205322e-01 -1.106602773070335388e-01 4.399177432060241699e-02 1.489858329296112061e-02 -2.553770542144775391e-01 9.887703508138656616e-02 8.460488915443420410e-02 1.932741850614547729e-01 1.214509382843971252e-01 5.439547821879386902e-02 3.799265716224908829e-03 3.984215110540390015e-02 -1.280682533979415894e-01 -3.395917639136314392e-02 4.064917862415313721e-01 1.619424074888229370e-01 6.051500886678695679e-02 8.431342244148254395e-02 3.460353240370750427e-02 -1.023795641958713531e-02
1.864623278379440308e-02 -2.603000998497009277e-01 -5.165399909019470215e-01 8.963803201913833618e-02 1.935783326625823975e-01 -1.743831112980842590e-02 -1.449200659990310669e-01 -3.518581017851829529e-02 2.938646078109741211e-01 -2.495385408401489258e-01 1.352549791336059570e-01 1.708952337503433228e-01 1.572057753801345825e-01 1.508333981037139893e-01 -1.359980106353759766e-01 -1.734897792339324951e-01 -2.659532725811004639e-01 -3.941534832119941711e-02 -1.436131596565246582e-01 2.252610027790069580e-02 -1.191958039999008179e-02 -1.170536577701568604e-01 -4.788312315940856934e-02 -2.336191711947321892e-03 -3.891515731811523438e-02 -1.713707149028778076e-01 3.703323006629943848e-01 -2.583585120737552643e-02 3.980131074786186218e-02 1.690135151147842407e-02 3.221539035439491272e-02 -1.539008319377899170e-01
-1.462700366973876953e-01 -1.549384742975234985e-01 -4.695666730403900146e-01 2.702535502612590790e-02 -1.310945302248001099e-01 -1.209426522254943848e-01 -4.056703671813011169e-02 1.293061859905719757e-02 4.536120891571044922e-01 -1.551136076450347900e-01 -7.786417007446289062e-02 -9.898884454742074013e-04 1.843235492706298828e-01 -9.500987827777862549e-02 -1.089900955557823181e-01 -4.050866514444351196e-02 2.291964180767536163e-02 1.153582111001014709e-01 1.287491321563720703e-01 -2.782966792583465576e-01 -2.325808405876159668e-01 1.407785117626190186e-01 3.456145897507667542e-02 2.202501520514488220e-02 -2.079157233238220215e-01 -1.032485589385032654e-01 1.261418908834457397e-01 3.066385388374328613e-01 -1.496905386447906494e-01 -1.851418763399124146e-01 1.207748614251613617e-02 5.684535205364227295e-02
-3.394269049167633057e-01 -8.040173351764678955e-02 -5.911375284194946289e-01 3.520333394408226013e-02 -1.495310217142105103e-01 1.172232031822204590e-01 1.327284574508666992e-01 -1.118027120828628540e-01 1.953989267349243164e-01 -7.961824536323547363e-02 4.759586974978446960e-02 2.322969734668731689e-01 -1.651845872402191162e-01 -2.117991298437118530e-01 -4.210805892944335938e-02 -2.343842387199401855e-02 -3.249857127666473389e-01 -2.042669951915740967e-01 -2.103975787758827209e-02 3.727992624044418335e-02 -5.846504494547843933e-02 1.865886338055133820e-02 -7.770090550184249878e-02 -6.165155023336410522e-02 -2.035139054059982300e-01 -8.806579560041427612e-02 -1.200071051716804504e-01 -1.381184756755828857e-01 -3.780415654182434082e-02 -5.344239994883537292e-02 1.722404807806015015e-01 -8.263543248176574707e-02
2.830918729305267334e-01 -1.512116342782974243e-01 -3.055353760719299316e-01 9.403704851865768433e-02 -1.920785754919052124e-01 -3.745925053954124451e-02 -1.663043200969696045e-01 -1.201625689864158630e-01 3.764319717884063721e-01 -1.875721365213394165e-01 3.358277380466461182e-01 1.959971487522125244e-01 2.293993085622787476e-01 -3.620870038866996765e-02 -1.338778585195541382e-01 1.633242354728281498e-04 -1.118432283401489258e-01 9.232218563556671143e-02 -2.684668302536010742e-01 -1.010605096817016602e-01 -1.608370989561080933e-02 1.410654932260513306e-01 -2.183070778846740723e-01 3.544231178238987923e-03 1.226867809891700745e-01 -2.683374583721160889e-01 6.046515190973877907e-04 -1.507848203182220459e-01 -7.234782725572586060e-02 2.823660895228385925e-02 1.530766207724809647e-02 1.651057451963424683e-01
-1.951175034046173096e-01 -9.814888238906860352e-02 -4.583642482757568359e-01 -8.083418011665344238e-02 -2.165551781654357910e-01 2.269052416086196899e-01 8.485193550586700439e-02 -1.612537056207656860e-01 2.543948590755462646e-01 -1.569788530468940735e-02 3.943026065826416016e-02 2.207357287406921387e-01 -1.799738258123397827e-01 -1.558637171983718872e-01 -1.244239509105682373e-01 1.093244999647140503e-01 -3.056885004043579102e-01 -1.524091958999633789e-01 -3.543137013912200928e-02 4.685971513390541077e-02 1.755905598402023315e-01 -1.619974672794342041e-01 -6.952896714210510254e-02 -9.044387936592102051e-02 -2.825843691825866699e-01 3.989022225141525269e-02 -8.700872957706451416e-02 -7.252809405326843262e-02 -1.121568232774734497e-01 -1.581528335809707642e-01 2.100623399019241333e-01 -1.962431967258453369e-01
-1.681323051452636719e-01 -2.411857247352600098e-01 9.705684334039688110e-02 -2.832141704857349396e-02 1.697932332754135132e-01 1.017367169260978699e-01 -1.247395202517509460e-01 -2.019106149673461914e-01 3.290286362171173096e-01 -1.943055242300033569e-01 3.719404712319374084e-02 2.863391041755676270e-01 2.390391230583190918e-01 5.990997422486543655e-03 -5.286722257733345032e-02 1.348369866609573364e-01 7.947385311126708984e-02 -5.834580399096012115e-03 3.183341622352600098e-01 -1.413307934999465942e-01 -2.073758095502853394e-01 1.492277830839157104e-01 -7.776454836130142212e-02 -2.155535370111465454e-01 -2.243184745311737061e-01 -2.603894770145416260e-01 -7.843286544084548950e-02 -1.292268782854080200e-01 1.261012703180313110e-01 -6.300179660320281982e-02 2.616386115550994873e-01 -1.598361879587173462e-01
3.299666941165924072e-02 -1.655343770980834961e-01 -4.584941565990447998e-01 -1.866695433855056763e-01 6.676933169364929199e-02 -3.028997480869293213e-01 1.631501019001007080e-01 -2.018772810697555542e-01 3.724448084831237793e-01 -1.865148246288299561e-01 7.972660474479198456e-03 7.343050092458724976e-02 9.321078658103942871e-02 -6.986878812313079834e-02 -6.101948022842407227e-02 1.973326317965984344e-02 -2.986499369144439697e-01 -8.346430212259292603e-02 -1.116539463400840759e-01 1.216666102409362793e-01 -8.518897928297519684e-03 1.440877020359039307e-01 -4.586882889270782471e-02 -1.114349439740180969e-02 1.142253130674362183e-01 -3.830323219299316406e-01 1.450656354427337646e-01 -2.093715220689773560e-02 -5.074791610240936279e-02 -1.874554008245468140e-01 -1.583237946033477783e-02 -2.299379743635654449e-02
-3.204309642314910889e-01 -2.358876019716262817e-01 -3.077656328678131104e-01 -3.583864569664001465e-01 2.537388205528259277e-01 -2.036251872777938843e-01 4.840159043669700623e-02 2.208148315548896790e-02 6.588163226842880249e-02 -1.520590037107467651e-01 1.595026403665542603e-01 2.206101715564727783e-01 2.004889994859695435e-01 1.155862510204315186e-01 -3.702260926365852356e-02 1.180686578154563904e-01 -2.379064559936523438e-01 2.563821375370025635e-01 -1.839639991521835327e-02 -1.324943602085113525e-01 -6.549256294965744019e-02 2.019106298685073853e-01 -3.933179378509521484e-02 -1.495187431573867798e-01 -2.019722759723663330e-01 5.260108038783073425e-02 -1.120852828025817871e-01 -1.784271895885467529e-01 -1.449574250727891922e-02 -1.569932997226715088e-01 -1.071705669164657593e-02 1.314874589443206787e-01
-4.388180002570152283e-02 1.245688553899526596e-02 -2.339111566543579102e-01 -2.232301980257034302e-02 -1.659842394292354584e-02 1.709488183259963989e-01 -1.887792795896530151e-01 7.320652157068252563e-02 3.983801305294036865e-01 -1.269727498292922974e-01 -6.900724023580551147e-03 1.999058127403259277e-01 3.602882847189903259e-02 7.548037916421890259e-02 -2.000839076936244965e-02 1.233113333582878113e-01 -1.766228228807449341e-01 7.660809159278869629e-02 -1.178694888949394226e-01 -2.096242457628250122e-01 4.303852096199989319e-02 3.871480002999305725e-02 -3.430341184139251709e-01 -2.527161836624145508e-01 -4.096221327781677246e-01 -1.124544218182563782e-01 3.036573296412825584e-03 3.150657713413238525e-01 1.743120998144149780e-01 -1.835589408874511719e-01 9.295216202735900879e-02 5.050662904977798462e-02
1.992305666208267212e-01 -9.374434128403663635e-03 -6.099741458892822266e-01 -1.138409674167633057e-01 2.744208462536334991e-02 -2.710204720497131348e-01 1.708792746067047119e-01 -2.191099226474761963e-01 3.148971498012542725e-01 2.738236822187900543e-02 7.687687873840332031e-03 1.484921425580978394e-01 2.774268984794616699e-01 5.791957303881645203e-02 -6.640156265348196030e-03 2.381354570388793945e-01 -1.249723508954048157e-01 -4.921540617942810059e-02 -8.654727041721343994e-02 6.371303927153348923e-03 1.339962705969810486e-02 6.766051799058914185e-02 -1.975328773260116577e-01 -6.936252862215042114e-02 2.766731567680835724e-02 -2.036495059728622437e-01 1.326953768730163574e-01 5.285989120602607727e-02 5.288328230381011963e-02 -7.919704169034957886e-02 -1.366946846246719360e-01 1.143067609518766403e-02
2.316110767424106598e-02 1.467951536178588867e-01 -4.067576825618743896e-01 -7.288262248039245605e-02 4.043998196721076965e-02 8.708978444337844849e-02 -6.900031864643096924e-02 -4.501156806945800781e-01 -1.940992102026939392e-02 -6.862036883831024170e-02 -4.175515845417976379e-02 2.312462627887725830e-01 2.116636633872985840e-01 -2.583247981965541840e-02 2.192172408103942871e-01 -1.354816555976867676e-01 -2.067612111568450928e-01 4.921028390526771545e-02 -5.478494614362716675e-02 2.717273496091365814e-02 -5.161741375923156738e-02 2.330732941627502441e-01 -1.579677015542984009e-01 -2.407071888446807861e-01 -8.330326527357101440e-02 -1.070837229490280151e-01 -1.263362169265747070e-02 -8.637368679046630859e-02 -5.154401436448097229e-02 -2.867344915866851807e-01 3.442643880844116211e-01 1.308833528310060501e-02
5.277314782142639160e-02 1.453313082456588745e-01 -4.412213861942291260e-01 -8.046328276395797729e-02 1.956283450126647949e-01 1.252130120992660522e-01 -1.431201305240392685e-02 -3.857683241367340088e-01 1.224244609475135803e-01 -1.625522673130035400e-01 -1.687338501214981079e-01 3.884273767471313477e-01 1.581871062517166138e-01 -1.787433028221130371e-02 2.290406972169876099e-01 -1.348005384206771851e-01 -1.856500469148159027e-02 -5.645523779094219208e-03 -1.254098303616046906e-02 -1.209658384323120117e-01 -1.118778958916664124e-01 1.298407465219497681e-01 -1.153664141893386841e-01 -1.838039755821228027e-01 1.637274026870727539e-02 -1.320374608039855957e-01 -8.197418600320816040e-02 6.236338987946510315e-02 -2.147200405597686768e-01 -1.957025080919265747e-01 2.247216105461120605e-01 -1.977426372468471527e-02
-1.360477507114410400e-01 1.104108691215515137e-01 -3.967635333538055420e-01 -3.183663357049226761e-03 -1.949259787797927856e-01 -2.837954461574554443e-01 -8.391516655683517456e-02 3.738252073526382446e-02 2.275145649909973145e-01 -3.259093761444091797e-01 6.266332697123289108e-03 2.321559190750122070e-01 -2.068265154957771301e-02 -2.034576237201690674e-01 2.212239056825637817e-01 -6.105408445000648499e-02 -2.386109679937362671e-01 2.152738422155380249e-01 6.620686501264572144e-02 -2.105353027582168579e-01 -1.706615239381790161e-01 1.027724072337150574e-01 -1.501336842775344849e-01 -1.128848991356790066e-03 -2.074828594923019409e-01 -7.297892868518829346e-02 -4.723950475454330444e-02 1.636865586042404175e-01 1.466674953699111938e-01 -2.102421224117279053e-01 1.413317322731018066e-01 -3.442145138978958130e-02
-2.184540927410125732e-01 -9.159275889396667480e-02 -1.730428189039230347e-01 1.144140586256980896e-01 -4.302974324673414230e-03 1.719938516616821289e-01 1.413238197565078735e-01 -3.373797237873077393e-01 2.662680447101593018e-01 -1.322523802518844604e-01 -5.707436800003051758e-02 5.010471940040588379e-01 -3.859010711312294006e-02 3.806985020637512207e-01 1.607705056667327881e-01 -9.355381876230239868e-02 -1.682962924242019653e-01 -1.411613970994949341e-01 -3.832754492759704590e-02 8.302700519561767578e-02 -6.073400005698204041e-02 -1.986153982579708099e-02 -1.520243734121322632e-01 -1.298215240240097046e-01 1.029043793678283691e-01 -1.012074351310729980e-01 7.739283889532089233e-02 -5.125661846250295639e-03 8.395992964506149292e-02 -1.717752665281295776e-01 2.150396704673767090e-01 -5.860030651092529297e-02
-1.029608324170112610e-01 -2.345611304044723511e-01 -1.782019287347793579e-01 -8.428002148866653442e-02 1.259512454271316528e-01 -2.716098129749298096e-01 -1.895073652267456055e-01 -2.209772318601608276e-01 4.305598139762878418e-01 -3.437407016754150391e-01 1.414927095174789429e-01 2.328760363161563873e-02 1.457648584619164467e-03 -1.664681732654571533e-01 1.687308698892593384e-01 4.017095565795898438e-01 -1.165725365281105042e-01 7.153651211410760880e-03 -1.170516535639762878e-01 -1.719738543033599854e-01 1.568088233470916748e-01 6.708844006061553955e-02 -4.936647415161132812e-02 2.396307326853275299e-02 -1.262990236282348633e-01 1.501521095633506775e-02 3.921827673912048340e-02 -1.520702987909317017e-01 1.156664714217185974e-01 1.589630916714668274e-02 1.473359018564224243e-01 1.195314526557922363e-01
-3.041358292102813721e-01 -3.022404611110687256e-01 -3.416811227798461914e-01 -3.238405659794807434e-02 -2.296411618590354919e-02 -9.389337152242660522e-02 -7.976238429546356201e-02 -1.350073516368865967e-01 4.402992725372314453e-01 -2.719788551330566406e-01 -2.586177317425608635e-03 -1.210815683007240295e-01 -4.977111518383026123e-02 -9.119506925344467163e-02 -9.067927300930023193e-02 1.004873681813478470e-02 -3.700634539127349854e-01 -5.155805870890617371e-02 -3.749664127826690674e-02 -2.650417089462280273e-01 9.376510232686996460e-02 1.805798336863517761e-02 -3.077531233429908752e-02 -1.273843497037887573e-01 -1.791021823883056641e-01 1.716537214815616608e-02 -9.399090707302093506e-02 2.117030769586563110e-01 -1.960949599742889404e-02 -1.526107043027877808e-01 4.594193398952484131e-02 1.159490197896957397e-01
-8.973944000899791718e-03 1.209844499826431274e-01 -3.723789453506469727e-01 5.854443088173866272e-02 1.111613586544990540e-03 3.069761022925376892e-02 4.529123008251190186e-02 -4.371924698352813721e-01 1.683504134416580200e-01 -2.046419382095336914e-01 -2.650983072817325592e-02 2.883121371269226074e-01 1.836960166692733765e-01 1.370690017938613892e-01 2.464794814586639404e-01 -2.011779695749282837e-01 -1.927686780691146851e-01 -5.366417579352855682e-03 6.015091761946678162e-02 1.608753018081188202e-02 4.139238595962524414e-02 8.460060507059097290e-02 -3.345805406570434570e-02 -3.030353784561157227e-01 1.751706190407276154e-02 -1.765679568052291870e-01 9.529422037303447723e-03 1.180879175662994385e-01 -5.854324623942375183e-02 -2.947748601436614990e-01 2.336504161357879639e-01 -8.908510953187942505e-02
-1.245244145393371582e-01 -2.856937050819396973e-01 -3.846524059772491455e-01 1.903635412454605103e-01 -4.146780818700790405e-02 2.146631777286529541e-01 8.235947042703628540e-02 -1.495014578104019165e-01 9.997156262397766113e-02 -1.550142765045166016e-01 1.318194568157196045e-01 2.261379063129425049e-01 -2.514551021158695221e-02 -1.165753379464149475e-01 -7.953586429357528687e-02 -1.462027430534362793e-01 7.582410424947738647e-02 -8.940844237804412842e-02 3.354625776410102844e-02 -1.572161316871643066e-01 2.048438638448715210e-01 6.781500764191150665e-03 -5.301385372877120972e-02 -9.353117644786834717e-02 -2.979345023632049561e-01 2.092891559004783630e-02 2.467122375965118408e-01 4.848348200321197510e-01 -4.009340703487396240e-02 -5.125105381011962891e-02 -3.458188148215413094e-03 1.214482039213180542e-01
-1.034714952111244202e-01 2.078504562377929688e-01 -4.304896593093872070e-01 1.184831857681274414e-01 1.072819530963897705e-02 9.320756047964096069e-02 7.478088140487670898e-02 -5.031769871711730957e-01 2.204577475786209106e-01 3.948555141687393188e-02 4.017255827784538269e-02 2.586917579174041748e-01 9.707658737897872925e-02 2.258889526128768921e-01 2.789637744426727295e-01 -2.034152150154113770e-01 -4.226464778184890747e-02 2.082191407680511475e-02 -1.013467460870742798e-01 -2.110353298485279083e-02 3.508039191365242004e-02 4.692339338362216949e-03 -8.660154789686203003e-02 -1.205572113394737244e-01 -1.796946115791797638e-02 -1.723192930221557617e-01 -3.876221552491188049e-02 -1.791470684111118317e-02 -2.128338217735290527e-01 -3.195988759398460388e-02 2.294526845216751099e-01 -1.173652783036231995e-01
-4.705116152763366699e-01 -3.131470084190368652e-01 -1.398894339799880981e-01 -1.668882369995117188e-01 1.027556359767913818e-01 -1.560041680932044983e-02 -7.478751987218856812e-02 -2.150666117668151855e-01 8.662150800228118896e-02 -1.897800862789154053e-01 1.129303351044654846e-01 3.269607424736022949e-01 1.754007190465927124e-01 9.163857996463775635e-02 -1.383997797966003418e-01 1.716587096452713013e-01 -8.067289739847183228e-02 1.879455894231796265e-01 9.934367984533309937e-02 -1.737260073423385620e-01 -7.345186918973922729e-02 4.782496020197868347e-02 -5.198879167437553406e-02 -1.782686561346054077e-01 -3.660736083984375000e-01 6.472676992416381836e-02 -1.657069176435470581e-01 -1.606551557779312134e-01 -5.048276111483573914e-02 -2.308939583599567413e-02 -2.001043781638145447e-02 -2.303978428244590759e-02
1.278311200439929962e-02 1.235439404845237732e-01 -2.886891663074493408e-01 7.225231081247329712e-02 9.437769651412963867e-02 5.923853814601898193e-02 1.463107317686080933e-01 -5.042665004730224609e-01 3.260245919227600098e-01 -2.162371277809143066e-01 -2.297945916652679443e-01 1.511396616697311401e-01 6.305666267871856689e-02 1.199748069047927856e-01 1.448588222265243530e-01 -6.189567595720291138e-02 -1.481153368949890137e-01 -3.428942710161209106e-02 -1.268483400344848633e-01 -7.438425719738006592e-02 -4.744927398860454559e-03 1.901999562978744507e-01 -4.602199792861938477e-02 -2.440735846757888794e-01 1.208780929446220398e-01 -7.623724639415740967e-02 -1.613772823475301266e-03 -1.616771817207336426e-01 -2.747702039778232574e-02 -3.242672085762023926e-01 1.090686470270156860e-01 -1.703748404979705811e-01
-8.252131938934326172e-02 1.236254721879959106e-01 -4.974197745323181152e-01 6.887721270322799683e-02 7.233364880084991455e-02 1.376550942659378052e-01 -2.280767448246479034e-02 -4.975939691066741943e-01 -4.737917333841323853e-03 -1.505536735057830811e-01 2.347870469093322754e-01 1.080251932144165039e-01 1.614330112934112549e-01 9.834801405668258667e-02 -9.642449021339416504e-02 9.689840674400329590e-02 -1.458124369382858276e-01 -4.602288082242012024e-02 -9.036338888108730316e-03 -3.049007356166839600e-01 4.150245711207389832e-02 -4.900114610791206360e-02 1.021961644291877747e-01 -1.842560768127441406e-01 1.302165389060974121e-01 -9.519989788532257080e-02 -2.166019976139068604e-01 3.742543607950210571e-02 -1.687221378087997437e-01 1.168557554483413696e-01 -6.837084889411926270e-02 -1.531516313552856445e-01
1.033612191677093506e-01 -3.886516764760017395e-02 -4.366438090801239014e-01 -2.708716690540313721e-01 -5.295430496335029602e-02 -2.489941567182540894e-01 1.801204830408096313e-01 -2.033572494983673096e-01 2.983363270759582520e-01 -1.813450604677200317e-01 1.859765872359275818e-02 2.306057959794998169e-01 2.552253901958465576e-01 -1.044176705181598663e-02 -9.075736999511718750e-02 -3.608106449246406555e-02 -5.148628726601600647e-02 -1.056350544095039368e-01 -2.174114584922790527e-01 -3.678118064999580383e-02 -2.747491560876369476e-02 3.325926512479782104e-02 -3.607299923896789551e-01 -1.206249743700027466e-02 8.256284147500991821e-02 -2.227804660797119141e-01 1.445351541042327881e-01 1.975371241569519043e-01 4.226956143975257874e-02 -1.447806209325790405e-01 -2.788227051496505737e-02 -2.293931134045124054e-02
2.779673971235752106e-02 -5.703173577785491943e-02 -5.508260130882263184e-01 -9.313119947910308838e-02 -1.635706610977649689e-02 -1.295153796672821045e-01 1.537328064441680908e-01 -2.377610951662063599e-01 3.253739476203918457e-01 -2.197577357292175293e-01 2.300597354769706726e-02 1.105061173439025879e-01 1.915356665849685669e-01 1.551387459039688110e-01 -8.402740955352783203e-02 3.436239436268806458e-02 -2.035471647977828979e-01 -7.725705951452255249e-02 -1.742094457149505615e-01 -6.696923822164535522e-02 7.302716374397277832e-02 1.798889786005020142e-02 -2.948959171772003174e-01 1.170743927359580994e-01 -2.857605740427970886e-02 -2.632436454296112061e-01 1.385847479104995728e-01 1.637045145034790039e-01 -2.599908411502838135e-02 -8.663741499185562134e-02 -1.888090372085571289e-01 4.773134365677833557e-02
-1.276093162596225739e-02 1.315852254629135132e-01 -3.131974339485168457e-01 6.889831274747848511e-02 1.052122488617897034e-01 1.800217106938362122e-02 -1.023548021912574768e-01 -4.929328560829162598e-01 2.042487412691116333e-01 -2.414243966341018677e-01 -7.657606899738311768e-02 3.603947162628173828e-01 3.087939135730266571e-02 7.925046235322952271e-02 2.019064128398895264e-01 -1.892825514078140259e-01 -7.149058580398559570e-02 8.307773619890213013e-02 -3.057367727160453796e-02 4.262100905179977417e-02 1.751743629574775696e-02 1.922666281461715698e-01 -2.635627053678035736e-02 -2.384983152151107788e-01 -6.787227839231491089e-02 -2.470371276140213013e-01 4.142335429787635803e-02 -2.230306901037693024e-02 -5.574506148695945740e-02 -2.435873001813888550e-01 1.998354345560073853e-01 1.241482049226760864e-01
-1.672856360673904419e-01 -6.881131976842880249e-02 -3.672616779804229736e-01 -1.444889307022094727e-01 1.507476121187210083e-01 5.774912424385547638e-03 -1.493541002273559570e-01 -2.029872983694076538e-01 2.398801445960998535e-01 -8.834671974182128906e-02 6.012742221355438232e-02 2.020678222179412842e-01 2.001662924885749817e-02 8.401367068290710449e-02 -2.382882833480834961e-01 -1.640332043170928955e-01 -2.465550005435943604e-01 -4.383336007595062256e-02 -4.757413640618324280e-02 8.447666652500629425e-03 2.106444388628005981e-01 -9.307447820901870728e-03 1.191148236393928528e-01 2.979855835437774658e-01 -1.182924285531044006e-01 2.873523719608783722e-02 -1.938954740762710571e-01 1.493574231863021851e-01 3.291650712490081787e-01 -1.986456960439682007e-01 2.190859466791152954e-01 2.032113820314407349e-01
-2.005094885826110840e-01 -1.840546727180480957e-01 -3.773901164531707764e-01 -1.626985967159271240e-01 -1.468379199504852295e-01 3.155648708343505859e-02 -3.081526607275009155e-02 -6.466983258724212646e-02 2.651661336421966553e-01 -3.267593383789062500e-01 3.814415633678436279e-01 -3.557774424552917480e-02 2.373069375753402710e-01 -1.236214023083448410e-02 3.848143666982650757e-02 2.277133800089359283e-02 -2.087838053703308105e-01 -1.945686191320419312e-01 -3.038111887872219086e-02 -1.670076400041580200e-01 1.307200491428375244e-01 -6.033436581492424011e-02 -2.693664133548736572e-01 -3.563900291919708252e-02 -1.747071295976638794e-01 -9.904337674379348755e-02 1.882697641849517822e-01 -1.194446449517272413e-04 2.119746208190917969e-01 1.317519880831241608e-02 -1.414292156696319580e-01 3.628623485565185547e-02
-4.424051940441131592e-01 -7.724896073341369629e-02 -4.430356323719024658e-01 -6.760436296463012695e-02 -3.082757443189620972e-02 -6.319446861743927002e-02 -4.921444132924079895e-02 -1.372364759445190430e-01 2.156730443239212036e-01 -7.900878041982650757e-02 3.779951483011245728e-02 1.789070814847946167e-01 -1.075254231691360474e-01 -2.385386824607849121e-01 -2.320058085024356842e-02 9.840100258588790894e-02 -3.348798751831054688e-01 -1.058353707194328308e-01 5.413339473307132721e-03 9.918801486492156982e-03 -9.808020293712615967e-02 -8.752051740884780884e-02 -2.202317304909229279e-02 1.230041757225990295e-01 -2.382024079561233521e-01 -1.374025940895080566e-01 -1.803224533796310425e-01 6.722446531057357788e-02 3.625452145934104919e-02 -1.504452824592590332e-01 1.843737065792083740e-01 -2.818108797073364258e-01
-9.283531457185745239e-02 -1.180965378880500793e-01 -1.778089404106140137e-01 -2.346985340118408203e-01 1.874258369207382202e-01 -2.878395020961761475e-01 1.413474678993225098e-01 -9.927539527416229248e-02 8.993244171142578125e-02 -2.373242937028408051e-02 2.625852636992931366e-02 3.981676995754241943e-01 5.340850725769996643e-02 -4.136942792683839798e-03 -7.268487662076950073e-02 2.324554473161697388e-01 -1.721512526273727417e-02 -1.441586315631866455e-01 1.380160823464393616e-02 -2.086073458194732666e-01 -1.673635244369506836e-01 1.201166510581970215e-01 -2.790670096874237061e-01 -1.405999064445495605e-01 -4.030942916870117188e-01 -6.669622659683227539e-02 -2.304439693689346313e-01 -7.216222584247589111e-02 1.162723898887634277e-01 -2.559587955474853516e-01 5.891813337802886963e-02 -1.525194942951202393e-02
-1.770338118076324463e-01 -1.316876336932182312e-02 -3.009042143821716309e-01 7.620082795619964600e-02 3.238297253847122192e-02 1.153476908802986145e-01 3.387779742479324341e-02 -1.907916516065597534e-01 3.359511196613311768e-01 -2.312831431627273560e-01 -9.438111633062362671e-02 3.103446662425994873e-01 8.779822289943695068e-02 2.408503144979476929e-01 1.208549365401268005e-01 -3.935568034648895264e-01 -1.895259767770767212e-01 -5.041177570819854736e-02 -1.805741935968399048e-01 -1.193947866559028625e-01 -1.367666758596897125e-02 -3.089822456240653992e-02 -4.169735684990882874e-02 -1.584588736295700073e-01 1.083455830812454224e-01 6.478116661310195923e-02 -3.311383724212646484e-02 1.436878293752670288e-01 -1.569924503564834595e-01 -2.952034473419189453e-01 2.193498611450195312e-01 -5.048488453030586243e-02
-1.726436614990234375e-01 1.745694726705551147e-01 -2.590452730655670166e-01 -5.668669473379850388e-04 -3.628335148096084595e-02 -5.902602523565292358e-02 -1.869690418243408203e-01 -3.838578760623931885e-01 2.434055656194686890e-01 -1.991136223077774048e-01 2.562888860702514648e-01 5.645991861820220947e-02 7.294692844152450562e-02 -2.727186083793640137e-01 -7.796023786067962646e-02 3.737317398190498352e-02 -1.315188854932785034e-01 -2.149492315948009491e-02 3.582520186901092529e-01 9.644039720296859741e-02 -5.101132392883300781e-02 -2.069292515516281128e-01 2.279935218393802643e-02 -2.211644053459167480e-01 -1.789882034063339233e-01 1.206251084804534912e-01 3.432886898517608643e-01 2.757742442190647125e-02 1.371099520474672318e-02 -6.877268850803375244e-02 1.370018068701028824e-02 -1.000721901655197144e-01
2.430498450994491577e-01 -2.687601149082183838e-01 -1.851364225149154663e-01 2.734171971678733826e-02 1.555729657411575317e-01 -4.501859098672866821e-02 3.015777654945850372e-02 -1.333075165748596191e-01 1.722539067268371582e-01 -2.048809975385665894e-01 -1.381239145994186401e-01 3.383984267711639404e-01 3.251817822456359863e-01 -1.208331584930419922e-01 -2.022278010845184326e-01 1.650238223373889923e-02 3.367058560252189636e-02 5.830022692680358887e-02 -2.045155316591262817e-01 -2.893570363521575928e-01 4.462065920233726501e-02 -5.910741537809371948e-02 -4.041264206171035767e-02 -3.900382667779922485e-02 1.173442136496305466e-02 1.298452764749526978e-01 7.391545921564102173e-02 -1.936770081520080566e-01 -1.790616363286972046e-01 3.892432525753974915e-02 2.268752902746200562e-01 -3.718356490135192871e-01
1.157779544591903687e-01 -1.092461347579956055e-01 -4.199975728988647461e-01 -1.150576844811439514e-01 -7.025824487209320068e-02 -1.198504716157913208e-01 1.509693562984466553e-01 -1.821933686733245850e-01 3.410629928112030029e-01 -2.647244632244110107e-01 -6.372915953397750854e-02 2.372607886791229248e-01 1.739965826272964478e-01 6.058652326464653015e-02 1.640385016798973083e-02 5.025196075439453125e-02 -1.815202683210372925e-01 -7.204733043909072876e-02 -9.970907866954803467e-02 -8.403010666370391846e-03 1.663862764835357666e-01 6.269592791795730591e-02 -4.321399629116058350e-01 2.870105952024459839e-02 -2.538675069808959961e-02 -2.714145779609680176e-01 1.324972063302993774e-01 7.293447852134704590e-02 -3.707593679428100586e-02 -2.014020383358001709e-01 7.628426887094974518e-03 1.404394358396530151e-01
-2.641420960426330566e-01 1.346053779125213623e-01 -2.846055328845977783e-01 -2.979668378829956055e-01 -8.815719932317733765e-02 1.004818174988031387e-02 -2.029061913490295410e-01 -3.791282474994659424e-01 5.298141017556190491e-02 -1.746254563331604004e-01 1.869076192378997803e-01 2.831542491912841797e-01 -7.404940552078187466e-04 -2.486220002174377441e-02 3.362831100821495056e-02 -1.248164325952529907e-01 -6.120607256889343262e-02 -8.497361838817596436e-02 -8.680512011051177979e-02 -1.163125336170196533e-01 -3.129846230149269104e-02 9.517648816108703613e-02 -1.822905242443084717e-01 -3.349958062171936035e-01 -1.078197150491178036e-03 -1.559787690639495850e-01 6.851109862327575684e-02 -2.880961596965789795e-01 -1.024686694145202637e-01 -2.435202449560165405e-01 1.202289536595344543e-01 -1.412885379977524281e-03
2.509539388120174408e-02 -5.046994686126708984e-01 -2.029158174991607666e-01 2.479818314313888550e-01 -1.257494539022445679e-01 -9.851051121950149536e-02 2.938387356698513031e-02 -1.413273811340332031e-01 2.553866505622863770e-01 -1.468770392239093781e-02 2.713517844676971436e-01 3.775992691516876221e-01 9.736429899930953979e-02 1.478971689939498901e-01 -9.858344495296478271e-02 1.860958635807037354e-01 5.062361806631088257e-02 2.294998317956924438e-01 6.526194512844085693e-02 1.096911355853080750e-01 -2.158728986978530884e-02 1.497176587581634521e-01 -1.480009108781814575e-01 1.239734888076782227e-01 3.000666201114654541e-02 5.407800525426864624e-02 -7.022677361965179443e-02 -1.663040816783905029e-01 1.319804787635803223e-01 -2.233284711837768555e-01 -4.795571044087409973e-02 2.414233051240444183e-02
-1.519732829183340073e-02 3.137698024511337280e-02 -5.347981452941894531e-01 2.082400172948837280e-01 -6.658765021711587906e-03 9.699844568967819214e-02 6.164193898439407349e-02 -4.682665467262268066e-01 -2.344136871397495270e-02 -8.463009446859359741e-02 7.870741933584213257e-02 4.028036724776029587e-03 1.209296733140945435e-01 7.014618813991546631e-02 8.940126001834869385e-02 6.913966685533523560e-02 -1.833101958036422729e-01 -1.201997920870780945e-01 1.520958244800567627e-01 -7.442835718393325806e-03 2.044276893138885498e-01 1.727748066186904907e-01 9.905204176902770996e-02 -9.358055889606475830e-02 -7.585780322551727295e-02 3.404736518859863281e-02 -2.869925796985626221e-01 1.898010820150375366e-01 -1.639091223478317261e-02 -3.278492949903011322e-03 2.495075613260269165e-01 -2.033696174621582031e-01
6.605289876461029053e-02 5.652083456516265869e-02 -3.682448565959930420e-01 3.168286010622978210e-02 5.365793406963348389e-02 5.339252576231956482e-02 -4.566182568669319153e-02 -4.662921130657196045e-01 6.159318611025810242e-02 -1.461240053176879883e-01 5.807767435908317566e-02 3.326403200626373291e-01 2.290017437189817429e-03 9.126527607440948486e-02 2.037087976932525635e-01 -1.549204885959625244e-01 -1.361565887928009033e-01 1.818945109844207764e-01 8.790206164121627808e-02 2.761049382388591766e-02 6.048616394400596619e-02 2.225457131862640381e-01 -5.686779320240020752e-02 -2.683394849300384521e-01 -1.081552654504776001e-01 -2.572441995143890381e-01 5.972035601735115051e-02 -3.583143278956413269e-02 -9.223042428493499756e-02 -1.476176232099533081e-01 3.399664163589477539e-01 -2.132277376949787140e-02
6.173004582524299622e-02 2.040239423513412476e-01 -2.711121439933776855e-01 6.358461081981658936e-02 -1.716687828302383423e-01 3.147142380475997925e-02 9.623301215469837189e-03 -2.480774521827697754e-01 2.861370742321014404e-01 -6.202999968081712723e-03 7.773448526859283447e-02 2.242016494274139404e-01 -2.873354405164718628e-02 -1.176798865199089050e-01 -1.050570309162139893e-01 -1.081184223294258118e-01 -1.042413711547851562e-01 6.508063524961471558e-02 8.797101676464080811e-02 -3.501614630222320557e-01 1.087239477783441544e-02 1.987729221582412720e-02 2.969596162438392639e-02 -8.678454905748367310e-02 -5.403675436973571777e-01 2.736431173980236053e-02 -9.075951576232910156e-02 1.817578226327896118e-01 2.462993115186691284e-01 -1.707629710435867310e-01 7.801350951194763184e-02 -1.580864340066909790e-01
-1.828324198722839355e-01 -2.229716032743453979e-01 -2.000900804996490479e-01 1.785549968481063843e-01 3.270144462585449219e-01 -1.889774650335311890e-01 2.091870903968811035e-01 -1.661831885576248169e-01 2.294113337993621826e-01 -3.381724357604980469e-01 2.411024458706378937e-02 7.932844012975692749e-02 2.000969052314758301e-01 2.056921422481536865e-01 8.569574129069224000e-05 -4.346980527043342590e-02 -1.724886894226074219e-01 6.233324110507965088e-02 -5.207620188593864441e-02 -7.330172508955001831e-02 1.482705958187580109e-02 2.558180131018161774e-02 -5.258114635944366455e-02 -3.816095590591430664e-01 -1.290470808744430542e-01 -9.058985859155654907e-02 -1.458390653133392334e-01 6.618767976760864258e-02 3.165280520915985107e-01 -4.244105145335197449e-02 8.883814513683319092e-02 -1.463839262723922729e-01
-2.156669795513153076e-01 -3.141938149929046631e-02 -2.161845564842224121e-01 1.281405538320541382e-01 -2.750873379409313202e-02 1.349569857120513916e-01 -6.726098805665969849e-02 -3.253482580184936523e-01 2.787455022335052490e-01 -2.454418092966079712e-01 5.702218785881996155e-02 3.332122266292572021e-01 -8.235403220169246197e-04 2.504166066646575928e-01 7.465268671512603760e-02 -3.348438143730163574e-01 -2.169672995805740356e-01 5.445031821727752686e-02 -1.552838981151580811e-01 8.631746470928192139e-02 1.407862547785043716e-02 1.231858953833580017e-01 5.066195875406265259e-02 -2.098331004381179810e-01 -2.156856004148721695e-03 -4.488673806190490723e-02 1.251962184906005859e-01 -1.048543527722358704e-01 4.084435477852821350e-02 -2.490049898624420166e-01 2.858013808727264404e-01 -9.878668189048767090e-02
9.612268209457397461e-02 9.924899786710739136e-02 -3.791446387767791748e-01 4.618386551737785339e-02 1.896536648273468018e-01 1.040440276265144348e-01 -1.460114680230617523e-02 -3.924226760864257812e-01 1.480700373649597168e-01 -1.307132691144943237e-01 -1.712495833635330200e-01 3.502070903778076172e-01 1.492666155099868774e-01 -1.065005213022232056e-01 1.871827542781829834e-01 -2.057980895042419434e-01 -1.139314398169517517e-01 8.948436379432678223e-02 5.817963927984237671e-02 -1.036555767059326172e-01 8.726865053176879883e-02 2.037816345691680908e-01 -1.528826355934143066e-01 -1.890300065279006958e-01 6.965674459934234619e-02 -2.038885504007339478e-01 8.843396790325641632e-03 -6.966561824083328247e-02 -2.184069007635116577e-01 -1.233204677700996399e-01 2.694636583328247070e-01 -4.229879006743431091e-02
-1.406886875629425049e-01 -2.611449360847473145e-02 -2.989163398742675781e-01 1.387525349855422974e-01 -2.034416794776916504e-02 7.477845251560211182e-02 -1.922304555773735046e-02 -4.579707682132720947e-01 2.712332606315612793e-01 -2.714086771011352539e-01 -5.056288838386535645e-02 3.100505769252777100e-01 -4.558077082037925720e-02 1.969260722398757935e-01 1.883776783943176270e-01 -1.708835810422897339e-01 1.742631010711193085e-02 -3.262726962566375732e-02 -1.637685596942901611e-01 -4.279367625713348389e-02 -1.802212744951248169e-01 1.534445285797119141e-01 5.832996591925621033e-02 -2.201629579067230225e-01 4.577825590968132019e-02 -7.304089516401290894e-02 5.483666434884071350e-02 -4.809753037989139557e-03 1.319891959428787231e-01 -2.251737713813781738e-01 2.840440869331359863e-01 -7.849421352148056030e-02
2.007027156651020050e-02 9.389923512935638428e-02 -2.642225921154022217e-01 2.518980391323566437e-02 -1.347646266222000122e-01 -5.696245282888412476e-02 -2.050756365060806274e-01 5.881313979625701904e-02 4.877244234085083008e-01 -2.866869270801544189e-01 2.261247485876083374e-01 1.987981647253036499e-01 -2.354117184877395630e-01 -1.759899593889713287e-02 3.968282043933868408e-02 -1.721059158444404602e-02 -2.205430269241333008e-01 -1.134993806481361389e-01 -2.166490554809570312e-01 -2.356195598840713501e-01 -1.745620369911193848e-01 1.630559861660003662e-01 5.592213198542594910e-02 -7.782182097434997559e-02 -2.239326983690261841e-01 4.004399478435516357e-02 -1.720888465642929077e-01 1.241689324378967285e-01 4.559198766946792603e-02 -1.832025796175003052e-01 1.330991089344024658e-01 -6.882944703102111816e-02
1.716640740633010864e-01 -2.895509302616119385e-01 -4.769909977912902832e-01 2.045909501612186432e-02 2.826929837465286255e-02 -5.050745978951454163e-02 -1.095710098743438721e-01 -1.985745877027511597e-01 3.612263202667236328e-01 -1.865656971931457520e-01 1.377808004617691040e-01 1.347684301435947418e-02 1.862656772136688232e-01 2.877352572977542877e-02 1.979583315551280975e-02 -2.088977694511413574e-01 -1.356887444853782654e-02 2.698531150817871094e-01 -5.405176803469657898e-02 6.460551172494888306e-02 -8.182349056005477905e-02 1.586733162403106689e-01 -3.325881361961364746e-01 1.074413433670997620e-01 1.056021377444267273e-01 -2.437706589698791504e-01 1.228867396712303162e-01 9.407919645309448242e-02 -6.188994273543357849e-02 -7.398369163274765015e-02 3.375263139605522156e-02 2.920966409146785736e-02
-8.651064336299896240e-02 -1.284139752388000488e-01 -4.278761446475982666e-01 -1.018033027648925781e-01 2.636743783950805664e-01 3.758484125137329102e-02 -6.357335299253463745e-02 -6.209283694624900818e-02 4.333443641662597656e-01 -2.791154384613037109e-01 2.109873145818710327e-01 -8.510711044073104858e-02 2.829027473926544189e-01 -5.609054118394851685e-02 6.981517374515533447e-02 -6.908917427062988281e-02 -1.914567500352859497e-01 -7.642557471990585327e-02 9.747134149074554443e-02 -1.872239448130130768e-02 1.798764616250991821e-01 -1.506607532501220703e-01 -2.261528670787811279e-01 4.609515424817800522e-03 -1.574184894561767578e-01 -1.552008688449859619e-01 9.153242409229278564e-02 7.528262585401535034e-02 1.293222308158874512e-01 -9.549763053655624390e-02 -1.833428889513015747e-01 1.119384169578552246e-01
7.275475654751062393e-03 4.488525912165641785e-02 -3.513529002666473389e-01 1.474317163228988647e-01 -1.622310653328895569e-02 -5.967476218938827515e-02 2.088134288787841797e-01 -4.317687749862670898e-01 2.179155349731445312e-01 -3.524146974086761475e-01 -5.249140784144401550e-02 3.813110888004302979e-01 4.727709665894508362e-02 1.983694583177566528e-01 2.584517747163772583e-02 -1.777257174253463745e-01 -2.253926917910575867e-02 -4.846309870481491089e-02 -1.631789356470108032e-01 -2.377763763070106506e-02 5.971143022179603577e-02 -3.032837435603141785e-02 6.902767717838287354e-02 -2.705668807029724121e-01 6.985835731029510498e-02 -4.842390492558479309e-02 6.801476702094078064e-03 5.915113165974617004e-02 4.401762410998344421e-02 -2.199529111385345459e-01 2.187027186155319214e-01 -6.160416454076766968e-02
-5.676144361495971680e-02 -2.053464353084564209e-01 -2.269437611103057861e-01 3.342860043048858643e-01 1.727612912654876709e-01 -1.073771994560956955e-02 7.890858501195907593e-02 -1.204165518283843994e-01 4.041835367679595947e-01 -1.353102475404739380e-01 3.567426204681396484e-01 1.546297818422317505e-01 1.295159310102462769e-01 -7.014047354459762573e-02 2.249378263950347900e-01 -3.105477057397365570e-02 -2.424825914204120636e-02 1.609869450330734253e-01 -1.121938750147819519e-01 -2.213994562625885010e-01 -6.063736975193023682e-02 2.173063308000564575e-01 6.428109109401702881e-02 -1.314836293458938599e-01 -5.975455977022647858e-03 -2.100682705640792847e-01 3.763782978057861328e-02 8.881142735481262207e-02 1.285177469253540039e-01 -8.842714875936508179e-02 -2.103114128112792969e-01 -2.282611131668090820e-01
5.172798037528991699e-02 -1.519184261560440063e-01 -4.917136132717132568e-01 2.453624457120895386e-01 1.100115254521369934e-01 3.508685901761054993e-02 8.481782674789428711e-02 -9.392891079187393188e-02 4.373897314071655273e-01 -5.459040030837059021e-02 2.462839335203170776e-01 1.577229797840118408e-01 2.003510445356369019e-01 4.415191709995269775e-02 9.473452717065811157e-02 -4.517732560634613037e-02 -2.074660509824752808e-01 2.147279866039752960e-02 -2.385959215462207794e-02 6.867382675409317017e-02 -1.805067509412765503e-01 1.444954127073287964e-01 -1.077073533087968826e-02 -3.287931159138679504e-02 1.993511617183685303e-02 -2.119983881711959839e-01 -4.453723877668380737e-02 2.321726530790328979e-01 2.107242494821548462e-01 1.347465366125106812e-01 -1.655041575431823730e-01 -1.239076703786849976e-01
-1.607356518507003784e-01 -3.065720796585083008e-01 -1.585870534181594849e-01 9.855477511882781982e-02 -2.573939040303230286e-02 -1.445364803075790405e-01 -1.921370327472686768e-01 -7.175824046134948730e-02 1.057614535093307495e-01 -5.774069949984550476e-02 2.176119089126586914e-01 3.380713462829589844e-01 -8.404780179262161255e-03 -4.361506402492523193e-01 2.642917633056640625e-01 -1.398641914129257202e-01 -2.569718956947326660e-01 -5.863759294152259827e-02 5.200975760817527771e-02 -6.740371882915496826e-02 -1.993705332279205322e-02 7.453460991382598877e-02 -2.415949851274490356e-01 -5.793697014451026917e-02 -1.416285783052444458e-01 -2.946029901504516602e-01 -4.225382581353187561e-02 2.841325663030147552e-02 -3.998211398720741272e-02 -2.390370815992355347e-01 7.890893518924713135e-02 8.374755084514617920e-02
1.100794412195682526e-02 -6.981804221868515015e-02 -4.585384726524353027e-01 1.930495798587799072e-01 -3.104982152581214905e-02 1.610486581921577454e-02 3.694947436451911926e-02 -6.222328171133995056e-02 1.506211161613464355e-01 -1.722446382045745850e-01 2.076986432075500488e-01 4.444620907306671143e-01 1.056678891181945801e-01 -1.202932894229888916e-01 -8.651965297758579254e-03 2.156817615032196045e-01 -1.325999349355697632e-01 1.620231121778488159e-01 -1.286295056343078613e-01 -1.916319876909255981e-01 -1.075469031929969788e-01 8.299641311168670654e-02 1.999567076563835144e-02 -3.598228842020034790e-02 -1.583131849765777588e-01 -2.602613270282745361e-01 1.582600623369216919e-01 3.220112323760986328e-01 -1.581999510526657104e-01 7.030178606510162354e-02 -8.358551561832427979e-02 -1.896158908493816853e-03
1.256167441606521606e-01 -1.113516241312026978e-01 -1.994803249835968018e-01 1.623874716460704803e-02 1.610447615385055542e-01 -9.738213568925857544e-02 -1.321426928043365479e-01 -3.013629913330078125e-01 3.640993237495422363e-01 -6.098273396492004395e-02 1.990427225828170776e-01 -1.548464894294738770e-01 3.536134064197540283e-01 -2.783944271504878998e-02 7.168395095504820347e-04 3.971513360738754272e-02 -2.827546894550323486e-01 7.648760080337524414e-02 -2.743886113166809082e-01 -1.472617536783218384e-01 -8.042076975107192993e-02 -6.007390469312667847e-02 -4.824744910001754761e-02 -2.371099144220352173e-01 -1.857293210923671722e-02 -1.880300939083099365e-01 3.593057692050933838e-01 8.688794821500778198e-02 1.512950360774993896e-01 4.035924375057220459e-02 1.112756598740816116e-02 -1.113238334655761719e-01
1.452684551477432251e-01 -2.654738426208496094e-01 -3.277846872806549072e-01 -2.005491107702255249e-01 1.107467710971832275e-01 -5.136655643582344055e-02 1.278900504112243652e-01 -3.082463145256042480e-01 2.360963374376296997e-01 -1.882388889789581299e-01 1.104343459010124207e-01 3.012427985668182373e-01 -2.465814799070358276e-01 3.179053962230682373e-02 -4.146742075681686401e-02 1.427995860576629639e-01 -1.809156984090805054e-01 -2.698448114097118378e-02 -2.065563052892684937e-01 -1.478718519210815430e-01 1.789322197437286377e-01 1.251040697097778320e-01 -2.468308508396148682e-01 -1.269174367189407349e-01 5.980232357978820801e-02 -2.079320698976516724e-01 2.492232322692871094e-01 -4.444605857133865356e-02 6.351508200168609619e-02 -2.588861808180809021e-02 -3.613232448697090149e-02 -1.297650933265686035e-01
-1.151954233646392822e-01 -2.361001819372177124e-01 -3.302038311958312988e-01 -9.326697885990142822e-02 8.364910259842872620e-03 -3.570244833827018738e-02 -5.026738345623016357e-02 -1.628513187170028687e-01 2.117687165737152100e-01 -2.006417661905288696e-01 2.404864728450775146e-01 3.740323781967163086e-01 3.581753745675086975e-02 -1.001967787742614746e-01 8.907443284988403320e-02 4.430842027068138123e-02 -1.203121095895767212e-01 -1.415525842458009720e-02 -6.885822862386703491e-02 2.153111249208450317e-02 2.112189866602420807e-02 4.839200899004936218e-02 -1.103877201676368713e-01 1.362594813108444214e-01 -4.985128715634346008e-02 6.762755662202835083e-02 3.684183359146118164e-01 4.380870163440704346e-01 -7.564784958958625793e-03 2.250695526599884033e-01 7.614237070083618164e-02 -1.848300844430923462e-01
-3.173087835311889648e-01 -5.927575752139091492e-02 -4.369455873966217041e-01 2.427287586033344269e-02 -1.253265142440795898e-02 8.886156231164932251e-02 -6.617764383554458618e-02 -1.018389537930488586e-01 1.538132578134536743e-01 -2.817402034997940063e-02 3.973525762557983398e-02 1.846991777420043945e-01 -1.496767699718475342e-01 -2.045582532882690430e-01 -1.861291825771331787e-01 -7.686084508895874023e-02 -3.323411345481872559e-01 -1.447892487049102783e-01 6.504367291927337646e-02 3.893698006868362427e-02 -3.545529022812843323e-02 6.975182145833969116e-02 -1.816635429859161377e-01 -5.752091482281684875e-02 -2.302868813276290894e-01 -1.134962067008018494e-01 -2.435431033372879028e-01 -2.114854194223880768e-02 -1.541777700185775757e-01 -1.655663400888442993e-01 3.310949802398681641e-01 -2.246514260768890381e-01
-1.500129103660583496e-01 -1.007610782980918884e-01 -2.419506609439849854e-01 2.386876344680786133e-01 -9.451279044151306152e-02 -6.451664119958877563e-02 -2.611585557460784912e-01 -5.346043407917022705e-02 3.795524835586547852e-01 -1.206902116537094116e-01 3.515658676624298096e-01 3.191649913787841797e-01 1.020771041512489319e-01 -8.776871114969253540e-02 3.346492722630500793e-02 -2.981623401865363121e-03 1.019763574004173279e-01 1.606093347072601318e-02 -1.965892016887664795e-01 -6.530889868736267090e-02 1.561873505124822259e-04 2.326154857873916626e-01 2.200110442936420441e-02 -1.531072109937667847e-01 -2.450565397739410400e-01 -2.446928918361663818e-01 1.271817088127136230e-01 2.326412945985794067e-01 -1.407853066921234131e-01 -9.988125413656234741e-02 -2.872855961322784424e-02 -1.089933589100837708e-01
-1.309670507907867432e-01 1.212898176163434982e-02 -3.368014693260192871e-01 -3.582196682691574097e-02 -7.029012590646743774e-02 1.142533048987388611e-01 2.787425816059112549e-01 -2.176548689603805542e-01 3.005330860614776611e-01 1.199966818094253540e-01 1.200619786977767944e-01 1.263639330863952637e-01 -2.757122181355953217e-02 -1.824101209640502930e-01 -2.621077559888362885e-02 4.473209753632545471e-02 -1.808672994375228882e-01 -2.060286253690719604e-01 2.647988200187683105e-01 -1.003487557172775269e-01 1.019185036420822144e-01 2.106670588254928589e-01 -1.020575016736984253e-01 -4.989024251699447632e-02 -3.004395663738250732e-01 -2.839740216732025146e-01 -1.085180416703224182e-01 -8.475916087627410889e-02 4.995342344045639038e-02 -3.659194111824035645e-01 -5.310000106692314148e-02 -3.152322769165039062e-02
-2.325823754072189331e-01 7.757801562547683716e-02 -4.716967344284057617e-01 5.386948958039283752e-02 6.824554502964019775e-02 -2.390602380037307739e-01 -2.887034416198730469e-01 -3.195144236087799072e-01 1.502982378005981445e-01 7.158109545707702637e-02 1.323177069425582886e-01 3.005018532276153564e-01 1.000473573803901672e-01 3.879144496750086546e-04 -6.962510198354721069e-02 -1.755197159945964813e-02 -5.697870627045631409e-02 4.052960127592086792e-02 3.318001329898834229e-01 1.450031101703643799e-01 -9.821758419275283813e-02 -2.467127740383148193e-01 4.392560571432113647e-02 -1.777429133653640747e-01 -1.751284599304199219e-01 4.204217717051506042e-02 6.365562975406646729e-02 -1.057057455182075500e-02 1.848035156726837158e-01 -1.557979732751846313e-03 7.574950903654098511e-02 -4.059137310832738876e-03
-9.715182334184646606e-02 -3.540980219841003418e-01 -3.368832468986511230e-01 1.732227508910000324e-03 -6.600210815668106079e-02 -7.193398475646972656e-02 9.664217382669448853e-02 -2.192526906728744507e-01 6.197877228260040283e-03 -1.492758989334106445e-01 1.121897846460342407e-01 2.589952945709228516e-01 -2.591374702751636505e-02 -2.721812427043914795e-01 1.046337038278579712e-01 -2.062156237661838531e-02 6.924079358577728271e-02 2.148847728967666626e-01 9.431467950344085693e-02 -2.068496048450469971e-01 2.826404273509979248e-01 1.692806184291839600e-01 -9.505467861890792847e-02 -1.900609284639358521e-01 -3.168211579322814941e-01 9.782157093286514282e-02 2.731475830078125000e-01 1.157991141080856323e-01 1.477432996034622192e-01 -8.684331923723220825e-02 -1.077218204736709595e-01 -3.656357899308204651e-02
-7.863526791334152222e-02 1.273453384637832642e-01 -4.537288844585418701e-01 9.766147285699844360e-02 2.482010051608085632e-02 1.028156057000160217e-01 4.689849540591239929e-02 -4.213909208774566650e-01 1.792804151773452759e-01 -3.252538442611694336e-01 -1.382167935371398926e-01 2.372814267873764038e-01 9.710020385682582855e-03 2.638274431228637695e-01 -1.018362864851951599e-02 -6.838615983724594116e-02 -2.386189848184585571e-01 -1.254360079765319824e-01 -4.364480823278427124e-02 -2.780052088201045990e-02 2.296723797917366028e-02 8.125915378332138062e-02 -1.935965381562709808e-02 -2.235167473554611206e-01 1.660493202507495880e-02 -1.164014860987663269e-01 -4.384706169366836548e-02 7.772751152515411377e-02 2.155373804271221161e-02 -2.663489878177642822e-01 2.098929435014724731e-01 -1.155463978648185730e-01
-1.372333765029907227e-01 -2.065702341496944427e-02 -2.647749483585357666e-01 3.075641691684722900e-01 -7.303888350725173950e-02 -5.825827270746231079e-02 -2.078845500946044922e-01 1.067727897316217422e-02 4.122754335403442383e-01 -1.753069013357162476e-01 1.488413661718368530e-01 2.851845622062683105e-01 1.854334920644760132e-01 -2.114863134920597076e-02 -1.486450899392366409e-02 1.581982225179672241e-01 -8.958475291728973389e-02 -1.713477820158004761e-02 1.870381645858287811e-02 -1.756025850772857666e-02 -1.605418771505355835e-01 8.955764770507812500e-02 -1.606283783912658691e-01 7.991226017475128174e-02 -1.644236743450164795e-01 -8.445078879594802856e-02 4.319214820861816406e-02 4.400442540645599365e-01 -2.630508840084075928e-01 -5.330381914973258972e-03 1.550921648740768433e-01 -4.247168451547622681e-02
7.030810415744781494e-02 1.689040847122669220e-02 -3.093549311161041260e-01 2.580154538154602051e-01 -2.140163779258728027e-01 8.789097517728805542e-02 2.521095611155033112e-02 -1.275665760040283203e-01 2.796894311904907227e-01 3.630641475319862366e-02 6.543947011232376099e-02 2.982033491134643555e-01 -1.017518565058708191e-01 -2.583689689636230469e-01 4.138288646936416626e-02 8.445937186479568481e-02 -1.261840313673019409e-01 4.548842459917068481e-02 2.619054168462753296e-02 -3.064550161361694336e-01 -1.337574720382690430e-01 5.549518391489982605e-02 -1.145444661378860474e-01 4.877419397234916687e-02 -4.467539489269256592e-01 1.970923691987991333e-02 -1.735312938690185547e-01 1.310541629791259766e-01 2.721302509307861328e-01 -4.748775810003280640e-02 1.386196017265319824e-01 -1.072525680065155029e-01
-1.029527708888053894e-01 -2.120771110057830811e-01 -3.743513524532318115e-01 -1.319914758205413818e-01 1.875753402709960938e-01 -1.700882017612457275e-01 -9.074512869119644165e-03 -2.412394732236862183e-01 2.933232486248016357e-01 -3.082151412963867188e-01 2.190186530351638794e-01 -7.101685553789138794e-02 -4.425882361829280853e-03 5.151028931140899658e-02 1.179165840148925781e-01 -7.308232039213180542e-02 -1.156974807381629944e-01 -1.252265125513076782e-01 -4.638846218585968018e-02 -8.200184255838394165e-02 9.341602772474288940e-02 2.313994020223617554e-01 -2.899630069732666016e-01 2.880883812904357910e-01 -1.920998096466064453e-01 -2.956197224557399750e-02 -8.702675998210906982e-02 1.274150162935256958e-01 1.467178016901016235e-01 -1.336984932422637939e-01 -1.332791149616241455e-01 1.498845964670181274e-01
2.665099799633026123e-01 -1.116063445806503296e-01 -3.485726118087768555e-01 -1.362295895814895630e-01 2.309754490852355957e-01 -1.076763644814491272e-01 8.793809264898300171e-02 -1.816300749778747559e-01 3.395816981792449951e-01 -8.309278637170791626e-02 -6.156223267316818237e-02 3.158878386020660400e-01 -8.388139307498931885e-02 4.112660884857177734e-02 -6.263721734285354614e-03 2.038037031888961792e-01 -1.650144606828689575e-01 -4.808741062879562378e-02 -2.132834941148757935e-01 -1.236283555626869202e-01 1.333741098642349243e-01 7.983068376779556274e-02 -1.725862473249435425e-01 -7.184493541717529297e-02 -2.309579402208328247e-02 -2.813003957271575928e-01 2.859304249286651611e-01 7.673105597496032715e-02 -1.013987958431243896e-01 -1.907379478216171265e-01 4.664751142263412476e-02 -1.706449687480926514e-01
-3.758835196495056152e-01 -1.582245975732803345e-01 -3.151673376560211182e-01 1.815511435270309448e-01 9.959052503108978271e-02 -1.409264802932739258e-01 2.766334824264049530e-02 -3.414500355720520020e-01 1.727118194103240967e-01 -9.324969351291656494e-02 3.266813457012176514e-01 3.618860244750976562e-02 -2.999198995530605316e-02 -1.993690431118011475e-01 -2.731748670339584351e-02 8.999913930892944336e-02 -1.685072481632232666e-01 2.897467836737632751e-02 -3.403673321008682251e-02 2.020199447870254517e-01 -2.413065284490585327e-01 6.817839294672012329e-02 -4.853459820151329041e-02 4.337812215089797974e-02 -2.500762045383453369e-01 1.313194483518600464e-01 -2.109253406524658203e-02 2.045955806970596313e-01 2.088835984468460083e-01 -6.252028793096542358e-02 8.322037011384963989e-02 -2.081617861986160278e-01
7.796375546604394913e-03 -1.797153800725936890e-01 -1.979082077741622925e-01 1.121926829218864441e-01 2.404480725526809692e-01 9.084154665470123291e-02 -1.157768443226814270e-01 -9.955783933401107788e-02 3.112752735614776611e-01 -2.154789417982101440e-01 4.307378530502319336e-01 2.780625820159912109e-01 3.033851832151412964e-02 5.732868798077106476e-03 1.838603615760803223e-01 1.769516617059707642e-01 -3.486206755042076111e-02 -5.953267216682434082e-02 7.251512724906206131e-03 -2.066246867179870605e-01 -4.057311639189720154e-02 1.945381313562393188e-01 1.910722851753234863e-01 -1.032873690128326416e-01 -3.104223310947418213e-01 3.323213197290897369e-03 -7.488265633583068848e-02 2.664707601070404053e-01 -1.499401330947875977e-01 -7.991560548543930054e-02 -8.821891993284225464e-02 -1.021948084235191345e-01
5.408951640129089355e-02 -3.743183612823486328e-01 -2.015651464462280273e-01 -3.543939068913459778e-02 2.190430276095867157e-02 1.187606379389762878e-01 4.128620028495788574e-02 -2.505224645137786865e-01 8.432006835937500000e-02 -2.919183671474456787e-01 -6.438948214054107666e-02 3.476657867431640625e-01 2.187355756759643555e-01 1.023198738694190979e-01 -3.743664026260375977e-01 4.357225075364112854e-02 1.117130834609270096e-02 1.738511323928833008e-01 2.856987118721008301e-01 -2.634507715702056885e-01 5.743115209043025970e-03 -6.527851521968841553e-02 -9.198564291000366211e-02 -6.585402786731719971e-02 -1.594070941209793091e-01 -5.358362197875976562e-02 -5.879956111311912537e-02 -4.827839508652687073e-02 1.340178698301315308e-01 7.181604951620101929e-02 1.524919569492340088e-01 -1.985075473785400391e-01
1.272548884153366089e-01 -1.229768246412277222e-01 -2.349817603826522827e-01 7.845163345336914062e-03 5.768776312470436096e-02 -2.641135640442371368e-02 -5.765429139137268066e-02 -5.266611278057098389e-02 3.966939449310302734e-01 -2.901393175125122070e-01 1.799164563417434692e-01 3.814078569412231445e-01 2.763684391975402832e-01 -4.993827082216739655e-03 1.577017903327941895e-01 5.457917228341102600e-02 -1.280615627765655518e-01 3.552332986146211624e-03 -2.770174480974674225e-02 -7.745442539453506470e-02 6.502882391214370728e-02 7.528768479824066162e-02 -1.287107616662979126e-01 -8.934641629457473755e-02 -4.124516248703002930e-01 -1.163776032626628876e-02 -3.009396232664585114e-02 2.652220427989959717e-01 -1.111865267157554626e-01 1.538537591695785522e-01 -1.317899227142333984e-01 1.646586656570434570e-01
-1.177041456103324890e-01 1.037646550685167313e-02 -3.739138245582580566e-01 1.916198730468750000e-01 1.099437475204467773e-01 -1.036901995539665222e-01 1.539506763219833374e-01 -2.705562300980091095e-02 2.727048099040985107e-01 -1.456859260797500610e-01 1.348104029893875122e-01 1.563038378953933716e-01 -1.142522469162940979e-01 8.389425277709960938e-02 -1.497697681188583374e-01 2.014818936586380005e-01 -3.792496025562286377e-02 -1.477953493595123291e-01 -2.298391610383987427e-01 -3.161459863185882568e-01 -3.822910040616989136e-02 -6.689533591270446777e-02 -1.960673183202743530e-01 3.499792888760566711e-02 7.565196603536605835e-03 -3.630612492561340332e-01 1.144535988569259644e-01 2.502672374248504639e-01 -1.212775260210037231e-01 -1.528162360191345215e-01 1.719149649143218994e-01 -2.098614573478698730e-01
-1.455270349979400635e-01 -1.672281175851821899e-01 -3.472420573234558105e-01 -1.823898255825042725e-01 3.464570045471191406e-01 -1.077449545264244080e-01 -1.920325160026550293e-01 -1.074059307575225830e-01 6.271330267190933228e-02 -8.004231005907058716e-02 1.676491796970367432e-01 2.673138380050659180e-01 9.880828857421875000e-02 -9.299504011869430542e-02 -6.482823938131332397e-02 3.143828809261322021e-01 -1.218422055244445801e-01 9.375429712235927582e-03 -6.099584326148033142e-02 -3.696221113204956055e-02 -6.994473282247781754e-03 1.124974787235260010e-01 -1.324699521064758301e-01 -1.161402016878128052e-01 -3.960527479648590088e-01 -2.729607280343770981e-03 -3.032701313495635986e-01 -1.029649823904037476e-01 1.167608797550201416e-01 -5.814089626073837280e-02 -1.627185642719268799e-01 1.375295817852020264e-01
2.970620803534984589e-02 2.118905633687973022e-01 -3.158977627754211426e-01 1.046983078122138977e-01 -1.761751323938369751e-01 -4.731587693095207214e-02 -2.292275875806808472e-01 -9.741931408643722534e-02 4.339927136898040771e-01 -2.629162073135375977e-01 9.994740784168243408e-02 1.898503899574279785e-01 1.647704988718032837e-01 -1.535659432411193848e-01 6.328490562736988068e-03 1.812902987003326416e-01 2.095568366348743439e-02 7.954328507184982300e-02 -3.194043338298797607e-01 -7.997938245534896851e-02 -5.716043524444103241e-03 8.100440353155136108e-02 7.608599029481410980e-03 9.072016924619674683e-02 -1.526340544223785400e-01 2.164527587592601776e-02 -1.007159650325775146e-01 1.251100450754165649e-01 -2.264660745859146118e-01 -2.774960696697235107e-01 2.090547531843185425e-01 -9.689198434352874756e-02
6.532625854015350342e-02 -1.444546878337860107e-01 -4.198161661624908447e-01 -1.359073072671890259e-01 2.134661674499511719e-01 -9.881997108459472656e-02 2.963232249021530151e-02 -1.950971484184265137e-01 1.629957854747772217e-01 -4.178248345851898193e-02 5.062031000852584839e-02 4.025537073612213135e-01 -1.895281225442886353e-01 2.949187457561492920e-01 -4.451882839202880859e-02 1.533153802156448364e-01 -9.105453640222549438e-02 -3.557731956243515015e-02 -1.158552244305610657e-02 -2.250888347625732422e-01 1.202030926942825317e-01 -5.727346288040280342e-04 -3.235239982604980469e-01 1.489456146955490112e-01 2.495165541768074036e-02 -1.274452805519104004e-01 2.130471318960189819e-01 2.042085826396942139e-01 6.019287556409835815e-02 -1.473180353641510010e-01 -7.709682919085025787e-03 -1.164736375212669373e-01
1.171045228838920593e-01 -1.081388369202613831e-01 -2.703970372676849365e-01 7.236571609973907471e-02 1.122637093067169189e-01 1.653121225535869598e-02 3.358542919158935547e-02 -4.693727195262908936e-02 4.076813459396362305e-01 -2.771664559841156006e-01 2.021903991699218750e-01 2.811577618122100830e-01 3.038060069084167480e-01 -1.372049003839492798e-02 1.006267368793487549e-01 2.590769827365875244e-01 -1.497910320758819580e-01 -8.667187392711639404e-02 9.128661453723907471e-02 -1.922931522130966187e-01 -9.818868339061737061e-02 -5.875803157687187195e-02 1.237224265933036804e-01 4.654517397284507751e-02 -2.373250126838684082e-01 -1.025566831231117249e-01 -1.200669556856155396e-01 3.272257149219512939e-01 7.022582460194826126e-03 1.169704273343086243e-01 -6.666001677513122559e-02 1.871083676815032959e-01
1.206644847989082336e-01 -2.660611867904663086e-01 -2.122193574905395508e-01 -3.477874770760536194e-02 1.058885082602500916e-01 -1.061614602804183960e-02 -7.093335688114166260e-02 -1.407118439674377441e-01 2.274285256862640381e-01 -2.507378160953521729e-01 -2.823204360902309418e-02 2.014180272817611694e-01 3.076513707637786865e-01 -2.522563748061656952e-02 -4.126775562763214111e-01 -5.626516044139862061e-02 -4.925073310732841492e-02 1.079506650567054749e-01 -2.969468235969543457e-01 -1.168661415576934814e-01 1.228782311081886292e-01 -1.374036818742752075e-02 -1.713780164718627930e-01 -5.357235297560691833e-02 -3.955965489149093628e-02 1.196837127208709717e-01 -7.470612227916717529e-02 -1.717973947525024414e-01 3.128458932042121887e-02 -1.800081431865692139e-01 1.840298175811767578e-01 -3.547666370868682861e-01
-1.488555222749710083e-01 -9.316218644380569458e-02 -6.804923713207244873e-02 1.218939349055290222e-01 1.278952695429325104e-03 -6.057666987180709839e-02 -3.873579949140548706e-02 -1.685322374105453491e-01 3.576783537864685059e-01 -1.875944286584854126e-01 -5.685289204120635986e-02 3.762026727199554443e-01 1.962580084800720215e-01 9.953255206346511841e-02 1.997870765626430511e-02 -1.941385716199874878e-01 -1.389648765325546265e-01 -1.186221539974212646e-01 9.915000200271606445e-02 -1.828434318304061890e-01 -1.668425463140010834e-02 -1.756073832511901855e-01 5.331127345561981201e-02 -2.848091721534729004e-01 -3.471205532550811768e-01 -3.971502929925918579e-02 -1.976405084133148193e-01 4.043630883097648621e-02 2.957484722137451172e-01 -2.248645201325416565e-02 1.975287795066833496e-01 -2.005579322576522827e-01
-2.149582207202911377e-01 -1.233321502804756165e-01 -2.105360329151153564e-01 1.326003968715667725e-01 1.712037771940231323e-01 2.178026586771011353e-01 2.754145562648773193e-01 -4.705284237861633301e-01 1.198472082614898682e-01 5.713171511888504028e-02 3.935479745268821716e-02 4.782351478934288025e-02 -9.653837233781814575e-02 -1.835313588380813599e-01 -1.281605362892150879e-01 8.609328418970108032e-02 -1.634004116058349609e-01 -3.229322656989097595e-02 -2.920112609863281250e-01 -2.342126965522766113e-01 -1.416544020175933838e-01 3.882625326514244080e-02 -1.050868108868598938e-01 3.501884266734123230e-02 -2.570968568325042725e-01 1.369933336973190308e-01 1.228905245661735535e-01 1.967239379882812500e-01 -2.646607756614685059e-01 -2.296025399118661880e-03 8.889178745448589325e-03 -6.213868409395217896e-02
6.764974445104598999e-02 -8.308582007884979248e-02 -3.446350991725921631e-01 -1.413038652390241623e-02 -3.137487173080444336e-02 -2.044438123703002930e-01 1.403362601995468140e-01 -1.159112080931663513e-01 2.239853441715240479e-01 -1.844008266925811768e-01 9.015554934740066528e-02 6.901139393448829651e-03 -1.239671781659126282e-01 5.149962753057479858e-02 4.414178803563117981e-02 -2.090863436460494995e-01 -3.161833584308624268e-01 1.297795921564102173e-01 5.224609747529029846e-02 -1.448085159063339233e-02 1.035564020276069641e-01 7.779989391565322876e-03 -2.311873584985733032e-01 -1.929438114166259766e-01 -4.009719491004943848e-01 1.036140695214271545e-01 3.428196012973785400e-01 2.194410264492034912e-01 -5.760256573557853699e-02 -5.311517789959907532e-02 2.561674416065216064e-01 -8.621467649936676025e-02
-5.667622014880180359e-02 -1.197004243731498718e-01 -2.062608152627944946e-01 -2.218122929334640503e-01 -2.318581007421016693e-02 2.814728207886219025e-02 1.021565869450569153e-01 -1.312033534049987793e-01 1.447534859180450439e-01 -5.821472965180873871e-03 8.298110961914062500e-02 2.827563285827636719e-01 -1.832924038171768188e-02 -1.029441952705383301e-01 -1.220264285802841187e-01 -6.798770278692245483e-02 -2.098859548568725586e-01 1.047323793172836304e-01 -1.328287124633789062e-01 -4.397255778312683105e-01 8.164925873279571533e-02 -3.757729753851890564e-02 -2.660217322409152985e-02 1.361424475908279419e-01 -2.090606540441513062e-01 -8.598872274160385132e-02 -3.530712723731994629e-01 2.799724340438842773e-01 3.711170330643653870e-02 -8.015185594558715820e-02 1.683322340250015259e-01 -3.739501237869262695e-01
8.678034693002700806e-02 -2.163252234458923340e-02 -3.641688525676727295e-01 -2.281388640403747559e-01 3.012377023696899414e-01 -1.733007840812206268e-02 -4.697943851351737976e-02 -9.321440756320953369e-02 2.175240367650985718e-01 -2.734441459178924561e-01 8.694206178188323975e-02 7.061196863651275635e-02 1.903623640537261963e-01 2.070786356925964355e-01 -8.148174732923507690e-02 3.094394505023956299e-01 -3.226754069328308105e-01 2.461436204612255096e-02 -1.770545393228530884e-01 2.597072534263134003e-02 -5.611172690987586975e-02 1.656930297613143921e-01 -9.279534965753555298e-02 -1.196629106998443604e-01 -3.098389506340026855e-01 1.027867496013641357e-01 -9.793630242347717285e-02 -8.717761933803558350e-02 -9.324497729539871216e-02 -1.994183510541915894e-01 -1.633482873439788818e-01 -8.180970326066017151e-03
6.275294721126556396e-02 -1.017232760787010193e-01 -2.395232617855072021e-01 1.634376794099807739e-01 -2.380672842264175415e-03 -1.409595608711242676e-01 -1.993210166692733765e-01 3.600186109542846680e-02 3.306583464145660400e-01 -1.236901879310607910e-01 2.876796722412109375e-01 3.723578155040740967e-01 4.183148499578237534e-03 -8.924583345651626587e-02 -6.615284830331802368e-02 7.442287355661392212e-02 -9.329676628112792969e-03 -1.784676611423492432e-01 -9.315703064203262329e-02 -2.175505757331848145e-01 7.593084871768951416e-02 5.413018167018890381e-03 -1.326817870140075684e-01 -1.458851099014282227e-01 -2.180399447679519653e-01 2.468847483396530151e-02 -8.150456845760345459e-02 1.630888879299163818e-01 -2.907874882221221924e-01 -1.945666223764419556e-01 -1.497800946235656738e-01 -3.434005677700042725e-01
4.687860235571861267e-02 -2.719168663024902344e-01 -3.137443363666534424e-01 5.409156531095504761e-02 4.021770134568214417e-02 -2.180052548646926880e-01 -7.522703707218170166e-02 -1.384737789630889893e-01 3.763736784458160400e-01 -1.665385961532592773e-01 7.312893867492675781e-02 1.770278811454772949e-01 2.090577781200408936e-01 -9.961286932229995728e-02 -2.254367619752883911e-01 3.631503582000732422e-01 -1.692214906215667725e-01 2.120038568973541260e-01 -1.348246186971664429e-01 -8.027797937393188477e-02 6.623125076293945312e-02 -7.937799394130706787e-02 -1.494868695735931396e-01 1.691271513700485229e-01 -5.388688668608665466e-02 -4.227838665246963501e-02 3.324734047055244446e-02 -2.259821742773056030e-01 8.243048068834468722e-05 -9.400689601898193359e-02 -1.570761650800704956e-01 -2.364341467618942261e-01
2.505925856530666351e-02 -9.346572309732437134e-02 -2.721357345581054688e-01 -1.138768345117568970e-01 5.514338985085487366e-02 -1.389366537332534790e-01 7.582235336303710938e-02 -2.188034653663635254e-01 1.078803390264511108e-01 -3.979691863059997559e-01 -1.071306169033050537e-01 3.457343280315399170e-01 9.681932628154754639e-02 -8.437442034482955933e-02 1.679004430770874023e-01 -2.775748670101165771e-01 -1.594503968954086304e-01 -2.236041426658630371e-02 2.517153322696685791e-01 -2.118785977363586426e-01 -1.667948812246322632e-01 2.135941572487354279e-02 -6.550930440425872803e-03 1.200132071971893311e-02 -2.291785180568695068e-01 -3.090655803680419922e-01 -4.918680340051651001e-02 -2.217826098203659058e-01 -5.747857317328453064e-02 -7.357776910066604614e-02 1.659426689147949219e-01 -7.960606366395950317e-02
-4.411254227161407471e-01 -1.513790935277938843e-01 -2.536336183547973633e-01 -9.352159686386585236e-03 -2.248956561088562012e-01 -9.821191430091857910e-02 -6.822866201400756836e-02 -3.957766592502593994e-01 1.810863465070724487e-01 -6.670547276735305786e-02 1.398227959871292114e-01 1.686750054359436035e-01 8.260954171419143677e-02 -1.618457436561584473e-01 -1.346285492181777954e-01 -1.208336837589740753e-02 -2.768459618091583252e-01 2.402658108621835709e-03 1.171705275774002075e-01 -3.022162802517414093e-02 -4.919872153550386429e-03 2.359587699174880981e-02 9.142827242612838745e-02 7.593316584825515747e-02 2.158376760780811310e-02 -1.357402056455612183e-01 -2.663091719150543213e-01 1.910353600978851318e-01 2.457649558782577515e-01 -1.236612498760223389e-01 2.026319801807403564e-01 -1.047302484512329102e-01
-2.394695281982421875e-01 -1.952447891235351562e-01 -4.778222143650054932e-01 -1.504215598106384277e-02 -8.860725909471511841e-02 -1.386905759572982788e-01 -5.664439871907234192e-02 -3.172774910926818848e-01 1.564012765884399414e-01 9.404266625642776489e-02 7.923114299774169922e-02 1.165710464119911194e-01 -3.432280570268630981e-02 -1.198930367827415466e-01 -5.284738168120384216e-02 7.710745930671691895e-02 -1.952722519636154175e-01 -2.024704217910766602e-02 1.319996416568756104e-01 -1.794897019863128662e-01 -3.531848639249801636e-02 -4.914575815200805664e-02 1.118953973054885864e-01 1.106590256094932556e-01 -4.093109667301177979e-01 -1.277484744787216187e-01 -1.232554465532302856e-01 1.748185604810714722e-01 2.734700441360473633e-01 -1.806439459323883057e-01 8.049566298723220825e-02 8.633916825056076050e-02
-2.890685498714447021e-01 -3.441375866532325745e-02 -1.549982130527496338e-01 3.501339256763458252e-01 7.885587215423583984e-02 4.505663178861141205e-03 -5.256116390228271484e-02 -1.316817998886108398e-01 3.406934142112731934e-01 -1.355739384889602661e-01 -3.199978545308113098e-02 4.241039156913757324e-01 8.708254992961883545e-02 2.653528451919555664e-01 4.585099592804908752e-02 -2.247247397899627686e-01 -1.922809481620788574e-01 5.154889822006225586e-02 1.019774079322814941e-01 -7.703066617250442505e-02 -5.952354148030281067e-02 7.105995714664459229e-02 -1.598395109176635742e-01 -2.199589163064956665e-01 5.487081408500671387e-02 1.218911260366439819e-01 -1.374743878841400146e-01 4.535485804080963135e-02 1.493677794933319092e-01 -7.584445178508758545e-02 1.617165356874465942e-01 -2.546195387840270996e-01
-4.230154752731323242e-01 -8.512692153453826904e-02 -4.912822544574737549e-01 -9.632520377635955811e-02 6.984685361385345459e-02 -5.023606866598129272e-02 6.636296212673187256e-02 -1.830621957778930664e-01 1.489038169384002686e-01 -7.839648425579071045e-02 -1.699529215693473816e-02 2.107528746128082275e-01 -6.778173148632049561e-02 -3.590644896030426025e-01 -1.783901005983352661e-01 -1.338662207126617432e-02 -7.445571571588516235e-02 -2.410216480493545532e-01 -7.211937755346298218e-02 -6.875479966402053833e-02 1.680842936038970947e-01 -1.000004857778549194e-01 -1.367608308792114258e-01 1.574327498674392700e-01 -6.464812904596328735e-02 1.077935285866260529e-02 -1.679579764604568481e-01 -4.063002765178680420e-02 -1.880434751510620117e-01 -8.243414759635925293e-02 2.150296270847320557e-01 -3.813359513878822327e-02
-3.216939046978950500e-02 6.042704731225967407e-02 -4.103557765483856201e-01 1.715910583734512329e-01 1.172520667314529419e-01 -7.870264817029237747e-04 1.009315177798271179e-01 -4.608288109302520752e-01 1.021413654088973999e-01 -6.515648216009140015e-02 -1.405545175075531006e-01 3.641980588436126709e-01 4.037294536828994751e-02 1.046727001667022705e-01 2.182260751724243164e-01 -6.166844815015792847e-02 -1.233695521950721741e-01 1.666148751974105835e-01 1.554622501134872437e-01 -4.970516264438629150e-02 -2.447536215186119080e-02 2.071859687566757202e-01 -7.783541828393936157e-02 -1.318938434123992920e-01 -6.939671467989683151e-03 -2.197797596454620361e-01 -3.758196718990802765e-03 6.950985174626111984e-03 -1.459420323371887207e-01 -2.425089776515960693e-01 2.441888004541397095e-01 -7.309295982122421265e-02
4.382898285984992981e-02 9.111629426479339600e-02 -3.128584325313568115e-01 1.068975925445556641e-01 1.515408605337142944e-01 -4.299542307853698730e-02 1.517976820468902588e-02 -5.559153556823730469e-01 4.587582126259803772e-02 -9.311510622501373291e-02 -8.470179885625839233e-02 3.933151364326477051e-01 7.412328571081161499e-02 -1.333037484437227249e-02 1.988653689622879028e-01 -1.502939313650131226e-01 -8.531134575605392456e-02 9.966658800840377808e-02 4.916694387793540955e-02 -7.478686422109603882e-02 -1.137823984026908875e-02 2.088154405355453491e-01 -3.250246122479438782e-02 -1.737243682146072388e-01 -1.043634209781885147e-02 -2.314130812883377075e-01 6.181725114583969116e-02 -1.598868402652442455e-03 -9.706687182188034058e-02 -1.035816967487335205e-01 3.576636016368865967e-01 1.337362080812454224e-02
-1.770561337471008301e-01 -1.054630130529403687e-01 -1.960855424404144287e-01 -2.771312594413757324e-01 -1.369354724884033203e-01 1.358167678117752075e-01 2.611465752124786377e-01 -7.114346325397491455e-02 4.649388492107391357e-01 9.277272224426269531e-02 1.411211192607879639e-01 3.000706434249877930e-01 1.771003007888793945e-01 2.101809978485107422e-01 -5.173470079898834229e-02 -5.636936053633689880e-02 -1.529612690210342407e-01 1.038967743515968323e-01 2.303098589181900024e-01 -3.004826838150620461e-03 7.833761163055896759e-03 5.366455879993736744e-04 -4.522505030035972595e-02 -2.030132114887237549e-01 6.375585682690143585e-03 1.101467162370681763e-01 6.537238368764519691e-05 -1.569376140832901001e-01 2.013838142156600952e-01 -6.039423868060112000e-02 2.966749370098114014e-01 -1.269169002771377563e-01
-2.155865877866744995e-01 5.382470786571502686e-02 -2.574641406536102295e-01 -8.968388289213180542e-02 -8.724232017993927002e-02 2.542987465858459473e-01 -5.470087379217147827e-02 -2.855408191680908203e-01 2.514663636684417725e-01 1.396853029727935791e-01 9.903930127620697021e-02 1.908560544252395630e-01 -1.793544739484786987e-01 -2.667407989501953125e-01 -2.636525630950927734e-01 -1.655137538909912109e-01 -3.203112483024597168e-01 -2.557324618101119995e-02 -6.360056810081005096e-03 -2.188136056065559387e-02 6.098502781242132187e-04 2.142959088087081909e-02 3.733438625931739807e-02 -2.548399269580841064e-01 -3.225858509540557861e-01 -1.446015834808349609e-01 1.511759310960769653e-02 -8.800514042377471924e-02 1.512584090232849121e-01 -5.234792083501815796e-02 2.038830965757369995e-01 -1.399266868829727173e-01
-1.478810906410217285e-01 -7.928854227066040039e-02 -3.478601872920989990e-01 1.826419532299041748e-01 -1.468494683504104614e-01 -1.003388240933418274e-01 -7.327144034206867218e-03 -1.607395112514495850e-01 2.311817854642868042e-01 3.099891543388366699e-02 -5.774109065532684326e-02 1.695306748151779175e-01 2.548286020755767822e-01 -3.132391571998596191e-01 1.012986153364181519e-02 -1.454905271530151367e-01 -1.280818879604339600e-01 -3.291647881269454956e-02 3.151448816061019897e-02 -2.920522987842559814e-01 -9.601944684982299805e-02 7.578961551189422607e-03 -4.053443297743797302e-02 -7.059537619352340698e-02 -2.590161561965942383e-01 -1.529840975999832153e-01 -2.095524966716766357e-01 1.327245235443115234e-01 2.103175073862075806e-01 -3.946217596530914307e-01 -3.740772232413291931e-02 -1.268394142389297485e-01
-2.252211868762969971e-01 -6.397855281829833984e-02 -2.972187697887420654e-01 1.124488264322280884e-01 -8.959917724132537842e-02 -3.042717929929494858e-03 1.229997724294662476e-01 -1.880846321582794189e-01 2.546148002147674561e-01 1.501121670007705688e-01 -2.841701358556747437e-02 1.997050940990447998e-01 1.641670167446136475e-01 -2.305446416139602661e-01 -7.795257493853569031e-03 -2.665916085243225098e-02 -9.488234668970108032e-02 -2.161647677421569824e-01 1.287331730127334595e-01 -2.661940455436706543e-01 9.059287549462169409e-05 5.728040263056755066e-02 1.916406862437725067e-02 4.108240082859992981e-02 -2.976317107677459717e-01 -1.092389747500419617e-01 -2.335964590311050415e-01 5.250424519181251526e-02 2.482047677040100098e-01 -4.267306625843048096e-01 4.942980594933032990e-03 -1.632881760597229004e-01
1.103209033608436584e-01 2.140539437532424927e-01 -2.818980515003204346e-01 -4.079236462712287903e-02 -5.773829296231269836e-02 5.869754776358604431e-02 1.098061352968215942e-01 -2.607284486293792725e-01 2.143133133649826050e-01 -1.662431061267852783e-01 3.684799373149871826e-02 3.261849284172058105e-01 6.309910863637924194e-02 -1.084538176655769348e-01 1.390416026115417480e-01 -1.296007037162780762e-01 -1.418544352054595947e-01 -1.372433453798294067e-02 2.450447827577590942e-01 -1.369439661502838135e-01 -8.602963387966156006e-02 1.397914737462997437e-01 -1.379628777503967285e-01 -1.463923603296279907e-01 -1.156514231115579605e-02 -1.346016675233840942e-01 1.396349817514419556e-01 1.690550148487091064e-01 -2.168744504451751709e-01 -3.452258110046386719e-01 3.765300512313842773e-01 -5.645035766065120697e-03
-2.256762683391571045e-01 -2.903525531291961670e-02 -8.578071743249893188e-02 2.935256361961364746e-01 2.185256034135818481e-01 -1.561380773782730103e-01 7.044800370931625366e-02 -2.981503307819366455e-01 3.888540565967559814e-01 -1.492309868335723877e-01 1.362251341342926025e-01 2.988299727439880371e-01 1.348466575145721436e-01 -8.706909604370594025e-03 6.437500566244125366e-02 -1.859953105449676514e-01 -6.314931064844131470e-02 6.657232344150543213e-02 1.219395920634269714e-01 -1.404197961091995239e-01 7.027678191661834717e-02 9.863379597663879395e-02 4.515670239925384521e-02 -3.880706131458282471e-01 4.838038980960845947e-02 9.181156754493713379e-02 -4.732079803943634033e-02 3.521800413727760315e-02 2.537952363491058350e-01 1.546379476785659790e-01 7.096929848194122314e-02 -1.801871806383132935e-01
-1.514795273542404175e-01 -1.243027821183204651e-01 -1.564658284187316895e-01 2.600465714931488037e-01 2.045141607522964478e-01 6.159710511565208435e-02 1.433675140142440796e-01 -4.306787848472595215e-01 2.573449909687042236e-01 -8.972777426242828369e-02 -1.465042680501937866e-01 1.176490858197212219e-01 -7.947900146245956421e-02 1.064965501427650452e-01 -2.851463854312896729e-01 3.072676062583923340e-01 -2.048485428094863892e-01 1.539477556943893433e-01 1.948320567607879639e-01 4.845229536294937134e-02 -2.832982838153839111e-01 -2.254170738160610199e-02 -1.528285145759582520e-01 2.470109798014163971e-02 -2.140660136938095093e-01 -2.143151499330997467e-02 3.896697610616683960e-02 1.227135211229324341e-01 -9.069313108921051025e-02 1.269959658384323120e-01 1.189310252666473389e-01 5.305450409650802612e-02
-5.507376417517662048e-02 1.208629459142684937e-01 -5.107925534248352051e-01 1.468596607446670532e-01 -2.493281662464141846e-02 7.458585500717163086e-02 -2.232135981321334839e-01 -2.851307988166809082e-01 2.804605960845947266e-01 -4.120450466871261597e-02 2.194387763738632202e-01 1.567172934301197529e-03 3.255814909934997559e-01 9.103844314813613892e-02 1.113242432475090027e-01 5.120864883065223694e-02 -2.137221246957778931e-01 7.834679633378982544e-02 6.333075463771820068e-02 1.350500993430614471e-02 1.102708056569099426e-01 6.119728833436965942e-02 -3.328569978475570679e-02 -1.872710883617401123e-01 7.973382622003555298e-02 -1.705714873969554901e-02 -2.779425978660583496e-01 6.509716063737869263e-02 -4.720473662018775940e-02 4.674408584833145142e-02 -8.180518448352813721e-02 -3.121212124824523926e-01
-7.004958391189575195e-02 2.041069418191909790e-02 -1.723925173282623291e-01 -1.310317069292068481e-01 -3.260310739278793335e-02 5.763366818428039551e-02 1.697374284267425537e-01 -1.450682282447814941e-01 2.958058714866638184e-01 -2.724889218807220459e-01 -1.383910030126571655e-01 3.195296525955200195e-01 3.088259696960449219e-01 -1.497869342565536499e-01 -1.227538436651229858e-01 -1.720239594578742981e-02 -1.529074162244796753e-01 -1.559816114604473114e-02 -1.902694231830537319e-03 -2.669505178928375244e-01 -2.269052714109420776e-01 3.301776573061943054e-02 1.276576071977615356e-01 -1.013612449169158936e-01 -2.246996760368347168e-01 -1.759786605834960938e-01 -2.472474277019500732e-01 -3.262948393821716309e-01 9.538775682449340820e-02 9.853498078882694244e-03 1.906133592128753662e-01 -9.352426975965499878e-02
1.180539429187774658e-01 1.164513677358627319e-01 -3.187292814254760742e-01 6.721048057079315186e-02 1.943736672401428223e-01 -1.730791409499943256e-04 -1.572752743959426880e-01 -4.515721499919891357e-01 4.112528264522552490e-02 -4.597248882055282593e-02 -5.005066841840744019e-02 4.211168885231018066e-01 1.576892584562301636e-01 4.928931966423988342e-02 1.742935180664062500e-01 -1.289335042238235474e-01 -1.467044502496719360e-01 9.903188049793243408e-02 1.133235245943069458e-01 -1.442239582538604736e-01 -4.169151559472084045e-02 1.899071782827377319e-01 -9.150135517120361328e-02 -2.893117368221282959e-01 1.025998406112194061e-02 -1.567924618721008301e-01 7.016244810074567795e-03 2.080624364316463470e-02 -1.389613300561904907e-01 -1.672254353761672974e-01 2.728402316570281982e-01 1.670697703957557678e-02
-3.623038232326507568e-01 -9.442984312772750854e-02 -3.157510459423065186e-01 9.953545033931732178e-02 -9.459691122174263000e-03 -1.589805260300636292e-02 1.414617449045181274e-01 -2.443485558032989502e-01 2.162943482398986816e-01 -1.661625355482101440e-01 2.240340709686279297e-01 2.001540809869766235e-01 -1.655651628971099854e-02 -2.666120231151580811e-01 8.695985190570354462e-03 -2.822097837924957275e-01 -4.632043838500976562e-02 -1.115718558430671692e-01 -1.501620933413505554e-02 3.595266863703727722e-02 1.021412536501884460e-01 -6.153282150626182556e-02 -4.366621002554893494e-02 -1.888341158628463745e-01 -3.649260699748992920e-01 -2.637857496738433838e-01 -2.652733922004699707e-01 -6.368583440780639648e-02 -5.042000859975814819e-02 3.527587046846747398e-03 7.085520774126052856e-02 -4.221205785870552063e-02
2.163981348276138306e-01 4.246120154857635498e-02 -1.031392486765980721e-03 1.162654981017112732e-01 1.117886081337928772e-01 -2.107980400323867798e-01 -1.585282981395721436e-01 -3.806810677051544189e-01 2.203307598829269409e-01 -1.027307882905006409e-01 -2.681936323642730713e-02 2.243644595146179199e-01 1.226728856563568115e-01 -1.857816129922866821e-01 -7.332427799701690674e-02 -7.370036095380783081e-02 -1.015567034482955933e-01 1.295300275087356567e-01 -4.409118369221687317e-02 8.112523704767227173e-02 -7.975247502326965332e-02 4.294473528861999512e-01 -3.709274232387542725e-01 5.818356201052665710e-02 -1.729771345853805542e-01 1.754412353038787842e-01 -3.496715426445007324e-02 -5.329341068863868713e-02 6.143946200609207153e-02 5.790191888809204102e-02 1.130404397845268250e-01 -2.971439957618713379e-01
1.134145259857177734e-01 -5.071930587291717529e-03 -1.696927398443222046e-01 2.508769631385803223e-01 8.229324221611022949e-02 -4.091105610132217407e-02 -2.236365377902984619e-01 -9.412614256143569946e-02 2.721364200115203857e-01 -9.477312862873077393e-02 1.846742033958435059e-01 2.529486119747161865e-01 -3.129498660564422607e-01 -8.346818387508392334e-02 6.307104974985122681e-02 2.777118086814880371e-01 -1.553796678781509399e-01 2.725279703736305237e-02 -1.338339596986770630e-01 -3.074412941932678223e-01 7.219671458005905151e-02 1.723417490720748901e-01 -1.496376246213912964e-01 -1.523346304893493652e-01 -2.467326670885086060e-01 -1.951842308044433594e-01 5.362827330827713013e-02 9.651102870702743530e-02 -5.133894458413124084e-02 -1.755266338586807251e-01 2.060796767473220825e-01 -2.366785258054733276e-01
1.860935986042022705e-01 2.253464236855506897e-02 -4.513443112373352051e-01 1.800869405269622803e-01 -9.646766632795333862e-02 -9.957881411537528038e-04 1.836137287318706512e-02 -1.361241489648818970e-01 1.584184616804122925e-01 -2.302583456039428711e-01 2.298514991998672485e-01 2.746385335922241211e-01 8.772921562194824219e-02 2.724980190396308899e-02 5.838636681437492371e-02 1.703306287527084351e-02 -2.645991146564483643e-01 1.670722514390945435e-01 8.347732573747634888e-02 -2.432207614183425903e-01 -4.876523092389106750e-02 1.165105849504470825e-01 -2.682748064398765564e-02 -3.675422668457031250e-01 9.128917753696441650e-02 7.520582526922225952e-02 -4.593439027667045593e-02 1.320002079010009766e-01 -1.756821572780609131e-02 3.593243658542633057e-01 3.917831927537918091e-03 -5.710498988628387451e-02
6.837330758571624756e-03 1.264646649360656738e-01 -4.649755954742431641e-01 3.583353757858276367e-02 6.237449124455451965e-02 4.829353094100952148e-02 3.998305276036262512e-02 -4.216899573802947998e-01 1.823332011699676514e-01 -1.063655763864517212e-01 -4.544012248516082764e-03 3.283754885196685791e-01 1.131194084882736206e-01 -2.067248895764350891e-02 1.765086352825164795e-01 -8.306495100259780884e-02 -5.669506639242172241e-02 1.480760723352432251e-01 7.977937161922454834e-02 -1.101155206561088562e-02 -1.765909977257251740e-02 1.161427721381187439e-01 -1.613424122333526611e-01 -2.733245491981506348e-01 8.301087468862533569e-02 -1.319321393966674805e-01 -3.098572604358196259e-02 1.490117907524108887e-01 -2.306937575340270996e-01 -2.828089594841003418e-01 2.228366583585739136e-01 -2.563601359724998474e-02
-2.101862281560897827e-01 -1.623755991458892822e-01 -4.430254697799682617e-01 4.031991586089134216e-02 -8.421020209789276123e-02 1.265604645013809204e-01 -1.831634938716888428e-01 -9.267178177833557129e-02 1.768627315759658813e-01 -1.275091618299484253e-01 2.948406338691711426e-01 -1.180868130177259445e-02 2.175359427928924561e-01 -7.154238969087600708e-02 6.450854986906051636e-02 -8.378709107637405396e-02 -2.640898227691650391e-01 -1.039534360170364380e-01 3.876324594020843506e-01 -7.218037545680999756e-02 1.077540293335914612e-01 1.686538010835647583e-01 -2.369834929704666138e-01 -5.377255007624626160e-02 -1.442315578460693359e-01 -2.117749005556106567e-01 1.198497936129570007e-01 7.333201915025711060e-02 1.236857473850250244e-01 5.170749500393867493e-02 -7.277113199234008789e-02 1.558676511049270630e-01
-2.291501611471176147e-01 -3.609263524413108826e-02 -3.948804438114166260e-01 1.393780857324600220e-01 -1.796799004077911377e-01 -1.145941689610481262e-01 6.563027948141098022e-02 -6.041640788316726685e-02 2.842077910900115967e-01 2.699572127312421799e-03 2.602653503417968750e-01 2.126250267028808594e-01 2.862527780234813690e-02 -1.960196495056152344e-01 8.787211030721664429e-02 5.181384086608886719e-02 9.551353752613067627e-02 5.336209759116172791e-02 4.270274564623832703e-02 8.548474311828613281e-02 2.058261185884475708e-01 2.210804075002670288e-01 -5.610104650259017944e-02 -1.448982059955596924e-01 -3.782006204128265381e-01 -2.605628371238708496e-01 -1.511673778295516968e-01 2.008405476808547974e-01 -9.159194678068161011e-02 -1.587035059928894043e-01 1.728968620300292969e-01 2.601646818220615387e-03
3.471140563488006592e-02 4.892134573310613632e-03 -2.653996944427490234e-01 9.254685789346694946e-02 -7.997731864452362061e-02 -9.077341854572296143e-02 -1.420360952615737915e-01 -1.028780639171600342e-01 4.271768927574157715e-01 -4.202182292938232422e-01 2.207642793655395508e-01 5.794052034616470337e-02 6.151969358325004578e-02 -6.033274903893470764e-02 -5.303534865379333496e-02 2.854546904563903809e-01 -7.207028567790985107e-02 1.098042801022529602e-01 -5.899095535278320312e-02 2.007429674267768860e-02 -1.929270625114440918e-01 9.490204602479934692e-02 -9.217385947704315186e-02 1.191204297356307507e-03 -3.962523490190505981e-02 6.163996458053588867e-02 -1.408711522817611694e-01 6.224723160266876221e-02 -1.465950906276702881e-01 -3.497235476970672607e-01 3.501276969909667969e-01 1.271566655486822128e-02
-8.847883343696594238e-02 -2.446676939725875854e-01 -3.325114250183105469e-01 4.674176499247550964e-02 3.561587259173393250e-02 -2.688962221145629883e-01 -4.739676043391227722e-02 -1.709784269332885742e-01 3.506477773189544678e-01 -3.559060394763946533e-01 3.707865625619888306e-02 -8.051174692809581757e-03 1.479547172784805298e-01 -1.103359013795852661e-01 -2.225555032491683960e-01 2.921740710735321045e-01 -2.918012142181396484e-01 -1.203967034816741943e-01 1.950240731239318848e-01 -1.568201631307601929e-01 1.624378189444541931e-02 7.362792640924453735e-02 -3.644501091912388802e-03 9.980829805135726929e-02 -2.448340505361557007e-01 -4.573587328195571899e-02 1.320330351591110229e-01 1.279355883598327637e-01 -8.984877914190292358e-02 1.667697913944721222e-02 -4.014046117663383484e-02 1.037074401974678040e-01
-2.805154621601104736e-01 -1.641390621662139893e-01 -5.421810746192932129e-01 -3.251161053776741028e-02 -2.411103248596191406e-02 3.808310255408287048e-02 1.471608281135559082e-01 -1.164660826325416565e-01 1.997187137603759766e-01 3.938306123018264771e-02 3.245538845658302307e-02 2.271342873573303223e-01 -1.495622098445892334e-01 -1.580485403537750244e-01 -3.024981170892715454e-02 -7.669696211814880371e-02 -1.811431199312210083e-01 -1.995031982660293579e-01 4.489706829190254211e-02 1.612704545259475708e-01 1.834532320499420166e-01 -4.583347588777542114e-02 -2.710984647274017334e-01 -2.477244138717651367e-01 -1.857221275568008423e-01 -5.568425357341766357e-02 -1.606137603521347046e-01 -4.121983051300048828e-02 -2.712233550846576691e-02 -1.340128481388092041e-01 1.857925653457641602e-01 -1.559270769357681274e-01
-4.936372488737106323e-02 -1.683795303106307983e-01 -2.204318940639495850e-01 -1.082152575254440308e-01 -2.224621474742889404e-01 1.361998319625854492e-01 -6.540284305810928345e-02 -6.396171450614929199e-02 2.728700339794158936e-01 -1.452806144952774048e-01 1.018379777669906616e-01 2.967193424701690674e-01 1.287352889776229858e-01 -4.330663383007049561e-01 2.132828533649444580e-01 -1.120863556861877441e-01 -1.183446720242500305e-01 -1.752042770385742188e-01 8.266647905111312866e-02 -2.251891046762466431e-01 1.615400165319442749e-01 5.645301565527915955e-02 -1.590245813131332397e-01 -1.132893934845924377e-01 4.287212342023849487e-02 -1.885527670383453369e-01 -2.616525888442993164e-01 7.098986953496932983e-02 -2.196294218301773071e-01 -2.041665911674499512e-01 -2.874157018959522247e-02 -7.114835828542709351e-02
-1.423576474189758301e-01 -1.389400511980056763e-01 -3.706577122211456299e-01 -9.657539427280426025e-02 5.230308696627616882e-02 -1.143533140420913696e-01 -1.561700999736785889e-01 -5.098255872726440430e-01 2.466074749827384949e-02 7.848234474658966064e-02 1.758871227502822876e-01 2.681612372398376465e-01 3.659412264823913574e-02 -1.425577849149703979e-01 4.061235859990119934e-02 -5.326419696211814880e-02 -7.245925068855285645e-02 -2.097096145153045654e-01 2.086241841316223145e-01 5.911171436309814453e-02 1.115185320377349854e-01 -1.393963247537612915e-01 1.271321922540664673e-01 -1.203655824065208435e-01 2.113284319639205933e-01 -1.984709948301315308e-01 -2.458591014146804810e-01 2.158576697111129761e-01 -2.503422833979129791e-02 -2.386530162766575813e-03 1.319937855005264282e-01 -9.959157556295394897e-02
-6.462802737951278687e-02 2.235184796154499054e-02 -3.388823568820953369e-01 -2.229780554771423340e-01 -8.796266466379165649e-02 -3.198329359292984009e-02 -3.729062154889106750e-02 -3.365705013275146484e-01 -1.549562811851501465e-02 -9.979683905839920044e-02 1.174332052469253540e-01 2.076484262943267822e-01 -3.045736439526081085e-02 -1.421001255512237549e-01 1.607429385185241699e-01 -1.143167242407798767e-01 -1.481536775827407837e-01 -5.539694800972938538e-03 -1.440341770648956299e-01 -4.198737442493438721e-02 -2.120912522077560425e-01 -1.141968555748462677e-02 -3.284902274608612061e-01 -2.598527967929840088e-01 -1.142529174685478210e-01 -3.372122719883918762e-02 -7.825478166341781616e-02 -3.147526979446411133e-01 -1.444675773382186890e-01 -3.980881869792938232e-01 1.145241782069206238e-01 -5.763528496026992798e-02
-1.343734189867973328e-02 7.040064036846160889e-02 -2.557031810283660889e-01 1.179132983088493347e-01 2.444777041673660278e-01 6.691776216030120850e-02 5.294219776988029480e-02 -3.175928294658660889e-01 1.666048914194107056e-01 -1.991520524024963379e-01 -8.450697362422943115e-02 1.987790018320083618e-01 1.136220619082450867e-02 3.587321192026138306e-02 -9.611421823501586914e-02 -1.849216818809509277e-01 -2.370788007974624634e-01 -1.061881035566329956e-01 2.172467559576034546e-01 4.254596307873725891e-03 -1.717497557401657104e-01 5.025344714522361755e-02 -2.514106035232543945e-01 -2.198462784290313721e-01 1.361474487930536270e-02 -2.328137308359146118e-01 3.167701885104179382e-02 4.958037286996841431e-02 -8.353001624345779419e-02 -4.680313766002655029e-01 1.491941213607788086e-01 1.560081988573074341e-01
1.259963065385818481e-01 -2.537626624107360840e-01 -3.129625320434570312e-01 -1.383130103349685669e-01 5.923440307378768921e-02 -3.697033971548080444e-03 3.685275018215179443e-01 -3.600187301635742188e-01 1.535359919071197510e-01 3.512837365269660950e-02 -1.229243651032447815e-01 1.888692528009414673e-01 -1.498481165617704391e-02 -2.055891901254653931e-01 2.796808071434497833e-02 -4.620200395584106445e-02 -1.190662458539009094e-01 1.860757619142532349e-01 -2.145723849534988403e-01 -2.758650183677673340e-01 -1.060463711619377136e-01 -1.253058463335037231e-01 -1.161781027913093567e-01 1.041626036167144775e-01 -2.494184076786041260e-01 -2.084232121706008911e-02 -2.069290429353713989e-01 1.870974600315093994e-01 2.063284814357757568e-01 -6.481478922069072723e-03 4.383995383977890015e-02 7.392302900552749634e-02
-3.584676682949066162e-01 -5.977499485015869141e-02 -4.387997388839721680e-01 2.817395329475402832e-02 -3.403698205947875977e-01 -1.084003299474716187e-01 -1.112818643450737000e-01 -2.445242255926132202e-01 2.188487946987152100e-01 -1.303536593914031982e-01 1.711060553789138794e-01 1.465999186038970947e-01 4.779766127467155457e-02 -2.381210625171661377e-01 -1.164711713790893555e-01 8.057561516761779785e-02 -2.291512936353683472e-01 -4.122180864214897156e-02 2.295099049806594849e-01 -1.640965491533279419e-01 -6.359269469976425171e-02 -5.964788421988487244e-02 1.494766771793365479e-01 1.548117250204086304e-01 -8.418427407741546631e-02 -1.182939857244491577e-01 -7.481922209262847900e-02 1.684975177049636841e-01 9.535074234008789062e-02 -1.010098084807395935e-01 1.065821573138237000e-01 -8.162598311901092529e-02
2.751869559288024902e-01 -1.187836155295372009e-01 -3.981399536132812500e-01 -1.959422826766967773e-01 2.476474456489086151e-02 -2.149459868669509888e-01 1.334262639284133911e-01 -1.919372230768203735e-01 3.199674487113952637e-01 -1.663606613874435425e-01 2.795490249991416931e-02 1.950785964727401733e-01 1.728318482637405396e-01 -1.559719070792198181e-02 -5.925831198692321777e-02 -3.313209488987922668e-02 -2.400263994932174683e-01 -1.745970994234085083e-01 -9.905618429183959961e-02 -1.531969569623470306e-02 1.670091450214385986e-01 -4.940579179674386978e-03 -3.885061740875244141e-01 7.311533391475677490e-02 2.647687867283821106e-02 -2.600166201591491699e-01 1.241478696465492249e-01 9.274425357580184937e-02 6.564571987837553024e-03 -1.397609561681747437e-01 1.125161126255989075e-01 3.574489429593086243e-02
1.031147465109825134e-01 -1.426485329866409302e-01 -4.773621559143066406e-01 1.663224548101425171e-01 9.198246151208877563e-02 -8.906731754541397095e-02 -7.669577002525329590e-02 -1.687585562467575073e-02 3.432024121284484863e-01 -2.352835536003112793e-01 1.973750889301300049e-01 3.861468434333801270e-01 2.545659430325031281e-02 -1.290134489536285400e-01 1.025184318423271179e-01 3.053274471312761307e-03 -1.888764649629592896e-01 -2.255956269800662994e-02 -6.356054544448852539e-02 -5.949960276484489441e-02 -2.475120872259140015e-01 5.802854150533676147e-02 -1.709693372249603271e-01 -1.349406689405441284e-01 -2.768125943839550018e-02 -1.505885422229766846e-01 -6.943164020776748657e-02 7.476112991571426392e-02 -2.943076379597187042e-02 2.166818082332611084e-01 -2.267205268144607544e-01 -1.139767915010452271e-01
-2.873944938182830811e-01 2.590891122817993164e-01 -2.294775396585464478e-01 -1.446320861577987671e-01 1.634665578603744507e-01 4.587017744779586792e-02 -2.229081094264984131e-02 -4.968221187591552734e-01 7.762964814901351929e-02 -1.259051561355590820e-01 9.361393004655838013e-02 3.517675995826721191e-01 4.636153578758239746e-02 -8.284947276115417480e-02 -1.178225781768560410e-02 -2.312645502388477325e-02 -2.003879398107528687e-01 7.269770652055740356e-02 1.905184797942638397e-02 -2.170326374471187592e-02 3.243254125118255615e-02 1.510668992996215820e-01 -1.431445479393005371e-01 -2.578638494014739990e-01 7.782419025897979736e-02 -2.431744784116744995e-01 -1.337811648845672607e-01 8.762502111494541168e-03 -1.670511513948440552e-01 -1.160524040460586548e-01 2.257363200187683105e-01 -6.202732399106025696e-02
1.579081714153289795e-01 -2.173755764961242676e-01 -2.729103863239288330e-01 2.043305039405822754e-01 9.281702339649200439e-03 -3.159652352333068848e-01 7.830834388732910156e-02 -4.797018170356750488e-01 2.743296697735786438e-02 1.626834720373153687e-01 4.003074169158935547e-01 1.445173323154449463e-01 1.762196868658065796e-01 -6.753189116716384888e-02 -2.996280491352081299e-01 -9.969958104193210602e-03 2.656606212258338928e-02 1.499709039926528931e-01 -8.701790124177932739e-03 -1.594318598508834839e-01 3.636531531810760498e-02 -8.957045525312423706e-02 -1.469525545835494995e-01 1.361681818962097168e-01 4.778922069817781448e-03 -8.551220595836639404e-02 -5.369219928979873657e-02 1.310561448335647583e-01 -1.086099073290824890e-01 -6.165934726595878601e-03 5.148167908191680908e-02 3.903707861900329590e-02
-1.841072589159011841e-01 -1.124195605516433716e-01 -3.304739296436309814e-01 2.241892367601394653e-01 -1.071114987134933472e-01 -6.290208548307418823e-02 7.050319015979766846e-02 -2.289828509092330933e-01 2.662378251552581787e-01 1.386586427688598633e-01 -3.781138360500335693e-02 1.558782905340194702e-01 1.343768388032913208e-01 -1.952657252550125122e-01 4.604173451662063599e-02 -7.599839568138122559e-02 -1.249965578317642212e-01 3.169304504990577698e-02 1.390815675258636475e-01 -2.763253152370452881e-01 2.525918930768966675e-02 8.617530763149261475e-02 -1.806558668613433838e-02 -7.444407790899276733e-02 -2.680275142192840576e-01 -1.379758417606353760e-01 -2.590093612670898438e-01 1.300303339958190918e-01 2.474300712347030640e-01 -3.904166519641876221e-01 2.360909432172775269e-02 -1.609555482864379883e-01
-5.596966296434402466e-02 -6.188548356294631958e-02 -4.906612336635589600e-01 2.354127019643783569e-01 1.415272057056427002e-01 4.003653884865343571e-04 -2.085119187831878662e-01 -2.211416065692901611e-01 1.601133644580841064e-01 -1.476151049137115479e-01 1.341262757778167725e-01 1.889842003583908081e-01 2.054391503334045410e-01 1.308717429637908936e-01 1.655690371990203857e-02 2.578166127204895020e-01 -1.968042552471160889e-02 1.283392459154129028e-01 1.197217404842376709e-01 -2.257812209427356720e-02 1.297601871192455292e-02 3.830098211765289307e-01 6.576002389192581177e-02 -1.976416409015655518e-01 -2.885311469435691833e-02 -2.146267145872116089e-01 -2.633501589298248291e-01 9.516251832246780396e-02 7.184048742055892944e-02 6.108532100915908813e-02 -1.765186525881290436e-02 -2.807791903614997864e-02
1.158401072025299072e-01 -4.730457812547683716e-02 -5.148798972368240356e-02 1.834442317485809326e-01 2.263850271701812744e-01 2.063076049089431763e-01 1.144655495882034302e-01 -3.226775527000427246e-01 2.526822984218597412e-01 -2.333506345748901367e-01 2.145604193210601807e-01 9.614557027816772461e-02 1.422337293624877930e-01 -1.570984274148941040e-01 -3.185121715068817139e-02 1.055177003145217896e-01 -2.391327619552612305e-01 1.740921735763549805e-01 -1.855520904064178467e-01 8.017488569021224976e-02 2.204327285289764404e-02 -1.376896202564239502e-01 -2.966807484626770020e-01 6.466589123010635376e-02 -4.421699941158294678e-01 1.262942701578140259e-01 8.342935703694820404e-03 1.463347077369689941e-01 -3.264110535383224487e-02 -7.516630738973617554e-02 1.349279880523681641e-01 9.219521284103393555e-02
1.150879412889480591e-01 -3.261689469218254089e-02 -4.438185393810272217e-01 1.309098005294799805e-01 -2.018436789512634277e-01 -1.978612542152404785e-01 3.571297973394393921e-02 3.130671381950378418e-02 4.219322651624679565e-02 -2.252234071493148804e-01 -1.503995805978775024e-01 3.144159913063049316e-01 -2.693425118923187256e-02 -2.051289528608322144e-01 -1.810047179460525513e-01 -7.366238534450531006e-02 -1.683581620454788208e-01 3.222141787409782410e-02 -2.192221768200397491e-02 -1.772035807371139526e-01 -2.103314399719238281e-01 6.680843979120254517e-02 -1.533007174730300903e-01 -3.409596681594848633e-01 -1.368652433156967163e-01 -1.195557266473770142e-01 -1.363350898027420044e-01 1.142408996820449829e-01 2.048624120652675629e-02 -1.985880583524703979e-01 2.554622292518615723e-01 1.222878620028495789e-01
-2.005078196525573730e-01 -5.531173199415206909e-02 -4.689117968082427979e-01 1.774445921182632446e-01 1.792725175619125366e-01 2.886440232396125793e-02 -3.719903156161308289e-02 -5.085977539420127869e-02 3.207106888294219971e-01 -2.303518354892730713e-01 1.861886382102966309e-01 -4.291684925556182861e-02 2.981485724449157715e-01 1.810383051633834839e-02 1.290617883205413818e-01 -5.252799019217491150e-03 -2.249592393636703491e-01 -1.186211854219436646e-01 9.521955251693725586e-02 -8.490028977394104004e-02 1.458820253610610962e-01 3.113816119730472565e-02 -3.191718161106109619e-01 -9.731700271368026733e-02 -1.393435001373291016e-01 -2.228958308696746826e-01 1.836239546537399292e-01 9.695816040039062500e-02 1.078493371605873108e-01 -2.329206280410289764e-02 -1.413389295339584351e-01 1.057667583227157593e-01
-3.116639330983161926e-03 -1.423845887184143066e-01 -4.970801174640655518e-01 -1.739695854485034943e-02 -3.847119212150573730e-02 -4.755223169922828674e-02 3.469738736748695374e-02 -7.141208648681640625e-02 2.274644672870635986e-01 -2.210144996643066406e-01 1.870544403791427612e-01 -1.521555986255407333e-02 -7.287288457155227661e-02 9.389217942953109741e-02 -6.342573463916778564e-02 -1.159624159336090088e-01 -1.871112138032913208e-01 -6.507508456707000732e-02 -1.299563944339752197e-01 2.049399167299270630e-02 -8.089956641197204590e-02 1.715902537107467651e-01 -1.891606748104095459e-01 -1.901632994413375854e-01 -3.950644135475158691e-01 1.758676767349243164e-01 4.090419709682464600e-01 1.362438797950744629e-01 4.942751023918390274e-03 -6.933461874723434448e-02 1.008771806955337524e-01 4.999437928199768066e-02
1.790792644023895264e-01 -2.095307558774948120e-01 -2.791422903537750244e-01 1.245827972888946533e-01 2.724312841892242432e-01 7.432129979133605957e-02 -1.955436021089553833e-01 -1.135238036513328552e-01 3.277748823165893555e-01 -6.339891999959945679e-02 1.194366887211799622e-01 1.815705299377441406e-01 2.254362553358078003e-01 -2.273224852979183197e-02 -3.015387952327728271e-01 -5.354443192481994629e-02 -1.730162799358367920e-01 2.227966487407684326e-01 -1.318549066781997681e-01 7.169387489557266235e-02 -2.416774928569793701e-01 -1.139371246099472046e-01 -2.832569181919097900e-01 -5.113947018980979919e-02 -1.342252194881439209e-01 -3.680084645748138428e-02 -1.993676461279392242e-02 -1.878110021352767944e-01 -1.939693391323089600e-01 -1.052886545658111572e-01 8.666688948869705200e-02 -1.682227700948715210e-01
7.849871367216110229e-02 -1.459832042455673218e-01 -3.276961445808410645e-01 1.622150093317031860e-01 1.843743622303009033e-01 3.512413203716278076e-01 -1.746318652294576168e-03 -2.264797538518905640e-01 2.678735554218292236e-01 6.387678440660238266e-04 2.148020267486572266e-01 1.495659053325653076e-01 -2.261092700064182281e-02 -1.350235939025878906e-01 -2.910903990268707275e-01 1.944825798273086548e-02 -1.460327804088592529e-01 -2.171087414026260376e-01 -5.971374362707138062e-02 3.053015680052340031e-04 2.628392279148101807e-01 -1.100738421082496643e-01 3.693106025457382202e-02 3.261221945285797119e-01 -2.506794631481170654e-01 1.399027556180953979e-01 8.245194703340530396e-02 -6.220575422048568726e-02 -5.472717341035604477e-03 5.383754894137382507e-02 1.338199675083160400e-01 -1.057443022727966309e-01
-1.446638554334640503e-01 8.054491877555847168e-02 -2.536261379718780518e-01 -8.422735333442687988e-02 -9.801696240901947021e-02 -1.045981422066688538e-01 -2.179332971572875977e-01 -3.153406083583831787e-01 1.348679214715957642e-01 -9.167467802762985229e-02 -8.767645806074142456e-02 8.355437964200973511e-02 2.896992564201354980e-01 2.031032294034957886e-01 -2.985063195228576660e-01 -7.238977123051881790e-03 1.122397370636463165e-02 8.301987498998641968e-02 3.492115139961242676e-01 -1.457654088735580444e-01 -2.376830875873565674e-01 -6.281755864620208740e-02 -1.516830623149871826e-01 -2.145858108997344971e-01 -1.239299476146697998e-01 -2.415305823087692261e-01 -1.115616038441658020e-01 3.834860026836395264e-02 7.703832536935806274e-02 -1.265773475170135498e-01 2.895084619522094727e-01 7.065292447805404663e-02
-9.000628441572189331e-02 -8.901747316122055054e-02 -3.645572960376739502e-01 -2.096088081598281860e-01 5.425978451967239380e-02 1.351693421602249146e-01 6.432204693555831909e-02 -6.407610327005386353e-02 2.036779522895812988e-01 -2.033306956291198730e-01 1.099402010440826416e-01 1.455407291650772095e-01 4.929257631301879883e-01 -5.510998889803886414e-02 2.299278788268566132e-02 -3.553333505988121033e-02 -3.915081918239593506e-01 -2.776024043560028076e-01 7.677146047353744507e-02 9.945036470890045166e-02 -8.673305809497833252e-02 8.593975752592086792e-02 -1.787994354963302612e-01 1.737602613866329193e-02 3.445854876190423965e-03 -1.989771872758865356e-01 2.589650154113769531e-01 5.346980690956115723e-02 6.036758795380592346e-02 -6.245274562388658524e-03 8.458300679922103882e-02 1.043786946684122086e-02
-1.027937680482864380e-01 -1.053130999207496643e-01 -1.603446602821350098e-01 2.663295716047286987e-02 1.497351378202438354e-01 -1.305569559335708618e-01 -1.403434425592422485e-01 -4.115808308124542236e-01 4.643451571464538574e-01 -1.415372043848037720e-01 -6.686785072088241577e-02 9.568390995264053345e-02 1.041725352406501770e-01 1.323711127042770386e-01 -1.034339740872383118e-01 2.235686779022216797e-01 1.988978087902069092e-01 1.161818653345108032e-01 1.411363184452056885e-01 4.977085068821907043e-02 -1.246832311153411865e-01 1.120501980185508728e-01 -1.375751048326492310e-01 2.318742424249649048e-01 -1.326011568307876587e-01 -3.124052099883556366e-02 -9.009974449872970581e-02 1.674287766218185425e-01 2.216044440865516663e-02 -4.864782094955444336e-02 3.864988088607788086e-01 -4.281545802950859070e-02
-2.441159635782241821e-01 7.857537269592285156e-02 -2.831745445728302002e-01 -6.685436517000198364e-02 1.325442343950271606e-01 4.701390862464904785e-02 1.288765370845794678e-01 -1.347414702177047729e-01 3.390424251556396484e-01 -4.459647461771965027e-02 -1.345912218093872070e-01 4.347083866596221924e-01 1.708064675331115723e-01 -4.583414411172270775e-04 -1.361507773399353027e-01 -8.325277268886566162e-02 4.049175232648849487e-02 -1.441623419523239136e-01 4.460990428924560547e-02 -1.144539788365364075e-01 -7.433693110942840576e-02 -3.253298997879028320e-02 8.432855457067489624e-02 -2.473282516002655029e-01 -4.820135235786437988e-02 -2.325047701597213745e-01 -3.106497526168823242e-01 -5.237039923667907715e-02 1.002141609787940979e-01 1.007960140705108643e-01 3.131648898124694824e-01 -1.734460592269897461e-01
-7.267442531883716583e-03 9.927181899547576904e-02 -3.147709667682647705e-01 7.113102078437805176e-02 -1.267578545957803726e-02 -2.621930539608001709e-01 -2.550173401832580566e-01 -3.423472940921783447e-01 2.190227061510086060e-01 -1.183952987194061279e-01 -7.937180995941162109e-02 2.426547855138778687e-01 2.778809666633605957e-01 -2.546717226505279541e-01 7.407486438751220703e-02 -1.652297228574752808e-01 2.840181067585945129e-02 -1.824861913919448853e-01 3.501411899924278259e-02 7.677975296974182129e-02 -1.220007166266441345e-01 -3.979886770248413086e-01 -2.163224816322326660e-01 -1.469406634569168091e-01 -4.567376524209976196e-02 9.848756343126296997e-02 -1.262687593698501587e-01 4.317295178771018982e-02 1.171355322003364563e-01 -6.732298433780670166e-02 -3.449094295501708984e-02 -2.908462658524513245e-02
-2.511708736419677734e-01 1.297264099121093750e-01 -4.750084877014160156e-01 -2.014297619462013245e-02 -1.750161871314048767e-02 -1.397009193897247314e-01 -2.285153418779373169e-01 -2.443696260452270508e-01 1.518211066722869873e-01 -1.420638114213943481e-01 2.536917030811309814e-01 2.591952979564666748e-01 1.635737866163253784e-01 -1.341613531112670898e-01 -1.037831753492355347e-01 -7.058370113372802734e-02 -3.449025750160217285e-02 -9.556036442518234253e-02 2.344535142183303833e-01 -5.569275096058845520e-02 8.061601780354976654e-03 -2.080652415752410889e-01 -2.051842361688613892e-01 -1.251073330640792847e-01 -1.708412319421768188e-01 2.340509146451950073e-01 6.846890598535537720e-02 5.849881842732429504e-02 2.236906588077545166e-01 -7.726876437664031982e-02 -7.282172143459320068e-02 6.416484713554382324e-02
2.627083957195281982e-01 -1.614353954792022705e-01 -2.956171035766601562e-01 3.296279907226562500e-02 3.180916905403137207e-01 2.662440240383148193e-01 -2.249594479799270630e-01 -1.309992372989654541e-01 2.813781201839447021e-01 -6.508029252290725708e-02 1.057167798280715942e-01 1.745519489049911499e-01 2.091945260763168335e-01 -1.244632527232170105e-03 -2.393374592065811157e-01 -1.916360296308994293e-02 -1.372620016336441040e-01 1.222370564937591553e-02 -1.190778985619544983e-01 -3.229926526546478271e-02 -3.734867870807647705e-01 1.030336171388626099e-01 -2.303844243288040161e-01 -1.121714990586042404e-02 -3.625099360942840576e-02 1.808701753616333008e-01 -1.776469126343727112e-02 9.879279136657714844e-02 -6.398054212331771851e-02 4.652341827750205994e-02 8.370459079742431641e-02 -2.350570559501647949e-01
1.239560693502426147e-01 -2.037925831973552704e-02 -2.848219275474548340e-01 5.206983163952827454e-02 -8.977518975734710693e-02 7.921896874904632568e-02 -2.552677989006042480e-01 -1.887802332639694214e-01 4.535939097404479980e-01 -2.264366298913955688e-01 1.150116473436355591e-01 -1.009533181786537170e-01 -1.383445411920547485e-01 9.598755091428756714e-02 2.321466058492660522e-02 1.366297602653503418e-01 -3.653639256954193115e-01 -8.694604784250259399e-02 -1.493936330080032349e-01 -2.434708327054977417e-01 -1.604353636503219604e-02 1.910006254911422729e-01 -4.429900273680686951e-02 -1.217748150229454041e-01 -4.116211533546447754e-01 1.125319115817546844e-02 -1.265171822160482407e-02 5.213055014610290527e-02 -7.324284408241510391e-03 -2.726766280829906464e-02 8.587960898876190186e-02 2.154966257512569427e-02
-1.465060561895370483e-01 -9.440049529075622559e-02 -2.704356312751770020e-01 1.734396219253540039e-01 -1.355038732290267944e-01 1.188577432185411453e-02 -8.501912467181682587e-03 -9.536068141460418701e-02 2.202738821506500244e-01 3.641808032989501953e-02 9.788648039102554321e-02 2.998009920120239258e-01 1.587367802858352661e-01 -2.315412610769271851e-01 1.706455089151859283e-02 -2.914118953049182892e-02 -3.463212251663208008e-01 -1.165574118494987488e-01 1.174826920032501221e-01 -1.423846185207366943e-01 3.002889081835746765e-02 9.370186179876327515e-02 -5.557220429182052612e-02 4.020200669765472412e-02 -3.313872516155242920e-01 -1.212791725993156433e-01 -3.501294255256652832e-01 8.909971266984939575e-02 2.298553138971328735e-01 -3.310008645057678223e-01 -9.670022130012512207e-02 -2.633373998105525970e-02
-1.008175984025001526e-01 -1.165462657809257507e-01 -2.263642549514770508e-01 2.214484065771102905e-01 -1.046041697263717651e-01 -4.346842169761657715e-01 1.008782759308815002e-01 -3.482134640216827393e-02 3.635062873363494873e-01 -2.245131507515907288e-02 3.727439790964126587e-02 2.575818002223968506e-01 -1.190902316011488438e-03 -2.612571716308593750e-01 -3.149865195155143738e-02 -4.843324422836303711e-03 -1.791399866342544556e-01 3.289638459682464600e-01 9.820709936320781708e-03 -1.714446246623992920e-01 -2.272992283105850220e-01 1.389430253766477108e-04 5.479744821786880493e-02 -1.794788688421249390e-01 -1.201201230287551880e-01 -1.176113337278366089e-01 -8.014265447854995728e-02 1.416524052619934082e-01 7.483899593353271484e-02 -1.160005405545234680e-01 2.300796508789062500e-01 1.077904254198074341e-01
-3.157306462526321411e-02 -2.451057881116867065e-01 -2.776597440242767334e-01 7.353633642196655273e-02 -9.978704154491424561e-02 -1.458781957626342773e-01 5.520050972700119019e-02 -3.150493204593658447e-01 2.629913091659545898e-01 1.645510196685791016e-01 2.349704056978225708e-01 1.837235987186431885e-01 1.432294845581054688e-01 -2.200222015380859375e-01 -4.519583582878112793e-01 1.985446661710739136e-01 4.956557974219322205e-02 -9.011589735746383667e-02 -1.628300845623016357e-01 -1.532665938138961792e-01 -1.548718065023422241e-01 -5.051745101809501648e-02 -5.254719406366348267e-02 2.208064198493957520e-01 -5.677825957536697388e-02 -6.361288251355290413e-04 3.212373005226254463e-03 -1.746728271245956421e-01 -1.728435307741165161e-01 -7.705836743116378784e-02 1.047576963901519775e-01 7.679243385791778564e-02
-1.487614512443542480e-01 -9.540076553821563721e-02 -3.926283717155456543e-01 1.573968678712844849e-01 1.780881136655807495e-01 -2.590508759021759033e-01 3.430776298046112061e-02 3.435937315225601196e-02 3.955647051334381104e-01 -1.354324072599411011e-01 3.225186765193939209e-01 9.286919236183166504e-02 1.628808230161666870e-01 1.535324901342391968e-01 3.084211423993110657e-02 2.164889872074127197e-01 -1.475275456905364990e-01 -9.607388079166412354e-02 -4.777832329273223877e-02 -8.113446831703186035e-02 -6.722893565893173218e-02 1.137547492980957031e-01 -3.531657457351684570e-01 5.844705551862716675e-02 6.397423893213272095e-02 -1.127810552716255188e-01 3.518706187605857849e-02 8.386194705963134766e-02 2.776963412761688232e-01 -3.100810386240482330e-02 4.775706678628921509e-02 1.112534552812576294e-01
1.492983102798461914e-01 -1.827109158039093018e-01 -2.260259836912155151e-01 -1.900419406592845917e-02 -2.071134448051452637e-01 -6.320776790380477905e-02 -1.843473464250564575e-01 -9.092176705598831177e-02 3.357936739921569824e-01 -8.987836539745330811e-02 2.169555425643920898e-01 2.936249077320098877e-01 4.295578002929687500e-01 1.677117943763732910e-01 1.921226829290390015e-02 -2.691307365894317627e-01 -1.053548902273178101e-01 -5.879495758563280106e-03 -9.600125998258590698e-02 -3.519846498966217041e-02 -4.993492364883422852e-02 1.629673540592193604e-01 -2.613497078418731689e-01 1.006094068288803101e-01 1.005468890070915222e-01 -1.291996687650680542e-01 8.120033144950866699e-02 1.445624083280563354e-01 -2.485947012901306152e-01 -1.278793066740036011e-01 -1.816383562982082367e-02 -4.820739850401878357e-02
-4.825106635689735413e-02 2.974724397063255310e-02 -5.088110566139221191e-01 7.342360913753509521e-02 -1.619687862694263458e-02 1.129535734653472900e-01 1.156400367617607117e-01 1.433980744332075119e-02 1.280225664377212524e-01 -1.563378125429153442e-01 1.727232038974761963e-01 1.656262874603271484e-01 4.865112900733947754e-01 3.372251987457275391e-02 -8.108235895633697510e-03 -1.534341871738433838e-01 -3.269045054912567139e-01 -9.857184439897537231e-02 -1.038508117198944092e-01 6.072332337498664856e-02 1.944897621870040894e-01 -8.212772756814956665e-02 -2.731191813945770264e-01 -1.093624606728553772e-01 -7.631717622280120850e-02 -5.841242149472236633e-02 2.134992182254791260e-01 -1.085502281785011292e-01 5.660618096590042114e-02 2.290760166943073273e-03 1.182221099734306335e-01 -2.013579010963439941e-02
-5.441968515515327454e-02 -7.254183292388916016e-02 -9.302272647619247437e-02 1.787578314542770386e-02 1.477649211883544922e-01 -1.117738615721464157e-02 2.064221948385238647e-01 -2.547335028648376465e-01 2.605618536472320557e-01 -1.522368043661117554e-01 6.486996263265609741e-02 2.677604258060455322e-01 9.803353250026702881e-02 -9.814372658729553223e-02 -2.221429720520973206e-02 -5.207286775112152100e-02 -2.440779656171798706e-01 3.510600328445434570e-01 -1.380756795406341553e-01 6.915011256933212280e-02 2.114000469446182251e-01 -7.866533473134040833e-03 -1.431289762258529663e-01 2.438575476408004761e-01 -3.930603861808776855e-01 3.163638412952423096e-01 -2.067963220179080963e-02 1.434044688940048218e-01 -2.673694118857383728e-02 -2.123205810785293579e-01 8.681295067071914673e-02 -6.041549518704414368e-02
-2.514041364192962646e-01 8.607088774442672729e-02 -3.044632673263549805e-01 -9.130001813173294067e-02 -2.716209180653095245e-02 3.714614734053611755e-02 -1.746263206005096436e-01 -3.614193201065063477e-01 1.169080510735511780e-01 -5.929384753108024597e-02 8.676297962665557861e-02 5.469151958823204041e-02 -1.190538331866264343e-02 6.328466534614562988e-02 6.804087013006210327e-02 -2.798866331577301025e-01 -2.355609387159347534e-01 -2.633820846676826477e-02 -8.667494356632232666e-02 -7.292740792036056519e-02 -1.794399321079254150e-01 -2.246967107057571411e-01 -1.732867807149887085e-01 -5.905319005250930786e-02 -3.249969780445098877e-01 -2.437784969806671143e-01 2.703260257840156555e-02 -1.909472346305847168e-01 8.398871868848800659e-02 -3.650502562522888184e-01 1.000983119010925293e-01 -1.118425801396369934e-01
-2.938051819801330566e-01 1.558953225612640381e-01 -2.119043096899986267e-02 9.593589603900909424e-02 -1.014313921332359314e-01 -5.005367845296859741e-02 -1.591738164424896240e-01 -3.183491528034210205e-01 4.118541777133941650e-01 4.895620793104171753e-02 1.902192384004592896e-01 -1.569850742816925049e-01 2.491777241230010986e-01 -7.042629271745681763e-02 9.468493610620498657e-02 -2.875089645385742188e-01 -1.665192991495132446e-01 4.254820197820663452e-02 -8.831925690174102783e-02 -2.396525442600250244e-01 -1.623061746358871460e-01 -1.541534662246704102e-01 -1.564680039882659912e-01 6.411959975957870483e-02 -2.620570659637451172e-01 -7.936462759971618652e-02 3.385736048221588135e-02 6.307164579629898071e-02 -1.433668099343776703e-02 -1.262653023004531860e-01 1.671069711446762085e-01 -2.260070741176605225e-01
8.402497321367263794e-02 7.022872567176818848e-02 -3.756326436996459961e-01 1.174844875931739807e-01 -1.451161806471645832e-03 -1.919838339090347290e-01 -3.863928094506263733e-02 -1.819350123405456543e-01 3.975301086902618408e-01 -1.688345670700073242e-01 2.057777494192123413e-01 -6.566841155290603638e-02 -6.558103114366531372e-02 1.904248595237731934e-01 3.127991408109664917e-02 2.489069290459156036e-02 -2.631801366806030273e-01 1.804738342761993408e-01 -9.283114969730377197e-02 -2.280625551939010620e-01 -5.725304782390594482e-02 1.008325293660163879e-01 -2.161318957805633545e-01 6.391531974077224731e-02 -3.290073275566101074e-01 -2.075243275612592697e-03 3.457283079624176025e-01 6.874167919158935547e-02 -1.110641136765480042e-01 -4.894687235355377197e-02 2.701721526682376862e-02 -1.078286319971084595e-01
-5.014729499816894531e-02 -1.124749928712844849e-01 -3.118214309215545654e-01 -5.140085890889167786e-02 -9.424113482236862183e-02 6.014578044414520264e-02 -2.069642245769500732e-01 -2.447274476289749146e-01 1.541200429201126099e-01 -3.059917092323303223e-01 2.589735686779022217e-01 1.465818285942077637e-01 3.608817756175994873e-01 3.851860016584396362e-02 1.686662733554840088e-01 -1.362803131341934204e-01 -1.843899488449096680e-01 -3.285791317466646433e-04 -1.494092792272567749e-01 -8.585028350353240967e-02 7.725232094526290894e-02 1.440880745649337769e-01 2.287268936634063721e-01 1.284017115831375122e-01 4.749457910656929016e-02 -3.097133934497833252e-01 3.276389241218566895e-01 3.925032541155815125e-02 -1.292421221733093262e-01 -4.356649890542030334e-02 9.674982167780399323e-03 8.444010280072689056e-03
2.308611124753952026e-01 -2.428504824638366699e-01 -3.054585866630077362e-02 2.265322506427764893e-01 -2.931476198136806488e-02 -2.346629649400711060e-01 7.631752640008926392e-02 -1.331706196069717407e-01 1.373670250177383423e-01 -3.409527242183685303e-01 7.876407355070114136e-02 1.196171045303344727e-01 1.136626824736595154e-01 -1.796434670686721802e-01 -7.879153639078140259e-02 9.216831624507904053e-02 -2.684818208217620850e-01 -1.363995969295501709e-01 2.544343657791614532e-02 -4.511858522891998291e-01 1.831043362617492676e-01 1.547356247901916504e-01 -3.063500523567199707e-01 -4.094878211617469788e-02 -1.324826776981353760e-01 -3.212291374802589417e-02 -1.776294112205505371e-01 9.281726181507110596e-02 8.150540292263031006e-02 9.735950082540512085e-02 1.329921185970306396e-01 -2.619882812723517418e-03
-2.810483574867248535e-01 -1.995417177677154541e-01 -2.449990957975387573e-01 7.271246612071990967e-02 -1.572765260934829712e-01 -1.077553480863571167e-01 -1.886703073978424072e-01 -3.651982247829437256e-01 1.236745640635490417e-01 -4.919628426432609558e-02 2.681896090507507324e-01 1.225159466266632080e-01 -1.559870690107345581e-02 -3.809733092784881592e-01 -8.183163404464721680e-02 9.784325212240219116e-02 -2.088775038719177246e-01 1.010909676551818848e-01 2.170798480510711670e-01 -1.029831767082214355e-01 7.918119081296026707e-06 4.148651286959648132e-02 2.177826501429080963e-02 1.872828900814056396e-01 -1.232017800211906433e-01 -1.469376385211944580e-01 -1.104417219758033752e-01 1.794828772544860840e-01 1.998353004455566406e-01 -3.029279783368110657e-02 2.496981620788574219e-01 -1.050437390804290771e-01
-2.372107803821563721e-01 -1.965008974075317383e-01 -4.080095589160919189e-01 -3.982431441545486450e-02 -8.970358967781066895e-02 -6.344517320394515991e-02 8.205499500036239624e-02 -2.625440359115600586e-01 2.333548218011856079e-01 1.180083975195884705e-01 1.156266964972019196e-02 1.882592737674713135e-01 6.691020727157592773e-02 -1.462571918964385986e-01 -8.139899373054504395e-02 -2.135176658630371094e-01 -1.419316139072179794e-02 -3.407640159130096436e-01 8.444406092166900635e-02 -2.176523767411708832e-02 6.119099259376525879e-02 1.526153236627578735e-01 2.972688376903533936e-01 -7.617050409317016602e-02 -2.031898200511932373e-01 -6.041885539889335632e-02 -1.250196248292922974e-01 -1.199655607342720032e-01 -1.928610354661941528e-01 -1.712037175893783569e-01 2.640069648623466492e-02 -2.828300893306732178e-01
4.488270729780197144e-02 -8.445564657449722290e-03 -3.049319982528686523e-01 -1.369593143463134766e-01 1.283776313066482544e-01 -1.093327477574348450e-01 -1.058676168322563171e-01 -7.421600073575973511e-02 1.584997326135635376e-01 -7.747086137533187866e-02 1.940875351428985596e-01 2.317309007048606873e-02 1.378871053457260132e-01 8.226963132619857788e-02 5.673388391733169556e-02 1.147305145859718323e-01 -3.817869424819946289e-01 7.822504639625549316e-02 -1.327284872531890869e-01 -3.042503595352172852e-01 -2.008021324872970581e-01 -1.144843921065330505e-01 -2.902436554431915283e-01 7.198683172464370728e-02 -4.094384610652923584e-01 7.068102061748504639e-02 1.102226674556732178e-01 1.197793185710906982e-01 -2.604397237300872803e-01 -1.431486010551452637e-01 7.017573807388544083e-03 -1.926398128271102905e-01
-1.082939878106117249e-01 -9.616331011056900024e-02 -3.366124033927917480e-01 -1.474516391754150391e-01 -1.352844536304473877e-01 -1.542162299156188965e-01 -2.441736012697219849e-01 -5.172334909439086914e-01 -1.412465982139110565e-02 -1.402797643095254898e-02 3.630135655403137207e-01 1.900126039981842041e-01 1.406782772392034531e-02 1.326959580183029175e-01 1.262600123882293701e-01 1.646382659673690796e-01 -6.035671383142471313e-02 1.988167911767959595e-01 7.291402667760848999e-02 2.502570115029811859e-02 7.266060262918472290e-02 1.176693513989448547e-01 -4.859402775764465332e-03 -7.824997603893280029e-02 1.045684516429901123e-01 -6.910732388496398926e-02 -1.982338279485702515e-01 -7.549931854009628296e-02 1.591133512556552887e-02 -6.898422539234161377e-02 1.493750959634780884e-01 -2.884230017662048340e-01
-9.731851518154144287e-02 -2.606393992900848389e-01 -2.208015769720077515e-01 3.660217225551605225e-01 3.906961530447006226e-03 -3.295062482357025146e-02 -1.257405728101730347e-01 -3.266554474830627441e-01 2.016465812921524048e-01 5.441868677735328674e-02 1.536727994680404663e-01 -3.599758073687553406e-02 2.987776324152946472e-02 -1.415074020624160767e-01 4.230302199721336365e-02 2.093526124954223633e-01 -6.545186787843704224e-02 2.884449902921915054e-03 -7.386559247970581055e-02 -4.575305581092834473e-01 -1.021478921175003052e-01 -1.921146363019943237e-02 -3.652361780405044556e-02 -1.434659212827682495e-01 -7.446163147687911987e-02 -2.306755781173706055e-01 5.157753825187683105e-03 3.232305645942687988e-01 5.618883296847343445e-02 -8.069416135549545288e-02 2.329943627119064331e-01 -4.657239094376564026e-02
2.000263035297393799e-01 -2.573576383292675018e-02 -4.853260517120361328e-01 -2.020910233259201050e-01 -3.400188405066728592e-03 -2.452422380447387695e-01 1.453961133956909180e-01 -2.419060170650482178e-01 3.179765045642852783e-01 -1.947818994522094727e-01 -7.600039988756179810e-02 1.825252622365951538e-01 1.826016455888748169e-01 -3.637452423572540283e-02 -1.214177682995796204e-01 -4.570795595645904541e-02 -1.854394674301147461e-01 -1.532391756772994995e-01 -7.235911488533020020e-02 6.786905229091644287e-02 2.036842703819274902e-01 7.034824788570404053e-02 -2.597283422946929932e-01 7.397515326738357544e-02 1.358151063323020935e-02 -2.663971185684204102e-01 1.845002770423889160e-01 -1.087028980255126953e-01 4.445799440145492554e-02 -5.817589163780212402e-02 4.955712705850601196e-02 3.984657675027847290e-02
-7.585886865854263306e-02 5.437831208109855652e-02 -3.962615132331848145e-01 -1.039763167500495911e-02 2.332222908735275269e-01 -5.435144528746604919e-02 -1.570417732000350952e-01 -1.141416728496551514e-01 3.412771821022033691e-01 7.592026889324188232e-02 -3.722031041979789734e-02 9.480860084295272827e-02 7.087613642215728760e-02 2.351888567209243774e-01 -4.238515719771385193e-02 9.974548220634460449e-02 -3.234040439128875732e-01 2.805388271808624268e-01 -1.415644437074661255e-01 -2.972578108310699463e-01 -1.261194795370101929e-01 -1.735192090272903442e-01 -1.674795746803283691e-01 9.811610728502273560e-02 -3.069610893726348877e-01 8.108877390623092651e-02 3.685592859983444214e-02 -4.793946817517280579e-02 -1.952847689390182495e-01 -4.032132029533386230e-02 -4.371513053774833679e-02 -1.136355698108673096e-01
-4.902349114418029785e-01 -1.436121463775634766e-01 -3.553211092948913574e-01 -5.054126959294080734e-03 -8.872380107641220093e-02 7.084921747446060181e-02 8.744967728853225708e-02 -2.519745826721191406e-01 1.957708299160003662e-01 -5.885299295186996460e-03 1.034474149346351624e-01 1.523361951112747192e-01 1.275566965341567993e-01 -9.897178411483764648e-02 -7.567615807056427002e-02 2.219812572002410889e-01 -8.394522964954376221e-02 -2.179234176874160767e-01 1.317012459039688110e-01 7.673767209053039551e-02 1.662498898804187775e-02 -4.622652381658554077e-02 -2.343153208494186401e-01 6.936379522085189819e-02 -7.530440390110015869e-02 9.251669794321060181e-02 -7.517267763614654541e-02 1.808381974697113037e-01 4.622265323996543884e-02 -1.562945842742919922e-01 2.770978808403015137e-01 -2.820789813995361328e-01
-1.660575866699218750e-01 -1.437949836254119873e-01 -2.573535144329071045e-01 -7.287992537021636963e-02 -8.458963036537170410e-02 2.825592085719108582e-02 1.453108787536621094e-01 -1.576773822307586670e-01 3.024435937404632568e-01 1.211430728435516357e-01 8.644726127386093140e-02 2.993959188461303711e-01 1.927777566015720367e-02 -2.156056314706802368e-01 -1.099398126825690269e-03 2.847790252417325974e-03 -2.103584110736846924e-01 -3.170584142208099365e-01 8.277006447315216064e-02 -1.259340494871139526e-01 6.615335494279861450e-02 1.445799171924591064e-01 4.563135653734207153e-02 -1.246034875512123108e-01 -2.184509336948394775e-01 -3.127234578132629395e-01 -9.658975154161453247e-02 -1.124168410897254944e-01 4.199322313070297241e-02 -4.367805123329162598e-01 5.842810869216918945e-02 4.832633584737777710e-02
-1.682731211185455322e-01 -3.157278522849082947e-02 -1.056110188364982605e-01 -1.222366094589233398e-01 -3.220158163458108902e-03 1.236417219042778015e-01 -4.852006956934928894e-02 -1.951141208410263062e-01 2.560515701770782471e-01 -1.836666166782379150e-01 -3.848031908273696899e-02 3.745262622833251953e-01 2.579099535942077637e-01 -1.582352370023727417e-01 -2.182242870330810547e-01 1.362317241728305817e-02 -3.311915695667266846e-02 6.234082207083702087e-02 2.149407118558883667e-01 -3.591415584087371826e-01 -1.651692539453506470e-01 1.043096091598272324e-02 4.319885000586509705e-02 -2.119084261357784271e-02 -1.667177528142929077e-01 -2.302004098892211914e-01 -2.963852882385253906e-01 -9.437157958745956421e-02 1.213805377483367920e-01 -1.441916823387145996e-01 2.859444320201873779e-01 -6.135362014174461365e-02
-3.653317689895629883e-02 1.921161264181137085e-02 -2.493283301591873169e-01 1.896954774856567383e-01 -5.693501606583595276e-02 6.540209800004959106e-02 -2.199548780918121338e-01 -9.626747667789459229e-02 3.604426085948944092e-01 1.337240356951951981e-02 1.686776280403137207e-01 2.483703792095184326e-01 -1.570470631122589111e-01 -6.691623479127883911e-02 -1.414799094200134277e-01 1.057898905128240585e-02 1.873704977333545685e-02 -2.058219164609909058e-02 -2.982082366943359375e-01 -4.069865047931671143e-01 1.228791028261184692e-01 5.521925538778305054e-02 -1.563770174980163574e-01 -2.458395212888717651e-01 -6.461420655250549316e-02 -1.743868440389633179e-01 2.283173799514770508e-02 2.923860251903533936e-01 -1.944214403629302979e-01 -2.011512517929077148e-01 -9.473303332924842834e-03 -9.024894982576370239e-02
-2.712631225585937500e-01 -1.894843131303787231e-01 -5.816765427589416504e-01 2.594984369352459908e-03 -4.422159120440483093e-02 7.406233251094818115e-02 -2.068679220974445343e-02 -4.375478252768516541e-02 1.476870477199554443e-01 -1.412338763475418091e-01 -1.011772081255912781e-01 2.850484549999237061e-01 -1.653628982603549957e-02 -2.776772677898406982e-01 -2.315472960472106934e-01 -4.949240386486053467e-02 -2.592778801918029785e-01 -8.825010061264038086e-02 1.833390891551971436e-01 1.078757122159004211e-01 8.158888667821884155e-02 5.987880378961563110e-02 -7.667818665504455566e-02 -5.942085757851600647e-02 -2.177008800208568573e-02 8.519139885902404785e-02 -1.514689922332763672e-01 -3.432339429855346680e-02 -3.434517607092857361e-02 -1.719920933246612549e-01 1.843119561672210693e-01 -1.979504972696304321e-01
-1.113985478878021240e-01 2.179206758737564087e-01 -4.680699408054351807e-01 1.176574006676673889e-01 1.605751365423202515e-01 -3.075989782810211182e-01 -2.949116751551628113e-02 -5.310700535774230957e-01 4.870936274528503418e-03 -1.217246279120445251e-01 4.352899268269538879e-02 1.648119091987609863e-02 2.971662580966949463e-01 -5.262262746691703796e-02 6.697829812765121460e-02 -1.321921823546290398e-03 -1.667596548795700073e-01 -1.532714627683162689e-02 5.828840658068656921e-02 1.599548943340778351e-02 1.178734526038169861e-01 -5.008322745561599731e-02 -1.813647523522377014e-02 -1.350929588079452515e-01 1.942730508744716644e-02 -7.298709452152252197e-02 -1.105227097868919373e-01 5.553917493671178818e-03 1.338719576597213745e-01 1.421761214733123779e-01 3.799847513437271118e-02 -2.589999437332153320e-01
-4.424789845943450928e-01 1.616215705871582031e-02 -4.722889959812164307e-01 -8.501622080802917480e-02 -1.608934253454208374e-01 3.702042158693075180e-03 -5.106764659285545349e-02 -2.938709855079650879e-01 1.583917587995529175e-01 4.923126660287380219e-03 1.536079198122024536e-01 2.097095847129821777e-01 6.566623598337173462e-02 -2.468895614147186279e-01 6.888753920793533325e-02 1.015765294432640076e-01 -1.031428426504135132e-01 -2.307996153831481934e-02 3.273476958274841309e-01 4.897373914718627930e-02 -7.249480485916137695e-02 -2.051788270473480225e-01 -2.020212709903717041e-01 2.258353307843208313e-02 -1.542654782533645630e-01 8.126423507928848267e-02 2.616738341748714447e-02 4.572649672627449036e-02 3.784688562154769897e-02 -1.202420517802238464e-01 1.512782871723175049e-01 6.653598695993423462e-02
-1.259859949350357056e-01 -1.641722470521926880e-01 -3.636563122272491455e-01 1.940496712923049927e-01 -8.411708474159240723e-02 -4.308830201625823975e-02 -9.817657060921192169e-03 -2.352000772953033447e-01 1.382635086774826050e-01 -1.098924800753593445e-01 2.970954775810241699e-01 2.451179735362529755e-02 -8.673638105392456055e-02 2.326653003692626953e-01 1.517331302165985107e-01 -9.095598012208938599e-02 -3.036370873451232910e-01 1.527116298675537109e-01 -1.114790588617324829e-01 -8.583825826644897461e-02 1.019534319639205933e-01 2.563135325908660889e-01 -2.799491584300994873e-01 -3.577863425016403198e-02 -1.151972934603691101e-01 6.438357383012771606e-02 -4.853186011314392090e-02 7.252105325460433960e-02 1.145609766244888306e-01 3.174851834774017334e-01 1.259833127260208130e-01 -2.530533969402313232e-01
2.845497429370880127e-02 -1.819306164979934692e-01 -1.040682718157768250e-01 -1.049720346927642822e-01 7.180242240428924561e-02 -2.655637264251708984e-01 -3.612372279167175293e-02 -4.095530509948730469e-01 3.308803737163543701e-01 2.112756855785846710e-02 1.271741688251495361e-01 1.044104620814323425e-01 2.974359095096588135e-01 -4.126253724098205566e-02 -3.646611869335174561e-01 4.954380914568901062e-03 1.101637855172157288e-01 2.284026741981506348e-01 -2.466448955237865448e-02 9.395194053649902344e-02 -5.362621322274208069e-02 1.417758613824844360e-01 3.123400174081325531e-02 1.884214021265506744e-02 -4.420265257358551025e-01 -6.639466434717178345e-02 -5.378666101023554802e-04 9.703659266233444214e-02 -1.005953624844551086e-01 1.514713559299707413e-02 -2.702322416007518768e-02 -1.449512392282485962e-01
-2.261378318071365356e-01 2.082938849925994873e-01 -2.400326728820800781e-01 2.812395393848419189e-01 -1.259915232658386230e-01 -1.392678171396255493e-01 -1.917669922113418579e-01 -7.574190944433212280e-02 2.759188115596771240e-01 -3.574333190917968750e-01 1.856807321310043335e-01 2.850981652736663818e-01 1.594420969486236572e-01 -8.515621721744537354e-02 -4.075047746300697327e-02 2.274946421384811401e-01 -1.421165466308593750e-01 1.176932603120803833e-01 -1.826238632202148438e-01 -1.104943603277206421e-01 -1.848329007625579834e-01 1.276284009218215942e-01 1.735536195337772369e-02 1.621646247804164886e-02 -1.379040032625198364e-01 -4.869955033063888550e-02 -1.974010281264781952e-02 4.979027807712554932e-02 -1.721359789371490479e-01 -1.410700827836990356e-01 2.801269888877868652e-01 4.859067872166633606e-02
-1.320856660604476929e-01 1.569607257843017578e-01 -2.783403694629669189e-01 4.473913460969924927e-02 7.255024742335081100e-03 1.400153934955596924e-01 7.195367664098739624e-02 -3.729023337364196777e-01 2.341483235359191895e-01 -6.942124664783477783e-02 -4.075727611780166626e-02 1.329199224710464478e-01 1.078212782740592957e-01 3.840703517198562622e-02 -3.296516239643096924e-01 -1.726265996694564819e-01 -1.797616034746170044e-01 -2.592796087265014648e-01 5.734838172793388367e-02 7.039794325828552246e-02 -1.004975363612174988e-01 -9.949189424514770508e-02 -2.013714760541915894e-01 -2.736889421939849854e-01 2.677250094711780548e-02 -2.197861075401306152e-01 -4.219751060009002686e-02 -6.117312237620353699e-02 -4.293260350823402405e-02 -3.268451094627380371e-01 2.482700645923614502e-01 1.261478513479232788e-01
1.176886558532714844e-01 -1.670658737421035767e-01 -2.144589573144912720e-01 4.615241289138793945e-02 -6.272713840007781982e-02 -2.613033056259155273e-01 6.631643325090408325e-02 -3.893749713897705078e-01 4.071390330791473389e-01 -4.330298006534576416e-01 1.313464045524597168e-01 1.239299476146697998e-01 -9.123863652348518372e-03 -3.121645934879779816e-02 -1.505583226680755615e-01 1.968466117978096008e-02 -1.564346998929977417e-01 1.082889456301927567e-02 1.471907347440719604e-01 1.069634919986128807e-03 3.090068995952606201e-01 8.173135668039321899e-02 5.347353965044021606e-02 6.344132870435714722e-02 7.523121684789657593e-02 -6.329907476902008057e-02 -1.711814105510711670e-02 2.516686618328094482e-01 -1.286286264657974243e-01 -4.382205754518508911e-02 -1.561371684074401855e-01 -2.107902988791465759e-02
-2.483048886060714722e-01 -1.419352740049362183e-01 -3.595161437988281250e-01 -2.224348336458206177e-01 3.929579257965087891e-02 -2.390879988670349121e-01 2.005684748291969299e-02 -5.307577550411224365e-02 3.769824802875518799e-01 2.237072587013244629e-02 -7.128508388996124268e-02 1.787782907485961914e-01 -1.467536985874176025e-01 -1.572288870811462402e-01 1.269941627979278564e-01 1.429949253797531128e-01 -2.181098908185958862e-01 -6.923880428075790405e-04 -1.363673061132431030e-01 -1.512740552425384521e-01 -1.038720607757568359e-01 1.986315548419952393e-01 -1.378334313631057739e-01 -7.254654914140701294e-02 -2.917507290840148926e-01 -2.042351067066192627e-01 -3.328974545001983643e-01 -6.143968552350997925e-02 4.076744616031646729e-02 -6.848141551017761230e-02 4.170063510537147522e-02 -4.446953907608985901e-02
4.651029035449028015e-02 -3.085072338581085205e-02 -2.013159990310668945e-01 -1.913628578186035156e-01 1.965357214212417603e-01 -4.207834973931312561e-02 7.764196395874023438e-02 -3.649174571037292480e-01 4.033020734786987305e-01 -6.963855773210525513e-02 -2.927834540605545044e-02 1.237444728612899780e-01 2.265599220991134644e-01 1.646224558353424072e-01 -2.447682172060012817e-01 1.312696840614080429e-02 1.097130179405212402e-01 8.938156999647617340e-03 1.908377856016159058e-01 1.157030686736106873e-01 -1.190001890063285828e-01 -4.114115610718727112e-02 1.156648695468902588e-01 -2.845005132257938385e-02 -3.107593655586242676e-01 -9.276509284973144531e-02 -4.734204337000846863e-02 3.458787798881530762e-01 1.127259135246276855e-01 2.926130965352058411e-02 2.217336893081665039e-01 -1.903091818094253540e-01
-2.086617425084114075e-02 1.094163805246353149e-01 -2.504774034023284912e-01 1.957401186227798462e-01 1.254127128049731255e-03 -1.479257941246032715e-01 4.780760034918785095e-02 -1.576392203569412231e-01 2.456124722957611084e-01 1.340991556644439697e-01 3.301126956939697266e-01 2.521829009056091309e-01 1.414075195789337158e-01 2.156760171055793762e-02 5.286575481295585632e-02 -7.267907261848449707e-02 -1.283239275217056274e-01 9.414402395486831665e-02 -4.548586905002593994e-02 -2.870140671730041504e-01 1.063673757016658783e-02 -8.640053123235702515e-02 1.713477522134780884e-01 -2.953910529613494873e-01 -4.274922907352447510e-01 -4.297019168734550476e-02 1.923936232924461365e-02 1.019572094082832336e-01 2.106716781854629517e-01 1.545375287532806396e-01 1.094980984926223755e-01 -2.202662676572799683e-01
-1.897129863500595093e-01 -1.500613540410995483e-01 -1.503376662731170654e-01 1.969328969717025757e-01 2.824257016181945801e-01 1.097371503710746765e-01 1.905216723680496216e-01 -4.364282488822937012e-01 1.283429563045501709e-01 7.942746579647064209e-02 8.975898474454879761e-02 2.089020162820816040e-01 -2.177409827709197998e-02 -9.102050215005874634e-02 -2.225064635276794434e-01 9.571528434753417969e-02 -2.098848372697830200e-01 -1.747036874294281006e-01 1.223082989454269409e-01 8.513316512107849121e-03 -4.638432338833808899e-02 1.317502111196517944e-01 4.679930210113525391e-02 1.421133726835250854e-01 -3.992296457290649414e-01 9.906948544085025787e-03 4.595462977886199951e-02 -6.159503385424613953e-02 1.893662661314010620e-01 6.154900416731834412e-02 -7.060737162828445435e-02 -2.794690132141113281e-01
-6.163198128342628479e-02 -5.021591484546661377e-02 -3.646374940872192383e-01 4.020603001117706299e-02 1.584619730710983276e-01 -1.569851189851760864e-01 -1.157240644097328186e-01 -2.387015223503112793e-01 4.606720507144927979e-01 -1.188176348805427551e-01 2.087115347385406494e-01 -2.142615765333175659e-01 2.537213824689388275e-02 -2.318557053804397583e-01 6.913350522518157959e-02 2.025774270296096802e-01 -2.082247436046600342e-01 -1.406586728990077972e-02 -8.024480193853378296e-03 -2.230986505746841431e-01 2.090982645750045776e-01 1.903454810380935669e-01 -8.395480923354625702e-03 -5.382823571562767029e-02 -2.172458767890930176e-01 -1.015765964984893799e-01 3.061450459063053131e-02 -1.935431063175201416e-01 -9.562227129936218262e-02 1.271144598722457886e-01 3.674586489796638489e-02 1.551746577024459839e-01
-2.786526978015899658e-01 -4.174603894352912903e-02 -3.840107917785644531e-01 1.226829737424850464e-02 1.943870037794113159e-01 -1.338586956262588501e-01 -2.305223941802978516e-01 -2.653560936450958252e-01 2.490134686231613159e-01 -2.418556362390518188e-01 5.252800881862640381e-02 9.366302751004695892e-03 4.977313429117202759e-02 4.107967950403690338e-03 -2.121155858039855957e-01 2.329642325639724731e-01 9.096481837332248688e-03 1.597127914428710938e-01 -9.214068949222564697e-02 -2.168885469436645508e-01 2.566146552562713623e-01 2.189880050718784332e-02 4.164532944560050964e-02 3.769231736660003662e-01 -7.689161598682403564e-02 2.300151623785495758e-02 4.021366685628890991e-02 -2.057879418134689331e-01 -1.702996715903282166e-02 -8.596573770046234131e-02 1.387851685285568237e-01 -4.653716925531625748e-03
-5.161918327212333679e-02 -1.087793186306953430e-01 -5.996803194284439087e-02 -1.146522983908653259e-01 -2.425969988107681274e-01 -2.253410220146179199e-01 -1.934947669506072998e-01 -2.742006480693817139e-01 4.035558402538299561e-01 1.937456279993057251e-01 -1.967993937432765961e-02 2.429568208754062653e-02 2.628651559352874756e-01 -1.174856424331665039e-01 -2.270377278327941895e-01 1.024346873164176941e-01 -2.493499815464019775e-01 -3.101965226233005524e-02 -1.708032339811325073e-01 -1.009096950292587280e-01 -4.344768077135086060e-02 -2.334537208080291748e-01 -5.701836571097373962e-02 -1.989866346120834351e-01 -1.460001766681671143e-01 3.631686558946967125e-03 -6.630771607160568237e-02 3.114829063415527344e-01 -8.077037334442138672e-02 3.205305710434913635e-02 1.710446774959564209e-01 -1.972474455833435059e-01
1.906209141016006470e-01 -1.422809958457946777e-01 -2.718202769756317139e-01 -1.643672585487365723e-01 4.009872078895568848e-01 -6.918239593505859375e-02 -7.000278681516647339e-02 -5.906619597226381302e-03 1.650480777025222778e-01 -1.246966719627380371e-01 1.220159009099006653e-01 3.413175046443939209e-01 2.989746034145355225e-01 -3.554453700780868530e-02 -1.694681495428085327e-01 3.955784719437360764e-03 -1.728438436985015869e-01 1.963322013616561890e-01 -1.299330741167068481e-01 -1.271299570798873901e-01 -2.472395002841949463e-01 -4.567377641797065735e-02 -1.380940228700637817e-01 6.829231232404708862e-02 -3.201443850994110107e-01 1.872122585773468018e-01 -7.052939385175704956e-02 -1.697762906551361084e-01 2.515121921896934509e-02 -8.832874894142150879e-02 1.995360851287841797e-02 -9.929537028074264526e-02
-1.142299175262451172e-01 -4.623970389366149902e-02 -2.670964300632476807e-01 6.091886200010776520e-03 3.637297824025154114e-02 1.405209451913833618e-01 1.476128995418548584e-01 -3.169008791446685791e-01 3.333998024463653564e-01 -2.756040096282958984e-01 -4.600749537348747253e-02 3.610065877437591553e-01 -1.496549881994724274e-02 2.316343039274215698e-01 1.030746772885322571e-01 -2.064898759126663208e-01 1.963465008884668350e-03 -3.583129495382308960e-02 -1.057326644659042358e-01 1.303295791149139404e-01 -1.850250810384750366e-01 -1.643945425748825073e-01 -1.426742374897003174e-01 -2.374155670404434204e-01 6.147522851824760437e-02 6.929121166467666626e-02 1.295283902436494827e-02 -1.054377555847167969e-01 -6.335058063268661499e-02 -1.499516516923904419e-01 3.545298874378204346e-01 -6.296267360448837280e-02
-3.152996599674224854e-01 -1.330591887235641479e-01 -3.571861088275909424e-01 1.160903573036193848e-01 1.418143138289451599e-02 3.238444030284881592e-02 1.349211037158966064e-01 -1.806987375020980835e-01 1.891492754220962524e-01 -9.253648668527603149e-02 2.821940481662750244e-01 4.739674332085996866e-04 1.843276470899581909e-01 -2.039994150400161743e-01 3.844612836837768555e-02 1.343889385461807251e-01 -6.754865404218435287e-03 -1.204383447766304016e-01 -2.142584770917892456e-01 8.410886675119400024e-02 -9.594328701496124268e-02 1.665560752153396606e-01 1.119068190455436707e-01 -1.272944957017898560e-01 -2.253022640943527222e-01 2.847368419170379639e-01 -2.163948491215705872e-02 2.399538755416870117e-01 1.534257084131240845e-01 -1.797728538513183594e-01 2.310324907302856445e-01 -1.956798285245895386e-01
1.076280996203422546e-01 -2.766071557998657227e-01 -7.970076054334640503e-02 -3.976614028215408325e-02 2.012765556573867798e-01 5.672976374626159668e-02 -1.612447351217269897e-01 -1.454184502363204956e-01 3.821167945861816406e-01 -2.302415370941162109e-01 8.434433490037918091e-02 2.186952829360961914e-01 3.104268312454223633e-01 3.074374794960021973e-02 -3.578396141529083252e-01 -1.565980724990367889e-03 -9.329093992710113525e-02 1.025044023990631104e-01 -1.738055646419525146e-01 -1.168610230088233948e-01 -2.633793652057647705e-01 -3.960450366139411926e-02 -2.501254081726074219e-01 5.280797556042671204e-02 4.319325834512710571e-02 -4.350052773952484131e-02 7.292896509170532227e-02 -1.809563785791397095e-01 -1.373763531446456909e-01 -1.627687215805053711e-01 5.893948674201965332e-02 -2.091440707445144653e-01
5.853940546512603760e-02 2.620026934891939163e-03 -4.007951021194458008e-01 -1.867829114198684692e-01 8.874338865280151367e-02 -6.208842247724533081e-02 -9.835064411163330078e-03 -2.503852844238281250e-01 2.458973824977874756e-01 4.428043612278997898e-04 2.795434892177581787e-01 1.566988527774810791e-01 -1.722961366176605225e-01 1.521707177162170410e-01 -4.491923004388809204e-02 6.594857573509216309e-02 -8.997949212789535522e-02 -4.062558710575103760e-02 -1.457417011260986328e-01 -3.145169019699096680e-01 1.396399736404418945e-01 1.360910534858703613e-01 -1.895800679922103882e-01 6.783262640237808228e-02 -7.039080560207366943e-02 -1.304492503404617310e-01 4.598388075828552246e-01 1.234897449612617493e-01 -6.775768101215362549e-02 -1.625009626150131226e-01 -1.112956088036298752e-02 -1.260283142328262329e-01
-1.430602073669433594e-01 7.422545552253723145e-02 -1.236272901296615601e-01 1.648357063531875610e-01 9.980432689189910889e-02 -1.174361258745193481e-01 5.361276119947433472e-02 -5.953432992100715637e-02 4.298760890960693359e-01 4.014141857624053955e-02 4.144386947154998779e-01 2.034842818975448608e-01 1.053445041179656982e-01 6.348457932472229004e-02 -1.288678497076034546e-01 2.343003600835800171e-01 -2.285665124654769897e-01 -2.537012696266174316e-01 8.705018460750579834e-02 -1.127698365598917007e-02 6.157919391989707947e-02 4.726339876651763916e-02 4.115865379571914673e-02 2.778377830982208252e-01 -5.217328295111656189e-02 -1.027379557490348816e-01 -4.977838695049285889e-02 6.420683581382036209e-03 7.304641604423522949e-02 -1.704818159341812134e-01 3.936271965503692627e-01 2.887148223817348480e-02
-5.929463356733322144e-02 7.936827838420867920e-02 -4.121766984462738037e-01 -1.260809004306793213e-01 -1.160631552338600159e-01 -1.511051803827285767e-01 -1.797808110713958740e-01 -3.662731349468231201e-01 1.269596219062805176e-01 -1.342604011297225952e-01 3.632877022027969360e-02 8.177381008863449097e-02 1.279815137386322021e-01 2.552063763141632080e-01 4.356414824724197388e-02 1.463568955659866333e-01 -3.400023281574249268e-01 1.590456515550613403e-01 -5.461601540446281433e-02 -2.442590445280075073e-01 1.796448677778244019e-01 5.252426862716674805e-02 -4.991758614778518677e-03 -2.658602893352508545e-01 1.134190708398818970e-01 -1.828814595937728882e-01 -2.509513497352600098e-01 9.094816446304321289e-02 -8.168344199657440186e-02 1.033380180597305298e-01 4.110354930162429810e-02 -9.359855949878692627e-02
-1.281380504369735718e-01 8.589092642068862915e-02 -4.823515415191650391e-01 2.174070924520492554e-01 2.203289233148097992e-02 1.288188546895980835e-01 1.843020506203174591e-02 -3.283385932445526123e-01 -4.300704598426818848e-02 1.219069659709930420e-01 1.033016517758369446e-01 2.894028127193450928e-01 -4.137828573584556580e-02 8.407460898160934448e-02 -4.112675786018371582e-02 2.402702160179615021e-02 -1.411164402961730957e-01 -1.432152837514877319e-01 -9.169264882802963257e-02 -1.924297958612442017e-01 1.268237382173538208e-01 -9.946539066731929779e-04 5.825924128293991089e-02 -1.135861426591873169e-01 8.268633484840393066e-02 -6.084936484694480896e-02 -3.569061458110809326e-01 4.568866640329360962e-02 -6.608986761420965195e-03 -2.297093272209167480e-01 2.753968238830566406e-01 -2.489143311977386475e-01
-7.051956653594970703e-02 7.909207046031951904e-02 -2.557381391525268555e-01 2.953798696398735046e-02 -3.879905119538307190e-02 1.951496116816997528e-02 3.995474427938461304e-02 -2.909527122974395752e-01 1.248050034046173096e-01 -2.145911604166030884e-01 -1.224595773965120316e-02 3.598888516426086426e-01 -1.366619300097227097e-02 -1.761918962001800537e-01 1.750360280275344849e-01 -1.290918141603469849e-01 -1.427489817142486572e-01 3.527764603495597839e-02 1.293296515941619873e-01 -7.150887697935104370e-02 -1.363405585289001465e-01 3.154014050960540771e-01 -2.552863955497741699e-02 -1.111323907971382141e-01 -5.301847681403160095e-02 -1.284947395324707031e-01 1.737765073776245117e-01 2.202928066253662109e-01 -2.807998657226562500e-01 -2.750028967857360840e-01 3.558465242385864258e-01 1.041693985462188721e-01
-3.334447741508483887e-01 9.139133617281913757e-03 -4.819238185882568359e-01 8.529640734195709229e-03 5.323778837919235229e-02 -5.654069781303405762e-02 -1.682822853326797485e-01 -2.334586083889007568e-01 4.078548401594161987e-02 -1.420150846242904663e-01 1.834427118301391602e-01 3.265259861946105957e-01 5.357347056269645691e-02 -7.943749427795410156e-02 -1.657115072011947632e-01 -7.213758677244186401e-02 -3.703286405652761459e-03 -1.597338318824768066e-01 1.819071024656295776e-01 -2.025189436972141266e-02 -6.258977949619293213e-02 -1.999224424362182617e-01 -8.354499936103820801e-02 -1.044089347124099731e-01 -1.826537549495697021e-01 3.717670738697052002e-01 -1.350440550595521927e-02 1.575520485639572144e-01 1.519686132669448853e-01 -1.477484107017517090e-01 2.906681038439273834e-02 -2.155699022114276886e-02
6.294123828411102295e-03 5.820565856993198395e-03 -1.818445622920989990e-01 -4.439126700162887573e-02 1.214237958192825317e-01 -2.229368537664413452e-01 -8.085789531469345093e-02 -2.467712014913558960e-01 5.206984877586364746e-01 -1.030537337064743042e-01 1.347848325967788696e-01 4.744285251945257187e-03 2.474632263183593750e-01 4.134080931544303894e-02 -1.627008058130741119e-02 2.894892692565917969e-01 -1.201380714774131775e-01 -1.729168556630611420e-02 -2.760317325592041016e-01 6.451428681612014771e-02 -1.192379668354988098e-01 1.201091259717941284e-01 -2.042140066623687744e-01 3.282085433602333069e-02 -6.055291276425123215e-03 -1.793590039014816284e-01 2.944981157779693604e-01 2.769922316074371338e-01 -7.639124244451522827e-02 8.454135805368423462e-02 1.013306677341461182e-01 2.518774196505546570e-02
7.691290229558944702e-02 -1.660218536853790283e-01 -4.092710316181182861e-01 2.868212759494781494e-01 -1.071879044175148010e-01 -1.553577780723571777e-01 -7.364796940237283707e-03 2.413909183815121651e-03 3.871471285820007324e-01 -2.777436971664428711e-01 2.379186004400253296e-01 1.222484335303306580e-01 1.008154079318046570e-01 2.802930399775505066e-02 -1.181723698973655701e-01 1.244016587734222412e-01 7.665263861417770386e-02 1.629535108804702759e-01 -2.004005461931228638e-01 7.309291977435350418e-03 -1.479975581169128418e-01 6.695057451725006104e-02 -2.369008511304855347e-01 2.423699349164962769e-01 2.568148635327816010e-02 1.090703085064888000e-01 -6.301391869783401489e-02 -1.615601629018783569e-01 -2.742487378418445587e-02 -2.086424827575683594e-01 1.938426494598388672e-01 6.100145354866981506e-02
1.016382649540901184e-01 -1.431332677602767944e-01 -2.677857279777526855e-01 3.723713383078575134e-02 2.914255857467651367e-01 -3.475920557975769043e-01 2.826852723956108093e-02 -1.375119388103485107e-01 2.538403570652008057e-01 -4.554618895053863525e-02 2.928020954132080078e-01 1.400350481271743774e-01 3.287846148014068604e-01 4.862893000245094299e-02 -1.516488045454025269e-01 8.168081939220428467e-02 5.744618549942970276e-02 -3.871312439441680908e-01 3.051763400435447693e-02 -8.035393059253692627e-02 -2.274908572435379028e-01 -3.254138305783271790e-02 -6.564252078533172607e-02 2.002271413803100586e-01 -8.929345756769180298e-02 -4.894542321562767029e-02 7.056906074285507202e-02 5.476399883627891541e-02 9.029393643140792847e-02 -2.336457371711730957e-01 1.376611143350601196e-01 2.884586900472640991e-02
-2.386603355407714844e-01 -4.443702846765518188e-02 -7.899860292673110962e-02 -1.140151545405387878e-02 1.325905770063400269e-01 -1.092556305229663849e-02 6.745395809412002563e-02 -2.848637402057647705e-01 4.452151954174041748e-01 -3.972310945391654968e-02 4.295264557003974915e-02 1.351107954978942871e-01 -5.586807802319526672e-02 1.149892210960388184e-01 -2.174005284905433655e-02 -1.417699605226516724e-01 -5.511455237865447998e-02 1.323850732296705246e-02 -9.371148794889450073e-02 -8.001736551523208618e-02 1.718008331954479218e-02 -9.854484349489212036e-02 -3.809555768966674805e-01 -1.646452546119689941e-01 -9.333281777799129486e-03 -1.106389015913009644e-01 -1.803214661777019501e-02 -2.671610414981842041e-01 2.841764688491821289e-01 -1.675165817141532898e-02 4.284696578979492188e-01 -1.587423235177993774e-01
-2.509326636791229248e-01 2.242155075073242188e-01 -2.378939390182495117e-01 1.265496015548706055e-01 7.016116380691528320e-02 -8.969031274318695068e-02 -9.450528770685195923e-02 -3.134739995002746582e-01 3.246738612651824951e-01 -2.962060831487178802e-02 1.962994933128356934e-01 -4.628627374768257141e-02 3.209712207317352295e-01 1.645100712776184082e-01 -2.033758312463760376e-01 -1.002600416541099548e-01 -1.875878572463989258e-01 7.351349294185638428e-02 2.261057943105697632e-01 -1.214665733277797699e-02 -8.451715111732482910e-02 -2.454798817634582520e-01 1.552893128246068954e-02 -2.777753472328186035e-01 -6.753095984458923340e-02 -1.419283747673034668e-01 -1.469154208898544312e-01 -6.528083235025405884e-02 -5.293148756027221680e-02 -9.120056033134460449e-02 2.490897774696350098e-01 -7.167958468198776245e-02
-3.284241557121276855e-01 1.603243947029113770e-01 -3.725279271602630615e-01 -6.245413422584533691e-02 -9.524592757225036621e-02 2.208674512803554535e-02 1.356118451803922653e-02 -2.729101479053497314e-01 2.996873855590820312e-01 6.713898479938507080e-02 -1.862242668867111206e-01 2.913095653057098389e-01 2.322475016117095947e-01 1.031634658575057983e-01 3.974616993218660355e-03 -8.942819200456142426e-03 5.169757083058357239e-02 6.894995272159576416e-02 1.043468564748764038e-01 1.096464544534683228e-01 -1.228254586458206177e-01 -1.981259584426879883e-01 -1.121881231665611267e-01 -2.798652052879333496e-01 -2.679421901702880859e-01 -7.527532428503036499e-02 1.418689936399459839e-01 4.100698977708816528e-02 -1.541764382272958755e-02 -5.241179838776588440e-02 2.295338511466979980e-01 1.745512932538986206e-01
-2.290544286370277405e-02 -3.770254552364349365e-02 -3.437427580356597900e-01 -5.968287214636802673e-02 1.650310605764389038e-01 -2.803046703338623047e-01 1.910208761692047119e-01 -1.258838623762130737e-01 5.514113903045654297e-01 -1.578427404165267944e-01 2.592846453189849854e-01 9.600517898797988892e-02 2.327222228050231934e-01 6.434701383113861084e-02 1.072750464081764221e-01 1.856953352689743042e-01 -3.274243324995040894e-02 -5.140996724367141724e-02 -1.881953477859497070e-01 1.588015407323837280e-01 -5.042578652501106262e-02 1.118322163820266724e-01 -2.151816487312316895e-01 -3.158251196146011353e-02 1.608151942491531372e-01 -1.879920214414596558e-01 1.573248952627182007e-02 -1.706525683403015137e-02 4.448096081614494324e-02 1.268327832221984863e-01 4.430311918258666992e-02 4.075536970049142838e-03
1.087479665875434875e-02 1.823524832725524902e-01 -3.690887689590454102e-01 1.918068341910839081e-02 -1.163160149008035660e-02 -8.370661735534667969e-02 5.747346207499504089e-02 -2.363570332527160645e-01 2.755894362926483154e-01 -2.368226647377014160e-01 2.467808425426483154e-01 1.347745060920715332e-01 -3.122931420803070068e-01 1.752191632986068726e-01 1.162307262420654297e-01 4.111121594905853271e-02 -2.662507593631744385e-01 2.401767224073410034e-01 -6.944745779037475586e-02 -3.029882311820983887e-01 7.932788692414760590e-03 1.465854197740554810e-01 -4.362051561474800110e-02 1.696333587169647217e-01 -8.033594489097595215e-02 -3.823131322860717773e-02 2.644469439983367920e-01 1.648418307304382324e-01 1.172934006899595261e-02 -1.427642852067947388e-01 2.092987671494483948e-02 -7.610347121953964233e-02
-9.643882513046264648e-02 1.651453971862792969e-01 -3.035118579864501953e-01 1.779834479093551636e-01 1.327305138111114502e-01 -8.325763046741485596e-02 1.639602333307266235e-01 -5.808967947959899902e-01 8.662325888872146606e-02 -1.756943911314010620e-01 5.595886148512363434e-03 1.031728610396385193e-01 8.615589141845703125e-02 1.366632580757141113e-01 7.760063558816909790e-02 2.062957882881164551e-01 -1.513883322477340698e-01 -8.693810552358627319e-02 2.296756356954574585e-01 -3.133159875869750977e-02 1.349690090864896774e-02 -8.026435226202011108e-02 -2.035405635833740234e-01 -1.343762129545211792e-01 -2.030400931835174561e-02 -5.657169595360755920e-02 -2.821948826313018799e-01 7.564859837293624878e-02 4.276154562830924988e-03 1.468074917793273926e-01 1.265096217393875122e-01 -2.239733189344406128e-01
-3.465100526809692383e-01 -2.773715555667877197e-01 -2.483710348606109619e-01 4.781210049986839294e-02 1.696082949638366699e-01 -2.354651838541030884e-01 -2.245820462703704834e-01 -4.321366250514984131e-01 2.321402877569198608e-01 4.210206214338541031e-03 1.603364497423171997e-01 4.337507486343383789e-02 -6.456073839217424393e-03 -2.354320436716079712e-01 -2.265226282179355621e-02 1.393903046846389771e-01 -7.884170860052108765e-02 -2.159545570611953735e-01 1.373103410005569458e-01 -1.546292454004287720e-01 -3.055003099143505096e-02 1.208050269633531570e-02 8.308237046003341675e-02 5.569261312484741211e-02 -2.999851666390895844e-02 1.009653359651565552e-01 -1.074255853891372681e-01 2.015742510557174683e-01 8.860361576080322266e-02 -1.158569082617759705e-01 1.052913516759872437e-01 -2.416541129350662231e-01
-9.957483410835266113e-02 -1.232859715819358826e-01 -4.590862244367599487e-02 -1.007695868611335754e-01 6.835417449474334717e-02 -8.036026358604431152e-02 1.644564792513847351e-02 -9.445723146200180054e-02 9.456757456064224243e-02 -2.327351868152618408e-01 8.648507297039031982e-02 5.263828039169311523e-01 1.522592306137084961e-01 2.101672589778900146e-01 -3.018676489591598511e-02 -3.751889243721961975e-02 -1.668823361396789551e-01 -1.331988163292407990e-02 -9.558995952829718590e-04 -1.426686197519302368e-01 -1.487737447023391724e-01 7.286150753498077393e-02 -1.589221209287643433e-01 9.640415012836456299e-02 -4.224086701869964600e-01 -5.893204361200332642e-02 -3.312284946441650391e-01 -1.007179394364356995e-01 1.496212780475616455e-01 -2.161712036468088627e-04 2.582842111587524414e-01 -1.540478616952896118e-01
-1.598017662763595581e-01 -3.591401576995849609e-01 -2.824634611606597900e-01 1.498651802539825439e-01 7.538583129644393921e-02 -1.601950228214263916e-01 -2.654186785221099854e-01 -2.583929300308227539e-01 1.180887594819068909e-01 -1.949411928653717041e-01 1.637544035911560059e-01 2.377978414297103882e-01 -4.530112445354461670e-02 -6.850402057170867920e-02 5.241809040307998657e-02 1.166775301098823547e-01 -1.871999055147171021e-01 9.951514750719070435e-02 1.070677936077117920e-01 -5.347891710698604584e-03 2.173662185668945312e-01 -1.784224510192871094e-01 -1.702903211116790771e-01 3.102227151393890381e-01 -1.839776933193206787e-01 6.129620131105184555e-03 1.685384213924407959e-01 2.017082571983337402e-01 7.334330119192600250e-03 1.816972941160202026e-01 8.678276836872100830e-02 1.092062219977378845e-01
7.719912379980087280e-02 1.748164892196655273e-01 -3.277693092823028564e-01 1.474937051534652710e-01 7.387746125459671021e-02 1.041802670806646347e-02 2.194599434733390808e-02 -2.869972586631774902e-01 1.810006350278854370e-01 -2.493978738784790039e-01 1.060150377452373505e-02 1.983347386121749878e-01 1.436451822519302368e-02 -2.096708565950393677e-01 1.557777822017669678e-01 -2.101279348134994507e-01 -1.118327900767326355e-01 -4.721416160464286804e-02 2.612126469612121582e-01 -1.135649159550666809e-01 -6.305672228336334229e-02 2.739896178245544434e-01 -1.669535040855407715e-02 -8.159285038709640503e-02 -6.658827513456344604e-02 -8.536043018102645874e-02 1.996788382530212402e-01 -1.595062017440795898e-02 -1.771675497293472290e-01 -2.933215796947479248e-01 3.629776239395141602e-01 1.265152543783187866e-01
4.897839948534965515e-02 -2.932402677834033966e-02 -2.315326780080795288e-01 -1.383597552776336670e-01 2.541799247264862061e-01 -2.783410251140594482e-01 4.152368754148483276e-02 -2.216467112302780151e-01 4.267624914646148682e-01 -9.898170083761215210e-02 -1.636555045843124390e-01 2.749587781727313995e-02 3.608844578266143799e-01 5.454660952091217041e-02 -8.467132598161697388e-02 1.679483801126480103e-01 2.668190747499465942e-02 2.290379703044891357e-01 7.295919116586446762e-03 1.804525852203369141e-01 -6.930434703826904297e-02 1.207520067691802979e-01 -8.357378095388412476e-02 -5.146643891930580139e-02 -2.100623100996017456e-01 2.615093719214200974e-03 4.998583719134330750e-02 1.922022402286529541e-01 -3.722926229238510132e-02 4.452168941497802734e-02 3.214721679687500000e-01 -1.947207748889923096e-01
-7.511336356401443481e-02 -5.264200270175933838e-02 1.355685666203498840e-02 -1.802515387535095215e-01 -5.991319939494132996e-02 2.300144173204898834e-02 2.786443233489990234e-01 -2.391290962696075439e-01 5.092067122459411621e-01 -4.168727248907089233e-02 9.696961939334869385e-02 3.170955777168273926e-01 6.580788642168045044e-02 2.990864031016826630e-02 -1.024310067296028137e-01 -1.943842619657516479e-01 -1.635819226503372192e-01 -6.575757265090942383e-02 1.000396013259887695e-01 -4.031617939472198486e-02 7.432115077972412109e-02 -6.718000769615173340e-02 -2.715911865234375000e-01 -1.671385765075683594e-01 1.237669289112091064e-01 -5.002840608358383179e-02 4.172864928841590881e-02 -1.787731796503067017e-01 1.717204600572586060e-01 5.484184622764587402e-02 3.417337834835052490e-01 -2.005834281444549561e-01
5.401265621185302734e-02 2.902778051793575287e-02 -9.397952258586883545e-02 -1.056497320532798767e-01 2.226282507181167603e-01 7.439614087343215942e-02 -9.800419211387634277e-02 -1.683143228292465210e-01 3.281570076942443848e-01 -1.464640945196151733e-01 1.897775679826736450e-01 8.444564044475555420e-02 1.063442975282669067e-01 -9.048440307378768921e-02 -1.867616027593612671e-01 1.494135409593582153e-01 -2.947361767292022705e-01 -1.735426187515258789e-01 4.126022383570671082e-02 -2.836119383573532104e-02 2.760421633720397949e-01 1.830237656831741333e-01 4.490344226360321045e-02 1.512865722179412842e-01 5.525258928537368774e-02 -5.693121999502182007e-02 -9.869758784770965576e-02 1.969392299652099609e-01 1.683523952960968018e-01 -2.185924202203750610e-01 4.859359264373779297e-01 1.142541542649269104e-01
1.182942986488342285e-01 -1.714524626731872559e-01 -4.512168169021606445e-01 2.019186466932296753e-01 -9.175546467304229736e-03 -7.223433256149291992e-02 -7.514890283346176147e-02 -1.368395388126373291e-01 3.001427650451660156e-01 -2.212217152118682861e-01 1.846855729818344116e-01 3.555122017860412598e-01 2.533122599124908447e-01 -5.372685939073562622e-02 1.832644939422607422e-01 3.806320577859878540e-02 -6.874591857194900513e-02 4.699023440480232239e-03 -1.023709252476692200e-01 -1.003236249089241028e-01 -2.753233909606933594e-01 7.221181690692901611e-02 -6.452793627977371216e-02 -1.328958198428153992e-02 -5.932087451219558716e-02 -1.973897665739059448e-01 -2.087582368403673172e-03 1.940519213676452637e-01 3.659621113911271095e-03 1.330420970916748047e-01 -2.116661369800567627e-01 -1.662783324718475342e-01
-5.533573403954505920e-02 1.726449728012084961e-01 -5.836703181266784668e-01 8.756251633167266846e-02 4.298751801252365112e-02 -9.195836260914802551e-03 -1.450175978243350983e-02 -4.346251487731933594e-01 7.799076288938522339e-02 -8.292400091886520386e-02 -1.556427590548992157e-02 1.198362186551094055e-01 2.142407000064849854e-01 2.412987500429153442e-02 -1.718102768063545227e-02 2.423859238624572754e-01 -1.284495741128921509e-01 -7.419899106025695801e-03 6.338300555944442749e-02 -2.041555494070053101e-01 9.239944815635681152e-02 1.224699467420578003e-01 1.865356601774692535e-02 -1.387105882167816162e-01 4.444304108619689941e-02 -4.218319803476333618e-02 -2.868087291717529297e-01 -6.965572829358279705e-04 2.717504464089870453e-02 1.156638264656066895e-01 -6.830094009637832642e-02 -2.906714677810668945e-01
5.649353191256523132e-02 -2.318297475576400757e-01 -2.301667034626007080e-01 3.738239705562591553e-01 2.092510759830474854e-01 -7.499510049819946289e-02 7.366306334733963013e-02 -1.484609395265579224e-01 2.241835594177246094e-01 -2.604438066482543945e-01 2.578780055046081543e-01 4.900163039565086365e-02 4.461667314171791077e-02 3.632569685578346252e-02 4.641004279255867004e-02 -6.825768202543258667e-02 -2.490572780370712280e-01 2.813285402953624725e-02 -4.503540694713592529e-01 -7.999051362276077271e-02 2.655520848929882050e-02 2.505661733448505402e-02 -2.353332787752151489e-01 1.771174371242523193e-02 -1.198184862732887268e-01 1.028304472565650940e-01 -2.539755403995513916e-02 1.296053379774093628e-01 -1.254520565271377563e-01 -6.456668674945831299e-02 8.233548700809478760e-02 -2.796864807605743408e-01
8.656669408082962036e-02 1.896767765283584595e-01 -3.814238011837005615e-01 6.682873517274856567e-02 -1.624159663915634155e-01 -2.603937685489654541e-01 -1.555261611938476562e-01 -1.997250504791736603e-02 3.823931813240051270e-01 -6.710929423570632935e-02 6.581544131040573120e-02 1.250223517417907715e-01 2.564063966274261475e-01 1.997113227844238281e-01 -7.585247606039047241e-02 2.158473432064056396e-01 -1.338184028863906860e-01 1.115204989910125732e-01 -1.857738792896270752e-01 -1.498593688011169434e-01 -1.616661399602890015e-01 1.284648925065994263e-01 -2.282723784446716309e-01 -5.847298726439476013e-02 -1.468424350023269653e-01 -3.762567788362503052e-02 3.208403661847114563e-02 -3.299016878008842468e-02 -2.931398153305053711e-01 -2.084532380104064941e-01 1.332099139690399170e-01 -3.794148191809654236e-02
1.470299363136291504e-01 -2.084526121616363525e-01 -1.708508431911468506e-01 -2.114624381065368652e-01 -2.250939905643463135e-01 -1.364345103502273560e-01 -1.464782357215881348e-01 -4.527031481266021729e-01 1.600175201892852783e-01 9.081427752971649170e-02 4.461594521999359131e-01 1.245514526963233948e-01 2.048018574714660645e-01 2.181863784790039062e-01 -1.202857345342636108e-01 -5.609647929668426514e-02 -3.851270675659179688e-02 -1.072695478796958923e-01 6.139460578560829163e-02 -1.578087732195854187e-02 -1.025904938578605652e-01 1.688636839389801025e-01 -6.665041297674179077e-02 1.072468906641006470e-01 -1.218453124165534973e-01 1.973478794097900391e-01 -1.091661974787712097e-01 1.211885437369346619e-01 -1.372053921222686768e-01 -1.004194319248199463e-01 -7.033672928810119629e-02 -1.533345133066177368e-01
-1.069907750934362411e-02 -3.081967234611511230e-01 -4.249585047364234924e-02 1.460858732461929321e-01 2.914978265762329102e-01 1.295289397239685059e-02 2.288642078638076782e-01 -5.325195789337158203e-01 2.246339619159698486e-02 -6.459835171699523926e-02 5.166368186473846436e-02 1.148878037929534912e-01 4.921143501996994019e-02 -2.150572985410690308e-01 3.427569568157196045e-02 -8.359891362488269806e-03 -2.511799335479736328e-01 -1.678615808486938477e-02 -1.474675834178924561e-01 -8.160746097564697266e-02 -2.475767135620117188e-01 1.902464628219604492e-01 -1.496480405330657959e-01 1.085238996893167496e-03 -1.086597219109535217e-01 1.482408493757247925e-01 2.088159918785095215e-01 2.406622022390365601e-01 -1.635599732398986816e-01 1.767712458968162537e-02 1.130611672997474670e-01 -5.815120786428451538e-02
-3.413499891757965088e-01 8.662296831607818604e-02 -3.623182475566864014e-01 -7.101834565401077271e-02 -7.014802843332290649e-02 -1.212792545557022095e-01 -2.523793280124664307e-01 -3.257686793804168701e-01 1.982401162385940552e-01 -1.625313013792037964e-01 5.373554676771163940e-02 3.640739321708679199e-01 1.332305967807769775e-01 -1.306047886610031128e-01 -2.259868942201137543e-02 1.144787389785051346e-02 -1.019536107778549194e-01 7.598821073770523071e-02 3.679879307746887207e-01 1.310140639543533325e-02 -1.309335529804229736e-01 -2.153503447771072388e-01 -1.313361525535583496e-01 -5.134929716587066650e-02 -3.983080014586448669e-02 2.272253483533859253e-01 9.399228543043136597e-02 1.051012650132179260e-01 3.562778234481811523e-02 -8.392167277634143829e-03 -1.452788151800632477e-02 -6.160951033234596252e-02
-1.320768892765045166e-01 4.670780152082443237e-02 -4.914062917232513428e-01 4.619703069329261780e-02 -1.887796446681022644e-02 -1.148897483944892883e-01 -2.118806242942810059e-01 -3.048907816410064697e-01 1.588408201932907104e-01 -1.745566353201866150e-02 1.237643957138061523e-01 2.522167563438415527e-01 1.066436767578125000e-01 -7.008739560842514038e-02 -9.637882933020591736e-03 -5.226230621337890625e-02 -4.179011099040508270e-03 -3.305296227335929871e-02 4.520871341228485107e-01 -1.216089129447937012e-01 9.517258405685424805e-02 -1.685650199651718140e-01 -1.222075447440147400e-01 7.958366768434643745e-05 -2.553178928792476654e-02 3.281552493572235107e-01 1.914817541837692261e-01 7.893076539039611816e-02 -7.985351979732513428e-02 -1.680668145418167114e-01 -2.351371012628078461e-02 5.176333338022232056e-02
-6.139202415943145752e-02 -3.143583610653877258e-02 -1.192175000905990601e-01 -1.562574952840805054e-01 -4.384413734078407288e-02 -9.014456532895565033e-03 1.684179604053497314e-01 -2.034524679183959961e-01 1.838137358427047729e-01 -2.916401326656341553e-01 -9.004289656877517700e-02 4.114755094051361084e-01 2.928887009620666504e-01 -1.937663555145263672e-01 -4.951432347297668457e-02 4.381950572133064270e-02 -9.889416396617889404e-02 -1.114171370863914490e-01 1.602946519851684570e-01 -3.064846098423004150e-01 -4.503785446286201477e-02 3.505858406424522400e-02 1.362091898918151855e-01 -3.753419592976570129e-02 -2.880448698997497559e-01 -1.889706254005432129e-01 -2.481784224510192871e-01 -1.898133158683776855e-01 1.295410990715026855e-01 -4.871185123920440674e-02 2.457047104835510254e-01 -4.894488491117954254e-03
7.136293500661849976e-02 -1.281430125236511230e-01 -3.157320320606231689e-01 3.042849600315093994e-01 1.495209429413080215e-02 9.164316207170486450e-02 6.927510350942611694e-02 9.742917027324438095e-04 3.912210762500762939e-01 -2.759603038430213928e-02 2.571175992488861084e-01 1.938027143478393555e-01 2.526596784591674805e-01 -1.207986101508140564e-01 1.196203455328941345e-01 7.883893698453903198e-02 -9.657090902328491211e-02 5.753302946686744690e-03 2.015715688467025757e-01 -1.957760006189346313e-01 -1.257241070270538330e-01 -6.306883692741394043e-02 -2.512524276971817017e-02 -2.883988618850708008e-01 -3.120411634445190430e-01 3.167350590229034424e-02 1.229473873972892761e-01 -2.690805867314338684e-02 -5.008052289485931396e-02 -4.716029390692710876e-02 -2.249724268913269043e-01 -2.342752516269683838e-01
-3.009104728698730469e-01 -4.833893105387687683e-02 -2.867840528488159180e-01 -1.835069209337234497e-01 -2.280936837196350098e-01 -6.202721595764160156e-02 -2.950292527675628662e-01 -2.876700460910797119e-01 4.813424348831176758e-01 -6.887640804052352905e-02 2.183329313993453979e-01 3.838524222373962402e-02 -1.644421517848968506e-01 -2.099006921052932739e-01 3.381579369306564331e-02 -1.319379452615976334e-02 -1.025804430246353149e-01 -2.503263354301452637e-01 1.769095063209533691e-01 -1.258383542299270630e-01 9.435395151376724243e-02 5.233794823288917542e-02 -1.028315443545579910e-02 -1.264987736940383911e-01 -7.405699789524078369e-02 -1.735962182283401489e-01 -6.009199470281600952e-02 -1.583469286561012268e-02 4.263537004590034485e-02 -6.869856268167495728e-02 -3.089641220867633820e-02 -1.117583587765693665e-01
-2.317330390214920044e-01 2.994322776794433594e-01 -8.379244059324264526e-02 -1.540575027465820312e-01 1.759894192218780518e-01 -2.110120356082916260e-01 -6.705273687839508057e-02 -2.695130407810211182e-01 3.770383298397064209e-01 5.777459591627120972e-04 1.458190828561782837e-01 -1.479395478963851929e-02 1.732432246208190918e-01 -2.093701511621475220e-01 -1.442300677299499512e-01 -2.007351666688919067e-01 -1.459324955940246582e-01 -4.635656997561454773e-02 1.307415813207626343e-01 -1.427414547652006149e-02 1.399875618517398834e-02 2.792643606662750244e-01 -3.258386850357055664e-01 1.255770325660705566e-01 -2.004776895046234131e-01 -4.015270154923200607e-03 -6.941303610801696777e-02 -9.353498369455337524e-02 9.956189244985580444e-02 2.084171026945114136e-01 1.597131490707397461e-01 3.416218236088752747e-02
1.090028956532478333e-01 7.478807866573333740e-02 -2.875554859638214111e-01 5.234954878687858582e-02 1.008981242775917053e-01 6.559244543313980103e-02 7.919897884130477905e-02 -3.297389745712280273e-01 2.483677268028259277e-01 -2.171967178583145142e-01 -1.120186224579811096e-01 2.797906100749969482e-01 -1.878663152456283569e-02 -2.278214544057846069e-01 1.389513760805130005e-01 -1.189169883728027344e-01 -6.714460253715515137e-02 2.220722287893295288e-02 1.827417910099029541e-01 -7.611007988452911377e-02 2.204073034226894379e-02 1.075859516859054565e-01 3.972050920128822327e-02 -1.630162447690963745e-01 -1.094495281577110291e-01 -1.164531782269477844e-01 2.270570844411849976e-01 9.750757366418838501e-02 -2.761522233486175537e-01 -2.903132140636444092e-01 3.853476643562316895e-01 -4.666876792907714844e-02
-2.092846184968948364e-01 -1.715129017829895020e-01 -2.283976972103118896e-01 2.022214606404304504e-02 1.703491955995559692e-01 9.616935625672340393e-03 -5.585876852273941040e-02 -2.991450428962707520e-01 2.100843340158462524e-01 -3.358456790447235107e-01 -1.550938487052917480e-01 2.453296929597854614e-01 1.434998214244842529e-02 2.128337770700454712e-01 1.388054639101028442e-01 -2.771010696887969971e-01 -3.635185956954956055e-01 -1.785628199577331543e-01 -2.250698395073413849e-02 9.266109764575958252e-02 -8.802752941846847534e-02 5.564213171601295471e-02 -1.932711899280548096e-02 -2.342271506786346436e-01 -2.407674305140972137e-02 3.915537521243095398e-02 5.605350434780120850e-02 -3.160817921161651611e-02 6.739064306020736694e-02 -4.192978143692016602e-02 3.251180052757263184e-01 -1.109319999814033508e-01
6.998106092214584351e-02 -3.363257348537445068e-01 -3.620965182781219482e-01 8.024727553129196167e-02 -1.655266433954238892e-01 -2.247993946075439453e-01 5.939520522952079773e-02 -1.464275866746902466e-01 3.969448506832122803e-01 -1.568801403045654297e-01 3.286796212196350098e-01 2.078411430120468140e-01 1.785026341676712036e-01 -2.522506751120090485e-02 -1.522781997919082642e-01 1.515216231346130371e-01 -1.413930114358663559e-02 1.337746232748031616e-01 7.145462185144424438e-02 -8.431440591812133789e-02 2.298681251704692841e-02 1.344056427478790283e-01 -1.053094789385795593e-01 3.439734578132629395e-01 -2.694559050723910332e-03 -3.382651880383491516e-02 1.037289202213287354e-01 4.271819069981575012e-02 -1.275598555803298950e-01 5.931822210550308228e-02 -9.416357427835464478e-02 9.367718547582626343e-02
-5.354030430316925049e-02 -9.634964168071746826e-02 -1.284905523061752319e-01 -1.164957806468009949e-01 -1.356128454208374023e-01 -7.742393761873245239e-02 8.785461075603961945e-03 -1.786754876375198364e-01 2.410616129636764526e-01 7.139446679502725601e-03 -2.329014427959918976e-02 4.639824628829956055e-01 -8.417105674743652344e-02 4.295495152473449707e-02 1.005540601909160614e-02 4.895896092057228088e-02 -2.856495082378387451e-01 9.283318370580673218e-02 8.386158943176269531e-02 -1.944123804569244385e-01 -1.140945702791213989e-01 1.622099429368972778e-01 5.518103763461112976e-02 -3.465568423271179199e-01 -2.325005233287811279e-01 6.310661882162094116e-02 -2.833893597126007080e-01 -3.862169384956359863e-02 2.444001436233520508e-01 -1.195264533162117004e-01 2.488390952348709106e-01 -2.065718322992324829e-01
3.623096346855163574e-01 -1.512885987758636475e-01 -1.346110254526138306e-01 2.488405704498291016e-01 2.129434347152709961e-01 5.615952238440513611e-02 -2.943772450089454651e-02 -3.223676383495330811e-01 2.631537020206451416e-01 1.477233320474624634e-01 4.700377583503723145e-02 2.673363089561462402e-01 1.698718033730983734e-02 -3.144802153110504150e-02 1.130543053150177002e-01 -3.567215800285339355e-02 -1.699405610561370850e-01 1.853985339403152466e-01 -3.069640994071960449e-01 3.850222751498222351e-02 -1.335571855306625366e-01 1.689313165843486786e-02 -2.193779498338699341e-01 3.148241043090820312e-01 -2.165157198905944824e-01 -1.055688783526420593e-01 -2.963713556528091431e-02 -5.921808257699012756e-02 -4.030808061361312866e-02 -6.653603166341781616e-02 6.676121056079864502e-02 -1.875911951065063477e-01
1.571404933929443359e-01 -3.196113929152488708e-02 -3.783411681652069092e-01 -2.119559347629547119e-01 7.467622309923171997e-02 -1.565571874380111694e-01 1.696771681308746338e-01 -2.052071839570999146e-01 4.129829108715057373e-01 3.888108208775520325e-02 -3.885531052947044373e-02 2.607956826686859131e-01 -6.010694801807403564e-02 8.345365524291992188e-02 -4.206227511167526245e-02 4.852364957332611084e-02 -2.538831233978271484e-01 -1.125167161226272583e-01 -1.136138960719108582e-01 2.539971284568309784e-02 8.155766129493713379e-02 -3.586876764893531799e-02 -4.045042395591735840e-01 4.939528182148933411e-02 -4.276302456855773926e-02 -2.764700949192047119e-01 2.041125297546386719e-01 4.742546752095222473e-02 8.500011265277862549e-02 -1.734440475702285767e-01 4.384287074208259583e-02 -5.349666252732276917e-02
-2.316043227910995483e-01 1.098797023296356201e-01 -3.288738131523132324e-01 8.508120477199554443e-02 -1.453128457069396973e-01 -1.782551556825637817e-01 -1.360500007867813110e-01 -4.013786837458610535e-02 2.911733686923980713e-01 -3.616873919963836670e-01 2.739449739456176758e-01 1.040005087852478027e-01 1.928451806306838989e-01 -1.278377175331115723e-01 -1.108242198824882507e-01 2.331363111734390259e-01 8.911569416522979736e-02 9.762898832559585571e-02 -1.230285409837961197e-02 -1.715440601110458374e-01 -5.392577126622200012e-02 -1.406567078083753586e-02 -1.811561137437820435e-01 -1.002870500087738037e-01 -4.476472735404968262e-02 -8.475533872842788696e-02 -6.551520898938179016e-03 1.328510195016860962e-01 -2.367547601461410522e-01 -2.750151157379150391e-01 2.676807045936584473e-01 -3.159802779555320740e-02
-3.436465933918952942e-02 5.435851961374282837e-02 -2.051709592342376709e-01 -6.173897907137870789e-02 -5.636137351393699646e-02 -2.964929938316345215e-01 -1.149460971355438232e-01 -3.450702130794525146e-01 3.500404655933380127e-01 -8.481938391923904419e-03 5.122927948832511902e-02 1.591710895299911499e-01 2.939790785312652588e-01 1.313681304454803467e-01 -1.698817610740661621e-01 1.117794737219810486e-01 9.503359347581863403e-02 -1.649027764797210693e-01 -1.169388182461261749e-02 1.717080920934677124e-02 2.588164210319519043e-01 -2.050183564424514771e-01 1.945453286170959473e-01 -2.653164602816104889e-02 -2.908411920070648193e-01 4.126375541090965271e-02 1.497237682342529297e-01 4.361528903245925903e-02 -8.384063839912414551e-02 -1.406471282243728638e-01 3.293707370758056641e-01 -2.928993664681911469e-02
-7.811428606510162354e-02 -1.213271990418434143e-01 -1.441437005996704102e-01 1.353230774402618408e-01 2.753491401672363281e-01 4.750802740454673767e-02 1.947742253541946411e-01 -3.008354306221008301e-01 3.776915073394775391e-01 -2.191713750362396240e-01 -2.233296260237693787e-02 1.301725506782531738e-01 1.121532917022705078e-02 -2.669771313667297363e-01 -4.369463399052619934e-02 1.157704442739486694e-01 -2.740633785724639893e-01 2.146933078765869141e-01 -1.664034575223922729e-01 4.717440530657768250e-02 -1.752340351231396198e-03 -1.631591320037841797e-01 -1.969048678874969482e-01 1.477767676115036011e-01 -2.072659581899642944e-01 2.732508480548858643e-01 1.101644188165664673e-01 1.377559304237365723e-01 -5.433913692831993103e-02 7.473882753401994705e-03 1.891344487667083740e-01 1.133947223424911499e-01
-1.773183643817901611e-01 2.162393182516098022e-02 -1.228583455085754395e-01 -1.823330372571945190e-01 -5.757401511073112488e-02 1.441268622875213623e-01 -1.381374895572662354e-01 -1.380642056465148926e-01 4.139749407768249512e-01 -1.374212652444839478e-01 1.521752178668975830e-01 1.231355965137481689e-01 1.157278418540954590e-01 -2.608140408992767334e-01 -2.487434893846511841e-01 -4.625257849693298340e-02 -2.597545683383941650e-01 -1.040582656860351562e-01 2.090163975954055786e-01 -8.173242956399917603e-02 1.342223882675170898e-01 2.134922444820404053e-01 4.755667969584465027e-02 1.275520622730255127e-01 -5.271499231457710266e-02 1.695734634995460510e-02 -8.045027405023574829e-02 7.205312699079513550e-02 2.512457370758056641e-01 -3.446023762226104736e-01 2.578368782997131348e-01 9.813912957906723022e-02
-4.964246228337287903e-02 7.768873125314712524e-02 -1.248838901519775391e-01 -1.949782371520996094e-01 3.171800076961517334e-02 -1.096479520201683044e-01 -5.009868647903203964e-03 -4.013675153255462646e-01 2.737240493297576904e-01 -1.260083764791488647e-01 7.801697403192520142e-02 2.221788763999938965e-01 1.298208534717559814e-01 1.874466240406036377e-01 -9.297422319650650024e-02 4.622259363532066345e-02 8.950828760862350464e-02 8.426887542009353638e-02 -6.396489590406417847e-02 -1.763164065778255463e-02 -1.243486180901527405e-01 -3.501181676983833313e-02 6.044844165444374084e-02 1.422772854566574097e-01 -3.623765707015991211e-01 9.373502433300018311e-02 1.893756687641143799e-01 1.528398692607879639e-01 -3.395986258983612061e-01 1.392145454883575439e-01 3.298400044441223145e-01 -2.275637090206146240e-01
1.148981600999832153e-02 -1.326461322605609894e-02 -1.582984626293182373e-01 -1.806257516145706177e-01 3.845542669296264648e-02 -2.244476974010467529e-01 -1.391878724098205566e-01 -1.935620456933975220e-01 2.132447510957717896e-01 2.473329752683639526e-01 -6.353536993265151978e-02 2.955444157123565674e-01 2.722738981246948242e-01 1.888694465160369873e-01 -1.964139789342880249e-01 -2.912014350295066833e-02 -2.414352446794509888e-01 -4.302845150232315063e-02 3.709239512681961060e-02 -3.136609494686126709e-02 2.069525122642517090e-01 1.252957433462142944e-01 -2.242497652769088745e-01 1.389442980289459229e-01 -2.947550714015960693e-01 -1.656066328287124634e-01 -5.844962969422340393e-02 4.431057348847389221e-02 -1.727656424045562744e-01 2.626357376575469971e-01 2.583497762680053711e-01 -1.008542329072952271e-01
-7.393088191747665405e-02 -1.036703214049339294e-01 -3.219425380229949951e-01 2.451029978692531586e-02 1.127818971872329712e-01 -3.047147691249847412e-01 -7.039560377597808838e-02 -1.597136110067367554e-01 4.101485311985015869e-01 -2.145882695913314819e-01 2.691403925418853760e-01 5.980487167835235596e-02 3.069723248481750488e-01 1.627936214208602905e-01 -9.040136635303497314e-02 1.830173432826995850e-01 -7.229777425527572632e-02 7.292521744966506958e-02 -2.092400938272476196e-01 5.274497345089912415e-02 -1.791517436504364014e-02 6.588073819875717163e-02 -3.674212992191314697e-01 -1.194252893328666687e-01 1.795547604560852051e-01 -6.241585314273834229e-02 -8.452727645635604858e-02 -3.402906283736228943e-02 1.315783411264419556e-01 6.094598793424665928e-04 -9.497836581431329250e-04 -1.342992335557937622e-01
8.824804425239562988e-02 -6.349753588438034058e-02 -4.498099088668823242e-01 -1.497239321470260620e-01 -1.426759958267211914e-01 -1.018395274877548218e-01 1.035155206918716431e-01 -4.669945687055587769e-02 2.832814753055572510e-01 -1.920563578605651855e-01 1.762578636407852173e-01 2.415985986590385437e-02 2.033241093158721924e-02 1.184472441673278809e-01 -4.172838851809501648e-02 -1.077285706996917725e-01 -1.651331186294555664e-01 -1.526132412254810333e-02 2.069728076457977295e-02 -6.762539595365524292e-02 1.994777657091617584e-02 5.625813081860542297e-02 -9.100623428821563721e-02 -2.133209854364395142e-01 -4.147272706031799316e-01 3.045148253440856934e-01 3.198705911636352539e-01 1.518410891294479370e-01 1.533092111349105835e-01 -1.939822360873222351e-02 1.927332431077957153e-01 -4.748138040304183960e-02
-6.239932775497436523e-02 -5.289756506681442261e-02 -3.102240264415740967e-01 -2.981046438217163086e-01 2.271456718444824219e-01 2.370933890342712402e-01 2.304797023534774780e-01 -1.596657335758209229e-01 2.454276978969573975e-01 -4.929035156965255737e-02 2.755864560604095459e-01 2.499179840087890625e-01 -7.646688073873519897e-02 -3.262082859873771667e-02 -1.418746709823608398e-01 -2.559903077781200409e-02 -6.302859634160995483e-02 1.728072166442871094e-01 1.662158817052841187e-01 -3.428011387586593628e-02 9.594755619764328003e-02 1.901053078472614288e-02 -1.820818036794662476e-01 -1.099921464920043945e-01 -9.150476008653640747e-02 -1.669944971799850464e-01 -9.698142856359481812e-02 2.016015052795410156e-01 2.842897474765777588e-01 -1.962224394083023071e-01 2.554782927036285400e-01 6.822910159826278687e-02
-6.717336177825927734e-02 9.651480615139007568e-02 -3.960560858249664307e-01 -3.809857740998268127e-02 7.577352225780487061e-02 -1.113079115748405457e-01 -3.310089185833930969e-02 -6.607265025377273560e-02 2.304637730121612549e-01 1.600718311965465546e-02 9.203007072210311890e-02 9.389288723468780518e-02 -5.576738156378269196e-03 9.995178133249282837e-02 4.722964018583297729e-02 2.312136441469192505e-01 -3.776149451732635498e-01 1.725331246852874756e-01 -1.522198170423507690e-01 -2.689125537872314453e-01 -2.905036807060241699e-01 -4.234821349382400513e-02 -2.598422765731811523e-01 -1.090505626052618027e-02 -3.641981780529022217e-01 7.889534533023834229e-02 2.751658260822296143e-01 7.104167342185974121e-02 -1.042964458465576172e-01 2.181234303861856461e-03 5.213909968733787537e-02 -1.140361204743385315e-01
1.092101261019706726e-01 -1.235357299447059631e-01 -5.759106874465942383e-01 3.748445538803935051e-03 1.199457943439483643e-01 -7.396508008241653442e-02 1.379961967468261719e-01 -1.705367863178253174e-01 1.105883419513702393e-01 -5.992370843887329102e-02 2.073358297348022461e-01 2.793087065219879150e-01 -1.677328497171401978e-01 4.571267962455749512e-02 1.690655201673507690e-01 1.800750941038131714e-02 -1.413582265377044678e-01 -1.308767218142747879e-02 -2.504956675693392754e-03 -6.256497651338577271e-02 -9.052751213312149048e-02 2.692327201366424561e-01 -1.108397394418716431e-01 3.813860565423965454e-02 3.818196058273315430e-02 -1.608253270387649536e-02 3.161328732967376709e-01 1.756094098091125488e-01 1.169143542647361755e-01 1.159686818718910217e-01 -8.446682244539260864e-02 -3.032238483428955078e-01
1.203567162156105042e-01 9.230440855026245117e-02 -2.277560681104660034e-01 1.043018177151679993e-01 1.085904892534017563e-02 -2.815644070506095886e-02 5.266343802213668823e-02 -2.128187268972396851e-01 2.544253468513488770e-01 -2.484753727912902832e-01 3.292868286371231079e-02 3.697685897350311279e-01 -5.495717748999595642e-02 -1.782466024160385132e-01 1.683387905359268188e-01 -6.040610000491142273e-02 -2.243819832801818848e-01 3.304084390401840210e-02 1.587789505720138550e-01 4.514209181070327759e-02 2.217959426343441010e-02 9.722477197647094727e-02 -6.530293077230453491e-02 -1.518057435750961304e-01 -4.167268052697181702e-03 -5.327662080526351929e-02 1.567329168319702148e-01 9.931252151727676392e-02 -2.142539173364639282e-01 -3.535995781421661377e-01 4.412094950675964355e-01 1.239892616868019104e-01
-1.523764133453369141e-01 -3.081893324851989746e-01 -6.160615012049674988e-02 -8.663381636142730713e-02 1.319845914840698242e-01 9.090041369199752808e-02 6.139166187494993210e-03 -3.639317750930786133e-01 3.344851732254028320e-01 -1.090314313769340515e-01 -2.045904286205768585e-02 4.886563122272491455e-02 4.018138051033020020e-01 1.461147051304578781e-02 -2.123515009880065918e-01 2.618886902928352356e-02 7.032266259193420410e-02 4.270285426173359156e-04 3.014731109142303467e-01 -1.825781911611557007e-01 -2.330358028411865234e-01 8.359674364328384399e-02 -1.098398417234420776e-01 -4.984478652477264404e-02 -5.556803569197654724e-02 -1.834135651588439941e-01 -1.408861577510833740e-01 3.955615218728780746e-03 8.520136028528213501e-02 5.556746944785118103e-02 1.830271482467651367e-01 -2.699315845966339111e-01
9.676221758127212524e-02 2.179149091243743896e-01 -3.327837586402893066e-01 1.138317137956619263e-01 -1.446568816900253296e-01 -5.143978446722030640e-02 -1.203885972499847412e-01 -3.957493305206298828e-01 2.912425696849822998e-01 -7.272756844758987427e-02 1.967705041170120239e-01 5.049842223525047302e-02 4.613828659057617188e-02 1.260853260755538940e-01 -1.554710883647203445e-02 -4.071742296218872070e-02 -2.046156078577041626e-01 2.324613556265830994e-02 -5.972091853618621826e-02 -2.046684324741363525e-01 8.096104860305786133e-02 -3.176478296518325806e-02 -6.394486874341964722e-02 -4.253633022308349609e-01 2.877178788185119629e-02 -1.241860985755920410e-01 -2.560600638389587402e-01 2.568498849868774414e-01 -1.568427830934524536e-01 9.370404481887817383e-02 1.062418520450592041e-01 2.350562438368797302e-02
-2.499393671751022339e-01 1.225795317441225052e-02 -1.030395627021789551e-01 2.904327809810638428e-01 1.578103452920913696e-01 -2.830362878739833832e-02 3.481721878051757812e-02 -1.223041191697120667e-01 2.967491745948791504e-01 -2.158990651369094849e-01 5.427902564406394958e-03 3.380667865276336670e-01 4.103515446186065674e-01 7.921345531940460205e-02 8.193379640579223633e-02 -1.320359855890274048e-01 -1.431130915880203247e-01 -8.013812452554702759e-02 1.071798354387283325e-01 -2.524291872978210449e-01 1.716360151767730713e-01 1.751520112156867981e-02 -1.073546111583709717e-01 -2.619223892688751221e-01 4.450584948062896729e-02 1.901087611913681030e-01 -3.166339918971061707e-02 1.871285289525985718e-01 9.498054534196853638e-02 -5.725304130464792252e-03 7.937777042388916016e-02 -2.263469099998474121e-01
-2.132846266031265259e-01 2.836234681308269501e-02 -4.722837507724761963e-01 2.208047360181808472e-02 -3.288572132587432861e-01 -5.734841525554656982e-02 1.722567155957221985e-02 -2.290545850992202759e-01 1.083997562527656555e-01 -3.347770124673843384e-02 9.816979616880416870e-02 2.211986631155014038e-01 1.544188149273395538e-02 -1.574160903692245483e-01 -1.304390281438827515e-01 8.910547196865081787e-02 -1.575273275375366211e-01 -4.164604470133781433e-02 2.584989368915557861e-01 -2.784764170646667480e-01 -3.928386792540550232e-02 5.915208905935287476e-02 7.673013955354690552e-02 -5.415594205260276794e-02 -2.747666239738464355e-01 -6.221901997923851013e-02 -1.495407670736312866e-01 1.697166562080383301e-01 2.382468879222869873e-01 -1.426397562026977539e-01 2.160288393497467041e-01 -7.392162084579467773e-02
-1.097336784005165100e-02 -3.127273172140121460e-02 -5.202988982200622559e-01 5.035879835486412048e-02 -1.279128435999155045e-02 -2.596669644117355347e-02 3.179004043340682983e-02 -1.278152316808700562e-01 1.336127817630767822e-01 -2.062094211578369141e-01 2.558130584657192230e-02 -5.798167362809181213e-02 -2.677022479474544525e-02 1.227857992053031921e-01 -2.171687036752700806e-01 -3.522880375385284424e-02 -3.117024004459381104e-01 1.067558825016021729e-01 -9.883842617273330688e-02 -2.429628372192382812e-01 -1.064867079257965088e-01 -3.868563473224639893e-02 -2.551060318946838379e-01 -2.624585060402750969e-03 -2.819321751594543457e-01 4.790348187088966370e-02 3.259571492671966553e-01 1.948473751544952393e-01 1.438210159540176392e-01 -2.262998968362808228e-01 -3.640840202569961548e-02 -1.561710238456726074e-01
1.895399689674377441e-01 -2.281624376773834229e-01 -2.029559761285781860e-01 -5.469607189297676086e-02 4.875108599662780762e-01 7.988157123327255249e-02 -2.450055927038192749e-01 -2.118964195251464844e-01 1.706884801387786865e-01 -2.143221646547317505e-01 7.694456726312637329e-02 3.582046031951904297e-01 2.429503649473190308e-01 -6.422305107116699219e-02 -2.087538987398147583e-01 8.368805050849914551e-02 -1.512015610933303833e-01 1.886327713727951050e-01 -1.169101744890213013e-01 -4.325073957443237305e-02 -1.457537412643432617e-01 -3.988490998744964600e-02 -5.503491684794425964e-02 -4.214561078697443008e-03 -1.701994836330413818e-01 1.605156362056732178e-01 -1.331119686365127563e-01 -7.384444773197174072e-02 -9.958031773567199707e-02 -8.927576988935470581e-02 2.926427405327558517e-03 -1.275828946381807327e-02
-4.130821228027343750e-01 -7.630564272403717041e-02 -4.952777326107025146e-01 1.281173825263977051e-01 -1.994688510894775391e-01 -9.392714127898216248e-03 3.520966321229934692e-02 -1.576389074325561523e-01 2.849826514720916748e-01 1.001566126942634583e-01 6.913974881172180176e-02 1.960491538047790527e-01 5.372941493988037109e-03 -1.660813689231872559e-01 7.165213674306869507e-02 7.982747256755828857e-02 -2.183086276054382324e-01 -4.037732630968093872e-02 1.421073228120803833e-01 -3.038185276091098785e-02 -1.591943949460983276e-02 -9.000202268362045288e-02 6.718195043504238129e-03 -2.930952236056327820e-03 -2.542931735515594482e-01 -6.215865164995193481e-02 -2.238930910825729370e-01 3.927868232131004333e-02 1.387149393558502197e-01 -1.965319216251373291e-01 1.401008516550064087e-01 -2.139434665441513062e-01
-1.610288769006729126e-01 -7.604616694152355194e-03 -3.139711618423461914e-01 2.513685524463653564e-01 -1.567394100129604340e-02 -2.775023691356182098e-02 -3.024451248347759247e-02 -3.057910362258553505e-03 2.327079772949218750e-01 -1.042106449604034424e-01 3.531016111373901367e-01 2.467085421085357666e-01 1.350686699151992798e-01 -2.752179503440856934e-01 5.697156116366386414e-02 1.692849397659301758e-01 -7.561480253934860229e-02 -9.057003259658813477e-02 -1.717779934406280518e-01 -4.447474610060453415e-03 5.918961763381958008e-02 2.114880084991455078e-01 1.100824400782585144e-01 -1.969791203737258911e-01 -3.489286005496978760e-01 -3.057997114956378937e-02 -5.736455321311950684e-02 3.551166355609893799e-01 -5.867389217019081116e-02 -1.515334546566009521e-01 1.120231598615646362e-01 1.487556938081979752e-02
-1.863805577158927917e-02 -3.461414873600006104e-01 -4.487161338329315186e-01 1.066011488437652588e-01 -6.837304681539535522e-02 -1.248771883547306061e-02 -1.223577186465263367e-01 -1.957632601261138916e-01 2.880033552646636963e-01 -2.380134314298629761e-01 1.812212914228439331e-02 1.772786229848861694e-01 2.887533009052276611e-01 -1.947352290153503418e-01 2.758334577083587646e-01 6.035967171192169189e-02 -2.713136076927185059e-01 -8.090609312057495117e-02 3.811963647603988647e-02 3.223943710327148438e-02 -1.156716197729110718e-01 -8.436846546828746796e-03 -9.371255338191986084e-02 -3.127041831612586975e-02 -1.669071316719055176e-01 -9.978620707988739014e-02 2.072365731000900269e-01 1.372536271810531616e-02 -6.308576464653015137e-02 -2.268624119460582733e-02 -2.075760662555694580e-01 -4.722055047750473022e-02
-2.027295157313346863e-02 -3.680168390274047852e-01 -3.202710151672363281e-01 3.974156081676483154e-02 1.514687389135360718e-01 1.036729663610458374e-01 5.832080915570259094e-02 -1.137002091854810715e-02 3.531454801559448242e-01 1.538772322237491608e-02 1.220321934670209885e-02 3.329720497131347656e-01 1.766703128814697266e-01 -2.484508156776428223e-01 2.394174337387084961e-01 -1.500981748104095459e-01 -2.055383175611495972e-01 -2.004071623086929321e-01 5.866921041160821915e-03 -3.478156030178070068e-02 -1.615370810031890869e-01 -6.821172684431076050e-02 -8.634091168642044067e-02 -1.151131018996238708e-01 -1.329285353422164917e-01 2.278822362422943115e-01 9.284574538469314575e-02 -1.014281213283538818e-01 9.361779317259788513e-03 -1.300200968980789185e-01 -2.232072353363037109e-01 -1.535947024822235107e-01
-5.479165539145469666e-02 -1.701995432376861572e-01 -4.370262622833251953e-01 4.598918184638023376e-02 2.505123615264892578e-03 -1.374977976083755493e-01 -1.286117918789386749e-02 -2.843395769596099854e-01 2.387528121471405029e-01 -1.564157307147979736e-01 1.011884361505508423e-01 2.717570364475250244e-01 2.308238148689270020e-01 1.328507512807846069e-01 1.272969786077737808e-02 -4.136880859732627869e-02 -3.562805950641632080e-01 -7.162496447563171387e-02 -7.076502591371536255e-02 3.701173141598701477e-02 1.499268114566802979e-01 5.318742617964744568e-02 1.205839402973651886e-02 1.588858962059020996e-01 2.649865448474884033e-01 6.087530031800270081e-02 1.912434995174407959e-01 2.151199728250503540e-01 -2.099846899509429932e-01 -1.339417067356407642e-03 -2.120817005634307861e-01 -4.056598991155624390e-02
-2.900107204914093018e-01 -4.191288352012634277e-02 -5.419661402702331543e-01 8.571215718984603882e-02 -1.033322215080261230e-01 -9.476024657487869263e-02 -8.029790222644805908e-02 -1.146947443485260010e-01 2.544752061367034912e-01 -9.814397245645523071e-02 3.998415768146514893e-01 1.750375516712665558e-02 1.867493093013763428e-01 -1.187677681446075439e-01 -3.947342559695243835e-02 4.687448218464851379e-02 -1.991600990295410156e-01 -2.538764476776123047e-01 3.170619308948516846e-01 -1.099875643849372864e-01 -3.564294427633285522e-03 6.941013783216476440e-02 -8.402511477470397949e-02 -5.423058196902275085e-02 3.019634261727333069e-02 -3.006404452025890350e-02 8.248727768659591675e-02 1.198341548442840576e-01 8.548962324857711792e-02 -5.312979221343994141e-02 -1.072697862982749939e-01 1.015113964676856995e-01
-2.589091658592224121e-01 -8.924819529056549072e-03 -2.812862992286682129e-01 5.252920091152191162e-03 2.098846882581710815e-01 -2.207437902688980103e-01 -1.616753078997135162e-02 -3.618804514408111572e-01 3.753735721111297607e-01 -2.714241147041320801e-01 1.082570403814315796e-01 -8.475197851657867432e-02 -7.139421533793210983e-03 -1.186717823147773743e-01 3.843988850712776184e-02 3.334200978279113770e-01 -1.458232700824737549e-01 1.096493974328041077e-01 -1.018613725900650024e-01 -3.154987692832946777e-01 2.226541787385940552e-01 9.109173715114593506e-02 6.931695342063903809e-02 3.000301867723464966e-02 -1.590131670236587524e-01 4.531385377049446106e-03 -7.789497822523117065e-02 -1.491320878267288208e-01 5.054146051406860352e-02 5.311693251132965088e-02 4.055122286081314087e-02 4.544327780604362488e-02
3.121792804449796677e-03 -9.009512513875961304e-02 -3.881198465824127197e-01 2.165278792381286621e-01 2.665482833981513977e-02 -2.669323422014713287e-02 -1.307629644870758057e-01 -1.997717656195163727e-02 3.523682951927185059e-01 -9.364151209592819214e-02 3.475309312343597412e-01 8.059842139482498169e-02 1.019644662737846375e-01 -1.318815052509307861e-01 -1.299388557672500610e-01 -3.482069075107574463e-01 -1.172036379575729370e-01 -2.030784264206886292e-02 3.773965314030647278e-02 -3.085187375545501709e-01 5.439622327685356140e-02 -3.418806195259094238e-02 1.499252617359161377e-01 -2.162544280290603638e-01 -2.617805600166320801e-01 -1.036513596773147583e-02 6.968167424201965332e-02 6.905129551887512207e-02 9.330329298973083496e-02 1.270720735192298889e-02 -4.554711747914552689e-03 -2.793325185775756836e-01
-3.307764530181884766e-01 -7.187548279762268066e-02 -2.284735888242721558e-01 -1.529342029243707657e-03 1.589322090148925781e-01 2.557657957077026367e-01 -9.628771990537643433e-02 -3.384223282337188721e-01 4.045325815677642822e-01 6.013332866132259369e-03 -2.685796916484832764e-01 3.295724093914031982e-01 1.728634722530841827e-02 3.104926086962223053e-02 1.212696284055709839e-01 -1.878988184034824371e-02 4.473686590790748596e-02 -4.984747990965843201e-02 -1.926350742578506470e-01 6.718547549098730087e-03 -2.168658077716827393e-01 -1.685207933187484741e-01 -1.230474486947059631e-01 -1.568431109189987183e-01 5.970646813511848450e-02 3.366495668888092041e-02 9.383509308099746704e-02 -9.177117049694061279e-02 -9.368844330310821533e-02 -1.505255401134490967e-01 2.149205356836318970e-01 4.027776792645454407e-02
1.028253585100173950e-01 3.839310258626937866e-02 -3.304460942745208740e-01 1.063445061445236206e-01 -2.232929468154907227e-01 -4.009650349617004395e-01 2.473915740847587585e-02 2.806737273931503296e-02 3.985692560672760010e-01 -1.674759536981582642e-01 -1.092245504260063171e-01 3.433923125267028809e-01 4.763497784733772278e-02 -1.969023942947387695e-01 -1.618400029838085175e-02 1.269185636192560196e-02 -2.030925899744033813e-01 1.047288328409194946e-01 -3.303671255707740784e-02 -1.706896871328353882e-01 -1.095174849033355713e-01 6.822023540735244751e-02 5.831747874617576599e-02 -1.993276178836822510e-01 -2.949693500995635986e-01 -5.916011333465576172e-02 -7.045638561248779297e-02 9.142839908599853516e-02 2.111694775521755219e-02 -8.771657198667526245e-02 2.040976732969284058e-01 3.677648305892944336e-02
3.004733100533485413e-02 -8.102452009916305542e-02 -3.317646086215972900e-01 -3.097101151943206787e-01 1.245409548282623291e-01 -1.035012155771255493e-01 1.009211763739585876e-01 -2.604123055934906006e-01 2.848508656024932861e-01 5.109752994030714035e-03 -1.185439527034759521e-01 3.211737573146820068e-01 2.662256173789501190e-02 4.924865067005157471e-02 -1.307908445596694946e-01 9.084149450063705444e-02 -2.055211663246154785e-01 -3.181693330407142639e-02 -8.543127775192260742e-02 -1.663258224725723267e-01 2.114161550998687744e-01 1.297765821218490601e-01 -4.178291857242584229e-01 -1.115122437477111816e-02 4.046459868550300598e-02 -3.290221691131591797e-01 1.598364263772964478e-01 -1.704018935561180115e-02 -2.398139797151088715e-02 -5.995956808328628540e-02 -3.201290220022201538e-02 8.541308343410491943e-03
8.118601143360137939e-02 -2.520549595355987549e-01 -1.751325875520706177e-01 2.350425161421298981e-02 1.042422428727149963e-01 -1.384653598070144653e-01 6.519162654876708984e-02 -1.290318667888641357e-01 5.460504889488220215e-01 -1.706873029470443726e-01 4.367712140083312988e-01 1.161771714687347412e-01 4.911024123430252075e-02 2.494647204875946045e-01 5.705156549811363220e-02 -1.943462193012237549e-01 -1.205150261521339417e-01 2.505365759134292603e-02 -4.555062577128410339e-02 -5.975735187530517578e-02 -5.975730717182159424e-03 6.168400868773460388e-02 -3.943072259426116943e-01 4.108018055558204651e-02 7.423550635576248169e-02 -5.354901403188705444e-02 -2.348513342440128326e-02 -4.788432642817497253e-02 8.311725407838821411e-02 5.351744219660758972e-02 -8.460190892219543457e-02 2.273804135620594025e-02
5.288984254002571106e-02 1.270363926887512207e-01 -3.144234418869018555e-01 6.619694828987121582e-02 1.015664786100387573e-01 -8.072051219642162323e-03 8.135569840669631958e-02 -2.517022490501403809e-01 1.248094215989112854e-01 -1.990824639797210693e-01 4.529765248298645020e-02 3.739358186721801758e-01 -2.940379083156585693e-02 -2.270282059907913208e-01 1.672522276639938354e-01 -1.363977640867233276e-01 -8.753312379121780396e-02 -1.728534698486328125e-01 2.472614794969558716e-01 -2.008151262998580933e-01 -1.616948693990707397e-01 1.180548742413520813e-01 -1.666413969360291958e-03 -2.238733619451522827e-01 -5.412431806325912476e-02 -1.354735642671585083e-01 5.791433528065681458e-02 3.890363499522209167e-02 -1.695413589477539062e-01 -2.687195837497711182e-01 3.790792524814605713e-01 3.709793090820312500e-02
1.112210080027580261e-01 -2.345108687877655029e-01 -4.700798094272613525e-01 -5.524566024541854858e-02 -1.187331136316061020e-02 -2.212526649236679077e-02 2.528627216815948486e-02 -1.726237088441848755e-01 1.694540530443191528e-01 -2.594868652522563934e-02 1.920425444841384888e-01 2.115281671285629272e-01 -1.578190922737121582e-01 2.196894586086273193e-01 -1.373233348131179810e-01 8.166016638278961182e-02 -2.386270910501480103e-01 1.036190707236528397e-02 -9.388383477926254272e-02 -2.312800884246826172e-01 1.863846480846405029e-01 6.958710495382547379e-03 -3.140767514705657959e-01 -9.268011897802352905e-02 -8.607389777898788452e-02 -2.187439054250717163e-01 2.569589018821716309e-01 1.817722767591476440e-01 -2.056493759155273438e-01 -7.595358043909072876e-02 5.505842715501785278e-02 3.216436505317687988e-02
1.487936228513717651e-01 -1.709182709455490112e-01 -2.459335625171661377e-01 6.205650791525840759e-02 4.743013083934783936e-01 2.464611381292343140e-01 -2.433135546743869781e-02 -3.391170501708984375e-01 1.360460966825485229e-01 -1.024746149778366089e-01 2.407044321298599243e-01 2.258085906505584717e-01 1.896758824586868286e-01 -3.540945053100585938e-02 -2.411866635084152222e-01 -1.338503807783126831e-01 -1.943172067403793335e-01 9.550584852695465088e-02 -5.729429796338081360e-02 8.133649826049804688e-03 -3.207879066467285156e-01 -1.743800342082977295e-01 1.788135431706905365e-02 9.450880438089370728e-02 -1.402308344841003418e-01 -1.734905876219272614e-02 -2.120997011661529541e-02 -1.772170327603816986e-02 -1.249060183763504028e-01 2.960661053657531738e-02 -4.667600616812705994e-03 4.167408868670463562e-02
1.264345347881317139e-01 -6.269997358322143555e-02 -5.450938344001770020e-01 1.486050635576248169e-01 -7.043150812387466431e-02 1.614524051547050476e-02 -2.421539574861526489e-01 -1.364185661077499390e-01 2.710550129413604736e-01 -1.839570999145507812e-01 8.189842849969863892e-02 2.869973182678222656e-01 2.781669199466705322e-01 -2.744038589298725128e-02 1.754946112632751465e-01 -1.761590391397476196e-01 -1.700963973999023438e-01 1.449718177318572998e-01 -1.376786679029464722e-01 -1.025680974125862122e-01 -1.215159147977828979e-01 -9.159233421087265015e-02 -1.260422915220260620e-01 -1.262175850570201874e-03 1.325806882232427597e-02 -1.412667483091354370e-01 4.933300614356994629e-02 2.105503976345062256e-01 1.642519049346446991e-02 6.690941751003265381e-02 -2.270068228244781494e-01 -2.029305882751941681e-02
-2.361911535263061523e-01 -2.471795864403247833e-02 -3.456428647041320801e-01 -4.796882718801498413e-02 1.335642933845520020e-01 -6.080850958824157715e-02 2.377810627222061157e-01 -1.317907720804214478e-01 1.599085181951522827e-01 -2.361790686845779419e-01 1.351669579744338989e-01 2.762003242969512939e-01 1.522209588438272476e-02 -6.135784834623336792e-02 7.066065818071365356e-02 -2.819722890853881836e-01 -2.094581574201583862e-01 4.994154348969459534e-02 2.521245777606964111e-01 -1.996170282363891602e-01 -1.246907860040664673e-01 5.410870537161827087e-02 -1.931117661297321320e-02 -2.056460529565811157e-01 -2.099464684724807739e-01 -1.525949686765670776e-01 -5.457930639386177063e-02 -2.410192191600799561e-01 -3.296261727809906006e-01 -2.390310168266296387e-02 1.140410155057907104e-01 -1.999716833233833313e-02
-3.198032379150390625e-01 -2.622024714946746826e-02 -2.360963821411132812e-01 -1.490979921072721481e-02 1.045024096965789795e-01 -2.778456918895244598e-02 2.007827609777450562e-01 -3.857007324695587158e-01 2.094716876745223999e-01 -2.794411480426788330e-01 -1.285426169633865356e-01 3.666739463806152344e-01 4.269968345761299133e-02 9.982223808765411377e-02 5.577281117439270020e-02 -3.022652268409729004e-01 9.544450789690017700e-02 2.494276128709316254e-02 -1.608261018991470337e-01 -1.277390420436859131e-01 9.593661874532699585e-02 1.642221808433532715e-01 3.892290964722633362e-02 -2.107101529836654663e-01 -2.807492576539516449e-02 -1.451299935579299927e-01 -5.729944258928298950e-02 -1.063075847923755646e-02 -9.392171166837215424e-03 -1.824338585138320923e-01 1.598590463399887085e-01 -2.071924209594726562e-01
-1.876484719105064869e-03 1.601039618253707886e-01 -8.084305375814437866e-02 -2.480138987302780151e-01 4.185890778899192810e-02 2.690208554267883301e-01 6.598786264657974243e-02 -4.788570702075958252e-01 3.503249287605285645e-01 -3.942607509088702500e-05 -1.332553289830684662e-02 2.140754759311676025e-01 6.420281529426574707e-02 5.559454113245010376e-02 -1.393326967954635620e-01 -1.385206580162048340e-01 -1.926026940345764160e-01 -1.374176144599914551e-01 -1.298125088214874268e-01 -2.265332341194152832e-01 -4.101339727640151978e-02 -1.955146789550781250e-01 -1.391706913709640503e-01 -6.631859391927719116e-02 -1.054601520299911499e-01 -5.636003334075212479e-03 9.703946858644485474e-02 7.055745273828506470e-02 4.350550472736358643e-02 2.341268062591552734e-01 -2.075696438550949097e-01 -2.661232352256774902e-01
4.956209659576416016e-02 7.351639866828918457e-02 -2.938739657402038574e-01 1.049755364656448364e-01 -6.142231449484825134e-02 -1.147318724542856216e-02 -7.442927360534667969e-02 -2.945883870124816895e-01 2.700739502906799316e-01 -2.143275588750839233e-01 -4.785657301545143127e-02 1.755359619855880737e-01 -6.770704686641693115e-02 -2.150696665048599243e-01 3.270129859447479248e-01 -1.163217872381210327e-01 -5.316473916172981262e-02 -1.449759155511856079e-01 1.235926970839500427e-01 -2.150437235832214355e-01 -9.429487586021423340e-02 2.231377810239791870e-01 -3.452551364898681641e-02 -1.444772183895111084e-01 -9.412177652120590210e-02 -1.528359949588775635e-01 9.429495036602020264e-02 9.289858490228652954e-02 -2.397088259458541870e-01 -2.226738333702087402e-01 3.901067376136779785e-01 -1.289298757910728455e-02
-3.396243453025817871e-01 -8.051346242427825928e-02 2.736271731555461884e-02 3.121919333934783936e-01 5.148907378315925598e-02 -1.877701729536056519e-01 4.968543723225593567e-02 -1.695542931556701660e-01 2.245626449584960938e-01 -3.474604785442352295e-01 8.816219121217727661e-02 3.068919479846954346e-01 7.897250354290008545e-02 7.863594591617584229e-02 4.570859670639038086e-02 -2.680538892745971680e-01 -3.028393685817718506e-01 -8.615420758724212646e-02 -2.169256284832954407e-02 -1.998958587646484375e-01 -1.378762815147638321e-02 4.422068595886230469e-02 -1.585300713777542114e-01 -2.856793701648712158e-01 4.925730079412460327e-02 -3.957668691873550415e-02 -4.745072126388549805e-02 1.674666851758956909e-01 1.121524050831794739e-01 -3.609579801559448242e-02 1.562572866678237915e-01 -1.741255223751068115e-01
1.081644445657730103e-01 8.585643768310546875e-02 -3.228342831134796143e-01 1.835488528013229370e-01 -3.021501563489437103e-02 7.828696817159652710e-02 7.495829463005065918e-02 -6.239024922251701355e-02 4.496079981327056885e-01 -7.437042891979217529e-02 4.526095837354660034e-02 3.159044981002807617e-01 1.226604878902435303e-01 -7.802030444145202637e-02 1.450266093015670776e-01 -3.725495561957359314e-02 -9.217267483472824097e-02 -3.889170940965414047e-03 -2.331403046846389771e-01 -1.945356428623199463e-01 1.256736367940902710e-01 -2.747792564332485199e-02 5.870267748832702637e-03 -3.275759518146514893e-01 -7.807693444192409515e-03 6.805675476789474487e-02 -6.929516047239303589e-02 3.016564548015594482e-01 1.682496517896652222e-01 1.401954442262649536e-01 6.621064990758895874e-02 -3.097601234912872314e-01
1.131752058863639832e-01 -1.065647378563880920e-01 -3.868620097637176514e-01 -3.375310897827148438e-01 3.313517197966575623e-02 -1.224278435111045837e-01 2.577346861362457275e-01 -2.896239459514617920e-01 3.337686955928802490e-01 -4.652575403451919556e-02 -1.455200612545013428e-01 2.007778733968734741e-01 4.308181256055831909e-02 5.003771279007196426e-03 -6.408394128084182739e-02 2.500200876966118813e-03 -2.471967935562133789e-01 -1.502679008990526199e-02 -1.407242864370346069e-01 -3.815953060984611511e-02 5.178919434547424316e-02 1.154706254601478577e-01 -3.171203732490539551e-01 1.492345035076141357e-01 -2.250301837921142578e-02 -2.919300496578216553e-01 2.025162279605865479e-01 -1.761491782963275909e-02 1.608650945127010345e-02 -2.792230434715747833e-02 9.359001368284225464e-02 -8.067512512207031250e-02
-2.423227578401565552e-01 1.983812004327774048e-01 -2.816710770130157471e-01 7.112692296504974365e-02 7.991094887256622314e-02 7.242587208747863770e-02 -9.135509282350540161e-02 -3.949350118637084961e-01 6.693553179502487183e-02 -7.583681493997573853e-02 -6.594886630773544312e-02 3.810996711254119873e-01 1.457615196704864502e-01 4.871218651533126831e-02 1.985630840063095093e-01 8.678623288869857788e-02 -3.659081831574440002e-02 -1.133674383163452148e-01 1.167742609977722168e-01 6.780367344617843628e-02 1.366371568292379379e-02 -7.626239955425262451e-02 -3.137433826923370361e-01 -1.992597579956054688e-01 -2.190207839012145996e-01 -3.632899373769760132e-02 1.952146738767623901e-01 -1.589259654283523560e-01 -9.183236397802829742e-05 6.200269609689712524e-02 3.414231538772583008e-01 3.928306326270103455e-02
7.199186831712722778e-02 -1.502402126789093018e-01 -3.169489204883575439e-01 8.144975453615188599e-02 2.581443190574645996e-01 -1.222634091973304749e-01 6.817462295293807983e-02 -1.483445614576339722e-01 2.436631321907043457e-01 -1.704296767711639404e-01 3.636404573917388916e-01 8.265828341245651245e-02 3.965399861335754395e-01 -2.157723531126976013e-02 -1.787026375532150269e-01 1.882773488759994507e-01 5.969645082950592041e-02 -6.882080435752868652e-02 -1.826945990324020386e-01 -3.170200064778327942e-02 -6.572039425373077393e-02 1.719549447298049927e-01 -3.694435656070709229e-01 1.690276712179183960e-01 -4.918825998902320862e-02 -1.623988747596740723e-01 8.293680846691131592e-02 -4.254016280174255371e-02 4.218632727861404419e-02 -1.468579024076461792e-01 -2.301102690398693085e-02 -3.674285858869552612e-02
7.768975943326950073e-02 -2.356399893760681152e-01 -3.034996092319488525e-01 2.051531225442886353e-01 4.131754487752914429e-02 4.650649428367614746e-02 1.860596425831317902e-02 -1.577232778072357178e-01 4.938720166683197021e-01 -3.293569386005401611e-01 2.497072666883468628e-01 1.668798327445983887e-01 -1.652433276176452637e-01 2.241636067628860474e-01 -7.302669435739517212e-02 -2.323631048202514648e-01 1.431932393461465836e-02 -4.951427131891250610e-02 -3.236184641718864441e-02 -2.230366915464401245e-01 1.451583355665206909e-01 2.273535542190074921e-02 -2.579985260963439941e-01 6.577742844820022583e-02 9.339586645364761353e-02 -9.047756344079971313e-02 -1.159205809235572815e-01 5.493437871336936951e-02 -9.034392237663269043e-02 4.964714124798774719e-02 -6.784050166606903076e-02 3.400682657957077026e-02
-4.279354214668273926e-02 4.460521414875984192e-02 -1.133878454566001892e-01 -4.861506074666976929e-02 2.128139585256576538e-01 -1.027796566486358643e-01 1.296128798276185989e-02 -2.532158792018890381e-01 5.876447558403015137e-01 -1.239853352308273315e-01 -1.170360371470451355e-01 2.695471979677677155e-02 3.404585123062133789e-01 1.520640701055526733e-01 -2.217425704002380371e-01 7.286683470010757446e-02 -5.413489788770675659e-02 6.442343443632125854e-02 2.271445989608764648e-01 -6.882118433713912964e-02 -1.885868757963180542e-01 3.707333235070109367e-03 9.418821334838867188e-02 7.171688973903656006e-02 -1.862838566303253174e-01 -1.634661108255386353e-01 -2.803852036595344543e-02 1.875150352716445923e-01 1.049441620707511902e-01 -5.496503785252571106e-02 2.443597465753555298e-01 -8.977158367633819580e-02
-1.333925873041152954e-02 -3.630016446113586426e-01 -1.987519301474094391e-02 1.053170580416917801e-02 2.090379595756530762e-01 -7.369007915258407593e-02 -1.386908441781997681e-01 -2.688516974449157715e-01 2.174298465251922607e-01 -3.734977841377258301e-01 3.117425367236137390e-02 3.543292880058288574e-01 1.083749607205390930e-01 -1.310278177261352539e-01 -3.294788599014282227e-01 -1.315414607524871826e-01 3.139264136552810669e-02 5.233563110232353210e-02 -1.118811368942260742e-01 -5.383698642253875732e-02 6.499547977000474930e-03 1.079560294747352600e-01 3.014737367630004883e-02 -2.332070283591747284e-02 -1.492211967706680298e-01 -6.292911618947982788e-02 4.285095632076263428e-02 -2.168663442134857178e-01 1.241598161868751049e-03 7.883560657501220703e-02 2.995284497737884521e-01 -2.356143593788146973e-01
-3.807083666324615479e-01 -2.244675755500793457e-01 -2.935570776462554932e-01 4.084650054574012756e-02 -1.520794071257114410e-02 -1.750678271055221558e-01 -1.885977089405059814e-01 -2.923568785190582275e-01 2.542328834533691406e-01 -3.073278069496154785e-02 1.894044727087020874e-01 -2.038012258708477020e-02 -2.175278775393962860e-02 -3.079446554183959961e-01 4.813248291611671448e-02 1.292580366134643555e-01 -2.376125007867813110e-01 -1.013707667589187622e-01 1.856803148984909058e-01 -1.832422614097595215e-01 -1.732009798288345337e-01 -2.757460251450538635e-02 4.418737441301345825e-02 4.947497323155403137e-02 3.479628264904022217e-02 -1.303860247135162354e-01 -9.723159670829772949e-02 2.597208619117736816e-01 1.980340182781219482e-01 -1.265318095684051514e-01 1.397627890110015869e-01 -9.424637258052825928e-02
-1.753302291035652161e-02 1.313523203134536743e-01 -2.788731455802917480e-01 1.121673807501792908e-01 6.723200529813766479e-02 -2.163717895746231079e-02 4.205918684601783752e-02 -2.181226164102554321e-01 2.602142989635467529e-01 -1.106431782245635986e-01 -4.022596403956413269e-02 2.662539780139923096e-01 2.375514805316925049e-02 -1.065764352679252625e-01 2.763478457927703857e-01 -2.356084138154983521e-01 -9.331566840410232544e-02 -2.633165419101715088e-01 1.591682583093643188e-01 -2.253471910953521729e-01 -8.746597915887832642e-02 2.357489466667175293e-01 -1.137749478220939636e-01 -2.488945722579956055e-01 -1.039595007896423340e-01 -1.453269273042678833e-01 6.256653368473052979e-02 1.539703458547592163e-01 -2.504297196865081787e-01 -1.866638958454132080e-01 2.929594814777374268e-01 7.921279966831207275e-02
1.655063331127166748e-01 -4.142056405544281006e-02 -3.846447169780731201e-01 -8.527254313230514526e-02 1.769293695688247681e-01 -1.538905799388885498e-01 1.493519991636276245e-01 -1.264785081148147583e-01 3.301412165164947510e-01 -1.778330057859420776e-01 1.202846094965934753e-01 2.497539669275283813e-01 -2.878120169043540955e-02 2.964186966419219971e-01 1.559085305780172348e-02 2.478086575865745544e-02 -1.948854327201843262e-01 -1.037222892045974731e-01 -1.723573058843612671e-01 -2.440322488546371460e-01 2.615635991096496582e-01 5.987067520618438721e-02 -2.751416265964508057e-01 -3.077808395028114319e-02 -6.560406088829040527e-02 -1.807160079479217529e-01 4.314424842596054077e-02 5.911369621753692627e-02 -4.252540413290262222e-03 -2.763790786266326904e-01 -9.848507493734359741e-02 -1.727950386703014374e-02
-3.683443665504455566e-01 -2.315305024385452271e-01 -3.459114432334899902e-01 4.199767019599676132e-03 -3.316089510917663574e-02 -1.097073554992675781e-01 5.943393707275390625e-02 -3.131980895996093750e-01 1.362470686435699463e-01 8.916176855564117432e-02 1.752818375825881958e-01 1.317690163850784302e-01 8.932467550039291382e-02 -2.000888884067535400e-01 -4.531178623437881470e-02 5.806648731231689453e-02 -1.496613919734954834e-01 -2.790094614028930664e-01 -1.224863156676292419e-01 1.735062152147293091e-01 -7.045903801918029785e-02 1.064441259950399399e-02 -5.679104849696159363e-02 8.374615013599395752e-02 -1.562304198741912842e-01 1.940597146749496460e-01 -2.124155499041080475e-02 1.549293547868728638e-01 8.173169940710067749e-02 -2.199339717626571655e-01 2.848242819309234619e-01 -2.547111511230468750e-01
-1.484414935111999512e-01 -1.226496323943138123e-01 -1.350010633468627930e-01 -1.263116598129272461e-01 -1.218159347772598267e-01 -2.263226807117462158e-01 4.885311052203178406e-02 -2.311962842941284180e-01 3.961452245712280273e-01 2.108862400054931641e-01 -1.466060876846313477e-01 1.034409180283546448e-01 2.616882622241973877e-01 -2.621624991297721863e-02 -2.784503437578678131e-02 8.992245048284530640e-02 -2.470243871212005615e-01 -6.413976848125457764e-02 -1.661131680011749268e-01 -2.585327327251434326e-01 -1.240712702274322510e-01 -3.768581151962280273e-01 -8.641528338193893433e-02 -1.519081294536590576e-01 -7.978299260139465332e-02 9.681677073240280151e-02 1.029401831328868866e-02 2.896365225315093994e-01 -1.007016524672508240e-01 2.942402474582195282e-02 1.897569596767425537e-01 -3.066740743815898895e-02
-1.806368865072727203e-02 -1.861884295940399170e-01 -3.110303580760955811e-01 1.899515092372894287e-01 -3.944203630089759827e-02 -8.344763517379760742e-02 3.269228041172027588e-01 -4.476515054702758789e-01 1.566039025783538818e-01 7.572861760854721069e-02 4.368616268038749695e-02 1.833119094371795654e-01 -5.672155413776636124e-03 1.292453613132238388e-02 9.963876754045486450e-02 -7.395332306623458862e-02 -1.492949724197387695e-01 7.944401353597640991e-03 -1.253391504287719727e-01 -3.857028186321258545e-01 -1.485669314861297607e-01 -1.541217565536499023e-01 -1.424222136847674847e-04 2.080496847629547119e-01 -8.446507900953292847e-02 2.734268605709075928e-01 -5.820924043655395508e-02 9.109374880790710449e-02 1.078306138515472412e-01 -1.585173793137073517e-02 1.402337104082107544e-01 1.842903792858123779e-01
-5.095520243048667908e-02 -1.714777201414108276e-01 -4.422842562198638916e-01 -3.293708562850952148e-01 2.482036501169204712e-01 1.558634173125028610e-02 1.107048541307449341e-01 -1.571256071329116821e-01 2.585817873477935791e-01 -3.775488957762718201e-02 6.906992197036743164e-02 3.539992272853851318e-01 -8.239974826574325562e-02 2.883956432342529297e-01 -1.431781947612762451e-01 6.200498342514038086e-02 -1.219938546419143677e-01 -3.135529533028602600e-02 -1.673937141895294189e-01 -2.195693850517272949e-01 1.471690386533737183e-01 1.074525490403175354e-01 -1.311001926660537720e-01 4.089391231536865234e-02 1.621642708778381348e-02 -1.568911671638488770e-01 1.492220014333724976e-01 1.421269178390502930e-01 -2.654741704463958740e-02 -1.943906545639038086e-01 -2.393260970711708069e-02 4.303650185465812683e-02
-1.557877361774444580e-01 1.279169917106628418e-01 -2.504865527153015137e-01 1.669753789901733398e-01 -2.468823343515396118e-01 -1.043181791901588440e-01 -2.768086791038513184e-01 -1.167278289794921875e-01 3.978648483753204346e-01 -3.473826050758361816e-01 2.553693950176239014e-01 1.755961030721664429e-01 1.210867986083030701e-01 -9.021946042776107788e-02 4.146326333284378052e-03 1.507546603679656982e-01 3.401721641421318054e-02 4.296320304274559021e-02 -1.795991361141204834e-01 -7.954317331314086914e-02 -8.957700431346893311e-02 9.421476721763610840e-02 -1.114097386598587036e-01 1.115978416055440903e-02 -1.899148970842361450e-01 6.061913073062896729e-02 -1.654627472162246704e-01 5.922060087323188782e-02 -2.273923605680465698e-01 -2.304167598485946655e-01 1.871732771396636963e-01 -6.792472302913665771e-02
-2.876730635762214661e-02 -4.080171287059783936e-01 -2.234163880348205566e-01 3.326809033751487732e-02 -7.092775404453277588e-02 1.249753758311271667e-01 -4.951433092355728149e-02 -2.442485541105270386e-01 1.535777747631072998e-01 6.616687029600143433e-02 -1.047597974538803101e-01 1.921923309564590454e-01 2.712276875972747803e-01 -8.425985276699066162e-02 1.376271545886993408e-01 -2.515116035938262939e-01 -2.027073055505752563e-01 -1.121371909976005554e-01 1.347770169377326965e-02 9.022873640060424805e-02 1.995492540299892426e-02 -1.766305714845657349e-01 -8.886536210775375366e-02 -1.460614502429962158e-01 -4.290011823177337646e-01 2.107504988089203835e-03 -1.086350753903388977e-01 7.660177350044250488e-02 -2.181732058525085449e-01 -1.852540820837020874e-01 1.201835349202156067e-01 -1.981920599937438965e-01
1.265307962894439697e-01 -1.621734499931335449e-01 -2.972092628479003906e-01 1.515636295080184937e-01 1.345463693141937256e-01 7.615613751113414764e-03 4.501364752650260925e-02 -1.221510097384452820e-01 1.652000546455383301e-01 -1.257857382297515869e-01 4.156017303466796875e-01 1.779941469430923462e-01 1.335666924715042114e-01 1.109591349959373474e-01 -1.436514556407928467e-01 -1.237801462411880493e-01 -1.826089471578598022e-01 2.618832588195800781e-01 -2.545976936817169189e-01 -5.830160807818174362e-03 -2.389755547046661377e-01 2.130264788866043091e-01 -1.403948813676834106e-01 1.747536808252334595e-01 -6.722958385944366455e-02 2.799470350146293640e-02 4.778211563825607300e-02 -2.366905659437179565e-01 -1.814560741186141968e-01 7.089858502149581909e-02 1.781117022037506104e-01 -2.117543220520019531e-01
3.466559946537017822e-02 1.393700484186410904e-02 -5.123551487922668457e-01 -1.250353455543518066e-01 -1.104269921779632568e-01 3.414060920476913452e-02 -8.952235430479049683e-02 -2.398745268583297729e-01 1.507346481084823608e-01 1.752961613237857819e-02 2.627735137939453125e-01 1.192318126559257507e-01 3.683547973632812500e-01 1.362093985080718994e-01 4.933469742536544800e-02 -3.601305186748504639e-01 -8.062752336263656616e-02 8.130836486816406250e-02 4.977747052907943726e-02 -6.894598901271820068e-02 8.584312349557876587e-02 1.376613974571228027e-01 2.649197578430175781e-01 9.121886640787124634e-02 -2.934948541224002838e-02 -1.712359935045242310e-01 2.967431247234344482e-01 1.443042769096791744e-03 -4.579569399356842041e-02 -8.029747754335403442e-03 5.283168517053127289e-03 -5.736305564641952515e-02
-7.318264991044998169e-02 -8.641520887613296509e-02 -2.811279594898223877e-01 1.297136992216110229e-01 7.511767745018005371e-02 -3.020631670951843262e-01 2.381752729415893555e-01 -2.058434784412384033e-01 3.191175758838653564e-01 4.537700116634368896e-02 4.748805165290832520e-01 5.021412298083305359e-02 7.973630726337432861e-02 -1.685776747763156891e-02 -3.671832680702209473e-01 1.932241767644882202e-01 -3.148671984672546387e-02 -9.367457777261734009e-02 -1.122939288616180420e-01 -1.294291317462921143e-01 -1.126770749688148499e-01 7.233519107103347778e-02 4.686133936047554016e-02 2.185072600841522217e-01 -7.295708358287811279e-02 6.757774949073791504e-02 8.489840477705001831e-02 -1.408311426639556885e-01 -3.574158996343612671e-02 -1.580558568239212036e-01 1.191999688744544983e-01 -1.444866601377725601e-02
1.001928299665451050e-01 1.858185529708862305e-01 -3.728533089160919189e-01 1.027984619140625000e-01 1.362269371747970581e-02 -7.428620755672454834e-02 -9.137729555368423462e-02 -5.445054173469543457e-02 2.924436926841735840e-01 -9.064783155918121338e-02 -7.750624418258666992e-02 3.764264285564422607e-01 4.395118355751037598e-02 -5.250088497996330261e-02 1.048421189188957214e-01 -2.487106062471866608e-02 -2.664107382297515869e-01 5.254850909113883972e-02 -4.316988587379455566e-02 -1.956228166818618774e-01 1.645381450653076172e-01 2.267895489931106567e-01 -2.484681271016597748e-02 -2.010095417499542236e-01 -1.171078830957412720e-01 -7.336311787366867065e-02 -5.830422043800354004e-02 4.176358282566070557e-01 2.665391936898231506e-02 2.731977999210357666e-01 1.180699616670608521e-01 -1.071639508008956909e-01
-2.837564982473850250e-02 1.004380360245704651e-01 -1.283597201108932495e-01 2.892971225082874298e-02 -2.454741895198822021e-01 -1.725409328937530518e-01 5.754862353205680847e-02 -1.969192922115325928e-01 1.328757107257843018e-01 -5.151710659265518188e-02 -5.153367668390274048e-02 3.402873277664184570e-01 -1.057620123028755188e-01 -5.421684682369232178e-02 -1.080385297536849976e-01 -8.184725791215896606e-02 -9.041783958673477173e-02 -6.423515081405639648e-02 -2.831208407878875732e-01 -3.005809485912322998e-01 -6.318071857094764709e-03 1.471628546714782715e-01 -1.383934020996093750e-01 -1.347756981849670410e-01 -4.060033857822418213e-01 -2.170844227075576782e-01 9.172910824418067932e-03 2.198574542999267578e-01 2.043179273605346680e-01 -1.781221628189086914e-01 2.255445271730422974e-01 -2.046168893575668335e-01
-3.747518956661224365e-01 -6.375812739133834839e-02 -5.171936154365539551e-01 7.633908651769161224e-03 3.744668141007423401e-02 1.501115113496780396e-01 7.453531026840209961e-02 -1.581030637025833130e-01 2.436515092849731445e-01 -9.898901917040348053e-04 2.152810394763946533e-01 1.454996466636657715e-01 -1.569469124078750610e-01 -2.461360394954681396e-01 -1.551548838615417480e-01 -1.309093236923217773e-01 -1.947249770164489746e-01 -5.876434594392776489e-02 6.519386917352676392e-02 2.237232588231563568e-02 1.091464757919311523e-01 -4.350409284234046936e-02 -1.628246158361434937e-01 -2.010938376188278198e-01 -1.902443915605545044e-01 -1.644566208124160767e-01 -2.270001471042633057e-01 -7.807549089193344116e-02 -1.186097860336303711e-01 -7.824061810970306396e-02 8.633212000131607056e-02 -6.904465705156326294e-02
-3.229625821113586426e-01 -4.973290860652923584e-02 -4.790335521101951599e-02 3.406825065612792969e-01 1.439971923828125000e-01 -2.339925318956375122e-01 1.449024863541126251e-02 -2.721921801567077637e-01 2.732243239879608154e-01 -1.977260559797286987e-01 7.636076211929321289e-02 3.733698427677154541e-01 1.761784553527832031e-01 -3.069802932441234589e-02 1.080337464809417725e-01 -1.256902962923049927e-01 -1.404469460248947144e-01 -1.604735404253005981e-01 1.230659037828445435e-01 -2.422018349170684814e-01 -1.090750563889741898e-02 5.867327749729156494e-02 -2.897765487432479858e-02 -1.883829087018966675e-01 8.644236624240875244e-02 6.394705176353454590e-02 -1.881380081176757812e-01 1.669722795486450195e-01 1.090789735317230225e-01 3.853459283709526062e-02 1.771911084651947021e-01 -1.668905019760131836e-01
-1.101391166448593140e-01 2.164258062839508057e-02 -1.435081809759140015e-01 2.841759324073791504e-01 -1.283201426267623901e-01 -1.432066261768341064e-01 -7.827041298151016235e-02 -1.419549584388732910e-01 2.566945254802703857e-01 -7.083734124898910522e-02 -1.276347637176513672e-01 1.897374540567398071e-01 3.466815650463104248e-01 -3.644398152828216553e-01 2.448292449116706848e-02 -1.149218827486038208e-01 -2.367154657840728760e-01 -6.119754165410995483e-02 1.045811548829078674e-01 -2.633779346942901611e-01 2.398552186787128448e-02 1.612364500761032104e-02 -1.869719624519348145e-01 9.214373677968978882e-02 -1.525210589170455933e-01 -1.404463686048984528e-02 -1.431553065776824951e-01 1.544399410486221313e-01 1.421676576137542725e-01 -3.245275020599365234e-01 -7.995687425136566162e-02 -2.206583619117736816e-01
-3.345751166343688965e-01 -7.310764491558074951e-02 -4.089933931827545166e-01 -1.210839226841926575e-01 -8.237051963806152344e-02 1.305551975965499878e-01 -1.837903410196304321e-01 -1.850730478763580322e-01 1.079851537942886353e-01 -3.146817907691001892e-02 6.482695788145065308e-02 -8.234377019107341766e-03 -1.494993269443511963e-02 -1.632522344589233398e-01 -1.214475855231285095e-01 -5.127930641174316406e-02 -1.495259702205657959e-01 -2.241571694612503052e-01 -1.626133620738983154e-01 -7.441449910402297974e-02 -5.140387639403343201e-02 2.249754816293716431e-01 -1.515673249959945679e-01 -2.320015579462051392e-01 -3.850882947444915771e-01 -1.615792363882064819e-01 -9.849970042705535889e-02 -1.708254516124725342e-01 -1.277954038232564926e-02 -2.483979612588882446e-01 1.742707043886184692e-01 -8.708480000495910645e-02
-1.498799175024032593e-01 -2.790906131267547607e-01 -4.431211352348327637e-01 8.073931187391281128e-02 -1.254503875970840454e-01 -1.740516275167465210e-01 7.043796777725219727e-02 -2.278905063867568970e-01 3.034531772136688232e-01 -1.183009594678878784e-01 3.139100372791290283e-01 3.033409453928470612e-02 7.740325480699539185e-02 -1.457363516092300415e-01 -3.145416378974914551e-01 -6.200069095939397812e-03 7.741668075323104858e-02 -5.382398515939712524e-02 4.588414728641510010e-02 1.023543160408735275e-02 -1.055247932672500610e-01 6.275577843189239502e-02 3.443557769060134888e-02 3.408304154872894287e-01 3.981377184391021729e-02 1.266085058450698853e-01 -1.362090706825256348e-01 1.976194977760314941e-02 8.871503919363021851e-02 -2.532543540000915527e-01 6.418690830469131470e-02 -7.672215253114700317e-02
-1.407342851161956787e-01 -9.618876874446868896e-02 -1.212609559297561646e-01 1.906439545564353466e-03 1.567989438772201538e-01 -1.159187406301498413e-02 2.303790301084518433e-02 -9.133661538362503052e-02 4.280698597431182861e-01 1.116635128855705261e-01 1.014500334858894348e-01 1.623962223529815674e-01 4.114162921905517578e-01 -2.101455479860305786e-01 1.209062412381172180e-01 -2.120195189490914345e-03 -2.314318716526031494e-01 9.685060381889343262e-02 1.109882593154907227e-01 -2.206037491559982300e-01 -1.436192691326141357e-01 2.055042982101440430e-01 5.075488612055778503e-02 -1.476012319326400757e-01 2.493711560964584351e-02 2.096252739429473877e-01 2.879285514354705811e-01 -3.987097181379795074e-03 1.142486110329627991e-01 -2.698549926280975342e-01 -1.357072591781616211e-01 -1.389093697071075439e-01
-6.725237518548965454e-02 1.171326562762260437e-01 -3.994391262531280518e-01 5.855796858668327332e-02 1.295564472675323486e-01 -5.334228649735450745e-02 1.272194832563400269e-01 -4.355044066905975342e-01 1.586698889732360840e-01 -2.386746406555175781e-01 -7.326576858758926392e-02 3.485397100448608398e-01 4.557388648390769958e-02 -1.064305286854505539e-02 1.974863559007644653e-01 -1.853095144033432007e-01 1.707791164517402649e-02 6.784530729055404663e-02 1.930869184434413910e-02 2.128573507070541382e-02 3.914239630103111267e-02 1.941307783126831055e-01 -6.674868613481521606e-02 -1.711359620094299316e-01 -9.232024662196636200e-03 -6.562865525484085083e-02 2.804301679134368896e-02 4.988746717572212219e-02 -2.479591816663742065e-01 -2.849315702915191650e-01 2.700547277927398682e-01 -8.263164013624191284e-02
-1.312135010957717896e-01 -7.370069622993469238e-02 -3.161153793334960938e-01 -9.373286738991737366e-03 1.593847572803497314e-01 -2.175742238759994507e-01 1.157513335347175598e-01 -2.823046147823333740e-01 3.742952644824981689e-01 -1.304526329040527344e-01 1.358296424150466919e-01 -1.326131224632263184e-01 2.126535624265670776e-01 1.498385816812515259e-01 9.064353257417678833e-02 1.617036908864974976e-01 -1.017645075917243958e-01 -2.066124044358730316e-02 -2.806515693664550781e-01 -1.129207313060760498e-01 -5.963964387774467468e-02 8.564529567956924438e-02 -3.939631283283233643e-01 4.600621387362480164e-02 9.216573834419250488e-02 -2.107295989990234375e-01 1.868991404771804810e-01 1.390887349843978882e-01 -7.624619454145431519e-02 2.597596868872642517e-02 5.228605493903160095e-02 -1.714483946561813354e-01
1.247444599866867065e-01 -3.283413499593734741e-02 -3.543791174888610840e-01 2.578922808170318604e-01 -8.832418173551559448e-02 -5.070366710424423218e-02 -2.297512628138065338e-02 -3.799781501293182373e-01 3.007958531379699707e-01 -3.246265053749084473e-01 1.954250484704971313e-01 1.059034466743469238e-01 4.375298693776130676e-02 8.878519386053085327e-02 5.612074583768844604e-02 -1.063386872410774231e-01 -1.769454330205917358e-01 2.582104690372943878e-02 6.716598570346832275e-02 -1.302821487188339233e-01 2.258861809968948364e-01 7.787636667490005493e-02 -4.296559095382690430e-02 -2.087556421756744385e-01 1.720741391181945801e-01 -4.489191994071006775e-02 -2.000866532325744629e-01 4.836048558354377747e-02 -6.298599392175674438e-02 2.700603306293487549e-01 -1.185592338442802429e-01 -2.133852243423461914e-01
-1.946019232273101807e-01 -2.211773544549942017e-01 -3.620904982089996338e-01 -2.766506932675838470e-02 -4.255352541804313660e-02 -1.878270208835601807e-01 -2.669807709753513336e-02 -1.765006929636001587e-01 3.265434503555297852e-01 -2.149673551321029663e-01 -2.106158353853970766e-04 3.071332909166812897e-02 -5.546999722719192505e-02 -1.385374069213867188e-01 -1.877258121967315674e-01 1.046250686049461365e-01 -3.450172245502471924e-01 1.130970194935798645e-01 2.084652781486511230e-01 -1.804074198007583618e-01 2.030771672725677490e-01 6.047565490007400513e-03 -9.312508255243301392e-02 1.782882362604141235e-01 -2.067769616842269897e-01 -2.135528326034545898e-01 -1.267555356025695801e-01 2.448100000619888306e-01 -4.568540677428245544e-02 -9.036070667207241058e-03 -1.248392835259437561e-02 1.840800940990447998e-01
-3.263953030109405518e-01 -1.428855657577514648e-01 -3.608429431915283203e-01 -1.684606373310089111e-01 -2.764352597296237946e-02 -1.699219644069671631e-01 1.712061762809753418e-01 -2.829543352127075195e-01 2.439235597848892212e-01 -2.426144666969776154e-02 1.510165482759475708e-01 1.096623241901397705e-01 -1.514142006635665894e-02 -1.159161850810050964e-01 -9.009262174367904663e-02 6.798633933067321777e-02 -3.409875333309173584e-01 -1.928789466619491577e-01 1.251042783260345459e-01 1.657605171203613281e-01 8.006947487592697144e-02 -2.463078312575817108e-02 -1.443853881210088730e-02 -9.078459441661834717e-02 -2.317335158586502075e-01 4.757235199213027954e-02 -2.796015143394470215e-01 -9.346183389425277710e-02 4.420604556798934937e-02 -9.828963875770568848e-02 2.000536471605300903e-01 -2.180468589067459106e-01
-8.071900904178619385e-02 -4.251155629754066467e-02 -2.966895997524261475e-01 -1.886962652206420898e-01 1.442120503634214401e-02 -2.693877741694450378e-02 2.502492628991603851e-03 -1.744054108858108521e-01 2.461821734905242920e-01 -3.865835964679718018e-01 1.266573220491409302e-01 3.125838041305541992e-01 -7.026604562997817993e-02 -3.874540030956268311e-01 -6.909401272423565388e-04 -2.672696411609649658e-01 3.029133751988410950e-02 -8.389329165220260620e-02 4.792515560984611511e-02 7.412496209144592285e-02 1.308412402868270874e-01 -1.478315740823745728e-01 2.341466769576072693e-02 -1.381040513515472412e-01 -3.389309644699096680e-01 -1.321538686752319336e-01 -2.366176843643188477e-01 -2.351707965135574341e-02 -6.414233148097991943e-02 4.386940598487854004e-02 1.232429444789886475e-01 4.410579428076744080e-02
-1.842509657144546509e-01 -1.006896197795867920e-01 -2.519523799419403076e-01 -1.667634248733520508e-01 1.759421825408935547e-01 9.504057466983795166e-02 -1.973995119333267212e-01 -1.842987686395645142e-01 3.424253463745117188e-01 -3.069543093442916870e-02 1.772546172142028809e-01 1.334289759397506714e-01 3.638970479369163513e-02 -1.292928904294967651e-01 -2.583225667476654053e-01 1.071133390069007874e-01 -8.792602270841598511e-02 -7.448593527078628540e-02 2.082042992115020752e-01 -1.576955318450927734e-01 1.236459165811538696e-01 8.656083792448043823e-02 -1.768413931131362915e-02 2.076923698186874390e-01 -7.004601508378982544e-02 -5.122879892587661743e-02 -8.538010716438293457e-02 2.412154376506805420e-01 2.119500488042831421e-01 -2.359316647052764893e-01 3.992208838462829590e-01 8.568745106458663940e-02
-1.487170457839965820e-01 -1.348688304424285889e-01 -5.513070225715637207e-01 -8.048457652330398560e-02 7.742200791835784912e-02 2.002684324979782104e-01 1.161013320088386536e-01 -4.349783435463905334e-02 1.696336418390274048e-01 -2.113032639026641846e-01 2.461192160844802856e-01 1.941603571176528931e-01 -5.250732414424419403e-03 1.178741157054901123e-01 -1.249159798026084900e-01 7.000034302473068237e-02 -2.713928222656250000e-01 -1.162285208702087402e-01 -1.441033035516738892e-01 -1.014368492178618908e-03 6.436345726251602173e-02 9.258893877267837524e-02 -2.344654798507690430e-01 -2.125486545264720917e-02 -7.454662024974822998e-02 -1.975174546241760254e-01 3.049402832984924316e-01 5.448152869939804077e-02 1.887967884540557861e-01 -1.295042037963867188e-01 -1.107740849256515503e-01 -1.987532712519168854e-02
1.737850531935691833e-02 -1.892855614423751831e-01 -3.100848197937011719e-01 -1.186638921499252319e-01 -5.682827904820442200e-02 -1.064155548810958862e-01 4.748970642685890198e-02 -3.244199454784393311e-01 3.339863419532775879e-01 1.153653394430875778e-02 -1.524237096309661865e-01 -6.570249795913696289e-03 -6.184938922524452209e-02 -1.123686656355857849e-01 -3.583737835288047791e-02 1.034817993640899658e-01 -2.593567073345184326e-01 2.053291201591491699e-01 -6.559593975543975830e-02 -2.831665277481079102e-01 8.632429689168930054e-02 1.371558159589767456e-01 -4.060154855251312256e-01 3.744939342141151428e-02 -1.645879000425338745e-01 1.731101870536804199e-01 -1.566439419984817505e-01 2.857337333261966705e-02 -2.964962720870971680e-01 -3.578750789165496826e-02 -1.038610562682151794e-02 -1.002086773514747620e-01
1.635048538446426392e-01 -3.134067952632904053e-01 -3.817171156406402588e-01 -3.239887952804565430e-02 -6.484825909137725830e-02 -2.214076220989227295e-01 1.534693539142608643e-01 -1.694669574499130249e-01 1.848193109035491943e-01 -1.882566660642623901e-01 2.299501299858093262e-01 5.015202611684799194e-02 -1.654133945703506470e-01 -8.305890858173370361e-02 2.625720947980880737e-02 -2.573150582611560822e-02 -3.007832169532775879e-01 4.023715108633041382e-02 -9.871775656938552856e-02 -2.064559608697891235e-01 4.583464190363883972e-02 1.511450856924057007e-01 -4.037178307771682739e-02 -2.660952508449554443e-01 -1.335154473781585693e-01 2.166282832622528076e-01 3.302375972270965576e-01 2.404385805130004883e-02 4.824732244014739990e-02 -5.372599884867668152e-02 1.629970371723175049e-01 -1.190413683652877808e-01
-3.789902478456497192e-02 1.097172871232032776e-01 -5.097383856773376465e-01 -1.460332572460174561e-01 -9.770502150058746338e-02 -5.626101791858673096e-02 -1.591101139783859253e-01 -3.894191086292266846e-01 2.176569104194641113e-01 5.247059836983680725e-02 1.372092366218566895e-01 9.997186809778213501e-02 1.195889860391616821e-01 -4.344326630234718323e-02 1.859301030635833740e-01 1.150005459785461426e-01 -6.968824565410614014e-02 -2.363361865282058716e-01 3.292077481746673584e-01 9.349597617983818054e-03 -1.951717026531696320e-02 -1.264599710702896118e-01 -1.551610976457595825e-01 -9.454761748202145100e-04 2.060752362012863159e-02 3.363494873046875000e-01 9.620363265275955200e-02 -1.226334944367408752e-01 -1.621929346583783627e-03 -1.876208232715725899e-03 9.485437721014022827e-02 -1.275975704193115234e-01
-2.256196588277816772e-01 -9.107330441474914551e-02 -3.796773850917816162e-01 9.072734974324703217e-03 -2.758617699146270752e-02 -2.051525712013244629e-01 5.835398286581039429e-02 -1.049482524394989014e-01 3.529446125030517578e-01 -6.183897331357002258e-02 -7.339023798704147339e-02 2.146956771612167358e-01 -6.151502951979637146e-02 -2.661474347114562988e-01 1.429010033607482910e-01 3.105463683605194092e-01 -1.249279081821441650e-01 6.783569604158401489e-02 -1.615356095135211945e-02 -1.624412387609481812e-01 2.888879477977752686e-01 1.467453539371490479e-01 -1.311715096235275269e-01 -2.897176705300807953e-02 -2.543826401233673096e-01 1.182416360825300217e-02 -2.733908295631408691e-01 -1.097973957657814026e-01 1.616054922342300415e-01 -9.707696735858917236e-02 1.041202470660209656e-01 4.619197454303503036e-03
1.071238592267036438e-01 -1.286223679780960083e-01 -2.785450518131256104e-01 -4.018905572593212128e-03 4.107530042529106140e-02 1.870805583894252777e-02 -3.448700308799743652e-01 -2.329646497964859009e-01 3.751417398452758789e-01 9.241620078682899475e-03 6.870616227388381958e-02 3.594123199582099915e-02 4.016248881816864014e-02 -1.556169092655181885e-01 -2.065280824899673462e-01 -1.085072234272956848e-01 -1.954305320978164673e-01 -1.000219359993934631e-01 2.898198366165161133e-01 6.657561659812927246e-02 2.418176531791687012e-01 9.423527121543884277e-02 1.823146268725395203e-02 7.103870809078216553e-02 -2.226926758885383606e-02 8.699059486389160156e-03 -1.574270576238632202e-01 1.346804350614547729e-01 1.929315030574798584e-01 -1.624758690595626831e-01 4.118585288524627686e-01 7.709351181983947754e-02
2.256551980972290039e-01 -1.543501615524291992e-01 -3.809289038181304932e-01 1.809432208538055420e-01 1.872117072343826294e-01 2.774769365787506104e-01 -2.572743296623229980e-01 -2.870093882083892822e-01 1.334021240472793579e-01 -2.310338467359542847e-01 9.053082019090652466e-02 1.107891350984573364e-01 2.661552727222442627e-01 -8.522611111402511597e-02 -2.385513186454772949e-01 -1.830442845821380615e-01 -1.652042418718338013e-01 2.870710492134094238e-01 -6.077699828892946243e-03 -4.778970032930374146e-02 -2.222982048988342285e-01 -1.248950138688087463e-02 -1.535753011703491211e-01 7.980790734291076660e-02 -1.209430098533630371e-01 7.547138258814811707e-03 7.925636321306228638e-02 -1.057269424200057983e-01 -2.220055088400840759e-02 -3.708009794354438782e-02 -2.248567156493663788e-02 2.403943799436092377e-02
-1.724825240671634674e-02 2.803965508937835693e-01 -3.730588257312774658e-01 7.633900642395019531e-02 -8.536311984062194824e-02 4.855430871248245239e-02 -1.334809511899948120e-01 -1.796690225601196289e-01 3.842309117317199707e-01 -3.779930472373962402e-01 2.388519197702407837e-01 2.817721292376518250e-02 1.345330327749252319e-01 -2.510061860084533691e-02 -6.151713803410530090e-02 2.991954386234283447e-01 -1.037407442927360535e-01 1.006594225764274597e-01 -8.564153313636779785e-02 -7.101697474718093872e-02 4.649353772401809692e-02 7.894837111234664917e-02 5.213764682412147522e-02 1.270112693309783936e-01 -9.392897784709930420e-02 1.223666071891784668e-01 -1.016790643334388733e-01 -1.380514204502105713e-01 -1.212084740400314331e-01 -1.511916965246200562e-01 2.817423939704895020e-01 1.590922474861145020e-01
3.827960044145584106e-02 1.374870836734771729e-01 -1.107444167137145996e-01 2.516437470912933350e-01 -1.701493412256240845e-01 1.130756177008152008e-02 1.011112406849861145e-01 -1.643567234277725220e-01 3.411277532577514648e-01 1.039039269089698792e-01 2.249473780393600464e-01 1.885952204465866089e-01 1.252487003803253174e-01 -2.739994786679744720e-02 -1.658812761306762695e-01 1.197350118309259415e-02 -1.827378123998641968e-01 1.558289527893066406e-01 -1.643587090075016022e-02 -4.433203339576721191e-01 -9.517734870314598083e-03 -8.909203857183456421e-02 -8.429580181837081909e-02 -2.165640443563461304e-01 -3.150446116924285889e-01 1.694976985454559326e-01 -7.360463589429855347e-02 8.313565701246261597e-02 1.418182551860809326e-01 -7.525210827589035034e-02 2.339413017034530640e-01 -2.072873115539550781e-01
-3.236766532063484192e-02 -3.861056566238403320e-01 -2.145237773656845093e-01 8.449976146221160889e-02 1.770463734865188599e-01 5.331004410982131958e-02 5.759093165397644043e-02 -2.398549467325210571e-01 2.650962769985198975e-01 -2.415525764226913452e-01 3.134749233722686768e-01 1.429328322410583496e-01 -5.883843079209327698e-02 -1.355903148651123047e-01 1.649322211742401123e-01 9.894146770238876343e-02 -2.191462218761444092e-01 1.556869596242904663e-01 -7.641311734914779663e-02 1.559665650129318237e-01 4.460689797997474670e-02 2.299692295491695404e-02 -1.171332746744155884e-01 1.569899320602416992e-01 -2.050729691982269287e-01 1.789698749780654907e-01 3.006431162357330322e-01 2.462040185928344727e-01 -3.953166306018829346e-02 1.396141648292541504e-01 7.757414132356643677e-02 -6.911830510944128036e-03
2.669670246541500092e-02 1.949078142642974854e-01 -3.094701766967773438e-01 6.401747465133666992e-02 5.461801588535308838e-02 7.402803748846054077e-02 1.522085722535848618e-02 -2.409548908472061157e-01 1.763873100280761719e-01 -2.057653963565826416e-01 -2.369344979524612427e-02 2.137765139341354370e-01 -7.813186198472976685e-02 -1.974677443504333496e-01 1.313436925411224365e-01 -2.060903161764144897e-01 -1.055336743593215942e-01 9.200604259967803955e-02 2.404826134443283081e-01 -1.430863589048385620e-01 -8.586933463811874390e-02 2.043173164129257202e-01 -1.118243560194969177e-01 -5.421714484691619873e-02 -1.116069778800010681e-01 -1.036965623497962952e-01 1.576658189296722412e-01 1.360446363687515259e-01 -3.363365232944488525e-01 -2.296294271945953369e-01 4.051226079463958740e-01 -1.054259166121482849e-01
1.312868017703294754e-02 8.628308773040771484e-02 -5.666619166731834412e-03 1.948878914117813110e-01 -1.041853353381156921e-01 -3.325889408588409424e-01 -2.003580778837203979e-01 -3.230276703834533691e-01 2.283150404691696167e-01 -6.291116029024124146e-02 -2.773825544863939285e-03 1.005809977650642395e-01 2.507233917713165283e-01 -1.178009361028671265e-01 -1.161321178078651428e-01 -1.659585684537887573e-01 8.168938569724559784e-03 -1.186547204852104187e-01 7.483887951821088791e-03 -2.403712570667266846e-01 -9.518630802631378174e-02 2.163441181182861328e-01 -3.685657382011413574e-01 -4.470388591289520264e-02 -2.153823375701904297e-01 1.321982741355895996e-01 -1.638637185096740723e-01 -1.374255418777465820e-01 2.461979687213897705e-01 -2.443047016859054565e-01 9.003242850303649902e-02 2.719928137958049774e-02
-3.011888451874256134e-02 -1.359451711177825928e-01 -4.451870322227478027e-01 4.786752909421920776e-02 2.970400080084800720e-02 -7.218293845653533936e-02 1.566163897514343262e-01 2.381123788654804230e-02 1.282933354377746582e-01 -2.105664610862731934e-01 2.741785347461700439e-01 1.337760239839553833e-01 4.382911622524261475e-01 6.611009687185287476e-02 2.736135385930538177e-02 -3.924705833196640015e-02 -2.626051306724548340e-01 -2.610704600811004639e-01 1.262874454259872437e-01 3.318111971020698547e-02 1.155532673001289368e-01 6.218897551298141479e-02 -1.251451522111892700e-01 2.376090548932552338e-02 -8.672179281711578369e-02 -1.145649999380111694e-01 3.078972399234771729e-01 -8.775402605533599854e-02 1.658869683742523193e-01 -2.246954292058944702e-01 8.450569212436676025e-02 2.012603171169757843e-02
2.631953684613108635e-03 -7.522877305746078491e-02 -3.802118003368377686e-01 1.611592173576354980e-01 8.520434796810150146e-02 -3.594577014446258545e-01 -2.164377272129058838e-02 -2.787167131900787354e-01 2.682409584522247314e-01 -1.923826783895492554e-01 -3.863402083516120911e-02 -8.672347664833068848e-02 2.354500889778137207e-01 -6.814762949943542480e-02 1.529478877782821655e-01 3.225022256374359131e-01 -7.684335857629776001e-02 1.996992677450180054e-01 5.463739112019538879e-02 -5.461708828806877136e-02 -7.320411503314971924e-02 1.903152316808700562e-01 -1.049267724156379700e-01 1.867194175720214844e-01 -2.011839002370834351e-01 -8.712628483772277832e-02 1.114065423607826233e-01 -1.560613960027694702e-01 -8.029353618621826172e-02 -2.145060002803802490e-01 1.735696010291576385e-02 -1.640759557485580444e-01
7.850007712841033936e-02 -2.565045952796936035e-01 -3.010658323764801025e-01 3.685576319694519043e-01 1.789484918117523193e-01 -1.218039449304342270e-02 1.068436652421951294e-01 -2.838528156280517578e-01 2.349967360496520996e-01 -1.216932460665702820e-01 2.143277525901794434e-01 5.439890082925558090e-03 1.331172585487365723e-01 1.145043410360813141e-02 1.696561723947525024e-01 2.740239910781383514e-02 -1.724119335412979126e-01 1.534733772277832031e-01 -3.396998643875122070e-01 -1.869675368070602417e-01 3.300522640347480774e-02 1.083291247487068176e-01 -2.115136086940765381e-01 4.882857948541641235e-02 -1.082123592495918274e-01 3.491801768541336060e-02 -9.137093275785446167e-02 2.735056355595588684e-02 3.839274868369102478e-02 4.220693930983543396e-02 2.648661658167839050e-02 -3.527922332286834717e-01
-2.822401523590087891e-01 -2.586103081703186035e-01 -4.356194138526916504e-01 -1.000069826841354370e-02 -2.436354756355285645e-02 1.464378535747528076e-01 -6.342866271734237671e-02 -1.600428968667984009e-01 1.446332633495330811e-01 -2.006541639566421509e-01 -4.237173497676849365e-02 7.109978049993515015e-02 -1.575960069894790649e-01 -1.950557380914688110e-01 -1.407927572727203369e-01 -1.295190602540969849e-01 -2.661248743534088135e-01 -1.974570006132125854e-01 4.288579802960157394e-03 -1.887469291687011719e-01 -1.089663337916135788e-02 1.504287272691726685e-01 1.645272374153137207e-01 -1.586958318948745728e-01 -3.371830582618713379e-01 -2.303441315889358521e-01 4.494600370526313782e-02 -9.038055688142776489e-02 -7.765177637338638306e-02 -1.491249352693557739e-01 1.339144110679626465e-01 -2.850467711687088013e-02
-3.793332576751708984e-01 -8.896249532699584961e-02 -3.886982202529907227e-01 5.233287066221237183e-02 -5.726797133684158325e-02 3.260353580117225647e-02 1.026414781808853149e-01 -2.404866218566894531e-01 2.774344980716705322e-01 -2.135539799928665161e-01 7.847179472446441650e-02 1.530236750841140747e-01 -9.123079478740692139e-02 -2.986600399017333984e-01 1.228570099920034409e-02 -2.172962427139282227e-01 -1.941561996936798096e-01 -8.316968381404876709e-02 9.337520226836204529e-03 6.862370669841766357e-02 2.229974567890167236e-01 -6.908533722162246704e-02 -6.242863461375236511e-02 -1.527116447687149048e-01 -3.134487569332122803e-01 -1.832276433706283569e-01 -1.732190698385238647e-01 -1.155293583869934082e-01 -1.070563644170761108e-01 2.060682699084281921e-02 5.273832753300666809e-02 -6.038095429539680481e-02
-3.243258297443389893e-01 -2.211401164531707764e-01 -1.171458661556243896e-01 -3.815785795450210571e-02 -2.939668111503124237e-02 -2.414304390549659729e-02 5.134078487753868103e-02 -3.961820304393768311e-01 2.999161183834075928e-01 -1.354101300239562988e-01 -3.754964098334312439e-02 1.694362610578536987e-01 1.566859334707260132e-01 -9.362449496984481812e-02 -1.088361367583274841e-01 1.252517756074666977e-02 1.361183077096939087e-01 2.912918105721473694e-03 2.442644536495208740e-01 -2.047008424997329712e-01 -1.995063424110412598e-01 5.502474680542945862e-02 -1.982998400926589966e-01 2.525640465319156647e-02 1.185001358389854431e-01 -2.307251095771789551e-01 -2.593659162521362305e-01 2.099445089697837830e-02 1.926465630531311035e-01 3.169476240873336792e-02 2.737603485584259033e-01 -1.871358007192611694e-01
1.100499629974365234e-01 1.608941704034805298e-01 -3.002755939960479736e-01 2.478010803461074829e-01 5.027317441999912262e-03 -1.132844388484954834e-01 -1.567241698503494263e-01 -3.488033115863800049e-01 2.406243085861206055e-01 -6.454985588788986206e-02 2.357419431209564209e-01 2.908166311681270599e-02 1.367975175380706787e-01 -3.330701496452093124e-03 1.468306500464677811e-02 1.299844980239868164e-01 -2.262096107006072998e-01 6.711339950561523438e-02 4.490995779633522034e-02 -2.072147727012634277e-01 2.246624827384948730e-01 1.673581153154373169e-01 -5.060485005378723145e-02 -1.924608051776885986e-01 5.699065700173377991e-02 -2.280698418617248535e-01 -3.455980122089385986e-01 6.300859153270721436e-02 -1.758651286363601685e-01 9.480791538953781128e-02 1.503564268350601196e-01 -1.926488876342773438e-01
-8.661787211894989014e-02 -2.085355669260025024e-01 -1.817838251590728760e-01 2.440732270479202271e-01 -1.344875246286392212e-01 8.544360846281051636e-02 1.795243620872497559e-01 -2.916446924209594727e-01 2.011020630598068237e-01 1.031788811087608337e-01 -1.226856410503387451e-01 1.750416159629821777e-01 1.842213273048400879e-01 1.589884161949157715e-01 -3.594000041484832764e-01 1.723696589469909668e-01 -2.391626834869384766e-01 1.252888441085815430e-01 -5.087235569953918457e-02 -7.802864164113998413e-02 -1.467414498329162598e-01 3.162019848823547363e-01 -1.265091150999069214e-01 -1.781929880380630493e-01 -2.077871263027191162e-01 7.409578561782836914e-02 1.788695715367794037e-02 -5.566103011369705200e-02 1.027370691299438477e-01 7.382074743509292603e-02 2.318637669086456299e-01 1.617117375135421753e-01
-7.080953568220138550e-02 -5.672493949532508850e-02 -1.698014289140701294e-01 2.601334266364574432e-02 1.019214093685150146e-01 -4.841171950101852417e-02 1.025173664093017578e-01 -2.806731462478637695e-01 1.744983494281768799e-01 3.039847612380981445e-01 8.313381671905517578e-02 2.075071446597576141e-02 -3.187620081007480621e-03 -2.296290248632431030e-01 -2.157038152217864990e-01 -1.859664022922515869e-01 -2.859368622303009033e-01 -1.064814254641532898e-01 8.793430030345916748e-02 -2.428201586008071899e-01 5.115618929266929626e-02 1.980510056018829346e-01 -1.768111996352672577e-02 -6.927048414945602417e-02 -2.774558961391448975e-01 -1.429677307605743408e-01 2.516562640666961670e-01 -6.862694025039672852e-02 7.033227384090423584e-02 -1.203546300530433655e-01 6.277632713317871094e-02 -4.478965997695922852e-01
5.353751033544540405e-02 -2.302908897399902344e-02 -4.848541915416717529e-01 -6.611343473196029663e-02 4.422979801893234253e-02 -2.756164669990539551e-01 1.666015088558197021e-01 -2.953909635543823242e-01 3.966299891471862793e-01 -7.286302000284194946e-02 1.089114248752593994e-01 6.913067400455474854e-02 -9.404606372117996216e-02 1.149364039301872253e-01 -8.283030986785888672e-02 2.449285089969635010e-01 -2.592901289463043213e-01 1.853903196752071381e-02 -1.560503542423248291e-01 -1.385214924812316895e-01 2.041762918233871460e-01 9.592600911855697632e-02 -1.305761635303497314e-01 5.636563524603843689e-02 5.497552081942558289e-02 -9.309672564268112183e-02 2.330440878868103027e-01 2.465828321874141693e-02 -1.773238182067871094e-01 -7.509985938668251038e-03 -1.102978363633155823e-01 -5.950288847088813782e-02
-7.355765253305435181e-02 9.761810302734375000e-02 -3.422487080097198486e-01 2.159944474697113037e-01 6.909384578466415405e-02 2.955626405309885740e-04 6.870667450129985809e-03 -1.337766498327255249e-01 2.016308754682540894e-01 -9.311691671609878540e-02 1.547316014766693115e-01 2.808195352554321289e-01 -1.365829408168792725e-01 -2.918520197272300720e-02 -1.609865576028823853e-01 1.392868459224700928e-01 -1.154920682311058044e-01 -7.206391543149948120e-02 -2.537930011749267578e-01 -2.322352826595306396e-01 2.554202079772949219e-01 -4.370705783367156982e-02 -1.926163434982299805e-01 -1.189080625772476196e-02 -9.334279596805572510e-02 -3.945375084877014160e-01 1.427791714668273926e-01 9.942322224378585815e-02 -2.150509208440780640e-01 -2.989135682582855225e-01 1.721002534031867981e-02 -9.899272769689559937e-02
8.031760901212692261e-02 -5.735023878514766693e-03 -3.315442502498626709e-01 -1.367572844028472900e-01 8.050120621919631958e-02 -2.130749374628067017e-01 1.751288175582885742e-01 -1.596488058567047119e-01 4.491435885429382324e-01 -1.081702262163162231e-01 -1.472596079111099243e-01 1.907315254211425781e-01 5.791203305125236511e-02 9.403803199529647827e-02 -1.668086498975753784e-01 -7.128309458494186401e-02 -2.791630923748016357e-01 -1.393021941184997559e-01 -9.156965464353561401e-02 -1.142770126461982727e-01 1.053613796830177307e-02 1.086898073554039001e-01 -4.060171544551849365e-01 5.363423749804496765e-02 1.139099597930908203e-01 -2.086578756570816040e-01 1.776485890150070190e-01 2.677347138524055481e-02 9.908478707075119019e-02 -1.884204596281051636e-01 -6.778851151466369629e-02 -5.583551526069641113e-02
-7.175972312688827515e-02 1.086518988013267517e-01 -1.246537417173385620e-01 1.674833893775939941e-01 4.741452261805534363e-02 -2.396085485816001892e-02 7.115180045366287231e-02 -5.323493480682373047e-01 1.529013365507125854e-01 -2.684066295623779297e-01 2.571943588554859161e-02 2.452812641859054565e-01 1.732952296733856201e-01 2.266182899475097656e-01 1.149222031235694885e-01 -2.400327771902084351e-01 -2.544961571693420410e-01 -8.058177679777145386e-02 -1.080510169267654419e-01 6.728121638298034668e-02 -4.853687062859535217e-02 4.391967505216598511e-02 -1.501765996217727661e-01 -1.052959114313125610e-01 2.960279583930969238e-01 -2.033977396786212921e-02 1.370649933815002441e-01 2.088800817728042603e-02 2.712866850197315216e-02 -1.902441382408142090e-01 2.217106968164443970e-01 -1.448370516300201416e-01
-1.806783825159072876e-01 1.177508085966110229e-01 -3.076750338077545166e-01 -3.033692836761474609e-01 -2.681767940521240234e-02 3.603319451212882996e-02 -6.546764820814132690e-02 -2.733809053897857666e-01 3.333337977528572083e-02 3.359385579824447632e-02 1.961928308010101318e-01 3.627408444881439209e-01 6.401619315147399902e-02 -1.873395442962646484e-01 1.677927970886230469e-01 -1.771616786718368530e-01 -1.114919930696487427e-01 -1.166810691356658936e-01 -9.548369795083999634e-02 -2.587733604013919830e-02 -6.938650459051132202e-02 1.157989278435707092e-01 -3.371230959892272949e-01 -1.823395043611526489e-01 -1.081908270716667175e-01 -1.609303802251815796e-01 -1.390415579080581665e-01 -1.775836646556854248e-01 -9.897156059741973877e-02 -3.099884986877441406e-01 1.277342736721038818e-01 -5.544052645564079285e-02
-2.629250474274158478e-02 -1.124316602945327759e-01 -1.005276478826999664e-02 1.123503074049949646e-01 3.164128400385379791e-03 -1.651477627456188202e-02 -6.383173167705535889e-02 -2.842837572097778320e-01 4.429847002029418945e-01 -2.394234389066696167e-01 -5.107824876904487610e-02 1.269653290510177612e-01 2.674860656261444092e-01 1.008095070719718933e-01 -8.455561101436614990e-02 5.692246928811073303e-02 -5.833276361227035522e-02 -1.739033758640289307e-01 -1.238812804222106934e-01 -1.391394734382629395e-01 2.292685210704803467e-01 1.783393323421478271e-01 -3.543841540813446045e-01 -2.499479949474334717e-01 7.610946893692016602e-02 1.690636128187179565e-01 2.429197169840335846e-02 1.351548079401254654e-02 4.384553059935569763e-02 6.571356952190399170e-02 -4.369688220322132111e-03 -3.770809769630432129e-01
5.639005452394485474e-02 6.488516181707382202e-02 -3.601196110248565674e-01 -7.248757034540176392e-02 -7.748265564441680908e-02 -2.056011855602264404e-01 2.233704924583435059e-01 -2.473430335521697998e-01 2.479478716850280762e-01 -2.105933725833892822e-01 1.278147399425506592e-01 1.584451198577880859e-01 1.121451631188392639e-01 -7.954979687929153442e-02 -2.331554517149925232e-02 2.300972342491149902e-01 -1.389677673578262329e-01 -2.270475476980209351e-01 -2.445051670074462891e-01 -1.435810178518295288e-01 1.499683260917663574e-01 -2.137019298970699310e-03 -1.271847635507583618e-01 -1.708668619394302368e-01 8.825439959764480591e-03 -3.142014741897583008e-01 1.884418725967407227e-01 -9.553174674510955811e-02 -1.152005493640899658e-01 -2.805834114551544189e-01 -1.235208958387374878e-01 -9.401420503854751587e-02
-1.846219599246978760e-01 1.925233751535415649e-02 -3.217296898365020752e-01 3.165842965245246887e-03 -5.155180767178535461e-02 -7.370213419198989868e-02 -8.668246120214462280e-02 -2.799681425094604492e-01 1.957533210515975952e-01 1.815631240606307983e-01 -3.802841901779174805e-02 2.013265043497085571e-01 2.942765057086944580e-01 1.056115999817848206e-01 6.303277797996997833e-03 -3.480488806962966919e-02 -3.516868948936462402e-01 1.049484461545944214e-01 1.077843457460403442e-01 -3.466531634330749512e-03 -7.070012390613555908e-02 -2.232340723276138306e-01 -4.150714352726936340e-02 -1.335063576698303223e-01 -2.413526177406311035e-01 2.058760523796081543e-01 1.011337414383888245e-01 2.016420662403106689e-01 -6.406640261411666870e-02 2.763907313346862793e-01 2.200029939413070679e-01 2.337615489959716797e-01
-3.368612825870513916e-01 -3.589151054620742798e-02 -7.729055732488632202e-02 1.477593630552291870e-01 2.112141102552413940e-01 -9.187905490398406982e-02 1.830928400158882141e-02 -3.012690544128417969e-01 1.696010082960128784e-01 -1.790120154619216919e-01 -7.782419770956039429e-02 3.151628077030181885e-01 1.670557409524917603e-01 5.608937889337539673e-02 5.818919837474822998e-02 -2.750593125820159912e-01 7.525224238634109497e-03 1.041844836436212063e-03 9.222635626792907715e-02 -1.815142631530761719e-01 -4.556418396532535553e-03 2.640814781188964844e-01 -1.395638436079025269e-01 -2.466875016689300537e-01 -1.417200118303298950e-01 -3.786401450634002686e-01 -1.475898027420043945e-01 1.155601814389228821e-01 8.081225678324699402e-03 1.706241220235824585e-01 6.633467227220535278e-02 -1.149586215615272522e-01
-1.453097760677337646e-01 1.343431323766708374e-01 -3.917807936668395996e-01 -1.591037064790725708e-01 -1.144081503152847290e-01 -6.043140217661857605e-02 1.520090252161026001e-01 -2.191521823406219482e-01 3.019737303256988525e-01 -6.378900259733200073e-02 2.274498492479324341e-01 1.025553494691848755e-01 -5.724252760410308838e-02 2.434623241424560547e-01 -1.180748045444488525e-01 2.517506480216979980e-02 -1.675634235143661499e-01 2.018404603004455566e-01 -7.035528123378753662e-02 -3.698555231094360352e-01 9.094377607107162476e-02 1.358129978179931641e-01 -4.878594726324081421e-02 1.677920818328857422e-01 -7.639490067958831787e-02 3.367925062775611877e-02 2.857224643230438232e-01 2.108103334903717041e-01 2.983814291656017303e-02 -1.161372885107994080e-01 -5.265010893344879150e-02 -2.037441879510879517e-01
7.447776198387145996e-02 -9.102511219680309296e-03 -1.653829663991928101e-01 -1.171683147549629211e-01 5.725564062595367432e-02 -2.395593822002410889e-01 -1.238194629549980164e-01 -2.656552195549011230e-01 3.229625225067138672e-01 -3.403552249073982239e-02 1.630647182464599609e-01 1.380118578672409058e-01 3.027603924274444580e-01 -2.511253580451011658e-02 8.522447198629379272e-02 -7.461670786142349243e-02 2.112493366003036499e-01 -4.775834735482931137e-03 -5.065574869513511658e-02 1.099809259176254272e-01 1.654853522777557373e-01 -1.137249767780303955e-01 9.245423134416341782e-04 -1.295668184757232666e-01 -4.418065547943115234e-01 6.523035466670989990e-02 2.640345990657806396e-01 1.176623106002807617e-01 -5.824124068021774292e-02 7.010214030742645264e-02 3.277909755706787109e-01 1.879237741231918335e-01
-2.011160701513290405e-01 -4.035459458827972412e-02 -3.680597245693206787e-01 2.707877755165100098e-01 3.608028218150138855e-02 -9.272892773151397705e-02 1.044645309448242188e-01 -2.214074134826660156e-02 2.040001749992370605e-01 -2.823895029723644257e-02 3.081300258636474609e-01 3.953083753585815430e-01 1.107471995055675507e-02 5.198111757636070251e-02 -5.196968093514442444e-03 -1.224043294787406921e-01 -1.914055459201335907e-02 7.522972673177719116e-02 -6.062819063663482666e-02 -1.246843934059143066e-01 -6.651041656732559204e-02 7.568862754851579666e-03 -1.210622042417526245e-01 -3.174767792224884033e-01 -4.559401422739028931e-02 -2.274509817361831665e-01 -7.754880934953689575e-02 2.354235798120498657e-01 8.605844527482986450e-02 -2.818499803543090820e-01 -2.206119894981384277e-01 -1.429097205400466919e-01
-5.316026881337165833e-02 -7.479016482830047607e-02 -1.315524280071258545e-01 2.272371351718902588e-01 3.983145356178283691e-01 -1.612746566534042358e-01 1.939314156770706177e-01 -9.371372312307357788e-02 3.063440024852752686e-01 -1.119268685579299927e-01 3.665034174919128418e-01 1.263656914234161377e-01 8.660772442817687988e-02 2.141858488321304321e-01 -1.142726391553878784e-01 8.595877140760421753e-02 -2.716046273708343506e-01 -7.082015275955200195e-02 -1.362182796001434326e-01 -7.908735424280166626e-02 -1.121504157781600952e-01 1.448212005198001862e-02 4.065467976033687592e-03 2.949824929237365723e-01 -1.454054415225982666e-01 3.396922722458839417e-02 -4.236026201397180557e-03 -2.963243238627910614e-02 1.185179576277732849e-01 -3.092761635780334473e-01 1.148160919547080994e-01 1.077229455113410950e-01
-1.262119561433792114e-01 -2.109880186617374420e-02 -1.425106227397918701e-01 2.863855063915252686e-01 -1.525930166244506836e-01 -2.124253660440444946e-01 4.878339357674121857e-03 -9.383960813283920288e-02 2.238750755786895752e-01 -1.936708204448223114e-02 1.660210937261581421e-01 1.782004833221435547e-01 3.392570614814758301e-01 -2.957267463207244873e-01 1.034427583217620850e-01 -1.902000308036804199e-01 -1.467003226280212402e-01 -6.015135720372200012e-02 2.035355940461158752e-02 -2.413104921579360962e-01 -7.963231205940246582e-02 1.450537547498242930e-05 -2.743273675441741943e-01 -6.464126985520124435e-03 -2.081791013479232788e-01 3.253680840134620667e-02 -1.583609879016876221e-01 6.334677338600158691e-02 2.185006588697433472e-01 -3.399347066879272461e-01 -2.698260918259620667e-02 -2.046552449464797974e-01
4.814411327242851257e-02 4.736062139272689819e-02 -3.635678291320800781e-01 8.344076573848724365e-02 1.565039008855819702e-01 3.681684657931327820e-02 -9.150811284780502319e-02 -4.455284178256988525e-01 1.065481752157211304e-01 -2.073524296283721924e-01 4.305443540215492249e-02 2.988248765468597412e-01 5.121912807226181030e-02 8.791231364011764526e-02 3.216254711151123047e-01 -1.288760304450988770e-01 -7.931913435459136963e-02 -7.026872783899307251e-02 1.035798341035842896e-01 8.152989298105239868e-02 -9.782674163579940796e-02 2.332633882761001587e-01 3.946231678128242493e-02 -2.105273753404617310e-01 -1.116664335131645203e-01 -1.509247869253158569e-01 1.304354369640350342e-01 1.281135082244873047e-01 -5.607185512781143188e-02 -2.331906557083129883e-01 2.881192564964294434e-01 -8.956108940765261650e-04
-2.056700438261032104e-01 -3.397276103496551514e-01 -4.539420008659362793e-01 -2.037744969129562378e-02 -4.530615359544754028e-02 2.857319638133049011e-02 -1.494583785533905029e-01 -2.201126664876937866e-01 1.332076638936996460e-01 -9.217761456966400146e-02 -3.275829181075096130e-02 1.377685368061065674e-01 -3.652795255184173584e-01 -2.183879315853118896e-01 -1.624627560377120972e-01 -7.297431677579879761e-02 -2.091664075851440430e-01 -1.154581382870674133e-01 -7.039883732795715332e-02 -1.594576239585876465e-01 6.147614493966102600e-02 1.253370195627212524e-01 -8.287853002548217773e-02 -5.381647124886512756e-02 -2.534032166004180908e-01 -7.063526660203933716e-02 -6.759780645370483398e-02 -1.036024466156959534e-01 -8.505827188491821289e-02 -2.307914793491363525e-01 1.373136788606643677e-01 -1.497864574193954468e-01
-7.961005717515945435e-02 9.659691154956817627e-02 -1.630017310380935669e-01 6.394544988870620728e-02 2.737410068511962891e-01 -1.068969909101724625e-02 -4.367328062653541565e-02 -1.586048454046249390e-01 4.658063352108001709e-01 -4.695751890540122986e-02 4.454923570156097412e-01 7.340145111083984375e-02 8.751537650823593140e-02 1.076499074697494507e-01 -1.565090417861938477e-01 1.236187070608139038e-01 -8.682078868150711060e-02 -1.131316572427749634e-01 -9.464111924171447754e-02 -4.592656716704368591e-02 -3.583909571170806885e-02 -1.754825562238693237e-02 6.729683279991149902e-02 2.727976441383361816e-01 -1.507961302995681763e-01 -2.675287127494812012e-01 -8.471581339836120605e-02 4.943814128637313843e-02 8.452489227056503296e-02 -3.241555690765380859e-01 1.907595694065093994e-01 -7.085447758436203003e-02
-2.052063643932342529e-01 -8.805129677057266235e-02 -2.051227539777755737e-01 -4.320072010159492493e-03 9.846889972686767578e-02 -1.998085230588912964e-01 -7.684306800365447998e-02 -1.252242177724838257e-01 3.258684277534484863e-01 2.623743116855621338e-01 -1.101104319095611572e-01 3.202227950096130371e-01 4.183606207370758057e-01 1.566257774829864502e-01 -7.773567736148834229e-02 -2.570783020928502083e-03 -2.391910254955291748e-01 5.065712705254554749e-02 1.424209624528884888e-01 -1.810407936573028564e-01 -9.067881107330322266e-02 -1.063065379858016968e-01 4.174344986677169800e-02 2.190252840518951416e-01 -3.971225395798683167e-02 -4.073582531418651342e-04 -1.524400990456342697e-02 2.709404826164245605e-01 -5.917236953973770142e-02 1.307345628738403320e-01 2.522794902324676514e-01 1.125074457377195358e-03
1.336173415184020996e-01 -2.481601983308792114e-01 -8.425193279981613159e-02 2.402192950248718262e-01 1.117707341909408569e-01 -5.071445554494857788e-02 -8.204957097768783569e-02 -2.912533581256866455e-01 2.314310669898986816e-01 5.505067110061645508e-02 1.394936442375183105e-01 3.745725452899932861e-01 1.054248139262199402e-01 7.167866080999374390e-02 4.345784708857536316e-02 1.945248059928417206e-02 -2.730984687805175781e-01 2.438100278377532959e-01 -2.253542840480804443e-01 2.965649776160717010e-02 -1.911001354455947876e-01 -7.447093725204467773e-02 -2.324915528297424316e-01 2.522802054882049561e-01 4.488754086196422577e-03 -2.543961107730865479e-01 5.641197040677070618e-02 -9.924355894327163696e-02 -1.980459094047546387e-01 -1.226562187075614929e-01 1.260439604520797729e-01 -1.445157527923583984e-01
1.233083568513393402e-02 5.102162435650825500e-02 -3.232894539833068848e-01 -4.642342776060104370e-02 2.095371186733245850e-01 -2.579908967018127441e-01 -5.981107801198959351e-02 -2.062975466251373291e-01 2.173124551773071289e-01 -8.025312423706054688e-02 1.213541552424430847e-01 3.605042770504951477e-02 3.010932542383670807e-02 1.843186169862747192e-01 8.181031048297882080e-02 2.435808628797531128e-01 -4.486545920372009277e-01 1.041285693645477295e-01 -2.210546731948852539e-01 -1.625329703092575073e-01 1.364040374755859375e-01 -5.542002245783805847e-02 -4.036619141697883606e-02 -3.147378191351890564e-02 -2.900217175483703613e-01 7.209481205791234970e-03 1.980349868535995483e-01 -1.739059686660766602e-01 1.293644774705171585e-02 -1.847946457564830780e-02 8.179923146963119507e-02 -3.013921082019805908e-01
-3.045194149017333984e-01 -1.880407035350799561e-01 -4.817104041576385498e-01 2.187642082571983337e-02 -6.810992956161499023e-02 7.176119089126586914e-02 9.678316302597522736e-03 -1.415773183107376099e-01 1.982762962579727173e-01 -5.524240434169769287e-02 -9.836310893297195435e-02 3.308316171169281006e-01 -6.973835080862045288e-02 2.245004475116729736e-02 -1.450205594301223755e-02 -3.051960170269012451e-01 -1.411217451095581055e-01 -1.812914013862609863e-01 2.480127066373825073e-01 1.468323320150375366e-01 -1.114349514245986938e-01 7.883373647928237915e-02 7.599167525768280029e-02 -1.180066466331481934e-01 -2.119032442569732666e-01 -2.501727081835269928e-02 -2.054238319396972656e-01 7.091673463582992554e-02 -8.629526942968368530e-02 -1.257765144109725952e-01 1.053242236375808716e-01 -2.189628481864929199e-01
-2.843183092772960663e-02 -3.970892727375030518e-02 -4.044025838375091553e-01 -9.614609926939010620e-02 1.462616026401519775e-01 7.321929186582565308e-02 -1.297437772154808044e-02 -5.643550679087638855e-02 2.493019998073577881e-01 -1.793550848960876465e-01 2.484628260135650635e-01 2.209996581077575684e-01 5.352531075477600098e-01 9.659888595342636108e-02 6.736762076616287231e-02 -1.282094866037368774e-01 -8.486709557473659515e-03 -4.985876847058534622e-03 1.394524723291397095e-01 -8.007538504898548126e-03 6.729979068040847778e-02 2.265514582395553589e-01 1.267482042312622070e-01 2.829707227647304535e-02 -1.721560359001159668e-01 -1.388734579086303711e-01 2.932637333869934082e-01 1.495920866727828979e-01 -1.322947535663843155e-02 -1.223936751484870911e-01 -8.827197551727294922e-02 -2.107398584485054016e-02
-1.399529911577701569e-02 -2.227420657873153687e-01 -2.908506989479064941e-01 1.860096752643585205e-01 1.750338077545166016e-01 5.294059216976165771e-02 -9.857890754938125610e-02 7.355412933975458145e-03 2.717358469963073730e-01 -8.543857187032699585e-02 4.421840012073516846e-01 2.758938372135162354e-01 5.745464563369750977e-02 -1.217379197478294373e-01 6.592497229576110840e-02 1.215394511818885803e-01 -1.888400502502918243e-02 -4.642756283283233643e-02 9.417376667261123657e-02 -6.255528330802917480e-02 -9.787966310977935791e-02 2.208100557327270508e-01 -2.120154537260532379e-02 -1.754572689533233643e-01 -3.287145495414733887e-01 -9.038390591740608215e-03 -1.075150817632675171e-01 3.114031553268432617e-01 -2.562465071678161621e-01 6.018826737999916077e-02 6.681581586599349976e-02 -4.979592189192771912e-02
2.528058551251888275e-02 -1.171528697013854980e-01 -4.243576526641845703e-01 -5.358072370290756226e-02 9.802582114934921265e-02 -1.567119956016540527e-01 1.494523286819458008e-01 -2.481739670038223267e-01 3.757991194725036621e-01 5.932833999395370483e-03 3.246061131358146667e-02 2.080339193344116211e-01 -1.579724699258804321e-01 3.994147107005119324e-02 -3.194209560751914978e-02 1.579257994890213013e-01 -1.457838863134384155e-01 3.362761810421943665e-02 -2.390121519565582275e-01 -1.155604794621467590e-01 2.192291468381881714e-01 1.086271703243255615e-01 -3.306145071983337402e-01 -5.500932410359382629e-02 -1.929343678057193756e-02 -2.270702868700027466e-01 3.467276692390441895e-01 -4.430996626615524292e-02 5.544898286461830139e-02 -8.423685096204280853e-03 4.337414354085922241e-02 -4.781902208924293518e-02
-6.917017698287963867e-02 8.564651757478713989e-02 6.007351446896791458e-03 5.036114528775215149e-02 1.370941102504730225e-01 -6.211697310209274292e-02 2.546813488006591797e-01 -4.236267209053039551e-01 3.548041880130767822e-01 -2.681936919689178467e-01 -7.398808747529983521e-02 4.095144867897033691e-01 1.008072644472122192e-01 -7.732391357421875000e-02 -2.696763351559638977e-02 2.406456768512725830e-01 2.358715794980525970e-02 -5.645669251680374146e-02 -5.127744376659393311e-02 -1.785113848745822906e-02 -5.983413383364677429e-02 1.040885746479034424e-01 -1.402813792228698730e-01 9.588303416967391968e-02 -2.877810597419738770e-01 3.226439952850341797e-01 -3.811239451169967651e-02 1.029664725065231323e-01 -9.853277355432510376e-02 8.629553020000457764e-02 6.604957580566406250e-02 -4.576872661709785461e-02
1.939880698919296265e-01 2.991648018360137939e-02 -4.002057909965515137e-01 -1.868476718664169312e-01 -1.696646399796009064e-02 -1.330884844064712524e-01 2.037870287895202637e-01 -3.292168080806732178e-01 3.452986776828765869e-01 -8.821968734264373779e-02 3.812368586659431458e-02 2.298035770654678345e-01 4.509023576974868774e-02 -8.082956075668334961e-02 -6.993954628705978394e-02 -2.276171697303652763e-03 -7.627605646848678589e-02 -4.939750581979751587e-02 -1.125031486153602600e-01 6.016346812248229980e-02 4.699343815445899963e-02 4.296077042818069458e-02 -4.417710602283477783e-01 2.341884747147560120e-02 1.365104224532842636e-02 -3.076005876064300537e-01 1.285946220159530640e-01 1.851269789040088654e-02 9.984312951564788818e-02 -1.840460449457168579e-01 -1.146637424826622009e-01 1.037853509187698364e-01
-9.219750016927719116e-02 1.322626024484634399e-01 -2.070943713188171387e-01 1.370792984962463379e-01 -1.531195044517517090e-01 -1.499240100383758545e-01 5.514079704880714417e-02 -1.959901861846446991e-02 6.150467395782470703e-01 -1.811060011386871338e-01 2.275788411498069763e-02 2.474034279584884644e-01 1.026049330830574036e-01 -5.466255173087120056e-02 -4.661799967288970947e-02 2.230618298053741455e-01 -1.239198371767997742e-01 2.344484180212020874e-01 5.361942946910858154e-02 -1.237693801522254944e-01 -1.794075220823287964e-01 9.202760457992553711e-02 1.866360902786254883e-01 -1.362864375114440918e-01 -1.458127647638320923e-01 -4.487403482198715210e-02 -2.151145339012145996e-01 -6.751265376806259155e-02 -1.402749270200729370e-01 -1.863768137991428375e-02 2.139082401990890503e-01 4.752369225025177002e-02
-2.840059101581573486e-01 -3.425077348947525024e-02 -2.361296862363815308e-01 -1.530047655105590820e-01 4.253391921520233154e-02 2.604804933071136475e-01 -1.070862542837858200e-02 -3.366712033748626709e-01 1.807967424392700195e-01 -4.251183569431304932e-02 5.753984674811363220e-03 2.794033885002136230e-01 9.021831303834915161e-02 1.485634744167327881e-01 2.030774354934692383e-01 -7.540887594223022461e-02 -1.214292496442794800e-01 5.205072462558746338e-02 4.881748557090759277e-02 6.730203330516815186e-02 6.258203834295272827e-02 -2.110996097326278687e-02 -2.940393984317779541e-01 -2.511497437953948975e-01 4.037855193018913269e-02 -9.389943629503250122e-02 2.766868770122528076e-01 -1.007731109857559204e-01 -2.408140152692794800e-02 -2.006217688322067261e-01 3.861169517040252686e-01 -2.843546494841575623e-02
-6.861339509487152100e-02 -2.706217765808105469e-01 -3.381917476654052734e-01 -1.101699247956275940e-01 -1.427874416112899780e-01 4.509647935628890991e-02 1.622887849807739258e-01 -2.068094611167907715e-01 2.512483894824981689e-01 3.837174549698829651e-02 5.928021669387817383e-02 5.143051967024803162e-02 2.505826391279697418e-02 -1.479052305221557617e-01 8.370649814605712891e-02 1.042783446609973907e-02 -1.587496399879455566e-01 2.646252512931823730e-01 8.274654857814311981e-03 -2.769956290721893311e-01 4.735994711518287659e-02 2.856437861919403076e-01 -2.813637256622314453e-01 9.300453960895538330e-02 -3.156711161136627197e-01 3.179564774036407471e-01 -1.236641556024551392e-01 1.192270666360855103e-01 3.704658895730972290e-02 2.887716691475361586e-04 -4.333324730396270752e-02 -1.626712232828140259e-01
6.893951445817947388e-02 -4.052210152149200439e-01 -2.723537385463714600e-01 1.286927610635757446e-01 4.834486171603202820e-03 6.345541030168533325e-02 -4.244297370314598083e-02 -3.165729343891143799e-01 2.009099572896957397e-01 7.571741007268428802e-03 2.873903214931488037e-01 7.268459349870681763e-02 -6.958154588937759399e-02 -2.380076050758361816e-01 4.412421956658363342e-02 -7.566772401332855225e-02 -1.171010062098503113e-01 4.581943899393081665e-02 -1.385097354650497437e-01 -1.029338501393795013e-02 1.285935491323471069e-01 1.908261924982070923e-01 -2.132797688245773315e-01 1.796080321073532104e-01 -3.600227832794189453e-01 2.376805245876312256e-02 1.961687803268432617e-01 3.042460381984710693e-01 -2.119628246873617172e-03 7.640497386455535889e-02 3.363458812236785889e-02 5.264114215970039368e-02
-2.850897312164306641e-01 9.903948754072189331e-02 -8.045347779989242554e-02 1.283749490976333618e-01 7.752244174480438232e-02 3.194889426231384277e-02 -2.478247880935668945e-01 -2.790919840335845947e-01 4.366780519485473633e-01 2.225339412689208984e-02 -5.638831108808517456e-02 3.972743451595306396e-01 -9.686082601547241211e-02 -6.080922856926918030e-02 -2.608167231082916260e-01 -2.815693244338035583e-02 -1.038331985473632812e-01 -1.076743528246879578e-01 8.953586965799331665e-02 1.036572754383087158e-01 -5.111007392406463623e-02 -5.030570924282073975e-02 -1.398458182811737061e-01 9.946810454130172729e-02 1.495029777288436890e-01 -1.506555676460266113e-01 1.977802813053131104e-01 1.425276398658752441e-01 1.839648783206939697e-01 -2.645582556724548340e-01 1.418177783489227295e-01 -3.712875396013259888e-02
-3.311375379562377930e-01 -2.501828074455261230e-01 -1.825087815523147583e-01 -1.074454262852668762e-01 -2.456421554088592529e-01 -7.181746512651443481e-02 -1.590789109468460083e-01 -4.810131192207336426e-01 1.652891337871551514e-01 -1.089415252208709717e-01 7.314213365316390991e-02 2.114744037389755249e-01 -1.704891561530530453e-03 -1.311912983655929565e-01 -1.300236433744430542e-01 -5.841258913278579712e-02 -2.092548608779907227e-01 -1.931331865489482880e-02 1.346070170402526855e-01 6.719880737364292145e-03 -2.689009159803390503e-02 7.067899405956268311e-02 -2.997478283941745758e-02 1.286293566226959229e-01 1.412539035081863403e-01 -3.561456128954887390e-02 -2.834581434726715088e-01 2.002832852303981781e-02 1.295582056045532227e-01 -1.950826197862625122e-01 2.599230110645294189e-01 -1.551524698734283447e-01
-1.691006273031234741e-01 2.821501195430755615e-01 -3.604618012905120850e-01 -3.100232221186161041e-02 8.175487071275711060e-02 -2.579484581947326660e-01 -9.646053612232208252e-02 -4.456467032432556152e-01 6.973490864038467407e-02 -1.192888766527175903e-01 9.253156185150146484e-02 2.280753552913665771e-01 1.032726168632507324e-01 -2.260212302207946777e-01 6.192341819405555725e-02 -1.856002658605575562e-01 -1.039873585104942322e-01 1.817986927926540375e-02 1.535314507782459259e-02 5.315142124891281128e-02 -1.523554772138595581e-01 -5.215548723936080933e-02 -1.561142653226852417e-01 1.820873236283659935e-03 -9.335121512413024902e-02 3.790910840034484863e-01 -2.053763344883918762e-02 2.077094763517379761e-01 1.361624747514724731e-01 -4.963816329836845398e-02 -1.358481794595718384e-01 -1.044914871454238892e-02
2.010399475693702698e-02 -1.062698513269424438e-01 -3.681916892528533936e-01 -1.088150739669799805e-01 3.705352544784545898e-02 6.005213782191276550e-02 -4.034291580319404602e-02 -2.614880800247192383e-01 1.017646044492721558e-01 -2.055969387292861938e-01 1.691484004259109497e-01 9.211125224828720093e-02 -1.838949918746948242e-01 2.462197989225387573e-01 -7.848919183015823364e-02 5.479815974831581116e-02 -1.649826765060424805e-01 2.056577056646347046e-01 -3.722896054387092590e-02 -3.496957421302795410e-01 -1.159351412206888199e-02 9.328831732273101807e-02 -2.428277730941772461e-01 -1.331201195716857910e-01 -2.161650061607360840e-01 -3.418473154306411743e-02 3.867372870445251465e-01 1.657679826021194458e-01 -1.692130267620086670e-01 -1.545297950506210327e-01 -3.584840521216392517e-02 -1.230367049574851990e-01
-1.110361423343420029e-02 -2.403825968503952026e-01 -3.241194784641265869e-01 -1.976968944072723389e-01 1.594965904951095581e-01 -3.060282208025455475e-02 1.660343259572982788e-02 -2.168878763914108276e-01 6.350412964820861816e-02 5.250784382224082947e-02 2.120611369609832764e-01 2.906307578086853027e-01 -9.787343442440032959e-02 4.016285389661788940e-02 8.071094006299972534e-02 7.427960634231567383e-02 -3.355837166309356689e-01 -1.506645232439041138e-01 -3.004305660724639893e-01 -7.603035122156143188e-02 2.246314734220504761e-01 1.177836060523986816e-01 -1.991190165281295776e-01 1.517374068498611450e-02 -1.496217846870422363e-01 -2.132826484739780426e-02 3.519566357135772705e-01 2.195818126201629639e-01 7.895537652075290680e-03 -1.867751032114028931e-02 5.058977380394935608e-02 -1.770476549863815308e-01
5.368849635124206543e-02 -2.165191620588302612e-01 -3.891973793506622314e-01 1.890815943479537964e-01 -1.409558504819869995e-01 -3.175753355026245117e-01 1.732244715094566345e-02 -2.959785461425781250e-01 3.142684698104858398e-01 -3.005213141441345215e-01 2.972635254263877869e-02 6.146164983510971069e-02 1.819530874490737915e-01 -4.115261510014533997e-02 1.966651827096939087e-01 2.722104191780090332e-01 -8.039072155952453613e-02 1.537738442420959473e-01 5.035510286688804626e-02 1.125899776816368103e-01 4.306810349225997925e-02 9.157111495733261108e-02 -1.572496630251407623e-02 1.731237769126892090e-01 -1.730221956968307495e-01 3.238079696893692017e-02 1.171096190810203552e-01 -1.700183004140853882e-01 -6.551928073167800903e-02 -1.893928498029708862e-01 -7.178708910942077637e-02 -9.147246181964874268e-02
-1.437759697437286377e-01 -7.919242233037948608e-02 -3.654362559318542480e-01 2.978862076997756958e-02 -1.493705213069915771e-01 1.944272965192794800e-01 1.608256101608276367e-01 -1.159534826874732971e-01 3.268083631992340088e-01 1.646131277084350586e-01 6.143568456172943115e-02 3.201368153095245361e-01 7.997871935367584229e-02 -2.146658748388290405e-01 9.434128180146217346e-03 8.370577543973922729e-02 -1.754669100046157837e-01 -1.734768599271774292e-01 1.626224815845489502e-01 -1.296243518590927124e-01 1.190502941608428955e-01 9.495741873979568481e-02 -1.377107053995132446e-01 -1.522527784109115601e-01 -2.302582561969757080e-01 -2.573470771312713623e-01 -1.430871933698654175e-01 -5.945542454719543457e-02 5.876929312944412231e-02 -3.399822711944580078e-01 2.232376858592033386e-02 8.487401157617568970e-02
1.340838670730590820e-01 -6.131096929311752319e-02 -2.773354053497314453e-01 1.193735450506210327e-01 1.539594978094100952e-01 -1.006156951189041138e-01 -1.426461040973663330e-01 -1.113712135702371597e-02 4.688329994678497314e-01 -2.493377774953842163e-01 2.442348450422286987e-01 3.061581850051879883e-01 2.529888749122619629e-01 8.701083809137344360e-02 2.417616248130798340e-01 2.756725549697875977e-01 -4.429754987359046936e-02 4.946401342749595642e-02 -2.883521467447280884e-02 -1.616044640541076660e-01 -1.795231103897094727e-01 1.513209342956542969e-01 3.648491948843002319e-02 -2.477112971246242523e-02 -2.184788435697555542e-01 -3.325997292995452881e-02 -1.092697456479072571e-01 9.980940818786621094e-02 -9.811431914567947388e-02 -6.429270375519990921e-03 -1.079750061035156250e-01 1.045362129807472229e-01
-9.591377526521682739e-02 2.616811096668243408e-01 -3.255206048488616943e-01 4.872740805149078369e-02 -1.193109378218650818e-01 -1.015713661909103394e-01 -1.282405555248260498e-01 -1.587895900011062622e-01 3.231723606586456299e-01 -3.323151469230651855e-01 1.499417424201965332e-01 7.339406758546829224e-02 2.341823428869247437e-01 -4.915845021605491638e-02 2.336813323199748993e-02 2.568131983280181885e-01 -2.836781442165374756e-01 6.158531829714775085e-02 -1.848072409629821777e-01 -4.603701084852218628e-02 -1.100580021739006042e-01 -8.342100307345390320e-03 -9.171563386917114258e-02 6.489936262369155884e-02 -2.405747175216674805e-01 4.463456571102142334e-02 -1.255830228328704834e-01 -7.625154685229063034e-03 -1.673666238784790039e-01 -1.809087097644805908e-01 2.677756249904632568e-01 1.666965931653976440e-01
2.697523497045040131e-02 1.304483972489833832e-03 -2.961553335189819336e-01 -1.464724689722061157e-01 -7.333330065011978149e-02 6.793049722909927368e-02 3.122290829196572304e-03 -3.228329122066497803e-01 4.657913744449615479e-01 -2.812031805515289307e-01 1.707490831613540649e-01 -9.458535164594650269e-02 -8.664890192449092865e-03 2.491669543087482452e-02 4.666200280189514160e-02 -1.237094923853874207e-01 -1.040432974696159363e-01 -9.794669598340988159e-02 1.095704361796379089e-01 -2.386260032653808594e-01 2.812352031469345093e-02 2.571603357791900635e-01 -3.009572923183441162e-01 1.265835613012313843e-01 -1.201679855585098267e-01 -1.127900928258895874e-01 -3.665065765380859375e-02 -1.683649979531764984e-02 1.591443121433258057e-01 7.981204241514205933e-02 -1.239954903721809387e-01 2.912414669990539551e-01
2.060848027467727661e-01 -1.441318988800048828e-01 -1.233573406934738159e-01 -1.093576699495315552e-01 4.271115958690643311e-01 7.339170575141906738e-02 -2.305258363485336304e-01 -3.871139511466026306e-02 3.057900369167327881e-01 -2.669863216578960419e-02 1.748992055654525757e-01 2.856303751468658447e-01 2.466555684804916382e-01 -3.391051664948463440e-02 -2.971191108226776123e-01 -1.199856866151094437e-02 -1.976287364959716797e-01 8.688381314277648926e-02 -9.344436973333358765e-02 -1.986497789621353149e-01 -1.241923719644546509e-01 1.759731583297252655e-02 -2.103213965892791748e-01 4.739172756671905518e-02 -1.540384739637374878e-01 1.219414025545120239e-01 2.254435233771800995e-02 -1.917554736137390137e-01 -1.807949095964431763e-01 -1.458301991224288940e-01 3.320335224270820618e-02 -1.495812088251113892e-01
-2.752020023763179779e-03 -9.326087683439254761e-02 -3.198060691356658936e-01 1.024963632225990295e-01 -2.001380920410156250e-01 -3.013521432876586914e-01 -1.473302245140075684e-01 -1.135698482394218445e-01 4.227935671806335449e-01 -1.446990072727203369e-01 -9.157691150903701782e-02 3.273672759532928467e-01 -6.521290540695190430e-02 -1.437176913022994995e-01 -1.105305030941963196e-01 5.343855544924736023e-02 -1.354832947254180908e-01 3.577342033386230469e-01 5.585501343011856079e-02 -6.373095512390136719e-02 -6.784272193908691406e-02 -1.447989344596862793e-01 5.317021161317825317e-02 4.812476783990859985e-02 -2.475161552429199219e-01 -2.602135241031646729e-01 -1.310328692197799683e-01 1.353899985551834106e-01 2.427276782691478729e-02 -5.415737628936767578e-02 6.799468398094177246e-02 3.112330660223960876e-02
1.208948902785778046e-02 -6.639733165502548218e-02 -1.045526489615440369e-01 -1.527979522943496704e-01 1.107383370399475098e-01 -7.870794273912906647e-03 -1.082356460392475128e-02 -3.847193121910095215e-01 4.246310889720916748e-01 -1.339575648307800293e-01 -4.000363126397132874e-02 7.493639737367630005e-02 3.693195283412933350e-01 1.916241943836212158e-01 -1.579391062259674072e-01 7.962198555469512939e-02 9.042721241712570190e-02 2.644327841699123383e-02 2.307494133710861206e-01 3.798992559313774109e-02 -1.015407368540763855e-01 4.775032401084899902e-02 4.754656925797462463e-02 -6.999987363815307617e-02 -2.631950378417968750e-01 -1.374492887407541275e-02 -1.885336488485336304e-01 2.195780575275421143e-01 -8.272416889667510986e-03 -6.471660733222961426e-02 3.359333574771881104e-01 -1.928695887327194214e-01
-2.179836034774780273e-01 2.682005763053894043e-01 -3.842352628707885742e-01 1.471556723117828369e-01 1.317108869552612305e-01 -2.073323279619216919e-01 -3.318437933921813965e-02 -4.143063426017761230e-01 1.068789213895797729e-01 -8.000186085700988770e-02 1.542592644691467285e-01 2.530980110168457031e-01 1.960412226617336273e-02 -2.268403321504592896e-01 -1.071857288479804993e-01 -4.449818655848503113e-02 -4.616966843605041504e-02 4.534839466214179993e-02 1.830728352069854736e-01 -1.433162987232208252e-01 -3.646278055384755135e-03 -2.042210400104522705e-01 -2.465131282806396484e-01 -4.118029028177261353e-02 3.794168122112751007e-03 3.176983296871185303e-01 2.404934912919998169e-02 1.869381815195083618e-01 -6.860817223787307739e-02 4.372774064540863037e-02 -2.970489300787448883e-02 -2.805900014936923981e-02
-8.515091985464096069e-02 -3.885307163000106812e-02 -2.764390707015991211e-01 2.476389110088348389e-01 -1.743492484092712402e-01 5.632875859737396240e-02 -2.100161314010620117e-01 -1.040096953511238098e-01 3.027507364749908447e-01 8.752692490816116333e-02 4.764580428600311279e-01 5.417643487453460693e-02 -3.667291998863220215e-02 -1.118681579828262329e-01 9.512301534414291382e-02 -1.080419495701789856e-01 -2.427741736173629761e-01 -2.046055644750595093e-01 1.108907908201217651e-01 -3.314568400382995605e-01 -7.551839202642440796e-02 2.277109958231449127e-02 -2.497757412493228912e-02 1.092022377997636795e-02 -8.244068175554275513e-02 1.036027446389198303e-02 -3.103562630712985992e-02 1.282619684934616089e-01 2.462432831525802612e-01 -2.186695039272308350e-01 1.818930655717849731e-01 -7.328550517559051514e-02
-7.561068981885910034e-02 2.021334171295166016e-01 -1.902267038822174072e-01 -5.163097009062767029e-02 1.100843921303749084e-01 8.001315593719482422e-02 -1.265157759189605713e-01 -2.449203580617904663e-01 1.137238964438438416e-01 -1.487847417593002319e-01 4.618733376264572144e-02 9.524119645357131958e-02 1.080674305558204651e-01 -1.947108060121536255e-01 -2.713847756385803223e-01 -1.576312445104122162e-02 -2.349604666233062744e-01 1.167393252253532410e-01 -3.411785513162612915e-02 -1.981218904256820679e-01 1.830366700887680054e-01 3.073092103004455566e-01 -1.639959514141082764e-01 2.695534229278564453e-01 4.141482338309288025e-02 -3.792805224657058716e-02 8.190026879310607910e-02 1.466201245784759521e-01 2.287799417972564697e-01 -1.492912471294403076e-01 4.543131887912750244e-01 3.411782905459403992e-02
7.698186486959457397e-02 -3.476326167583465576e-02 -4.781816005706787109e-01 -9.662937372922897339e-02 1.267026960849761963e-01 -6.678485870361328125e-02 -1.377708017826080322e-01 -2.129854708909988403e-01 1.675357297062873840e-02 -2.446312606334686279e-01 2.715256214141845703e-01 1.769628077745437622e-01 -2.375913858413696289e-01 9.616855531930923462e-02 -1.798178255558013916e-01 -3.565955907106399536e-02 -1.256453990936279297e-01 1.239087432622909546e-01 -5.724092200398445129e-02 -3.279949128627777100e-01 -1.057565305382013321e-02 2.099861055612564087e-01 -2.202828675508499146e-01 -5.814750865101814270e-02 -1.632844805717468262e-01 -8.126459270715713501e-02 2.757278382778167725e-01 1.701080203056335449e-01 -1.420895159244537354e-01 3.448939695954322815e-02 -4.873847216367721558e-02 7.382544130086898804e-02
2.763949707150459290e-02 -2.843106687068939209e-01 -2.589631080627441406e-01 2.442436516284942627e-01 -8.462239056825637817e-02 -6.613159179687500000e-02 -8.674123138189315796e-02 -4.549257084727287292e-02 4.510741233825683594e-01 -1.180960088968276978e-01 3.430864214897155762e-01 2.841635644435882568e-01 1.945358216762542725e-01 -4.272102192044258118e-02 -1.510840468108654022e-02 2.078570425510406494e-01 1.402524113655090332e-01 2.168554812669754028e-01 -1.126299947500228882e-01 -4.592955484986305237e-02 -1.067778542637825012e-01 1.301991343498229980e-01 -6.249288469552993774e-02 2.717345654964447021e-01 -7.113911956548690796e-02 -2.409612983465194702e-01 -1.117483675479888916e-01 1.120976824313402176e-02 3.225760906934738159e-02 6.850852817296981812e-02 3.107833117246627808e-02 -3.947215527296066284e-02
4.698436707258224487e-02 9.157103300094604492e-02 -3.275306820869445801e-01 1.104877516627311707e-01 3.559111803770065308e-02 -1.054714433848857880e-02 9.010010212659835815e-02 -2.289386242628097534e-01 2.409648597240447998e-01 -1.446272581815719604e-01 -1.333331316709518433e-01 3.758158385753631592e-01 3.488998394459486008e-03 -1.938406378030776978e-01 1.611750870943069458e-01 -1.527375727891921997e-01 -2.297357618808746338e-01 -1.352778263390064240e-02 2.671259939670562744e-01 -2.189155220985412598e-01 -3.541124612092971802e-02 1.331098675727844238e-01 6.809458881616592407e-02 -2.048827260732650757e-01 -1.296032816171646118e-01 -8.836499601602554321e-02 1.029534265398979187e-01 7.313209772109985352e-02 -2.330874949693679810e-01 -2.534386813640594482e-01 2.933048605918884277e-01 1.249040942639112473e-02
4.438218101859092712e-02 -5.594991520047187805e-02 -2.021754980087280273e-01 2.119373530149459839e-01 3.395694196224212646e-01 2.533087730407714844e-01 1.328218430280685425e-01 -3.631339967250823975e-01 2.460741102695465088e-01 -5.739019811153411865e-02 -8.560304529964923859e-03 1.918878257274627686e-01 8.641561120748519897e-02 -2.465812414884567261e-01 -2.093639969825744629e-01 -9.062189608812332153e-02 -2.627156376838684082e-01 2.976056002080440521e-02 -1.961199492216110229e-01 -1.443062424659729004e-01 -3.216518759727478027e-01 -8.212553709745407104e-02 -2.067281305789947510e-01 9.115209430456161499e-02 -2.024195194244384766e-01 1.087613254785537720e-01 -4.469235613942146301e-02 8.304268121719360352e-02 7.307296618819236755e-03 6.257963925600051880e-02 -5.364317074418067932e-02 -9.232117794454097748e-03
1.050048856995999813e-03 2.536603510379791260e-01 -2.587033510208129883e-01 2.842132002115249634e-02 -5.495905131101608276e-02 -1.484451740980148315e-01 -6.445556879043579102e-02 -1.230900362133979797e-01 4.586385190486907959e-01 -1.446071267127990723e-02 1.226693987846374512e-01 1.477823406457901001e-01 1.195491477847099304e-01 -3.508833795785903931e-02 7.122179865837097168e-02 3.574564456939697266e-01 -2.548180222511291504e-01 2.447797954082489014e-01 -1.247194185853004456e-01 -2.075046747922897339e-01 -3.142525851726531982e-01 2.517561428248882294e-02 -3.528153523802757263e-02 -7.936759293079376221e-02 -1.995360553264617920e-01 -5.422061681747436523e-02 1.874203793704509735e-02 6.379280705004930496e-03 -2.637555897235870361e-01 -1.542751193046569824e-01 7.039942778646945953e-03 -2.797194756567478180e-02
-1.228761225938796997e-01 -4.381296038627624512e-02 -3.975020647048950195e-01 7.896701246500015259e-02 -3.477993309497833252e-01 -1.978029161691665649e-01 -2.677997946739196777e-01 3.386816382408142090e-02 3.875637054443359375e-01 -1.755862236022949219e-01 1.521110981702804565e-01 1.189177408814430237e-01 2.777678668498992920e-01 -7.915055006742477417e-02 -3.631142154335975647e-02 1.628137081861495972e-01 -1.065919026732444763e-01 8.048131316900253296e-02 -3.920716047286987305e-02 -6.351802498102188110e-02 -8.160433918237686157e-02 1.946789771318435669e-01 -5.862329527735710144e-02 1.465923339128494263e-01 2.019883133471012115e-02 -6.636705994606018066e-02 2.610699832439422607e-02 1.508622546680271626e-03 -1.276754736900329590e-01 -3.189547657966613770e-01 1.986827552318572998e-01 1.793287321925163269e-02
1.309648603200912476e-01 -2.059818208217620850e-01 -3.332413733005523682e-01 -1.390818953514099121e-01 4.673379287123680115e-02 -5.179775506258010864e-02 1.185040250420570374e-01 -2.488088309764862061e-01 2.528282105922698975e-01 -2.728340923786163330e-01 -3.775631636381149292e-02 2.577231526374816895e-01 1.663987338542938232e-01 4.606155306100845337e-02 -4.792772233486175537e-03 1.478421539068222046e-01 -1.302536427974700928e-01 -2.935777604579925537e-01 -1.001895219087600708e-02 6.242984905838966370e-02 2.247382188215851784e-03 -5.940666422247886658e-02 -2.693491280078887939e-01 8.099052309989929199e-02 5.013206601142883301e-02 -3.541359007358551025e-01 2.102076560258865356e-01 7.672043982893228531e-03 2.316504120826721191e-01 -2.330001741647720337e-01 9.743287228047847748e-03 3.605869784951210022e-02
-3.340042233467102051e-01 -9.671713411808013916e-02 -1.941748261451721191e-01 1.024230793118476868e-01 2.052481472492218018e-01 -2.356959134340286255e-01 1.830334775149822235e-02 -3.182639777660369873e-01 4.030329287052154541e-01 -2.587288022041320801e-01 4.314264282584190369e-02 -4.410717263817787170e-02 -2.720140479505062103e-02 -2.456024736166000366e-01 5.535751208662986755e-02 1.683037132024765015e-01 -2.395928204059600830e-01 1.823595166206359863e-01 -1.313876807689666748e-01 -3.258489668369293213e-01 1.348992437124252319e-01 -3.083233255892992020e-03 1.093795448541641235e-01 2.139373496174812317e-02 1.615620916709303856e-03 1.556816548109054565e-01 3.012756444513797760e-02 -6.819015741348266602e-02 1.403030157089233398e-01 6.113131344318389893e-02 1.979344338178634644e-02 8.725133538246154785e-02
2.194987982511520386e-01 -2.163116931915283203e-01 -2.253354042768478394e-01 -5.928875505924224854e-02 -4.797922447323799133e-02 -1.833503842353820801e-01 -2.332516014575958252e-02 -2.637803852558135986e-01 4.605749249458312988e-01 -1.297472566366195679e-01 1.719608306884765625e-01 1.676420122385025024e-01 1.527148187160491943e-01 1.924334466457366943e-01 7.518706470727920532e-02 -1.266276538372039795e-01 -1.200840100646018982e-01 -6.873087491840124130e-03 -1.207380369305610657e-01 -1.904556602239608765e-01 1.280838716775178909e-02 8.006180822849273682e-02 -3.736629486083984375e-01 -1.076344959437847137e-02 2.956786453723907471e-01 -1.501113325357437134e-01 6.289833784103393555e-02 1.053576841950416565e-01 6.763386726379394531e-02 -1.220809742808341980e-01 -9.203004837036132812e-02 1.068694964051246643e-01
-2.436099797487258911e-01 7.762701064348220825e-02 -2.617764174938201904e-01 -4.786009341478347778e-02 -1.475456077605485916e-02 -4.944892600178718567e-02 1.867065876722335815e-01 -4.023997783660888672e-01 1.984372586011886597e-01 -2.708946764469146729e-01 -9.513738565146923065e-03 3.800687491893768311e-01 6.969137489795684814e-02 1.204726994037628174e-01 5.624575912952423096e-02 -2.083151936531066895e-01 5.104536190629005432e-02 1.061199884861707687e-02 -1.096854880452156067e-01 -4.457037150859832764e-02 -1.070631071925163269e-01 2.491264939308166504e-01 2.308606505393981934e-01 -1.258688718080520630e-01 1.530103981494903564e-01 -8.007369190454483032e-02 -6.221734359860420227e-02 -1.011339761316776276e-02 -4.225797206163406372e-02 -3.215460777282714844e-01 1.610403060913085938e-01 -1.296873986721038818e-01
7.038941979408264160e-02 -2.300082296133041382e-01 -4.545593857765197754e-01 1.875419765710830688e-01 -6.879094243049621582e-02 1.220251545310020447e-01 -2.059097886085510254e-01 -7.067814469337463379e-02 3.256535828113555908e-01 -2.003476917743682861e-01 9.631600230932235718e-02 1.496757417917251587e-01 2.493385523557662964e-01 -1.106266826391220093e-01 1.662967801094055176e-01 -8.102858066558837891e-02 -2.936973571777343750e-01 -2.271359413862228394e-01 -8.187296986579895020e-02 1.102624461054801941e-02 -3.835959360003471375e-02 6.017321720719337463e-03 -2.614200711250305176e-01 -7.932843267917633057e-02 -1.573903411626815796e-01 -1.161686852574348450e-01 1.247859224677085876e-01 6.214598566293716431e-02 -8.150085806846618652e-02 -7.817529886960983276e-02 -2.147530019283294678e-01 -9.717780351638793945e-02
-1.406291276216506958e-01 -4.774475097656250000e-02 -2.214423418045043945e-01 2.397017031908035278e-01 -7.281808182597160339e-03 1.077341809868812561e-01 -8.656562305986881256e-03 -4.320345818996429443e-01 2.902516424655914307e-01 -2.428007572889328003e-01 -1.676890254020690918e-01 2.705612480640411377e-01 -1.362286210060119629e-01 2.758928239345550537e-01 2.332236617803573608e-02 -3.046480715274810791e-01 -2.041875720024108887e-01 -1.716687828302383423e-01 -1.917874813079833984e-02 3.999849408864974976e-02 -1.170066446065902710e-01 -9.431934356689453125e-02 -8.572963625192642212e-02 9.829217940568923950e-02 -2.862520702183246613e-02 -3.506916016340255737e-02 1.772287040948867798e-01 -1.004969049245119095e-02 -1.045747026801109314e-01 -1.199110969901084900e-01 9.319572895765304565e-02 -2.454033046960830688e-01
1.592331975698471069e-01 -7.425353862345218658e-03 -3.708511888980865479e-01 -1.702810972929000854e-01 -1.218640357255935669e-01 -1.555283963680267334e-01 2.251262962818145752e-01 -2.280412316322326660e-01 2.423076480627059937e-01 -9.261456131935119629e-02 1.876262202858924866e-02 2.941483259201049805e-01 9.851434081792831421e-02 -4.300208389759063721e-02 -6.282675266265869141e-02 7.634226977825164795e-02 -2.106377631425857544e-01 -7.136698812246322632e-02 -1.368937045335769653e-01 6.411549448966979980e-02 1.761975735425949097e-01 7.022110372781753540e-02 -3.782513439655303955e-01 6.597828119993209839e-02 -7.896015793085098267e-02 -4.042116999626159668e-01 1.193144470453262329e-01 5.309310555458068848e-02 7.269753515720367432e-02 -2.045941352844238281e-01 3.602276742458343506e-02 3.100857138633728027e-03
-1.450618170201778412e-02 -1.479967534542083740e-01 -3.408596217632293701e-01 1.876749694347381592e-01 -1.719764918088912964e-01 5.830151587724685669e-02 2.782568037509918213e-01 -1.282653659582138062e-01 2.882844507694244385e-01 -1.317877613473683596e-04 2.189836204051971436e-01 3.824083805084228516e-01 -1.419717669486999512e-01 -2.034489810466766357e-01 -6.960303336381912231e-02 2.886696346104145050e-02 -1.104862242937088013e-01 -1.458700895309448242e-01 1.926454752683639526e-01 4.075628239661455154e-03 2.331285774707794189e-01 3.520179912447929382e-02 1.110093481838703156e-02 -1.816972941160202026e-01 -5.556390807032585144e-02 -2.085298746824264526e-01 -1.017469763755798340e-01 -1.937939822673797607e-01 1.272592097520828247e-01 -2.914113402366638184e-01 -7.772502489387989044e-03 -1.030583586543798447e-02
4.033341258764266968e-02 -2.973931431770324707e-01 -2.254045009613037109e-01 1.710244566202163696e-01 1.088631302118301392e-01 1.122842803597450256e-01 -1.248917058110237122e-01 -2.245117574930191040e-01 2.512780427932739258e-01 -1.181899309158325195e-01 1.089311391115188599e-01 1.919167041778564453e-01 2.607631981372833252e-01 -2.773810327053070068e-01 3.067681789398193359e-01 -7.828120887279510498e-02 -8.128423243761062622e-02 -2.894517183303833008e-01 4.575246572494506836e-02 -2.902328670024871826e-01 5.376280844211578369e-02 -1.900923997163772583e-01 -1.808129996061325073e-01 -5.192919820547103882e-02 -9.262464195489883423e-02 -5.605618283152580261e-02 9.104436635971069336e-02 -5.622261762619018555e-02 -2.624613232910633087e-02 -1.644684225320816040e-01 -2.547199130058288574e-01 3.880256414413452148e-02
2.258472591638565063e-01 -2.497309148311614990e-01 -3.055913448333740234e-01 1.417266875505447388e-01 8.999289572238922119e-02 3.987492993474006653e-02 -1.977422088384628296e-02 -1.860569566488265991e-01 1.325723826885223389e-01 -1.610725373029708862e-01 3.581665456295013428e-01 2.317701876163482666e-01 1.643980890512466431e-01 -5.690783262252807617e-03 -1.706874668598175049e-01 4.026081040501594543e-02 -7.663124799728393555e-02 3.073396384716033936e-01 -4.457207396626472473e-02 -6.815727800130844116e-02 -2.869498133659362793e-01 1.351132690906524658e-01 -1.314090043306350708e-01 2.249834388494491577e-01 1.444927603006362915e-01 -5.566571652889251709e-02 4.668430984020233154e-02 -1.427455693483352661e-01 -7.904130965471267700e-02 -1.253566145896911621e-01 2.227389812469482422e-01 -2.270955294370651245e-01
-4.571649432182312012e-02 6.280581653118133545e-02 -2.668141424655914307e-01 1.929920017719268799e-01 1.814875155687332153e-01 -3.242939710617065430e-02 -1.837803721427917480e-01 -3.635918349027633667e-02 3.136001527309417725e-01 -9.665207564830780029e-02 3.761251270771026611e-01 4.087935388088226318e-01 2.137981951236724854e-01 -2.939100004732608795e-02 2.064892789348959923e-03 2.778309881687164307e-01 -5.228681862354278564e-02 1.208823844790458679e-01 -9.723936766386032104e-02 -5.333920195698738098e-02 1.978828459978103638e-01 8.064970374107360840e-02 4.377838224172592163e-02 5.628328025341033936e-02 -2.197790332138538361e-02 -1.505286842584609985e-01 -2.031752914190292358e-01 1.620099246501922607e-01 -1.486833989620208740e-01 1.767410933971405029e-01 4.644234105944633484e-02 -2.232544422149658203e-01
-1.450258046388626099e-01 6.589525938034057617e-02 -4.590142965316772461e-01 -1.906871795654296875e-01 -1.079602465033531189e-01 -4.340008273720741272e-02 1.116163954138755798e-01 1.537383534014225006e-02 2.833994925022125244e-01 -2.101207375526428223e-01 3.168897926807403564e-01 5.994857847690582275e-02 4.984102547168731689e-01 2.483187988400459290e-02 9.046582132577896118e-02 -8.435067534446716309e-02 -4.060355480760335922e-03 -1.556178629398345947e-01 -1.186665054410696030e-02 -2.158133983612060547e-01 -7.125368714332580566e-02 1.287569999694824219e-01 2.309725731611251831e-01 3.624280169606208801e-02 -8.127950876951217651e-02 6.842924654483795166e-02 1.999572664499282837e-01 1.714386790990829468e-02 -2.937531657516956329e-02 -6.077942997217178345e-02 -5.479529500007629395e-02 -4.622012004256248474e-02
-6.099316105246543884e-02 -1.079976260662078857e-01 -4.830695390701293945e-01 -9.386671334505081177e-02 5.036835372447967529e-02 1.616053166799247265e-03 -1.352875679731369019e-01 -1.171620562672615051e-01 8.467239141464233398e-02 -1.726635396480560303e-01 1.629147231578826904e-01 2.029204517602920532e-01 4.075385630130767822e-01 -2.830048091709613800e-02 -7.844939082860946655e-02 -1.913946121931076050e-02 -3.482687771320343018e-01 -1.359789967536926270e-01 -1.344182491302490234e-01 7.129797339439392090e-02 -1.510678231716156006e-02 1.680869609117507935e-02 -1.222912967205047607e-01 -9.236139245331287384e-03 5.895027890801429749e-02 -1.819821000099182129e-01 3.144498765468597412e-01 1.714590340852737427e-01 2.592667043209075928e-01 3.461214248090982437e-03 7.721430063247680664e-02 -1.149937212467193604e-01
7.745163887739181519e-02 -1.541369557380676270e-01 -6.562908738851547241e-02 1.755761355161666870e-02 6.484343111515045166e-02 5.743040144443511963e-02 1.777237653732299805e-01 -4.353390634059906006e-01 2.488466054201126099e-01 -2.048192173242568970e-01 6.869849562644958496e-02 2.313384860754013062e-01 4.546561837196350098e-02 -4.089984297752380371e-02 6.786752492189407349e-02 9.033577889204025269e-02 -2.164791375398635864e-01 3.418098092079162598e-01 -1.113636717200279236e-01 1.116529777646064758e-01 9.364457428455352783e-02 -2.221200764179229736e-01 -2.041896432638168335e-01 7.278720289468765259e-02 -3.390482366085052490e-01 2.641752958297729492e-01 4.656125232577323914e-02 1.546587347984313965e-01 -1.199731603264808655e-01 -1.552827656269073486e-01 1.182260140776634216e-01 3.772278502583503723e-02
1.464332193136215210e-01 4.340523481369018555e-02 -4.620923399925231934e-01 2.281665056943893433e-01 -1.981765776872634888e-01 -1.627446908969432116e-04 -9.874026477336883545e-02 -2.515773773193359375e-01 1.787610650062561035e-01 -3.424054682254791260e-01 2.496449053287506104e-01 2.589149475097656250e-01 2.482855021953582764e-01 4.923026636242866516e-02 2.436117827892303467e-02 -1.383298784494400024e-01 -1.325368285179138184e-01 5.280214548110961914e-02 -1.254520267248153687e-01 3.905742196366190910e-03 -1.524927467107772827e-01 1.654497087001800537e-01 1.171397790312767029e-01 -1.559451594948768616e-02 -9.109333157539367676e-02 -1.311704218387603760e-01 8.898390084505081177e-02 1.816722005605697632e-01 9.738814085721969604e-02 1.050397008657455444e-01 -1.365350782871246338e-01 -1.735756248235702515e-01
-2.149123251438140869e-01 6.976272165775299072e-02 1.055540144443511963e-01 -6.898341327905654907e-02 -1.093967705965042114e-01 -1.121332403272390366e-02 -1.027846485376358032e-01 -2.877414226531982422e-01 1.979395002126693726e-01 2.500487491488456726e-02 1.239090412855148315e-01 3.894960284233093262e-01 2.045504301786422729e-01 -6.694007664918899536e-02 1.315189599990844727e-01 -6.895038485527038574e-02 -1.157582178711891174e-01 -2.018762975931167603e-01 1.244533807039260864e-01 -5.964171513915061951e-02 1.233304813504219055e-01 3.843889385461807251e-02 -4.357436597347259521e-01 -2.877897918224334717e-01 -2.232634872198104858e-01 -7.239433936774730682e-03 -7.068665325641632080e-02 -1.102795898914337158e-01 8.263865113258361816e-02 -1.046221107244491577e-01 1.917545348405838013e-01 -2.610898911952972412e-01
-2.012479305267333984e-01 -1.722351908683776855e-01 -2.214142829179763794e-01 -1.748935580253601074e-01 -3.432720303535461426e-01 7.182588428258895874e-02 -3.633160889148712158e-02 -4.956327378749847412e-01 2.015754878520965576e-01 -9.250000864267349243e-02 1.860266923904418945e-02 4.898894950747489929e-02 -5.546760931611061096e-02 -1.187420785427093506e-01 -1.183746755123138428e-01 -1.828138530254364014e-01 -1.863887757062911987e-01 -1.618088930845260620e-01 -1.983273029327392578e-01 1.167107149958610535e-01 -5.163324996829032898e-02 -9.053038060665130615e-02 -3.821746446192264557e-03 1.808030530810356140e-02 -9.318785369396209717e-02 -2.804277241230010986e-01 -1.913405060768127441e-01 -2.672841306775808334e-03 1.013886481523513794e-01 -2.931309044361114502e-01 9.499380737543106079e-02 -9.725604951381683350e-02
6.408547610044479370e-02 1.041223760694265366e-03 -3.589335978031158447e-01 7.113067805767059326e-02 -2.678865753114223480e-02 -2.725901603698730469e-01 1.795794069766998291e-01 -3.732489049434661865e-01 3.775458037853240967e-01 -2.874467074871063232e-01 9.990469366312026978e-02 1.411302536725997925e-01 -7.100692950189113617e-03 1.824282226152718067e-03 -2.503459714353084564e-02 4.470368102192878723e-02 -1.118286401033401489e-01 5.128278210759162903e-02 1.056229397654533386e-01 -4.673894494771957397e-02 2.389123141765594482e-01 1.019273251295089722e-01 -1.038850620388984680e-01 1.920981556177139282e-01 1.564723551273345947e-01 5.693935602903366089e-02 1.625783145427703857e-01 3.739013671875000000e-01 -8.162116259336471558e-02 8.319669286720454693e-04 -6.357870995998382568e-02 -9.677615761756896973e-02
1.900977939367294312e-01 -1.665164344012737274e-02 -4.019878506660461426e-01 -1.406556665897369385e-01 1.972660981118679047e-02 -1.721281558275222778e-01 6.627628952264785767e-02 -2.218654602766036987e-01 3.028034567832946777e-01 -1.453768163919448853e-01 -7.534901052713394165e-02 1.918062120676040649e-01 1.496403813362121582e-01 -1.139367446303367615e-01 -1.052461192011833191e-01 -9.288042783737182617e-03 -1.590977311134338379e-01 -1.809651702642440796e-01 -1.054188758134841919e-01 2.527074143290519714e-02 1.001606881618499756e-01 1.562725007534027100e-01 -4.379161298274993896e-01 7.479336112737655640e-02 -7.346912473440170288e-02 -3.252427577972412109e-01 1.509537249803543091e-01 1.519609391689300537e-01 8.497239090502262115e-03 -1.192048862576484680e-01 8.028540760278701782e-02 1.316339671611785889e-01
-2.492057979106903076e-01 1.571060717105865479e-01 -2.532454133033752441e-01 1.738278865814208984e-01 -8.326778560876846313e-02 -1.691466756165027618e-02 -1.906464099884033203e-01 -9.514548629522323608e-02 4.510420560836791992e-01 -3.455040156841278076e-01 -4.800559836439788342e-04 1.555949300527572632e-01 1.945785880088806152e-01 -2.273325473070144653e-01 -1.109026670455932617e-01 2.376493811607360840e-01 -7.464069128036499023e-02 2.073604613542556763e-01 -9.406307339668273926e-02 -8.524998277425765991e-02 -9.454134106636047363e-02 1.167034730315208435e-01 8.135897666215896606e-02 4.576007649302482605e-02 -4.143391177058219910e-02 1.071927994489669800e-01 -8.652138710021972656e-02 8.849370479583740234e-02 -1.700143367052078247e-01 -3.034147322177886963e-01 9.350335597991943359e-02 -8.196672797203063965e-02
-1.161502525210380554e-01 -2.483713626861572266e-01 -2.504857480525970459e-01 -1.177590563893318176e-01 -9.664097800850868225e-03 1.215517967939376831e-01 1.401284635066986084e-01 -3.247747421264648438e-01 6.684227287769317627e-02 8.222603797912597656e-02 9.949954599142074585e-02 3.179439902305603027e-01 3.918644413352012634e-02 -1.567891389131546021e-01 1.179887875914573669e-01 2.308554053306579590e-01 -2.574921026825904846e-02 2.045292258262634277e-01 -1.606171578168869019e-01 -3.310425281524658203e-01 -1.694104634225368500e-02 1.323097050189971924e-01 -1.476972699165344238e-01 -4.211810976266860962e-02 -1.161304563283920288e-01 2.166557610034942627e-01 -2.366755902767181396e-01 2.624506056308746338e-01 1.193918585777282715e-01 -1.278364658355712891e-01 1.685165762901306152e-01 -1.705768257379531860e-01
2.606201358139514923e-02 -3.085235506296157837e-02 -4.415946304798126221e-01 3.016326949000358582e-02 -2.446782961487770081e-02 -1.878917217254638672e-01 1.981207430362701416e-01 -2.191670387983322144e-01 1.590741574764251709e-01 -1.078492701053619385e-01 2.655671536922454834e-01 4.298394024372100830e-01 -1.691658835625275970e-04 3.044841345399618149e-03 1.163765229284763336e-02 2.431262843310832977e-02 -3.138471245765686035e-01 -9.262808412313461304e-02 -1.495801806449890137e-01 8.339733630418777466e-02 2.157460451126098633e-01 -7.188909500837326050e-02 5.031299218535423279e-02 1.680629849433898926e-01 7.212295383214950562e-02 1.546905934810638428e-02 2.659948170185089111e-01 2.631498873233795166e-01 -8.109632879495620728e-02 2.263154275715351105e-02 -1.153117492794990540e-01 -3.972194343805313110e-02
6.612940132617950439e-02 -2.481513172388076782e-01 -5.819811820983886719e-01 -1.367724090814590454e-01 6.791974604129791260e-02 1.414943933486938477e-01 4.862540215253829956e-02 -1.000177189707756042e-01 2.214480936527252197e-01 -2.339676916599273682e-01 2.800335288047790527e-01 1.421402543783187866e-01 1.518770307302474976e-01 -9.238823503255844116e-02 2.423606626689434052e-02 1.146206557750701904e-01 -8.913508057594299316e-02 -1.729305088520050049e-01 -3.858331590890884399e-02 -3.825188428163528442e-02 -1.084113344550132751e-01 -7.124293595552444458e-02 -2.056561410427093506e-01 -8.041181415319442749e-02 -5.333287268877029419e-02 -1.406755149364471436e-01 3.304310142993927002e-01 7.963380962610244751e-02 2.115378230810165405e-01 -3.820555657148361206e-02 -3.370132297277450562e-02 3.488673130050301552e-03
-1.353192627429962158e-01 2.794667780399322510e-01 -4.540166854858398438e-01 1.077612116932868958e-01 4.354383051395416260e-02 -1.708267778158187866e-01 -5.350651592016220093e-02 -4.118505120277404785e-01 7.475236058235168457e-02 -1.147118806838989258e-01 2.737785689532756805e-02 2.297839224338531494e-01 2.089703828096389771e-01 -7.519028335809707642e-02 4.467534832656383514e-03 1.593340784311294556e-01 -1.389182358980178833e-01 -1.247147023677825928e-01 3.159159421920776367e-01 3.345220163464546204e-02 1.338312774896621704e-01 -4.595187678933143616e-02 -1.053597778081893921e-01 -3.591127097606658936e-01 7.695522159337997437e-02 7.253786921501159668e-02 7.889305241405963898e-03 2.230376936495304108e-02 1.087246909737586975e-01 -5.566012114286422729e-02 2.945978194475173950e-03 -1.128048673272132874e-01
-1.213776841759681702e-01 -3.070746548473834991e-02 -1.527492403984069824e-01 -1.825238019227981567e-01 -8.197218179702758789e-02 1.441188156604766846e-01 8.490819483995437622e-02 -1.984453201293945312e-01 1.347314119338989258e-01 -3.139677345752716064e-01 -6.143235415220260620e-02 4.140990972518920898e-01 2.183148711919784546e-01 -1.819634735584259033e-01 -1.281825006008148193e-01 3.420703113079071045e-02 -1.620603650808334351e-01 -1.119508445262908936e-01 1.422554701566696167e-01 -3.723685443401336670e-01 -1.591896414756774902e-01 -4.503861069679260254e-03 -5.544851720333099365e-02 -1.230265051126480103e-01 -1.943144947290420532e-01 -2.182348370552062988e-01 -1.805588752031326294e-01 -1.647616773843765259e-01 1.056346297264099121e-01 -5.500845238566398621e-02 2.446419596672058105e-01 -5.305031314492225647e-02
2.189803123474121094e-01 -1.318324506282806396e-01 -3.508150279521942139e-01 2.093862742185592651e-03 2.917569279670715332e-01 -9.626535326242446899e-02 2.229363173246383667e-01 -1.811609566211700439e-01 2.366626262664794922e-01 -2.374622412025928497e-02 1.045502275228500366e-01 2.505014538764953613e-01 2.917669415473937988e-01 -2.565551996231079102e-01 -3.128252029418945312e-01 4.154537618160247803e-02 -1.507858559489250183e-02 8.230205625295639038e-02 -5.383615195751190186e-02 3.866065666079521179e-02 -1.450100839138031006e-01 1.878301650285720825e-01 -1.299299895763397217e-01 1.795208156108856201e-01 -9.518212825059890747e-02 -6.628481298685073853e-02 6.691384129226207733e-03 -1.260930299758911133e-01 2.326621711254119873e-01 2.062576711177825928e-01 4.819796979427337646e-02 9.321057796478271484e-02
-1.649932414293289185e-01 7.092005759477615356e-02 -1.214464902877807617e-01 2.584466524422168732e-02 1.578053236007690430e-01 5.835686996579170227e-02 2.249575257301330566e-01 -3.484627008438110352e-01 3.867067992687225342e-01 -8.101499825716018677e-02 1.636072061955928802e-02 4.144513905048370361e-01 -6.846887525171041489e-03 3.351911529898643494e-02 -4.000406246632337570e-03 7.683782279491424561e-02 1.106467992067337036e-01 -1.694699525833129883e-01 -6.505485624074935913e-02 1.613337360322475433e-02 5.920473858714103699e-02 8.134180307388305664e-02 7.621735334396362305e-02 1.602200865745544434e-01 -3.796111941337585449e-01 1.355473697185516357e-01 1.001624166965484619e-01 -1.143250614404678345e-01 -3.288427889347076416e-01 1.781493127346038818e-01 6.473094224929809570e-02 7.391207851469516754e-03
-5.939508974552154541e-02 -2.987754940986633301e-01 -3.049390614032745361e-01 -1.713627018034458160e-02 -3.276180848479270935e-02 5.146395787596702576e-02 3.172215819358825684e-01 -2.016592770814895630e-01 2.843498587608337402e-01 7.087533175945281982e-02 -8.897705376148223877e-02 2.215431183576583862e-01 -7.355040311813354492e-02 -1.281588375568389893e-01 1.140919998288154602e-01 -5.507348850369453430e-02 -6.310802698135375977e-02 1.108247339725494385e-01 1.345349382609128952e-02 -2.954390347003936768e-01 1.020071282982826233e-01 2.144971340894699097e-01 -3.347281515598297119e-01 7.372696697711944580e-02 -2.503135800361633301e-01 1.361923515796661377e-01 -2.852220237255096436e-01 1.664096564054489136e-01 -2.531397715210914612e-02 1.300520747900009155e-01 -3.436443209648132324e-02 3.921718150377273560e-02
2.928164904005825520e-04 -2.931642159819602966e-02 -4.108117520809173584e-01 -8.487126231193542480e-02 1.264865100383758545e-01 -3.228881210088729858e-02 9.068326652050018311e-02 -1.118990555405616760e-01 3.925452530384063721e-01 1.529554929584264755e-02 1.406099200248718262e-01 4.424180984497070312e-01 1.010360717773437500e-01 -1.195086631923913956e-02 -5.173962190747261047e-02 1.582358479499816895e-01 -2.397312223911285400e-02 7.321035861968994141e-02 -7.796379923820495605e-02 2.927111648023128510e-02 1.598476022481918335e-01 1.676056832075119019e-01 -2.154391109943389893e-01 2.173182368278503418e-01 -7.264933083206415176e-03 -2.696894109249114990e-01 2.849079370498657227e-01 2.445964962244033813e-01 -2.710130997002124786e-02 -9.885774925351142883e-03 -4.671195894479751587e-02 -2.311584539711475372e-02
-8.872447162866592407e-02 1.028914302587509155e-01 -3.127743303775787354e-01 3.057887256145477295e-01 1.649272888898849487e-01 -2.050999104976654053e-01 -1.981691643595695496e-02 4.447652399539947510e-02 3.903110921382904053e-01 -1.408801078796386719e-01 1.785698831081390381e-01 2.823928892612457275e-01 7.678379863500595093e-02 1.474572867155075073e-01 -1.302436143159866333e-01 4.012262821197509766e-02 -2.568407356739044189e-01 3.530123829841613770e-02 -1.537584960460662842e-01 -1.501229703426361084e-01 -7.697058469057083130e-02 2.471341937780380249e-01 -1.706886440515518188e-01 -2.284839302301406860e-01 -1.247707605361938477e-01 -1.028625294566154480e-01 -9.669718146324157715e-02 2.906357049942016602e-01 -2.388296416029334068e-03 -3.688765689730644226e-02 3.023931756615638733e-02 -6.747946888208389282e-02
-2.385737448930740356e-01 -7.632333040237426758e-02 -4.724048078060150146e-02 7.082346081733703613e-02 1.519663035869598389e-01 -1.160680055618286133e-01 9.997808933258056641e-02 -4.394810795783996582e-01 3.657247126102447510e-01 -9.362586587667465210e-02 -3.762882202863693237e-02 1.883304566144943237e-01 1.167612001299858093e-01 -3.132662177085876465e-02 -2.022008746862411499e-01 7.931733503937721252e-03 6.785026937723159790e-02 -1.527606844902038574e-01 1.365469247102737427e-01 -1.269649863243103027e-01 -4.859939217567443848e-02 -3.333144634962081909e-02 -4.241275787353515625e-01 -5.889711901545524597e-02 8.952095359563827515e-02 5.518511310219764709e-02 -1.263627409934997559e-01 -1.233968138694763184e-01 5.712154135107994080e-02 2.615524530410766602e-01 2.884995937347412109e-01 -9.300015866756439209e-02
-1.757452487945556641e-01 -1.268374621868133545e-01 -1.928853094577789307e-01 6.242427229881286621e-02 1.531574130058288574e-01 -2.370687574148178101e-01 7.376371324062347412e-02 -1.913014501333236694e-01 4.745743572711944580e-01 -1.929198205471038818e-01 2.111645042896270752e-01 -1.563377529382705688e-01 -8.604133129119873047e-02 -5.491943284869194031e-02 -1.586908698081970215e-01 -1.585945300757884979e-02 -2.507906258106231689e-01 2.093598842620849609e-01 -1.542250346392393112e-02 -1.958744078874588013e-01 1.634762287139892578e-01 2.083616405725479126e-01 -7.998164743185043335e-02 -3.699620068073272705e-01 -7.865911722183227539e-02 6.730683147907257080e-02 1.001083776354789734e-01 -1.617144197225570679e-01 -6.740386784076690674e-02 -1.017490550875663757e-01 -8.596770465373992920e-03 -4.798865690827369690e-02
1.754798144102096558e-01 -7.894885540008544922e-02 -1.588442474603652954e-01 2.672269940376281738e-01 2.127885520458221436e-01 -6.841248273849487305e-02 -3.595522418618202209e-02 -8.584979921579360962e-03 4.487003684043884277e-01 -2.270378768444061279e-01 2.833276391029357910e-01 4.042766988277435303e-01 1.873271316289901733e-01 8.425703644752502441e-02 6.353481113910675049e-02 1.651853621006011963e-01 -6.913431733846664429e-02 1.186872646212577820e-02 1.804467439651489258e-01 -1.072735432535409927e-02 -6.257964763790369034e-03 5.336305126547813416e-02 6.887682247906923294e-03 -6.910104304552078247e-02 -3.588683009147644043e-01 -1.210923716425895691e-01 -3.605018556118011475e-02 1.731882244348526001e-01 1.730936020612716675e-02 -1.459752395749092102e-02 5.950007960200309753e-02 1.442161798477172852e-01
-8.321327716112136841e-02 1.243968233466148376e-01 -3.776974678039550781e-01 -9.136246889829635620e-02 -2.441606372594833374e-01 -7.193460315465927124e-02 -2.092479020357131958e-01 -9.400284849107265472e-03 3.172274529933929443e-01 -1.641112938523292542e-02 3.260309994220733643e-01 9.505531936883926392e-02 3.285766541957855225e-01 -7.093703001737594604e-02 -7.267242670059204102e-02 -6.858264654874801636e-02 -2.528907954692840576e-01 5.304998904466629028e-02 -5.474531650543212891e-02 1.219764277338981628e-01 6.983954925090074539e-03 1.626473963260650635e-01 -8.272380381822586060e-02 -1.688293181359767914e-02 1.929613016545772552e-02 -2.257938235998153687e-01 1.778458356857299805e-01 2.761878967285156250e-01 -8.373607695102691650e-02 -1.815021336078643799e-01 1.464833021163940430e-01 1.994289755821228027e-01
-2.504371702671051025e-01 3.887370601296424866e-02 -3.100509941577911377e-01 -2.482031285762786865e-01 1.058579701930284500e-02 -7.774467580020427704e-03 -5.282005667686462402e-02 -2.290520966053009033e-01 1.292706131935119629e-01 -6.984096765518188477e-02 1.866553574800491333e-01 -2.150698937475681305e-02 4.458967968821525574e-02 7.992865890264511108e-02 9.862628579139709473e-02 -3.653956651687622070e-01 -3.757717311382293701e-01 1.038413960486650467e-02 -7.193978875875473022e-02 -5.778601765632629395e-02 -2.503470480442047119e-01 -2.166734039783477783e-01 -1.658296287059783936e-01 -1.652548760175704956e-01 -2.237326502799987793e-01 -1.301211416721343994e-01 -3.536175191402435303e-02 -1.055671349167823792e-01 6.194940581917762756e-02 -3.284108638763427734e-01 9.304644912481307983e-02 -1.042400952428579330e-02
-2.527464330196380615e-01 -1.974932998418807983e-01 -4.765413999557495117e-01 -1.706734113395214081e-02 3.013238310813903809e-02 -7.834991812705993652e-02 1.684467941522598267e-01 -9.747891873121261597e-02 3.657417297363281250e-01 -2.267208993434906006e-01 4.327763337641954422e-03 6.947863101959228516e-02 -1.600121855735778809e-01 -1.330109834671020508e-01 -1.869858652353286743e-01 2.626518905162811279e-01 -1.484711170196533203e-01 1.425672918558120728e-01 -4.798542335629463196e-02 -1.608238071203231812e-01 1.797684133052825928e-01 -4.522044956684112549e-02 -1.173328757286071777e-01 1.049865186214447021e-01 7.339388877153396606e-02 1.510345959104597569e-03 -1.959200054407119751e-01 -2.898182868957519531e-01 3.597187995910644531e-02 -1.053716689348220825e-01 8.017613738775253296e-02 -1.061519086360931396e-01
1.420611590147018433e-01 -2.300722151994705200e-01 -3.101598620414733887e-01 3.441351950168609619e-01 2.182731330394744873e-01 7.158215343952178955e-02 6.391700007952749729e-04 -2.344175428152084351e-01 3.802229464054107666e-01 6.217200309038162231e-02 3.230527937412261963e-01 6.919197738170623779e-03 1.222279444336891174e-01 1.999921910464763641e-02 1.105008199810981750e-01 -9.651990234851837158e-02 -1.577204614877700806e-01 -7.834369689226150513e-02 -3.817740380764007568e-01 -9.578940272331237793e-02 3.431235998868942261e-02 1.583146005868911743e-01 1.055486872792243958e-02 -8.662813156843185425e-02 -3.572229295969009399e-02 -1.265068305656313896e-03 -3.835654631257057190e-02 9.519706666469573975e-02 6.288643926382064819e-02 -2.953352592885494232e-02 -8.015392348170280457e-03 -2.798686623573303223e-01
-1.119915097951889038e-01 1.295046657323837280e-01 -2.633940875530242920e-01 6.774940341711044312e-02 1.678987443447113037e-01 1.048766225576400757e-01 -9.796773642301559448e-02 -2.073842585086822510e-01 4.601939916610717773e-01 2.148819267749786377e-01 -1.291026771068572998e-01 2.328923642635345459e-01 -2.088269777595996857e-02 1.830262243747711182e-01 -2.067420780658721924e-01 -1.509668827056884766e-01 -1.420119851827621460e-01 -2.344261258840560913e-01 -3.003204986453056335e-02 -2.475724741816520691e-02 -2.478887289762496948e-01 8.979001641273498535e-02 -5.053594242781400681e-03 -4.021976143121719360e-02 1.637381166219711304e-01 5.318012088537216187e-02 1.231399029493331909e-01 -4.210476949810981750e-02 2.892992198467254639e-01 -2.291326820850372314e-01 2.000935673713684082e-01 -7.744693756103515625e-02
9.101543575525283813e-03 -9.860277175903320312e-02 -3.653925657272338867e-01 -1.780474334955215454e-01 -1.587015837430953979e-01 -7.212764024734497070e-02 -4.756689537316560745e-03 -4.069409966468811035e-01 2.634940445423126221e-01 -5.671244859695434570e-02 2.167640924453735352e-01 1.848497688770294189e-01 4.588383063673973083e-02 -1.320619881153106689e-01 1.100035384297370911e-02 2.482208460569381714e-01 -2.567107975482940674e-02 6.221984513103961945e-04 -9.080231934785842896e-02 1.942488700151443481e-01 1.079305112361907959e-01 1.159303933382034302e-01 -7.902000099420547485e-02 -1.550801098346710205e-01 2.236448675394058228e-01 5.657253321260213852e-03 -3.804497420787811279e-01 7.566535472869873047e-02 -1.061283573508262634e-01 6.652092933654785156e-02 2.317487597465515137e-01 1.481765061616897583e-01
-2.544212341308593750e-01 4.409816488623619080e-02 -5.273776054382324219e-01 -2.303085178136825562e-01 -1.501209754496812820e-02 -1.253293901681900024e-01 -4.973362758755683899e-02 -3.136487901210784912e-01 1.257989853620529175e-01 -3.551764413714408875e-02 9.013367444276809692e-02 2.814256846904754639e-01 9.255117177963256836e-02 -1.217363551259040833e-01 5.902537703514099121e-02 1.206301525235176086e-01 -7.035028189420700073e-02 -5.472023040056228638e-02 4.191903173923492432e-01 -2.516398578882217407e-02 -1.020191609859466553e-01 -1.408546268939971924e-01 -9.875094890594482422e-02 -1.001984328031539917e-01 5.251339450478553772e-02 1.991716623306274414e-01 9.575304388999938965e-02 -1.223163977265357971e-01 1.288865506649017334e-01 4.695246741175651550e-02 5.864934995770454407e-02 -1.280315369367599487e-01
-2.010037302970886230e-01 -1.643209457397460938e-01 -1.694127023220062256e-01 1.030116714537143707e-02 -1.165739446878433228e-01 -3.736963272094726562e-01 -4.813470691442489624e-02 7.267262786626815796e-02 5.230686664581298828e-01 -9.885679185390472412e-02 5.748058855533599854e-02 3.635558784008026123e-01 8.092439174652099609e-02 -5.878851562738418579e-02 -2.611954137682914734e-02 -8.199508488178253174e-02 -2.556628584861755371e-01 1.360016018152236938e-01 6.345357745885848999e-02 -1.356496363878250122e-01 -1.846410483121871948e-01 -1.860705576837062836e-02 2.696575820446014404e-01 -2.076789736747741699e-03 -1.214333400130271912e-01 -2.015287131071090698e-01 -1.342173516750335693e-01 6.297732889652252197e-02 1.495112944394350052e-02 -9.894663840532302856e-02 7.487475126981735229e-02 1.691792346537113190e-02
-3.670562803745269775e-01 -2.281274348497390747e-01 -2.915898263454437256e-01 7.974920421838760376e-02 -3.816175088286399841e-02 -2.105605229735374451e-02 3.365248814225196838e-02 -3.190832138061523438e-01 1.019527241587638855e-01 9.427120536565780640e-02 2.661402821540832520e-01 3.970560058951377869e-02 9.225665777921676636e-02 -2.275689542293548584e-01 -7.087662816047668457e-02 2.069772928953170776e-01 -1.723042428493499756e-01 4.038133472204208374e-02 -6.307726353406906128e-02 1.417164802551269531e-01 -7.409445196390151978e-02 4.231054708361625671e-02 -6.573016941547393799e-02 -3.151917085051536560e-02 -1.043243333697319031e-01 7.838435471057891846e-02 -1.679763756692409515e-02 2.637114822864532471e-01 1.672736257314682007e-01 -3.053280413150787354e-01 3.056496083736419678e-01 -2.183790206909179688e-01
-1.276517193764448166e-02 -1.810980141162872314e-01 -3.408915400505065918e-01 -2.939111888408660889e-01 -7.626985013484954834e-02 -3.637214004993438721e-02 7.771869003772735596e-02 -7.473137695342302322e-03 3.245711028575897217e-01 -9.177461266517639160e-02 5.997255444526672363e-02 3.417553380131721497e-02 6.770245730876922607e-02 -9.377274662256240845e-02 -1.335352659225463867e-01 4.515178501605987549e-02 -2.352576255798339844e-01 -5.949948355555534363e-02 -1.015155948698520660e-02 -5.249174833297729492e-01 9.810552000999450684e-02 1.553225964307785034e-01 -1.128143668174743652e-01 -2.682469487190246582e-01 -1.483455598354339600e-01 1.270297318696975708e-01 -2.783557772636413574e-01 1.196569204330444336e-01 -2.860022708773612976e-03 -1.266981512308120728e-01 -1.113861147314310074e-02 -1.855646632611751556e-02
-1.291135102510452271e-01 4.949707910418510437e-02 -1.389258950948715210e-01 -1.280808746814727783e-01 2.173711080104112625e-03 1.339811980724334717e-01 1.352779567241668701e-01 -3.545935451984405518e-01 3.956182003021240234e-01 -3.369700163602828979e-02 -5.390566587448120117e-02 4.341868162155151367e-01 7.126607745885848999e-02 -1.764375902712345123e-02 1.054535210132598877e-01 1.211863905191421509e-01 7.513573020696640015e-02 -5.424306262284517288e-03 -3.211374580860137939e-01 -8.557512424886226654e-03 -2.002697205170989037e-03 2.671721763908863068e-02 -5.450616404414176941e-02 1.072848662734031677e-01 -4.031725227832794189e-01 2.447344213724136353e-01 6.789859384298324585e-02 9.360902756452560425e-02 -1.322785466909408569e-01 1.577243357896804810e-01 -1.237536966800689697e-02 -2.219410985708236694e-02
-3.373607695102691650e-01 6.485777441412210464e-03 -3.466206490993499756e-01 -6.021197512745857239e-02 5.291813984513282776e-03 1.796900480985641479e-01 1.207023710012435913e-01 -2.155601382255554199e-01 2.641369700431823730e-01 -9.783237427473068237e-02 2.182115465402603149e-01 1.104690581560134888e-01 -6.028153002262115479e-03 -2.433550357818603516e-01 -5.538430437445640564e-02 -2.615168094635009766e-01 -1.060065031051635742e-01 8.672866970300674438e-02 7.461694628000259399e-02 -1.239325180649757385e-01 1.073856428265571594e-01 -1.436311751604080200e-01 -5.191257596015930176e-02 -3.226996362209320068e-01 -2.852125763893127441e-01 -2.818402945995330811e-01 -8.794794976711273193e-02 6.315536797046661377e-02 -1.332657635211944580e-01 -1.165717989206314087e-01 -1.381084974855184555e-02 -1.281647682189941406e-01
-1.901064813137054443e-01 -6.119255349040031433e-02 -2.455120235681533813e-01 -2.421480417251586914e-01 1.886061429977416992e-01 -1.586900502443313599e-01 1.273193676024675369e-02 -1.217264682054519653e-01 1.060553714632987976e-01 -1.747947335243225098e-01 8.313879370689392090e-02 2.025078982114791870e-01 2.242627590894699097e-01 -4.151432216167449951e-02 8.848518133163452148e-02 2.573584318161010742e-01 -2.982003688812255859e-01 -1.260905116796493530e-01 -3.695821762084960938e-02 -1.005548834800720215e-01 1.034115254878997803e-02 1.455315500497817993e-01 -1.009298767894506454e-02 -2.606813609600067139e-01 -4.529409408569335938e-01 9.418343752622604370e-02 -2.314809262752532959e-01 -1.752044111490249634e-01 -9.794763475656509399e-02 -1.499454975128173828e-01 6.760779768228530884e-02 9.523299336433410645e-02
-7.494631409645080566e-02 -6.436236202716827393e-02 -1.381633430719375610e-01 -4.910458996891975403e-02 9.338942915201187134e-02 -1.194223687052726746e-01 -4.688443616032600403e-03 -3.734110891819000244e-01 2.700922191143035889e-01 -2.817860543727874756e-01 -8.579245209693908691e-02 3.129349350929260254e-01 7.654955238103866577e-02 -6.112813949584960938e-02 -4.078240990638732910e-01 3.111814893782138824e-02 6.880109757184982300e-02 -2.084797061979770660e-02 -5.285833775997161865e-02 -1.611676365137100220e-01 8.615883439779281616e-02 -1.048451513051986694e-01 -3.070261776447296143e-01 -1.947058923542499542e-02 -5.592647939920425415e-02 1.866142004728317261e-01 4.688516631722450256e-02 -3.636477291584014893e-01 7.687907665967941284e-02 4.124166443943977356e-02 -8.829510957002639771e-02 -1.922936886548995972e-01
4.241723194718360901e-02 -2.811200320720672607e-01 -1.166217625141143799e-01 2.708951942622661591e-02 9.466321766376495361e-02 7.800442725419998169e-02 9.114836156368255615e-02 -3.891442716121673584e-01 3.842453062534332275e-01 -1.977588832378387451e-01 1.365611795336008072e-03 1.166601926088333130e-01 -8.279386907815933228e-02 -6.659557670354843140e-02 3.046471811830997467e-02 1.235626265406608582e-01 -2.246595621109008789e-01 2.928325831890106201e-01 -1.521490514278411865e-01 -5.541785806417465210e-02 7.626324892044067383e-02 -1.420343965291976929e-01 -1.642722636461257935e-01 1.284355223178863525e-01 -1.818284541368484497e-01 3.873820602893829346e-01 -9.882304072380065918e-02 1.826649755239486694e-01 3.687632270157337189e-03 -1.309934258460998535e-01 1.536293774843215942e-01 -5.703331530094146729e-02
-2.590825855731964111e-01 8.627016842365264893e-02 -1.880171298980712891e-01 7.633655518293380737e-02 2.642228603363037109e-01 3.303125966340303421e-03 2.223192900419235229e-01 -2.964104115962982178e-01 3.537328839302062988e-01 -1.132535114884376526e-01 -6.973058730363845825e-02 1.656612008810043335e-01 2.000864967703819275e-02 1.423546820878982544e-01 1.823432557284832001e-02 1.419967263936996460e-01 -1.219509765505790710e-01 -2.612054161727428436e-02 1.802722662687301636e-01 -1.953920722007751465e-01 -2.789975702762603760e-02 -2.108116596937179565e-01 -3.132667839527130127e-01 -2.170127332210540771e-01 -7.544600963592529297e-02 -1.239458844065666199e-01 -1.817101091146469116e-01 -1.597252935171127319e-01 2.855120785534381866e-02 1.041911840438842773e-01 2.225697189569473267e-01 -2.196623980998992920e-01
-2.632517516613006592e-01 -1.669311821460723877e-01 -4.205732047557830811e-01 4.319027066230773926e-02 -1.744793653488159180e-01 1.488322764635086060e-01 1.060809120535850525e-01 -4.489855095744132996e-02 1.972158253192901611e-01 3.448997065424919128e-02 -1.209346298128366470e-02 3.234624564647674561e-01 -7.943889498710632324e-02 -1.725716739892959595e-01 -7.143225520849227905e-02 1.287144888192415237e-02 -3.726134896278381348e-01 -2.157337367534637451e-01 -1.578337699174880981e-01 -7.336020004004240036e-03 1.065081059932708740e-01 8.419115096330642700e-02 -1.480028033256530762e-01 -1.466839313507080078e-01 -1.753807663917541504e-01 -1.238383650779724121e-01 -2.192406505346298218e-01 -1.449111849069595337e-01 5.045633763074874878e-02 -5.888574942946434021e-02 2.775495350360870361e-01 3.996385633945465088e-02
2.243147641420364380e-01 -1.864556521177291870e-01 -2.252762764692306519e-01 -1.137105599045753479e-01 -2.351945452392101288e-02 -1.981040984392166138e-01 -3.954604640603065491e-02 -2.357956171035766602e-01 3.857552409172058105e-01 -2.164366543292999268e-01 1.866463124752044678e-01 2.236203402280807495e-01 2.051286697387695312e-01 1.736214160919189453e-01 -4.682788625359535217e-02 -1.475314199924468994e-01 -1.121744140982627869e-01 1.150473654270172119e-01 -1.229622401297092438e-02 -2.300534248352050781e-01 -2.904135547578334808e-02 1.347079575061798096e-01 -4.121029973030090332e-01 1.255131661891937256e-01 1.348471045494079590e-01 -1.796870380640029907e-01 1.657918393611907959e-01 8.070036023855209351e-02 6.970036774873733521e-02 -2.782122232019901276e-02 -3.304499387741088867e-02 5.421100929379463196e-02
3.379536047577857971e-02 4.466151446104049683e-02 -4.401054978370666504e-01 -2.707761824131011963e-01 -4.747847560793161392e-03 -2.018476724624633789e-01 1.070201173424720764e-01 -3.017313182353973389e-01 3.061149716377258301e-01 -1.208890751004219055e-01 -6.441245973110198975e-02 1.664896160364151001e-01 -8.403498679399490356e-03 1.814736127853393555e-01 -6.721361726522445679e-02 9.342040121555328369e-02 -1.970854997634887695e-01 -1.190969999879598618e-02 -5.832891166210174561e-02 -1.310570687055587769e-01 1.666088402271270752e-01 9.590866416692733765e-02 -4.188717603683471680e-01 1.994140818715095520e-02 -1.597983203828334808e-02 -2.547915279865264893e-01 8.678711205720901489e-02 1.628935337066650391e-01 -5.622225347906351089e-03 -4.023551940917968750e-02 1.141910701990127563e-01 1.176967769861221313e-01
-2.557506263256072998e-01 -3.391285836696624756e-01 -2.265718579292297363e-01 1.252186447381973267e-01 -4.451798275113105774e-02 -9.989099949598312378e-02 5.035283975303173065e-03 -3.404875695705413818e-01 2.649392187595367432e-01 -5.582587420940399170e-02 3.013651072978973389e-01 -7.495275698602199554e-03 1.107531413435935974e-01 -1.893580555915832520e-01 -1.917089223861694336e-01 1.234213635325431824e-01 -2.405039370059967041e-01 -2.018783390522003174e-01 -4.196881502866744995e-02 1.754970997571945190e-01 -3.138703480362892151e-02 2.909543691202998161e-03 1.095009874552488327e-02 -1.050146445631980896e-01 -1.592825949192047119e-01 2.777785658836364746e-01 -1.411496698856353760e-01 1.377663910388946533e-01 1.329422146081924438e-01 -8.550653606653213501e-02 1.733839511871337891e-01 -1.434450000524520874e-01
-6.407720968127250671e-03 -1.437939107418060303e-01 -3.864989280700683594e-01 -2.066618204116821289e-01 6.880906969308853149e-02 -1.364903301000595093e-01 1.511445939540863037e-01 -1.578891724348068237e-01 3.320332467555999756e-01 -2.499316930770874023e-01 2.599862217903137207e-01 -6.914831697940826416e-02 1.983268260955810547e-01 5.451012402772903442e-03 5.535749346017837524e-02 1.202317848801612854e-01 -7.977461814880371094e-02 -1.113657578825950623e-01 1.401399075984954834e-01 -2.098528295755386353e-01 2.940719723701477051e-01 1.734797954559326172e-01 -4.017388820648193359e-01 4.257822409272193909e-02 -3.187312558293342590e-02 -8.243505656719207764e-02 1.206859797239303589e-01 6.616062670946121216e-02 8.301180601119995117e-02 -1.163188740611076355e-02 -1.154032498598098755e-01 -6.900704652070999146e-02
-2.082805931568145752e-01 -1.461107563227415085e-02 -1.801428943872451782e-01 -2.199333012104034424e-01 2.269140779972076416e-01 -2.680705785751342773e-01 1.171264648437500000e-01 3.420650586485862732e-02 2.206465750932693481e-01 -9.806274622678756714e-02 1.303581744432449341e-01 1.468310654163360596e-01 3.864011541008949280e-02 -6.032202020287513733e-02 1.300080213695764542e-02 3.743597865104675293e-02 -3.748869597911834717e-01 -1.788447201251983643e-01 -5.078239366412162781e-02 -2.990401089191436768e-01 -1.832097321748733521e-01 2.171928584575653076e-01 -3.664633957669138908e-03 -1.645732969045639038e-01 -3.354644179344177246e-01 1.291396766901016235e-01 -2.743386924266815186e-01 1.937309838831424713e-02 -1.171999052166938782e-01 -1.759994029998779297e-01 8.155506104230880737e-02 7.216654717922210693e-02
9.212835878133773804e-02 -1.868119686841964722e-01 -5.291918665170669556e-02 3.386043384671211243e-02 -6.216278299689292908e-02 -2.414073497056961060e-01 -1.155102178454399109e-01 -3.102081418037414551e-01 1.721831411123275757e-01 -2.866290211677551270e-01 1.040336564183235168e-01 1.107662990689277649e-01 -1.105510666966438293e-01 1.601553857326507568e-01 -9.397751837968826294e-02 -8.750139921903610229e-02 -2.899700701236724854e-01 -1.638139933347702026e-01 4.457112029194831848e-02 -6.009558439254760742e-01 1.865309029817581177e-01 5.533856526017189026e-02 -1.413455009460449219e-01 -1.943130977451801300e-02 -1.558990776538848877e-01 -1.084699034690856934e-01 -2.760675922036170959e-02 -9.596012532711029053e-03 -4.759992007166147232e-03 -7.707725465297698975e-02 -9.318216890096664429e-02 -8.867297321557998657e-02
-1.785741299390792847e-01 7.125736773014068604e-02 -2.605188190937042236e-01 3.495683893561363220e-02 2.503637969493865967e-01 1.052667871117591858e-01 9.980361908674240112e-02 -3.237947821617126465e-01 2.154526859521865845e-01 -1.812370866537094116e-01 5.413797497749328613e-02 1.619607657194137573e-01 1.172787174582481384e-01 8.754581958055496216e-02 -1.003326252102851868e-01 -2.694827616214752197e-01 -2.112807333469390869e-01 -1.506307572126388550e-01 1.240955442190170288e-01 -5.213391780853271484e-02 -9.434405714273452759e-02 -9.126003086566925049e-02 -1.723920926451683044e-02 -2.453028410673141479e-01 7.713915407657623291e-02 -2.616457641124725342e-01 2.135629020631313324e-02 -7.166720926761627197e-02 -1.329163610935211182e-01 -4.649475514888763428e-01 1.213871240615844727e-01 3.337628021836280823e-02
-4.462304338812828064e-02 9.276168048381805420e-02 -3.163760006427764893e-01 4.120291024446487427e-02 1.501409411430358887e-01 1.015019714832305908e-01 1.671633273363113403e-01 -2.066468596458435059e-01 1.207062527537345886e-01 -2.204734683036804199e-01 -5.414929613471031189e-02 2.816851437091827393e-01 1.454880833625793457e-01 -1.256914883852005005e-01 1.585277765989303589e-01 -1.374472826719284058e-01 -1.848012655973434448e-01 7.523985207080841064e-02 1.335962563753128052e-01 -1.138843744993209839e-01 -9.832178056240081787e-02 1.447902768850326538e-01 -5.680408701300621033e-02 -1.922537535429000854e-01 -2.254888266324996948e-01 -2.170725762844085693e-01 9.205861389636993408e-02 -8.761322498321533203e-02 -2.498010545969009399e-01 -2.212973237037658691e-01 4.309303164482116699e-01 7.096190750598907471e-02
-1.389290690422058105e-01 -2.111228853464126587e-01 -2.180713117122650146e-01 -1.560329198837280273e-01 -4.104636237025260925e-02 -2.826842293143272400e-02 -1.258357055485248566e-02 -2.541841268539428711e-01 4.571540057659149170e-01 -3.586435317993164062e-01 9.379460662603378296e-02 1.014334987848997116e-02 -5.567522346973419189e-02 1.850689500570297241e-01 6.094465032219886780e-02 -1.358045935630798340e-01 -2.528229057788848877e-01 -1.956004798412322998e-01 -1.257691904902458191e-02 -2.986806333065032959e-01 -3.434365242719650269e-02 1.057791262865066528e-01 -2.911956608295440674e-01 2.231267541646957397e-01 5.045010894536972046e-02 -7.424151897430419922e-02 -4.820959176868200302e-03 -2.102575637400150299e-02 1.462560594081878662e-01 4.290620982646942139e-02 -1.036696434020996094e-01 9.975941479206085205e-02
1.756667494773864746e-01 3.435889258980751038e-02 -4.137613475322723389e-01 -2.433197200298309326e-01 8.553153276443481445e-02 -1.649200320243835449e-01 1.151591613888740540e-01 -2.605400681495666504e-01 2.713997364044189453e-01 -4.302306100726127625e-02 9.760098904371261597e-02 3.781273961067199707e-01 -1.231851279735565186e-01 1.791234612464904785e-01 -8.976461738348007202e-02 -7.733121514320373535e-02 -1.908884942531585693e-01 -1.019615228869952261e-04 -1.338483691215515137e-01 -1.485240608453750610e-01 2.371568679809570312e-01 7.564876228570938110e-02 -3.341908454895019531e-01 8.312865346670150757e-02 -1.023775991052389145e-02 -1.407378315925598145e-01 1.394710242748260498e-01 5.758496373891830444e-02 5.691869184374809265e-02 -1.514369398355484009e-01 -7.633683830499649048e-02 3.056994639337062836e-02
-9.900904446840286255e-02 -2.884068712592124939e-02 -2.146258652210235596e-01 -1.223730668425559998e-01 -4.827074706554412842e-02 -3.583404421806335449e-02 2.601641416549682617e-01 -2.728385627269744873e-01 1.284159570932388306e-01 -4.358247816562652588e-01 -1.656514964997768402e-02 2.908106744289398193e-01 5.380288511514663696e-02 -2.661426067352294922e-01 -2.665496058762073517e-02 -1.729928851127624512e-01 -1.475267559289932251e-01 -6.604660768061876297e-03 1.256946027278900146e-01 -9.814787656068801880e-02 -1.557042002677917480e-01 -9.074015170335769653e-02 3.755839169025421143e-02 -5.621545016765594482e-02 -3.475956320762634277e-01 -1.993144750595092773e-01 -1.826159656047821045e-01 -1.736938357353210449e-01 -1.351889073848724365e-01 -1.056146696209907532e-01 2.146138548851013184e-01 -5.565806105732917786e-02
[truncated: 3,277,273 more chars]
