# Supplementary material for: The Language of Innovation
Source: PLoS One. 2020 Apr 30;15(4):e0230107. doi: 10.1371/journal.pone.0230107 (PMC7194493; doi:10.1371/journal.pone.0230107)
Supplement: S24 File — (GZ) [file pone.0230107.s024.tar.gz › 2002-2006/V2Run_20_VS_4500_embeddings2002-2006ED32.txt]

1.232668533921241760e-01 -7.165620476007461548e-02 -9.250712394714355469e-02 1.005339398980140686e-01 2.158964276313781738e-01 -1.561128348112106323e-01 -2.460374236106872559e-01 4.949443787336349487e-02 1.083774715662002563e-01 -3.290034458041191101e-02 1.324030756950378418e-01 3.155727982521057129e-01 -4.517558813095092773e-01 -2.606685459613800049e-01 3.591632097959518433e-02 1.414933055639266968e-01 1.107506006956100464e-01 -1.668351888656616211e-01 -1.859575361013412476e-01 1.727193295955657959e-01 -2.331365346908569336e-01 3.141192495822906494e-01 -6.258528213948011398e-03 -8.377085626125335693e-02 -1.195399537682533264e-01 -6.039858981966972351e-02 -2.696583420038223267e-02 -2.363636493682861328e-01 -1.850839853286743164e-01 9.662330150604248047e-02 -1.283440589904785156e-01 -6.755373626947402954e-02
-2.027214765548706055e-01 -2.286391332745552063e-02 1.096930503845214844e-01 1.129395738244056702e-01 1.912854909896850586e-01 9.853512048721313477e-02 7.551012933254241943e-02 -2.684869766235351562e-01 -1.428565382957458496e-01 -2.391967624425888062e-01 -1.653891056776046753e-01 1.666687130928039551e-01 -2.279453426599502563e-01 6.492398679256439209e-02 -2.740765213966369629e-01 3.761286288499832153e-02 2.549977600574493408e-01 2.402211278676986694e-01 -1.417561024427413940e-01 1.135108768939971924e-01 1.431177109479904175e-01 1.756495088338851929e-01 -1.691421270370483398e-01 -4.020768702030181885e-01 1.092478516511619091e-03 -1.817569583654403687e-01 -1.701632291078567505e-01 -5.937389656901359558e-02 -2.236984521150588989e-01 5.549519788473844528e-03 -1.450656652450561523e-01 -1.004573926329612732e-01
2.145448327064514160e-01 -2.071425914764404297e-01 -4.309733211994171143e-02 3.352876603603363037e-01 2.553912103176116943e-01 -2.109451293945312500e-01 -1.237217858433723450e-01 3.236088901758193970e-02 -1.727724373340606689e-01 -8.835727721452713013e-02 -1.594230979681015015e-01 2.545240521430969238e-01 -1.994507759809494019e-01 -1.119269058108329773e-01 -5.388733744621276855e-02 3.449767082929611206e-02 -2.025535143911838531e-02 1.947543770074844360e-01 6.523010134696960449e-02 1.657642126083374023e-01 -1.498874723911285400e-01 6.546483188867568970e-02 -1.842752844095230103e-01 -1.711537092924118042e-01 3.734012842178344727e-01 9.193991869688034058e-02 -1.842965632677078247e-01 9.497836232185363770e-02 -7.607312500476837158e-02 -1.000858768820762634e-01 -3.442560136318206787e-01 3.454707562923431396e-02
-3.174094855785369873e-02 -3.308269381523132324e-01 -4.913805797696113586e-02 1.728350520133972168e-01 2.072654105722904205e-02 -1.579781770706176758e-01 -1.293318420648574829e-01 -1.008337587118148804e-01 9.221532195806503296e-02 -5.104511976242065430e-02 2.163929790258407593e-01 4.520800337195396423e-02 -2.878233492374420166e-01 -4.524107277393341064e-01 -1.101599112153053284e-01 2.925294823944568634e-02 4.468809440732002258e-02 2.235773801803588867e-01 -3.567125275731086731e-02 -9.611473232507705688e-02 -1.063718274235725403e-01 -7.320956885814666748e-02 -1.789985597133636475e-01 -2.945070862770080566e-01 3.219748381525278091e-03 -2.201451510190963745e-01 -2.288506329059600830e-01 -1.506563276052474976e-01 -2.933416366577148438e-01 1.817227303981781006e-01 -7.437390740960836411e-03 6.225326657295227051e-02
9.097964316606521606e-02 -4.402155429124832153e-02 8.985722064971923828e-02 3.055345118045806885e-01 2.774935960769653320e-01 -2.312619835138320923e-01 1.334874182939529419e-01 -1.925552263855934143e-03 -4.849103465676307678e-02 1.301157176494598389e-01 5.991281569004058838e-02 1.136803254485130310e-01 -1.821843534708023071e-01 -3.057036101818084717e-01 2.300434559583663940e-02 -5.515056475996971130e-02 -6.750714033842086792e-02 -2.010840550065040588e-02 -1.708838492631912231e-01 2.419741302728652954e-01 -2.061250507831573486e-01 2.092736810445785522e-01 -1.058751419186592102e-01 -3.169093430042266846e-01 8.778423070907592773e-02 8.153092116117477417e-03 1.333131492137908936e-01 -2.327430695295333862e-01 -2.555871009826660156e-01 -2.522475421428680420e-01 -2.365562021732330322e-01 -1.370249688625335693e-01
2.956494875252246857e-02 3.453438403084874153e-03 -9.359019249677658081e-02 2.706168591976165771e-01 4.100342392921447754e-01 -5.598822981119155884e-02 -1.724731177091598511e-01 2.150187343358993530e-01 1.301172226667404175e-01 -5.100383237004280090e-02 9.782493859529495239e-02 5.541587620973587036e-02 -2.049472033977508545e-01 -7.031109929084777832e-02 2.802907489240169525e-02 -1.427051424980163574e-01 8.001585304737091064e-02 -5.488239228725433350e-02 -2.456934452056884766e-01 2.052978128194808960e-01 -1.901727169752120972e-01 -1.351757198572158813e-01 -6.719284504652023315e-02 -4.416555166244506836e-01 2.811959087848663330e-01 -9.892318397760391235e-02 1.660910695791244507e-01 4.056641459465026855e-02 -4.166722297668457031e-03 -1.645395010709762573e-01 -2.389767765998840332e-01 -3.714603185653686523e-02
-2.801930904388427734e-02 -1.026145145297050476e-01 1.383344829082489014e-01 3.230880498886108398e-01 1.205167248845100403e-01 -5.073536932468414307e-02 -2.813701033592224121e-01 -4.890951514244079590e-02 -2.173018902540206909e-01 1.191870793700218201e-01 -1.393610090017318726e-01 2.149474769830703735e-01 -4.031243920326232910e-01 -1.963149905204772949e-01 -3.823924809694290161e-02 -2.394771873950958252e-01 5.785962566733360291e-03 -5.091849714517593384e-02 -3.679516166448593140e-02 2.043526768684387207e-01 -2.173925489187240601e-01 1.737965643405914307e-01 1.692933030426502228e-02 -3.404562473297119141e-01 5.902175232768058777e-02 -2.587866969406604767e-03 -2.849923074245452881e-02 3.014221228659152985e-02 -2.393224742263555527e-03 -2.001448124647140503e-01 -2.385875135660171509e-01 -1.949175149202346802e-01
3.599176555871963501e-02 1.453524362295866013e-02 1.477912664413452148e-01 1.049434393644332886e-01 2.077073752880096436e-01 -1.507047861814498901e-01 4.889787361025810242e-02 1.317376345396041870e-01 -2.452069818973541260e-01 -9.225733578205108643e-02 8.702645450830459595e-02 -1.078996900469064713e-02 -2.818306386470794678e-01 -2.590689063072204590e-01 -1.019723936915397644e-01 2.843116223812103271e-01 3.925841152667999268e-01 7.684344053268432617e-02 -1.081013008952140808e-01 2.794146835803985596e-01 1.010261774063110352e-01 2.526230514049530029e-01 -1.962726004421710968e-02 -3.255078792572021484e-01 5.251571908593177795e-02 -7.002611458301544189e-02 4.555452987551689148e-02 2.041981667280197144e-01 -5.422087013721466064e-02 1.349642425775527954e-01 -2.493132501840591431e-01 -3.218966722488403320e-02
1.325496584177017212e-01 -5.230431258678436279e-02 -5.133907496929168701e-02 2.842204570770263672e-01 3.145706355571746826e-01 -2.501502931118011475e-01 6.170307472348213196e-02 -1.169487833976745605e-01 8.698236942291259766e-02 -1.785094738006591797e-01 7.309565693140029907e-02 4.065213724970817566e-03 -3.959592282772064209e-01 1.823725402355194092e-01 -8.298213779926300049e-02 8.802062273025512695e-02 9.352216124534606934e-02 1.716004312038421631e-01 -2.068821638822555542e-01 2.363983541727066040e-01 -9.190331399440765381e-02 3.414122164249420166e-01 -1.074529066681861877e-01 -3.190617859363555908e-01 -1.900820434093475342e-02 1.771916169673204422e-03 -7.483889907598495483e-02 1.490129828453063965e-01 -2.170888939872384071e-03 4.508502781391143799e-02 3.000051155686378479e-02 -2.479020059108734131e-01
8.783885836601257324e-02 -1.690002530813217163e-01 1.166466400027275085e-01 1.369250118732452393e-01 2.213258892297744751e-01 1.923409663140773773e-02 -1.620061993598937988e-01 2.129816822707653046e-02 -1.983161270618438721e-01 3.302860260009765625e-02 1.492078900337219238e-01 2.903987467288970947e-02 -3.345790877938270569e-02 -9.901033714413642883e-03 3.000343032181262970e-02 -8.763965219259262085e-02 4.101692140102386475e-02 -3.608763217926025391e-02 -6.914094835519790649e-02 3.135887682437896729e-01 -9.072183072566986084e-02 1.951196044683456421e-01 -2.619294226169586182e-01 -2.674516737461090088e-01 1.495493203401565552e-01 -1.520153880119323730e-01 -3.292680680751800537e-01 1.267071515321731567e-01 -2.408000230789184570e-01 -1.405467391014099121e-01 -4.457592070102691650e-01 -2.075118869543075562e-01
7.000839710235595703e-02 -2.410282492637634277e-01 -1.669423580169677734e-01 3.025274574756622314e-01 3.574451804161071777e-01 2.451509237289428711e-02 -4.056084901094436646e-02 -4.623997583985328674e-02 -1.203718110918998718e-01 7.059109210968017578e-02 1.342170238494873047e-01 1.772435456514358521e-01 -3.103374838829040527e-01 -2.319268137216567993e-02 2.178401947021484375e-01 -1.415216177701950073e-01 -2.639229036867618561e-02 7.816383242607116699e-02 -1.444283127784729004e-01 1.252024918794631958e-01 5.595966055989265442e-02 2.767426073551177979e-01 -3.298868238925933838e-02 -1.658082455396652222e-01 4.043170511722564697e-01 -1.016265749931335449e-01 4.101660102605819702e-02 1.695208102464675903e-01 -1.481858789920806885e-01 -1.545734554529190063e-01 -1.856362372636795044e-01 -1.267117261886596680e-01
8.085528016090393066e-02 -2.994638383388519287e-01 -7.702749222517013550e-02 1.749955266714096069e-01 4.983677566051483154e-01 6.999874860048294067e-02 -8.615099638700485229e-02 -1.870881021022796631e-02 8.163218200206756592e-02 4.579968750476837158e-03 5.570635199546813965e-02 -3.414886444807052612e-02 -1.076180636882781982e-01 -1.302507072687149048e-01 -7.340002804994583130e-02 1.187065318226814270e-01 1.652715355157852173e-01 -5.670654028654098511e-02 -2.059303075075149536e-01 -9.812065213918685913e-02 -1.769254170358181000e-02 2.714515030384063721e-01 -1.236920356750488281e-01 -3.892196118831634521e-01 -8.551935851573944092e-02 -3.921340107917785645e-01 1.007894240319728851e-02 -2.394581097178161144e-04 -1.056250929832458496e-01 -1.106146499514579773e-01 1.931750178337097168e-01 -4.422877728939056396e-02
1.281370967626571655e-01 -1.323424130678176880e-01 7.225214038044214249e-03 3.318182826042175293e-01 7.216639816761016846e-02 -1.127827167510986328e-01 -7.100870460271835327e-02 -1.258857399225234985e-01 -5.454843863844871521e-02 6.453551352024078369e-02 -6.076133344322443008e-03 6.107543781399726868e-02 -2.012510150671005249e-01 -1.906526684761047363e-01 -9.872873127460479736e-02 -1.213625743985176086e-01 -1.375078111886978149e-01 -1.035819053649902344e-01 -7.782948762178421021e-02 2.085195779800415039e-01 -5.416492372751235962e-02 2.081604748964309692e-01 -2.318273670971393585e-02 -5.192605853080749512e-01 2.101962268352508545e-01 -1.801390498876571655e-01 1.905727572739124298e-02 3.757952526211738586e-02 -1.014427393674850464e-01 -3.635937273502349854e-01 -2.929394543170928955e-01 5.037486180663108826e-02
1.080621853470802307e-01 -1.618829965591430664e-01 -6.989567726850509644e-02 1.865075528621673584e-01 3.261701762676239014e-01 -1.596312820911407471e-01 -1.785728186368942261e-01 1.853487342596054077e-01 -2.524876035749912262e-02 -7.824818789958953857e-02 1.512416005134582520e-01 7.377503067255020142e-02 -3.417262434959411621e-02 -3.696464300155639648e-01 -1.466862261295318604e-01 2.356095761060714722e-01 4.977119341492652893e-02 6.275935471057891846e-02 -1.366919726133346558e-01 -2.064316719770431519e-01 -2.933149635791778564e-01 6.618291139602661133e-02 -1.955152302980422974e-01 -2.119201719760894775e-01 1.477573662996292114e-01 -3.885947763919830322e-01 6.716024875640869141e-02 -1.243893504142761230e-01 -1.051941961050033569e-01 -1.637173742055892944e-01 1.925894618034362793e-02 4.578477516770362854e-02
5.214962363243103027e-02 -2.225156128406524658e-01 -1.757680252194404602e-02 2.683874666690826416e-01 1.203175410628318787e-01 -3.118355758488178253e-02 -2.133100181818008423e-01 4.018034040927886963e-02 1.836523599922657013e-02 -1.556079089641571045e-02 3.462744951248168945e-01 1.160188391804695129e-01 -3.569914698600769043e-01 -1.921643912792205811e-01 -1.163236796855926514e-01 -1.837100833654403687e-01 8.990722894668579102e-02 -6.683631986379623413e-02 -2.161232382059097290e-01 1.395132541656494141e-01 -2.891404554247856140e-02 6.378142628818750381e-03 -1.102220341563224792e-01 -4.078370928764343262e-01 2.497985363006591797e-01 1.551183611154556274e-01 2.013887278735637665e-02 -1.035692691802978516e-01 -1.107238903641700745e-01 -2.023503631353378296e-01 -2.416069060564041138e-01 -3.602058161050081253e-03
-1.483659297227859497e-01 3.508470579981803894e-02 -2.256775200366973877e-01 7.809816300868988037e-02 1.131049618124961853e-01 -1.218556538224220276e-01 2.567157149314880371e-01 2.628132998943328857e-01 -1.097190678119659424e-01 -3.061764836311340332e-01 3.227465786039829254e-03 1.923482716083526611e-01 -3.732772171497344971e-01 -1.026448979973793030e-01 -2.601827681064605713e-01 1.641975045204162598e-01 1.093585714697837830e-01 -6.056659296154975891e-02 -2.069078236818313599e-01 3.707460686564445496e-02 1.915381755679845810e-03 1.693703085184097290e-01 -3.191365394741296768e-03 -4.303596615791320801e-01 1.659492217004299164e-02 2.681771852076053619e-02 -5.453783273696899414e-02 -5.410531908273696899e-02 1.632619835436344147e-02 5.124829709529876709e-02 -2.132309228181838989e-01 -2.020252794027328491e-01
-1.318253874778747559e-01 -2.401756942272186279e-01 -9.549527615308761597e-02 4.207353591918945312e-01 1.913527846336364746e-01 -8.043721318244934082e-02 -2.935219109058380127e-01 -1.565472930669784546e-01 1.127225384116172791e-01 2.025304175913333893e-02 7.228741049766540527e-02 1.082009673118591309e-01 1.151842158287763596e-02 -2.217709869146347046e-01 -1.738572306931018829e-02 4.114802181720733643e-02 -1.784439235925674438e-01 -1.345313787460327148e-01 -1.425937861204147339e-01 3.308791816234588623e-01 -9.369488805532455444e-02 2.352094501256942749e-01 -1.356299519538879395e-01 -2.615272700786590576e-01 1.771928817033767700e-01 -7.850676774978637695e-02 2.105576992034912109e-01 -1.254765391349792480e-01 1.910490915179252625e-02 -2.235102653503417969e-01 -8.733889460563659668e-02 -1.321118772029876709e-01
1.399352550506591797e-01 -2.732264101505279541e-01 -1.514807641506195068e-01 2.095833122730255127e-01 -6.181366369128227234e-02 -1.152180507779121399e-01 -2.901653051376342773e-01 -9.050881117582321167e-02 1.445967704057693481e-01 -1.302739530801773071e-01 3.302014768123626709e-01 5.197561532258987427e-02 -6.239498779177665710e-02 -3.076608479022979736e-01 -9.252055734395980835e-02 1.332211960107088089e-02 -2.327605523169040680e-02 9.501832723617553711e-02 -3.024440705776214600e-01 2.312133908271789551e-01 -1.590114235877990723e-01 2.444908618927001953e-01 -7.421646267175674438e-02 -1.477334946393966675e-01 6.713783834129571915e-03 -2.830818593502044678e-01 -1.131054461002349854e-01 2.018480375409126282e-02 -2.942764163017272949e-01 -4.650943353772163391e-02 1.254785507917404175e-01 8.790216594934463501e-02
-1.505629811435937881e-02 -1.051453202962875366e-01 -2.166499495506286621e-01 3.487516343593597412e-01 2.310104370117187500e-01 5.252035707235336304e-02 9.134101867675781250e-02 3.751811012625694275e-02 -8.803128264844417572e-03 -1.285023689270019531e-01 8.201227337121963501e-02 1.121594570577144623e-02 -1.971765011548995972e-01 -2.020436227321624756e-01 -1.294959634542465210e-01 -1.600791364908218384e-01 1.686456501483917236e-01 2.193910442292690277e-02 -2.253573983907699585e-01 4.807400703430175781e-02 -2.357444167137145996e-02 1.528736483305692673e-02 -2.656883001327514648e-01 -3.823286890983581543e-01 1.234519854187965393e-01 1.311699151992797852e-01 1.962372511625289917e-01 1.587048321962356567e-01 -1.429425738751888275e-02 8.629169315099716187e-02 -4.517144262790679932e-01 3.643633425235748291e-02
1.104084476828575134e-01 1.196891292929649353e-01 9.367969632148742676e-02 2.315751016139984131e-01 7.499751448631286621e-02 -3.446864485740661621e-01 2.679785154759883881e-02 4.615255817770957947e-02 1.243017241358757019e-01 -4.974150285124778748e-02 -8.069613575935363770e-02 2.169241458177566528e-01 -3.491022884845733643e-01 3.903926163911819458e-02 -2.100974321365356445e-01 1.869073361158370972e-01 3.989014774560928345e-02 1.811671406030654907e-01 -2.552116811275482178e-01 2.005704343318939209e-01 -1.069857403635978699e-01 1.483221724629402161e-02 -8.197028934955596924e-02 -3.286923766136169434e-01 7.179713249206542969e-02 -3.909765183925628662e-02 -2.633728682994842529e-01 3.166948258876800537e-02 -2.823441028594970703e-01 1.565199643373489380e-01 -5.746608227491378784e-02 -2.430357784032821655e-01
-2.849669940769672394e-02 -1.774164289236068726e-01 -1.148366741836071014e-02 3.191794753074645996e-01 2.719110548496246338e-01 1.964392513036727905e-02 -9.070657938718795776e-02 2.065168507397174835e-02 -2.461553737521171570e-02 -9.545756131410598755e-02 5.455486476421356201e-02 2.270013466477394104e-02 -2.964446544647216797e-01 -2.405638992786407471e-01 -7.256983220577239990e-02 -2.352973371744155884e-01 -6.008842587471008301e-02 4.387092310935258865e-03 1.110890228301286697e-02 1.048715487122535706e-01 -4.804777354001998901e-02 1.248318329453468323e-01 7.426175475120544434e-02 -5.378618240356445312e-01 2.652237117290496826e-01 -5.456353351473808289e-02 -2.692474424839019775e-02 -1.525528728961944580e-01 -2.414226233959197998e-01 1.813836977817118168e-03 -2.580722272396087646e-01 -1.160885170102119446e-01
-2.876741439104080200e-02 -9.493158012628555298e-02 -4.634387418627738953e-02 2.065231502056121826e-01 1.291922032833099365e-01 -5.591273307800292969e-03 7.532718032598495483e-02 8.197352290153503418e-02 1.173253878951072693e-01 -3.260608529672026634e-03 1.727556288242340088e-01 1.815092861652374268e-01 -3.388884961605072021e-01 -2.039689272642135620e-01 -6.719485670328140259e-02 7.595035247504711151e-03 3.876608237624168396e-02 -1.248436644673347473e-01 -2.619089484214782715e-01 2.022057026624679565e-01 -3.363881260156631470e-02 -4.337282106280326843e-02 -1.259136646986007690e-01 -1.965617537498474121e-01 3.679140210151672363e-01 6.838383618742227554e-03 2.227618545293807983e-01 1.760809421539306641e-01 -1.813487261533737183e-01 -2.372238934040069580e-01 -4.325982630252838135e-01 -4.736395180225372314e-02
2.199404090642929077e-01 2.481810562312602997e-02 -1.849218457937240601e-01 4.664488434791564941e-01 9.236933290958404541e-02 1.838471740484237671e-02 -1.854457557201385498e-01 1.408161371946334839e-01 7.183343172073364258e-02 1.236761957406997681e-01 4.150243476033210754e-02 1.938272565603256226e-01 -2.525194883346557617e-01 -3.178410232067108154e-01 -9.899851679801940918e-02 -5.577497184276580811e-02 -7.041276246309280396e-02 -1.368018090724945068e-01 -1.834322512149810791e-01 1.211952716112136841e-01 -4.233917593955993652e-02 -1.060785260051488876e-02 -3.054479323327541351e-02 -2.225505709648132324e-01 3.171074986457824707e-01 9.069686383008956909e-02 -1.495327800512313843e-01 9.392417967319488525e-02 -1.010809019207954407e-01 1.436789035797119141e-01 -2.924422025680541992e-01 -1.340845972299575806e-01
1.964327096939086914e-01 -2.732194662094116211e-01 -1.784243881702423096e-01 6.940673291683197021e-02 3.589160442352294922e-01 -2.506285607814788818e-01 7.113405037671327591e-03 -1.141159795224666595e-02 7.246964424848556519e-02 -1.639471948146820068e-01 -6.287192553281784058e-02 1.403185129165649414e-01 -6.832836568355560303e-02 -1.911070793867111206e-01 -6.543105840682983398e-02 6.629174947738647461e-02 1.445869207382202148e-01 1.270552575588226318e-01 -1.034866049885749817e-01 2.658711560070514679e-02 -1.535464823246002197e-01 6.463349610567092896e-02 -2.074004560708999634e-01 -2.163612991571426392e-01 1.335619986057281494e-01 -4.369567334651947021e-01 4.945444315671920776e-02 -9.493859857320785522e-02 -3.149661719799041748e-01 -2.412041574716567993e-01 9.383008629083633423e-02 -1.396289467811584473e-02
6.525868177413940430e-02 -1.576728224754333496e-01 2.250821292400360107e-01 2.112899422645568848e-01 8.291807025671005249e-02 2.124333679676055908e-01 -1.224617511034011841e-01 -7.777459174394607544e-02 -7.706762850284576416e-02 -6.292556226253509521e-02 1.538582146167755127e-01 8.224361389875411987e-02 -1.626423746347427368e-01 -1.016080528497695923e-01 -6.011401861906051636e-02 -8.498379588127136230e-02 1.606872826814651489e-01 -1.144301518797874451e-01 1.129066720604896545e-01 -1.494720781920477748e-04 -1.951409876346588135e-01 2.862993180751800537e-01 2.369602173566818237e-01 -4.607196450233459473e-01 -8.478669822216033936e-02 -2.929876446723937988e-01 -2.953983545303344727e-01 -5.152748897671699524e-02 -8.299187570810317993e-02 1.675673276185989380e-01 -2.351848334074020386e-01 -3.508866205811500549e-02
1.133989319205284119e-01 -1.156748384237289429e-01 -1.967991888523101807e-01 1.136552244424819946e-01 1.832550615072250366e-01 -1.967254728078842163e-01 -1.487317532300949097e-01 -8.479773998260498047e-02 1.910003870725631714e-01 -1.911214888095855713e-01 5.255183205008506775e-02 -2.154035121202468872e-02 -5.735871940851211548e-02 -5.533831715583801270e-01 -9.980357438325881958e-02 1.690199077129364014e-01 2.887796238064765930e-02 9.079255908727645874e-02 -3.006889820098876953e-01 -4.590327292680740356e-02 -5.465782806277275085e-02 -4.999518860131502151e-03 -2.419893145561218262e-01 -3.518437147140502930e-01 8.381167054176330566e-02 -1.328188180923461914e-01 -8.401623368263244629e-02 6.575118750333786011e-02 -2.002372890710830688e-01 2.839294495061039925e-03 3.865163028240203857e-02 1.778314411640167236e-01
1.126990243792533875e-01 -1.296429634094238281e-01 -2.080475538969039917e-01 3.636259352788329124e-03 9.206521511077880859e-02 -7.631663233041763306e-02 -3.247435986995697021e-01 -1.428630053997039795e-01 -6.103394553065299988e-03 1.162976324558258057e-01 3.982438743114471436e-01 1.361134052276611328e-01 -3.863272070884704590e-02 -4.352338314056396484e-01 -1.074033454060554504e-01 1.072626560926437378e-01 2.360480278730392456e-02 4.820035025477409363e-02 -1.380191892385482788e-01 2.099409550428390503e-01 -4.215606674551963806e-02 -2.003332376480102539e-01 -2.652236521244049072e-01 -1.992378234863281250e-01 -1.524635851383209229e-01 -2.344238907098770142e-01 -9.668648242950439453e-02 6.085300818085670471e-02 -1.849182248115539551e-01 8.709765225648880005e-02 -1.702383160591125488e-01 -4.908558726310729980e-02
-1.695728115737438202e-02 -8.954966068267822266e-02 -8.933119475841522217e-02 1.488900333642959595e-01 1.581231057643890381e-01 -6.128507107496261597e-02 -1.370701491832733154e-01 -3.135668858885765076e-02 -2.289750799536705017e-02 1.722382456064224243e-01 -2.765770815312862396e-02 1.685026288032531738e-02 -3.082870841026306152e-01 -1.212620660662651062e-01 -8.591607958078384399e-02 3.500092774629592896e-03 -9.354024194180965424e-03 -5.052168294787406921e-02 -2.102372795343399048e-01 1.964120119810104370e-01 -6.299448013305664062e-02 2.328297048807144165e-01 -1.548156738281250000e-01 -5.678478479385375977e-01 2.569830417633056641e-01 -5.224324017763137817e-02 7.956932485103607178e-02 -2.296107262372970581e-01 -5.237559601664543152e-02 -2.132348865270614624e-01 -2.428601384162902832e-01 -1.990140676498413086e-01
2.088253498077392578e-01 1.690719127655029297e-01 -1.908819377422332764e-01 2.332699745893478394e-01 3.582776188850402832e-01 8.138761669397354126e-02 -1.167725473642349243e-01 -1.521151214838027954e-01 -8.169511705636978149e-02 -1.364269554615020752e-01 1.339237391948699951e-02 2.180903851985931396e-01 -2.515909075736999512e-01 -1.388177275657653809e-01 -4.494923725724220276e-02 -2.529941499233245850e-01 -1.045426726341247559e-01 -2.203387208282947540e-03 -3.448920324444770813e-02 3.782527744770050049e-01 -5.990084260702133179e-02 7.997203618288040161e-02 -5.499854311347007751e-02 -3.626042902469635010e-01 9.096813946962356567e-02 2.280643284320831299e-01 -1.277756541967391968e-01 1.348532550036907196e-02 -1.145999431610107422e-01 -1.554227061569690704e-02 -2.297672778367996216e-01 -3.027488291263580322e-02
1.271974574774503708e-02 -1.490408182144165039e-02 4.082778841257095337e-02 3.697972297668457031e-01 4.487445950508117676e-02 -5.561786517500877380e-02 -2.573543190956115723e-01 -9.523991495370864868e-02 8.356605470180511475e-02 -1.181864738464355469e-01 9.959690272808074951e-03 -6.211017817258834839e-02 -3.145463764667510986e-01 -3.744624555110931396e-02 1.201499849557876587e-01 -1.594026386737823486e-01 1.214670166373252869e-01 9.044201113283634186e-03 -2.572532892227172852e-01 2.307059615850448608e-01 -3.056262852624058723e-03 2.539628744125366211e-01 -5.340589210391044617e-03 -4.605031311511993408e-01 2.806171178817749023e-01 -8.956471458077430725e-03 -9.053166210651397705e-02 -8.140169084072113037e-02 -1.436825245618820190e-01 -1.949355900287628174e-01 -2.292587608098983765e-01 -2.042075619101524353e-03
1.003894507884979248e-01 -8.550329506397247314e-02 3.156569972634315491e-02 1.744470447301864624e-01 1.797324419021606445e-01 -4.717118665575981140e-02 -1.010128632187843323e-01 9.675835072994232178e-02 -2.034602761268615723e-01 -8.433330059051513672e-02 -5.238679423928260803e-02 4.757256060838699341e-02 5.850008223205804825e-03 6.277033686637878418e-02 -1.544778048992156982e-01 1.334446389228105545e-02 8.843425661325454712e-02 -2.771136760711669922e-01 -1.039776653051376343e-01 2.134544104337692261e-01 -2.489869743585586548e-01 3.276920318603515625e-01 -2.155856490135192871e-01 -4.436812400817871094e-01 1.201770678162574768e-01 -1.763473004102706909e-01 -3.021875023841857910e-01 1.002294421195983887e-01 4.565142467617988586e-02 1.535227894783020020e-01 -1.756521910429000854e-01 2.417690753936767578e-01
-9.267745167016983032e-02 -1.846327483654022217e-01 -1.616225205361843109e-02 4.337488114833831787e-01 1.070609539747238159e-01 -1.125062704086303711e-01 -2.380473911762237549e-01 -1.588540524244308472e-01 9.186229854822158813e-02 7.892448455095291138e-02 9.383975411765277386e-04 1.914332658052444458e-01 -2.992830574512481689e-01 -9.105846285820007324e-02 3.756771981716156006e-02 -1.393717825412750244e-01 1.004279684275388718e-02 -1.539881676435470581e-01 1.765323057770729065e-02 1.559782326221466064e-01 -6.416821479797363281e-02 7.964961230754852295e-02 -1.307112872600555420e-01 -1.572821289300918579e-01 2.414835393428802490e-01 -2.152317613363265991e-01 1.529569029808044434e-01 -2.753104567527770996e-01 -3.305010795593261719e-01 -1.847083568572998047e-01 -1.141113266348838806e-01 -1.787441968917846680e-01
2.035221010446548462e-01 -1.520158201456069946e-01 -2.575984001159667969e-01 -7.572667300701141357e-02 -8.750008791685104370e-02 -1.016317680478096008e-01 -2.537747621536254883e-01 -1.025142669677734375e-01 8.723825961351394653e-02 -1.308330744504928589e-01 1.719644069671630859e-01 5.977950990200042725e-02 -2.989501953125000000e-01 -2.754394710063934326e-01 5.227847769856452942e-02 1.124260798096656799e-01 2.963220775127410889e-01 -6.588943302631378174e-02 -1.056564673781394958e-01 2.065871953964233398e-01 -9.847977757453918457e-02 -1.000335589051246643e-01 -2.135739326477050781e-01 -9.756400436162948608e-02 2.678705155849456787e-01 -3.201839029788970947e-01 -1.714060306549072266e-01 -6.882326304912567139e-02 -8.399032801389694214e-02 -3.043309748172760010e-01 -8.464644663035869598e-03 -5.512700974941253662e-02
1.972222141921520233e-02 -2.476365566253662109e-01 -1.659757792949676514e-01 2.394373416900634766e-01 1.654136627912521362e-01 -2.129953801631927490e-01 -1.827996373176574707e-01 -5.519738420844078064e-02 1.811890304088592529e-01 -1.396510452032089233e-01 2.427836507558822632e-01 4.400955513119697571e-02 -1.936247497797012329e-01 -2.889412939548492432e-01 -5.330192670226097107e-02 1.541081368923187256e-01 -2.897297963500022888e-02 2.707603760063648224e-02 -1.038932129740715027e-01 6.091444939374923706e-02 -5.407183244824409485e-02 1.842484064400196075e-02 -3.651889264583587646e-01 -2.776623368263244629e-01 1.120727956295013428e-01 -2.904080152511596680e-01 -1.645355224609375000e-01 -1.096063330769538879e-01 -2.641912400722503662e-01 1.809605658054351807e-01 1.141049861907958984e-01 4.573322087526321411e-02
-1.191144660115242004e-01 3.836802765727043152e-02 -2.284806817770004272e-01 -5.267788469791412354e-02 1.615692228078842163e-01 -1.803750731050968170e-02 -2.593249678611755371e-01 -8.029000833630561829e-03 -3.185839951038360596e-02 -1.563960611820220947e-01 3.057984411716461182e-01 -2.409268617630004883e-01 -1.058526933193206787e-01 -2.150351703166961670e-01 -5.567901208996772766e-02 1.419217139482498169e-01 2.172380238771438599e-01 7.719573378562927246e-02 -3.006594777107238770e-01 -1.951886154711246490e-02 1.467179507017135620e-02 9.239046275615692139e-02 -9.962669759988784790e-02 -2.123413980007171631e-01 1.198529228568077087e-01 -3.560246527194976807e-01 -1.471060961484909058e-01 1.038308590650558472e-01 -4.359154999256134033e-01 7.611518353223800659e-02 -2.187922038137912750e-02 -1.921443082392215729e-02
-8.829464018344879150e-02 -5.283687636256217957e-02 1.902134865522384644e-01 3.523274660110473633e-01 9.340012073516845703e-02 -1.859321445226669312e-01 -2.262301743030548096e-01 -1.477964520454406738e-01 -1.592759788036346436e-02 1.009602174162864685e-01 1.484869867563247681e-01 2.134295552968978882e-02 -2.041816711425781250e-01 -1.534282565116882324e-01 -9.314319491386413574e-02 -1.271303892135620117e-01 -1.923383772373199463e-02 -1.382111608982086182e-01 2.844966761767864227e-02 2.418535053730010986e-01 -5.730969831347465515e-02 9.336818009614944458e-02 -3.104993402957916260e-01 -4.080000817775726318e-01 3.637843430042266846e-01 -1.256578564643859863e-01 1.539745032787322998e-01 -1.821897923946380615e-03 -2.075219899415969849e-01 -5.967678502202033997e-02 -3.488945215940475464e-02 -1.281580626964569092e-01
4.710441827774047852e-02 -2.455733567476272583e-01 -3.810794651508331299e-02 2.351275831460952759e-01 3.534123599529266357e-01 -2.251828908920288086e-01 -9.694430232048034668e-02 7.770814467221498489e-03 1.486408561468124390e-01 -1.119781807065010071e-01 2.406083643436431885e-01 8.001944422721862793e-02 -2.303850054740905762e-01 -2.674930989742279053e-01 4.225460439920425415e-02 1.206696480512619019e-01 2.669459208846092224e-02 1.251920461654663086e-01 -2.267313599586486816e-01 6.934191286563873291e-02 -1.388913989067077637e-01 -9.333126991987228394e-02 -3.318310976028442383e-01 -1.827308386564254761e-01 3.378548473119735718e-02 -1.953271031379699707e-01 -2.072521001100540161e-01 -3.937134891748428345e-02 -2.735000550746917725e-01 8.003540337085723877e-02 1.197424232959747314e-01 1.797705143690109253e-01
1.376881599426269531e-01 -1.412024646997451782e-01 -2.111646384000778198e-01 2.509449124336242676e-01 1.597867608070373535e-01 -2.830154895782470703e-01 -1.639783829450607300e-01 1.253742575645446777e-01 8.768058568239212036e-02 4.107498005032539368e-02 1.018340289592742920e-01 1.289159953594207764e-01 -9.436772763729095459e-02 -2.220202982425689697e-01 -1.757318973541259766e-01 -7.275946438312530518e-03 1.378376781940460205e-01 4.974871501326560974e-02 -3.505741953849792480e-01 -1.108943745493888855e-01 -2.253645211458206177e-01 -4.538778960704803467e-02 -2.753720283508300781e-01 -3.204353153705596924e-01 1.355085074901580811e-01 -2.038751542568206787e-01 -8.309681899845600128e-03 -7.591623067855834961e-02 -3.277603983879089355e-01 3.629719093441963196e-02 1.158609762787818909e-01 -6.201244145631790161e-02
-1.022450104355812073e-01 -1.185659989714622498e-01 -1.813542284071445465e-02 2.570240497589111328e-01 7.873536646366119385e-02 -1.754751801490783691e-01 -5.231359601020812988e-02 9.714793413877487183e-02 -3.533753752708435059e-01 -3.414924815297126770e-02 -6.997369229793548584e-02 1.770248562097549438e-01 -2.683413624763488770e-01 -1.678403466939926147e-01 -2.148639708757400513e-01 -3.388540446758270264e-02 3.652613461017608643e-01 1.138669252395629883e-02 -1.236633732914924622e-01 1.533378064632415771e-01 -6.138470768928527832e-02 8.272188901901245117e-02 1.093401014804840088e-01 -8.844996243715286255e-02 1.829466670751571655e-01 -3.593103289604187012e-01 -7.847315073013305664e-02 1.110483705997467041e-01 -2.213845103979110718e-01 2.569958567619323730e-01 -1.138463839888572693e-01 -1.958149075508117676e-01
1.149164661765098572e-01 -2.723859846591949463e-01 4.135560244321823120e-02 2.427953481674194336e-01 3.848932087421417236e-01 -5.063693970441818237e-02 6.023539230227470398e-02 1.392096579074859619e-01 -6.631217896938323975e-02 1.769311726093292236e-01 -6.078514829277992249e-02 1.269521266222000122e-01 -9.880417585372924805e-02 -2.581368982791900635e-01 -3.305025100708007812e-01 6.389472167938947678e-03 -1.733391582965850830e-01 2.059353701770305634e-02 -1.857517659664154053e-01 1.665960252285003662e-01 -8.736919611692428589e-02 1.671356856822967529e-01 -1.438653618097305298e-01 -1.475453227758407593e-01 -9.251654148101806641e-02 -3.314490914344787598e-01 -1.259048879146575928e-01 2.136772572994232178e-01 -2.370244115591049194e-01 -1.604462414979934692e-01 4.519595578312873840e-02 -4.883977398276329041e-02
-2.187471091747283936e-02 -1.134466603398323059e-01 3.025639057159423828e-01 1.137348115444183350e-01 2.176989912986755371e-01 -6.693407893180847168e-02 1.631794124841690063e-01 -1.022961456328630447e-02 -3.493323922157287598e-01 3.255364298820495605e-02 1.175103038549423218e-01 1.826223433017730713e-01 -3.822970688343048096e-01 -1.425410956144332886e-01 -1.875049918889999390e-01 2.350176572799682617e-01 7.462795823812484741e-02 -1.260142400860786438e-02 -2.316035479307174683e-01 1.516210883855819702e-01 -3.783114999532699585e-02 2.653880417346954346e-01 -9.681142866611480713e-02 -2.185619026422500610e-01 1.692154556512832642e-01 -2.613735496997833252e-01 -1.536621749401092529e-01 -1.795818507671356201e-01 -5.793607234954833984e-02 -9.952803142368793488e-03 1.942244730889797211e-02 9.190968424081802368e-02
1.622081249952316284e-01 -1.389980316162109375e-01 7.015188783407211304e-02 -1.372605841606855392e-02 2.700419723987579346e-01 -2.036658227443695068e-01 1.064463183283805847e-01 -2.015367150306701660e-01 -1.627621427178382874e-02 2.260552532970905304e-02 -9.862378239631652832e-02 1.620732396841049194e-01 -2.560124993324279785e-01 -2.110825031995773315e-01 -2.127991020679473877e-01 -8.701743185520172119e-02 2.148213386535644531e-01 -1.672494411468505859e-02 -1.113278493285179138e-01 2.007639408111572266e-01 -1.561481803655624390e-01 2.111642956733703613e-01 9.465660899877548218e-02 -3.557773232460021973e-01 2.420485615730285645e-01 -6.524084508419036865e-02 -4.231915250420570374e-02 1.057791784405708313e-01 2.671945281326770782e-02 2.013861984014511108e-01 -2.306303977966308594e-01 -3.305470347404479980e-01
8.447372168302536011e-02 -3.121965825557708740e-01 1.468342542648315430e-01 2.191473245620727539e-01 1.105016544461250305e-01 -1.802815645933151245e-01 -1.662914305925369263e-01 3.119752183556556702e-02 1.993095874786376953e-01 9.496250748634338379e-02 -2.116209566593170166e-01 4.372725728899240494e-03 -4.555339366197586060e-02 -2.361698001623153687e-01 1.010615825653076172e-01 1.488672792911529541e-01 2.104221135377883911e-01 -3.322454169392585754e-02 -1.243710517883300781e-01 -3.887737169861793518e-02 7.961957901716232300e-02 3.201539218425750732e-01 -3.003502786159515381e-01 -2.524787485599517822e-01 7.274442166090011597e-02 -5.401374399662017822e-02 -7.093320786952972412e-02 1.829446256160736084e-01 -3.880023360252380371e-01 -1.816958039999008179e-01 -1.134206131100654602e-01 -2.036939747631549835e-02
1.116377860307693481e-01 -3.836697340011596680e-01 1.710360795259475708e-01 3.216435015201568604e-01 3.141705691814422607e-01 -1.454996764659881592e-01 -4.827987402677536011e-02 2.451973967254161835e-02 3.864231333136558533e-02 1.143312454223632812e-01 8.199821412563323975e-02 6.293340772390365601e-02 -4.464167058467864990e-01 1.278996584005653858e-03 -5.790329724550247192e-02 -1.030456945300102234e-01 -1.400242187082767487e-02 2.519597858190536499e-02 8.160385489463806152e-02 1.654494702816009521e-01 -1.331492066383361816e-01 3.315410614013671875e-01 -9.039571136236190796e-02 3.404819220304489136e-02 3.782140091061592102e-02 -2.256326228380203247e-01 -3.822941705584526062e-02 -3.628715872764587402e-03 -7.521320134401321411e-02 -1.567581444978713989e-01 -2.827641069889068604e-01 -1.023124009370803833e-01
-4.615217447280883789e-02 -2.719788253307342529e-01 -1.237708255648612976e-01 1.583743095397949219e-01 2.255522608757019043e-01 -2.311351001262664795e-01 -2.512435913085937500e-01 -1.154056563973426819e-01 2.794161438941955566e-01 -3.407276049256324768e-02 2.967651784420013428e-01 -2.564213052392005920e-02 -2.374096661806106567e-01 -2.890158295631408691e-01 -3.478268533945083618e-02 7.204851508140563965e-02 7.541975378990173340e-02 3.356859087944030762e-02 -9.662038832902908325e-02 1.260736491531133652e-03 -6.419799476861953735e-02 3.167599439620971680e-02 -3.601687848567962646e-01 -1.121376603841781616e-01 7.325775921344757080e-02 -2.607187926769256592e-01 -2.392464876174926758e-01 -7.298704981803894043e-02 -1.583979576826095581e-01 1.505393683910369873e-01 6.075610965490341187e-02 1.938492655754089355e-01
-1.189861446619033813e-01 5.276437476277351379e-02 -8.054257184267044067e-02 3.300134837627410889e-01 2.084098011255264282e-01 2.222904860973358154e-01 1.492809951305389404e-01 -2.329408423975110054e-03 -1.598137617111206055e-01 -1.649802178144454956e-01 2.325079031288623810e-02 2.756860554218292236e-01 -2.401242554187774658e-01 -5.157331749796867371e-02 -2.370948493480682373e-01 -2.926587685942649841e-02 2.809591889381408691e-01 3.926774114370346069e-02 -2.441304624080657959e-01 1.599908173084259033e-01 -1.824954301118850708e-01 1.936436295509338379e-01 8.404595428146421909e-04 -3.559501767158508301e-01 -1.644059121608734131e-01 -1.683321744203567505e-01 4.423450306057929993e-02 -9.630504250526428223e-02 -4.730078950524330139e-02 2.178728580474853516e-01 -4.064093809574842453e-03 -1.622734665870666504e-01
2.006726106628775597e-03 -1.850070357322692871e-01 5.009494256228208542e-03 1.100403815507888794e-01 2.649916112422943115e-01 -1.062368825078010559e-01 -1.368559151887893677e-01 -1.647652089595794678e-01 2.350521832704544067e-01 -1.063809245824813843e-01 2.504843771457672119e-01 1.563804745674133301e-01 -1.433847099542617798e-01 -2.604321539402008057e-01 -6.397379189729690552e-02 1.614573001861572266e-01 6.526715308427810669e-02 -7.591293752193450928e-02 -1.978911608457565308e-01 3.520484268665313721e-02 -2.209023982286453247e-01 -8.612540364265441895e-02 -2.590315341949462891e-01 -2.037069052457809448e-01 9.992973506450653076e-02 -2.735497653484344482e-01 -1.273288726806640625e-01 -9.955716133117675781e-02 -3.779019415378570557e-01 1.760029047727584839e-01 1.719734966754913330e-01 1.562298536300659180e-01
-2.470546402037143707e-02 1.592716574668884277e-01 -6.068649888038635254e-02 3.098857998847961426e-01 5.089361593127250671e-02 -2.368671633303165436e-02 -9.094104170799255371e-02 -1.654581129550933838e-01 -6.454294174909591675e-02 -1.386722773313522339e-01 -1.789202541112899780e-01 1.777589172124862671e-01 -1.255735605955123901e-01 -3.975751996040344238e-01 -3.559095039963722229e-02 1.856862008571624756e-01 3.833241388201713562e-02 -4.576456919312477112e-02 -1.278815567493438721e-01 1.896926313638687134e-01 -1.223447173833847046e-01 2.048047184944152832e-01 -2.420381177216768265e-03 -3.423041477799415588e-02 -9.896235913038253784e-02 -3.535367548465728760e-01 -3.446395695209503174e-01 -2.164835110306739807e-02 -1.997661143541336060e-01 2.087442427873611450e-01 -2.866021990776062012e-01 -7.269605994224548340e-02
-1.850530654191970825e-01 -1.434185504913330078e-01 -6.984077394008636475e-02 2.280981689691543579e-01 5.263457819819450378e-02 -5.061259493231773376e-02 -6.876739114522933960e-02 5.861649662256240845e-02 1.495580002665519714e-02 1.604735851287841797e-01 -4.875384271144866943e-02 1.308905985206365585e-02 -2.893562316894531250e-01 -2.414591461420059204e-01 -7.143405079841613770e-02 -4.138464331626892090e-01 1.260948777198791504e-01 -3.307267092168331146e-03 -1.507602781057357788e-01 2.574703097343444824e-01 -2.644022554159164429e-02 2.016639560461044312e-01 -1.816692799329757690e-01 -3.480714261531829834e-01 3.743331432342529297e-01 -1.136407554149627686e-01 -4.137682542204856873e-02 -2.825738489627838135e-02 -1.447733491659164429e-01 -1.557715088129043579e-01 -1.547122448682785034e-01 5.189512670040130615e-02
-6.927433609962463379e-02 -1.792345792055130005e-01 -3.103968221694231033e-03 1.470637172460556030e-01 2.909709215164184570e-01 -2.354003638029098511e-01 -1.543588489294052124e-01 -5.119226872920989990e-02 2.864127755165100098e-01 -9.412804245948791504e-02 2.607314288616180420e-01 4.062518477439880371e-02 -2.629020512104034424e-01 -2.832581400871276855e-01 6.026218645274639130e-03 2.836349606513977051e-02 7.375594228506088257e-02 1.284244656562805176e-01 -9.446657449007034302e-02 1.045094281435012817e-01 -8.815848082304000854e-02 -2.103393711149692535e-02 -3.735733330249786377e-01 -1.128967255353927612e-01 1.365411840379238129e-02 -2.593358457088470459e-01 -1.345511078834533691e-01 -1.249241083860397339e-01 -2.792382836341857910e-01 1.279464215040206909e-01 1.375112980604171753e-01 2.179342061281204224e-01
2.590379118919372559e-01 7.844159379601478577e-03 -4.421993345022201538e-02 2.591950595378875732e-01 4.902262985706329346e-02 4.530734941363334656e-02 -1.333154737949371338e-01 -6.397233158349990845e-02 2.577464655041694641e-02 3.791457787156105042e-02 2.115370780229568481e-01 1.005447134375572205e-01 -1.584371030330657959e-01 -6.701242178678512573e-02 -1.332034543156623840e-02 -9.189195930957794189e-02 8.636178821325302124e-02 -2.193177342414855957e-01 1.095432415604591370e-01 3.015283644199371338e-01 -1.280763149261474609e-01 4.536209106445312500e-01 -1.137249991297721863e-01 -3.636237978935241699e-01 9.199325740337371826e-02 -2.032835334539413452e-01 -1.107425466179847717e-01 -1.189481765031814575e-01 -1.392523050308227539e-01 -6.840877979993820190e-02 -3.395398855209350586e-01 -2.895979024469852448e-02
-1.727001667022705078e-01 -2.252217829227447510e-01 -7.588826119899749756e-02 3.355540633201599121e-01 1.275186389684677124e-01 -1.897177845239639282e-01 -2.654478140175342560e-02 1.333056092262268066e-01 2.067962661385536194e-02 4.971567913889884949e-02 1.958818733692169189e-02 -1.084080338478088379e-01 -3.744879066944122314e-01 -1.775201112031936646e-01 1.479073166847229004e-01 -1.365334540605545044e-01 1.089771240949630737e-01 -1.530524492263793945e-01 -8.832780271768569946e-02 1.601855009794235229e-01 -7.911836355924606323e-02 1.428687125444412231e-01 -1.072035655379295349e-01 -4.362126588821411133e-01 2.310338765382766724e-01 -2.820017561316490173e-02 -1.901640594005584717e-01 -6.210942566394805908e-02 -2.117993980646133423e-01 -1.761806905269622803e-01 -1.821502447128295898e-01 -5.080155655741691589e-02
5.094676092267036438e-02 -3.939441218972206116e-02 -9.126212098635733128e-04 1.826552301645278931e-01 2.909369766712188721e-01 4.923699423670768738e-02 -1.257506757974624634e-01 1.320243030786514282e-01 -2.407714538276195526e-02 2.633555326610803604e-03 -3.083912422880530357e-03 1.807638406753540039e-01 -6.721024960279464722e-02 7.476361095905303955e-02 1.690680235624313354e-01 -2.146414481103420258e-02 -4.207700863480567932e-02 -9.482903778553009033e-02 1.024171337485313416e-01 2.504978179931640625e-01 -2.742034196853637695e-01 2.360666543245315552e-01 1.289626061916351318e-01 -4.466760754585266113e-01 1.111102327704429626e-01 -3.392749726772308350e-01 -1.534086614847183228e-01 -6.944756954908370972e-02 -2.305600941181182861e-01 2.029075920581817627e-01 -2.950851917266845703e-01 -3.835517540574073792e-02
1.280167102813720703e-01 -1.913189440965652466e-01 1.058227345347404480e-01 2.587723135948181152e-01 2.941649258136749268e-01 -1.935700178146362305e-01 -1.452488452196121216e-01 -4.949336126446723938e-02 1.394048184156417847e-01 7.333298027515411377e-02 -5.801244080066680908e-02 2.530403435230255127e-02 -3.173760473728179932e-01 -2.294341623783111572e-01 -2.032951563596725464e-01 6.504466384649276733e-02 -1.018258556723594666e-01 -1.025014892220497131e-01 -1.082225590944290161e-01 4.819180816411972046e-02 1.429677661508321762e-02 2.728621363639831543e-01 -3.150085508823394775e-01 -3.146173357963562012e-01 5.277510359883308411e-02 1.000016927719116211e-01 1.216239854693412781e-01 -2.482277899980545044e-01 -1.385474354028701782e-01 -2.465636581182479858e-01 -8.882645517587661743e-02 9.326083213090896606e-02
8.318705856800079346e-02 -2.964280918240547180e-02 6.466167047619819641e-03 1.223384737968444824e-01 -1.048096418380737305e-01 5.976036190986633301e-03 -1.298605054616928101e-01 -2.011279165744781494e-01 -3.161458075046539307e-01 -2.802820503711700439e-02 -1.220465749502182007e-01 3.151975870132446289e-01 -3.857395648956298828e-01 -2.377538830041885376e-01 1.415113657712936401e-01 8.071869611740112305e-02 1.299809664487838745e-02 3.416650230064988136e-03 -4.622573405504226685e-02 -2.352423816919326782e-01 -1.120861321687698364e-01 -7.363373041152954102e-02 -3.330949842929840088e-01 -3.208212554454803467e-01 4.960082098841667175e-02 -3.538418710231781006e-01 9.264499694108963013e-02 4.123869538307189941e-02 -1.513893604278564453e-01 -8.994274586439132690e-02 4.488890990614891052e-03 -5.930715054273605347e-02
3.604989871382713318e-02 -3.208923041820526123e-01 1.201956197619438171e-01 4.215215742588043213e-01 2.922220826148986816e-01 -1.906048655509948730e-01 -5.160012096166610718e-02 3.652965277433395386e-02 3.448179364204406738e-02 2.497268617153167725e-01 4.289752990007400513e-02 -9.396614879369735718e-02 -3.739671111106872559e-01 -3.650045022368431091e-02 -5.000437796115875244e-02 -6.021609529852867126e-02 4.519779607653617859e-02 6.238323450088500977e-02 -6.212542206048965454e-02 1.683062165975570679e-01 -5.706891044974327087e-02 3.127682209014892578e-01 -2.536418437957763672e-01 -1.924415826797485352e-01 6.144355237483978271e-02 -1.690824776887893677e-01 2.180153690278530121e-02 9.047318249940872192e-02 -7.558155059814453125e-02 -8.930570632219314575e-02 -2.432145327329635620e-01 -4.372090473771095276e-02
1.128774732351303101e-01 -9.122101217508316040e-02 -1.689953058958053589e-01 1.962553262710571289e-01 3.001066148281097412e-01 -4.120016843080520630e-02 8.475968986749649048e-02 -4.773894697427749634e-02 1.701856106519699097e-01 9.281264990568161011e-02 -1.502265483140945435e-01 2.892944812774658203e-01 -3.042300641536712646e-01 -2.067542523145675659e-01 -2.111483216285705566e-01 2.257129848003387451e-01 -1.264565587043762207e-01 2.064894139766693115e-01 -2.449360936880111694e-01 1.101034507155418396e-01 2.447449602186679840e-02 -4.030529037117958069e-02 4.290428385138511658e-02 -4.021456241607666016e-01 9.320979565382003784e-02 4.101628810167312622e-02 -8.796262741088867188e-02 -7.045011967420578003e-02 7.779474556446075439e-02 -2.429803907871246338e-01 -2.064351141452789307e-01 -9.304978698492050171e-02
6.142735481262207031e-02 -2.283174842596054077e-01 1.513435393571853638e-01 3.247144818305969238e-01 1.836335808038711548e-01 -7.338753342628479004e-02 3.400970995426177979e-02 1.327444612979888916e-01 1.721595078706741333e-01 -1.591311842203140259e-01 8.287917822599411011e-02 1.438048481941223145e-01 -3.339664041996002197e-01 -6.306216865777969360e-02 -1.074202707968652248e-03 -1.504151076078414917e-01 -4.124363884329795837e-02 4.487264528870582581e-02 -1.179560422897338867e-01 1.837163567543029785e-01 -6.769875530153512955e-03 8.346146345138549805e-02 -7.175328582525253296e-02 -4.147175848484039307e-01 2.409179955720901489e-01 -1.953404247760772705e-01 -3.433103114366531372e-02 -2.173339128494262695e-01 -4.791869223117828369e-02 -3.308114409446716309e-01 -1.826081126928329468e-01 -1.095489114522933960e-01
3.787749633193016052e-02 -2.509057819843292236e-01 -8.703964948654174805e-02 1.358311474323272705e-01 2.157638370990753174e-01 -1.066184341907501221e-01 -2.950792610645294189e-01 -4.854080826044082642e-02 1.426291465759277344e-01 -8.315170556306838989e-02 3.977314531803131104e-01 -1.889153756201267242e-02 -3.641950190067291260e-01 -3.705209195613861084e-01 2.160953730344772339e-02 1.457012593746185303e-01 4.236603528261184692e-02 1.105814129114151001e-01 -8.477836847305297852e-02 7.261977344751358032e-02 -2.133708819746971130e-02 -1.804406009614467621e-02 -3.034914135932922363e-01 -9.262795001268386841e-02 4.904336109757423401e-02 -2.573197484016418457e-01 -1.980275660753250122e-01 3.954155370593070984e-02 -1.365579068660736084e-01 1.195472478866577148e-01 1.079175770282745361e-01 5.363880097866058350e-02
3.990644589066505432e-02 7.666633464395999908e-03 2.307795546948909760e-02 -3.457392752170562744e-02 3.084205687046051025e-01 -2.363784909248352051e-01 -1.500084158033132553e-02 1.481164991855621338e-02 -9.065542370080947876e-02 -3.439659625291824341e-02 -1.128893569111824036e-01 2.567515335977077484e-02 -4.696719050407409668e-01 -1.051155403256416321e-01 5.579995736479759216e-02 7.378773391246795654e-02 2.053166925907135010e-01 1.951610445976257324e-01 -4.302129521965980530e-02 3.841188549995422363e-01 -8.510547690093517303e-03 8.868597447872161865e-03 -2.731209695339202881e-01 -2.021529376506805420e-01 -7.446928322315216064e-02 -1.342403888702392578e-01 -2.077195793390274048e-01 -1.060567572712898254e-01 -6.787402927875518799e-02 2.651353180408477783e-01 -2.527167499065399170e-01 -1.420930325984954834e-01
1.045759543776512146e-01 -2.589970529079437256e-01 -1.445438712835311890e-01 7.627637684345245361e-02 1.485293656587600708e-01 -1.233568638563156128e-01 -2.083257138729095459e-01 -4.494522139430046082e-02 8.772720396518707275e-02 -2.860365994274616241e-02 -8.622615784406661987e-02 1.592993140220642090e-01 -8.400430530309677124e-02 -4.116100668907165527e-01 -2.333914041519165039e-01 4.973263293504714966e-02 9.809840470552444458e-02 5.801112204790115356e-02 -2.772255837917327881e-01 2.398767322301864624e-02 -4.136414527893066406e-01 2.418350800871849060e-02 -3.345522284507751465e-01 -2.196305841207504272e-01 1.175823658704757690e-01 -2.429648786783218384e-01 3.615886345505714417e-02 -1.362382918596267700e-01 -5.036687850952148438e-02 -1.155305579304695129e-01 7.606694102287292480e-02 3.413076698780059814e-02
1.711872816085815430e-01 -1.833496838808059692e-01 6.539735943078994751e-02 4.216957986354827881e-01 2.059349417686462402e-01 -1.352631896734237671e-01 -1.371655613183975220e-01 -2.275802940130233765e-01 -9.300263971090316772e-02 -2.595653943717479706e-02 -8.041719347238540649e-02 5.314456298947334290e-02 -1.745815724134445190e-01 -1.373668164014816284e-01 -4.066530242562294006e-02 -5.033652763813734055e-03 1.162635311484336853e-01 7.614187779836356640e-05 -8.676436543464660645e-02 1.467877179384231567e-01 -3.175894170999526978e-02 1.744808107614517212e-01 1.799667999148368835e-02 -3.277447223663330078e-01 2.043832838535308838e-01 -2.326271533966064453e-01 8.336612023413181305e-03 2.081114612519741058e-02 1.460008174180984497e-01 -2.002181671559810638e-02 -4.213456809520721436e-01 -2.767574787139892578e-01
2.831056527793407440e-02 -2.896683216094970703e-01 -1.704214811325073242e-01 1.939984709024429321e-01 6.985043734312057495e-02 -1.273119151592254639e-01 -2.540466189384460449e-01 -6.784987449645996094e-02 1.891125142574310303e-01 -1.607688367366790771e-01 1.723584532737731934e-01 7.576848380267620087e-03 -3.452838584780693054e-02 -2.626637816429138184e-01 4.421489685773849487e-02 3.006131649017333984e-01 2.073612958192825317e-01 -2.451374381780624390e-02 -2.934731841087341309e-01 2.364253252744674683e-02 -6.670666486024856567e-02 -7.133145630359649658e-02 -2.562620341777801514e-01 -2.799010276794433594e-01 -8.483885228633880615e-02 -3.577227890491485596e-01 -1.909537464380264282e-01 3.458961471915245056e-02 -1.667726337909698486e-01 7.726802676916122437e-02 -1.066681072115898132e-01 -5.172953754663467407e-02
2.859902940690517426e-02 1.888970136642456055e-01 8.772615343332290649e-02 1.653567701578140259e-01 3.556234538555145264e-01 -5.519202724099159241e-02 -3.337231278419494629e-02 3.333871960639953613e-01 2.290299348533153534e-02 -4.032569006085395813e-02 -8.656351268291473389e-02 1.331854313611984253e-01 -5.580921098589897156e-02 -2.358804494142532349e-01 -3.626498281955718994e-01 6.197790428996086121e-02 2.040310800075531006e-01 2.372760623693466187e-01 -8.602166920900344849e-02 1.128206327557563782e-01 -1.645355969667434692e-01 1.166959255933761597e-01 5.220441520214080811e-02 -1.505127996206283569e-01 2.314076274633407593e-01 -3.461852371692657471e-01 -4.207014292478561401e-02 2.185047268867492676e-01 -7.617816329002380371e-03 1.262205541133880615e-01 -1.721598207950592041e-01 -1.119411513209342957e-01
-1.742997467517852783e-01 7.599171251058578491e-02 -5.986385792493820190e-02 4.009652435779571533e-01 1.012401357293128967e-01 4.160108976066112518e-03 3.822452947497367859e-02 7.375836721621453762e-04 -1.843064576387405396e-01 -1.356896013021469116e-01 7.821387797594070435e-02 3.768352270126342773e-01 -1.949920654296875000e-01 -2.838302254676818848e-01 5.015411600470542908e-02 1.033449079841375351e-02 -1.402574479579925537e-01 -3.328224993310868740e-04 -5.594224855303764343e-02 2.048901915550231934e-01 -2.802891470491886139e-02 8.087084442377090454e-02 -1.284969002008438110e-01 -4.350073635578155518e-01 5.519652622751891613e-04 9.707776457071304321e-02 -2.599075436592102051e-01 2.037084698677062988e-01 1.405740082263946533e-01 -3.044605068862438202e-02 -6.271631270647048950e-02 -2.123860269784927368e-01
-5.372760072350502014e-02 -1.407919228076934814e-01 -1.468905061483383179e-01 2.405556589365005493e-01 1.738448888063430786e-01 -1.792980134487152100e-01 -1.927517503499984741e-01 -7.387290894985198975e-02 1.850981414318084717e-01 -6.324915587902069092e-02 3.513861000537872314e-01 3.544865176081657410e-02 -3.079968392848968506e-01 -2.551512122154235840e-01 -7.288163155317306519e-02 1.105613484978675842e-01 1.129815913736820221e-02 7.087087631225585938e-02 -1.738323718309402466e-01 9.416940808296203613e-02 -4.463645815849304199e-02 -9.758848696947097778e-02 -3.673657774925231934e-01 -1.167422905564308167e-01 -3.353465348482131958e-02 -3.358830809593200684e-01 -1.606673896312713623e-01 -5.507117509841918945e-02 -2.369091808795928955e-01 2.803571894764900208e-02 1.760674566030502319e-01 1.316729933023452759e-01
-3.198570758104324341e-02 -1.156023368239402771e-01 -1.884535849094390869e-01 2.984336912631988525e-01 5.862383171916007996e-02 -1.875975169241428375e-03 -8.598574995994567871e-02 -7.221999578177928925e-03 -5.835868418216705322e-02 -1.968086659908294678e-01 7.818008959293365479e-02 -1.712154150009155273e-01 -3.550047874450683594e-01 -2.975747175514698029e-02 -6.776959449052810669e-02 -2.491791546344757080e-01 -2.149941325187683105e-01 1.929870843887329102e-01 -2.463898956775665283e-01 5.286171287298202515e-02 -2.253755629062652588e-01 1.752041429281234741e-01 -1.695479825139045715e-02 -2.440162897109985352e-01 2.436530143022537231e-01 -9.520529769361019135e-03 -7.579681463539600372e-03 -6.865777075290679932e-02 -2.423257529735565186e-01 -9.620290948078036308e-04 -3.855604529380798340e-01 -1.381563544273376465e-01
-4.404561221599578857e-02 -2.071293443441390991e-01 -9.983003139495849609e-03 2.890234291553497314e-01 3.104687333106994629e-01 -2.492112517356872559e-01 -5.025997012853622437e-02 -1.588631123304367065e-01 4.620311036705970764e-02 7.249137014150619507e-02 -6.644485890865325928e-02 2.143493108451366425e-02 -4.067374467849731445e-01 -2.838131785392761230e-02 -5.677296221256256104e-02 -1.838321238756179810e-01 -9.363693743944168091e-02 -4.051264002919197083e-02 -1.168625205755233765e-01 6.163851171731948853e-02 2.358779078349471092e-03 6.942619383335113525e-02 -1.900186985731124878e-01 -4.586912989616394043e-01 2.494437992572784424e-01 -1.648655533790588379e-02 -1.422930657863616943e-01 -9.534735977649688721e-02 7.620913675054907799e-04 -2.161633074283599854e-01 -2.277789562940597534e-01 1.009662542492151260e-02
1.523180752992630005e-01 -8.392380550503730774e-03 9.250238537788391113e-03 1.866502016782760620e-01 2.242542505264282227e-01 -2.108289897441864014e-01 1.285520792007446289e-01 -2.063986510038375854e-01 -2.125588953495025635e-01 -2.083134651184082031e-01 -3.876134753227233887e-02 1.842434853315353394e-01 -2.671085596084594727e-01 -3.199960291385650635e-01 -2.679621279239654541e-01 -3.580011054873466492e-02 1.140429750084877014e-01 -1.059518977999687195e-01 -9.597297012805938721e-02 2.898379266262054443e-01 1.977487094700336456e-02 4.758496209979057312e-02 1.125767128542065620e-03 -1.735546141862869263e-01 2.282816357910633087e-02 -1.207085624337196350e-01 -3.341855853796005249e-02 6.106804683804512024e-02 2.033472061157226562e-01 -1.123159541748464108e-03 -3.396288454532623291e-01 -3.003716170787811279e-01
-2.534210383892059326e-01 -1.370427012443542480e-02 -1.309823989868164062e-01 1.716274172067642212e-01 1.758697032928466797e-01 -2.499838471412658691e-01 6.082473322749137878e-02 -9.700537472963333130e-02 -1.130488291382789612e-01 -1.476964950561523438e-01 -7.940475828945636749e-03 1.172087788581848145e-01 -1.047822833061218262e-01 -3.443229198455810547e-01 1.723966300487518311e-01 1.045538485050201416e-01 6.119670812040567398e-03 7.832664996385574341e-02 -3.612852394580841064e-01 1.874303221702575684e-01 -1.197411119937896729e-01 1.628688126802444458e-01 9.923308156430721283e-03 -8.846492320299148560e-02 6.765539944171905518e-02 -3.305763006210327148e-01 -4.345302283763885498e-01 -2.029628679156303406e-02 -1.496950834989547729e-01 -5.310204997658729553e-02 -8.515398949384689331e-02 -8.761533349752426147e-02
-1.408985704183578491e-01 -1.730326265096664429e-01 7.946466654539108276e-02 2.881974875926971436e-01 3.429832756519317627e-01 -3.940929174423217773e-01 -8.117304742336273193e-02 2.614575438201427460e-02 -1.213857680559158325e-01 4.612060636281967163e-02 -7.703706622123718262e-02 1.980386227369308472e-01 -1.335658133029937744e-01 -1.326929330825805664e-01 2.132413908839225769e-02 -1.441180258989334106e-01 -1.137856841087341309e-01 -2.471754401922225952e-01 -1.499197483062744141e-01 -4.120131209492683411e-02 2.067289799451828003e-01 2.549100108444690704e-02 -1.629824936389923096e-01 -1.968161910772323608e-01 2.755597233772277832e-01 -5.756790935993194580e-02 5.686672031879425049e-02 1.311044096946716309e-01 -1.805734783411026001e-01 9.731888025999069214e-02 -3.364283144474029541e-01 -9.687121026217937469e-03
-7.970684021711349487e-02 1.079432219266891479e-01 -1.242263987660408020e-01 1.752188056707382202e-01 6.400558631867170334e-03 -1.303921341896057129e-01 1.160190030932426453e-01 -4.538647085428237915e-02 -8.273282088339328766e-03 -1.348921507596969604e-01 2.149437926709651947e-02 2.126203030347824097e-01 -9.273313730955123901e-02 -2.636695802211761475e-01 2.175455540418624878e-01 -4.634732380509376526e-02 5.731378123164176941e-02 9.686390869319438934e-03 -4.224601089954376221e-01 1.783698648214340210e-01 -9.385941922664642334e-02 2.794471979141235352e-01 -1.922095380723476410e-02 -1.502084732055664062e-01 4.358842596411705017e-02 -3.815361857414245605e-01 -3.393823504447937012e-01 4.077449440956115723e-02 -2.680325210094451904e-01 1.568857878446578979e-01 -1.534368097782135010e-02 -1.651260852813720703e-01
1.150154098868370056e-01 -3.433148190379142761e-02 -4.895219579339027405e-02 8.037531375885009766e-02 -1.523538976907730103e-01 -2.195513397455215454e-01 -2.581622004508972168e-01 -1.548697352409362793e-01 -2.079665213823318481e-01 -2.566260397434234619e-01 4.635689780116081238e-02 3.282344937324523926e-01 -3.229751586914062500e-01 -6.469564139842987061e-02 -9.748566150665283203e-02 1.967805437743663788e-02 -2.310586161911487579e-02 -2.519607543945312500e-02 -2.663074135780334473e-01 -1.628323942422866821e-01 1.230274420231580734e-02 2.718233764171600342e-01 -1.357708424329757690e-01 -1.116114929318428040e-01 -2.104343026876449585e-01 -2.494032829999923706e-01 1.852506101131439209e-01 1.025895588099956512e-02 2.428779378533363342e-03 -3.387433886528015137e-01 -1.262077242136001587e-01 4.673821479082107544e-02
-2.936335653066635132e-02 -7.369038462638854980e-02 1.031817570328712463e-01 1.351714581251144409e-01 3.305233120918273926e-01 4.224384948611259460e-02 -2.523702383041381836e-01 -2.927910722792148590e-02 7.114757597446441650e-02 1.987029910087585449e-01 1.728279143571853638e-01 1.411415785551071167e-01 -1.953927576541900635e-01 -4.120619297027587891e-01 3.220625966787338257e-02 -4.381830245256423950e-02 9.369834512472152710e-02 -7.981216162443161011e-02 -2.096065692603588104e-02 1.932066231966018677e-01 -1.462280452251434326e-01 -6.360833346843719482e-02 -1.401337236166000366e-01 -4.028103053569793701e-01 2.254427075386047363e-01 1.584419757127761841e-01 1.759737916290760040e-02 1.496988981962203979e-01 -1.233216598629951477e-01 -1.347789168357849121e-01 -3.015569150447845459e-01 -2.734753862023353577e-02
2.542200982570648193e-01 2.678593695163726807e-01 -9.942516684532165527e-03 7.232574373483657837e-02 7.573867589235305786e-02 -1.306965798139572144e-01 6.674689799547195435e-02 2.836718559265136719e-01 1.454920917749404907e-01 -2.069556899368762970e-02 1.713461615145206451e-02 1.655108183622360229e-01 -2.148521393537521362e-01 -3.020130097866058350e-01 3.273292630910873413e-02 -1.053528264164924622e-01 3.488263785839080811e-01 1.689609736204147339e-01 -2.042439579963684082e-02 -1.771552413702011108e-01 -1.573041230440139771e-01 2.474223077297210693e-02 -1.486783325672149658e-01 -3.624669015407562256e-01 -8.526285737752914429e-02 -1.839872449636459351e-01 -1.317508667707443237e-01 3.941000998020172119e-02 7.853901386260986328e-02 3.161803353577852249e-03 -3.507907986640930176e-01 -3.981332853436470032e-02
1.045929715037345886e-01 -2.611051604617387056e-04 -5.885342508554458618e-02 1.758298128843307495e-01 1.831840872764587402e-01 -3.404643833637237549e-01 6.516274809837341309e-02 1.489762961864471436e-01 -7.967370748519897461e-02 -2.458389252424240112e-01 -2.235929369926452637e-01 2.020084857940673828e-01 -3.173024058341979980e-01 -8.716268837451934814e-02 -1.445264816284179688e-01 -1.034319400787353516e-01 -1.284603588283061981e-02 2.940160222351551056e-02 -2.997837662696838379e-01 2.690450251102447510e-01 -8.191500604152679443e-02 1.284384429454803467e-01 -1.791297048330307007e-01 -1.651861220598220825e-01 -1.186926737427711487e-01 -9.657005220651626587e-02 -7.985119521617889404e-02 3.275569975376129150e-01 -1.099222078919410706e-01 -1.051684319972991943e-01 -3.255479037761688232e-02 -2.723338007926940918e-01
9.080836921930313110e-02 -2.387013286352157593e-01 -9.105157852172851562e-02 3.109403252601623535e-01 1.235340982675552368e-01 -1.157874912023544312e-01 -2.455791682004928589e-01 4.922027885913848877e-02 1.040768474340438843e-01 1.394932717084884644e-01 1.901405751705169678e-01 1.851086914539337158e-01 -2.603265941143035889e-01 -2.727289497852325439e-01 -3.475861996412277222e-02 -1.995530575513839722e-01 1.097260490059852600e-01 -1.784245967864990234e-01 2.733478695154190063e-02 7.592978328466415405e-02 -1.975699216127395630e-01 8.037735521793365479e-02 -7.326475530862808228e-02 -3.237354159355163574e-01 1.966078579425811768e-01 -2.710009925067424774e-02 2.769251167774200439e-01 1.544708758592605591e-01 -1.727568171918392181e-02 -1.970251947641372681e-01 -2.405548542737960815e-01 -1.074077039957046509e-01
-4.716005548834800720e-02 -2.061305791139602661e-01 -1.378105580806732178e-01 4.963977262377738953e-02 5.980649590492248535e-02 -2.444361895322799683e-01 -2.334252297878265381e-01 -1.655691862106323242e-01 1.673704087734222412e-01 -1.578717678785324097e-01 3.653629124164581299e-01 -2.047329209744930267e-02 -2.024756371974945068e-01 -3.260253965854644775e-01 -1.535070538520812988e-01 2.227277904748916626e-01 4.943356290459632874e-02 1.884116977453231812e-01 -2.071016281843185425e-01 8.134426176548004150e-02 -5.867588799446821213e-03 6.111985445022583008e-02 -3.555727899074554443e-01 -1.538009941577911377e-01 1.011056825518608093e-01 -1.289975047111511230e-01 -7.124704122543334961e-02 -5.322837829589843750e-02 -2.808065712451934814e-01 1.506739705801010132e-01 5.062129348516464233e-02 -3.317450731992721558e-02
7.181029766798019409e-02 -2.022483944892883301e-01 2.036014385521411896e-02 1.289651840925216675e-01 2.328363806009292603e-01 -8.054319769144058228e-02 -1.790949851274490356e-01 -2.151280492544174194e-01 2.504813373088836670e-01 -1.112111881375312805e-01 3.200160562992095947e-01 -5.915565416216850281e-02 -2.455742061138153076e-01 -3.013900518417358398e-01 -8.875394612550735474e-02 1.261457949876785278e-01 -4.800391942262649536e-02 9.488794207572937012e-02 -1.388036459684371948e-01 7.701538503170013428e-02 -4.793874919414520264e-02 -8.269228786230087280e-02 -2.809130251407623291e-01 -2.345600128173828125e-01 1.763634085655212402e-01 -3.853021562099456787e-01 -1.155767589807510376e-01 -7.974790781736373901e-02 -1.583297252655029297e-01 1.267782300710678101e-01 -8.873067796230316162e-03 1.476965993642807007e-01
-1.613686420023441315e-02 -1.318303644657135010e-01 1.263293474912643433e-01 4.266236722469329834e-02 -2.313666790723800659e-02 -4.073566794395446777e-01 -7.355386018753051758e-02 2.911657281219959259e-02 -8.397608250379562378e-02 -1.890909112989902496e-02 -2.068846970796585083e-01 1.627904474735260010e-01 -3.252024948596954346e-01 -2.333992868661880493e-01 -1.007952839136123657e-01 -2.565536089241504669e-02 1.078463047742843628e-01 1.807894259691238403e-01 -7.798868417739868164e-02 3.612798452377319336e-01 6.844452023506164551e-02 1.801985949277877808e-01 -2.170360237360000610e-01 -3.094226717948913574e-01 -1.014489307999610901e-01 -9.583735838532447815e-03 1.235528104007244110e-02 8.127287030220031738e-02 -1.966277882456779480e-02 3.476024866104125977e-01 -1.961878091096878052e-01 7.948208600282669067e-02
2.524785101413726807e-01 -7.479102350771427155e-03 -1.218833327293395996e-01 -2.237724512815475464e-02 2.225871831178665161e-01 -1.680846214294433594e-01 -1.120707020163536072e-01 -6.228690221905708313e-02 -3.165106475353240967e-02 -4.385723546147346497e-02 2.811733186244964600e-01 5.306528136134147644e-02 -1.935797631740570068e-01 -2.814868986606597900e-01 -8.171791583299636841e-02 6.012126058340072632e-02 6.463093310594558716e-02 1.785484850406646729e-01 -3.551548719406127930e-02 -4.233429208397865295e-02 -4.303796887397766113e-01 8.541256189346313477e-02 -2.738459706306457520e-01 -4.113712012767791748e-01 5.148253589868545532e-02 -1.943919509649276733e-01 9.017195552587509155e-03 -4.125034809112548828e-02 -1.831537634134292603e-01 -1.318330466747283936e-01 2.073484361171722412e-01 -5.305827036499977112e-02
-1.750123500823974609e-01 -4.842923209071159363e-02 6.857236474752426147e-02 3.032134771347045898e-01 3.062840104103088379e-01 2.503698766231536865e-01 -4.027181491255760193e-02 2.916275262832641602e-01 1.201066672801971436e-01 -1.608772575855255127e-01 -2.109253779053688049e-02 3.039810657501220703e-01 -3.818456828594207764e-01 -2.872861325740814209e-01 2.100841328501701355e-02 -2.724564820528030396e-02 2.793321572244167328e-02 4.108680784702301025e-02 -2.378590218722820282e-02 1.568094640970230103e-01 2.437124550342559814e-01 8.581313490867614746e-02 -1.853704601526260376e-01 -2.260466367006301880e-01 -3.231036011129617691e-03 -5.175044015049934387e-02 -1.529500037431716919e-01 -1.483167894184589386e-02 2.465249411761760712e-02 1.041918396949768066e-01 -1.972180306911468506e-01 8.965697884559631348e-02
-1.359720230102539062e-01 5.463672056794166565e-02 -1.359035223722457886e-01 2.252229601144790649e-01 6.802526861429214478e-02 1.212254613637924194e-01 2.034938186407089233e-01 1.116347834467887878e-01 1.112305223941802979e-01 -2.002164125442504883e-01 1.357599510811269283e-03 2.654964029788970947e-01 -1.974606364965438843e-01 -2.464741319417953491e-01 -2.403593212366104126e-01 1.304922699928283691e-01 -6.630276143550872803e-02 -2.984039299190044403e-02 -3.718939721584320068e-01 3.448918759822845459e-01 5.365395918488502502e-02 2.679851055145263672e-01 -7.172527164220809937e-02 -2.818998992443084717e-01 -3.259983658790588379e-02 -6.404562294483184814e-02 -1.244472414255142212e-01 2.236086688935756683e-02 -1.189862936735153198e-02 6.764900684356689453e-02 -2.274955660104751587e-01 -1.979226619005203247e-01
2.019445225596427917e-02 -1.819912791252136230e-01 -2.173995412886142731e-02 9.569070488214492798e-02 1.440446525812149048e-01 -2.489273250102996826e-01 -3.100622892379760742e-01 3.969545289874076843e-02 3.077352046966552734e-01 -6.269952654838562012e-02 1.679619550704956055e-01 -8.077216334640979767e-03 -2.123769670724868774e-01 -3.715413212776184082e-01 -1.239509955048561096e-01 1.371266543865203857e-01 4.205959266982972622e-04 8.440838754177093506e-02 -3.131644725799560547e-01 9.262253344058990479e-02 -1.397037804126739502e-01 -6.377246230840682983e-02 -2.280657291412353516e-01 -2.222673594951629639e-01 6.583209149539470673e-03 -2.576621174812316895e-01 -1.466215997934341431e-01 -1.054797088727355003e-03 -2.879551053047180176e-01 1.214020997285842896e-01 6.811814010143280029e-02 5.643963813781738281e-02
-1.763955652713775635e-01 1.160795018076896667e-01 -7.055795937776565552e-02 2.711559236049652100e-01 3.593928739428520203e-02 -9.771130979061126709e-02 6.436263024806976318e-02 4.806423932313919067e-02 -1.319791376590728760e-01 1.478357147425413132e-02 -1.400168687105178833e-01 -1.849482208490371704e-01 -3.049177527427673340e-01 -7.836251705884933472e-02 -1.634295582771301270e-01 -6.490824371576309204e-02 1.964719146490097046e-01 3.227714598178863525e-01 -9.527233988046646118e-02 1.556799840182065964e-02 -1.760499775409698486e-01 3.438424468040466309e-01 -2.777791619300842285e-01 -2.296093404293060303e-01 3.058300614356994629e-01 -1.126088723540306091e-01 -2.834956943988800049e-01 3.849529847502708435e-02 4.431993514299392700e-02 -4.051427543163299561e-02 -1.627853810787200928e-01 9.356836974620819092e-02
1.213262528181076050e-01 -6.345170736312866211e-02 -1.968843042850494385e-01 1.703030467033386230e-01 1.038218587636947632e-01 -7.708324491977691650e-02 -3.039972186088562012e-01 -2.148642390966415405e-01 3.929484486579895020e-01 2.876698225736618042e-02 2.809131145477294922e-01 7.054386287927627563e-02 -9.847169369459152222e-02 -3.243126571178436279e-01 -3.830046206712722778e-02 1.269175857305526733e-01 6.660306826233863831e-03 1.866538077592849731e-01 -1.676277965307235718e-01 -6.740581989288330078e-02 -1.981174051761627197e-01 -3.608775883913040161e-02 -1.040948778390884399e-01 -2.399614155292510986e-01 -6.108195520937442780e-03 -3.549961745738983154e-01 -5.834225192666053772e-02 -1.226991508156061172e-02 -2.492231428623199463e-01 -4.607802256941795349e-02 7.974295318126678467e-02 -9.952769428491592407e-02
1.790815442800521851e-01 3.040241003036499023e-01 -1.238657012581825256e-01 -2.952013164758682251e-02 -2.342414110898971558e-02 -5.482818931341171265e-02 9.438437968492507935e-02 1.377866566181182861e-01 1.290667504072189331e-01 -8.322878926992416382e-02 -5.013453587889671326e-02 3.799745142459869385e-01 -2.530143857002258301e-01 -2.594221532344818115e-01 2.257026135921478271e-01 1.456025838851928711e-01 2.504495680332183838e-01 -4.517998546361923218e-02 -1.285410523414611816e-01 -1.239470168948173523e-01 3.389694169163703918e-02 1.576551496982574463e-01 -1.567200720310211182e-01 -3.159516453742980957e-01 -1.397560834884643555e-01 -2.105790376663208008e-01 -1.763921976089477539e-01 3.852101042866706848e-02 -3.317079739645123482e-03 -1.696278899908065796e-01 -2.845453917980194092e-01 2.515597827732563019e-02
1.420291811227798462e-01 -2.906252443790435791e-01 -1.853281855583190918e-01 1.735892444849014282e-01 1.932601630687713623e-01 -2.210827171802520752e-01 -1.248323321342468262e-01 -1.576927304267883301e-01 7.997579127550125122e-02 -1.697002202272415161e-01 1.482579857110977173e-01 -3.740433836355805397e-03 -2.083166688680648804e-01 -2.661624848842620850e-01 -1.340542584657669067e-01 1.282644271850585938e-01 4.741178825497627258e-02 7.697223871946334839e-02 -2.665664553642272949e-01 -1.392820328474044800e-01 -2.344813495874404907e-01 -4.208038002252578735e-02 -2.511624097824096680e-01 -2.506148815155029297e-01 5.602416396141052246e-02 -2.061414569616317749e-01 2.046279907226562500e-01 -7.577695418149232864e-03 -3.225300610065460205e-01 6.103166937828063965e-02 -4.099019616842269897e-02 1.417472660541534424e-01
6.432908773422241211e-02 -1.572842001914978027e-01 1.765175908803939819e-01 1.302881985902786255e-01 2.394141703844070435e-01 1.647460013628005981e-01 -3.745584487915039062e-01 1.413089595735073090e-02 2.715201079845428467e-01 -9.164989739656448364e-02 -3.074366599321365356e-03 -2.024292247369885445e-03 3.131250292062759399e-02 -3.771322369575500488e-01 -3.059212863445281982e-02 1.571640521287918091e-01 -5.927350744605064392e-02 3.307856321334838867e-01 -1.007892489433288574e-01 9.378101676702499390e-02 -1.918033361434936523e-01 2.144365757703781128e-01 -4.174929484724998474e-02 -1.567739695310592651e-01 7.535953819751739502e-02 -1.307651400566101074e-01 -5.667258426547050476e-02 1.900888532400131226e-01 -2.063612192869186401e-01 7.625660393387079239e-03 -2.229638397693634033e-01 2.271462082862854004e-01
1.508627925068140030e-02 -8.273684233427047729e-02 -1.897753216326236725e-02 1.849268227815628052e-01 2.685514986515045166e-01 -1.612641662359237671e-01 -5.299622938036918640e-02 2.159698680043220520e-02 2.738292142748832703e-02 8.080149441957473755e-02 3.073050379753112793e-01 2.908267676830291748e-01 -2.125403285026550293e-01 -2.754331231117248535e-01 -2.538019604980945587e-02 -2.106284648180007935e-01 -7.105589658021926880e-02 -1.817586272954940796e-01 -6.847302615642547607e-02 2.111567109823226929e-01 -4.513650014996528625e-02 -1.160559952259063721e-01 -1.744111627340316772e-01 -3.040241599082946777e-01 3.046659529209136963e-01 -8.546001277863979340e-03 2.755138874053955078e-01 7.081801444292068481e-02 -1.277333199977874756e-01 -6.346816569566726685e-02 -2.821809947490692139e-01 -7.157140225172042847e-02
1.627866327762603760e-01 -1.264586150646209717e-01 -8.364421874284744263e-02 3.174763023853302002e-01 3.310186564922332764e-01 -1.512424089014530182e-02 3.909648582339286804e-02 -8.539612591266632080e-02 1.469632834196090698e-01 4.685170948505401611e-02 5.221879854798316956e-02 2.955839037895202637e-01 -2.744656503200531006e-01 -2.169023603200912476e-01 -8.789144456386566162e-02 -1.778349578380584717e-01 4.123962298035621643e-02 -2.003162950277328491e-01 -6.263078749179840088e-02 1.432372480630874634e-01 -1.271727979183197021e-01 -4.202010482549667358e-02 -2.173937857151031494e-01 -2.441737502813339233e-01 3.238851130008697510e-01 2.007792936637997627e-03 9.794212132692337036e-02 1.176638454198837280e-01 -6.845384836196899414e-02 -1.681898236274719238e-01 -3.182473480701446533e-01 -4.237480461597442627e-02
9.434507787227630615e-02 -1.876780241727828979e-01 -8.733974397182464600e-02 1.363794207572937012e-01 2.366214096546173096e-01 -1.857096105813980103e-01 -2.326536774635314941e-01 -2.255213633179664612e-02 1.508157998323440552e-01 -1.615522801876068115e-01 3.312219679355621338e-01 7.264830917119979858e-02 -1.716672182083129883e-01 -3.121637403964996338e-01 -1.350025534629821777e-01 7.805696129798889160e-02 1.035466119647026062e-01 -2.873005345463752747e-02 -1.558093875646591187e-01 5.023888312280178070e-03 -1.783684939146041870e-01 6.731167901307344437e-03 -2.434470504522323608e-01 -2.699621617794036865e-01 2.276743203401565552e-02 -2.445225119590759277e-01 -2.081241756677627563e-01 -4.820052161812782288e-02 -2.437636107206344604e-01 2.099503725767135620e-01 1.782536506652832031e-01 1.684962511062622070e-01
-3.122378140687942505e-02 2.463613450527191162e-01 -5.640127696096897125e-03 1.706472486257553101e-01 8.283325284719467163e-02 -1.162154600024223328e-01 -1.753755509853363037e-01 -2.846880853176116943e-01 1.058837249875068665e-01 -2.175591737031936646e-01 2.376353181898593903e-02 2.144403755664825439e-02 -4.110742807388305664e-01 -2.533549666404724121e-01 -1.193871796131134033e-01 4.134388267993927002e-02 -2.128961533308029175e-01 -2.824457585811614990e-01 -2.614454030990600586e-01 -1.567812561988830566e-01 -1.954606622457504272e-01 6.325930356979370117e-02 1.291752606630325317e-01 -1.300037354230880737e-01 -3.048018366098403931e-02 -1.319437474012374878e-01 1.177514418959617615e-01 1.248111799359321594e-01 8.240388333797454834e-02 1.370319277048110962e-01 -1.600944250822067261e-01 -2.747693061828613281e-01
-4.144320264458656311e-02 -7.323531806468963623e-02 -1.623851656913757324e-01 4.755816161632537842e-01 8.827514201402664185e-02 -8.784694969654083252e-02 1.075798794627189636e-01 -4.534305259585380554e-02 8.512172102928161621e-02 -1.244079917669296265e-01 -1.802700161933898926e-01 1.348572671413421631e-01 -3.076727092266082764e-01 -1.662659049034118652e-01 -1.159088388085365295e-01 -1.565929353237152100e-01 -7.996076717972755432e-03 -1.504790037870407104e-01 -9.379458427429199219e-02 4.795672595500946045e-01 -4.936340823769569397e-02 1.110744103789329529e-01 -2.180797010660171509e-01 -1.791216582059860229e-01 6.944870948791503906e-02 1.970060635358095169e-03 -4.535381495952606201e-02 -1.206956803798675537e-02 -2.687675654888153076e-01 -1.296775043010711670e-01 -1.573102325201034546e-01 2.876815758645534515e-02
-4.077811166644096375e-02 5.253801867365837097e-02 -1.290847510099411011e-01 1.403545886278152466e-01 1.570321172475814819e-01 -9.528114646673202515e-02 1.933238357305526733e-01 -1.324909478425979614e-01 -9.921594709157943726e-02 -2.087347358465194702e-01 -5.042784661054611206e-02 1.942580193281173706e-01 -2.015203386545181274e-01 -4.609093666076660156e-01 7.789926230907440186e-02 9.900931268930435181e-02 1.125864908099174500e-01 1.278340816497802734e-01 -1.927232146263122559e-01 1.647429019212722778e-01 -1.786981225013732910e-01 2.552267611026763916e-01 1.533575356006622314e-01 -8.982828818261623383e-03 8.602879941463470459e-03 -4.409678280353546143e-01 -2.334271520376205444e-01 -7.833047956228256226e-02 -1.082662492990493774e-01 3.457521647214889526e-02 -1.530203223228454590e-01 -4.981597885489463806e-02
1.172988638281822205e-01 1.753284037113189697e-01 -2.969610393047332764e-01 -6.906913965940475464e-02 1.324130594730377197e-01 1.507436949759721756e-02 1.333310753107070923e-01 5.703972652554512024e-02 1.237122043967247009e-01 -1.760556846857070923e-01 -7.540278136730194092e-02 6.451569497585296631e-02 -3.612219095230102539e-01 -1.266242414712905884e-01 -1.143248006701469421e-01 -1.377028375864028931e-01 -5.546213686466217041e-02 3.184942603111267090e-01 -2.228621393442153931e-01 -2.134028673171997070e-01 -1.512595415115356445e-01 1.286765933036804199e-01 -2.262335568666458130e-01 -9.518238157033920288e-02 4.189150780439376831e-02 -2.838727831840515137e-01 -1.586189121007919312e-01 -1.246716380119323730e-01 -5.714673176407814026e-02 1.571328938007354736e-01 -3.599360585212707520e-01 9.541780501604080200e-02
1.512276381254196167e-01 -1.114656254649162292e-01 -4.556639492511749268e-02 7.851845026016235352e-02 3.578790128231048584e-01 -2.222084999084472656e-01 -6.861796975135803223e-02 1.366204619407653809e-01 1.639191210269927979e-01 -5.211222171783447266e-02 -5.794278811663389206e-03 -4.066550359129905701e-02 -2.322667688131332397e-01 -3.162168562412261963e-01 -3.788914158940315247e-02 2.222844362258911133e-01 1.220087185502052307e-01 9.175173938274383545e-03 -1.482802629470825195e-01 -8.739930391311645508e-02 -2.979402244091033936e-01 -9.083927422761917114e-02 -3.025336861610412598e-01 -3.647432625293731689e-01 4.015429690480232239e-02 -3.225717246532440186e-01 7.322134822607040405e-02 -1.380327492952346802e-01 -1.462095379829406738e-01 -4.213686659932136536e-02 8.351485244929790497e-03 -9.751529432833194733e-03
-6.681329756975173950e-02 1.179995611310005188e-01 -1.470356434583663940e-01 4.027523696422576904e-01 2.034398727118968964e-02 -1.068353950977325439e-01 -1.167713701725006104e-01 -4.969241470098495483e-02 1.061603054404258728e-01 -2.707383930683135986e-01 2.537536062300205231e-02 -1.094722598791122437e-01 -1.621620506048202515e-01 -2.189698815345764160e-01 -1.259678006172180176e-01 2.574532628059387207e-01 -3.353989683091640472e-03 5.680198594927787781e-02 -4.746864084154367447e-03 2.745391130447387695e-01 -2.563143968582153320e-01 4.335718229413032532e-02 -7.252668589353561401e-02 -8.772408962249755859e-02 -1.563409566879272461e-01 -2.149884849786758423e-01 -1.444616764783859253e-01 1.425978243350982666e-01 -8.851691335439682007e-02 -4.184811115264892578e-01 -2.200525254011154175e-01 -1.176584959030151367e-01
4.154082760214805603e-02 2.289372980594635010e-01 1.545992791652679443e-01 4.288078099489212036e-02 3.217644691467285156e-01 -1.807143352925777435e-02 -1.567962169647216797e-01 5.587669089436531067e-02 1.433230936527252197e-02 1.637713462114334106e-01 2.751795649528503418e-01 3.204196095466613770e-01 -1.566457003355026245e-01 -2.938512340188026428e-02 -1.509801298379898071e-01 -1.426890492439270020e-01 -2.360801957547664642e-02 -1.190619990229606628e-01 -1.939408332109451294e-01 -1.973432153463363647e-01 2.716127038002014160e-01 1.710119694471359253e-01 -2.597701251506805420e-01 -2.711670994758605957e-01 9.198332577943801880e-02 -2.698898911476135254e-01 -9.751104563474655151e-02 -1.497836112976074219e-01 -1.559371352195739746e-01 3.102889843285083771e-02 -1.890584975481033325e-01 7.065533101558685303e-02
1.841117627918720245e-02 -1.355145871639251709e-01 1.003784593194723129e-02 1.459610462188720703e-01 2.122920751571655273e-01 2.450933866202831268e-02 -9.851378202438354492e-02 9.321589022874832153e-02 1.342321038246154785e-01 -8.763985335826873779e-02 2.303477227687835693e-01 1.720548719167709351e-01 -2.219068706035614014e-01 -2.309226244688034058e-01 -5.768089741468429565e-02 -1.932340562343597412e-01 3.281770646572113037e-02 -3.148540854454040527e-01 -1.470305472612380981e-01 1.332435756921768188e-01 -1.396942138671875000e-01 9.094690531492233276e-02 -1.971698254346847534e-01 -2.786073982715606689e-01 3.572019040584564209e-01 8.033427596092224121e-02 1.751515120267868042e-01 1.507820636034011841e-01 -1.925260424613952637e-01 -1.464394330978393555e-01 -3.365057408809661865e-01 -3.404989093542098999e-02
-8.519738912582397461e-02 7.868200540542602539e-02 1.229682341217994690e-01 -2.231197245419025421e-02 -2.654230967164039612e-02 -1.919635385274887085e-01 -2.275270074605941772e-01 4.285744577646255493e-02 -2.354687452316284180e-02 -8.336982131004333496e-02 4.179581999778747559e-01 -6.305988132953643799e-02 -8.617115020751953125e-02 -3.363614082336425781e-01 1.300376355648040771e-01 3.089309632778167725e-01 6.008866801857948303e-02 -1.173881255090236664e-02 -1.686205714941024780e-01 4.122446477413177490e-02 -7.003681361675262451e-02 8.278803527355194092e-02 -2.655573487281799316e-01 -2.808596789836883545e-01 6.153223663568496704e-02 -1.865786463022232056e-01 -2.367077767848968506e-01 1.850213482975959778e-02 -3.940484821796417236e-01 -1.003434956073760986e-01 -7.268522679805755615e-02 6.983482278883457184e-03
-8.818496763706207275e-02 1.095953434705734253e-01 -1.612806022167205811e-01 1.315793395042419434e-01 2.742457687854766846e-01 -4.094825387001037598e-01 2.787114586681127548e-03 -5.265270173549652100e-02 9.021121263504028320e-02 3.609483689069747925e-02 5.454500392079353333e-02 1.529065817594528198e-01 3.648640122264623642e-03 5.731654819101095200e-03 -1.812553964555263519e-02 -5.644871667027473450e-02 9.672357887029647827e-02 4.616333544254302979e-02 -8.956824988126754761e-02 1.843630895018577576e-02 6.224953383207321167e-02 2.481624931097030640e-01 2.316250801086425781e-01 -1.152840480208396912e-01 1.029004007577896118e-01 2.660874091088771820e-02 2.493473235517740250e-03 1.351293325424194336e-01 -3.708012104034423828e-01 -8.784022182226181030e-02 -5.699329972267150879e-01 -4.304316826164722443e-03
1.154783591628074646e-01 -1.051060259342193604e-01 1.022485643625259399e-02 4.229258298873901367e-01 5.243426188826560974e-03 7.754046469926834106e-02 -1.666116565465927124e-01 -1.538995839655399323e-02 3.177003860473632812e-01 4.869038984179496765e-02 5.753836780786514282e-02 1.857037097215652466e-01 -2.785186748951673508e-03 -1.878562718629837036e-01 -8.462332189083099365e-02 2.362683713436126709e-01 6.704811006784439087e-02 2.219544351100921631e-01 -3.152245581150054932e-01 -1.390418410301208496e-01 -1.945452392101287842e-01 1.708659678697586060e-01 -2.962986826896667480e-01 2.029480598866939545e-02 1.151437461376190186e-01 -2.919313013553619385e-01 1.274550985544919968e-02 -4.163834825158119202e-02 -1.366076916456222534e-01 -1.530444249510765076e-03 -2.540916800498962402e-01 1.091653928160667419e-01
-1.498430222272872925e-01 -2.354896813631057739e-01 -7.751392573118209839e-02 1.087592467665672302e-01 1.726504266262054443e-01 -1.930845081806182861e-01 -2.065410166978836060e-01 -1.380342245101928711e-01 2.131579965353012085e-01 2.448021899908781052e-03 3.252460956573486328e-01 1.714361459016799927e-01 -1.906754672527313232e-01 -3.930504918098449707e-01 -2.822373062372207642e-02 1.202004030346870422e-01 1.678457260131835938e-01 8.142319321632385254e-02 -1.409109979867935181e-01 5.297187715768814087e-02 -2.104640007019042969e-02 6.406971067190170288e-02 -2.697671055793762207e-01 -1.495534181594848633e-01 3.061769902706146240e-02 -2.442900538444519043e-01 -1.307436972856521606e-01 -5.542740598320960999e-02 -2.035578936338424683e-01 2.168557196855545044e-01 2.132060080766677856e-01 1.299671232700347900e-01
-3.268100321292877197e-02 -1.035976316779851913e-02 7.517974078655242920e-02 5.203462764620780945e-02 2.222781777381896973e-01 -1.320241391658782959e-01 1.187295168638229370e-01 -8.452598750591278076e-02 -1.424770802259445190e-01 -2.310644835233688354e-01 -1.250114440917968750e-01 3.103258609771728516e-01 -5.724860429763793945e-01 -2.574111893773078918e-02 -1.387690603733062744e-01 2.672351896762847900e-01 9.754888713359832764e-02 1.963003873825073242e-01 -6.044977530837059021e-02 1.021709218621253967e-01 -2.263998240232467651e-01 1.879627630114555359e-02 -2.338601797819137573e-01 -1.379789263010025024e-01 -1.853073686361312866e-01 -1.960667669773101807e-01 -1.025754436850547791e-01 8.829239755868911743e-02 -8.509700745344161987e-02 9.129736572504043579e-02 2.976091578602790833e-02 5.146452412009239197e-02
1.440438181161880493e-01 -1.252987086772918701e-01 -4.689564555883407593e-02 9.333653002977371216e-02 1.553541272878646851e-01 -1.068926379084587097e-01 6.842645257711410522e-02 4.979950934648513794e-02 1.710800230503082275e-01 4.542521014809608459e-02 -1.974020749330520630e-01 1.967222839593887329e-01 -2.334468811750411987e-01 -3.208352923393249512e-01 -3.999074697494506836e-01 6.863871216773986816e-02 4.483499750494956970e-02 -9.155473858118057251e-02 -2.638300061225891113e-01 -1.790635287761688232e-01 -3.896299377083778381e-02 1.836419701576232910e-01 -9.658803045749664307e-02 -3.542516231536865234e-01 -3.046774268150329590e-01 -1.813631355762481689e-01 7.736253738403320312e-02 1.137401256710290909e-02 -1.191804111003875732e-01 -2.067122459411621094e-01 -6.317380815744400024e-02 -6.292920559644699097e-02
3.913903143256902695e-03 -4.880281537771224976e-02 -2.979071438312530518e-01 2.881102263927459717e-02 2.355089038610458374e-01 -2.504194676876068115e-01 -2.898286283016204834e-02 3.221864253282546997e-02 1.019468754529953003e-01 4.496907442808151245e-02 2.041885703802108765e-01 -7.839688658714294434e-02 -1.766069978475570679e-01 -2.534988820552825928e-01 -1.068593487143516541e-01 7.107870280742645264e-02 7.871202379465103149e-02 6.081031262874603271e-02 -1.991427987813949585e-01 -6.662419438362121582e-02 -3.383711278438568115e-01 1.971100084483623505e-02 -3.477464318275451660e-01 -3.140812516212463379e-01 7.489091251045465469e-03 -2.751909792423248291e-01 8.209943771362304688e-02 -2.566914558410644531e-01 -2.419009357690811157e-01 -1.160358116030693054e-01 4.750552773475646973e-02 -6.849955767393112183e-02
-4.544885456562042236e-02 -2.990039288997650146e-01 -7.874519564211368561e-03 1.614702194929122925e-01 2.429774701595306396e-01 -1.838873475790023804e-01 -1.403402835130691528e-01 -1.709573119878768921e-01 2.552118301391601562e-01 -1.051361933350563049e-01 3.199118375778198242e-01 1.653235964477062225e-02 -3.147153556346893311e-01 -3.062153160572052002e-01 3.790648281574249268e-02 1.480088382959365845e-01 1.326774060726165771e-01 8.212155103683471680e-02 -7.044043391942977905e-02 7.669043540954589844e-02 -1.133936941623687744e-01 -6.864575296640396118e-02 -2.485282272100448608e-01 -1.332304924726486206e-01 4.859599098563194275e-02 -3.049145042896270752e-01 -1.313373297452926636e-01 6.126217916607856750e-02 -2.408984899520874023e-01 1.123733744025230408e-01 1.138662919402122498e-01 1.158505082130432129e-01
-2.144175395369529724e-02 -1.938746422529220581e-01 -2.720997929573059082e-01 8.299142122268676758e-02 2.265874594449996948e-01 -1.419526785612106323e-01 -1.427359282970428467e-01 1.571072787046432495e-01 1.090338528156280518e-01 -1.693880259990692139e-01 1.703984141349792480e-01 7.324671745300292969e-02 -1.934127956628799438e-01 -3.093692064285278320e-01 -1.481412947177886963e-01 6.856635212898254395e-03 -1.140527985990047455e-02 8.941051363945007324e-02 -2.357375770807266235e-01 -5.468956381082534790e-02 -2.764421701431274414e-01 -7.680248469114303589e-02 -1.170900762081146240e-01 -4.711725115776062012e-01 4.261347930878400803e-03 -1.858567893505096436e-01 6.385070830583572388e-02 -4.994412884116172791e-02 -2.527588307857513428e-01 -1.491677314043045044e-01 1.081486642360687256e-01 1.034396067261695862e-01
-1.000639237463474274e-02 1.550808548927307129e-01 -3.209039941430091858e-02 5.610225349664688110e-02 2.121527791023254395e-01 -3.325740993022918701e-01 -5.003581568598747253e-02 1.065297871828079224e-01 -1.643207669258117676e-01 -1.182226017117500305e-01 2.370983362197875977e-03 2.396973818540573120e-01 -3.915732502937316895e-01 -1.547339856624603271e-01 -1.812755763530731201e-01 -1.408205628395080566e-01 1.675940454006195068e-01 2.761103212833404541e-01 -7.248786836862564087e-02 4.026468396186828613e-01 5.810743197798728943e-02 2.164708822965621948e-01 -4.332902282476425171e-02 -1.760132461786270142e-01 -2.072950154542922974e-01 -2.444436214864253998e-02 -1.146647408604621887e-01 9.485523402690887451e-02 -1.249035745859146118e-01 8.454836905002593994e-02 9.429729729890823364e-02 -1.471421718597412109e-01
-4.245690256357192993e-02 -2.485297434031963348e-02 -5.343976430594921112e-03 1.215090155601501465e-01 4.883491396903991699e-01 -2.040488868951797485e-01 -8.839537948369979858e-02 -2.246504276990890503e-01 1.348863095045089722e-01 2.228977084159851074e-01 -5.698074400424957275e-02 2.222439646720886230e-01 -1.833427250385284424e-01 -1.079281643033027649e-01 -8.010435104370117188e-02 -1.872513815760612488e-02 -2.152965068817138672e-01 -1.081968620419502258e-01 -5.995815992355346680e-02 9.657856076955795288e-02 2.594411000609397888e-02 1.411229223012924194e-01 -4.884037375450134277e-02 -1.669449210166931152e-01 3.999572396278381348e-01 -4.966788738965988159e-02 1.228691264986991882e-01 7.325584441423416138e-02 -1.073769405484199524e-01 1.842013746500015259e-02 -3.810652494430541992e-01 -1.001746580004692078e-01
-1.432918161153793335e-01 -1.677738726139068604e-01 -5.852344259619712830e-02 4.612584710121154785e-01 1.500049233436584473e-01 2.043480426073074341e-02 1.140934303402900696e-01 -1.079079881310462952e-01 2.799803018569946289e-01 5.482457205653190613e-02 -5.038221552968025208e-02 1.769282072782516479e-01 -2.712203264236450195e-01 -2.263423800468444824e-01 -8.480357378721237183e-02 -2.213755846023559570e-01 -1.007421538233757019e-01 -1.481464952230453491e-01 5.786517634987831116e-02 3.940382599830627441e-01 -2.174819409847259521e-01 1.915965676307678223e-01 -9.771566838026046753e-02 -2.085639834403991699e-01 1.911801546812057495e-01 -6.235080584883689880e-02 -7.239976432174444199e-03 4.178319126367568970e-02 -1.255050748586654663e-01 3.903304785490036011e-02 -2.337875217199325562e-02 -5.919932574033737183e-02
1.752658188343048096e-01 -5.063145235180854797e-02 -8.867589384317398071e-02 2.194564938545227051e-01 2.510980963706970215e-01 -2.730024456977844238e-01 2.881757169961929321e-02 5.196156352758407593e-02 1.742231845855712891e-01 -1.232375279068946838e-01 1.562966108322143555e-01 1.380141526460647583e-01 -7.073456048965454102e-02 -4.606246352195739746e-01 -1.507694423198699951e-01 -2.298505604267120361e-02 1.695575416088104248e-01 -4.034993052482604980e-02 -1.790301501750946045e-01 -6.287474185228347778e-02 -2.316566705703735352e-01 4.299430549144744873e-02 -1.715017408132553101e-01 -2.595383226871490479e-01 -2.324860543012619019e-02 -2.850005924701690674e-01 7.944129407405853271e-02 -8.996033668518066406e-02 -3.147892951965332031e-01 6.080329045653343201e-02 1.488996744155883789e-01 1.809992454946041107e-02
-1.322967261075973511e-01 -2.699050903320312500e-01 -4.801082424819469452e-03 1.927812099456787109e-01 4.626636505126953125e-01 -1.878121495246887207e-01 3.595130145549774170e-02 2.217038571834564209e-01 1.011629328131675720e-01 2.174369692802429199e-01 8.360563218593597412e-02 -7.445917464792728424e-03 -1.509619653224945068e-01 2.710547531023621559e-03 -2.514844238758087158e-01 2.260851114988327026e-01 1.292081624269485474e-01 3.050962463021278381e-02 -1.703934073448181152e-01 1.437744349241256714e-01 -1.037204787135124207e-01 3.798960447311401367e-01 -9.463888593018054962e-03 -2.581255137920379639e-02 5.323937907814979553e-02 -1.074730455875396729e-01 -5.762746557593345642e-02 -4.232059698551893234e-03 -1.882773637771606445e-01 -1.134426742792129517e-01 -2.022127062082290649e-01 -2.021743804216384888e-01
8.900084346532821655e-02 -3.049031198024749756e-01 3.434406593441963196e-02 3.452520966529846191e-01 4.348184764385223389e-01 -1.851917505264282227e-01 -1.018064618110656738e-01 -1.437410265207290649e-01 -1.396704185754060745e-02 2.474082410335540771e-01 1.244186162948608398e-01 -3.861631453037261963e-02 -2.564316093921661377e-01 -8.234260231256484985e-02 -1.794532388448715210e-01 -5.057922005653381348e-02 -6.486796587705612183e-02 1.002590134739875793e-01 -1.129071488976478577e-01 1.669224649667739868e-01 -1.532117277383804321e-01 3.504470586776733398e-01 -8.853671699762344360e-02 -1.051725298166275024e-01 -1.919433288276195526e-02 -2.444167248904705048e-02 -6.206462532281875610e-02 7.913341373205184937e-02 -1.052907258272171021e-01 -1.845051050186157227e-01 -2.475634515285491943e-01 -3.339336067438125610e-02
-1.123266220092773438e-01 -8.099386841058731079e-02 -1.185183599591255188e-02 2.544237487018108368e-02 -6.158217042684555054e-02 -3.201272785663604736e-01 -4.523889720439910889e-02 1.534295361489057541e-02 -2.265182286500930786e-01 -2.168395221233367920e-01 1.470990106463432312e-02 -1.927090063691139221e-02 -2.739662528038024902e-01 7.649612613022327423e-03 -1.685036569833755493e-01 -1.159530729055404663e-01 1.632118970155715942e-01 -2.293232381343841553e-01 -3.483886271715164185e-02 2.283221334218978882e-01 -1.774027049541473389e-01 3.750991821289062500e-01 -1.188581660389900208e-01 -6.232305616140365601e-02 1.007487326860427856e-01 -2.534865438938140869e-01 -2.208701819181442261e-01 -1.297594308853149414e-01 -3.841523230075836182e-01 1.229463666677474976e-01 -1.724515259265899658e-01 -1.992946676909923553e-02
7.222489267587661743e-02 -1.552469432353973389e-01 -7.599858939647674561e-02 2.429689466953277588e-01 2.199984192848205566e-01 -1.890601366758346558e-01 -1.461187154054641724e-01 -1.016685739159584045e-01 -2.467853724956512451e-01 2.655858639627695084e-03 -9.230305254459381104e-02 1.318881213665008545e-01 -2.214272022247314453e-01 -9.764051437377929688e-02 -7.515271194279193878e-03 -1.736350655555725098e-01 3.680431842803955078e-01 2.445652782917022705e-01 -5.968429148197174072e-02 1.707389056682586670e-01 -1.357346773147583008e-01 3.096273839473724365e-01 -4.183042049407958984e-02 -1.628545820713043213e-01 2.064436972141265869e-01 -3.237114846706390381e-02 -1.395714133977890015e-01 1.265218108892440796e-01 -1.156769916415214539e-01 -8.762019872665405273e-02 -3.295913040637969971e-01 -1.872385740280151367e-01
-1.596213877201080322e-01 -1.355261951684951782e-01 1.871697753667831421e-01 2.418237328529357910e-01 1.101090833544731140e-01 -1.473496407270431519e-01 -6.192858144640922546e-02 -1.560400612652301788e-02 1.071806624531745911e-01 1.778421252965927124e-01 2.532131597399711609e-02 3.852695822715759277e-01 -3.064003288745880127e-01 -8.046612143516540527e-02 -2.800218202173709869e-02 5.958121642470359802e-02 -2.962595969438552856e-02 2.233484759926795959e-02 1.485875844955444336e-01 2.314322143793106079e-01 -7.030895352363586426e-02 2.461415827274322510e-01 -7.163296639919281006e-02 -4.564808607101440430e-01 7.517437636852264404e-02 1.503514647483825684e-01 5.308535695075988770e-02 -1.420343071222305298e-01 -2.903147935867309570e-01 -1.600387245416641235e-01 -1.014922708272933960e-01 1.880191639065742493e-02
8.901996538043022156e-03 -5.215696245431900024e-02 -7.892735302448272705e-02 2.837437093257904053e-01 1.644012480974197388e-01 6.392675638198852539e-02 5.965118482708930969e-02 -9.870044142007827759e-02 1.145606189966201782e-01 4.303547739982604980e-02 1.385636478662490845e-01 2.122409939765930176e-01 -1.015241965651512146e-01 -4.185660928487777710e-02 -5.842209607362747192e-02 -2.494800686836242676e-01 2.746373713016510010e-01 6.643726676702499390e-02 -2.779218256473541260e-01 3.447569161653518677e-02 -2.620962858200073242e-01 -3.474968299269676208e-02 8.951395004987716675e-02 -4.648208022117614746e-01 2.266957461833953857e-01 -1.023732498288154602e-01 8.015275001525878906e-02 1.012322604656219482e-01 -2.170795947313308716e-01 -1.838207393884658813e-01 -3.120912015438079834e-01 -3.333038883283734322e-03
-1.048983111977577209e-01 -9.768214821815490723e-02 3.959286212921142578e-02 2.187213748693466187e-01 9.815282374620437622e-02 -4.653347656130790710e-03 -9.851113706827163696e-02 -5.779417604207992554e-02 8.688944391906261444e-03 -1.453540623188018799e-01 1.616352945566177368e-01 -1.433281153440475464e-01 -3.503160774707794189e-01 -1.600176542997360229e-01 -1.306609213352203369e-01 -1.513442397117614746e-01 -1.962812803685665131e-02 2.174860835075378418e-01 1.187702990137040615e-03 -1.712234504520893097e-02 -2.254694998264312744e-01 3.879150450229644775e-01 -8.379644900560379028e-02 -2.085446268320083618e-01 4.367014467716217041e-01 7.982907816767692566e-03 -4.005448520183563232e-02 4.777272418141365051e-02 -2.157924324274063110e-01 -1.582839190959930420e-01 -2.031330913305282593e-01 -2.093372195959091187e-01
1.994602009654045105e-02 8.449412882328033447e-02 -2.170940935611724854e-01 3.104200400412082672e-02 3.939487412571907043e-02 -1.423142105340957642e-01 3.067154996097087860e-02 -1.751219034194946289e-01 -3.140927106142044067e-02 -1.485815644264221191e-01 -6.605503708124160767e-02 1.103225797414779663e-01 -1.123175323009490967e-01 -3.344799280166625977e-01 2.251752465963363647e-01 1.710807681083679199e-01 1.445010900497436523e-01 1.381694376468658447e-01 -3.060045838356018066e-01 1.359703391790390015e-01 -2.276381999254226685e-01 2.672665715217590332e-01 4.466212540864944458e-02 -2.411619126796722412e-01 3.206405416131019592e-02 -3.872230947017669678e-01 -2.736619710922241211e-01 -5.785134807229042053e-02 -9.920634329319000244e-02 4.649990424513816833e-02 -1.752469986677169800e-01 -1.986662894487380981e-01
1.145526394248008728e-01 -8.713331073522567749e-02 1.860228076111525297e-04 2.571796178817749023e-01 1.261912286281585693e-01 -1.149190440773963928e-01 -1.661234647035598755e-01 8.706651628017425537e-02 -1.608608216047286987e-01 6.021924689412117004e-02 1.626791507005691528e-01 2.678199857473373413e-02 -2.985835075378417969e-01 -8.262955397367477417e-02 -3.344531655311584473e-01 2.358566373586654663e-01 3.177318572998046875e-01 9.461829811334609985e-02 -7.071869820356369019e-02 1.682064831256866455e-01 4.732385650277137756e-02 2.962175607681274414e-01 6.305991113185882568e-02 -1.907405070960521698e-02 3.114220201969146729e-01 -1.472647786140441895e-01 -1.145510002970695496e-01 1.563313007354736328e-01 -1.281036138534545898e-01 -4.158350639045238495e-03 -2.471571713685989380e-01 -2.396094053983688354e-01
-9.321934729814529419e-02 -4.835300892591476440e-02 9.563543647527694702e-02 1.468261629343032837e-01 -6.353415548801422119e-02 -1.407622545957565308e-02 -2.256079763174057007e-01 2.765541523694992065e-02 -1.522157490253448486e-01 -2.991331815719604492e-01 -9.527651965618133545e-02 1.636333912611007690e-01 -2.516018748283386230e-01 -1.915532946586608887e-01 -1.319167669862508774e-03 -2.053847310889977962e-05 5.301137268543243408e-02 -1.679553389549255371e-01 -4.215430617332458496e-01 8.050146698951721191e-02 -1.125652119517326355e-01 -4.004042223095893860e-02 -1.798766106367111206e-01 -1.937803030014038086e-01 8.420404046773910522e-02 -4.057755768299102783e-01 -2.090547829866409302e-01 -1.270658969879150391e-01 -9.764688462018966675e-02 2.121769785881042480e-01 -1.585986912250518799e-01 -2.078168243169784546e-01
-5.976955592632293701e-02 -8.623491972684860229e-02 -2.279745787382125854e-01 4.262132048606872559e-01 -3.308725729584693909e-02 1.369748562574386597e-01 -2.254448831081390381e-01 -1.058928966522216797e-01 1.433453708887100220e-01 -3.632581233978271484e-01 -5.748817231506109238e-03 1.490680500864982605e-02 -1.986400783061981201e-01 -3.324325680732727051e-01 -1.069974526762962341e-01 1.019299402832984924e-01 2.357297092676162720e-01 -1.107510253787040710e-01 2.136707119643688202e-02 6.536282598972320557e-02 -1.298235505819320679e-01 1.272368580102920532e-01 -1.646294817328453064e-02 -7.307127118110656738e-02 -6.867070496082305908e-02 -3.343579769134521484e-01 -1.294500231742858887e-01 1.622072607278823853e-01 -1.558698248118162155e-02 -2.632183134555816650e-01 -1.353173609822988510e-02 -9.160840511322021484e-02
-1.417035162448883057e-01 1.106806099414825439e-02 -9.280490875244140625e-02 1.881877332925796509e-01 5.582206696271896362e-02 3.743249922990798950e-02 -3.645054623484611511e-02 2.252119779586791992e-01 6.216673180460929871e-02 -2.982330322265625000e-01 -2.284555733203887939e-01 -2.596431411802768707e-02 -3.491296768188476562e-01 2.241416722536087036e-01 4.000465944409370422e-02 1.333535015583038330e-01 1.957464963197708130e-01 6.581927835941314697e-02 -2.412385344505310059e-01 4.183052480220794678e-02 -2.209726274013519287e-01 3.437779247760772705e-01 -1.446616798639297485e-01 -1.667394489049911499e-01 2.479115128517150879e-01 -5.506956577301025391e-02 -7.562068849802017212e-02 -1.148483678698539734e-01 -9.855546802282333374e-02 -1.339031159877777100e-01 -3.350767195224761963e-01 -1.893695071339607239e-02
1.527051329612731934e-01 -2.417435348033905029e-01 -9.115425497293472290e-02 4.042847827076911926e-02 2.698934972286224365e-01 -1.049087792634963989e-01 -1.910696625709533691e-01 1.457975152879953384e-02 1.094633117318153381e-01 -1.455617994070053101e-01 8.389038592576980591e-02 1.586749404668807983e-01 -4.765477776527404785e-02 -3.442474603652954102e-01 -5.796923488378524780e-02 3.421721234917640686e-02 3.575595840811729431e-02 9.960434585809707642e-02 -2.555380463600158691e-01 -5.743362940847873688e-03 -2.502082288265228271e-01 8.298119157552719116e-02 -2.820018827915191650e-01 -3.800967037677764893e-01 2.454113215208053589e-02 -2.634360790252685547e-01 1.015161573886871338e-01 -1.692706942558288574e-01 -3.080816566944122314e-01 1.211039647459983826e-01 7.724523544311523438e-02 5.007904767990112305e-02
7.335487008094787598e-02 -2.119086869060993195e-02 -6.982055306434631348e-02 6.904961913824081421e-02 2.555530965328216553e-01 -3.334070369601249695e-02 -9.895168989896774292e-02 -7.169410586357116699e-02 -3.582917451858520508e-01 2.752823755145072937e-02 1.695250570774078369e-01 1.688302159309387207e-01 -4.825164377689361572e-02 -3.142341375350952148e-01 -2.410355359315872192e-01 -4.745241720229387283e-03 -4.878700152039527893e-02 1.626484543085098267e-01 -8.613570779561996460e-02 2.387530803680419922e-01 -2.162247709929943085e-02 2.854270339012145996e-01 -8.914123475551605225e-02 -1.527254879474639893e-01 3.031096756458282471e-01 -1.503988206386566162e-01 -1.530210673809051514e-02 2.315314412117004395e-01 4.538749530911445618e-02 2.043666318058967590e-02 -3.025673925876617432e-01 -2.979703843593597412e-01
1.931536197662353516e-01 -7.208009809255599976e-02 3.545552864670753479e-02 6.360878050327301025e-02 2.587322592735290527e-01 -3.749043121933937073e-02 7.455287873744964600e-02 -2.253307998180389404e-01 4.952920973300933838e-02 -3.436549305915832520e-01 -1.563878953456878662e-01 2.642149925231933594e-01 -4.678912460803985596e-01 -3.958610817790031433e-02 -3.060949146747589111e-01 2.064188718795776367e-01 6.387705355882644653e-02 8.055856823921203613e-02 -2.337554544210433960e-01 1.468223929405212402e-01 -1.523297876119613647e-01 2.369041740894317627e-01 -6.112373620271682739e-02 1.193869113922119141e-02 -1.528506050817668438e-03 -9.868007898330688477e-02 -2.204843759536743164e-01 -4.075333848595619202e-02 -1.598672196269035339e-02 8.096563071012496948e-02 -3.911286592483520508e-02 1.325603872537612915e-01
-3.715841844677925110e-02 -2.579894475638866425e-02 1.905401423573493958e-02 3.887655735015869141e-01 1.502090096473693848e-01 -8.786223083734512329e-02 2.098658829927444458e-01 -2.667314186692237854e-02 2.857545614242553711e-01 -8.238400518894195557e-02 -1.494157221168279648e-02 2.657460570335388184e-01 -2.856866717338562012e-01 -2.231387943029403687e-01 -1.842250823974609375e-01 -1.771695464849472046e-01 -3.818449750542640686e-02 -2.444996088743209839e-01 -2.018554508686065674e-01 1.788469851016998291e-01 -1.923000216484069824e-01 1.001580283045768738e-01 -2.817371785640716553e-01 -3.368701040744781494e-02 6.295640766620635986e-02 5.490784719586372375e-02 -1.699430495500564575e-02 3.275240361690521240e-01 3.386348858475685120e-02 -3.268618881702423096e-02 -1.925361901521682739e-01 8.677210658788681030e-03
5.984180420637130737e-02 5.355945602059364319e-02 1.205376069992780685e-02 2.476453334093093872e-01 1.304874122142791748e-01 1.620213501155376434e-02 -8.466110378503799438e-02 1.131117492914199829e-01 5.475885793566703796e-02 2.225076779723167419e-02 1.228421777486801147e-01 2.241388708353042603e-01 -2.359137535095214844e-01 -1.928161084651947021e-01 -5.941003933548927307e-02 -2.421057820320129395e-01 2.827543020248413086e-01 1.444279700517654419e-01 -1.962098628282546997e-01 -6.562817096710205078e-02 -2.034094370901584625e-02 -3.050019219517707825e-02 -2.596223913133144379e-02 -4.064973592758178711e-01 3.692865967750549316e-01 -1.387555599212646484e-01 1.408739835023880005e-01 -2.067309245467185974e-02 -1.961965560913085938e-01 -1.326904892921447754e-01 -3.529842197895050049e-01 -5.963511392474174500e-02
-3.181844353675842285e-01 -1.142842546105384827e-01 -8.391293138265609741e-02 2.956370413303375244e-01 -3.779308125376701355e-02 2.188059315085411072e-02 -1.015988737344741821e-02 8.077431470155715942e-02 -5.512882024049758911e-02 -1.111261993646621704e-01 -1.201323792338371277e-01 4.019623994827270508e-01 -2.472624927759170532e-01 -2.554693818092346191e-01 -4.479377716779708862e-02 2.547568678855895996e-01 7.654196023941040039e-02 1.234017759561538696e-01 1.443166285753250122e-03 -2.107928134500980377e-02 -9.486314654350280762e-02 3.106717169284820557e-01 1.782229244709014893e-01 -4.765813797712326050e-02 1.913679391145706177e-01 -1.240034475922584534e-01 -2.608804106712341309e-01 3.238137811422348022e-02 -1.111096590757369995e-01 -1.877468675374984741e-01 -2.519298493862152100e-01 6.901753693819046021e-02
5.577724054455757141e-02 -5.437611043453216553e-02 -7.802907377481460571e-02 2.004760503768920898e-01 2.548931539058685303e-01 -9.424436837434768677e-02 -4.398471862077713013e-02 2.809457182884216309e-01 -1.661785244941711426e-01 -1.890850067138671875e-01 6.424568593502044678e-02 2.476011961698532104e-01 -1.758416295051574707e-01 -2.157921902835369110e-02 -1.390639245510101318e-01 9.340367279946804047e-03 2.460364252328872681e-01 4.951204359531402588e-02 -1.222749575972557068e-01 6.537943333387374878e-02 -1.998508870601654053e-01 4.314194321632385254e-01 -1.097634062170982361e-01 2.064748555421829224e-01 1.835817247629165649e-01 -8.424992859363555908e-02 3.779931459575891495e-03 1.699285507202148438e-01 -1.177073717117309570e-01 -1.653714776039123535e-01 -2.894853353500366211e-01 -2.359499335289001465e-01
-5.439696460962295532e-02 7.228360325098037720e-02 -5.638223141431808472e-02 -9.530368447303771973e-02 3.467538058757781982e-01 7.418778538703918457e-02 -1.642978936433792114e-01 -2.306280881166458130e-01 -2.474877685308456421e-01 -1.743093580007553101e-01 2.620995938777923584e-01 3.012409806251525879e-01 -2.330814450979232788e-01 1.422339584678411484e-02 -7.708011567592620850e-02 -1.072060316801071167e-01 9.404730051755905151e-02 2.568017877638339996e-02 -2.680789232254028320e-01 -2.125579118728637695e-01 1.148719489574432373e-01 2.836649715900421143e-01 -1.126393675804138184e-01 -1.596344113349914551e-01 -2.153781950473785400e-01 -2.486557066440582275e-01 3.747865185141563416e-02 -1.552261412143707275e-01 7.549219764769077301e-03 -1.263583302497863770e-01 -1.448777616024017334e-01 -1.465443968772888184e-01
5.916373059153556824e-02 -2.071510404348373413e-01 9.432760998606681824e-03 3.651189506053924561e-01 2.563269138336181641e-01 -8.161018043756484985e-02 -8.621128648519515991e-02 2.355374097824096680e-01 -3.345176279544830322e-01 -5.582637712359428406e-02 1.185435801744461060e-01 1.923584491014480591e-01 -2.935479283332824707e-01 -1.898533999919891357e-01 1.387161202728748322e-02 -1.161448359489440918e-01 1.879170723259449005e-02 6.472335755825042725e-02 -1.203964743763208389e-02 -6.838688999414443970e-02 -6.250057369470596313e-02 2.341777533292770386e-01 -3.239754736423492432e-01 -1.275450736284255981e-01 1.200014725327491760e-01 -4.382374510169029236e-02 -1.866049170494079590e-01 2.888270094990730286e-02 -1.492974609136581421e-01 8.777104318141937256e-02 -2.640258371829986572e-01 -2.047598958015441895e-01
-2.515139244496822357e-02 -1.959862858057022095e-01 -2.608886957168579102e-01 1.953833401203155518e-01 2.230760157108306885e-01 -8.919543586671352386e-03 5.821080133318901062e-02 9.135796874761581421e-02 -2.343567647039890289e-02 1.074984297156333923e-01 7.164996117353439331e-02 1.501355320215225220e-01 -1.987106949090957642e-01 -1.722263358533382416e-02 -2.932281196117401123e-01 6.795904785394668579e-02 1.737580150365829468e-01 7.609212398529052734e-02 -1.891027539968490601e-01 9.563766419887542725e-02 1.852243989706039429e-01 -2.330696396529674530e-02 -4.369806032627820969e-03 -3.984979391098022461e-01 3.050248622894287109e-01 -7.078029215335845947e-02 -2.613563835620880127e-01 3.003437221050262451e-01 4.812359809875488281e-02 -7.093377411365509033e-02 -2.905088961124420166e-01 -1.064261421561241150e-02
1.103755459189414978e-01 2.111714929342269897e-01 -3.113224506378173828e-01 1.228392571210861206e-01 7.367687765508890152e-03 -3.101550042629241943e-02 9.157284349203109741e-02 -5.026721209287643433e-02 1.452710628509521484e-01 -9.239804744720458984e-02 -6.074788048863410950e-02 1.823916137218475342e-01 -6.644861400127410889e-02 -3.301495909690856934e-01 -1.038848012685775757e-01 -2.029664367437362671e-01 7.174263149499893188e-02 1.506870836019515991e-01 -1.780102998018264771e-01 8.398118615150451660e-02 -9.277167171239852905e-02 7.854346185922622681e-02 -1.643439680337905884e-01 -1.880312114953994751e-01 -1.198727935552597046e-01 -2.493620812892913818e-01 -1.463534682989120483e-01 1.824486553668975830e-01 1.737216264009475708e-01 -1.778626292943954468e-01 -4.982551038265228271e-01 -4.711272940039634705e-02
8.130321651697158813e-02 -3.125465288758277893e-02 3.116513416171073914e-02 4.781639948487281799e-02 2.001545280218124390e-01 -1.202517002820968628e-01 -1.251632124185562134e-01 -4.787587001919746399e-02 1.568770557641983032e-01 -9.835501015186309814e-02 6.055518984794616699e-02 4.068176746368408203e-01 -2.026452124118804932e-01 -3.090192675590515137e-01 -2.246570736169815063e-01 3.853734117001295090e-03 1.388565152883529663e-01 6.172480806708335876e-02 1.257785037159919739e-02 3.939644098281860352e-01 2.796667218208312988e-01 2.635982930660247803e-01 -3.697084262967109680e-02 -1.133817434310913086e-02 2.345150858163833618e-01 -2.017355710268020630e-01 -1.245436519384384155e-01 1.965519189834594727e-01 -1.226064041256904602e-01 -4.714895505458116531e-03 -7.005123049020767212e-02 -1.694977581501007080e-01
-1.452235225588083267e-02 1.049536019563674927e-01 -1.863610446453094482e-01 3.457916975021362305e-01 8.873926103115081787e-02 -2.967831678688526154e-03 4.259851574897766113e-02 -5.311382189393043518e-02 1.447965502738952637e-01 3.875733166933059692e-02 1.134700626134872437e-01 1.394858658313751221e-01 -2.345806062221527100e-01 6.072545424103736877e-02 -1.162375286221504211e-01 -9.987672418355941772e-02 2.090273201465606689e-01 2.288874089717864990e-01 -2.322188019752502441e-01 -6.763392128050327301e-03 1.273332908749580383e-02 -1.462974399328231812e-01 -2.327646315097808838e-01 -3.355043530464172363e-01 3.969191312789916992e-01 -7.524633407592773438e-02 5.720847845077514648e-02 1.602022200822830200e-01 -2.343537509441375732e-01 3.014155663549900055e-02 -3.119474053382873535e-01 -3.610413521528244019e-02
1.599183976650238037e-01 -5.836103111505508423e-02 -1.033052876591682434e-01 4.016303718090057373e-01 1.754338145256042480e-01 -4.564704746007919312e-02 -9.049072861671447754e-02 -5.152269825339317322e-02 -1.243540272116661072e-01 -1.227220073342323303e-01 1.472547203302383423e-01 2.618641853332519531e-01 -1.269879043102264404e-01 -2.861285805702209473e-01 -1.305143386125564575e-01 -2.539267241954803467e-01 2.008954286575317383e-01 6.747578084468841553e-02 -7.315066177397966385e-03 -2.483735978603363037e-02 -1.409258991479873657e-01 3.264302611351013184e-01 -2.378228157758712769e-01 1.761531829833984375e-02 1.973296552896499634e-01 4.459798708558082581e-02 -2.686186730861663818e-01 4.094957187771797180e-02 -2.824699506163597107e-02 -1.262325979769229889e-02 -2.199019789695739746e-01 -2.492054849863052368e-01
-2.801678702235221863e-02 1.735527664422988892e-01 -3.954332694411277771e-02 1.000021323561668396e-01 4.024983346462249756e-01 -1.257292926311492920e-01 -1.694369763135910034e-01 -6.047250330448150635e-02 -3.864654805511236191e-03 2.846525013446807861e-01 2.420916706323623657e-01 2.356379330158233643e-01 -1.943199336528778076e-01 -4.789903387427330017e-02 -2.312730401754379272e-01 -7.167808711528778076e-02 -1.178631186485290527e-01 -1.158383786678314209e-01 -5.825780704617500305e-02 -1.920303553342819214e-01 1.390666961669921875e-01 1.191576644778251648e-01 -2.961299717426300049e-01 -3.350368142127990723e-01 -1.161956191062927246e-01 -2.180547714233398438e-01 -1.421961486339569092e-01 3.406495973467826843e-02 1.084559187293052673e-01 -1.337297856807708740e-01 -1.860671192407608032e-01 -7.575836032629013062e-02
2.250483632087707520e-01 -1.389111727476119995e-01 -1.150684356689453125e-01 -2.319314703345298767e-02 7.365156710147857666e-02 5.812638439238071442e-03 2.359410934150218964e-02 1.242673620581626892e-01 -9.923351556062698364e-02 -1.697832942008972168e-01 -1.502616144716739655e-02 3.567574620246887207e-01 -2.505934834480285645e-01 -6.724978238344192505e-02 -1.662264019250869751e-01 3.092681765556335449e-01 1.422527898102998734e-02 -4.233078286051750183e-02 -1.710082888603210449e-01 -5.943553522229194641e-02 5.897696129977703094e-03 2.434324920177459717e-01 -1.726549565792083740e-01 -2.927128970623016357e-01 -4.944802820682525635e-02 -4.452606439590454102e-01 3.862041514366865158e-03 2.025422602891921997e-01 -1.452319175004959106e-01 -6.229531392455101013e-02 -1.912739500403404236e-02 2.478169500827789307e-01
-3.720381855964660645e-01 5.755474418401718140e-02 -1.654879748821258545e-01 -9.960030019283294678e-02 3.896820545196533203e-02 -5.352811887860298157e-02 -2.229299545288085938e-01 -1.122430860996246338e-01 2.530690431594848633e-01 -1.167285814881324768e-01 6.995271891355514526e-03 1.458435952663421631e-01 -3.340234979987144470e-02 1.239870861172676086e-01 -2.750585377216339111e-01 -9.766959398984909058e-02 1.751613467931747437e-01 -1.283817887306213379e-01 -2.830911576747894287e-01 -5.232318863272666931e-02 -3.237493038177490234e-01 2.367705404758453369e-01 -2.714113332331180573e-02 -2.422079145908355713e-01 -6.093645468354225159e-03 -6.558198481798171997e-02 -3.467864692211151123e-01 1.236737295985221863e-01 6.872517615556716919e-02 -1.990331411361694336e-01 -1.198281571269035339e-01 6.861082464456558228e-02
1.648685187101364136e-01 -1.471133623272180557e-02 7.109035551548004150e-02 1.807831344194710255e-03 7.567568868398666382e-02 -9.375485777854919434e-02 1.004016920924186707e-01 -7.515736669301986694e-02 1.192989721894264221e-01 -3.060056269168853760e-01 1.180812492966651917e-01 -5.093713849782943726e-02 -5.499264597892761230e-01 -8.635175414383411407e-03 -1.114532500505447388e-01 6.646012514829635620e-02 5.692437291145324707e-02 5.981066823005676270e-02 -1.107663661241531372e-01 2.034666985273361206e-01 -4.174954444169998169e-02 1.179641578346490860e-02 -1.929881796240806580e-02 -3.978724777698516846e-01 6.745599210262298584e-02 -4.799952358007431030e-02 -1.550800651311874390e-01 3.591820597648620605e-03 -1.791047900915145874e-01 -2.721518874168395996e-01 -2.075720131397247314e-01 -3.039177656173706055e-01
2.163251042366027832e-01 2.230592072010040283e-01 1.278320997953414917e-01 1.076488792896270752e-01 1.191142648458480835e-01 3.889305517077445984e-04 -1.011695489287376404e-01 -3.217283263802528381e-02 3.294197097420692444e-02 -1.401653736829757690e-01 1.405716128647327423e-02 2.644137740135192871e-01 -3.620432913303375244e-01 -2.738172374665737152e-02 1.003262177109718323e-01 7.058556377887725830e-02 -8.137828111648559570e-02 2.342887371778488159e-01 -5.305458903312683105e-01 2.630134113132953644e-02 -1.478143483400344849e-01 4.073451757431030273e-01 3.857041010633111000e-03 -9.237903356552124023e-02 -3.395169228315353394e-02 -6.625294685363769531e-02 -1.645701378583908081e-02 6.198824569582939148e-02 -1.219781860709190369e-01 1.532630324363708496e-01 -1.429615616798400879e-01 6.220509484410285950e-02
8.371742069721221924e-02 1.149209290742874146e-01 -1.123153045773506165e-01 1.607277989387512207e-02 1.912866681814193726e-01 -5.788370594382286072e-02 1.566354483366012573e-01 1.458561271429061890e-01 3.685392141342163086e-01 8.421576931141316891e-04 1.547684669494628906e-01 2.880501747131347656e-01 -1.570471376180648804e-01 -1.683934926986694336e-01 6.043078005313873291e-02 -2.185837030410766602e-01 -4.149965196847915649e-02 2.006901055574417114e-01 6.972234696149826050e-02 1.385456323623657227e-01 -2.991572022438049316e-02 2.136502265930175781e-01 -3.464932739734649658e-01 -1.902964413166046143e-01 9.453424811363220215e-02 -7.661029696464538574e-02 -1.687405705451965332e-01 5.286778882145881653e-02 3.057726286351680756e-02 -2.425704151391983032e-01 -3.049546480178833008e-01 -2.573894560337066650e-01
1.738829463720321655e-01 -7.585094310343265533e-03 -8.396591991186141968e-02 1.784689873456954956e-01 8.663219213485717773e-02 -9.642525762319564819e-02 -1.471177488565444946e-01 2.267604768276214600e-01 -2.498549669981002808e-01 1.021048426628112793e-01 3.117813542485237122e-02 3.144176900386810303e-01 -1.925691962242126465e-01 -2.852320438250899315e-03 -3.170413970947265625e-01 -1.208564732223749161e-02 1.878842115402221680e-01 5.574532598257064819e-02 -9.192913025617599487e-02 2.679032087326049805e-01 -6.148511543869972229e-02 4.642112553119659424e-01 6.782759912312030792e-03 -1.806069016456604004e-01 4.218463599681854248e-02 -1.478885114192962646e-01 -2.209391631186008453e-02 2.023336887359619141e-01 -1.591777652502059937e-01 -2.561989985406398773e-02 -2.535236179828643799e-01 6.774053722620010376e-02
-3.127811104059219360e-02 2.009768933057785034e-01 -5.462285131216049194e-02 3.281675577163696289e-01 3.019841909408569336e-01 -8.854124695062637329e-02 4.835959523916244507e-02 1.135205104947090149e-02 2.482389658689498901e-01 1.401634961366653442e-01 1.044408306479454041e-01 2.989729046821594238e-01 -2.637689709663391113e-01 -2.372646182775497437e-01 -6.573715060949325562e-02 -1.949799954891204834e-01 -8.288251608610153198e-02 -7.649578619748353958e-03 -1.695064455270767212e-02 -6.616424024105072021e-02 2.511128485202789307e-01 1.434114575386047363e-01 8.396842330694198608e-02 -2.600842118263244629e-01 8.334223181009292603e-02 1.778535917401313782e-02 -1.775176823139190674e-01 -1.477592736482620239e-01 -1.379789412021636963e-01 7.066623121500015259e-02 -3.433680236339569092e-01 -1.556584984064102173e-01
-2.802707813680171967e-02 -2.195578068494796753e-01 -8.124051988124847412e-02 8.266945928335189819e-02 1.806944310665130615e-01 -3.368400335311889648e-01 3.973599814344197512e-04 -1.188373006880283356e-02 -1.707392036914825439e-01 -2.166113108396530151e-01 2.396674305200576782e-01 1.362327784299850464e-01 -2.710627615451812744e-01 -4.158647730946540833e-02 6.287882477045059204e-02 -2.609546296298503876e-02 -1.393818408250808716e-01 1.724547892808914185e-01 -1.732203811407089233e-01 9.405256807804107666e-02 1.354512386023998260e-02 -8.808449842035770416e-03 -3.468648195266723633e-01 -2.637241482734680176e-01 -8.510642498731613159e-02 -3.754372596740722656e-01 -1.274570226669311523e-01 -1.143116056919097900e-01 -5.981291085481643677e-02 4.334931820631027222e-02 -1.717142015695571899e-01 2.623230218887329102e-01
-2.106994017958641052e-02 2.124696038663387299e-02 2.499734610319137573e-02 2.230385541915893555e-01 3.546932712197303772e-02 -1.027824729681015015e-01 1.262127235531806946e-02 -2.637833654880523682e-01 -3.629622608423233032e-02 -2.921719551086425781e-01 -1.154986843466758728e-01 1.274078339338302612e-01 -2.643577158451080322e-01 -3.191908597946166992e-01 -4.063861072063446045e-02 2.181475311517715454e-01 -7.604642212390899658e-02 -9.592022746801376343e-02 -1.608833074569702148e-01 -2.058829925954341888e-02 -2.696757018566131592e-01 2.916357517242431641e-01 1.295008212327957153e-01 2.850111201405525208e-02 -1.540053635835647583e-01 -2.898150980472564697e-01 -6.828028708696365356e-02 8.116395771503448486e-02 -2.299731820821762085e-01 1.952932178974151611e-01 -3.142947554588317871e-01 -6.700053811073303223e-02
-7.657162845134735107e-02 1.651752889156341553e-01 2.430306561291217804e-02 2.158475816249847412e-01 3.096078988164663315e-03 -1.283372938632965088e-02 1.159544810652732849e-01 -3.202030435204505920e-02 3.429096564650535583e-02 -3.918733596801757812e-01 -5.671504512429237366e-02 2.857398390769958496e-01 -2.846539318561553955e-01 -2.879979610443115234e-01 -1.651780456304550171e-01 1.505271792411804199e-01 9.685923159122467041e-02 -6.076915189623832703e-02 -2.576292753219604492e-01 7.298322021961212158e-02 -3.075523376464843750e-01 6.412667036056518555e-02 -1.248384341597557068e-01 -7.989808171987533569e-02 -5.643164366483688354e-02 -1.217455565929412842e-01 -2.881023287773132324e-01 6.010479480028152466e-02 -8.944367617368698120e-02 2.644837498664855957e-01 -2.482315301895141602e-01 -4.330252110958099365e-02
1.485380381345748901e-01 -1.400793641805648804e-01 -2.150487452745437622e-01 1.983375698328018188e-01 2.151543647050857544e-01 -1.302487105131149292e-01 -5.066818557679653168e-04 -5.047804117202758789e-02 5.414044950157403946e-03 1.556911915540695190e-01 -1.423714607954025269e-01 1.063906401395797729e-01 -5.517112091183662415e-02 -1.787250488996505737e-01 -1.334735900163650513e-01 1.340190768241882324e-01 1.319046597927808762e-02 6.369312852621078491e-02 -4.103886336088180542e-02 -1.262986660003662109e-01 -2.809760868549346924e-01 2.423505038022994995e-01 -2.353781014680862427e-01 -4.514819085597991943e-01 -4.714761674404144287e-02 -4.044626653194427490e-01 4.750834405422210693e-02 1.649768948554992676e-01 -1.816958039999008179e-01 -7.407864928245544434e-02 9.895424544811248779e-02 1.339363604784011841e-01
-1.820406615734100342e-01 1.417585611343383789e-01 -1.627899259328842163e-01 1.170522570610046387e-01 -3.025780431926250458e-02 -2.160764485597610474e-01 -2.821529656648635864e-02 -1.369010657072067261e-01 1.446062326431274414e-01 -1.797515749931335449e-01 -6.684008985757827759e-02 9.851700626313686371e-03 1.142293214797973633e-02 -3.412396907806396484e-01 7.783355563879013062e-02 -3.655146434903144836e-02 1.074889078736305237e-01 9.113293141126632690e-03 -3.061133921146392822e-01 4.932797327637672424e-02 -3.747152164578437805e-02 2.307731211185455322e-01 2.148425877094268799e-01 -3.021482825279235840e-01 2.473814412951469421e-02 -4.493779242038726807e-01 -2.660330235958099365e-01 5.443944409489631653e-02 -3.502712026238441467e-02 1.115298829972743988e-03 -2.807859480381011963e-01 -3.768794611096382141e-02
-1.025220472365617752e-02 -2.187869697809219360e-01 -6.387455016374588013e-02 1.909118741750717163e-01 1.550099104642868042e-01 -1.151079609990119934e-01 -2.607472538948059082e-01 -1.317618638277053833e-01 2.223782092332839966e-01 -9.667051583528518677e-02 2.109122872352600098e-01 1.999722421169281006e-01 -2.837490141391754150e-01 -3.125648796558380127e-01 -5.492744222283363342e-02 1.153567582368850708e-01 6.304189562797546387e-02 1.276517957448959351e-01 -2.100910395383834839e-01 7.524517178535461426e-02 -1.006905063986778259e-01 -5.538647621870040894e-02 -2.380259484052658081e-01 -1.525629311800003052e-01 2.434710972011089325e-02 -3.887128531932830811e-01 -2.962871454656124115e-02 -1.427529752254486084e-01 -2.053435593843460083e-01 7.296717911958694458e-02 2.247929722070693970e-01 1.299647241830825806e-01
-1.083882078528404236e-01 -2.826397120952606201e-01 -3.840811923146247864e-02 1.569876372814178467e-01 1.605359911918640137e-01 -1.883621811866760254e-01 -1.529504358768463135e-01 -2.345661222934722900e-01 2.287530004978179932e-01 -3.317026421427726746e-02 3.353514373302459717e-01 5.271865054965019226e-02 -1.743842959403991699e-01 -2.898757755756378174e-01 -1.161864325404167175e-01 -2.303762594237923622e-03 9.469372034072875977e-02 9.267263859510421753e-02 -1.660530418157577515e-01 1.128149777650833130e-01 -1.148352101445198059e-01 -3.303323313593864441e-02 -2.812848687171936035e-01 -1.653325408697128296e-01 7.079646456986665726e-03 -3.671891093254089355e-01 -1.851068586111068726e-01 -3.915049880743026733e-02 -1.538240164518356323e-01 7.567037642002105713e-02 1.680350154638290405e-01 1.976861506700515747e-01
1.164999902248382568e-01 -2.721241675317287445e-02 -3.882555663585662842e-01 -1.328889559954404831e-02 9.718755632638931274e-02 -4.672904312610626221e-02 -3.361500054597854614e-02 -3.707793951034545898e-01 -6.164192408323287964e-02 8.176247775554656982e-02 1.423097401857376099e-01 1.112178936600685120e-01 -4.078111648559570312e-01 -5.048117414116859436e-02 1.678587645292282104e-01 -5.563696473836898804e-02 9.285234846174716949e-03 9.460049867630004883e-02 -2.472508102655410767e-01 4.041448235511779785e-02 -1.716048419475555420e-01 2.138827145099639893e-01 -1.007937174290418625e-02 -1.588904559612274170e-01 8.169150352478027344e-02 -3.171350657939910889e-01 1.535115540027618408e-01 2.993168234825134277e-01 -1.433565616607666016e-01 -5.404684692621231079e-02 1.544341593980789185e-01 -3.500194102525711060e-02
-8.391237258911132812e-02 1.766748577356338501e-01 -1.943489536643028259e-02 1.425649318844079971e-02 3.745797649025917053e-02 -1.944982558488845825e-01 -3.237233683466911316e-02 -1.301037073135375977e-01 -4.175147041678428650e-02 -2.346113920211791992e-01 6.098363548517227173e-02 2.176134735345840454e-01 -3.193625807762145996e-01 -4.729503020644187927e-02 1.335752606391906738e-01 2.110065072774887085e-01 8.349213004112243652e-02 1.749229431152343750e-01 -3.049559295177459717e-01 1.029562726616859436e-01 -2.097039818763732910e-01 2.010581642389297485e-01 -1.789125963114202023e-03 -8.798430114984512329e-02 6.654151529073715210e-02 -4.104645550251007080e-01 -1.420281380414962769e-01 -2.336126565933227539e-01 -2.494704276323318481e-01 1.080946344882249832e-02 8.735073357820510864e-02 -2.802684307098388672e-01
4.635679349303245544e-02 -9.000498056411743164e-02 9.984387457370758057e-02 4.008368402719497681e-02 -7.354748249053955078e-02 2.554924413561820984e-02 -5.096665117889642715e-03 2.959103137254714966e-02 9.742981195449829102e-02 -1.684256047010421753e-01 -1.231126785278320312e-01 1.903143227100372314e-01 -2.309673130512237549e-01 -6.957958638668060303e-02 -2.447733581066131592e-01 1.258132606744766235e-01 -4.360729828476905823e-02 -5.070127546787261963e-02 -1.929793506860733032e-01 3.328020870685577393e-01 -2.780929803848266602e-01 2.326627224683761597e-01 -3.151035904884338379e-01 -9.757526963949203491e-02 1.034966669976711273e-02 -4.470598995685577393e-01 -8.863151073455810547e-02 8.309729397296905518e-02 -4.047498479485511780e-02 3.223230838775634766e-01 -1.820835620164871216e-01 -4.336512461304664612e-02
-7.558513432741165161e-02 -4.202455282211303711e-02 2.121444791555404663e-01 8.325832337141036987e-02 -4.838011786341667175e-02 9.373679012060165405e-02 -3.530456125736236572e-02 -1.847424544394016266e-02 -2.821151912212371826e-02 -2.481606900691986084e-01 -1.104945614933967590e-01 1.965295076370239258e-01 -3.458037376403808594e-01 -1.455191373825073242e-01 -9.072946757078170776e-02 1.654526740312576294e-01 6.902546435594558716e-02 -2.290642708539962769e-01 -2.099559456110000610e-01 1.759883910417556763e-01 -2.147744446992874146e-01 1.198939681053161621e-01 -2.581134140491485596e-01 -3.288831561803817749e-02 1.411806978285312653e-02 -4.681243300437927246e-01 -1.710542589426040649e-01 1.011667847633361816e-01 -4.657608643174171448e-02 2.733275890350341797e-01 -2.041918039321899414e-01 -1.982025057077407837e-02
-1.537474151700735092e-02 -1.381962746381759644e-01 9.044662863016128540e-02 9.543545544147491455e-02 3.057025671005249023e-01 -4.749476015567779541e-01 -2.040116935968399048e-01 -1.454446166753768921e-01 1.584850065410137177e-02 -2.105068266391754150e-01 2.068591713905334473e-01 6.268312036991119385e-02 -5.774893984198570251e-02 -2.966884076595306396e-01 -8.695890754461288452e-02 3.469425067305564880e-02 1.741476505994796753e-01 5.872413143515586853e-02 -9.763203561305999756e-02 2.717889547348022461e-01 -7.384642213582992554e-02 -1.292992383241653442e-01 -9.156881272792816162e-02 -5.402756854891777039e-02 1.064732894301414490e-01 -3.185164034366607666e-01 -1.278177797794342041e-01 -2.152286171913146973e-01 -1.669360995292663574e-01 1.514321267604827881e-01 -4.765723645687103271e-02 1.048370301723480225e-01
-6.580423563718795776e-02 -1.519124954938888550e-01 -5.639783665537834167e-02 1.268333941698074341e-01 3.399199843406677246e-01 -3.055462427437305450e-02 1.017255112528800964e-01 -6.603473424911499023e-02 -9.500587731599807739e-02 6.484799832105636597e-02 -1.574862450361251831e-01 9.392435103654861450e-02 -2.713291347026824951e-01 -2.874238491058349609e-01 -2.306247502565383911e-01 4.664775356650352478e-02 6.087022647261619568e-02 7.417456805706024170e-02 -5.933364480733871460e-02 -1.822855472564697266e-01 -5.975969508290290833e-02 1.653857529163360596e-01 -1.405093073844909668e-01 -2.335425168275833130e-01 -1.925353109836578369e-01 -3.665089905261993408e-01 7.817947119474411011e-02 2.174155563116073608e-01 -3.446008265018463135e-01 -2.454152852296829224e-01 6.149860098958015442e-02 7.057950645685195923e-02
-1.387393474578857422e-01 2.418732196092605591e-01 5.927748978137969971e-02 -1.625125557184219360e-01 -6.326277274638414383e-03 1.664837896823883057e-01 -4.113819301128387451e-01 6.965250708162784576e-03 1.862207427620887756e-02 -2.821103632450103760e-01 -8.115205913782119751e-03 3.926436305046081543e-01 -2.580092847347259521e-01 -1.551695168018341064e-01 -4.887799918651580811e-02 -1.795175112783908844e-02 -5.267174541950225830e-02 -6.211195886135101318e-02 -4.601066559553146362e-02 1.674395650625228882e-01 5.076554417610168457e-02 2.618177831172943115e-01 -3.125654906034469604e-02 -3.299256563186645508e-01 3.199429810047149658e-01 -4.260879009962081909e-02 -1.073752790689468384e-01 -2.619305811822414398e-02 -8.171260356903076172e-02 2.922062389552593231e-02 -1.397573389112949371e-03 1.615315228700637817e-01
7.210170477628707886e-02 -2.983015775680541992e-01 2.588045597076416016e-01 3.805180788040161133e-01 9.117177873849868774e-02 1.276324987411499023e-01 -2.385494112968444824e-01 -1.035983562469482422e-01 1.528372019529342651e-01 -8.655580878257751465e-02 -1.035551633685827255e-02 -6.500044371932744980e-03 -2.818676531314849854e-01 -2.899631261825561523e-01 -6.223183870315551758e-02 1.115252897143363953e-01 2.121701389551162720e-01 7.801941782236099243e-02 -2.436512708663940430e-02 -3.587866947054862976e-02 -1.067167986184358597e-02 4.158869683742523193e-01 -6.950281560420989990e-02 -5.515626817941665649e-02 9.228659421205520630e-02 -1.580244004726409912e-01 4.231270030140876770e-02 1.044625714421272278e-01 -2.935778498649597168e-01 -5.788828805088996887e-02 -1.271860599517822266e-01 7.158326357603073120e-02
2.775278389453887939e-01 1.374993920326232910e-01 -1.556824147701263428e-01 -1.311255395412445068e-01 2.098599225282669067e-01 -2.319252938032150269e-01 -1.521326899528503418e-01 6.106550246477127075e-02 -1.803541928529739380e-01 -2.666537165641784668e-01 1.440178602933883667e-01 2.176382839679718018e-01 -3.076254427433013916e-01 -8.735836297273635864e-02 -5.745248869061470032e-02 -4.297585692256689072e-03 -1.146890223026275635e-01 7.372371852397918701e-02 -2.523205578327178955e-01 9.968579979613423347e-04 8.186014741659164429e-02 1.371201220899820328e-02 -1.281099915504455566e-01 -1.254874020814895630e-01 -1.119177415966987610e-01 -4.373333156108856201e-01 -5.579653382301330566e-02 7.992912828922271729e-02 -5.919459089636802673e-02 3.964270465075969696e-03 -3.031685054302215576e-01 1.749031990766525269e-01
-2.972971834242343903e-02 -2.952648997306823730e-01 -1.986340992152690887e-02 6.728091835975646973e-02 1.291731148958206177e-01 -1.439225971698760986e-01 -2.927213907241821289e-01 -8.862447738647460938e-02 2.889362871646881104e-01 -8.330182731151580811e-02 3.015952706336975098e-01 1.100283041596412659e-01 -2.734778523445129395e-01 -2.539959847927093506e-01 -1.442674398422241211e-01 1.006459593772888184e-01 1.662907600402832031e-01 4.825504496693611145e-02 -3.959262371063232422e-02 3.861834108829498291e-02 -1.158309131860733032e-01 6.002314761281013489e-02 -3.422222733497619629e-01 -9.146354347467422485e-02 4.372294619679450989e-02 -3.506049215793609619e-01 -1.317786872386932373e-01 -5.246473848819732666e-02 -1.237923353910446167e-01 1.747258156538009644e-01 1.490445286035537720e-01 1.541914045810699463e-01
-1.784816980361938477e-01 -4.517367482185363770e-02 1.304085645824670792e-02 2.186322361230850220e-01 3.366956859827041626e-02 -1.373720169067382812e-01 -5.757266283035278320e-02 -3.059303015470504761e-02 -1.078395843505859375e-01 -1.058572530746459961e-01 4.628959670662879944e-02 4.449305310845375061e-02 -9.258869290351867676e-02 -1.363541483879089355e-01 -1.157694831490516663e-01 9.556563198566436768e-02 4.517974331974983215e-02 2.301092445850372314e-01 -3.362024426460266113e-01 1.167009249329566956e-01 -9.884195029735565186e-02 3.676316440105438232e-01 -3.438563644886016846e-02 -1.669657379388809204e-01 -9.594657458364963531e-03 -6.055867671966552734e-01 -1.842295229434967041e-01 -1.632467657327651978e-01 -6.805437058210372925e-02 -2.674748003482818604e-02 -1.613484323024749756e-01 5.288919806480407715e-02
-2.271745949983596802e-01 1.375190317630767822e-01 1.117146536707878113e-01 3.999466821551322937e-02 2.509095370769500732e-01 7.882516086101531982e-02 -1.625570803880691528e-01 2.506980597972869873e-01 1.442233324050903320e-01 -8.448466658592224121e-02 2.297843247652053833e-02 3.857307434082031250e-01 -1.587896347045898438e-01 -1.267071217298507690e-01 7.787521183490753174e-02 4.364377260208129883e-02 1.699012704193592072e-02 -9.045647829771041870e-02 2.770815789699554443e-02 -1.833739280700683594e-01 -2.136380523443222046e-01 1.109737008810043335e-01 -4.768293797969818115e-01 -1.271388381719589233e-01 2.581783337518572807e-03 -2.267113924026489258e-01 9.960840642452239990e-02 2.876516059041023254e-02 8.564139157533645630e-02 -2.502881586551666260e-01 -2.291804105043411255e-01 -3.816548734903335571e-02
4.095619171857833862e-02 -5.628769099712371826e-02 -9.067220240831375122e-02 8.940018713474273682e-02 3.430765271186828613e-01 -6.062911078333854675e-02 2.450113929808139801e-02 2.239062488079071045e-01 -6.080995872616767883e-02 -1.606681942939758301e-01 1.286140382289886475e-01 9.991191327571868896e-02 -3.201744854450225830e-01 9.468696266412734985e-02 -2.875179350376129150e-01 9.796287119388580322e-02 3.106302767992019653e-02 1.517609208822250366e-01 -9.794113785028457642e-02 3.342445790767669678e-01 4.647121950984001160e-02 1.204693913459777832e-01 5.979524552822113037e-02 -2.085189074277877808e-01 -9.650827269069850445e-04 -1.204404458403587341e-01 -2.044263035058975220e-01 3.442182838916778564e-01 -3.536329269409179688e-01 1.499404907226562500e-01 -1.248277500271797180e-01 -1.058161538094282150e-02
1.084431856870651245e-01 -4.521527290344238281e-01 8.673626929521560669e-02 1.393441110849380493e-01 4.187532961368560791e-01 4.019927978515625000e-02 -1.935514956712722778e-01 -1.267475485801696777e-01 5.961494054645299911e-03 2.297779731452465057e-02 -2.497756481170654297e-01 1.383374035358428955e-01 -2.375040948390960693e-01 -1.802081614732742310e-01 9.661331772804260254e-02 -4.712793603539466858e-02 1.731128394603729248e-01 1.187766566872596741e-01 -2.027745544910430908e-01 1.316846534609794617e-02 -5.013687163591384888e-02 2.226401120424270630e-01 -8.823441714048385620e-02 -2.894734963774681091e-02 -8.629620075225830078e-02 5.704198032617568970e-03 -1.514937579631805420e-01 9.855716489255428314e-03 -3.163857758045196533e-01 1.777665503323078156e-02 -2.388503402471542358e-01 -9.883721172809600830e-02
-7.768157124519348145e-02 -2.111837863922119141e-01 2.407883293926715851e-03 1.563497632741928101e-01 2.171936184167861938e-01 -1.787639260292053223e-01 -2.249919623136520386e-01 -7.217024452984333038e-03 2.182444334030151367e-01 -4.665037244558334351e-02 3.139405548572540283e-01 7.861908525228500366e-02 -1.690469682216644287e-01 -4.196150004863739014e-01 -8.799875527620315552e-02 1.866131834685802460e-02 5.185716599225997925e-02 9.949695318937301636e-02 -9.967017173767089844e-02 1.474521607160568237e-01 -9.920194745063781738e-02 -5.674878880381584167e-02 -2.514461874961853027e-01 -6.391132622957229614e-02 5.565283447504043579e-02 -3.791277110576629639e-01 -1.605975478887557983e-01 -4.578745737671852112e-02 -2.586718499660491943e-01 1.730859726667404175e-01 1.080582588911056519e-01 1.411195546388626099e-01
-8.865698426961898804e-02 -1.194269359111785889e-01 -4.185612499713897705e-02 3.636302053928375244e-01 -2.080129459500312805e-02 -2.176101878285408020e-02 -7.580844312906265259e-02 -2.010296136140823364e-01 -4.140618070960044861e-02 1.858069747686386108e-02 -3.923583030700683594e-02 -8.237393945455551147e-02 -3.476996719837188721e-01 -3.244132101535797119e-01 -2.366916686296463013e-01 -5.296976771205663681e-03 7.354134321212768555e-02 -3.628175854682922363e-01 -1.395669430494308472e-01 3.113723397254943848e-01 -8.082965761423110962e-02 3.627975881099700928e-01 -2.106853127479553223e-01 -1.143132597208023071e-01 5.721723660826683044e-02 1.293768882751464844e-01 -8.027812838554382324e-02 -4.239865392446517944e-02 -1.388621181249618530e-01 6.957402080297470093e-02 -5.161509290337562561e-02 -1.130956877022981644e-02
-9.152591973543167114e-02 -1.687788963317871094e-02 -4.781918227672576904e-02 1.898824423551559448e-01 2.881884388625621796e-02 -1.656327098608016968e-01 -1.820696890354156494e-01 1.463653743267059326e-01 -2.778514623641967773e-01 -1.329575777053833008e-01 -1.763712912797927856e-01 1.519354581832885742e-01 -1.819388270378112793e-01 -2.112210392951965332e-01 -1.317001581192016602e-01 2.401363998651504517e-01 2.796362340450286865e-01 1.538176089525222778e-01 -3.208576440811157227e-01 1.806009411811828613e-01 -8.684433251619338989e-02 2.278058081865310669e-01 -1.209418177604675293e-01 -7.530436664819717407e-02 2.194957733154296875e-01 -2.295674234628677368e-01 -2.068515717983245850e-01 1.136518791317939758e-01 -9.048554301261901855e-02 1.921343058347702026e-01 -2.181861847639083862e-01 -4.372983425855636597e-02
-1.100959330797195435e-01 4.683001339435577393e-02 9.486661106348037720e-02 1.289658099412918091e-01 1.034679859876632690e-01 -2.502587735652923584e-01 6.891191471368074417e-03 -4.353707656264305115e-02 2.036553807556629181e-02 -1.448831409215927124e-01 5.521412193775177002e-02 4.202964007854461670e-01 -2.450803667306900024e-01 -4.197430908679962158e-01 -2.049335539340972900e-01 -1.186204925179481506e-01 1.069860458374023438e-01 1.343201249837875366e-01 5.973364040255546570e-02 6.051082536578178406e-02 2.373210340738296509e-01 2.335582971572875977e-01 -1.232131645083427429e-01 -5.944446846842765808e-02 2.099676132202148438e-01 -2.285691201686859131e-01 7.280882447957992554e-02 2.798865735530853271e-01 -2.805219963192939758e-02 1.170960143208503723e-01 1.256754435598850250e-02 -1.744349151849746704e-01
-1.618765741586685181e-01 1.517557054758071899e-01 -7.105883210897445679e-02 2.435306757688522339e-01 2.954646348953247070e-01 8.076214790344238281e-02 -3.001870028674602509e-02 2.035801559686660767e-01 3.636714443564414978e-02 -1.915926188230514526e-01 -3.874020650982856750e-02 3.083615601062774658e-01 -3.026039600372314453e-01 -2.924714982509613037e-01 1.322048157453536987e-01 2.959154732525348663e-02 -3.528791479766368866e-03 -1.215668618679046631e-01 7.427908480167388916e-02 3.040553331375122070e-01 -1.261197924613952637e-01 2.278014272451400757e-01 -1.986014191061258316e-03 -2.039337903261184692e-01 1.045710369944572449e-01 4.576535895466804504e-02 -1.567794829607009888e-01 8.532757312059402466e-02 6.737978011369705200e-02 2.038809284567832947e-02 -2.883336246013641357e-01 -2.550067007541656494e-01
-8.498287945985794067e-02 -7.337532937526702881e-02 -1.100604161620140076e-01 1.954448968172073364e-01 -5.275138840079307556e-02 -1.219722181558609009e-01 8.460843563079833984e-02 1.737419865094125271e-03 1.279957033693790436e-02 1.777487620711326599e-02 2.329456247389316559e-02 1.093369647860527039e-01 -1.958811879158020020e-01 -2.748535871505737305e-01 2.845012247562408447e-01 1.523408442735671997e-01 2.161145955324172974e-01 4.408999904990196228e-02 -3.977386951446533203e-01 1.223024353384971619e-02 -1.526875495910644531e-01 1.915552169084548950e-01 -8.833074942231178284e-03 -2.241792678833007812e-01 8.847703039646148682e-02 -4.520592391490936279e-01 -2.422947734594345093e-01 -1.829377189278602600e-02 -2.393199354410171509e-01 2.524197474122047424e-02 -1.343003511428833008e-01 -1.292657256126403809e-01
-2.261365577578544617e-02 1.395180523395538330e-01 -2.279541827738285065e-02 6.613332033157348633e-02 -1.087476965039968491e-02 -1.627873778343200684e-01 -1.039515957236289978e-01 2.013411223888397217e-01 -1.531628221273422241e-01 3.415161371231079102e-02 5.215122923254966736e-02 -1.140956655144691467e-01 -3.322980403900146484e-01 -2.045729756355285645e-01 -1.278588324785232544e-01 -9.596412628889083862e-02 1.860737949609756470e-01 -1.221327930688858032e-01 -1.746832020580768585e-02 3.529267013072967529e-02 -6.989347189664840698e-02 3.494453430175781250e-01 -2.359674274921417236e-01 -1.529946923255920410e-01 -3.119699098169803619e-02 -3.074944019317626953e-01 -3.118409514427185059e-01 -2.553777396678924561e-01 -1.720138192176818848e-01 2.913618385791778564e-01 -2.150318771600723267e-01 -5.561061576008796692e-02
1.168936043977737427e-01 -3.144806995987892151e-02 -2.909567765891551971e-02 2.286622077226638794e-01 3.399575129151344299e-02 7.799764629453420639e-03 -2.704691290855407715e-01 -1.729276217520236969e-02 1.016451492905616760e-01 -1.055005043745040894e-01 -6.485197227448225021e-03 -6.485508382320404053e-02 3.303291276097297668e-02 -4.262818694114685059e-01 6.450283108279109001e-04 2.856435179710388184e-01 1.643127053976058960e-01 -8.496161550283432007e-02 -1.833657473325729370e-01 6.545798480510711670e-02 -2.759227752685546875e-01 1.272532045841217041e-01 -2.613924443721771240e-02 -1.241327524185180664e-01 -1.244853213429450989e-01 -2.653285861015319824e-01 1.444644331932067871e-01 2.223024331033229828e-02 -3.527619838714599609e-01 1.881842762231826782e-01 -3.459702730178833008e-01 8.988911285996437073e-03
-8.132906258106231689e-02 -8.727484382688999176e-03 1.192533690482378006e-02 -2.412343211472034454e-02 1.292101442813873291e-01 -9.471600502729415894e-02 -1.632265895605087280e-01 9.974111616611480713e-02 -1.600673049688339233e-01 -1.573167741298675537e-01 3.641956448554992676e-01 -4.003312066197395325e-02 -9.106437861919403076e-02 -2.669354677200317383e-01 7.160139083862304688e-02 1.775104999542236328e-01 -3.125907620415091515e-03 3.554608672857284546e-02 -1.920936554670333862e-01 6.324817985296249390e-02 1.006561797112226486e-02 4.452667757868766785e-02 -2.875682413578033447e-01 -1.587586104869842529e-01 1.018929481506347656e-01 -1.473781764507293701e-01 -2.990750372409820557e-01 -2.269941419363021851e-01 -5.083750486373901367e-01 -1.382000092417001724e-02 -2.133208215236663818e-01 -1.258440595120191574e-02
-1.739636957645416260e-01 -2.741588056087493896e-01 4.873831570148468018e-02 5.803645402193069458e-02 2.368008643388748169e-01 -3.137019872665405273e-01 -2.192451953887939453e-01 -1.750566065311431885e-01 -1.208389550447463989e-02 -2.576065063476562500e-01 1.561314165592193604e-01 -2.221502549946308136e-02 -5.458039790391921997e-02 -1.257766634225845337e-01 3.375861793756484985e-02 1.275470852851867676e-01 -5.396758019924163818e-02 -2.896065125241875648e-03 -1.373905539512634277e-01 6.468497961759567261e-02 -4.020853340625762939e-01 -3.460412099957466125e-02 -3.149394989013671875e-01 -1.927960366010665894e-01 -5.590610206127166748e-02 -2.682951688766479492e-01 -2.786625027656555176e-01 3.265791572630405426e-03 -2.061621099710464478e-01 4.819495230913162231e-02 7.161210477352142334e-02 -1.073094736784696579e-02
-1.220405176281929016e-01 -7.529145479202270508e-02 -7.266481220722198486e-02 6.676321476697921753e-02 2.423738129436969757e-02 1.315472871065139771e-01 -2.046329081058502197e-01 1.127213090658187866e-01 1.771380007266998291e-01 -1.212773770093917847e-01 2.692108452320098877e-01 2.833795249462127686e-01 -2.867261469364166260e-01 8.062791824340820312e-02 -1.761163622140884399e-01 -1.544844806194305420e-01 -4.250161815434694290e-03 4.639272019267082214e-02 -5.022681355476379395e-01 7.399548590183258057e-02 -1.818864941596984863e-01 1.369613595306873322e-02 -1.990653388202190399e-02 -1.401886790990829468e-01 3.193674981594085693e-02 -2.024530433118343353e-02 -3.715114295482635498e-01 5.042979866266250610e-02 -1.727761179208755493e-01 2.030166983604431152e-01 -1.375699788331985474e-01 9.768452495336532593e-02
2.848081290721893311e-02 1.144544929265975952e-01 -9.541790932416915894e-02 3.211506903171539307e-01 9.044373035430908203e-02 -8.676125109195709229e-02 -1.208992376923561096e-01 -1.516695469617843628e-01 -8.732594549655914307e-02 -2.637514173984527588e-01 -1.447969824075698853e-01 1.682903021574020386e-01 -2.278113067150115967e-01 -3.769972324371337891e-01 -2.026690542697906494e-01 1.592183262109756470e-01 5.954958498477935791e-02 -6.127444282174110413e-02 -2.175060659646987915e-01 2.520829439163208008e-01 -1.163710877299308777e-01 2.239444255828857422e-01 4.617966711521148682e-02 1.009528860449790955e-01 -6.324467249214649200e-03 -2.122789174318313599e-01 -1.122422218322753906e-01 -1.806160993874073029e-02 -8.190071582794189453e-02 2.740747630596160889e-01 -3.045664727687835693e-01 -8.249297738075256348e-02
7.850383967161178589e-02 -2.310221791267395020e-01 -7.275451719760894775e-02 1.257300227880477905e-01 1.378018707036972046e-01 -1.191407069563865662e-01 -8.953543752431869507e-02 2.863036654889583588e-02 1.772270351648330688e-01 -1.218190137296915054e-02 1.057517305016517639e-01 2.279732674360275269e-01 -2.514337003231048584e-01 -2.517817318439483643e-01 -7.760570198297500610e-02 -1.844100207090377808e-01 1.563413441181182861e-01 -2.129418402910232544e-01 -8.962786197662353516e-02 1.331364810466766357e-01 -8.270438760519027710e-02 -4.621054604649543762e-02 -1.492232978343963623e-01 -3.132377564907073975e-01 3.709280192852020264e-01 -9.526548534631729126e-02 1.718832403421401978e-01 1.647495850920677185e-02 -1.672694534063339233e-01 -1.341801136732101440e-01 -4.030996561050415039e-01 7.830354571342468262e-02
1.917797327041625977e-01 -3.086613118648529053e-01 8.054727315902709961e-02 2.899788022041320801e-01 2.524405419826507568e-01 -1.202373355627059937e-01 -9.152439236640930176e-02 -3.894481435418128967e-02 -1.837083846330642700e-01 1.494614481925964355e-01 2.290842495858669281e-02 5.052594095468521118e-02 -2.987242341041564941e-01 -1.108170375227928162e-01 2.474511973559856415e-03 -8.224319666624069214e-02 -1.728823408484458923e-02 -1.326181832700967789e-02 -3.161488473415374756e-02 1.433503180742263794e-01 -1.874059885740280151e-01 3.403928577899932861e-01 -3.073660656809806824e-02 -4.232421889901161194e-02 -7.495088875293731689e-02 -2.372642457485198975e-01 1.415069773793220520e-02 1.439582705497741699e-01 -2.230310440063476562e-01 -1.825415790081024170e-01 -4.242733418941497803e-01 -1.372066047042608261e-02
1.897759735584259033e-01 -2.734266221523284912e-01 -1.082837656140327454e-01 1.146512553095817566e-01 -4.684320185333490372e-03 -5.820453166961669922e-02 -3.732711374759674072e-01 -1.923727393150329590e-01 1.071422025561332703e-01 -1.059825345873832703e-01 3.256134390830993652e-01 4.843885824084281921e-02 -6.010506674647331238e-02 -2.047008424997329712e-01 6.146326661109924316e-02 1.127662211656570435e-01 8.386439085006713867e-02 1.332123279571533203e-01 -2.167168557643890381e-01 2.003297023475170135e-02 -1.190960407257080078e-01 1.021973863244056702e-01 -2.789797186851501465e-01 -1.465343981981277466e-01 -3.516323864459991455e-02 -3.753288388252258301e-01 -2.160749584436416626e-01 1.193483993411064148e-01 -2.887449860572814941e-01 3.644456714391708374e-02 -8.389086276292800903e-02 2.562491223216056824e-02
-2.200723886489868164e-01 -9.805177105590701103e-04 -2.652978152036666870e-02 3.574972450733184814e-01 3.286224901676177979e-01 -1.761980056762695312e-01 -2.564662396907806396e-01 -1.393066793680191040e-01 7.631228864192962646e-02 -1.748407483100891113e-01 9.371503442525863647e-02 1.140318065881729126e-01 2.718386426568031311e-02 -1.591532379388809204e-01 2.166496962308883667e-01 4.549987614154815674e-02 -3.108095563948154449e-02 4.265087097883224487e-02 -7.428387552499771118e-02 -3.524777293205261230e-02 2.373056858777999878e-01 2.566784322261810303e-01 1.223542019724845886e-01 -2.121162116527557373e-01 -8.519479632377624512e-02 2.049210853874683380e-02 -1.403887420892715454e-01 1.954628378152847290e-01 -1.878847181797027588e-01 4.968341439962387085e-02 -3.864986002445220947e-01 1.453767418861389160e-01
3.616379341110587120e-03 -6.029299646615982056e-02 1.628218144178390503e-01 -2.633444592356681824e-02 -1.054094359278678894e-02 5.280534923076629639e-02 -1.287899212911725044e-03 -3.040612116456031799e-02 3.316600620746612549e-02 -1.238325983285903931e-01 -2.016432136297225952e-01 2.149660289287567139e-01 -3.812811672687530518e-01 -2.090162634849548340e-01 -2.113559991121292114e-01 1.238321512937545776e-01 5.791375786066055298e-02 -8.744511753320693970e-02 -2.310173660516738892e-01 2.287488579750061035e-01 -2.618760466575622559e-01 2.022702395915985107e-01 -2.665114402770996094e-01 -6.471094489097595215e-02 -3.806213289499282837e-02 -4.292981624603271484e-01 -5.413759872317314148e-02 8.864574134349822998e-02 -1.221466585993766785e-01 2.844205200672149658e-01 -1.381232589483261108e-01 -1.079005561769008636e-02
6.910638511180877686e-02 -3.025672733783721924e-01 -1.153749674558639526e-01 3.763493299484252930e-01 9.598427265882492065e-02 4.650937020778656006e-02 -3.371544480323791504e-01 -3.640142036601901054e-03 8.147538453340530396e-02 -2.705252356827259064e-02 -4.375293850898742676e-02 -4.790164902806282043e-02 -1.522668898105621338e-01 -2.285790443420410156e-01 -2.758555114269256592e-01 -4.374636802822351456e-03 1.167427524924278259e-01 3.054331839084625244e-01 -2.271696925163269043e-01 -5.649438500404357910e-02 1.029717549681663513e-01 3.412643671035766602e-01 -2.437493950128555298e-01 -3.429629653692245483e-02 6.012455001473426819e-02 -7.313519716262817383e-02 4.628450796008110046e-02 2.023853361606597900e-01 -4.504758492112159729e-02 -4.487056285142898560e-02 -2.310599237680435181e-01 4.085359722375869751e-02
-7.737842202186584473e-02 -4.284403845667839050e-02 -2.542714960873126984e-02 -9.540396928787231445e-02 1.876027137041091919e-01 -7.987009733915328979e-02 -2.755454480648040771e-01 4.180245846509933472e-02 2.910001575946807861e-01 -1.400918811559677124e-01 5.646350793540477753e-03 3.204125165939331055e-01 -8.368821442127227783e-02 -2.334301471710205078e-01 -1.046826839447021484e-01 -1.980238705873489380e-01 -1.208090130239725113e-02 2.667107246816158295e-02 -3.986607864499092102e-02 -6.300884485244750977e-02 -2.292272299528121948e-01 4.476714134216308594e-01 -1.252871155738830566e-01 -2.313330024480819702e-01 1.985599398612976074e-01 1.206026896834373474e-01 -2.807309627532958984e-01 4.791473224759101868e-02 1.194729134440422058e-01 -9.164395183324813843e-02 -1.963180452585220337e-01 1.401440948247909546e-01
1.437614560127258301e-01 -1.851346790790557861e-01 1.590096652507781982e-01 -5.887241289019584656e-02 1.994956582784652710e-01 -4.213487207889556885e-01 1.447614729404449463e-01 -1.673150360584259033e-01 -1.551381219178438187e-02 -1.272767931222915649e-01 -1.477399617433547974e-01 1.428000479936599731e-01 -2.027792334556579590e-01 -1.333034634590148926e-01 5.789181590080261230e-02 7.231629639863967896e-02 1.604400128126144409e-01 -6.903664767742156982e-02 -2.071796506643295288e-01 1.131877228617668152e-01 4.228742420673370361e-02 6.448171287775039673e-02 -2.014982551336288452e-01 -2.114796489477157593e-01 1.241147592663764954e-01 -2.006362825632095337e-01 -3.306987881660461426e-01 1.721358150243759155e-01 -1.922187507152557373e-01 3.173794150352478027e-01 -1.110994517803192139e-01 -4.134112596511840820e-02
-5.734528228640556335e-02 -2.349826246500015259e-01 -7.904510200023651123e-02 4.692174792289733887e-01 1.742291450500488281e-01 8.082588762044906616e-02 4.645679518580436707e-02 -1.094954684376716614e-01 9.550949186086654663e-02 8.808112144470214844e-02 -9.665235877037048340e-02 1.927852630615234375e-01 -2.685519754886627197e-01 -1.495612263679504395e-01 -1.908786743879318237e-01 -6.093203276395797729e-02 1.571349352598190308e-01 -2.056393176317214966e-01 -2.259437739849090576e-02 3.100674152374267578e-01 -3.917711600661277771e-02 2.939369976520538330e-01 -1.457253545522689819e-01 -2.609173357486724854e-01 2.320600599050521851e-01 1.366932597011327744e-02 -1.136231869459152222e-01 9.473380446434020996e-02 -1.849785149097442627e-01 -5.924304574728012085e-02 -9.695834666490554810e-02 -4.573111608624458313e-02
-2.048793993890285492e-02 -2.894091978669166565e-02 -1.187342852354049683e-01 1.636080443859100342e-01 1.143876910209655762e-01 -1.797032654285430908e-01 -4.263666924089193344e-03 -8.432951569557189941e-02 1.235833391547203064e-01 -2.255156636238098145e-01 -2.312526293098926544e-02 -8.217114210128784180e-02 -3.441492915153503418e-01 -4.567804560065269470e-02 -3.416581079363822937e-02 2.978128939867019653e-02 2.584750391542911530e-02 1.451617181301116943e-01 -2.249382436275482178e-01 2.556010782718658447e-01 -1.605093479156494141e-01 2.085242792963981628e-02 -1.507224980741739273e-02 -5.247226357460021973e-01 5.984850600361824036e-02 6.861166656017303467e-02 -8.264186233282089233e-02 2.541390806436538696e-02 -9.093098342418670654e-02 -2.232206612825393677e-01 -2.781521975994110107e-01 -3.445512950420379639e-01
1.029203608632087708e-01 8.564602583646774292e-02 -2.407985925674438477e-02 3.442458808422088623e-02 1.601625084877014160e-01 -4.404434859752655029e-01 -1.225562952458858490e-02 -1.814320832490921021e-01 2.852442860603332520e-01 1.579813510179519653e-01 1.559821367263793945e-01 3.339949250221252441e-01 -1.621895432472229004e-01 6.601553875952959061e-03 1.821080595254898071e-02 -1.460886895656585693e-01 1.846029236912727356e-02 -1.274787634611129761e-01 -1.635029613971710205e-01 -1.313455849885940552e-01 1.051801741123199463e-01 1.874990761280059814e-01 -1.075938120484352112e-01 -2.863713204860687256e-01 2.266329675912857056e-01 -1.945075392723083496e-01 -6.855198740959167480e-02 -1.042557954788208008e-01 1.781542003154754639e-01 -1.147889494895935059e-01 -2.939541935920715332e-01 -2.999945357441902161e-02
-3.005141913890838623e-01 1.449549645185470581e-01 7.169745117425918579e-02 2.098729163408279419e-01 2.667783200740814209e-01 -1.480416953563690186e-01 -1.296343803405761719e-01 -1.065843328833580017e-01 -1.406044512987136841e-01 -8.309207111597061157e-02 9.754927456378936768e-02 4.327069818973541260e-01 -4.898913670331239700e-03 7.325973827391862869e-03 1.407711859792470932e-02 -1.324947327375411987e-01 -1.866427361965179443e-01 -5.929447337985038757e-02 -1.712469905614852905e-01 -5.637279152870178223e-02 -3.893450796604156494e-01 -2.625297755002975464e-02 1.015494838356971741e-01 -2.018861770629882812e-01 1.415215730667114258e-01 -1.266371011734008789e-01 -2.092936933040618896e-01 -1.382711380720138550e-01 1.111148223280906677e-01 -1.903912611305713654e-02 -2.094991952180862427e-01 -2.172397375106811523e-01
1.429319381713867188e-01 -3.536824509501457214e-02 -9.067521244287490845e-02 1.474411692470312119e-02 1.253559887409210205e-01 8.425541222095489502e-02 -3.529486656188964844e-01 -1.885914355516433716e-01 1.827632077038288116e-02 -3.818336725234985352e-01 1.214861199259757996e-01 3.648903220891952515e-02 -2.143161445856094360e-01 -1.491222828626632690e-01 7.804524898529052734e-02 1.475011855363845825e-01 7.572765648365020752e-02 -3.835802664980292320e-03 2.125678025186061859e-02 -9.097931534051895142e-02 1.494429111480712891e-01 3.786534965038299561e-01 -1.337773948907852173e-01 -4.149604961276054382e-02 -5.804736539721488953e-02 -4.388533830642700195e-01 4.185774177312850952e-02 4.258714243769645691e-02 -2.516459524631500244e-01 6.936968117952346802e-02 3.095952607691287994e-02 -2.454740852117538452e-01
-2.074128240346908569e-01 -7.929313182830810547e-02 8.552594482898712158e-02 2.101724445819854736e-01 2.445311099290847778e-01 -6.172390654683113098e-02 -1.196947321295738220e-01 -7.568386942148208618e-02 1.873932480812072754e-01 6.891367584466934204e-02 5.692596733570098877e-02 1.160021647810935974e-01 -1.732204556465148926e-01 -2.361965030431747437e-01 -2.671861439011991024e-04 -1.183977574110031128e-01 -4.916849732398986816e-02 -2.551925182342529297e-01 -8.555638045072555542e-02 3.658010959625244141e-01 -1.014043018221855164e-01 1.334885787218809128e-02 -3.494312167167663574e-01 -1.152403578162193298e-01 3.446193337440490723e-01 -8.753374218940734863e-02 -1.425798088312149048e-01 -1.094864234328269958e-01 -2.477437704801559448e-01 -2.404815703630447388e-01 -7.261371612548828125e-02 -1.464032977819442749e-01
-2.362057417631149292e-01 6.975312530994415283e-02 -2.366990447044372559e-01 -6.466167978942394257e-03 3.045465983450412750e-02 4.217956587672233582e-02 -3.674149513244628906e-01 7.978148758411407471e-02 3.214679285883903503e-02 -3.030053079128265381e-01 1.149617135524749756e-01 3.757160902023315430e-01 -1.998024731874465942e-01 4.139960557222366333e-02 6.559170782566070557e-02 7.003551721572875977e-02 -2.196785211563110352e-01 -1.299692094326019287e-01 -5.005952715873718262e-02 1.011755876243114471e-02 3.666531667113304138e-02 2.650972306728363037e-01 -1.014283969998359680e-01 -2.284218668937683105e-01 5.750009417533874512e-02 -1.339333504438400269e-01 1.378393322229385376e-01 3.038937039673328400e-02 -1.696343421936035156e-01 1.674730032682418823e-01 -2.354918718338012695e-01 -2.930015921592712402e-01
9.270761907100677490e-02 2.740282751619815826e-02 -2.874672412872314453e-01 3.014549240469932556e-02 7.426182925701141357e-02 -1.922668516635894775e-01 -1.070274263620376587e-01 -1.175562441349029541e-01 -3.912182524800300598e-02 -1.419383138418197632e-01 1.509658899158239365e-02 -2.820720197632908821e-03 -2.653865218162536621e-01 -2.493995130062103271e-01 1.630423218011856079e-02 1.091892272233963013e-01 5.623072013258934021e-02 7.948666810989379883e-02 -3.081452548503875732e-01 -2.434152364730834961e-01 2.323020063340663910e-02 1.698839813470840454e-01 6.831194460391998291e-02 -2.671239674091339111e-01 -2.965142130851745605e-01 -4.671201407909393311e-01 1.619658917188644409e-01 7.149712741374969482e-02 -1.786047369241714478e-01 -1.100284308195114136e-01 -1.335358023643493652e-01 -6.488820910453796387e-02
-8.183142542839050293e-02 -1.006225682795047760e-02 -1.483948994427919388e-02 7.215154170989990234e-02 3.195919841527938843e-02 1.315442770719528198e-01 -1.958869248628616333e-01 -3.845865651965141296e-02 1.357540339231491089e-01 -3.169575929641723633e-01 1.086110696196556091e-01 6.764081120491027832e-02 4.262430220842361450e-02 -1.449538171291351318e-01 6.038055941462516785e-02 -7.231418043375015259e-02 2.608210742473602295e-01 -1.287930160760879517e-01 9.696492925286293030e-03 4.364774525165557861e-01 -8.115994185209274292e-02 1.415355950593948364e-01 -3.202384710311889648e-01 -6.476421654224395752e-02 -8.888380974531173706e-02 -3.621006608009338379e-01 -7.802156358957290649e-02 2.570552825927734375e-01 -2.709782421588897705e-01 -2.250868082046508789e-01 -1.351792067289352417e-01 2.229203470051288605e-02
-2.359440028667449951e-01 7.461141049861907959e-02 -3.276173770427703857e-02 4.052848815917968750e-01 2.375046163797378540e-02 2.233101613819599152e-02 -9.014435857534408569e-02 -1.436476856470108032e-01 1.061143726110458374e-01 -2.407529056072235107e-01 2.977292053401470184e-02 -7.148946076631546021e-02 -3.465483486652374268e-01 -2.284775823354721069e-01 -2.438609115779399872e-02 7.103290408849716187e-02 2.084494829177856445e-01 -1.041723117232322693e-01 6.954105943441390991e-02 2.222198247909545898e-01 -2.098359167575836182e-02 1.506850421428680420e-01 -2.444730699062347412e-01 -2.867741137742996216e-02 -1.298625171184539795e-01 -3.461957573890686035e-01 -1.567171663045883179e-01 1.698422580957412720e-01 -5.289056524634361267e-02 -2.730555832386016846e-01 -1.737045943737030029e-01 2.333984151482582092e-02
-7.132215052843093872e-02 8.812763541936874390e-02 -6.090857461094856262e-02 1.396863609552383423e-01 2.365860939025878906e-01 -3.851197063922882080e-01 -2.988770306110382080e-01 -6.138191744685173035e-02 2.466972321271896362e-01 -2.249339967966079712e-01 3.371020406484603882e-02 2.600013315677642822e-01 -1.549375802278518677e-01 1.629119813442230225e-01 -1.298226714134216309e-01 -2.583649456501007080e-01 9.539566934108734131e-02 -9.664919972419738770e-02 -2.280716747045516968e-01 -5.542949214577674866e-02 -8.162119239568710327e-02 1.129284501075744629e-01 -2.245870530605316162e-01 -1.692998558282852173e-01 4.520376771688461304e-02 -6.030821427702903748e-02 9.586175531148910522e-02 -2.529388070106506348e-01 1.041694954037666321e-01 -7.377739995718002319e-02 -2.398286014795303345e-01 1.657935976982116699e-01
-1.603927649557590485e-02 5.390928685665130615e-02 2.318141236901283264e-02 1.929386705160140991e-01 2.135512679815292358e-01 -1.836007535457611084e-01 2.202397882938385010e-01 -3.405943280085921288e-03 6.116315722465515137e-02 -1.532155722379684448e-01 2.996763773262500763e-02 3.003424704074859619e-01 -3.637199401855468750e-01 -2.194027006626129150e-01 -1.372621357440948486e-01 9.484133869409561157e-02 -2.410133183002471924e-02 6.776908040046691895e-02 -7.149473577737808228e-02 2.384580373764038086e-01 -1.574765890836715698e-02 2.273044139146804810e-01 -1.724836230278015137e-01 -2.813824713230133057e-01 -1.131580770015716553e-01 1.649271100759506226e-01 -2.436800301074981689e-01 2.554813623428344727e-01 -1.762900501489639282e-01 -5.320752505213022232e-03 5.855155363678932190e-02 -2.783485651016235352e-01
1.383185535669326782e-01 4.538386315107345581e-02 1.085838079452514648e-01 7.271447777748107910e-02 -9.504807181656360626e-03 2.164006233215332031e-03 6.216444820165634155e-02 -4.679584130644798279e-02 5.114214494824409485e-02 -2.106057554483413696e-01 -2.691935598850250244e-01 1.804916411638259888e-01 -3.624341487884521484e-01 -2.757502794265747070e-01 -1.892968118190765381e-01 1.750619336962699890e-02 -1.634115166962146759e-02 -3.787005320191383362e-02 -2.081750035285949707e-01 1.898666620254516602e-01 -2.798518836498260498e-01 1.703002452850341797e-01 -2.993005514144897461e-01 -3.087984165176749229e-03 -8.407216519117355347e-02 -3.714367747306823730e-01 -2.723127901554107666e-01 -3.048556111752986908e-02 -4.589373990893363953e-02 1.393923014402389526e-01 -1.843476295471191406e-01 -7.998266816139221191e-02
1.340008378028869629e-01 -7.416494190692901611e-02 -1.589153660461306572e-03 -2.264679595828056335e-02 1.252399832010269165e-01 -1.748176962137222290e-01 6.100776791572570801e-02 -2.548120319843292236e-01 -1.483294516801834106e-01 2.373134158551692963e-02 -1.104463264346122742e-01 3.828836679458618164e-01 -2.468855082988739014e-01 -3.030939586460590363e-02 -1.525812149047851562e-01 1.246379613876342773e-01 4.628453254699707031e-01 -9.174828976392745972e-02 -3.169692456722259521e-01 1.751531511545181274e-01 -6.243913620710372925e-02 6.255356222391128540e-02 -1.339274793863296509e-01 -1.921921968460083008e-01 1.706359721720218658e-02 -1.190126314759254456e-01 7.225821260362863541e-03 1.392871737480163574e-01 -3.621366247534751892e-02 2.271433025598526001e-01 -1.719637811183929443e-01 -2.149829417467117310e-01
-2.541176080703735352e-01 1.041535362601280212e-01 5.870965123176574707e-02 2.055205702781677246e-01 4.294365271925926208e-02 -3.000580072402954102e-01 -1.353285461664199829e-01 6.041324883699417114e-02 -2.381043881177902222e-02 -4.899147152900695801e-02 2.630980312824249268e-01 2.165968865156173706e-01 -6.088583543896675110e-02 -2.081312984228134155e-01 2.118815295398235321e-02 -1.157147437334060669e-02 -1.667941659688949585e-01 6.604254245758056641e-02 9.536501020193099976e-02 -1.189172491431236267e-01 6.446769461035728455e-03 1.697374582290649414e-01 1.331843435764312744e-01 -1.360795944929122925e-01 -1.090879179537296295e-02 -4.038438573479652405e-02 -3.023003041744232178e-01 2.476709634065628052e-01 -2.149227857589721680e-01 -2.576246391981840134e-03 -4.774847626686096191e-01 2.216882854700088501e-01
-1.833570897579193115e-01 -2.566445767879486084e-01 -1.307359933853149414e-01 4.166084527969360352e-01 1.728359758853912354e-01 -1.690088361501693726e-01 -1.486970931291580200e-01 -3.405427560210227966e-02 2.406214773654937744e-01 5.279458686709403992e-02 -5.710882693529129028e-02 7.574387639760971069e-02 -2.523528933525085449e-01 -8.790487796068191528e-02 -2.500133514404296875e-01 -1.898297369480133057e-01 -1.559454202651977539e-02 -2.808400802314281464e-02 -1.262512430548667908e-02 2.955743074417114258e-01 4.200784489512443542e-02 6.192935258150100708e-02 -1.424237787723541260e-01 -1.256457716226577759e-01 -6.020741537213325500e-02 -3.373390436172485352e-02 7.716301083564758301e-02 3.298974037170410156e-01 -1.658632904291152954e-01 -4.826912656426429749e-02 -2.732115685939788818e-01 -1.850823312997817993e-01
-1.270526796579360962e-01 1.757027767598628998e-02 8.636198192834854126e-02 9.639253467321395874e-02 2.268778085708618164e-01 -2.187350541353225708e-01 -2.593961656093597412e-01 -1.094680726528167725e-01 -1.387962400913238525e-01 1.071440353989601135e-01 7.996159791946411133e-02 -3.373923897743225098e-02 -2.575862705707550049e-01 -9.049125760793685913e-02 -1.054240241646766663e-01 1.965235918760299683e-01 -5.079206451773643494e-02 -1.670137196779251099e-01 -5.887001380324363708e-02 4.576294869184494019e-02 1.237636208534240723e-01 2.046989798545837402e-01 -1.275944709777832031e-01 -8.731529861688613892e-02 3.485606014728546143e-01 -9.608890861272811890e-02 2.362836301326751709e-01 1.790260896086692810e-02 -2.507857978343963623e-01 -1.288793683052062988e-01 -4.870605170726776123e-01 -6.995114684104919434e-02
-8.362956345081329346e-02 -1.179527044296264648e-01 -7.303456962108612061e-02 2.854406833648681641e-01 2.153242379426956177e-01 -2.231164574623107910e-01 -4.007987305521965027e-02 -3.273007869720458984e-01 7.445200532674789429e-02 2.063776254653930664e-01 1.241428554058074951e-01 7.607251405715942383e-02 -2.065329104661941528e-01 -2.135945111513137817e-01 -9.920827299356460571e-02 -8.624424785375595093e-02 7.447591423988342285e-02 -3.160302937030792236e-01 2.525252476334571838e-02 2.549058496952056885e-01 9.134321473538875580e-03 1.144018471240997314e-01 -1.680479496717453003e-01 -2.511977851390838623e-01 3.181425034999847412e-01 -1.271616518497467041e-01 -6.755922734737396240e-02 -2.516909539699554443e-01 -2.066913992166519165e-01 -8.918371051549911499e-02 -6.334133911877870560e-03 3.086180984973907471e-02
-1.383543908596038818e-01 -2.884805500507354736e-01 -5.878639873117208481e-03 -1.226817592978477478e-01 2.326388508081436157e-01 -2.650962024927139282e-02 -1.687570102512836456e-02 -1.618615910410881042e-02 1.648999303579330444e-01 -2.883634567260742188e-01 -1.132313460111618042e-01 2.166135460138320923e-01 -2.799325883388519287e-01 -2.454662322998046875e-01 -4.762204736471176147e-02 -1.232322156429290771e-01 2.531550079584121704e-02 -1.617327332496643066e-03 -6.158120185136795044e-02 -2.225958704948425293e-01 -2.179169058799743652e-01 1.967412233352661133e-01 -1.061772555112838745e-01 -4.126027524471282959e-01 1.827522963285446167e-01 7.807669788599014282e-02 -2.950804233551025391e-01 2.062360756099224091e-02 1.370883882045745850e-01 1.681881546974182129e-01 -6.298934668302536011e-02 3.589678183197975159e-02
-2.291502207517623901e-01 -9.427101165056228638e-02 -1.506676524877548218e-01 -1.006018221378326416e-01 4.421163350343704224e-02 -1.528393477201461792e-01 5.498521775007247925e-02 -7.052483409643173218e-02 -1.848358809947967529e-01 -2.276115566492080688e-01 1.454402804374694824e-01 -7.315745949745178223e-02 -2.391362041234970093e-01 -6.048141419887542725e-02 -1.402905397117137909e-02 3.929904699325561523e-01 4.148940369486808777e-02 -6.496538966894149780e-02 -2.292476594448089600e-01 2.948751859366893768e-02 -7.126048207283020020e-02 -2.937186509370803833e-02 -3.458253145217895508e-01 -2.583954930305480957e-01 1.589864343404769897e-01 -2.616340219974517822e-01 1.347673125565052032e-03 5.563955754041671753e-02 -4.171665608882904053e-01 -2.503553591668605804e-02 -2.870384603738784790e-02 -1.433045268058776855e-01
-1.818868070840835571e-01 -5.612155795097351074e-02 1.455493420362472534e-01 4.042519722133874893e-03 -1.357448995113372803e-01 -2.986991964280605316e-02 -1.570438146591186523e-01 1.416364908218383789e-01 4.846815951168537140e-03 -3.729455545544624329e-02 2.631321549415588379e-02 2.180244624614715576e-01 -4.194223284721374512e-01 2.247592620551586151e-02 -2.560041844844818115e-01 3.788690268993377686e-01 -9.613113850355148315e-02 1.050979197025299072e-01 -4.047616571187973022e-02 2.284830361604690552e-01 -9.526826441287994385e-02 -1.235917862504720688e-02 -2.078399658203125000e-01 -1.693473160266876221e-01 7.020062208175659180e-02 -3.978468477725982666e-01 1.158889532089233398e-01 1.555702537298202515e-01 -1.347693353891372681e-01 -2.006498873233795166e-01 -8.704024553298950195e-02 -1.459670066833496094e-01
6.008361652493476868e-02 -7.675805687904357910e-02 6.841298937797546387e-02 1.955737471580505371e-01 5.753637105226516724e-02 -1.512367576360702515e-01 2.993779443204402924e-02 -6.813436746597290039e-02 2.007912695407867432e-01 7.118798792362213135e-02 -5.470192432403564453e-02 2.389627099037170410e-01 -4.152169227600097656e-01 4.634214565157890320e-02 -1.564633995294570923e-01 -2.873191609978675842e-02 -2.092491276562213898e-02 5.010968074202537537e-02 2.099092304706573486e-02 9.847310185432434082e-02 1.589127257466316223e-02 1.306520849466323853e-01 -2.278960347175598145e-01 -5.245059132575988770e-01 2.630851522553712130e-04 5.025131255388259888e-02 -7.366662472486495972e-02 1.547011882066726685e-01 4.293972253799438477e-02 3.336286172270774841e-02 -2.984387874603271484e-01 -3.593727052211761475e-01
5.544151179492473602e-03 -8.317505568265914917e-02 6.267433613538742065e-02 1.500542312860488892e-01 2.572347223758697510e-01 -1.255545914173126221e-01 -2.006070017814636230e-01 -2.897782623767852783e-01 1.255712509155273438e-01 4.813492298126220703e-02 -2.459087818861007690e-01 5.767413601279258728e-02 -6.289414316415786743e-02 -3.404456973075866699e-01 2.310645580291748047e-02 -1.379726976156234741e-01 2.147118896245956421e-01 -1.825572736561298370e-02 9.702112525701522827e-02 8.104933425784111023e-03 -1.325635313987731934e-01 3.061954975128173828e-01 -2.417012006044387817e-01 -2.112694382667541504e-01 3.754225075244903564e-01 -8.808314800262451172e-02 7.745291292667388916e-02 -1.024426221847534180e-01 3.493370255455374718e-03 -1.302922666072845459e-01 -1.942353993654251099e-01 -2.212252318859100342e-01
7.254970725625753403e-03 7.978134602308273315e-02 3.660219162702560425e-02 -5.231890454888343811e-02 1.640438139438629150e-01 -5.027405172586441040e-02 -4.156615212559700012e-02 6.608689576387405396e-02 -4.454851523041725159e-02 2.907938323915004730e-02 -4.092372581362724304e-02 3.072742521762847900e-01 -7.372584939002990723e-02 1.019532456994056702e-01 -1.237125769257545471e-01 -9.087906032800674438e-02 -1.876485720276832581e-02 -8.380152285099029541e-02 -3.335355818271636963e-01 2.451955713331699371e-02 -2.861610054969787598e-01 2.823829650878906250e-01 -4.130513966083526611e-01 -1.132356896996498108e-01 -1.420471221208572388e-01 8.947590738534927368e-02 -1.557652801275253296e-01 2.020451873540878296e-01 -3.131841123104095459e-01 5.722077563405036926e-02 -2.903099954128265381e-01 -2.691935598850250244e-01
-1.220593322068452835e-02 1.077779233455657959e-01 -4.040166363120079041e-02 3.214535415172576904e-01 1.414452344179153442e-01 -6.659206748008728027e-02 -5.048567429184913635e-02 -1.198191568255424500e-01 -1.405043900012969971e-01 -3.823912143707275391e-01 -1.180263683199882507e-01 1.803164780139923096e-01 -2.562979459762573242e-01 -2.250618934631347656e-01 -1.134614944458007812e-01 7.645586878061294556e-02 -1.603744626045227051e-01 2.999935485422611237e-02 -1.811723709106445312e-01 1.726269721984863281e-01 -2.717094719409942627e-01 3.077513277530670166e-01 1.117412596940994263e-01 5.669885501265525818e-02 -1.013955548405647278e-01 -1.692578643560409546e-01 -9.233879297971725464e-02 1.362373083829879761e-01 -2.216639965772628784e-01 1.649141460657119751e-01 -2.737643718719482422e-01 6.064952164888381958e-02
-9.344160556793212891e-02 -9.508829563856124878e-02 -1.580051630735397339e-01 1.888098418712615967e-01 -2.276120521128177643e-02 -3.443282097578048706e-02 -1.901316195726394653e-01 -1.090214848518371582e-01 -1.073741987347602844e-01 -1.954489797353744507e-01 -3.494226932525634766e-02 1.753609776496887207e-01 -3.665707632899284363e-02 -1.344631314277648926e-01 1.141314357519149780e-01 2.573563754558563232e-01 -1.375019252300262451e-01 9.917448461055755615e-02 -3.369152843952178955e-01 1.899979263544082642e-01 -1.894476562738418579e-01 1.076692268252372742e-01 8.213017135858535767e-03 -2.405916154384613037e-01 1.718320548534393311e-01 -4.370608329772949219e-01 -5.947580933570861816e-02 -3.026370406150817871e-01 1.044896692037582397e-01 2.014481574296951294e-01 -1.939721405506134033e-01 -5.385575443506240845e-02
2.573031783103942871e-01 -3.836364299058914185e-02 2.101136893033981323e-01 8.439259976148605347e-02 7.089371234178543091e-02 -1.650587171316146851e-01 4.468441382050514221e-02 -3.232697024941444397e-02 1.628142595291137695e-01 -8.670140057802200317e-02 1.839604824781417847e-01 3.070496022701263428e-01 -3.148538768291473389e-01 -9.616703540086746216e-02 3.791377693414688110e-02 -3.512678667902946472e-02 -5.383749678730964661e-02 1.977522671222686768e-01 3.557302756235003471e-03 2.125003635883331299e-01 -7.613196223974227905e-02 1.532584279775619507e-01 -1.742220371961593628e-01 -4.832461774349212646e-01 -7.507458329200744629e-02 3.110217675566673279e-02 -1.998685002326965332e-01 1.550531238317489624e-01 1.380148679018020630e-01 1.427478808909654617e-02 -3.110782504081726074e-01 -7.476978749036788940e-02
-1.445070356130599976e-01 -1.606238186359405518e-01 1.606066673994064331e-01 1.913369148969650269e-01 -2.896486967802047729e-02 -2.000328712165355682e-02 -3.043492734432220459e-01 -3.337501287460327148e-01 2.033341377973556519e-01 7.056673616170883179e-02 6.649973243474960327e-02 1.411316916346549988e-02 -2.106477692723274231e-02 -3.391051292419433594e-01 -8.502514101564884186e-03 -3.664746135473251343e-02 1.662760972976684570e-01 5.499074235558509827e-02 -3.466623425483703613e-01 3.479403257369995117e-02 -4.818571358919143677e-02 1.635158360004425049e-01 -5.280404537916183472e-02 -6.868394464254379272e-02 -2.491251975297927856e-01 -1.077884659171104431e-01 1.160340979695320129e-01 1.683258861303329468e-01 -3.216852247714996338e-01 7.086201012134552002e-02 -3.060078918933868408e-01 -1.077708080410957336e-01
-2.117217034101486206e-01 5.991549789905548096e-02 1.114705502986907959e-01 1.569564044475555420e-01 1.780835837125778198e-01 -3.170699626207351685e-02 2.318392507731914520e-02 5.321102961897850037e-02 -7.269668579101562500e-02 3.060666285455226898e-02 1.443963199853897095e-01 2.569565773010253906e-01 -2.664137482643127441e-01 -2.409730851650238037e-02 -4.466772079467773438e-01 4.144795611500740051e-02 1.412864774465560913e-01 1.890486776828765869e-01 -1.030207201838493347e-01 2.744256556034088135e-01 -2.183255553245544434e-01 3.286296427249908447e-01 -5.587897449731826782e-02 -7.639122009277343750e-02 -1.396677047014236450e-01 -3.354551270604133606e-02 -1.955699771642684937e-01 2.097012251615524292e-01 -8.844710886478424072e-02 -4.709682241082191467e-02 -2.061665356159210205e-01 2.256001830101013184e-01
-1.166345700621604919e-01 -5.862791091203689575e-02 -7.638010382652282715e-02 1.477777063846588135e-01 2.463134676218032837e-01 6.909088045358657837e-02 -1.376749277114868164e-01 -2.522521652281284332e-02 1.678434610366821289e-01 1.719679310917854309e-02 2.589978575706481934e-01 1.223641932010650635e-01 -2.128994315862655640e-01 -2.871412336826324463e-01 -2.937732823193073273e-02 -2.639749050140380859e-01 4.468479752540588379e-02 -2.537190616130828857e-01 -7.785541564226150513e-02 9.069920331239700317e-02 -1.720535308122634888e-01 -9.297284483909606934e-02 -3.665490821003913879e-02 -3.235728442668914795e-01 2.985380291938781738e-01 -6.829459220170974731e-02 1.226130947470664978e-01 9.471655823290348053e-03 -2.048396617174148560e-01 -1.223594769835472107e-01 -4.119633138179779053e-01 -3.009064681828022003e-02
2.047811597585678101e-01 1.057987194508314133e-02 -7.436268031597137451e-02 -1.715752994641661644e-03 1.820055842399597168e-01 -6.019701808691024780e-02 -2.036633342504501343e-02 1.999435760080814362e-02 2.567779719829559326e-01 -1.630273461341857910e-01 1.198790445923805237e-01 3.764593005180358887e-01 9.815713390707969666e-03 1.404556911438703537e-02 -3.309449180960655212e-02 -2.333517884835600853e-03 1.062536891549825668e-02 1.155275851488113403e-01 -4.507261142134666443e-02 2.555373609066009521e-01 -9.527130424976348877e-02 1.220162287354469299e-01 -1.282209903001785278e-01 -6.228170990943908691e-01 1.060991827398538589e-02 -1.019958406686782837e-01 -2.007726021111011505e-02 9.157288819551467896e-02 1.524505168199539185e-01 1.288186907768249512e-01 -2.814708352088928223e-01 -1.318844556808471680e-01
-1.305879056453704834e-01 -4.133246093988418579e-02 -1.121420785784721375e-01 7.825715839862823486e-02 -6.971494853496551514e-02 -7.992855459451675415e-02 4.398637264966964722e-02 -1.228704750537872314e-01 7.683765143156051636e-02 7.055810093879699707e-02 -1.155618727207183838e-01 1.780944913625717163e-01 -1.631356328725814819e-01 -3.954646587371826172e-01 1.757891476154327393e-02 9.619691222906112671e-02 1.672724038362503052e-01 -6.442556530237197876e-02 -8.718173950910568237e-02 7.032676786184310913e-02 -2.443022578954696655e-01 3.294340670108795166e-01 1.704443395137786865e-01 -1.530639082193374634e-01 6.462894380092620850e-02 -4.121739268302917480e-01 -2.504373490810394287e-01 2.961631417274475098e-01 -1.642266958951950073e-01 1.615710556507110596e-02 -2.344176024198532104e-01 1.169982552528381348e-01
-1.482415497303009033e-01 2.773221954703330994e-02 4.410579055547714233e-02 9.083896130323410034e-02 -1.762814372777938843e-01 -1.445932388305664062e-01 -1.492151170969009399e-01 8.230427652597427368e-02 -1.383696943521499634e-01 -3.184102475643157959e-01 -4.235174879431724548e-02 9.097894281148910522e-02 -3.100339174270629883e-01 -1.716013997793197632e-01 4.037936404347419739e-02 8.808616548776626587e-02 5.750549212098121643e-02 -9.709955751895904541e-02 -3.263626694679260254e-01 4.164073243737220764e-02 -9.088481962680816650e-02 1.560081690549850464e-01 -3.304175436496734619e-01 -1.948079466819763184e-01 1.050240471959114075e-01 -3.836404085159301758e-01 -2.218385487794876099e-01 -4.735201969742774963e-02 4.320780560374259949e-02 1.845817714929580688e-01 -1.787579804658889771e-01 -2.054616957902908325e-01
6.020465865731239319e-02 1.075779274106025696e-01 -1.125450506806373596e-01 -9.396667592227458954e-03 3.365360945463180542e-02 -1.354176849126815796e-01 -2.134288698434829712e-01 3.149728290736675262e-03 -1.935763508081436157e-01 -3.034186065196990967e-01 1.172751411795616150e-01 2.069586217403411865e-01 -3.660956025123596191e-01 -8.481974899768829346e-02 -5.156211182475090027e-02 2.013492435216903687e-01 -1.140825822949409485e-01 9.474550187587738037e-02 -2.376246750354766846e-01 -1.076550036668777466e-01 1.069093868136405945e-01 2.478044331073760986e-01 -2.062561959028244019e-01 -7.657148689031600952e-02 -2.333495616912841797e-01 -3.895854353904724121e-01 3.276824019849300385e-03 1.664143800735473633e-01 1.287748571485280991e-03 3.237893432378768921e-02 -3.003252744674682617e-01 -2.860150998458266258e-03
7.522550225257873535e-02 -5.790126323699951172e-02 -9.031184948980808258e-03 2.324967086315155029e-01 1.378373354673385620e-01 -7.594115287065505981e-02 -2.280239611864089966e-01 1.303413212299346924e-01 -5.775826424360275269e-02 -1.113103479146957397e-01 4.098953679203987122e-02 2.640450894832611084e-01 -9.270231425762176514e-02 7.643131166696548462e-02 -4.368994832038879395e-01 -4.000881314277648926e-02 1.880363374948501587e-01 2.239226847887039185e-01 -3.471269607543945312e-01 3.167212605476379395e-01 -6.432559341192245483e-02 1.408810615539550781e-01 3.964710235595703125e-02 -2.480131387710571289e-01 9.579543769359588623e-02 -1.822825521230697632e-01 -1.471994910389184952e-02 3.099944889545440674e-01 -8.036702126264572144e-02 -6.440772116184234619e-02 -1.002754457294940948e-02 -7.910867780447006226e-02
-1.374905258417129517e-01 3.530320478603243828e-03 -3.202448189258575439e-01 2.981365025043487549e-01 -7.579692453145980835e-02 -1.015177071094512939e-01 9.754998236894607544e-02 -1.662917137145996094e-01 -9.941425919532775879e-02 -2.502468526363372803e-01 1.342477947473526001e-01 1.262285262346267700e-01 -2.654036134481430054e-02 -3.026691675186157227e-01 1.959645301103591919e-01 1.307418942451477051e-01 1.682890057563781738e-01 1.110711544752120972e-01 -2.014853656291961670e-01 9.716729074716567993e-02 -7.246505469083786011e-02 2.486181408166885376e-01 -3.864839673042297363e-02 -2.158054858446121216e-01 1.189863830804824829e-01 -3.813745677471160889e-01 -2.207968831062316895e-01 -7.856006175279617310e-02 1.256916788406670094e-03 1.571799665689468384e-01 -1.921896934509277344e-01 -1.247506029903888702e-02
-7.348147034645080566e-02 -1.978230774402618408e-01 -1.451764721423387527e-03 3.285706043243408203e-01 1.009041666984558105e-01 1.481226682662963867e-01 -2.231471985578536987e-01 -1.275942176580429077e-01 3.132732510566711426e-01 7.616056129336357117e-03 -1.795538663864135742e-01 2.032117694616317749e-01 8.864124864339828491e-02 -3.116816580295562744e-01 4.329999908804893494e-02 4.523843526840209961e-02 9.865122288465499878e-02 6.076546758413314819e-02 -2.443306520581245422e-02 3.897208720445632935e-02 1.790875010192394257e-02 2.121876776218414307e-01 -3.138139545917510986e-01 -2.488110065460205078e-01 -1.144940704107284546e-01 -1.711232662200927734e-01 -1.148563846945762634e-01 5.096108466386795044e-02 -3.309526443481445312e-01 -6.292150914669036865e-02 -1.512872874736785889e-01 2.298333495855331421e-01
-1.752290427684783936e-01 -5.579392891377210617e-03 -2.614235877990722656e-01 3.396897912025451660e-01 -1.382551044225692749e-01 -1.927593201398849487e-01 -1.305458843708038330e-01 -1.290179044008255005e-01 -1.037396565079689026e-01 -3.525667190551757812e-01 -2.736668288707733154e-02 6.397057324647903442e-02 -1.527786254882812500e-01 -3.487151265144348145e-01 -7.649588584899902344e-02 1.862310320138931274e-01 2.602406144142150879e-01 -1.743383556604385376e-01 -1.547125130891799927e-01 1.678526103496551514e-01 -1.801476478576660156e-01 1.439325213432312012e-01 1.039462070912122726e-02 -4.272275045514106750e-02 -1.486249566078186035e-01 -2.377737611532211304e-01 -1.595596820116043091e-01 6.234088167548179626e-02 -1.270181834697723389e-01 -7.035218179225921631e-02 -1.682349890470504761e-01 8.660387992858886719e-02
7.904250174760818481e-02 -2.283712476491928101e-01 2.845022380352020264e-01 1.662485450506210327e-01 4.669422507286071777e-01 8.678489923477172852e-02 -7.407761644572019577e-03 7.449322380125522614e-03 2.849258780479431152e-01 -1.948696970939636230e-01 -7.445006072521209717e-02 7.412244379520416260e-02 -3.581892251968383789e-01 -1.530950814485549927e-01 -2.737645804882049561e-02 -8.510191738605499268e-02 -1.453776657581329346e-01 2.155211195349693298e-02 -2.639267444610595703e-01 -1.884449832141399384e-02 -2.257476300001144409e-01 2.542807757854461670e-01 -1.686179824173450470e-02 -1.015660539269447327e-01 -7.592720538377761841e-02 -1.105067599564790726e-02 -6.231379136443138123e-02 1.364178806543350220e-01 -1.056344509124755859e-01 -2.030698955059051514e-01 1.801299490034580231e-02 -1.359622925519943237e-01
-6.094538420438766479e-02 -6.505019217729568481e-02 -1.277904212474822998e-01 2.726755142211914062e-01 1.663599759340286255e-01 -1.596127152442932129e-01 -1.501414626836776733e-01 -4.556658491492271423e-02 3.168539702892303467e-02 -3.333944678306579590e-01 -9.194509126245975494e-03 5.885924696922302246e-01 7.689150422811508179e-02 5.241182073950767517e-02 -3.666746243834495544e-02 -3.267636522650718689e-02 -3.023335896432399750e-02 -7.420668005943298340e-02 7.072820514440536499e-02 -1.226768121123313904e-01 1.042494550347328186e-01 1.540647149085998535e-01 7.234567403793334961e-02 -3.409552574157714844e-01 -7.783173769712448120e-02 -1.710506230592727661e-01 -1.172606945037841797e-01 1.228137388825416565e-01 -3.361547738313674927e-02 -1.988090872764587402e-01 -2.528487145900726318e-01 -5.050077289342880249e-02
5.561009980738162994e-03 -7.873231917619705200e-02 6.129418313503265381e-02 -3.395146131515502930e-02 9.894160181283950806e-02 -2.516596019268035889e-01 -7.230518758296966553e-02 1.274138987064361572e-01 1.982790231704711914e-02 -1.014388874173164368e-01 8.871161192655563354e-02 3.586726784706115723e-01 -2.623516619205474854e-01 -3.329822719097137451e-01 -2.110933214426040649e-01 5.131499469280242920e-02 2.654600441455841064e-01 -1.565567101351916790e-03 -3.351026773452758789e-02 2.524805963039398193e-01 7.792799919843673706e-02 2.293033450841903687e-01 -1.046997308731079102e-01 -7.244612276554107666e-02 2.927645444869995117e-01 -1.969234347343444824e-01 2.222480066120624542e-02 2.574003636837005615e-01 1.514682769775390625e-01 6.934762001037597656e-02 -1.937586069107055664e-02 -3.010119795799255371e-01
-2.639890462160110474e-02 -1.011633202433586121e-01 8.229122310876846313e-02 -1.946726441383361816e-01 1.367247402667999268e-01 -1.889894455671310425e-01 -2.825848162174224854e-01 -1.935071498155593872e-01 2.939086034893989563e-02 -2.932421863079071045e-01 -6.420028209686279297e-02 -8.301927708089351654e-03 -1.818097382783889771e-01 -2.623809278011322021e-01 1.351889520883560181e-01 9.646051377058029175e-02 1.160128861665725708e-01 -4.938489571213722229e-02 -1.751279234886169434e-01 -2.813910134136676788e-02 -2.923835217952728271e-01 -4.439876601099967957e-02 -1.869707703590393066e-01 -8.585818111896514893e-02 7.187789678573608398e-02 -3.424640893936157227e-01 -2.107590734958648682e-01 -1.390876900404691696e-02 -3.859749436378479004e-01 -1.093205586075782776e-01 1.195503585040569305e-02 -2.165300697088241577e-01
-2.644378133118152618e-02 -1.201564967632293701e-01 -1.578704565763473511e-01 2.188738584518432617e-01 2.389125972986221313e-01 1.660660654306411743e-01 1.193449124693870544e-01 -1.361791789531707764e-01 1.077492013573646545e-01 3.556527569890022278e-02 -4.581650346517562866e-02 1.973413527011871338e-01 -3.621661365032196045e-01 -2.804530560970306396e-01 -1.675250194966793060e-02 4.504309967160224915e-02 8.374931663274765015e-02 -3.636608645319938660e-02 1.335525959730148315e-01 -1.587800383567810059e-01 -2.051572501659393311e-01 1.388093531131744385e-01 -2.668222188949584961e-01 -7.818747311830520630e-02 2.211455255746841431e-01 2.414435520768165588e-02 -3.031327016651630402e-02 1.675951480865478516e-01 -8.972240984439849854e-02 1.032436788082122803e-01 -2.877669632434844971e-01 -3.980965316295623779e-01
8.781955391168594360e-02 -1.893922314047813416e-02 -1.472637057304382324e-01 1.931487619876861572e-01 1.550009101629257202e-01 -1.106268540024757385e-01 1.107414364814758301e-01 3.901188820600509644e-02 2.848861552774906158e-02 -2.134108245372772217e-01 -5.967921763658523560e-02 1.559309959411621094e-01 -2.285753190517425537e-01 -2.579796314239501953e-01 -8.003005385398864746e-02 -8.218777924776077271e-02 -6.129233166575431824e-02 1.207117140293121338e-01 -3.858631551265716553e-01 -1.481371931731700897e-02 -1.726705431938171387e-01 1.912932246923446655e-01 -9.089370258152484894e-03 -2.161789983510971069e-01 -2.335329502820968628e-01 -3.170009553432464600e-01 -3.674264550209045410e-01 -1.653025001287460327e-01 7.816675305366516113e-02 8.275717496871948242e-02 -2.385137528181076050e-01 -9.397383034229278564e-02
-1.101229190826416016e-01 -1.651685386896133423e-01 -1.971275210380554199e-01 -3.788570687174797058e-02 3.409823402762413025e-02 1.086829900741577148e-01 -1.679801791906356812e-01 -1.422151029109954834e-01 1.276955567300319672e-02 -4.082164466381072998e-01 1.014851033687591553e-01 4.146076142787933350e-01 -8.131362497806549072e-02 -1.577212661504745483e-01 -3.679861873388290405e-02 -1.306111831218004227e-02 -8.296026289463043213e-02 2.868009323719888926e-04 -2.711162716150283813e-02 -7.286328822374343872e-02 6.851826608180999756e-02 1.563127040863037109e-01 1.011021211743354797e-01 -4.330892562866210938e-01 6.283362209796905518e-02 -2.986834645271301270e-01 9.839750081300735474e-02 2.456858307123184204e-01 -3.948839381337165833e-02 -6.451059877872467041e-02 -3.088706405833363533e-03 -2.609372138977050781e-01
2.456041984260082245e-02 -1.488978564739227295e-01 1.006709337234497070e-01 1.788532733917236328e-01 2.098584920167922974e-01 -2.350004762411117554e-01 1.790663972496986389e-02 -3.061944805085659027e-02 -6.683354079723358154e-02 6.911063194274902344e-02 -8.906391263008117676e-02 3.294385969638824463e-01 -3.903835713863372803e-01 2.450004518032073975e-01 -1.203708872199058533e-01 1.520193070173263550e-01 4.193654656410217285e-01 -5.036632344126701355e-02 -3.017188906669616699e-01 -5.179564468562602997e-03 -2.031437754631042480e-01 5.445818230509757996e-02 -2.329629361629486084e-01 -1.295254528522491455e-01 -1.821069717407226562e-01 -1.276421993970870972e-01 -4.359955713152885437e-02 3.862250968813896179e-02 -1.089260131120681763e-01 -6.517599523067474365e-02 -4.925952106714248657e-02 5.211535841226577759e-02
-3.249277472496032715e-01 1.747084707021713257e-01 -4.035831242799758911e-02 9.630411863327026367e-02 3.146496713161468506e-01 4.276335611939430237e-02 -2.421603202819824219e-01 2.054484486579895020e-01 4.906206950545310974e-02 -2.013346739113330841e-02 -2.906576916575431824e-02 4.892569184303283691e-01 -6.724407523870468140e-02 -9.196835011243820190e-02 -3.462973237037658691e-02 -1.048993989825248718e-01 5.209686234593391418e-03 -1.067662984132766724e-01 -1.877364367246627808e-01 -9.450419992208480835e-02 -3.936445116996765137e-01 -2.799152629449963570e-03 1.230313628911972046e-01 -7.035795599222183228e-02 -7.011313736438751221e-02 -2.259640842676162720e-01 -2.791662812232971191e-01 7.119834423065185547e-03 -8.831416815519332886e-02 7.141292560845613480e-03 -8.013660460710525513e-02 -6.491287797689437866e-02
-1.836252957582473755e-01 1.573825329542160034e-01 -1.088216602802276611e-01 4.788845181465148926e-01 2.897738218307495117e-01 2.010531127452850342e-01 1.131862029433250427e-01 -3.231402952224016190e-03 9.946743398904800415e-02 -7.295019924640655518e-02 7.346577197313308716e-02 2.749102711677551270e-01 -2.080695927143096924e-01 -2.336000353097915649e-01 -9.570933133363723755e-02 8.668619394302368164e-02 1.042540967464447021e-01 1.096709370613098145e-01 -2.368793636560440063e-02 2.542237341403961182e-01 -2.214645035564899445e-03 2.147285938262939453e-01 -1.952011138200759888e-01 -2.381014972925186157e-01 3.675024956464767456e-02 -1.398326456546783447e-01 -1.200105994939804077e-02 -6.597633659839630127e-02 2.326763421297073364e-01 -2.650140784680843353e-02 -1.338637322187423706e-01 1.588866114616394043e-01
-2.157742679119110107e-01 1.939197480678558350e-01 -1.284730434417724609e-02 2.538197040557861328e-01 3.334607779979705811e-01 1.387748420238494873e-01 -9.931579977273941040e-02 6.471037864685058594e-02 1.579406261444091797e-01 -1.002729535102844238e-01 -1.987757161259651184e-03 2.210742533206939697e-01 -2.583077251911163330e-01 -2.729940712451934814e-01 -7.039069384336471558e-02 2.643530315253883600e-04 -1.950752735137939453e-01 -1.315179094672203064e-02 -6.943076103925704956e-02 2.097871452569961548e-01 9.039243310689926147e-02 6.553662568330764771e-02 1.168977692723274231e-01 -2.098502814769744873e-01 -9.738972038030624390e-02 -2.368077337741851807e-01 -1.943976432085037231e-02 2.211308330297470093e-01 2.822595536708831787e-01 1.052171215415000916e-01 -3.373769223690032959e-01 -5.467755254358053207e-03
1.537173837423324585e-01 1.126068383455276489e-01 3.971700742840766907e-02 3.271587491035461426e-01 -3.603660687804222107e-02 -5.477807484567165375e-03 -1.341613084077835083e-01 5.869987979531288147e-02 2.838417887687683105e-01 -8.168127387762069702e-03 1.637011021375656128e-01 4.877187311649322510e-01 -2.419880330562591553e-01 7.280623167753219604e-02 1.325216889381408691e-01 2.603141069412231445e-01 8.914224803447723389e-02 -4.633152857422828674e-02 -5.153597518801689148e-02 3.196218013763427734e-01 -2.521928772330284119e-02 1.949602514505386353e-01 4.409457743167877197e-02 -2.127547562122344971e-02 -1.689939200878143311e-01 -2.299644201993942261e-01 -1.048962622880935669e-01 1.044285371899604797e-01 -1.090060919523239136e-01 4.729474429041147232e-03 -5.804511532187461853e-02 -2.514903247356414795e-01
2.357855141162872314e-01 1.867891252040863037e-01 -7.484261691570281982e-02 7.877624034881591797e-02 3.021868169307708740e-01 -3.246106207370758057e-01 2.999175898730754852e-02 8.576702326536178589e-02 1.485003232955932617e-01 -8.521390706300735474e-02 9.023848176002502441e-02 4.576099216938018799e-01 -1.704647205770015717e-03 -2.247056812047958374e-01 -3.089165873825550079e-02 -2.617018818855285645e-01 -5.588959902524948120e-02 1.180223524570465088e-01 -1.764725148677825928e-01 -1.343563944101333618e-01 -1.100590452551841736e-01 1.983996331691741943e-01 -3.266222774982452393e-02 -2.548139989376068115e-01 7.723037898540496826e-02 -1.508869528770446777e-01 -6.154168769717216492e-02 -1.085488796234130859e-01 1.458695679903030396e-01 -1.160155236721038818e-01 -2.512862980365753174e-01 7.663281634449958801e-03
6.703276187181472778e-02 3.396399319171905518e-02 -2.776475548744201660e-01 -9.450028091669082642e-02 2.894172966480255127e-01 -1.639108359813690186e-01 -1.134901195764541626e-01 1.973129250109195709e-02 -8.495107293128967285e-02 4.894787818193435669e-02 1.546174287796020508e-01 1.385194342583417892e-02 -2.151335626840591431e-01 -3.741675019264221191e-01 4.191523790359497070e-02 1.808361709117889404e-02 1.456596702337265015e-01 9.349861741065979004e-02 -3.485672548413276672e-02 -3.774658590555191040e-02 -4.623830020427703857e-01 -6.263299286365509033e-02 -2.581351995468139648e-01 -3.404419422149658203e-01 -6.924005690962076187e-03 -1.895502954721450806e-01 1.095381453633308411e-01 -5.765679106116294861e-02 -2.589385509490966797e-01 3.254587948322296143e-02 1.192762888967990875e-02 9.976323693990707397e-02
-3.818457722663879395e-01 -3.890143334865570068e-02 -5.415664985775947571e-02 1.121657490730285645e-01 5.001495406031608582e-02 -1.423000544309616089e-01 6.348214298486709595e-02 6.360507011413574219e-02 4.719046875834465027e-02 7.686158269643783569e-02 -1.385167539119720459e-01 2.837490737438201904e-01 -2.892000675201416016e-01 -1.567765474319458008e-01 1.772391237318515778e-02 2.537020444869995117e-01 1.333571076393127441e-01 2.301568537950515747e-01 -4.958870261907577515e-02 1.799652129411697388e-01 -1.967130601406097412e-01 4.281573891639709473e-01 1.035599485039710999e-01 -5.520970001816749573e-02 1.500444263219833374e-01 -6.282958388328552246e-02 -9.789156168699264526e-02 1.529282778501510620e-01 -2.666403949260711670e-01 1.136597990989685059e-01 -8.574121445417404175e-02 1.828175485134124756e-01
3.129727765917778015e-02 2.222868055105209351e-01 -1.168364137411117554e-01 1.373456604778766632e-02 3.078499734401702881e-01 -3.250640928745269775e-01 -1.550577878952026367e-01 -2.627186477184295654e-01 2.046736478805541992e-01 1.165700405836105347e-01 2.315948456525802612e-01 2.777774930000305176e-01 -1.888492703437805176e-01 3.258949890732765198e-02 -8.519715070724487305e-02 -5.706462636590003967e-02 1.466493122279644012e-02 -1.448651850223541260e-01 -1.369309574365615845e-01 -8.094536513090133667e-02 2.779441773891448975e-01 2.057801336050033569e-01 -1.934303045272827148e-01 -3.070937097072601318e-01 1.675307601690292358e-01 -6.376682221889495850e-02 1.395486760884523392e-03 -5.115333199501037598e-02 8.996857702732086182e-02 -9.442406147718429565e-02 -2.416042685508728027e-01 2.814621850848197937e-02
1.131863817572593689e-01 -5.156611651182174683e-02 1.154948472976684570e-01 2.261986285448074341e-01 1.659842431545257568e-01 1.125342249870300293e-01 1.570492386817932129e-01 -6.619802862405776978e-02 1.230848953127861023e-01 -2.397295247646979988e-05 1.412700116634368896e-01 1.627638190984725952e-01 -3.931953608989715576e-01 1.150235813111066818e-02 -3.213437274098396301e-02 -1.061500161886215210e-01 6.910913437604904175e-02 1.643797159194946289e-01 -1.147388964891433716e-01 7.823415100574493408e-02 -3.380360081791877747e-02 1.716088317334651947e-02 -2.273161262273788452e-01 -4.819956719875335693e-01 3.602613210678100586e-01 -1.130200251936912537e-01 4.941152408719062805e-02 2.375063896179199219e-01 -1.315816193819046021e-01 3.559564054012298584e-02 -2.552822530269622803e-01 -2.132470346987247467e-02
-2.168321758508682251e-01 -2.531642094254493713e-03 -3.347779512405395508e-01 1.662539690732955933e-01 1.184227988123893738e-01 -1.354967504739761353e-01 -1.381375938653945923e-01 -2.049704641103744507e-01 1.039051860570907593e-01 -1.481657922267913818e-01 -2.473107352852821350e-02 1.255762726068496704e-01 -2.059816122055053711e-01 3.166401386260986328e-02 -2.818756997585296631e-01 -1.145722940564155579e-01 -1.124461740255355835e-01 -2.016092985868453979e-01 1.391307823359966278e-02 3.108883649110794067e-02 -1.820686161518096924e-01 8.843860775232315063e-02 -8.853601664304733276e-02 1.582784950733184814e-02 7.330970466136932373e-02 -1.870749741792678833e-01 -2.129602283239364624e-01 4.482754468917846680e-01 6.203917413949966431e-02 2.966269850730895996e-01 -2.071622163057327271e-01 -9.850694984197616577e-02
1.724713444709777832e-01 -1.817740350961685181e-01 3.850704804062843323e-02 4.030519127845764160e-01 2.185340225696563721e-01 2.084684073925018311e-01 -2.707040011882781982e-01 -6.769280135631561279e-02 3.050492107868194580e-01 -6.862524896860122681e-02 9.394017048180103302e-03 1.574926972389221191e-01 -1.581512540578842163e-01 -2.342369109392166138e-01 7.138362526893615723e-02 1.665738038718700409e-02 -7.218132913112640381e-02 2.530235052108764648e-01 -2.237990200519561768e-01 1.002266481518745422e-01 -3.137738257646560669e-02 3.291740640997886658e-02 -1.880580782890319824e-01 -1.604337394237518311e-01 -1.712627559900283813e-01 -9.535787999629974365e-02 3.861607238650321960e-02 3.172745183110237122e-02 -3.215979337692260742e-01 1.853065639734268188e-01 -1.337850838899612427e-01 -8.468319475650787354e-02
-5.264970660209655762e-02 -5.447710398584604263e-03 -9.477379918098449707e-02 2.754845917224884033e-01 -1.697559142485260963e-03 6.104723364114761353e-02 -1.610082089900970459e-01 -3.697467967867851257e-03 8.471839874982833862e-02 -6.389398127794265747e-02 1.131347008049488068e-02 6.888799369335174561e-02 -6.234982609748840332e-02 -2.742907702922821045e-01 -5.016616731882095337e-02 1.193402633070945740e-01 1.717026233673095703e-01 4.082149565219879150e-01 -3.582738339900970459e-01 -4.753777012228965759e-02 -3.206433951854705811e-01 2.139737308025360107e-01 -2.640863955020904541e-01 -1.403422504663467407e-01 2.024643681943416595e-02 -2.811595797538757324e-01 -7.379771023988723755e-02 7.132195681333541870e-02 -2.414036691188812256e-01 2.045619189739227295e-01 5.441887676715850830e-02 1.130956485867500305e-01
-1.940884068608283997e-02 -5.034739524126052856e-02 1.713068038225173950e-01 1.640346199274063110e-01 1.883176565170288086e-01 -4.644171595573425293e-01 -2.263027429580688477e-01 -1.453060805797576904e-01 1.355346143245697021e-01 -1.542756706476211548e-01 1.681922227144241333e-01 -7.691495865583419800e-02 -1.295290887355804443e-01 -2.880541682243347168e-01 2.397998794913291931e-02 -3.554233815521001816e-03 1.321109384298324585e-01 8.698977530002593994e-02 -4.068427905440330505e-02 1.571493297815322876e-01 -1.337620317935943604e-01 1.883001625537872314e-02 -1.802525669336318970e-01 -2.099854648113250732e-01 6.921511143445968628e-02 -4.400555491447448730e-01 -2.328057736158370972e-01 -2.090951800346374512e-02 -9.251126646995544434e-02 1.374330222606658936e-01 1.158551350235939026e-01 2.232528105378150940e-02
-2.364713996648788452e-01 8.498757332563400269e-02 -2.281461209058761597e-01 3.628871738910675049e-01 3.694583848118782043e-02 5.305862799286842346e-02 5.074541643261909485e-02 -2.071817368268966675e-01 4.531555622816085815e-02 -1.989289224147796631e-01 -9.683193266391754150e-02 2.868494763970375061e-02 -1.030721291899681091e-01 -2.179120332002639771e-01 8.446259796619415283e-02 1.598572283983230591e-01 3.985962867736816406e-01 -1.536315232515335083e-01 -7.730983197689056396e-02 1.113334670662879944e-01 -1.929728537797927856e-01 5.351874860934913158e-04 -1.129094511270523071e-01 -1.117680221796035767e-01 2.626060135662555695e-02 -3.631372153759002686e-01 -1.363941431045532227e-01 1.523573696613311768e-01 -9.451624751091003418e-02 -2.334274351596832275e-01 -1.744488477706909180e-01 1.710444539785385132e-01
-1.331873796880245209e-02 2.275106310844421387e-02 -1.331609934568405151e-01 3.353034555912017822e-01 8.737187832593917847e-02 -8.308365195989608765e-02 -2.471915781497955322e-01 1.677564382553100586e-01 1.539430171251296997e-01 1.075096949934959412e-01 2.218312621116638184e-01 2.476805448532104492e-01 -1.239605098962783813e-01 -1.438473016023635864e-01 9.757583588361740112e-02 -7.844708859920501709e-02 4.388758167624473572e-02 -8.473879657685756683e-03 5.048765242099761963e-02 1.616291403770446777e-01 4.887661710381507874e-02 3.155776858329772949e-01 -3.061886504292488098e-02 -4.044798314571380615e-01 1.315108090639114380e-01 6.644669920206069946e-02 1.467771679162979126e-01 1.666895151138305664e-01 -2.572924792766571045e-01 -8.931116014719009399e-02 -1.012913063168525696e-01 -3.393403291702270508e-01
-9.913762658834457397e-02 -6.781715899705886841e-02 -3.430973738431930542e-02 2.072017081081867218e-02 2.961514890193939209e-01 -3.742692470550537109e-01 7.284983247518539429e-02 -6.822959333658218384e-02 7.173401862382888794e-02 5.544621031731367111e-03 1.228754073381423950e-01 2.457677572965621948e-01 -1.667854487895965576e-01 -1.410229057073593140e-01 -1.259141117334365845e-01 -1.332389116287231445e-01 8.313678205013275146e-02 8.484560996294021606e-02 1.663856655359268188e-01 1.636131703853607178e-01 3.022042214870452881e-01 3.155831694602966309e-01 3.089458309113979340e-02 -1.433377563953399658e-01 1.217594891786575317e-01 -3.445836901664733887e-02 -4.430133104324340820e-02 2.780542373657226562e-01 -1.276904344558715820e-01 7.711665332317352295e-02 -4.211722612380981445e-01 -9.121534228324890137e-02
-2.746621370315551758e-01 1.028397753834724426e-01 -3.006538152694702148e-01 3.202759325504302979e-01 2.785286605358123779e-01 -2.097867280244827271e-01 -2.364594191312789917e-01 -5.036881938576698303e-02 2.728073894977569580e-01 -1.217508018016815186e-01 1.845220029354095459e-01 1.838507503271102905e-02 -1.674661785364151001e-01 1.040695235133171082e-01 -5.552113056182861328e-02 -1.784694045782089233e-01 2.399632185697555542e-01 -7.675819098949432373e-02 1.256604343652725220e-01 6.939058005809783936e-02 5.100448150187730789e-03 1.809301599860191345e-02 -1.988113224506378174e-01 -1.335102021694183350e-01 -6.393395364284515381e-02 2.849069051444530487e-02 -5.901783704757690430e-02 8.438479900360107422e-02 -1.654628813266754150e-01 2.162208110094070435e-01 -2.790701687335968018e-01 -1.850324422121047974e-01
-3.064599633216857910e-02 7.818509638309478760e-02 -1.804643720388412476e-01 -4.281686618924140930e-02 1.226205602288246155e-01 -4.126631468534469604e-02 -2.826647460460662842e-01 6.160620599985122681e-02 -8.317995816469192505e-02 1.527359336614608765e-01 -1.338632851839065552e-01 1.926169991493225098e-01 -3.802562355995178223e-01 -1.985682696104049683e-01 2.859785854816436768e-01 -5.033373087644577026e-02 -3.228122368454933167e-02 4.521796852350234985e-02 -3.005768358707427979e-02 -6.203319504857063293e-02 -3.705623149871826172e-01 1.404190659523010254e-01 -3.049774765968322754e-01 -1.735386550426483154e-01 -8.959227055311203003e-02 -3.976831734180450439e-01 1.285114586353302002e-01 3.330843523144721985e-02 -1.417416483163833618e-01 3.863284364342689514e-02 8.393429219722747803e-02 -6.382650882005691528e-02
1.632810831069946289e-01 -1.057573780417442322e-01 3.985018655657768250e-02 -3.434685291722416878e-03 6.820771098136901855e-02 3.327264264225959778e-02 -4.327773749828338623e-01 -1.604115515947341919e-01 5.809219181537628174e-02 -1.616939902305603027e-01 -1.518383622169494629e-01 8.967150002717971802e-02 -1.996531337499618530e-01 -1.540734022855758667e-01 7.697512209415435791e-02 2.654067873954772949e-01 9.708288311958312988e-02 1.707483232021331787e-01 -3.605525940656661987e-03 8.599120378494262695e-02 -4.143812134861946106e-02 3.244021534919738770e-02 -1.726774126291275024e-01 -8.389887958765029907e-02 2.270001359283924103e-02 -4.870550930500030518e-01 1.970343664288520813e-02 4.969726130366325378e-02 -2.513233125209808350e-01 -2.796397805213928223e-01 -9.667365252971649170e-02 -2.535126507282257080e-01
1.127847433090209961e-01 4.399074241518974304e-02 -3.051590323448181152e-01 9.625559300184249878e-02 -5.605905316770076752e-03 -8.503152430057525635e-02 -3.105547130107879639e-01 -9.604874998331069946e-02 -1.073862314224243164e-01 -1.836368739604949951e-01 2.438209503889083862e-01 1.704132407903671265e-01 -3.921854794025421143e-01 -3.135005533695220947e-01 -1.104126349091529846e-01 1.888069212436676025e-01 1.193825900554656982e-01 -5.997942015528678894e-02 1.570394337177276611e-01 1.090174019336700439e-01 -1.935218274593353271e-01 7.736640516668558121e-03 -4.572102800011634827e-02 -2.037941515445709229e-01 -1.430598497390747070e-01 -2.412175536155700684e-01 -1.134193167090415955e-01 -1.811456313589587808e-04 -2.712156474590301514e-01 -9.428916871547698975e-02 1.543589830398559570e-01 -5.505588650703430176e-02
-9.009648859500885010e-02 -2.922529578208923340e-01 -9.639923274517059326e-02 2.403791695833206177e-01 2.881333827972412109e-01 -1.004600897431373596e-01 -2.707522213459014893e-01 8.402453362941741943e-02 1.727559715509414673e-01 1.612665355205535889e-01 2.442320138216018677e-01 1.712805330753326416e-01 -9.459938108921051025e-02 -7.682649046182632446e-02 -1.918601803481578827e-02 -4.352046549320220947e-02 -5.746757239103317261e-02 -7.688914984464645386e-02 3.505791723728179932e-02 2.455690801143646240e-01 1.171409040689468384e-01 1.431789435446262360e-02 -2.238824963569641113e-01 -2.265419214963912964e-01 -4.004962742328643799e-02 3.469164296984672546e-02 1.391570270061492920e-01 1.853374242782592773e-01 -2.980677187442779541e-01 -4.836241528391838074e-02 -3.643522858619689941e-01 -1.933582425117492676e-01
9.721381217241287231e-02 -4.493485763669013977e-02 -5.434406548738479614e-02 1.790469288825988770e-01 1.510302126407623291e-01 -4.660443961620330811e-02 1.575669795274734497e-01 -2.107422500848770142e-01 1.180752292275428772e-01 -3.774669393897056580e-02 4.254321381449699402e-02 1.776346862316131592e-01 -1.352367550134658813e-01 3.722418472170829773e-02 -1.302924156188964844e-01 6.655183434486389160e-02 1.004686206579208374e-01 1.265285164117813110e-01 -5.323209986090660095e-02 1.791771799325942993e-01 -3.126862347126007080e-01 -6.041635572910308838e-02 -1.716913431882858276e-01 -4.563120603561401367e-01 2.706683799624443054e-02 3.582582809031009674e-03 1.018837019801139832e-01 3.793181180953979492e-01 -1.788119822740554810e-01 3.157929331064224243e-02 -3.078554570674896240e-01 -2.942276000976562500e-01
2.880278043448925018e-02 -2.078234255313873291e-01 -1.510421000421047211e-02 2.214270085096359253e-01 4.346897453069686890e-02 1.580170392990112305e-01 -3.262355327606201172e-01 -1.656762673519551754e-03 3.018399327993392944e-02 1.178565714508295059e-02 -1.092481240630149841e-01 2.305768877267837524e-01 -6.952896714210510254e-02 -4.478751718997955322e-01 6.572498381137847900e-02 -1.055131033062934875e-01 8.742848783731460571e-02 1.158799678087234497e-01 -2.212680578231811523e-01 -8.466374129056930542e-02 -4.591079428791999817e-02 1.558001637458801270e-01 -2.563469707965850830e-01 -2.462314814329147339e-01 -2.129557728767395020e-01 -2.541885972023010254e-01 5.944781936705112457e-03 6.647495925426483154e-02 -2.903672158718109131e-01 2.595697529613971710e-02 -4.224009439349174500e-02 2.351355403661727905e-01
-2.720336616039276123e-01 1.937872730195522308e-02 -1.507009863853454590e-01 2.389302700757980347e-01 -6.560099869966506958e-02 5.223732441663742065e-02 -1.023490913212299347e-02 -1.567953824996948242e-01 -1.966295763850212097e-03 -5.420693382620811462e-02 -7.305089384317398071e-02 2.712646126747131348e-01 -3.317980095744132996e-02 -2.951041162014007568e-01 -2.929514050483703613e-01 2.196718007326126099e-01 1.189573109149932861e-01 -6.802151910960674286e-04 1.248988360166549683e-01 5.794115364551544189e-02 -2.392708063125610352e-01 2.872352600097656250e-01 8.963570743799209595e-02 -2.464947104454040527e-01 -1.058027371764183044e-01 -1.687227338552474976e-01 -2.017963826656341553e-01 1.960446983575820923e-01 -2.116324305534362793e-01 1.698102653026580811e-01 -2.748847305774688721e-01 1.777721382677555084e-02
1.351077556610107422e-01 4.640670493245124817e-02 -2.016935199499130249e-01 -1.899260729551315308e-01 1.780284494161605835e-01 -6.352917850017547607e-02 1.118380203843116760e-01 -8.848881721496582031e-02 -7.189270108938217163e-02 -3.776169121265411377e-01 3.198937326669692993e-02 2.818261384963989258e-01 -3.805609047412872314e-01 -1.223193034529685974e-01 -1.901399902999401093e-02 -1.163964122533798218e-01 2.205167897045612335e-02 1.707368344068527222e-01 -2.002370506525039673e-01 -1.380166262388229370e-01 -3.368868678808212280e-02 2.575588226318359375e-01 -1.439833790063858032e-01 -9.542611986398696899e-02 -1.265109796077013016e-02 -3.074922263622283936e-01 -2.853067219257354736e-02 -1.743942126631736755e-02 2.150291018187999725e-02 -3.551894426345825195e-01 -1.062385812401771545e-01 1.582197844982147217e-01
-2.272884845733642578e-01 -1.568290032446384430e-02 -2.485652118921279907e-01 2.296701967716217041e-01 9.885140508413314819e-02 1.866918802261352539e-01 -1.546583473682403564e-01 -1.010076478123664856e-01 -1.325356215238571167e-01 -3.458685278892517090e-01 -2.454360015690326691e-02 2.237487770617008209e-02 -4.426140487194061279e-01 -1.426148414611816406e-01 3.118231706321239471e-02 -1.196645796298980713e-01 -4.835196211934089661e-02 3.047925047576427460e-02 -5.314496904611587524e-02 1.261008977890014648e-01 -5.188294500112533569e-02 3.492596149444580078e-01 7.684878073632717133e-03 -1.333424597978591919e-01 2.580787241458892822e-01 9.805743396282196045e-02 -2.320930957794189453e-01 -1.845028437674045563e-02 3.071679919958114624e-02 -7.461027801036834717e-02 -2.813170254230499268e-01 -6.632357090711593628e-02
-1.275675147771835327e-01 -1.805523037910461426e-01 1.595097184181213379e-01 7.167414575815200806e-02 1.841743439435958862e-01 -4.745400846004486084e-01 -2.538751959800720215e-01 -2.165963202714920044e-01 1.092853844165802002e-01 -9.881349653005599976e-02 1.961805075407028198e-01 3.355288133025169373e-02 -1.960506290197372437e-01 -2.530713975429534912e-01 -6.903124600648880005e-02 2.485208027064800262e-02 1.198829710483551025e-01 2.211101911962032318e-02 -9.257429093122482300e-02 2.448508888483047485e-01 -1.837321668863296509e-01 1.042264234274625778e-02 -1.358079314231872559e-01 -1.691015064716339111e-01 2.111736452206969261e-03 -3.499865233898162842e-01 -1.240890845656394958e-01 -2.085716277360916138e-01 2.596746897324919701e-03 1.443596184253692627e-01 7.327641546726226807e-02 9.480939060449600220e-02
4.258800297975540161e-02 -1.039741635322570801e-01 -1.478083133697509766e-01 1.033782511949539185e-01 1.951453834772109985e-01 -7.298850268125534058e-02 -3.505330085754394531e-01 2.037453055381774902e-01 1.031417585909366608e-02 -2.553579211235046387e-01 -8.884970098733901978e-02 4.647313356399536133e-01 -1.358154118061065674e-01 -7.805839180946350098e-02 6.019325554370880127e-02 -8.830546587705612183e-02 -1.963949501514434814e-01 4.307464230805635452e-03 7.317995280027389526e-02 -8.208347111940383911e-02 8.684847503900527954e-03 7.911518216133117676e-02 8.809180557727813721e-02 -3.986883163452148438e-01 5.287940427660942078e-02 -1.252761185169219971e-01 1.925722360610961914e-01 -4.056271165609359741e-03 -2.524840831756591797e-01 -4.848339129239320755e-03 -8.670348674058914185e-02 -2.670082449913024902e-01
4.578883200883865356e-02 3.158511221408843994e-02 -1.827370375394821167e-01 -2.294636815786361694e-01 2.400348484516143799e-01 1.375070540234446526e-03 -2.299880087375640869e-01 -2.429521083831787109e-01 -1.861502081155776978e-01 1.079544872045516968e-01 3.496342152357101440e-02 1.046206653118133545e-01 -3.891852200031280518e-01 -1.413143277168273926e-01 1.745880991220474243e-01 5.966624245047569275e-02 -3.065808862447738647e-02 1.686657965183258057e-01 -1.837209463119506836e-01 -9.468182176351547241e-02 -2.491952925920486450e-01 1.996362954378128052e-01 -1.619915813207626343e-01 -2.739704251289367676e-01 1.334587931632995605e-01 -3.178960680961608887e-01 2.136701196432113647e-01 1.506191045045852661e-01 -5.626336112618446350e-02 -5.925828590989112854e-02 8.725661039352416992e-02 2.256580255925655365e-02
-6.477075815200805664e-02 2.245820462703704834e-01 -3.174988925457000732e-02 2.949556410312652588e-01 2.349331527948379517e-01 -8.405703306198120117e-02 -1.102733463048934937e-01 -2.691053152084350586e-01 2.317219227552413940e-01 -2.643527388572692871e-01 7.007902115583419800e-02 6.454961001873016357e-02 -1.500052064657211304e-01 -7.134737074375152588e-02 5.792834609746932983e-02 8.538173139095306396e-02 -2.467443048954010010e-01 -9.603671729564666748e-02 -6.635181605815887451e-02 -9.816021472215652466e-02 -2.362714111804962158e-01 1.272917836904525757e-01 -1.589676439762115479e-01 -3.842373192310333252e-02 2.515846192836761475e-01 -3.188260197639465332e-01 3.248658403754234314e-02 2.147301137447357178e-01 -2.795384032651782036e-03 2.314991801977157593e-01 -9.446290135383605957e-02 -2.864968478679656982e-01
1.186580732464790344e-01 -2.158695310354232788e-01 1.392932981252670288e-01 3.510893881320953369e-01 3.349066972732543945e-01 -1.976326256990432739e-01 -1.504534631967544556e-01 -9.431926161050796509e-02 -1.189663857221603394e-01 1.616631895303726196e-01 5.498898029327392578e-02 -4.440401680767536163e-04 -3.066406250000000000e-01 -1.283497512340545654e-01 2.159726060926914215e-02 -4.242443665862083435e-02 9.180448949337005615e-02 -4.027109220623970032e-02 6.180987134575843811e-02 5.989209190011024475e-02 -2.419007867574691772e-01 3.520187735557556152e-01 -1.423001289367675781e-02 -2.550100348889827728e-02 4.200289398431777954e-02 -1.285819709300994873e-01 -1.142368540167808533e-01 1.546205729246139526e-01 -1.770478636026382446e-01 -1.406842768192291260e-01 -3.607134222984313965e-01 -1.434209793806076050e-01
1.604400575160980225e-02 -1.160901114344596863e-01 6.428603827953338623e-02 3.076452016830444336e-01 1.865261234343051910e-02 6.692645698785781860e-02 -1.836541444063186646e-01 6.612655241042375565e-03 4.283406138420104980e-01 -4.440077766776084900e-02 -1.733705997467041016e-01 6.928141415119171143e-02 -2.558073401451110840e-01 -2.576890885829925537e-01 7.906517386436462402e-02 -1.538030803203582764e-02 -2.528621442615985870e-02 3.351845443248748779e-01 -2.251238673925399780e-01 5.643720924854278564e-02 -8.942186087369918823e-02 2.184787541627883911e-01 -1.192974224686622620e-01 -1.415444631129503250e-02 -1.097744423896074295e-02 -2.458006292581558228e-01 5.311086401343345642e-02 1.403928250074386597e-01 -2.772044241428375244e-01 1.418853271752595901e-02 -1.779974251985549927e-01 2.478765696287155151e-01
-7.534517347812652588e-02 -2.108822911977767944e-01 1.797259896993637085e-01 -3.774175420403480530e-02 2.024804502725601196e-01 -1.282909363508224487e-01 -7.816866040229797363e-02 6.607927381992340088e-02 2.768868207931518555e-01 1.499280184507369995e-01 -1.421978920698165894e-01 2.672750651836395264e-01 -2.709494531154632568e-01 -1.421132404357194901e-02 -3.095674216747283936e-01 -4.351666197180747986e-02 1.568344384431838989e-01 -1.748318970203399658e-01 -1.907784491777420044e-01 -6.337244808673858643e-02 1.773177995346486568e-03 3.521173000335693359e-01 -6.985535379499197006e-03 -2.312623560428619385e-01 1.866593658924102783e-01 -3.746679052710533142e-02 -1.893883198499679565e-01 1.761408597230911255e-01 -3.703735396265983582e-02 -1.668896377086639404e-01 -2.254458367824554443e-01 -1.725244373083114624e-01
1.670912057161331177e-01 -1.784769594669342041e-01 1.346227079629898071e-01 1.066638454794883728e-01 2.715652883052825928e-01 -1.756027787923812866e-01 -7.751904428005218506e-02 -1.148252561688423157e-02 1.659648567438125610e-01 -5.585546419024467468e-02 1.146038249135017395e-01 3.618797957897186279e-01 -1.783861070871353149e-01 -1.174624040722846985e-01 -8.815403282642364502e-02 -1.953351125121116638e-02 1.116488352417945862e-01 9.370846301317214966e-02 1.960428804159164429e-01 3.226194679737091064e-01 1.445455849170684814e-01 5.366978584788739681e-04 -2.629433274269104004e-01 -2.986015677452087402e-01 1.013406589627265930e-01 -1.183135360479354858e-01 -3.382688388228416443e-02 1.954695880413055420e-01 5.174149200320243835e-02 1.445446461439132690e-01 -1.818215399980545044e-01 -3.290371298789978027e-01
-1.337951719760894775e-01 3.799797222018241882e-02 2.575159445405006409e-02 2.239835411310195923e-01 3.648341894149780273e-01 -1.576791331171989441e-02 -1.298353914171457291e-02 -3.002614676952362061e-01 2.220888435840606689e-01 -3.102858662605285645e-01 4.005534201860427856e-02 3.229185640811920166e-01 -1.770545169711112976e-02 -2.434755563735961914e-01 1.541882604360580444e-01 -2.432290092110633850e-02 1.578018628060817719e-02 -7.305487059056758881e-03 -5.922110285609960556e-03 1.283708680421113968e-02 2.340478450059890747e-01 1.555617600679397583e-01 -4.661966487765312195e-02 -4.569163545966148376e-03 2.282552868127822876e-01 -2.790598012506961823e-02 -6.326575577259063721e-02 8.115100115537643433e-02 -3.882122337818145752e-01 1.535686105489730835e-01 -1.811906695365905762e-01 1.357953697443008423e-01
-1.471169143915176392e-01 -3.537591174244880676e-02 6.573974341154098511e-02 -2.467513084411621094e-02 1.421130150556564331e-01 -1.202838346362113953e-01 -4.244778454303741455e-01 1.942866481840610504e-02 3.774601519107818604e-01 -8.130912482738494873e-02 9.528120607137680054e-02 2.879737317562103271e-01 -6.336509436368942261e-02 4.256753623485565186e-02 -1.672197878360748291e-01 7.355438917875289917e-02 3.444035053253173828e-01 -1.111088842153549194e-01 -1.234466060996055603e-01 -2.541725058108568192e-03 -2.859623432159423828e-01 3.149211704730987549e-01 1.426554024219512939e-01 -1.152506172657012939e-01 1.086660251021385193e-01 -9.960327297449111938e-02 -2.172918021678924561e-01 -1.062350347638130188e-01 -4.977869614958763123e-02 -1.422364413738250732e-01 -2.147516235709190369e-02 -1.116611659526824951e-01
-1.918165683746337891e-01 4.670153558254241943e-02 -2.190478891134262085e-01 2.178206443786621094e-01 3.437531366944313049e-02 9.237115830183029175e-02 -1.879266053438186646e-01 -1.080886200070381165e-01 8.703146874904632568e-02 -3.309632837772369385e-01 1.164737809449434280e-02 -8.715923875570297241e-02 -2.141153365373611450e-01 -3.513630628585815430e-01 3.844514256343245506e-03 2.072640806436538696e-01 2.002985179424285889e-01 -1.570192128419876099e-01 2.501125633716583252e-02 2.320078760385513306e-01 -1.098216772079467773e-01 9.961365163326263428e-02 -1.292301118373870850e-01 -1.362605094909667969e-01 -7.450914382934570312e-02 -2.387444525957107544e-01 -2.197543382644653320e-01 1.620352864265441895e-01 -2.669813036918640137e-01 -2.692235112190246582e-01 -1.175648644566535950e-01 2.464194223284721375e-02
-1.509679406881332397e-01 -6.722669303417205811e-02 -1.943234354257583618e-01 3.254901170730590820e-01 1.087612099945545197e-02 -6.474384665489196777e-02 -2.781290709972381592e-01 -3.016980886459350586e-01 2.405103668570518494e-02 -3.516086637973785400e-01 3.083463013172149658e-02 -1.288897693157196045e-01 -8.356348425149917603e-02 -6.158630177378654480e-02 -9.033238887786865234e-02 6.078032031655311584e-02 2.430774271488189697e-01 -1.369074583053588867e-01 -2.619375474750995636e-02 2.065633982419967651e-01 -2.191764563322067261e-01 3.955166414380073547e-02 -2.380493581295013428e-01 -6.230306252837181091e-02 -3.163717687129974365e-02 -2.119670063257217407e-01 -1.725186705589294434e-01 1.954531669616699219e-01 4.268894717097282410e-02 -2.238821983337402344e-01 -2.791223824024200439e-01 1.296486109495162964e-01
1.111610978841781616e-01 1.667908430099487305e-01 -7.109887897968292236e-02 1.156046986579895020e-02 2.105787396430969238e-02 -1.434463709592819214e-01 -1.599410176277160645e-02 -4.921033978462219238e-02 -1.651297211647033691e-01 -2.619848549365997314e-01 2.551183104515075684e-01 1.853242367506027222e-01 -4.002241790294647217e-01 -9.391408413648605347e-02 -1.042587906122207642e-01 3.100909665226936340e-02 3.624515980482101440e-02 2.323649525642395020e-01 -1.908849775791168213e-01 -7.688604295253753662e-02 1.299832761287689209e-01 1.344070285558700562e-01 -6.644593179225921631e-02 -1.378079950809478760e-01 -1.717121154069900513e-01 -4.593085646629333496e-01 3.421357274055480957e-02 1.157286316156387329e-01 -3.161458671092987061e-02 5.522154271602630615e-02 -3.320952355861663818e-01 1.714656651020050049e-01
-2.701061032712459564e-02 -1.402256339788436890e-01 1.712410338222980499e-02 3.631804287433624268e-01 2.672275304794311523e-01 -2.745793163776397705e-01 -6.762494891881942749e-02 1.293078660964965820e-01 -2.987659573554992676e-01 1.493753585964441299e-02 1.655131429433822632e-01 2.026391625404357910e-01 -3.537051752209663391e-02 9.649372845888137817e-02 -1.409169584512710571e-01 2.327572703361511230e-01 2.053368538618087769e-01 -4.822624102234840393e-02 -1.608863472938537598e-02 2.766138315200805664e-01 -2.709424495697021484e-01 3.553072214126586914e-01 -6.720703095197677612e-02 -2.264383584260940552e-01 -2.516745962202548981e-02 -1.183628663420677185e-01 -3.795165568590164185e-02 -8.480052649974822998e-02 -1.026669815182685852e-01 3.134409710764884949e-02 -1.487834602594375610e-01 -5.601379647850990295e-02
-1.658118516206741333e-01 1.031954661011695862e-01 -9.631618112325668335e-02 3.359118402004241943e-01 7.851035892963409424e-02 -1.148390322923660278e-01 -1.028410643339157104e-01 -4.753499478101730347e-02 -1.464245915412902832e-01 -1.246279552578926086e-01 -7.148218899965286255e-02 4.330804198980331421e-02 -2.403219193220138550e-01 -4.393290579319000244e-01 -2.666828632354736328e-01 1.957819014787673950e-01 -1.367103774100542068e-02 -9.208976477384567261e-02 -2.478480041027069092e-01 1.975298672914505005e-01 -2.159377187490463257e-01 2.992988824844360352e-01 7.909706234931945801e-02 -1.164121404290199280e-01 -1.758789867162704468e-01 -8.849126845598220825e-02 3.765853866934776306e-02 -2.501973211765289307e-01 -7.979530096054077148e-02 1.385598927736282349e-01 -7.774543762207031250e-02 -6.213617697358131409e-02
-2.147434800863265991e-01 2.858546972274780273e-01 -1.080794781446456909e-01 1.369554251432418823e-01 1.809757500886917114e-01 7.892172783613204956e-02 -4.188227653503417969e-01 9.836232662200927734e-02 1.276038140058517456e-01 1.134324702434241772e-03 -2.150333374738693237e-01 2.747061848640441895e-01 -2.397899329662322998e-01 -5.729252099990844727e-02 2.837636470794677734e-01 1.732388287782669067e-01 -4.251027479767799377e-02 -7.772035896778106689e-02 4.380185529589653015e-02 7.312042266130447388e-02 -3.487235680222511292e-02 1.385036259889602661e-01 -2.642769515514373779e-01 -6.383132189512252808e-02 1.578148305416107178e-01 -2.494588196277618408e-01 1.219810619950294495e-01 2.029327750205993652e-01 -1.439411193132400513e-01 9.558176249265670776e-02 -7.219821214675903320e-02 1.437750309705734253e-01
-1.565301567316055298e-01 -2.063903212547302246e-01 1.094592437148094177e-01 1.984371244907379150e-01 3.171170055866241455e-01 -3.285518586635589600e-01 -2.168101072311401367e-01 -1.591619253158569336e-01 -4.554952681064605713e-02 -1.223222687840461731e-01 1.920535564422607422e-01 -3.779971227049827576e-02 -7.236389070749282837e-02 -2.538363933563232422e-01 -5.739229172468185425e-02 4.489783663302659988e-03 3.165357187390327454e-02 -2.760480158030986786e-03 -1.912338137626647949e-01 2.587437033653259277e-01 -1.042224615812301636e-01 -1.436008960008621216e-01 -2.395440936088562012e-01 -2.457871735095977783e-01 -1.162164751440286636e-02 -3.180410265922546387e-01 -2.253986746072769165e-01 -1.051435396075248718e-01 -2.782352641224861145e-02 1.964780837297439575e-01 3.352928161621093750e-02 1.220989152789115906e-01
1.875864714384078979e-02 -1.717910617589950562e-01 -2.930490374565124512e-01 1.794592477381229401e-02 2.110302597284317017e-01 -1.733193397521972656e-01 -1.064392155967652798e-03 -3.516114503145217896e-02 3.115745820105075836e-02 1.809919625520706177e-01 1.610739678144454956e-01 8.693553507328033447e-02 -1.960679590702056885e-01 -2.949772477149963379e-01 -4.814833030104637146e-02 2.976577877998352051e-01 -6.529332697391510010e-02 5.462574772536754608e-03 -1.485703438520431519e-01 -8.836438506841659546e-02 -2.600638568401336670e-01 2.036487460136413574e-01 -2.250261902809143066e-01 -4.124060869216918945e-01 1.285412907600402832e-01 -2.219580560922622681e-01 -5.449237674474716187e-02 -2.181458771228790283e-01 -5.172028765082359314e-02 -9.780187159776687622e-02 1.684923022985458374e-01 5.958276987075805664e-02
-1.891111433506011963e-01 5.189813300967216492e-02 -1.687038987874984741e-01 3.484150469303131104e-01 2.021813243627548218e-01 -2.528793215751647949e-01 -8.381552249193191528e-02 -8.742290735244750977e-02 -1.072790250182151794e-01 -5.282721668481826782e-02 6.761527806520462036e-02 1.697598397731781006e-01 -1.331835389137268066e-01 -1.170574948191642761e-01 -1.560173928737640381e-02 6.720899790525436401e-02 -8.853791281580924988e-03 3.851642459630966187e-02 6.190676242113113403e-02 7.598360627889633179e-02 6.315421313047409058e-02 2.903231680393218994e-01 5.745644215494394302e-03 -1.118750795722007751e-01 1.869081854820251465e-01 2.024168521165847778e-01 -4.133766517043113708e-02 2.492439597845077515e-01 -1.160234957933425903e-01 -7.792127132415771484e-02 -5.769717097282409668e-01 -6.438094377517700195e-02
2.262450307607650757e-01 -1.461299695074558258e-02 -2.518714964389801025e-01 -1.024091541767120361e-01 6.511060148477554321e-02 -2.565726637840270996e-01 7.786342501640319824e-02 -3.060792684555053711e-01 -7.101579010486602783e-02 -1.533154547214508057e-01 -3.788271173834800720e-02 2.881654798984527588e-01 -2.787520289421081543e-01 -8.485934138298034668e-02 1.707356609404087067e-02 1.270004361867904663e-01 5.256769806146621704e-02 2.380598038434982300e-01 -3.377842903137207031e-01 -3.382822498679161072e-02 -6.161981821060180664e-02 1.614779233932495117e-01 -1.957848668098449707e-01 -1.516137272119522095e-01 -1.787987798452377319e-01 -2.818522453308105469e-01 -2.049502879381179810e-01 1.606016755104064941e-01 -1.457603871822357178e-01 -6.463430076837539673e-02 -1.381245553493499756e-01 -3.051310963928699493e-02
-3.731798231601715088e-01 -2.132659852504730225e-01 -2.385035715997219086e-02 -2.129486650228500366e-01 2.007588446140289307e-01 -3.716677725315093994e-01 -2.457921653985977173e-01 1.030074432492256165e-01 2.891867160797119141e-01 6.333936750888824463e-02 9.524118155241012573e-03 3.114767670631408691e-01 -2.156954407691955566e-01 -1.814825385808944702e-01 6.964256521314382553e-03 -1.116706281900405884e-01 -5.587814003229141235e-02 -3.193841502070426941e-02 -6.152791902422904968e-02 6.868839263916015625e-02 -8.907477371394634247e-03 1.257999539375305176e-01 8.193932473659515381e-02 -1.745845824480056763e-01 1.926410757005214691e-02 1.358306407928466797e-02 -1.904971152544021606e-01 -1.456819176673889160e-01 8.475893177092075348e-03 -8.316945284605026245e-02 -2.775529026985168457e-01 -1.879015564918518066e-01
-5.127353966236114502e-02 -9.412341564893722534e-02 -1.420486569404602051e-01 1.268606930971145630e-01 2.726080417633056641e-01 -1.168157719075679779e-02 -2.923394739627838135e-02 3.406720235943794250e-02 2.527372539043426514e-01 -7.623729854822158813e-02 1.718095391988754272e-01 2.762717604637145996e-01 -2.526274323463439941e-01 -2.513145208358764648e-01 -3.319830447435379028e-02 -1.763738542795181274e-01 7.435050606727600098e-02 -5.722045898437500000e-02 -2.029415518045425415e-01 5.835014954209327698e-02 -1.008094698190689087e-01 -1.856278926134109497e-01 3.873962536454200745e-02 -2.600428462028503418e-01 3.612654209136962891e-01 -1.833911426365375519e-02 2.590402364730834961e-01 -1.127760484814643860e-02 -1.999958753585815430e-01 -1.704050749540328979e-01 -3.094882071018218994e-01 1.049693748354911804e-01
-1.802445352077484131e-01 -5.802217498421669006e-02 9.006807953119277954e-02 2.033920139074325562e-01 3.111679852008819580e-02 -2.142716944217681885e-01 -1.981926709413528442e-01 3.297367691993713379e-02 -1.387609392404556274e-01 1.059964951127767563e-02 1.201304420828819275e-01 2.736311852931976318e-01 -2.587301731109619141e-01 -2.667236030101776123e-01 -2.548913657665252686e-01 1.295800209045410156e-01 4.671633616089820862e-02 1.768461801111698151e-02 -2.107265964150428772e-02 2.428095638751983643e-01 2.097759097814559937e-01 2.053610831499099731e-01 -4.164021089673042297e-02 -1.336131542921066284e-01 2.438630759716033936e-01 -2.682180106639862061e-01 -1.090537384152412415e-01 3.048363626003265381e-01 2.160374373197555542e-01 1.443260163068771362e-01 -6.457269936800003052e-02 -1.527738124132156372e-01
-6.290908902883529663e-02 4.213251918554306030e-02 -3.778197467327117920e-01 2.023097276687622070e-01 1.446305960416793823e-01 3.943023458123207092e-02 -1.831879317760467529e-01 2.552385209128260612e-03 6.835793703794479370e-02 -5.241243839263916016e-01 1.537799090147018433e-01 1.323851794004440308e-01 -3.122506737709045410e-01 -1.447884142398834229e-01 6.896767020225524902e-02 -8.442195504903793335e-02 -8.714708685874938965e-02 -2.039745151996612549e-01 1.352668404579162598e-01 -1.323182042688131332e-02 6.182857975363731384e-02 8.850615471601486206e-03 -1.838864237070083618e-01 -2.703374624252319336e-01 -2.367357909679412842e-02 -1.641535162925720215e-01 -1.180985104292631149e-02 1.522582769393920898e-02 -4.044666886329650879e-02 2.396928220987319946e-01 -5.794488638639450073e-02 -1.867023110389709473e-01
-2.135119587182998657e-01 -1.713146418333053589e-01 -1.247805282473564148e-01 -3.518311679363250732e-02 2.918465733528137207e-01 1.475178450345993042e-01 -2.432440370321273804e-01 -3.026393987238407135e-02 2.111939340829849243e-01 -1.247178241610527039e-01 -9.400952607393264771e-02 3.104850649833679199e-01 -1.258569657802581787e-01 -1.368911713361740112e-01 7.617976516485214233e-03 -2.579877339303493500e-02 4.804648831486701965e-02 -3.943277895450592041e-02 -5.059994012117385864e-02 -1.035062000155448914e-01 -7.520496100187301636e-02 4.203912317752838135e-01 -4.722315073013305664e-02 -2.991186976432800293e-01 2.768675982952117920e-01 5.830910056829452515e-02 -3.640686571598052979e-01 4.391715303063392639e-02 1.361614018678665161e-01 3.359626978635787964e-02 -1.153626814484596252e-01 4.249861463904380798e-02
-1.356451362371444702e-01 1.963400393724441528e-01 8.027215301990509033e-02 1.142092272639274597e-01 9.204114973545074463e-02 -6.713180243968963623e-02 -2.651495933532714844e-01 -2.054764777421951294e-01 2.570867352187633514e-02 -3.042218685150146484e-01 -7.438910752534866333e-02 3.917365893721580505e-02 -1.370728164911270142e-01 -2.202216684818267822e-01 -8.707565814256668091e-02 1.679593473672866821e-01 -2.733886539936065674e-01 -6.135677918791770935e-02 -1.552934944629669189e-01 2.032151818275451660e-01 -2.384054660797119141e-01 1.110397353768348694e-01 -1.007021367549896240e-01 -7.818947732448577881e-02 2.059267163276672363e-01 -3.200668394565582275e-01 -9.094674140214920044e-02 3.279211819171905518e-01 4.538286849856376648e-02 1.962441205978393555e-01 -2.035970240831375122e-01 -1.506186127662658691e-01
-1.913187503814697266e-01 -2.311839908361434937e-02 -2.088935673236846924e-01 -7.501562684774398804e-02 6.822272390127182007e-02 -6.215109676122665405e-02 -2.116372808814048767e-02 4.825657978653907776e-02 3.987986966967582703e-02 -2.489799112081527710e-01 3.018729686737060547e-01 4.547383487224578857e-01 -6.357843521982431412e-03 -2.168564647436141968e-01 -3.356823325157165527e-02 -4.345051944255828857e-03 -2.513503190129995346e-03 -1.890523582696914673e-01 1.348609924316406250e-01 -5.563077703118324280e-02 -2.054034471511840820e-01 2.094386518001556396e-01 -7.984276115894317627e-02 -4.313102364540100098e-01 -1.534363776445388794e-01 -1.099758297204971313e-01 1.211394667625427246e-01 -8.465050905942916870e-02 -1.962364017963409424e-01 6.131681427359580994e-02 4.153688997030258179e-02 -2.358752340078353882e-01
7.180146127939224243e-02 -6.403131783008575439e-02 -1.733481734991073608e-01 1.429246813058853149e-01 6.160892173647880554e-02 -9.521261602640151978e-02 -7.494062185287475586e-02 -4.022975638508796692e-02 1.920081079006195068e-01 -2.380229979753494263e-01 -1.284206956624984741e-01 6.100237965583801270e-01 -1.611271351575851440e-01 -1.378073692321777344e-01 6.028432026505470276e-02 2.389133349061012268e-02 -1.963416785001754761e-01 -6.356487423181533813e-02 1.280296593904495239e-01 2.277760952711105347e-01 2.549804002046585083e-02 9.172369539737701416e-02 4.514212720096111298e-03 -2.993215322494506836e-01 1.006603240966796875e-01 -2.648067474365234375e-01 1.468313336372375488e-01 7.158304005861282349e-02 -1.685781180858612061e-01 -6.682396680116653442e-02 4.596728459000587463e-02 1.933759301900863647e-01
1.196434907615184784e-02 -1.568971723318099976e-01 -1.161464154720306396e-01 2.544398903846740723e-01 3.118067979812622070e-01 -1.093897223472595215e-01 -1.484193354845046997e-01 3.593094274401664734e-02 3.746337890625000000e-01 1.872763633728027344e-01 -1.628370024263858795e-02 1.572952121496200562e-01 -1.782513707876205444e-01 -1.380312442779541016e-01 3.382869809865951538e-02 -4.059858247637748718e-02 -7.972286641597747803e-02 -4.922188818454742432e-02 -2.667655423283576965e-02 2.275087982416152954e-01 2.043139040470123291e-01 2.235779464244842529e-01 -1.706939339637756348e-01 -2.140568345785140991e-01 -5.518767237663269043e-02 -6.497114896774291992e-02 1.489427983760833740e-01 2.540209591388702393e-01 -2.502958178520202637e-01 -2.202470451593399048e-01 -2.741222679615020752e-01 -4.729979485273361206e-02
6.030661612749099731e-02 6.266181915998458862e-02 7.362552918493747711e-03 -4.337548452895134687e-04 2.009389102458953857e-01 -2.017469108104705811e-01 3.490227833390235901e-02 1.646292582154273987e-02 1.770105659961700439e-01 -2.901177108287811279e-01 -4.013235494494438171e-02 -1.431024968624114990e-01 -4.484893679618835449e-01 -1.408256739377975464e-01 -2.393273860216140747e-01 3.225036710500717163e-02 3.861067071557044983e-02 1.318430304527282715e-01 -1.193630173802375793e-01 3.174067735671997070e-01 -1.557690054178237915e-01 -2.910203486680984497e-02 -1.293607950210571289e-01 -4.575720429420471191e-01 2.601128257811069489e-02 1.177557408809661865e-01 -8.728802949190139771e-02 -5.366044864058494568e-02 -9.017044305801391602e-02 -1.710573136806488037e-01 -1.867245137691497803e-01 -1.027047336101531982e-01
-2.068418860435485840e-01 3.071906417608261108e-02 4.087191075086593628e-02 1.448773592710494995e-01 1.499320194125175476e-02 -2.253898382186889648e-01 -1.677472144365310669e-01 -2.735438942909240723e-01 -1.428972780704498291e-01 -1.343970000743865967e-01 1.962721943855285645e-01 9.222849458456039429e-02 -8.749217540025711060e-02 -2.375503070652484894e-02 1.095907613635063171e-01 1.287462115287780762e-01 -4.938497766852378845e-02 1.684601157903671265e-01 -4.494004547595977783e-01 -5.132209509611129761e-02 -2.413126975297927856e-01 2.377060502767562866e-01 -8.014926314353942871e-02 -1.410521715879440308e-01 1.780663430690765381e-01 -3.278647065162658691e-01 2.379840426146984100e-02 3.398442566394805908e-01 1.513354033231735229e-01 2.722909115254878998e-02 -1.995182782411575317e-02 -3.915090486407279968e-02
9.786814451217651367e-02 -2.348966710269451141e-02 4.058862850069999695e-02 -5.567191168665885925e-02 1.428633928298950195e-02 -5.770963430404663086e-02 -1.822545193135738373e-02 -8.080215007066726685e-02 2.313503175973892212e-01 4.205497726798057556e-02 1.458541490137577057e-02 2.624187171459197998e-01 -1.977206170558929443e-01 -3.784095495939254761e-02 4.424632061272859573e-04 7.290057837963104248e-02 4.337887465953826904e-02 2.703064978122711182e-01 -8.093344978988170624e-03 3.014241158962249756e-01 -4.630483686923980713e-02 1.427282541990280151e-01 -1.688886284828186035e-01 -6.025224924087524414e-01 8.247797191143035889e-02 -9.532519429922103882e-02 -1.464813947677612305e-01 1.770193278789520264e-01 5.790011957287788391e-02 -1.826818473637104034e-02 -2.693324685096740723e-01 -2.822582721710205078e-01
7.443776726722717285e-02 -3.465467365458607674e-03 1.137645617127418518e-01 4.522750377655029297e-01 2.488191127777099609e-01 -5.433652177453041077e-02 2.709385938942432404e-02 -9.363924711942672729e-02 -6.790012866258621216e-02 6.459368765354156494e-02 2.185381501913070679e-01 -6.389903277158737183e-02 -2.533357441425323486e-01 -2.414173074066638947e-02 -7.448794692754745483e-02 -1.931196898221969604e-01 1.204914525151252747e-01 1.992538422346115112e-01 2.249122224748134613e-02 -3.195928037166595459e-02 -3.755459785461425781e-01 7.561349123716354370e-02 -7.047179341316223145e-02 -2.690605819225311279e-01 1.148318201303482056e-01 -8.482196927070617676e-02 3.977412357926368713e-02 1.996966153383255005e-01 -2.081568092107772827e-01 -1.750962436199188232e-01 -3.373199105262756348e-01 6.986998021602630615e-02
-2.057050615549087524e-01 -1.230132952332496643e-01 2.310562692582607269e-02 7.603814452886581421e-02 2.688116133213043213e-01 -4.151715934276580811e-01 -2.682500183582305908e-01 -1.948374658823013306e-01 -2.673663385212421417e-02 -2.063633203506469727e-01 1.361871510744094849e-01 -4.895813390612602234e-02 -2.248490229249000549e-02 -2.693537175655364990e-01 -1.341768205165863037e-01 -3.080660291016101837e-02 1.061974167823791504e-01 1.662465482950210571e-01 -4.397911205887794495e-02 2.826027572154998779e-01 -1.523166596889495850e-01 -7.576883304864168167e-03 -1.765398830175399780e-01 -2.056950777769088745e-01 6.507238000631332397e-02 -3.471035659313201904e-01 -1.455539464950561523e-01 -6.445077061653137207e-02 -9.919222444295883179e-02 9.849900007247924805e-02 1.264447420835494995e-01 1.496765911579132080e-01
-4.279611632227897644e-02 1.450709998607635498e-02 -2.674694359302520752e-01 8.797276020050048828e-02 -3.233647719025611877e-02 1.080869957804679871e-01 -3.713876307010650635e-01 -2.105528861284255981e-01 -1.533798128366470337e-01 -1.026244908571243286e-01 4.902978986501693726e-02 2.941634356975555420e-01 -3.007520139217376709e-01 3.875428065657615662e-02 -1.577834933996200562e-01 -5.444175377488136292e-02 -6.717717647552490234e-02 8.962808549404144287e-02 -1.965124458074569702e-01 -1.369927674531936646e-01 1.326391249895095825e-01 2.578700482845306396e-01 4.907876625657081604e-02 -1.683665215969085693e-01 -1.708961129188537598e-01 -2.826583087444305420e-01 2.486032396554946899e-01 5.351632088422775269e-02 -1.007709652185440063e-01 -1.567411273717880249e-01 -2.681726813316345215e-01 -1.252936869859695435e-01
1.574403494596481323e-01 -3.266175389289855957e-01 1.988418400287628174e-01 2.633003592491149902e-01 1.958343684673309326e-01 -2.925974689424037933e-02 -2.367921322584152222e-01 -4.141581803560256958e-02 7.047823071479797363e-02 -1.466819494962692261e-01 5.238862335681915283e-02 2.379638403654098511e-01 -1.167780160903930664e-01 -9.795514494180679321e-02 5.355305969715118408e-02 3.475987911224365234e-01 1.034202799201011658e-01 2.130867838859558105e-01 -1.957360953092575073e-01 1.175813153386116028e-01 1.462267935276031494e-01 2.121842354536056519e-01 -1.969091445207595825e-01 -7.563673704862594604e-02 -9.096395224332809448e-03 -8.200548589229583740e-02 1.274704653769731522e-02 1.736721992492675781e-01 -4.021938443183898926e-01 8.021964132785797119e-02 -7.277336716651916504e-02 -1.160323247313499451e-02
-1.705493964254856110e-02 -1.207220926880836487e-01 -5.053008790127933025e-04 -1.214257720857858658e-02 2.442560791969299316e-01 -5.054172873497009277e-02 1.824462860822677612e-01 -3.527326509356498718e-02 5.356126651167869568e-02 4.679836705327033997e-02 -1.628907620906829834e-01 4.843131080269813538e-02 -1.653335094451904297e-01 -2.327665686607360840e-01 -1.361430883407592773e-01 6.296654045581817627e-02 1.354357898235321045e-01 -7.630263268947601318e-02 1.629591137170791626e-01 -6.747481971979141235e-02 -9.986262768507003784e-02 3.514232337474822998e-01 -2.820201516151428223e-01 -3.945853114128112793e-01 -1.534964293241500854e-01 -3.588397502899169922e-01 -1.682166382670402527e-02 1.364946067333221436e-01 -3.043808937072753906e-01 -2.218418270349502563e-01 8.875640109181404114e-03 1.145854964852333069e-01
8.344780653715133667e-02 4.208409413695335388e-02 -6.804482638835906982e-02 2.162739783525466919e-01 9.029261022806167603e-02 -1.721452921628952026e-01 -4.573757946491241455e-02 -1.605279743671417236e-01 -3.279649093747138977e-02 -3.878190219402313232e-01 -2.737600803375244141e-01 1.507468074560165405e-01 -3.324863314628601074e-01 -1.871158331632614136e-01 -1.168398037552833557e-01 2.505799531936645508e-01 1.536763906478881836e-01 2.639601472765207291e-03 -2.753355801105499268e-01 1.546798795461654663e-01 -1.780579686164855957e-01 1.507337689399719238e-01 -1.257623434066772461e-01 -4.544199444353580475e-03 -1.073185652494430542e-01 -1.958902180194854736e-01 -1.967365592718124390e-01 8.325660973787307739e-02 -1.284209638833999634e-01 2.279137372970581055e-01 -1.967327594757080078e-01 8.230838179588317871e-02
7.233478873968124390e-02 1.817828565835952759e-01 8.687462657690048218e-02 2.112713307142257690e-01 -1.324150245636701584e-02 -1.832260042428970337e-01 2.453908137977123260e-02 -1.107880398631095886e-01 8.645726740360260010e-02 -5.549542978405952454e-02 2.602988854050636292e-03 1.192302331328392029e-01 -4.748855829238891602e-01 7.680496573448181152e-02 -2.013582438230514526e-01 -1.409064084291458130e-01 -2.191409934312105179e-03 1.356001794338226318e-01 -8.439400792121887207e-02 2.071757316589355469e-01 -9.392094612121582031e-02 -2.661506831645965576e-02 -1.802174746990203857e-01 -5.283001065254211426e-01 -7.184025831520557404e-03 -1.906652376055717468e-02 1.150063499808311462e-01 -2.338234707713127136e-02 -4.398940131068229675e-02 -1.170216798782348633e-01 -3.076958358287811279e-01 -1.796806603670120239e-01
1.494252383708953857e-01 2.374781668186187744e-01 -2.704963088035583496e-02 -5.717751570045948029e-03 1.781037449836730957e-01 -3.959788382053375244e-01 -1.640183627605438232e-01 -4.072538763284683228e-02 2.482768595218658447e-01 -1.318991333246231079e-01 1.903438121080398560e-01 2.964910864830017090e-01 -9.071218967437744141e-02 -1.699977666139602661e-01 -1.727511286735534668e-01 -6.077975407242774963e-02 -4.561901465058326721e-02 -6.710168719291687012e-02 -6.967822462320327759e-02 -8.262104541063308716e-02 1.371792331337928772e-02 2.646637558937072754e-01 -9.030386060476303101e-02 -2.976744472980499268e-01 8.672665804624557495e-02 -6.977953016757965088e-02 -1.620833128690719604e-01 -1.543125957250595093e-01 1.577931791543960571e-01 -2.218697220087051392e-01 -3.068702816963195801e-01 1.164311990141868591e-01
-1.005329266190528870e-01 -4.358084872364997864e-02 -5.193237960338592529e-02 2.253417819738388062e-01 -3.231480345129966736e-02 -4.427606239914894104e-02 1.971827447414398193e-02 -4.733118228614330292e-03 -1.034749150276184082e-01 -1.909689307212829590e-01 -2.314651757478713989e-01 1.959714144468307495e-01 -1.993489116430282593e-01 -3.937813937664031982e-01 -4.580974951386451721e-02 1.796646416187286377e-01 1.538348048925399780e-01 1.497005298733711243e-02 -3.785715103149414062e-01 1.860689669847488403e-01 -1.347945183515548706e-01 1.374493688344955444e-01 -1.419279426336288452e-01 -3.051357343792915344e-02 5.134458839893341064e-02 -4.390656650066375732e-01 -1.613285243511199951e-01 2.191668190062046051e-02 -1.622420251369476318e-01 8.500826358795166016e-02 -2.171311825513839722e-01 -1.351661141961812973e-02
2.603182569146156311e-02 5.461412668228149414e-02 -6.634931266307830811e-02 2.050756514072418213e-01 9.065978229045867920e-02 -6.599829345941543579e-02 -3.158174082636833191e-02 1.567907035350799561e-01 -2.327004373073577881e-01 -5.212265253067016602e-02 -7.011924684047698975e-02 3.084506392478942871e-01 -2.435307055711746216e-01 -6.808612495660781860e-02 -1.902550309896469116e-01 1.054537221789360046e-01 3.310924172401428223e-01 1.659277677536010742e-01 -1.430991142988204956e-01 2.018843144178390503e-01 -1.019782386720180511e-02 3.254144787788391113e-01 -2.972382120788097382e-02 3.976382315158843994e-02 3.671406805515289307e-01 -1.955178081989288330e-01 -4.396589100360870361e-02 1.294553130865097046e-01 -2.602832913398742676e-01 4.827916622161865234e-02 -2.599511146545410156e-01 -8.558212965726852417e-02
8.845879882574081421e-02 -1.787888556718826294e-01 -4.712202772498130798e-02 2.771720290184020996e-01 1.348997056484222412e-01 -9.569161385297775269e-02 -2.495456337928771973e-01 -7.102463394403457642e-02 -6.195809319615364075e-02 1.223625466227531433e-01 3.496699407696723938e-02 6.936226040124893188e-02 -2.170005887746810913e-01 -1.504271477460861206e-01 6.700431462377309799e-03 -6.412998586893081665e-02 -1.428125649690628052e-01 -1.642563045024871826e-01 7.679206132888793945e-02 2.291181832551956177e-01 -2.119853794574737549e-01 3.897388279438018799e-01 -5.044914036989212036e-02 -3.163593411445617676e-01 1.292840689420700073e-01 -7.218127697706222534e-02 -2.479263544082641602e-01 -9.681542217731475830e-02 -1.560459583997726440e-01 5.212683230638504028e-02 -3.608421981334686279e-01 -1.802829802036285400e-01
-1.132340505719184875e-01 -1.693178117275238037e-01 6.120219826698303223e-02 1.588533073663711548e-01 2.392923980951309204e-01 -8.991671353578567505e-02 5.166705325245857239e-02 5.867176689207553864e-03 3.430251404643058777e-02 5.480511859059333801e-02 2.778857946395874023e-01 1.705571711063385010e-01 -6.045250222086906433e-02 2.829449996352195740e-02 -1.010295823216438293e-01 -5.577140301465988159e-02 1.280733346939086914e-01 -1.588878035545349121e-01 2.341080307960510254e-01 3.322028517723083496e-01 -4.676197767257690430e-01 3.216340541839599609e-01 -4.910700023174285889e-02 -1.446021497249603271e-01 5.088859796524047852e-02 -3.140753805637359619e-01 -2.071972191333770752e-01 -7.238468527793884277e-02 -1.062562465667724609e-01 4.359825700521469116e-02 -1.351471543312072754e-01 1.029802206903696060e-02
3.216600790619850159e-02 -1.641171239316463470e-02 -8.383947610855102539e-02 3.503022789955139160e-01 2.138828188180923462e-01 -3.138785809278488159e-02 -1.701613962650299072e-01 -1.597262769937515259e-01 8.071814477443695068e-02 2.393400073051452637e-01 1.824819743633270264e-01 -1.987270452082157135e-02 -2.380025237798690796e-01 -1.624689847230911255e-01 -4.456890001893043518e-02 7.140768691897392273e-03 -2.809926569461822510e-01 -1.031609252095222473e-01 8.725515753030776978e-02 -1.585277318954467773e-01 -1.478009223937988281e-01 2.439462393522262573e-01 -2.499636113643646240e-01 -2.622235715389251709e-01 2.280135303735733032e-01 -2.414755895733833313e-02 -4.276759922504425049e-02 1.143016442656517029e-01 -1.039761900901794434e-01 -2.250839769840240479e-01 -3.164972066879272461e-01 -1.453669071197509766e-01
-2.023991346359252930e-01 2.080034837126731873e-02 -8.619605749845504761e-02 4.085721075534820557e-01 4.685311391949653625e-02 -7.523836195468902588e-02 -9.285103529691696167e-02 -2.334150075912475586e-01 1.475104596465826035e-03 -8.014006167650222778e-02 -1.635620892047882080e-01 -6.836692243814468384e-02 -1.936854273080825806e-01 -3.447268009185791016e-01 -1.620716154575347900e-01 -4.627393931150436401e-02 2.212922722101211548e-01 -3.424551188945770264e-01 -4.285515472292900085e-02 2.717176675796508789e-01 -8.225999027490615845e-02 2.933107316493988037e-01 -1.323466151952743530e-01 -1.201167926192283630e-01 -8.118451805785298347e-04 2.196258865296840668e-02 -1.152885556221008301e-01 8.161833137273788452e-02 -2.751623094081878662e-01 1.089936122298240662e-01 -1.262796968221664429e-01 6.315489299595355988e-03
-1.097709462046623230e-01 2.544622123241424561e-02 6.646431237459182739e-02 3.660198450088500977e-01 3.747329115867614746e-01 1.756172031164169312e-01 -3.000812046229839325e-02 1.669728457927703857e-01 2.555081248283386230e-01 -1.285824775695800781e-01 6.869220733642578125e-02 3.575237989425659180e-01 -3.141370415687561035e-01 -2.942743003368377686e-01 -1.990933716297149658e-01 -4.174829274415969849e-02 -1.944134198129177094e-02 1.528418213129043579e-01 -5.359656363725662231e-02 2.180872559547424316e-01 -5.685753375291824341e-02 4.175173118710517883e-02 -8.843801915645599365e-02 -1.226045340299606323e-01 -1.358700841665267944e-01 -1.038388237357139587e-01 -1.319642812013626099e-01 -7.929212879389524460e-04 2.011549472808837891e-01 7.710128277540206909e-02 -1.127686277031898499e-01 7.901381701231002808e-03
2.010302618145942688e-02 -1.044355146586894989e-02 -1.871389220468699932e-03 3.539414107799530029e-01 2.673266828060150146e-01 -1.652850657701492310e-01 -2.684929780662059784e-02 -1.426379978656768799e-01 -1.204678565263748169e-01 3.209594637155532837e-02 -4.843485355377197266e-02 8.622106909751892090e-02 -2.633699476718902588e-01 1.882755011320114136e-01 -3.135711848735809326e-01 3.141905367374420166e-01 2.371581941843032837e-01 4.840062186121940613e-02 -2.042072415351867676e-01 1.740306466817855835e-01 -1.822052597999572754e-01 2.886530756950378418e-01 -1.857199221849441528e-01 -1.513587236404418945e-01 1.141851097345352173e-01 -1.872169673442840576e-01 -1.122295930981636047e-01 -1.605293303728103638e-01 -9.298399835824966431e-02 -1.328229159116744995e-01 -8.988140523433685303e-02 -4.321926832199096680e-02
1.061684861779212952e-01 1.355612277984619141e-01 -3.403467237949371338e-01 1.303012371063232422e-01 2.072002291679382324e-01 -1.210737526416778564e-01 -5.575183033943176270e-02 2.157655172049999237e-02 -1.748086959123611450e-01 -2.248461730778217316e-02 3.739799857139587402e-01 -6.601081788539886475e-02 -3.479221761226654053e-01 -1.960805505514144897e-01 2.641716040670871735e-02 -8.941838890314102173e-02 1.555124968290328979e-01 -1.774587333202362061e-01 -3.922489471733570099e-03 -9.735377877950668335e-02 -3.247135579586029053e-01 -3.790092840790748596e-02 -2.588231861591339111e-01 -2.227123379707336426e-01 -1.239830031991004944e-01 -1.930682212114334106e-01 -1.867658048868179321e-01 7.119375467300415039e-02 -1.366824060678482056e-01 -9.078802913427352905e-02 1.057241782546043396e-01 -1.164715141057968140e-01
1.515295058488845825e-01 -1.911026984453201294e-01 -6.297636032104492188e-02 3.570172935724258423e-02 9.360577166080474854e-02 -3.615115582942962646e-01 1.357246488332748413e-01 -3.469133079051971436e-01 5.581612233072519302e-03 4.675724543631076813e-03 -7.689546048641204834e-02 2.733547985553741455e-01 -3.049337565898895264e-01 -6.910900026559829712e-02 -3.197012096643447876e-02 1.365903764963150024e-01 3.732373714447021484e-01 1.736664026975631714e-01 -1.800995469093322754e-01 1.444796621799468994e-01 8.841307461261749268e-02 7.349234074354171753e-02 -2.934982478618621826e-01 -1.624690741300582886e-01 2.048826776444911957e-02 -3.642624616622924805e-02 -1.308441907167434692e-01 1.119863390922546387e-01 -1.004850585013628006e-02 1.660828292369842529e-01 -1.743392199277877808e-01 -1.445982009172439575e-01
-3.473890945315361023e-02 -1.614195108413696289e-01 -8.942811936140060425e-02 1.551412940025329590e-01 1.189107298851013184e-01 8.260120451450347900e-02 -7.681582123041152954e-02 6.254975683987140656e-03 1.042690947651863098e-01 -9.085782617330551147e-02 1.552944928407669067e-01 3.264885842800140381e-01 -1.628299802541732788e-01 -1.173320561647415161e-01 -7.830923050642013550e-02 -5.262848734855651855e-02 9.178793430328369141e-02 -1.583143770694732666e-01 -2.820662558078765869e-01 -1.174542307853698730e-02 -9.074283391237258911e-02 -2.151966542005538940e-01 -8.114714175462722778e-02 -4.271747171878814697e-01 3.404231071472167969e-01 -7.309009134769439697e-02 1.274498999118804932e-01 8.280027657747268677e-02 -2.165071070194244385e-01 -6.565383076667785645e-02 -3.916550576686859131e-01 9.509798884391784668e-02
-2.617493504658341408e-03 -5.037595704197883606e-02 -6.997549533843994141e-02 3.546188771724700928e-01 2.760415971279144287e-01 -1.518729776144027710e-01 1.459019910544157028e-02 -8.483997732400894165e-02 2.260450124740600586e-01 5.926252156496047974e-02 -1.900494471192359924e-02 1.805121153593063354e-01 -3.573153913021087646e-01 1.616775244474411011e-01 -1.962243169546127319e-01 -8.933848887681961060e-02 -3.797023370862007141e-02 -1.188339367508888245e-01 -1.694925427436828613e-01 4.632968455553054810e-02 9.719242155551910400e-02 1.873950213193893433e-01 -1.102098822593688965e-01 9.040452539920806885e-03 1.010739877820014954e-01 -1.407656669616699219e-01 2.825479805469512939e-01 1.879891157150268555e-01 -2.066544890403747559e-01 -3.129301220178604126e-02 -3.922905921936035156e-01 1.620666980743408203e-01
-5.522090941667556763e-02 -6.645272672176361084e-02 -3.274774551391601562e-02 9.723743051290512085e-02 1.555978655815124512e-01 -5.173684358596801758e-01 -2.602984309196472168e-01 -1.698833853006362915e-01 -2.650114009156823158e-03 -2.430913597345352173e-01 1.484392732381820679e-01 -1.372845843434333801e-02 -1.654579490423202515e-01 -1.811993122100830078e-01 -9.841854870319366455e-02 -8.900575339794158936e-03 6.732925027608871460e-02 2.495243400335311890e-01 -1.165894642472267151e-01 1.611452698707580566e-01 8.603294193744659424e-02 2.703878842294216156e-02 -1.757818609476089478e-01 -2.273685634136199951e-01 -2.005291171371936798e-02 -3.921145200729370117e-01 -1.385841071605682373e-01 -7.540202140808105469e-02 -1.272931993007659912e-01 1.981726437807083130e-01 2.581958845257759094e-02 9.969013184309005737e-02
1.097904816269874573e-01 7.972534745931625366e-03 -9.266578406095504761e-02 2.257816195487976074e-01 1.799274086952209473e-01 -6.425358355045318604e-02 1.566132158041000366e-01 6.770256161689758301e-02 -3.706975653767585754e-02 -1.394662261009216309e-01 1.840371936559677124e-01 1.651249676942825317e-01 -3.622577488422393799e-01 -3.828391060233116150e-02 4.530847445130348206e-02 -7.189713418483734131e-02 -1.032062340527772903e-02 5.410889536142349243e-02 -5.841315537691116333e-02 -5.357376858592033386e-02 2.329707331955432892e-02 -1.914315670728683472e-02 -5.111880600452423096e-02 -5.753232240676879883e-01 3.064042627811431885e-01 -7.897009141743183136e-03 1.101094111800193787e-01 2.207724601030349731e-01 -2.524421811103820801e-01 -5.177723988890647888e-02 -2.745432853698730469e-01 1.992429792881011963e-02
3.186098858714103699e-02 1.919676661491394043e-01 -3.698067367076873779e-02 -8.099643141031265259e-02 1.974707245826721191e-01 -4.305636882781982422e-01 -3.325425982475280762e-01 -6.992618739604949951e-02 1.653114259243011475e-01 -1.303054988384246826e-01 1.590511202812194824e-01 2.048135399818420410e-01 -1.654547601938247681e-01 -1.065084431320428848e-02 -9.682527743279933929e-03 -1.106264889240264893e-01 1.340156197547912598e-01 -1.171332970261573792e-01 -1.572768241167068481e-01 -1.758559793233871460e-01 -2.163319140672683716e-01 -2.994730882346630096e-02 5.775522068142890930e-02 -2.603685557842254639e-01 8.488003909587860107e-02 -5.643676221370697021e-02 -1.561768501996994019e-01 -9.628734737634658813e-02 1.574608534574508667e-01 -1.623634546995162964e-01 -4.013215899467468262e-01 2.334147877991199493e-02
2.133229076862335205e-01 -2.274774312973022461e-01 1.190923079848289490e-01 2.345384657382965088e-01 3.827329874038696289e-01 -9.227661043405532837e-02 -1.707890182733535767e-01 -1.878017485141754150e-01 -1.430810242891311646e-01 5.529971048235893250e-02 -1.006555482745170593e-01 8.540125191211700439e-02 -2.805514633655548096e-01 -1.297389268875122070e-01 1.739608310163021088e-02 6.132006272673606873e-02 -1.132689863443374634e-01 -2.024206221103668213e-01 -1.257543116807937622e-01 9.433589875698089600e-02 -1.361049711704254150e-01 3.823542892932891846e-01 -1.327943801879882812e-01 -1.613143533468246460e-01 1.583340615034103394e-01 -3.535393998026847839e-02 1.437729001045227051e-01 2.433741092681884766e-02 -8.123118430376052856e-02 -1.292263865470886230e-01 -3.378767371177673340e-01 4.030457511544227600e-02
-5.166968703269958496e-02 -1.772827468812465668e-02 -2.346628159284591675e-01 1.543393917381763458e-02 1.564943343400955200e-01 -3.726947009563446045e-01 -1.581641435623168945e-01 -9.013559669256210327e-02 -2.078120410442352295e-01 -5.525911226868629456e-02 3.409181833267211914e-01 8.997471630573272705e-02 -1.331784874200820923e-01 -7.898674905300140381e-02 -1.083439365029335022e-01 2.053702324628829956e-01 -1.573289558291435242e-02 2.203973382711410522e-01 -2.198819220066070557e-01 1.410302072763442993e-01 -1.307859718799591064e-01 1.336387097835540771e-01 -1.205890774726867676e-01 -1.825788766145706177e-01 -2.218069322407245636e-02 -3.639174103736877441e-01 -8.861175924539566040e-02 -3.179904818534851074e-01 8.992308750748634338e-03 1.495870649814605713e-01 -1.168084070086479187e-01 1.372150629758834839e-01
7.590745389461517334e-02 -8.094358444213867188e-02 -7.358583807945251465e-02 1.075634360313415527e-01 1.800236850976943970e-01 -1.126532405614852905e-01 -1.221205294132232666e-02 1.832744310377165675e-04 -9.892757236957550049e-02 -1.850752383470535278e-01 1.142239570617675781e-01 9.234198182821273804e-02 -1.927549391984939575e-01 -2.975141704082489014e-01 -1.463949531316757202e-01 3.271933645009994507e-02 2.326468974351882935e-01 7.945589721202850342e-03 -3.773756027221679688e-01 -1.071847602725028992e-01 -1.685809791088104248e-01 -5.952070653438568115e-02 -1.585153639316558838e-01 -3.637778162956237793e-01 -8.920845389366149902e-02 -3.695546388626098633e-01 1.616119407117366791e-02 -1.471676630899310112e-03 -2.530477344989776611e-01 -2.157686650753021240e-01 1.925271153450012207e-01 1.473357975482940674e-01
-2.759078741073608398e-01 -1.839599311351776123e-01 -6.682911515235900879e-02 -1.327920705080032349e-01 3.625397980213165283e-01 -2.702710032463073730e-02 -2.241280861198902130e-02 1.635610163211822510e-01 -8.895206451416015625e-02 -1.663869321346282959e-01 6.152001395821571350e-02 3.572745323181152344e-01 -2.679405920207500458e-02 6.653043627738952637e-02 2.340542227029800415e-01 -1.890587359666824341e-01 8.786303550004959106e-02 -3.682210668921470642e-02 -1.233165711164474487e-01 -6.527674384415149689e-03 -1.395257264375686646e-01 2.441011965274810791e-01 -1.523106247186660767e-01 -2.779290378093719482e-01 9.837769716978073120e-02 -3.429135978221893311e-01 1.901664137840270996e-01 6.287159025669097900e-02 -1.213252767920494080e-01 1.773978769779205322e-01 -3.735962882637977600e-02 1.643994152545928955e-01
6.137570366263389587e-02 -4.886055737733840942e-02 -3.003017790615558624e-02 3.117304854094982147e-02 2.664719223976135254e-01 -4.229282438755035400e-01 -3.082268536090850830e-01 -7.833445072174072266e-02 1.379376649856567383e-01 -1.515282541513442993e-01 5.922534689307212830e-02 -7.609106600284576416e-02 -6.322788447141647339e-02 -1.711791753768920898e-01 -1.362991631031036377e-01 4.355343524366617203e-03 8.733677864074707031e-02 2.162183076143264771e-01 -5.107603967189788818e-02 3.526970744132995605e-01 -1.465762555599212646e-01 7.070345804095268250e-03 -1.002588942646980286e-01 -2.660622298717498779e-01 -2.516890875995159149e-03 -2.964629828929901123e-01 -1.728725731372833252e-01 -1.569573879241943359e-01 -2.312802374362945557e-01 1.933518052101135254e-01 -1.480009965598583221e-02 1.431976109743118286e-01
4.619177430868148804e-02 -2.987378239631652832e-01 -3.298454359173774719e-02 8.528361096978187561e-03 1.907039731740951538e-01 -1.031475737690925598e-01 1.349632740020751953e-01 3.505881875753402710e-02 2.662837132811546326e-02 -7.991742342710494995e-03 -1.429609209299087524e-01 1.813589632511138916e-01 -1.892064660787582397e-01 -2.686984539031982422e-01 -2.105974406003952026e-01 5.302765592932701111e-02 9.365434944629669189e-02 5.140198022127151489e-02 -8.457720279693603516e-02 -9.678949601948261261e-03 -1.407614499330520630e-01 3.325870335102081299e-01 -2.893260717391967773e-01 -3.788230121135711670e-01 -6.947396695613861084e-02 -3.195939958095550537e-01 -3.342130780220031738e-02 3.179059177637100220e-02 -2.416602075099945068e-01 -2.260265797376632690e-01 1.886120736598968506e-01 3.585026040673255920e-02
6.825544685125350952e-02 -4.346326291561126709e-01 1.636358499526977539e-01 2.105761021375656128e-01 4.078654646873474121e-01 -1.732161343097686768e-01 1.240442171692848206e-01 -6.579326838254928589e-02 -1.347226798534393311e-01 -9.672968089580535889e-02 -7.261926680803298950e-02 2.170819640159606934e-01 -3.005807101726531982e-01 -7.908134162425994873e-02 -1.151651889085769653e-02 2.777510881423950195e-01 1.451946943998336792e-01 -3.415487008169293404e-03 -7.638207823038101196e-02 -1.621479913592338562e-02 -1.102901399135589600e-01 1.397682279348373413e-01 -1.633092463016510010e-01 -7.482419162988662720e-02 -8.399990946054458618e-02 -6.670644879341125488e-02 -1.367863118648529053e-01 1.291603147983551025e-01 -2.171612381935119629e-01 -2.804750800132751465e-01 -3.462545946240425110e-02 1.939565688371658325e-02
-2.275555161759257317e-04 -1.309885680675506592e-01 -4.337124153971672058e-02 1.355802416801452637e-01 2.084204554557800293e-01 -3.553934767842292786e-02 6.859967857599258423e-02 2.503331191837787628e-02 1.338822096586227417e-01 -1.135286688804626465e-01 2.544172406196594238e-01 1.969422549009323120e-01 -1.121431440114974976e-01 -3.024555444717407227e-01 9.272071719169616699e-02 -1.011027321219444275e-01 1.640379726886749268e-01 -2.349539846181869507e-01 -1.910505741834640503e-01 2.546149492263793945e-02 -9.823361039161682129e-02 -2.055271863937377930e-01 -1.435858607292175293e-01 -3.207205533981323242e-01 3.307097256183624268e-01 -9.365642070770263672e-02 1.650955229997634888e-01 6.072470545768737793e-02 -2.693263888359069824e-01 -9.582482278347015381e-02 -3.598704338073730469e-01 2.003785222768783569e-02
4.776971414685249329e-02 -3.019239194691181183e-02 -2.951851487159729004e-01 -1.509599015116691589e-02 6.621310114860534668e-02 6.183858960866928101e-02 -4.191448092460632324e-01 -1.356692612171173096e-01 1.989243924617767334e-02 -4.377861320972442627e-02 2.707870900630950928e-01 1.441179774701595306e-02 -2.403517514467239380e-01 -2.495965361595153809e-01 8.233588188886642456e-03 7.858318090438842773e-02 -2.876483462750911713e-02 1.171735003590583801e-01 3.243294730782508850e-02 2.007251232862472534e-01 -1.190618351101875305e-01 -2.615790441632270813e-02 -2.067825198173522949e-01 -2.487817555665969849e-01 -4.825000837445259094e-02 -3.473557829856872559e-01 -2.849351465702056885e-01 -7.330213487148284912e-02 -1.454564332962036133e-01 -2.955600917339324951e-01 3.163552284240722656e-02 1.025730147957801819e-01
-1.144584566354751587e-01 -5.460352404043078423e-04 -3.535623848438262939e-01 2.387469857931137085e-01 2.049108296632766724e-01 -2.349408268928527832e-01 -1.677825301885604858e-01 4.442568868398666382e-02 2.878239154815673828e-01 1.231679320335388184e-01 1.079040989279747009e-01 2.259499579668045044e-01 -1.669989526271820068e-01 1.151558663696050644e-02 -9.654624760150909424e-02 -1.929685175418853760e-01 3.010528162121772766e-02 -5.651304125785827637e-02 4.281029105186462402e-02 1.354404091835021973e-01 1.479319781064987183e-01 1.909068673849105835e-01 -1.640626341104507446e-01 -1.718287914991378784e-01 1.014723703265190125e-01 1.795433312654495239e-01 -1.215831339359283447e-01 8.467420190572738647e-02 -2.252262830734252930e-01 -9.149482101202011108e-02 -4.238607585430145264e-01 2.183947246521711349e-03
8.830723166465759277e-02 -1.445438116788864136e-01 -1.452892124652862549e-01 1.839076578617095947e-01 3.876566886901855469e-01 -6.206910684704780579e-02 1.747134178876876831e-01 -2.181711941957473755e-01 2.290495187044143677e-01 6.608536839485168457e-02 1.200208142399787903e-01 7.063009589910507202e-02 -2.380426973104476929e-01 1.426537632942199707e-01 -2.383306026458740234e-01 -3.504883125424385071e-02 -1.118224347010254860e-03 -7.302928715944290161e-02 -1.313503682613372803e-01 -5.884536076337099075e-04 9.574300609529018402e-03 3.303225636482238770e-01 -5.599524453282356262e-02 -3.989269211888313293e-02 1.371035128831863403e-01 -6.872650980949401855e-02 1.067272722721099854e-01 3.965173959732055664e-01 -2.486551105976104736e-01 6.600412726402282715e-02 -2.769708335399627686e-01 3.605384379625320435e-02
-4.478954151272773743e-02 -1.726728528738021851e-01 -1.704193651676177979e-01 -3.146269544959068298e-02 8.080652356147766113e-02 4.318898916244506836e-02 -3.065542876720428467e-01 -1.183061972260475159e-01 -2.432096377015113831e-02 -2.742784023284912109e-01 3.581959754228591919e-02 3.802991509437561035e-01 -2.974855899810791016e-01 4.692868888378143311e-02 -5.830728262662887573e-02 4.526680335402488708e-02 -3.635455667972564697e-01 -5.423698946833610535e-02 -3.411560133099555969e-02 2.584770508110523224e-02 3.374945744872093201e-02 1.385244280099868774e-01 -2.708783745765686035e-02 -2.454163879156112671e-01 4.090974107384681702e-02 -2.601906955242156982e-01 5.060368031263351440e-02 2.151432931423187256e-01 4.376551136374473572e-02 3.452052921056747437e-02 -6.289197504520416260e-02 -4.004826247692108154e-01
-1.372623592615127563e-01 1.021347194910049438e-01 -2.163076549768447876e-01 3.702016919851303101e-02 1.658548116683959961e-01 -1.500539388507604599e-02 -1.571314185857772827e-01 -1.052575036883354187e-01 -1.350689865648746490e-02 4.190544411540031433e-02 3.042992949485778809e-01 5.768462419509887695e-01 -2.704483689740300179e-03 -8.468844741582870483e-02 -1.344065815210342407e-01 4.168463125824928284e-02 2.284647896885871887e-02 -6.619686633348464966e-02 -2.272872626781463623e-01 -7.744626700878143311e-02 2.206598967313766479e-01 1.269091665744781494e-01 -2.247918546199798584e-01 -1.524598747491836548e-01 -1.686872728168964386e-02 -2.905816435813903809e-01 -4.781996458768844604e-02 -3.719508275389671326e-02 -1.223510205745697021e-01 -3.029291927814483643e-01 -6.884764879941940308e-02 -6.159082055091857910e-02
-9.267748147249221802e-02 6.181008741259574890e-02 -8.397093415260314941e-02 2.465704828500747681e-01 8.133323490619659424e-02 -2.771333232522010803e-02 7.569338381290435791e-02 -7.494573295116424561e-02 -2.463359385728836060e-02 -1.004685759544372559e-01 -1.425854116678237915e-01 1.677968949079513550e-01 -1.801694035530090332e-01 -3.745915889739990234e-01 -2.673635780811309814e-01 1.530988067388534546e-01 2.984164515510201454e-03 -8.408708870410919189e-02 -5.719221010804176331e-02 1.791399419307708740e-01 -4.075633883476257324e-01 2.967820763587951660e-01 2.162908203899860382e-02 -7.219897210597991943e-02 -1.211086437106132507e-01 -1.707870811223983765e-01 -1.074558794498443604e-01 7.136837393045425415e-02 -1.820278465747833252e-01 3.157207369804382324e-01 -2.795969843864440918e-01 -1.870241761207580566e-02
1.070064157247543335e-01 -8.024547994136810303e-02 5.027059931308031082e-03 1.823799908161163330e-01 2.116463780403137207e-01 -4.639751613140106201e-01 -3.594855368137359619e-01 -1.592988371849060059e-01 -4.146250709891319275e-02 -7.602276653051376343e-02 1.805297657847404480e-02 -2.617817372083663940e-03 -8.039773255586624146e-02 -6.880289316177368164e-02 -1.550186723470687866e-01 1.132670417428016663e-01 -4.036676511168479919e-02 2.157720923423767090e-01 -6.957840919494628906e-02 1.997017711400985718e-01 -1.045661196112632751e-01 1.475250069051980972e-02 -1.407699286937713623e-01 -1.612648516893386841e-01 1.529008597135543823e-01 -3.602181375026702881e-01 -1.813143342733383179e-01 -2.174308300018310547e-01 -2.568147480487823486e-01 1.602677404880523682e-01 -1.867769658565521240e-02 5.569306761026382446e-02
1.502389460802078247e-02 -2.825387008488178253e-02 7.949028909206390381e-02 3.295171558856964111e-01 1.820919662714004517e-01 8.441291004419326782e-02 6.258631497621536255e-02 1.882968246936798096e-01 1.259494423866271973e-01 6.614693254232406616e-02 1.785604953765869141e-01 2.674654424190521240e-01 -2.966454029083251953e-01 -1.487343311309814453e-01 -2.411229759454727173e-01 -1.186543554067611694e-01 7.477258890867233276e-02 -6.515268236398696899e-02 -1.402346938848495483e-01 -5.130375549197196960e-02 -1.262442171573638916e-01 -3.960954025387763977e-02 -3.804302588105201721e-02 -3.996235132217407227e-01 2.770180106163024902e-01 -9.798953682184219360e-02 9.000251442193984985e-02 2.511672973632812500e-01 -2.348515242338180542e-01 1.406571641564369202e-02 -2.731790840625762939e-01 -1.129322126507759094e-02
-2.294643968343734741e-01 -1.092350333929061890e-01 -7.731571793556213379e-02 1.915352046489715576e-01 4.102584347128868103e-02 -2.472581341862678528e-02 6.521106511354446411e-02 -2.581516206264495850e-01 1.126996278762817383e-01 -8.774100989103317261e-02 -1.059354469180107117e-01 3.520597517490386963e-01 -1.957912296056747437e-01 -2.652219533920288086e-01 1.970150917768478394e-01 1.694751828908920288e-01 1.266307383775711060e-01 4.606438055634498596e-02 -5.835825204849243164e-02 3.908096998929977417e-02 -2.194890379905700684e-01 2.247941195964813232e-01 2.621991932392120361e-01 -8.480104804039001465e-02 2.287992984056472778e-01 -3.048202991485595703e-01 -1.453413367271423340e-01 9.863902628421783447e-02 -4.288835823535919189e-02 1.443387120962142944e-01 -2.768585383892059326e-01 1.208283975720405579e-01
1.739181280136108398e-01 6.428564898669719696e-03 -8.247999101877212524e-02 2.539393305778503418e-01 -1.167994961142539978e-01 -3.891786932945251465e-02 -2.034730613231658936e-01 6.619128584861755371e-02 2.254855185747146606e-01 7.121508568525314331e-02 1.242543831467628479e-01 4.357565939426422119e-01 -4.079198837280273438e-01 1.237257868051528931e-01 1.054880023002624512e-01 1.464213579893112183e-01 1.079873666167259216e-01 2.546784281730651855e-02 6.997416168451309204e-02 2.456107735633850098e-01 -2.315610349178314209e-01 1.504678428173065186e-01 3.313759341835975647e-02 -3.132049366831779480e-02 -1.085723042488098145e-01 -2.327890396118164062e-01 -2.706885039806365967e-01 2.196981012821197510e-01 -8.447486162185668945e-02 -2.122066542506217957e-02 -2.973308414220809937e-02 -1.005589962005615234e-01
-8.117137849330902100e-02 -1.538903862237930298e-01 -4.858626425266265869e-02 6.730658560991287231e-02 1.169640272855758667e-01 9.143868088722229004e-02 -1.392078846693038940e-01 -5.771601945161819458e-02 2.180347740650177002e-01 -5.052820220589637756e-02 2.920581996440887451e-01 2.853056788444519043e-01 -3.498830795288085938e-01 1.186891272664070129e-01 -2.555201947689056396e-01 -9.437758475542068481e-03 2.011864334344863892e-01 -1.479542702436447144e-01 -3.962818384170532227e-01 2.009271644055843353e-02 -1.315119266510009766e-01 -1.459179967641830444e-01 2.212197929620742798e-01 -1.226547881960868835e-01 6.570788472890853882e-02 -1.252325177192687988e-01 -3.437307178974151611e-01 9.203726053237915039e-02 -1.479830592870712280e-01 5.043159052729606628e-02 -4.615993052721023560e-02 -6.194699555635452271e-02
-8.059965074062347412e-02 -1.542837172746658325e-01 5.091756582260131836e-02 2.076093405485153198e-01 1.661425083875656128e-01 6.778770685195922852e-02 7.141636312007904053e-02 -3.820379450917243958e-02 9.537008404731750488e-02 9.475270658731460571e-02 2.596129179000854492e-01 2.300648540258407593e-01 -3.489308357238769531e-01 4.362568631768226624e-02 -4.984042793512344360e-02 -2.555944919586181641e-01 1.927188634872436523e-01 6.950401514768600464e-02 -3.477277755737304688e-01 -5.540142953395843506e-02 -1.506901383399963379e-01 -8.743551373481750488e-02 -9.131694585084915161e-02 -2.395954132080078125e-01 3.866346180438995361e-01 -1.550853848457336426e-01 1.257010251283645630e-01 1.741268634796142578e-01 -8.399649709463119507e-02 6.142316386103630066e-02 -2.504132390022277832e-01 -1.143441908061504364e-02
-1.204772964119911194e-01 -9.848247468471527100e-02 8.296720683574676514e-02 9.622691571712493896e-02 8.174798637628555298e-02 -2.082088142633438110e-01 2.194297732785344124e-03 -8.320164866745471954e-03 -1.082984283566474915e-01 -2.298581972718238831e-02 5.705846473574638367e-02 3.865101635456085205e-01 -3.142861425876617432e-01 -2.908957600593566895e-01 -2.567685246467590332e-01 -4.815735667943954468e-02 2.627936303615570068e-01 3.851238265633583069e-02 9.432442486286163330e-02 2.784848511219024658e-01 1.250749528408050537e-01 2.384855896234512329e-01 -1.156315654516220093e-01 9.814241901040077209e-03 1.575416624546051025e-01 -2.482159882783889771e-01 -1.194206848740577698e-01 3.111673593521118164e-01 -5.324502009898424149e-03 1.952183432877063751e-02 -1.114175170660018921e-01 -1.991650462150573730e-01
3.366601467132568359e-02 -4.593783058226108551e-03 -3.293406218290328979e-03 -2.101334743201732635e-02 1.825204193592071533e-01 -6.563998758792877197e-03 -2.493113279342651367e-01 -3.041999973356723785e-02 -4.765189439058303833e-02 7.192401587963104248e-02 1.035882011055946350e-01 -1.903174817562103271e-02 -5.521489679813385010e-02 3.345437347888946533e-02 2.708801031112670898e-01 1.080143973231315613e-01 1.194396093487739563e-01 -1.153657212853431702e-02 -1.583415269851684570e-01 2.548004090785980225e-01 -2.724422812461853027e-01 3.508566617965698242e-01 -7.817544043064117432e-02 -3.650786280632019043e-01 -1.269672513008117676e-01 -2.611161768436431885e-01 -4.366591274738311768e-01 -7.130395621061325073e-02 -8.041691780090332031e-02 1.214100979268550873e-02 -1.742524057626724243e-01 1.898899376392364502e-01
-3.262864649295806885e-01 8.385585993528366089e-02 9.656308591365814209e-02 -3.690827265381813049e-02 3.263850212097167969e-01 -3.868984282016754150e-01 1.348134316504001617e-02 -5.106302350759506226e-02 3.099033534526824951e-01 2.073634564876556396e-01 4.844896122813224792e-02 2.211337536573410034e-01 -1.728594005107879639e-01 5.221150442957878113e-02 1.995741724967956543e-01 -1.449831761419773102e-02 -3.520756587386131287e-02 -3.240308538079261780e-02 -1.605170071125030518e-01 -5.221188068389892578e-03 1.063487306237220764e-01 2.900198400020599365e-01 -2.260964959859848022e-01 -2.709483802318572998e-01 1.425395309925079346e-01 -3.656591102480888367e-02 -2.141091041266918182e-02 4.158281534910202026e-02 -3.351206332445144653e-02 -1.662025451660156250e-01 -2.306391894817352295e-01 7.648735772818326950e-03
-8.187730610370635986e-02 -5.809997674077749252e-03 1.795852743089199066e-02 2.656849920749664307e-01 4.026685059070587158e-01 -1.721777170896530151e-01 -1.299494802951812744e-01 -3.149981498718261719e-01 -4.676191508769989014e-02 -1.074246168136596680e-01 -7.397628575563430786e-02 -1.021452546119689941e-01 -1.774725764989852905e-01 -2.306957244873046875e-01 -3.037046408280730247e-04 -2.669085860252380371e-01 2.319772243499755859e-01 -1.648302972316741943e-01 3.246674314141273499e-02 -1.284081190824508667e-01 1.616702415049076080e-02 1.466477066278457642e-01 -2.425071597099304199e-01 -2.390046864748001099e-01 1.700686514377593994e-01 -1.519709378480911255e-01 4.726348444819450378e-03 -5.997448042035102844e-02 -6.805854290723800659e-02 -2.191623598337173462e-01 -2.762301638722419739e-02 -2.890902757644653320e-01
-3.055378496646881104e-01 -1.131890118122100830e-01 -5.799245834350585938e-02 2.546454370021820068e-01 2.301972508430480957e-01 -2.377769500017166138e-01 -1.121533513069152832e-01 1.506247669458389282e-01 8.040383458137512207e-02 -1.442366391420364380e-01 1.305981129407882690e-01 1.898482143878936768e-01 -1.070303246378898621e-01 -4.185803979635238647e-02 -5.728846415877342224e-03 -1.865418702363967896e-01 -7.953760772943496704e-02 6.417931616306304932e-02 1.442959606647491455e-01 -1.045517325401306152e-01 -1.609540730714797974e-01 1.662266701459884644e-01 1.918729543685913086e-01 -9.646945446729660034e-02 -5.007358640432357788e-02 -9.619504213333129883e-02 -2.208431959152221680e-01 3.578933477401733398e-01 -1.393335312604904175e-01 1.034716218709945679e-01 -4.378244578838348389e-01 1.182927004992961884e-02
1.402204632759094238e-01 -2.817072868347167969e-01 1.374429911375045776e-01 2.233863770961761475e-01 3.200282752513885498e-01 -2.943084239959716797e-01 4.324417188763618469e-02 -1.810477674007415771e-02 -3.585393354296684265e-02 -1.055490970611572266e-01 -1.315713822841644287e-01 1.246757358312606812e-01 -2.748930752277374268e-01 -1.307153850793838501e-01 9.192620962858200073e-02 -1.029652059078216553e-01 1.582717299461364746e-01 3.420938849449157715e-01 -4.703074693679809570e-02 -5.233691260218620300e-02 -9.040442854166030884e-02 3.251557946205139160e-01 -7.118522189557552338e-03 -1.360924690961837769e-01 -2.422946244478225708e-01 -3.175440058112144470e-02 -1.002661660313606262e-01 1.131569966673851013e-01 -3.135125935077667236e-01 4.719081893563270569e-02 -1.386553049087524414e-01 -4.639230296015739441e-02
-1.752342097461223602e-02 3.727224841713905334e-02 -2.908073663711547852e-01 -7.103741914033889771e-02 2.188886255025863647e-01 -1.761627793312072754e-01 6.793003529310226440e-02 8.507750183343887329e-02 -7.850681990385055542e-02 -5.980522930622100830e-02 -1.087077111005783081e-01 2.543566562235355377e-02 -5.636686086654663086e-01 1.011011078953742981e-01 -3.790982961654663086e-01 2.199281007051467896e-02 1.765221729874610901e-02 1.265378296375274658e-01 -2.905192375183105469e-01 -5.068356916308403015e-02 -6.022991985082626343e-02 6.072798743844032288e-02 -2.189856171607971191e-01 -2.374662607908248901e-01 4.807539656758308411e-02 -1.064436361193656921e-01 -1.507826149463653564e-01 1.482732892036437988e-01 -1.146427467465400696e-01 1.910197436809539795e-01 2.353928983211517334e-02 6.432524416595697403e-03
-1.098363474011421204e-01 -1.225802116096019745e-02 7.351091131567955017e-03 1.630477756261825562e-01 1.427078526467084885e-02 -1.645975410938262939e-01 -1.131784450262784958e-02 -4.254208877682685852e-02 -6.462810933589935303e-02 -1.361824721097946167e-01 7.442183792591094971e-02 6.919130682945251465e-02 -1.276057511568069458e-01 -3.068302869796752930e-01 4.517206549644470215e-02 1.094565391540527344e-01 1.634622067213058472e-01 5.175406113266944885e-02 -4.617270827293395996e-01 5.472216382622718811e-02 -3.062785044312477112e-02 2.912229299545288086e-01 3.519631549715995789e-02 -1.200898587703704834e-01 1.505916267633438110e-01 -5.189395546913146973e-01 -1.981323510408401489e-01 -1.449677646160125732e-01 -1.412480771541595459e-01 4.265493899583816528e-02 -5.182105675339698792e-02 -2.252049893140792847e-01
-1.888032071292400360e-02 -9.925261139869689941e-02 -6.406547874212265015e-02 1.068406924605369568e-01 1.634934246540069580e-01 1.390762045048177242e-03 1.569082736968994141e-01 -2.905387664213776588e-04 -4.507721960544586182e-02 -2.222313173115253448e-02 -9.251695871353149414e-02 1.205238550901412964e-01 -1.164197251200675964e-01 -3.051716387271881104e-01 -1.593141108751296997e-01 6.581864506006240845e-02 1.018031686544418335e-01 5.125065147876739502e-02 4.158887639641761780e-02 -7.196304947137832642e-02 -1.507908701896667480e-01 4.381674528121948242e-01 -2.697173953056335449e-01 -3.298177719116210938e-01 -2.252143919467926025e-01 -3.306778967380523682e-01 1.394256390631198883e-02 1.468709260225296021e-01 -2.694573402404785156e-01 -2.276888489723205566e-01 5.935883522033691406e-02 1.869509071111679077e-01
-5.879373848438262939e-02 -1.486012935638427734e-01 2.118113785982131958e-01 -8.012004941701889038e-02 5.878232885152101517e-03 1.007454656064510345e-02 1.451401710510253906e-01 -4.658267647027969360e-02 6.095222011208534241e-02 -2.579107508063316345e-02 1.002019364386796951e-02 1.108216941356658936e-01 -3.099152147769927979e-01 -2.037163823843002319e-01 -3.037314116954803467e-01 4.524037986993789673e-02 -4.595112800598144531e-02 -3.399856761097908020e-02 -8.674626238644123077e-03 3.414452970027923584e-01 -2.074574679136276245e-01 2.809494435787200928e-01 -3.599612116813659668e-01 -1.242464557290077209e-01 -1.291205585002899170e-01 -3.613988459110260010e-01 -3.743193298578262329e-02 1.891586929559707642e-01 -3.451732546091079712e-02 2.138713002204895020e-01 -1.721640378236770630e-01 -5.703106150031089783e-02
-1.474488973617553711e-01 1.689845323562622070e-01 -1.180352941155433655e-01 7.975196838378906250e-02 -7.625556737184524536e-02 -1.353406906127929688e-01 -8.342620916664600372e-03 -1.105333268642425537e-01 4.020084440708160400e-02 -4.192748293280601501e-02 1.547567695379257202e-01 2.829742245376110077e-02 -2.271885424852371216e-01 -2.257487028837203979e-01 1.360992938280105591e-01 3.892848789691925049e-01 5.757695809006690979e-02 2.910034917294979095e-02 -3.779140114784240723e-01 1.870611011981964111e-01 1.114798262715339661e-01 1.873537153005599976e-01 -9.559240192174911499e-02 -2.203098684549331665e-01 5.771930515766143799e-02 -2.975585460662841797e-01 -3.230198621749877930e-01 -9.242292493581771851e-02 -1.667988449335098267e-01 4.675372317433357239e-02 -1.367664486169815063e-01 -2.271088063716888428e-01
-2.814604938030242920e-01 2.293445914983749390e-02 1.061508953571319580e-01 2.139286994934082031e-01 6.240849033929407597e-04 -2.278219461441040039e-01 9.050482511520385742e-02 -2.525906264781951904e-01 -4.367240518331527710e-02 -1.273887008428573608e-01 7.493206765502691269e-03 3.232831954956054688e-01 -1.302478909492492676e-01 -2.581494748592376709e-01 -1.902806945145130157e-02 7.190757244825363159e-02 2.635370567440986633e-02 -1.771757006645202637e-01 1.119616106152534485e-01 -1.572733186185359955e-02 -1.549429912120103836e-02 2.662621736526489258e-01 9.982734918594360352e-02 -1.442055124789476395e-02 4.495372250676155090e-02 -8.315257728099822998e-02 -1.589321047067642212e-01 2.436389327049255371e-01 -1.532154828310012817e-01 1.801802068948745728e-01 -5.009634494781494141e-01 -2.908523753285408020e-02
-3.078255951404571533e-01 -2.535403370857238770e-01 -3.448063135147094727e-02 1.074531450867652893e-01 1.797065883874893188e-01 -5.265313014388084412e-02 4.998772591352462769e-02 -1.196647807955741882e-01 -5.816308408975601196e-02 -4.079801961779594421e-02 2.971394173800945282e-02 8.996839076280593872e-02 -2.656050920486450195e-01 -1.814961135387420654e-01 -3.625923097133636475e-01 1.720566153526306152e-01 -5.588684231042861938e-03 7.639151811599731445e-02 3.437390327453613281e-01 1.370228081941604614e-01 -2.727996408939361572e-01 -1.470064073801040649e-01 9.762489795684814453e-02 -3.784315288066864014e-01 -3.494692035019397736e-03 -2.256128191947937012e-01 -7.597988843917846680e-02 -4.628028720617294312e-02 -1.171775683760643005e-01 -6.020585075020790100e-02 -1.692868024110794067e-01 -3.661061078310012817e-02
1.092820800840854645e-02 -2.420324385166168213e-01 -1.113326624035835266e-01 4.512843489646911621e-02 6.515450030565261841e-02 -2.640216648578643799e-01 -1.429317742586135864e-01 -3.003389947116374969e-02 3.452650308609008789e-01 -5.416821688413619995e-02 2.941789627075195312e-01 -6.169780390337109566e-04 -2.136383950710296631e-01 -3.559120893478393555e-01 -1.663728952407836914e-01 -6.882096081972122192e-02 -1.328757964074611664e-02 6.026796996593475342e-02 -1.424539834260940552e-01 6.277197599411010742e-02 -1.288379281759262085e-01 2.923491410911083221e-02 -3.464609980583190918e-01 -6.452400982379913330e-02 1.066139340400695801e-01 -3.715043067932128906e-01 -7.983371615409851074e-02 -1.264212280511856079e-01 -1.979473233222961426e-01 1.902182102203369141e-01 2.085329219698905945e-02 3.061035647988319397e-02
2.301167510449886322e-02 -1.696763187646865845e-01 -3.476446866989135742e-02 3.514345884323120117e-01 1.352262496948242188e-01 -1.681572496891021729e-01 -1.076956540346145630e-01 9.636328369379043579e-02 4.132018685340881348e-01 1.929478198289871216e-01 6.146765500307083130e-02 3.237771093845367432e-01 -3.716746345162391663e-02 -1.405846774578094482e-01 -1.064944565296173096e-01 3.870489820837974548e-02 2.174495905637741089e-01 -1.876737028360366821e-01 -1.062539517879486084e-01 1.426398009061813354e-01 2.891962416470050812e-02 1.604012250900268555e-01 -5.438238382339477539e-02 -3.124985098838806152e-01 6.836671382188796997e-02 1.322333887219429016e-02 9.151853621006011963e-02 2.100267261266708374e-01 -1.166522130370140076e-01 -1.690655797719955444e-01 -2.108607143163681030e-01 -2.065207958221435547e-01
1.508507877588272095e-01 -4.037199914455413818e-01 2.286316640675067902e-02 2.324596047401428223e-01 3.115702867507934570e-01 1.323940604925155640e-01 -1.646303236484527588e-01 -4.330951347947120667e-02 1.849569678306579590e-01 -8.334303647279739380e-02 4.945044405758380890e-03 6.685381382703781128e-02 -2.897864906117320061e-04 2.390104159712791443e-02 -6.786684691905975342e-02 7.567345350980758667e-02 1.184031274169683456e-02 -6.172978505492210388e-02 -1.586396843194961548e-01 -1.223357766866683960e-01 -1.683047264814376831e-01 3.821012377738952637e-01 -1.346689015626907349e-01 -5.684834346175193787e-02 1.382225006818771362e-01 -4.094262421131134033e-02 3.369243070483207703e-02 1.203733161091804504e-01 -4.537046253681182861e-01 5.917890742421150208e-02 -2.716773450374603271e-01 1.464381068944931030e-02
-1.461955346167087555e-02 1.642929948866367340e-02 -5.785106122493743896e-02 3.037697970867156982e-01 1.490193605422973633e-01 1.709907799959182739e-01 -1.440530735999345779e-02 -1.576963067054748535e-02 -5.285079032182693481e-02 -2.669730186462402344e-01 -1.194963008165359497e-01 2.659623026847839355e-01 -2.434829175472259521e-01 -2.403666824102401733e-01 9.019114077091217041e-02 8.805409818887710571e-02 -6.637015193700790405e-02 -7.665514200925827026e-02 -3.455789387226104736e-01 2.987146079540252686e-01 -1.300449520349502563e-01 1.095999181270599365e-01 -3.073049895465373993e-02 -1.841015219688415527e-01 1.036093905568122864e-01 2.366959117352962494e-02 -1.114269345998764038e-01 2.273079007863998413e-01 1.408667713403701782e-01 1.207808032631874084e-01 -3.201532065868377686e-01 -2.548613548278808594e-01
9.820646606385707855e-03 4.994197934865951538e-02 -1.213113740086555481e-01 3.743060231208801270e-01 1.378767890855669975e-03 -2.549746260046958923e-02 -1.494037266820669174e-02 -4.440869763493537903e-02 -4.475495219230651855e-02 -8.806781470775604248e-02 4.093473777174949646e-03 2.310673296451568604e-01 -2.853602766990661621e-01 -3.046362400054931641e-01 2.361589819192886353e-01 6.987696141004562378e-02 8.837782591581344604e-02 1.793708354234695435e-01 -2.492418289184570312e-01 3.260227153077721596e-03 -2.164018452167510986e-01 1.579007357358932495e-01 2.129438221454620361e-01 -1.445690728724002838e-02 -6.891499459743499756e-02 -3.934639096260070801e-01 -1.424172818660736084e-01 -1.086706370115280151e-01 -3.118309676647186279e-01 6.769177317619323730e-02 -1.639359295368194580e-01 -4.360387474298477173e-02
-1.949995569884777069e-02 4.406722635030746460e-02 1.064535751938819885e-01 2.579803168773651123e-01 1.256535351276397705e-01 -2.724190652370452881e-01 -6.832262873649597168e-02 -3.039903938770294189e-02 -1.193970665335655212e-01 -1.230034008622169495e-01 1.112539842724800110e-01 1.367181539535522461e-01 5.201129824854433537e-04 -2.865977399051189423e-02 7.924043387174606323e-02 1.346866041421890259e-02 3.345040977001190186e-01 1.289494782686233521e-01 -2.935411036014556885e-01 1.514771021902561188e-02 -6.999452412128448486e-02 -9.012264758348464966e-02 -1.341017708182334900e-02 -2.170372456312179565e-01 -3.538761287927627563e-02 -4.960305988788604736e-01 -1.048326939344406128e-01 -1.745530515909194946e-01 -1.905255205929279327e-02 -4.469605907797813416e-02 -3.738443255424499512e-01 2.244121879339218140e-01
-8.831581473350524902e-02 1.605840176343917847e-01 3.545235469937324524e-02 2.557081878185272217e-01 -1.016705017536878586e-02 -1.133285760879516602e-01 -7.109296321868896484e-02 -2.614589929580688477e-01 6.234691664576530457e-02 -2.249093353748321533e-01 -3.359831462148576975e-04 1.811069995164871216e-01 -1.696597635746002197e-01 -3.149186968803405762e-01 -2.446666359901428223e-01 1.305042952299118042e-01 -2.994291782379150391e-01 -8.065856993198394775e-02 -2.034963816404342651e-01 -7.104564458131790161e-02 -2.861803472042083740e-01 1.429403573274612427e-01 8.507141470909118652e-02 -6.874519586563110352e-02 1.666588932275772095e-01 -2.884066998958587646e-01 -2.728676237165927887e-02 3.435696363449096680e-01 3.923433367162942886e-03 1.430615037679672241e-01 -8.166997134685516357e-02 -8.648030459880828857e-02
-1.138750240206718445e-01 -1.417117565870285034e-01 -1.248575672507286072e-01 2.557148933410644531e-01 1.842659115791320801e-01 -1.814400553703308105e-01 1.654319912195205688e-01 -1.686545759439468384e-01 4.127132147550582886e-02 1.144286543130874634e-01 4.618732258677482605e-02 9.113526903092861176e-04 -3.539969027042388916e-01 -1.721286959946155548e-02 -1.042880676686763763e-02 -2.433615624904632568e-01 1.784469336271286011e-01 -3.489972651004791260e-02 -2.476367205381393433e-01 2.639454305171966553e-01 -1.753068864345550537e-01 8.352568745613098145e-02 -1.639497727155685425e-01 -3.752931356430053711e-01 2.604961395263671875e-01 7.872848957777023315e-02 4.732390865683555603e-02 7.493808865547180176e-02 -1.955157220363616943e-01 -1.452840268611907959e-01 -1.963742226362228394e-01 1.100673452019691467e-01
-4.337170347571372986e-02 -2.283532917499542236e-01 -4.924038797616958618e-02 2.392917685210704803e-02 2.687374055385589600e-01 1.780103892087936401e-01 1.389834377914667130e-02 1.134247183799743652e-01 2.530634403228759766e-01 -2.096970230340957642e-01 2.475977540016174316e-01 1.558663100004196167e-01 -2.303187549114227295e-01 6.288116425275802612e-02 1.418814510107040405e-01 1.223454345017671585e-02 8.880686759948730469e-02 3.415450453758239746e-02 -3.463210463523864746e-01 1.839247345924377441e-01 -3.572905901819467545e-03 1.513062119483947754e-01 -8.560953289270401001e-02 -3.431723713874816895e-01 -1.915382444858551025e-01 -4.330350831151008606e-02 -8.364149183034896851e-02 2.048324346542358398e-01 5.722295120358467102e-02 2.197214812040328979e-01 -2.767992019653320312e-01 -1.691460013389587402e-01
-1.648612320423126221e-02 4.617113247513771057e-02 -3.883687034249305725e-02 1.533649712800979614e-01 1.306194961071014404e-01 -6.963887065649032593e-02 1.715988367795944214e-01 -2.599810436367988586e-02 2.314801216125488281e-01 -2.335175424814224243e-01 1.001551933586597443e-02 -1.700850948691368103e-02 -2.780890464782714844e-01 4.931512475013732910e-02 -1.823579072952270508e-01 -1.301793754100799561e-02 1.876232773065567017e-01 1.273640692234039307e-01 -1.006239131093025208e-01 1.652125269174575806e-01 -2.541033625602722168e-01 1.463388800621032715e-01 7.187201082706451416e-02 -4.825836122035980225e-01 7.572127878665924072e-02 -1.140876710414886475e-01 -3.736881539225578308e-02 -4.197171702980995178e-02 -2.618951201438903809e-01 -3.200584053993225098e-01 -1.930323541164398193e-01 -2.361471951007843018e-01
-6.932150572538375854e-02 2.780975401401519775e-02 -2.465904504060745239e-01 1.705117970705032349e-01 -2.862982265651226044e-02 -1.715944111347198486e-01 -2.435105592012405396e-01 -1.359752863645553589e-01 2.479591071605682373e-01 -2.963367104530334473e-01 -9.979729354381561279e-02 -6.571376323699951172e-02 -4.835437238216400146e-02 -2.372992634773254395e-01 6.099231913685798645e-02 2.059126347303390503e-01 2.633379101753234863e-01 -2.089343778789043427e-02 1.127156838774681091e-01 1.820187568664550781e-01 -2.164181172847747803e-01 1.606386899948120117e-01 -2.271660268306732178e-01 -2.941366471350193024e-02 -6.438173353672027588e-02 -1.812729686498641968e-01 1.332653965801000595e-02 4.611069709062576294e-02 -1.695785857737064362e-02 -2.016765177249908447e-01 -4.063455462455749512e-01 2.050031274557113647e-01
-9.337484091520309448e-02 9.196877479553222656e-02 -2.173300366848707199e-03 2.370205968618392944e-01 2.152546793222427368e-01 -1.602735929191112518e-02 6.943838298320770264e-02 8.582224696874618530e-02 1.098782122135162354e-01 -2.447027862071990967e-01 -2.182145267724990845e-01 1.006365045905113220e-01 -3.666026890277862549e-01 -1.545449048280715942e-01 -3.761031478643417358e-02 -8.575642853975296021e-02 1.092715263366699219e-01 1.738421320915222168e-01 -2.501649558544158936e-01 -1.270037330687046051e-02 -1.093696877360343933e-01 1.847189813852310181e-01 -8.095467835664749146e-02 -2.313100248575210571e-01 -1.884232759475708008e-01 -2.942665219306945801e-01 -3.877754509449005127e-01 3.434653952717781067e-02 2.425475865602493286e-01 -1.388530805706977844e-02 -1.266350150108337402e-01 1.065942272543907166e-01
-1.458883136510848999e-01 2.522514164447784424e-01 2.891305088996887207e-02 1.229711025953292847e-01 -3.248225897550582886e-02 -1.601978242397308350e-01 -1.747271716594696045e-01 -1.560907661914825439e-01 1.777282953262329102e-01 -1.650648415088653564e-01 -1.179215908050537109e-01 2.217397093772888184e-01 -1.276501268148422241e-01 -3.841921687126159668e-01 -9.797663241624832153e-02 2.087732106447219849e-01 -2.952438890933990479e-01 -1.282851845026016235e-01 -2.768872082233428955e-01 2.362677007913589478e-01 -1.610936373472213745e-01 6.853629834949970245e-03 -2.178081311285495758e-02 -2.425113879144191742e-02 1.733163297176361084e-01 -2.788699269294738770e-01 9.570580720901489258e-02 1.938251554965972900e-01 -1.168596595525741577e-01 1.088164448738098145e-01 -5.235341191291809082e-02 -1.804866343736648560e-01
4.157333448529243469e-02 1.892358213663101196e-01 3.354656696319580078e-02 3.924632444977760315e-02 2.447356730699539185e-01 -3.771775066852569580e-01 -2.178663015365600586e-01 -1.370694339275360107e-01 1.408305913209915161e-01 -5.584226921200752258e-02 1.709053367376327515e-01 2.801107764244079590e-01 -3.280449807643890381e-01 7.982247322797775269e-02 -2.161536812782287598e-01 -2.338710874319076538e-01 2.387156933546066284e-01 -2.505041360855102539e-01 -6.761600822210311890e-02 1.387344906106591225e-03 5.340904928743839264e-03 1.585161238908767700e-01 -5.027885735034942627e-02 -2.686596214771270752e-01 1.111596971750259399e-01 -4.848930984735488892e-02 9.379608929157257080e-02 -1.754199713468551636e-01 1.810254454612731934e-01 -5.501256883144378662e-02 -1.729586571455001831e-01 3.458439186215400696e-02
-1.288022994995117188e-01 -2.719547785818576813e-02 -8.269339799880981445e-02 5.051958560943603516e-02 2.966327071189880371e-01 -6.382123380899429321e-02 3.439247235655784607e-02 -7.653065025806427002e-03 1.850761026144027710e-01 -2.327929623425006866e-02 1.729571223258972168e-01 2.840598523616790771e-01 -3.520379364490509033e-01 -4.315868914127349854e-01 -8.057105354964733124e-03 3.798107802867889404e-02 -1.708258991129696369e-03 1.318723261356353760e-01 1.163410842418670654e-01 2.593339085578918457e-01 1.486454308032989502e-01 1.477458328008651733e-01 -1.648336499929428101e-01 5.833426117897033691e-02 2.612374126911163330e-01 -1.954142302274703979e-01 -3.357258066534996033e-02 2.756589353084564209e-01 7.073167711496353149e-02 8.117715269327163696e-02 2.354554831981658936e-03 -2.346166819334030151e-01
1.955368369817733765e-01 -7.351723313331604004e-02 2.497968496754765511e-03 1.109427735209465027e-01 6.676741689443588257e-02 -9.876440465450286865e-02 1.731336265802383423e-01 -1.617132723331451416e-01 1.561924070119857788e-01 -8.876830339431762695e-02 -8.633724413812160492e-03 3.477539420127868652e-01 -4.962559640407562256e-01 1.759502589702606201e-01 -1.336216479539871216e-01 3.728858530521392822e-01 1.620646268129348755e-01 3.315252438187599182e-02 -1.882645636796951294e-01 1.094418466091156006e-01 1.577723585069179535e-02 2.472592443227767944e-01 -2.097198516130447388e-01 -6.295650452375411987e-02 -7.029023021459579468e-02 -1.599653661251068115e-01 -2.362156845629215240e-02 1.364667117595672607e-01 -8.940646797418594360e-02 -5.971814692020416260e-02 -1.128478869795799255e-01 1.678533256053924561e-01
-2.238880097866058350e-01 -3.148613125085830688e-02 9.985453635454177856e-02 -2.498729154467582703e-02 1.619910448789596558e-01 1.304924301803112030e-02 -2.093290239572525024e-01 9.598001092672348022e-02 -1.832253416068851948e-03 -2.561452686786651611e-01 -1.519677788019180298e-02 6.536080688238143921e-02 -1.285870820283889771e-01 -1.702152043581008911e-01 2.014866098761558533e-03 -1.217258721590042114e-01 -1.366993486881256104e-01 1.267890334129333496e-01 -1.687972843647003174e-01 1.332596689462661743e-01 -2.189566493034362793e-01 4.344813823699951172e-01 1.019998639822006226e-01 -2.147951871156692505e-01 4.359589219093322754e-01 1.824869513511657715e-01 -1.704265624284744263e-01 1.082841772586107254e-02 -1.121854186058044434e-01 -1.353027671575546265e-01 -2.414599210023880005e-01 -1.114006340503692627e-01
-1.072819903492927551e-01 -1.289338767528533936e-01 1.702434718608856201e-01 1.963001303374767303e-02 2.624842226505279541e-01 -3.977901935577392578e-01 -2.466713935136795044e-01 -1.267613172531127930e-01 4.409720376133918762e-02 -1.278644055128097534e-01 1.589616388082504272e-01 -4.991347435861825943e-03 -1.887944042682647705e-01 -3.396562039852142334e-01 -4.782103002071380615e-02 2.975435554981231689e-02 1.690006703138351440e-01 1.465649902820587158e-01 -2.066532522439956665e-02 3.640252947807312012e-01 -1.671866625547409058e-01 2.412216737866401672e-03 -1.371978968381881714e-01 -2.294632345438003540e-01 3.205225989222526550e-02 -2.793052494525909424e-01 -1.131841987371444702e-01 -1.340900063514709473e-01 -4.005479812622070312e-02 1.540827900171279907e-01 1.208973899483680725e-01 9.202966094017028809e-02
-1.561378687620162964e-01 1.592703312635421753e-01 7.502829283475875854e-02 3.447332978248596191e-02 1.038698703050613403e-01 1.203139945864677429e-01 -1.966827511787414551e-01 3.075243532657623291e-02 3.980896994471549988e-02 2.202885225415229797e-02 -3.640754846855998039e-03 2.978629469871520996e-01 -2.300572693347930908e-01 1.355015486478805542e-02 -1.864574998617172241e-01 -1.558370050042867661e-02 -8.610565215349197388e-02 -2.141348272562026978e-01 -8.462467789649963379e-02 2.748155891895294189e-01 -7.089632749557495117e-02 -8.375530131161212921e-03 -4.045120477676391602e-01 -4.732694476842880249e-02 -2.140693366527557373e-01 -3.654021024703979492e-01 8.510103821754455566e-02 2.322688698768615723e-01 -2.836392223834991455e-01 8.592587709426879883e-02 -2.310201823711395264e-01 1.046810895204544067e-01
-2.507632076740264893e-01 -1.396551132202148438e-01 -1.349028199911117554e-01 2.898377776145935059e-01 2.117944210767745972e-01 -5.066198483109474182e-02 -1.370967775583267212e-01 -2.227675616741180420e-01 1.523039489984512329e-01 1.169119030237197876e-01 -4.075001552700996399e-02 -2.399492077529430389e-03 -2.042303830385208130e-01 -1.958139389753341675e-01 -4.617597162723541260e-02 -2.751167714595794678e-01 2.123461365699768066e-01 -1.239462122321128845e-01 1.173870712518692017e-01 4.052728712558746338e-01 -3.410834120586514473e-03 3.630708903074264526e-02 -2.601214647293090820e-01 -2.435146421194076538e-01 2.079387754201889038e-01 -1.252613216638565063e-01 -1.194551736116409302e-01 -1.195527836680412292e-01 -8.468372374773025513e-02 -1.079678013920783997e-01 -1.387315988540649414e-01 -1.040256842970848083e-01
-5.321783944964408875e-02 4.745927453041076660e-02 1.513783726841211319e-02 2.653078138828277588e-01 1.251042913645505905e-02 -7.739175856113433838e-02 -3.179988265037536621e-01 1.398907005786895752e-01 2.564189136028289795e-01 -2.510106004774570465e-02 3.513434156775474548e-02 1.937708258628845215e-01 -3.398180902004241943e-01 -2.583235800266265869e-01 -1.262544691562652588e-01 -1.531924470327794552e-03 1.644845753908157349e-01 1.142663136124610901e-01 1.148816198110580444e-01 1.513486951589584351e-01 6.125764921307563782e-02 3.952460587024688721e-01 -1.340155452489852905e-01 -1.859088987112045288e-01 -3.179552406072616577e-02 8.789727836847305298e-02 5.781732872128486633e-02 -1.054597645998001099e-01 2.005389034748077393e-01 2.466115541756153107e-02 -3.616131544113159180e-01 -1.031854897737503052e-01
-8.249223977327346802e-02 -2.250665724277496338e-01 1.391355544328689575e-01 1.184414327144622803e-01 4.761358797550201416e-01 -1.598573476076126099e-01 -3.160699084401130676e-02 1.027842387557029724e-01 3.095601797103881836e-01 7.555125653743743896e-02 -1.154923066496849060e-01 1.767119467258453369e-01 -2.238806039094924927e-01 8.957602828741073608e-02 -1.363890469074249268e-01 9.036956727504730225e-02 8.820536732673645020e-02 -1.462333798408508301e-01 -2.654633522033691406e-01 -9.773513302206993103e-03 -9.537917375564575195e-02 3.269940316677093506e-01 -8.069612085819244385e-02 -9.357380867004394531e-02 2.374869212508201599e-02 -3.828994557261466980e-02 -1.389882415533065796e-01 7.272791862487792969e-02 -7.911220192909240723e-02 -2.155740410089492798e-01 -2.542067170143127441e-01 -1.982507109642028809e-01
-3.121967315673828125e-01 3.346832469105720520e-02 -1.292869150638580322e-01 2.034933716058731079e-01 2.427941858768463135e-01 -1.930200457572937012e-01 1.127775236964225769e-01 -8.114813268184661865e-02 -1.580968350172042847e-01 -1.996566653251647949e-01 2.673052810132503510e-02 2.680093348026275635e-01 -3.478008136153221130e-02 -1.133423298597335815e-01 -1.573912985622882843e-02 2.105059623718261719e-01 2.770341373980045319e-02 -6.883775815367698669e-03 -2.816032171249389648e-01 2.257328927516937256e-01 3.132817894220352173e-02 1.221355497837066650e-01 -1.964128464460372925e-01 -2.311020344495773315e-01 -6.681330502033233643e-02 -3.304917514324188232e-01 -3.087117671966552734e-01 -1.841152608394622803e-01 -1.768542826175689697e-02 1.941094547510147095e-01 -5.371411796659231186e-03 -1.090677082538604736e-01
-8.815169334411621094e-02 -4.228367283940315247e-02 -7.913078367710113525e-02 1.928627192974090576e-01 8.927375078201293945e-02 -2.333964407444000244e-01 -4.096630960702896118e-02 2.731688879430294037e-02 -1.056018173694610596e-01 -7.720015197992324829e-02 8.043861389160156250e-02 1.706178416498005390e-03 -8.685056865215301514e-02 -2.249911129474639893e-01 -9.280649013817310333e-03 7.567497901618480682e-03 1.672748178243637085e-01 1.105573922395706177e-01 -4.706563651561737061e-01 1.975135654211044312e-01 -8.477965742349624634e-02 1.205982044339179993e-01 7.587768882513046265e-02 -1.887692809104919434e-01 -3.646629676222801208e-02 -5.198714733123779297e-01 -1.583505570888519287e-01 -2.481174916028976440e-01 -1.425649672746658325e-01 -1.351373344659805298e-01 -1.953686773777008057e-01 3.712606802582740784e-02
-1.171548664569854736e-02 8.500643819570541382e-02 -2.814669348299503326e-02 -2.396696619689464569e-02 -8.736703544855117798e-03 1.233388930559158325e-01 -2.543029189109802246e-01 -2.909526973962783813e-02 -3.067509531974792480e-01 -1.533884406089782715e-01 3.945361822843551636e-02 2.251872718334197998e-01 -1.981236338615417480e-01 -1.705295443534851074e-01 -1.021821722388267517e-01 3.927546739578247070e-02 2.950399182736873627e-02 -1.402893662452697754e-02 -3.511625528335571289e-01 -2.451352477073669434e-01 -1.022587865591049194e-01 2.287651002407073975e-01 9.448536485433578491e-02 -1.396257579326629639e-01 -1.291705220937728882e-01 -3.559010326862335205e-01 1.256333887577056885e-01 2.309995442628860474e-01 -2.421758472919464111e-01 -1.467887908220291138e-01 -3.030873537063598633e-01 -4.192712251096963882e-03
1.513825803995132446e-01 -1.354157030582427979e-01 2.158495336771011353e-01 3.527562022209167480e-01 3.114897198975086212e-02 4.202088341116905212e-03 -3.389740884304046631e-01 -1.074057668447494507e-01 2.962678968906402588e-01 1.146504953503608704e-01 9.167184121906757355e-03 1.977151781320571899e-01 -1.305989474058151245e-01 -1.477909274399280548e-02 -1.635617017745971680e-01 9.817378968000411987e-02 1.270101070404052734e-01 2.092470824718475342e-01 -1.612365394830703735e-01 2.362125925719738007e-02 -1.590856816619634628e-03 1.895117908716201782e-01 -2.359966784715652466e-01 -5.879683420062065125e-03 5.311025306582450867e-03 -1.872499883174896240e-01 -1.406546980142593384e-01 2.760708630084991455e-01 -3.625524938106536865e-01 -1.120158378034830093e-02 -1.538554728031158447e-01 -4.563632607460021973e-02
-9.540855139493942261e-02 2.476853579282760620e-01 -1.228322759270668030e-01 -1.065369993448257446e-01 3.075853288173675537e-01 1.046052202582359314e-01 -1.567393094301223755e-01 -6.585451960563659668e-02 1.556946188211441040e-01 -1.289595514535903931e-01 6.184200197458267212e-02 4.586898386478424072e-01 -4.131722450256347656e-01 -7.049185782670974731e-02 -3.542102500796318054e-02 5.213981494307518005e-03 -1.769917905330657959e-01 -3.658249974250793457e-02 -3.065932691097259521e-01 -2.190529741346836090e-02 -1.778975427150726318e-01 1.021226346492767334e-01 -1.734635531902313232e-01 -1.778877973556518555e-01 -4.143860191106796265e-02 9.977663308382034302e-02 -1.955231837928295135e-02 -6.283171474933624268e-02 -1.523964703083038330e-01 -1.526841334998607635e-02 -3.662893548607826233e-02 2.546480894088745117e-01
-2.848512530326843262e-01 1.684444695711135864e-01 -1.202895045280456543e-01 2.201865799725055695e-02 1.992437094449996948e-01 -7.622730731964111328e-02 1.699156314134597778e-01 -1.972054839134216309e-01 -1.903592497110366821e-01 2.059770934283733368e-02 2.646692469716072083e-02 8.464551717042922974e-02 -4.724973142147064209e-01 1.315439194440841675e-01 -1.923111081123352051e-01 8.349775522947311401e-02 -9.105534851551055908e-02 3.246620669960975647e-02 -3.912490010261535645e-01 1.766170933842658997e-02 -2.661458849906921387e-01 4.876790195703506470e-02 -4.380459710955619812e-02 -1.139051541686058044e-01 1.259291619062423706e-01 -2.230021357536315918e-01 -4.071628302335739136e-02 -2.586916685104370117e-01 -2.012804001569747925e-01 -3.877021744847297668e-02 -2.581336535513401031e-02 -7.439187914133071899e-02
-3.466727957129478455e-02 -1.349526345729827881e-01 -1.881424933671951294e-01 2.475172132253646851e-01 2.361563444137573242e-01 1.068306863307952881e-01 9.938775748014450073e-02 6.678600795567035675e-03 1.317182630300521851e-01 1.481722891330718994e-01 1.259101331233978271e-01 3.054706454277038574e-01 -2.287581712007522583e-01 -1.701427400112152100e-01 -2.544471248984336853e-02 -1.291112005710601807e-01 1.849776208400726318e-01 1.780594289302825928e-01 -4.322141408920288086e-03 5.224850028753280640e-03 -9.369917213916778564e-02 2.089892514050006866e-02 -1.515297889709472656e-01 -5.116164088249206543e-01 1.464776694774627686e-01 4.041069000959396362e-02 4.908015578985214233e-02 1.893732249736785889e-01 -9.412445873022079468e-02 -8.424490690231323242e-02 -2.649306058883666992e-01 -2.288025468587875366e-01
1.049780845642089844e-01 -3.524445369839668274e-02 -1.162382308393716812e-02 2.569214999675750732e-01 2.414616048336029053e-01 7.848987728357315063e-02 -4.841704294085502625e-02 -5.392894148826599121e-03 1.080673653632402420e-02 -5.392710492014884949e-02 2.152856290340423584e-01 1.975288093090057373e-01 -1.506640613079071045e-01 -5.539813637733459473e-02 -3.801560997962951660e-01 3.533595055341720581e-02 2.230934351682662964e-01 4.328482970595359802e-02 -2.373438030481338501e-01 1.825719326734542847e-01 1.436085700988769531e-01 -7.475958019495010376e-02 4.875686485320329666e-03 -2.359718531370162964e-01 2.715319693088531494e-01 -1.946319490671157837e-01 -7.717996090650558472e-02 3.541286289691925049e-01 6.220712140202522278e-02 -2.691083252429962158e-01 -2.284211218357086182e-01 -1.271759625524282455e-02
-2.139688841998577118e-02 -1.065088585019111633e-01 -1.304962486028671265e-01 1.990845352411270142e-01 2.754989266395568848e-01 -2.046845294535160065e-02 -3.879308351315557957e-04 2.959731593728065491e-02 1.658423244953155518e-01 3.694392368197441101e-02 1.721163094043731689e-01 3.373261690139770508e-01 -1.328721195459365845e-01 -1.594022810459136963e-01 -1.136224046349525452e-01 -9.380810707807540894e-02 7.732855528593063354e-02 -2.217652648687362671e-01 -2.219168245792388916e-01 1.637795008718967438e-02 -5.163760855793952942e-02 -6.807686388492584229e-02 -1.948754489421844482e-01 -2.335770279169082642e-01 3.466879725456237793e-01 -5.883553251624107361e-02 2.115793079137802124e-01 6.250801682472229004e-02 -1.891214549541473389e-01 -2.335588485002517700e-01 -3.853762745857238770e-01 4.018139839172363281e-02
1.757123470306396484e-01 -8.664823323488235474e-02 -2.008166462182998657e-01 1.401181370019912720e-01 2.511573135852813721e-01 -2.495529055595397949e-01 -1.820380091667175293e-01 -2.766633033752441406e-02 1.171092316508293152e-01 -1.216351911425590515e-01 9.649825096130371094e-02 -1.068924814462661743e-01 -1.190613731741905212e-01 -3.743557035923004150e-01 -1.136438325047492981e-01 -1.476203203201293945e-01 4.007037729024887085e-03 8.343111723661422729e-02 -5.668937414884567261e-02 -6.510762870311737061e-02 -2.159169465303421021e-01 1.889664381742477417e-01 -3.948726952075958252e-01 -2.380345016717910767e-01 -9.168478660285472870e-03 -1.799966692924499512e-01 9.091491252183914185e-02 1.125620156526565552e-01 -2.770758867263793945e-01 -2.529438352212309837e-04 2.378433346748352051e-01 -8.957037329673767090e-02
-4.707419499754905701e-02 -3.463559970259666443e-02 -8.941493183374404907e-02 -8.466478437185287476e-02 3.661854891106486320e-03 -8.317870646715164185e-02 -2.322743982076644897e-01 -4.794067889451980591e-02 -1.497329175472259521e-01 -2.391027659177780151e-01 2.385085672140121460e-01 -8.602012693881988525e-02 -6.781632453203201294e-02 -3.377297818660736084e-01 2.956997789442539215e-02 2.618177533149719238e-01 2.831623144447803497e-02 9.172669798135757446e-02 -1.926612406969070435e-01 -1.217769645154476166e-02 9.865023940801620483e-02 1.982364505529403687e-01 -1.396024078130722046e-01 -3.443096578121185303e-01 9.100908041000366211e-02 -1.155428960919380188e-01 -4.053486287593841553e-01 -4.654350131750106812e-02 -3.497278392314910889e-01 -6.046057492494583130e-02 -1.865952610969543457e-01 -6.197585538029670715e-02
-5.768424645066261292e-02 3.041254915297031403e-02 -1.522860974073410034e-01 -5.993892624974250793e-02 1.430405527353286743e-01 -7.170427590608596802e-03 -5.375257506966590881e-02 1.762482523918151855e-01 1.883626729249954224e-01 6.035471707582473755e-02 -2.260169982910156250e-01 2.484663575887680054e-01 -3.709756582975387573e-02 -8.905328065156936646e-02 -2.055089473724365234e-01 -2.532679140567779541e-01 4.925198480486869812e-02 -9.227033704519271851e-02 -2.091058343648910522e-01 1.026677433401346207e-02 -8.113140612840652466e-02 2.961979806423187256e-01 -1.151228919625282288e-01 -2.533720731735229492e-01 -6.670958548784255981e-02 -2.308679372072219849e-01 9.753023087978363037e-02 1.481365114450454712e-01 -4.534977078437805176e-01 -2.929861247539520264e-01 -1.429463922977447510e-01 -1.385398209095001221e-01
7.935990393161773682e-02 4.175078123807907104e-02 -1.500063687562942505e-01 2.071151286363601685e-01 2.966810762882232666e-01 9.476919472217559814e-02 -2.123284488916397095e-01 5.161979794502258301e-02 -2.484953217208385468e-02 1.035019308328628540e-01 2.810143530368804932e-01 2.211826741695404053e-01 -2.397187054157257080e-01 -2.803201377391815186e-01 -1.002416461706161499e-01 -2.051309496164321899e-01 2.113964259624481201e-01 -1.568015813827514648e-01 -9.769552201032638550e-02 3.999408334493637085e-02 -1.116588562726974487e-01 -4.622906818985939026e-02 4.878586903214454651e-02 -3.678673207759857178e-01 2.580913901329040527e-01 -5.127290263772010803e-02 2.902428619563579559e-02 2.289452701807022095e-01 -7.811694592237472534e-02 -2.651839256286621094e-01 -2.461662329733371735e-02 -1.488606184720993042e-01
-6.761495023965835571e-02 6.299164891242980957e-02 -3.443051874637603760e-01 1.755276024341583252e-01 6.538741290569305420e-02 5.144489556550979614e-02 -8.319426327943801880e-02 -3.385700657963752747e-02 2.572637200355529785e-01 -5.137415230274200439e-02 -3.696669265627861023e-02 1.626885235309600830e-01 -4.600518941879272461e-01 1.171131269074976444e-03 -2.525226026773452759e-02 3.446071967482566833e-02 4.537670686841011047e-02 -1.242605522274971008e-01 2.370382845401763916e-01 7.672353833913803101e-02 4.082852974534034729e-02 -1.133214682340621948e-01 6.924688071012496948e-02 -2.551818192005157471e-01 -5.284527689218521118e-02 -3.911206424236297607e-01 -3.878703415393829346e-01 7.850165665149688721e-02 -1.919492036104202271e-01 -3.193005546927452087e-02 -3.418441489338874817e-02 -3.975799307227134705e-02
2.594045735895633698e-02 -1.615318208932876587e-01 9.236825257539749146e-02 6.399100273847579956e-02 1.887801438570022583e-01 -1.390638649463653564e-01 3.307717666029930115e-02 -1.219306215643882751e-01 1.128956303000450134e-02 4.991901665925979614e-02 1.127451732754707336e-01 2.078853696584701538e-01 -1.914682835340499878e-01 -3.032557368278503418e-01 1.768391393125057220e-02 1.441947221755981445e-01 2.294520288705825806e-01 4.851204529404640198e-02 -6.264706701040267944e-02 -1.346023231744766235e-01 1.526141613721847534e-01 2.165262252092361450e-01 -3.671484068036079407e-02 -2.182017713785171509e-01 -2.125911563634872437e-01 -3.525800704956054688e-01 -1.546070277690887451e-01 2.489459700882434845e-02 -3.742757737636566162e-01 -3.345729410648345947e-01 1.794117093086242676e-01 8.351314067840576172e-02
1.874114386737346649e-02 -1.222268491983413696e-01 9.660732001066207886e-02 2.240653634071350098e-01 -4.935231525450944901e-03 -7.061865180730819702e-02 1.234710067510604858e-01 -2.538777887821197510e-01 1.766033470630645752e-01 3.022828325629234314e-02 1.159114837646484375e-01 3.401473462581634521e-01 -2.830197513103485107e-01 1.247316151857376099e-01 -9.865094721317291260e-02 1.060542687773704529e-01 4.272599890828132629e-02 1.164582967758178711e-01 -2.047332674264907837e-01 -5.556312575936317444e-02 -1.838624775409698486e-01 8.866995573043823242e-02 -2.118320614099502563e-01 -4.008945226669311523e-01 1.378475427627563477e-01 7.424791902303695679e-02 4.678077623248100281e-02 1.567734777927398682e-01 -3.901986870914697647e-03 -1.747076772153377533e-02 -3.748920261859893799e-01 -2.505818903446197510e-01
-9.019266813993453979e-02 2.818342857062816620e-02 -1.903758794069290161e-01 1.932248175144195557e-01 2.234165221452713013e-01 -8.387973904609680176e-02 -2.125197350978851318e-01 2.104622274637222290e-01 -1.826836317777633667e-01 -4.838232100009918213e-01 2.832737267017364502e-01 1.700689643621444702e-01 -4.041762650012969971e-02 -1.126894578337669373e-01 -1.195007748901844025e-02 -5.763791874051094055e-02 -3.613682091236114502e-02 -8.867403864860534668e-02 2.471208423376083374e-01 3.823321685194969177e-02 -9.650536812841892242e-03 2.252208814024925232e-02 -2.212213873863220215e-01 -3.829956352710723877e-01 -6.203171610832214355e-02 -2.217354178428649902e-01 -5.245056748390197754e-02 4.758822172880172729e-02 -1.221721023321151733e-01 -7.622450590133666992e-02 -6.061688065528869629e-02 -1.621548384428024292e-01
-2.160013280808925629e-02 -5.481677055358886719e-01 -1.730010099709033966e-02 1.436396390199661255e-01 8.492051810026168823e-02 -1.023898199200630188e-01 -1.013325899839401245e-01 2.289318293333053589e-01 -1.437275111675262451e-01 -7.394411414861679077e-02 -8.482897281646728516e-02 5.737055465579032898e-02 -2.378607541322708130e-01 -1.591678112745285034e-01 -3.200438022613525391e-01 7.820163667201995850e-02 9.117972105741500854e-02 -2.474924921989440918e-02 -7.798718661069869995e-02 1.609091833233833313e-02 7.805243134498596191e-02 3.899829685688018799e-01 -6.925030797719955444e-02 -1.719535738229751587e-01 9.264045394957065582e-03 -2.957340478897094727e-01 -1.357110738754272461e-01 1.218823418021202087e-01 -2.544271945953369141e-02 -1.105275005102157593e-01 -5.095929279923439026e-02 -1.630486994981765747e-01
-1.449033617973327637e-01 -1.693518906831741333e-01 -5.235696211457252502e-02 3.118553161621093750e-01 2.638195157051086426e-01 -2.195365875959396362e-01 -9.841676801443099976e-02 4.271438717842102051e-02 3.036897480487823486e-01 -5.221962928771972656e-02 2.854926288127899170e-01 2.471567392349243164e-01 -1.347840279340744019e-01 7.177899777889251709e-02 -7.350408285856246948e-02 -1.439444273710250854e-01 -1.327133327722549438e-01 -1.897239834070205688e-01 8.488227427005767822e-02 -6.617055833339691162e-02 -5.651646107435226440e-02 2.784772515296936035e-01 -1.037560105323791504e-01 -1.946958452463150024e-01 -9.726384282112121582e-02 -2.365575358271598816e-02 -1.385969966650009155e-01 2.322725206613540649e-01 7.378828525543212891e-02 2.653907239437103271e-01 -1.812929362058639526e-01 -2.179480493068695068e-01
-8.964275568723678589e-02 -1.202217787504196167e-01 1.317582428455352783e-01 1.010670792311429977e-02 5.794622935354709625e-03 3.018282167613506317e-02 9.656422585248947144e-02 7.419678568840026855e-02 3.579940274357795715e-02 -3.049572184681892395e-02 -1.005038022994995117e-01 1.178695410490036011e-01 -3.297140896320343018e-01 1.893459632992744446e-02 -2.631665468215942383e-01 4.838759824633598328e-02 -2.229993790388107300e-02 -9.734329581260681152e-02 -1.922493986785411835e-02 3.433800935745239258e-01 -1.579735726118087769e-01 1.904302984476089478e-01 -3.082672357559204102e-01 -1.932756155729293823e-01 -6.861566752195358276e-02 -4.924829900264739990e-01 6.699159741401672363e-02 2.142158150672912598e-01 -1.304986178874969482e-01 1.896153539419174194e-01 -2.492383271455764771e-01 5.307564884424209595e-02
1.941969990730285645e-02 -1.872834414243698120e-01 1.003224961459636688e-02 2.708972394466400146e-01 1.357742547988891602e-01 -3.500744104385375977e-01 -2.057725191116333008e-01 1.173962838947772980e-03 3.075174093246459961e-01 -8.164854347705841064e-02 2.487687468528747559e-01 1.245583519339561462e-01 -1.910902559757232666e-01 -4.044886529445648193e-01 -1.846319623291492462e-02 8.847637474536895752e-02 -2.570063993334770203e-02 8.990420401096343994e-02 -5.728687718510627747e-02 7.388763129711151123e-02 -1.453446149826049805e-01 -1.053876429796218872e-01 -2.431206107139587402e-01 -2.386660873889923096e-01 8.726964890956878662e-02 -2.648675441741943359e-01 -1.279234439134597778e-01 -1.139349713921546936e-01 -1.125143840909004211e-01 2.078562416136264801e-02 9.170852601528167725e-02 1.624749898910522461e-01
-2.925194501876831055e-01 1.718344539403915405e-01 2.510053105652332306e-03 1.398741900920867920e-01 1.994432657957077026e-01 -1.169820129871368408e-01 2.964317202568054199e-01 2.775891683995723724e-02 -1.474171876907348633e-01 -1.717813611030578613e-01 5.359044764190912247e-03 2.062757760286331177e-01 -1.273444145917892456e-01 -3.170477747917175293e-01 1.820451579988002777e-02 1.827777773141860962e-01 3.095394000411033630e-03 1.668906770646572113e-02 -3.291863203048706055e-01 -1.432320382446050644e-02 -7.368458062410354614e-02 2.336409389972686768e-01 -1.231207996606826782e-01 -2.310609668493270874e-01 1.172099635004997253e-01 -2.635241150856018066e-01 -2.427157610654830933e-01 -5.996580049395561218e-02 -1.303941160440444946e-01 2.002700120210647583e-01 -3.760115429759025574e-02 -1.931286603212356567e-01
-7.849556952714920044e-02 -1.206526309251785278e-01 -2.612176537513732910e-01 2.261868268251419067e-01 1.629134863615036011e-01 -2.534547448158264160e-01 -2.743061482906341553e-01 -1.299450397491455078e-01 1.704128682613372803e-01 -2.044741660356521606e-01 1.031630784273147583e-01 1.216733381152153015e-01 -1.337349265813827515e-01 6.647859513759613037e-02 -1.268785297870635986e-01 -3.453417913988232613e-03 -1.338982433080673218e-01 -1.765840053558349609e-01 -9.998485445976257324e-03 5.177573859691619873e-02 -1.258634179830551147e-01 3.833311200141906738e-01 -1.025587990880012512e-01 -6.018137559294700623e-02 -2.734193950891494751e-02 -9.278362989425659180e-02 -1.453990638256072998e-01 2.957180142402648926e-01 1.305389553308486938e-01 2.561942338943481445e-01 -1.561750173568725586e-01 -2.973817288875579834e-01
5.180811509490013123e-02 -1.160459890961647034e-01 -1.849748194217681885e-01 1.332723200321197510e-01 6.630053371191024780e-02 -1.350324153900146484e-01 -2.286456227302551270e-01 1.546338647603988647e-01 1.301754117012023926e-01 -9.267199039459228516e-02 3.982713073492050171e-02 3.461937308311462402e-01 -5.035210251808166504e-01 1.497424542903900146e-01 -3.989430516958236694e-02 1.408268809318542480e-01 -7.206723839044570923e-02 -5.028877779841423035e-02 2.509239315986633301e-01 -4.421908035874366760e-02 -2.239535376429557800e-02 8.645030111074447632e-02 1.240800470113754272e-01 -1.878017336130142212e-01 1.079628989100456238e-01 -4.159904122352600098e-01 -1.023880764842033386e-01 2.104430198669433594e-01 9.635709971189498901e-02 5.323612317442893982e-02 -5.508951470255851746e-02 -5.285488814115524292e-02
-1.732886731624603271e-01 -2.050983309745788574e-01 4.430299624800682068e-02 -1.699210703372955322e-01 2.585584819316864014e-01 -4.500196576118469238e-01 -1.603931635618209839e-01 -1.937142759561538696e-02 2.261445969343185425e-01 9.646399319171905518e-02 6.690213829278945923e-02 1.816612929105758667e-01 -3.757238090038299561e-01 -1.035436838865280151e-01 5.895835161209106445e-02 -1.295626908540725708e-01 -1.151865944266319275e-01 -1.896121650934219360e-01 -2.037391364574432373e-01 1.132475137710571289e-01 1.247878968715667725e-01 9.052407741546630859e-02 6.474892050027847290e-02 -2.183800190687179565e-01 -6.616417318582534790e-02 3.601284697651863098e-02 -1.545094996690750122e-01 6.397612392902374268e-03 -2.452108450233936310e-02 -7.714550197124481201e-02 -3.222800791263580322e-01 -1.109620332717895508e-01
6.592926383018493652e-02 1.119669824838638306e-01 -1.988932117819786072e-02 2.023767083883285522e-01 7.474413514137268066e-02 -7.347764819860458374e-02 -1.347096562385559082e-01 1.221975088119506836e-01 4.171735942363739014e-01 5.751177668571472168e-02 -1.934734918177127838e-02 3.091334700584411621e-01 -2.388814985752105713e-01 -6.893298029899597168e-02 -7.067027688026428223e-02 1.082363948225975037e-01 4.947954043745994568e-02 3.514473140239715576e-01 3.536913171410560608e-02 2.349851429462432861e-01 1.411243341863155365e-02 9.911201149225234985e-02 -1.542394757270812988e-01 -4.572551250457763672e-01 -7.402944844216108322e-03 2.054574526846408844e-02 -4.269480332732200623e-02 -1.353015601634979248e-01 -6.213273108005523682e-02 -1.594441533088684082e-01 -2.622225284576416016e-01 -4.380124807357788086e-02
-8.449384570121765137e-02 -1.157675608992576599e-01 -3.721524178981781006e-01 1.938190311193466187e-01 2.430175058543682098e-02 -4.578334838151931763e-02 1.454394608736038208e-01 -7.928544282913208008e-02 -1.462248265743255615e-01 -1.230579018592834473e-01 1.181399449706077576e-02 1.946727745234966278e-02 -8.587538450956344604e-02 -2.490757554769515991e-01 1.757379770278930664e-01 2.299911230802536011e-01 1.516819298267364502e-01 1.383466366678476334e-02 -3.227289021015167236e-01 1.627396792173385620e-01 -1.848744899034500122e-01 1.954432129859924316e-01 -1.405374258756637573e-01 -2.807091176509857178e-01 -4.733381792902946472e-04 -3.621205687522888184e-01 -3.783392533659934998e-02 -8.441562205553054810e-02 -1.245610043406486511e-01 1.664462387561798096e-01 -1.783597469329833984e-01 2.086878865957260132e-01
6.771901249885559082e-02 -2.384487688541412354e-01 -6.404820829629898071e-02 2.591385245323181152e-01 1.956525146961212158e-01 -2.817844152450561523e-01 -1.865828633308410645e-01 -1.234007626771926880e-01 7.734302431344985962e-02 -1.467211842536926270e-01 6.871338188648223877e-02 -5.214262381196022034e-02 -1.696602255105972290e-01 -1.286772340536117554e-01 -9.031457453966140747e-02 -3.394309878349304199e-01 -6.978909485042095184e-03 -2.104056328535079956e-01 8.049933612346649170e-02 1.667636036872863770e-01 1.591593772172927856e-02 1.586417853832244873e-01 -3.549906611442565918e-01 -6.587927043437957764e-02 2.318021655082702637e-01 -2.000684589147567749e-01 3.040149575099349022e-03 -5.061912350356578827e-03 -7.917890697717666626e-02 -2.276329249143600464e-01 -1.752566099166870117e-01 -2.809484601020812988e-01
1.495591998100280762e-01 5.868391692638397217e-02 -1.249402947723865509e-02 2.152549326419830322e-01 2.770242691040039062e-01 -1.592647582292556763e-01 -1.922289431095123291e-01 1.380827724933624268e-01 -3.002803921699523926e-01 -1.211738958954811096e-01 1.302642971277236938e-01 1.687072366476058960e-01 -1.626476347446441650e-01 -2.849606052041053772e-02 -2.575843632221221924e-01 1.195241324603557587e-02 2.581987380981445312e-01 1.435309499502182007e-01 -1.208992674946784973e-01 1.498277783393859863e-01 -2.496912181377410889e-01 3.675970435142517090e-01 -4.386639967560768127e-02 1.858247220516204834e-01 1.780292987823486328e-01 -1.164940223097801208e-01 1.019721268676221371e-03 1.708651334047317505e-02 -2.916104495525360107e-01 -3.972646594047546387e-02 -9.208326041698455811e-02 -1.631448715925216675e-01
1.126519069075584412e-01 -7.738379389047622681e-02 -1.273839473724365234e-01 2.656944990158081055e-01 2.904059886932373047e-01 4.854927211999893188e-02 2.557148039340972900e-02 4.960602521896362305e-02 8.914814889430999756e-02 -5.141809210181236267e-02 1.917777657508850098e-01 3.053253591060638428e-01 -2.949261367321014404e-01 -1.178704053163528442e-01 -7.993839681148529053e-02 -1.098739951848983765e-01 2.966057360172271729e-01 1.268758252263069153e-02 -1.766400486230850220e-01 4.711063206195831299e-02 -7.657676935195922852e-02 -7.813774794340133667e-02 5.294720828533172607e-02 -3.606228232383728027e-01 3.252850770950317383e-01 -1.077501568943262100e-02 1.177567169070243835e-01 4.290129244327545166e-02 -2.387019544839859009e-01 -2.262620478868484497e-01 -2.187151461839675903e-01 2.721970342099666595e-02
-1.514673531055450439e-01 -7.466791570186614990e-02 -9.461319423280656338e-04 -6.816661357879638672e-02 1.281092911958694458e-01 9.340978413820266724e-02 -1.936390101909637451e-01 -1.717311888933181763e-01 -9.508097544312477112e-03 -2.036074250936508179e-01 -5.361128970980644226e-02 4.413299262523651123e-01 -3.544986993074417114e-02 -3.701897859573364258e-01 -1.467469930648803711e-01 -2.557816207408905029e-01 1.462606191635131836e-01 -2.791268527507781982e-01 -3.898346051573753357e-02 -2.119946181774139404e-01 -1.809618324041366577e-01 1.047834008932113647e-01 -6.895264144986867905e-03 -3.967396914958953857e-01 -1.117980014532804489e-02 -7.711077481508255005e-02 -1.930950880050659180e-01 6.943078339099884033e-02 -1.133888289332389832e-01 2.610133960843086243e-02 3.213652234990149736e-04 4.003980755805969238e-02
-1.976449638605117798e-01 -7.388100773096084595e-02 -1.903575360774993896e-01 1.399576812982559204e-01 2.344444692134857178e-01 -6.116694957017898560e-02 -6.457000225782394409e-02 -1.508400216698646545e-02 1.646352559328079224e-01 -1.069294512271881104e-01 2.198128849267959595e-01 2.401197254657745361e-01 -1.474545747041702271e-01 -2.754451036453247070e-01 -7.455918192863464355e-02 -2.069737613201141357e-01 2.097126394510269165e-01 -1.480206996202468872e-01 -2.229401767253875732e-01 5.204461514949798584e-02 -1.219945102930068970e-01 -1.713015735149383545e-01 -1.826836466789245605e-01 -2.210487276315689087e-01 3.807143867015838623e-01 1.110114306211471558e-01 1.090887039899826050e-01 7.874739915132522583e-02 -1.853428035974502563e-01 -1.610517650842666626e-01 -2.406283766031265259e-01 -8.777400851249694824e-02
2.214179188013076782e-01 -1.648740023374557495e-01 -1.388452798128128052e-01 8.236899226903915405e-02 1.341670006513595581e-01 -1.446934640407562256e-01 -1.332369148731231689e-01 -1.353916674852371216e-01 -4.205728694796562195e-02 -6.992929615080356598e-03 4.104787076357752085e-04 5.435331463813781738e-01 -1.796659678220748901e-01 -1.941958218812942505e-01 -1.040852218866348267e-01 1.034467741847038269e-01 3.505972027778625488e-01 1.214934065937995911e-01 -1.225250363349914551e-01 1.850743293762207031e-01 -1.688665710389614105e-02 2.300616353750228882e-01 -1.710662841796875000e-01 -5.240361019968986511e-02 -1.729635521769523621e-03 -1.591639816761016846e-01 5.248666554689407349e-02 2.234683483839035034e-01 1.912770569324493408e-01 1.788930296897888184e-01 1.486010290682315826e-02 -1.221816539764404297e-01
1.081232354044914246e-01 -3.580044209957122803e-02 -3.227966725826263428e-01 5.212952569127082825e-02 7.754180580377578735e-02 -1.991217285394668579e-01 -3.735161721706390381e-01 -7.978252321481704712e-02 8.600749820470809937e-02 5.744826048612594604e-02 2.852175831794738770e-01 -6.973531097173690796e-02 -3.152033984661102295e-01 -3.449567556381225586e-01 1.821504235267639160e-01 6.528438627719879150e-02 1.500053405761718750e-01 1.136578619480133057e-01 -1.067377999424934387e-01 6.568960100412368774e-02 -3.104417324066162109e-01 1.560077965259552002e-01 -3.015209138393402100e-01 -1.210860162973403931e-02 -4.867236316204071045e-02 -1.596897989511489868e-01 -5.280786007642745972e-02 -3.364106267690658569e-02 -1.135002598166465759e-01 -1.472638547420501709e-01 7.930155098438262939e-02 -1.794914714992046356e-02
-1.292782574892044067e-01 -2.917789518833160400e-01 8.433123677968978882e-02 -9.573032706975936890e-02 1.379601657390594482e-01 1.182727888226509094e-01 1.983008906245231628e-02 1.048412919044494629e-01 1.000400111079216003e-01 -2.712180316448211670e-01 8.709482103586196899e-02 8.216523379087448120e-02 -4.510785341262817383e-01 -1.396533399820327759e-01 5.065304040908813477e-02 7.553030550479888916e-02 1.045084670186042786e-01 5.416024103760719299e-02 -3.832356929779052734e-01 7.445778697729110718e-02 -2.900596559047698975e-01 2.393229752779006958e-01 -9.353804588317871094e-02 -2.188085317611694336e-01 -1.193746030330657959e-01 6.871912628412246704e-02 -1.996012926101684570e-01 1.897639036178588867e-01 1.708932965993881226e-02 6.282503157854080200e-02 -1.489360928535461426e-01 -1.508983075618743896e-01
-1.713796705007553101e-01 1.502495375461876392e-03 1.821372509002685547e-01 8.598174899816513062e-02 2.085934281349182129e-01 7.233791053295135498e-02 -4.459521546959877014e-02 1.084806546568870544e-01 -4.847630113363265991e-02 -2.211522310972213745e-01 7.000322639942169189e-02 3.132127597928047180e-02 -2.908803522586822510e-01 -1.188669726252555847e-01 3.605895489454269409e-02 -1.365188658237457275e-01 -2.127992957830429077e-01 2.463565468788146973e-01 -1.737325638532638550e-01 4.903922975063323975e-02 -2.925252616405487061e-01 3.809872567653656006e-01 2.846915274858474731e-02 -1.502283364534378052e-01 1.946074813604354858e-01 1.228898838162422180e-01 -2.858405411243438721e-01 -1.065915003418922424e-01 -1.882050037384033203e-01 -2.189117819070816040e-01 -2.628087997436523438e-01 2.498088218271732330e-02
-1.033526584506034851e-01 1.965957134962081909e-01 -2.573024630546569824e-01 1.571172922849655151e-01 7.822523266077041626e-02 -4.079284369945526123e-01 -3.001441061496734619e-01 -2.156989835202693939e-02 3.938281908631324768e-02 1.999626634642481804e-03 1.369166374206542969e-02 1.005091220140457153e-01 7.563411444425582886e-02 -2.651430070400238037e-01 -3.465632675215601921e-03 7.139177620410919189e-02 -6.912903860211372375e-03 -1.370410528033971786e-02 9.787027724087238312e-03 1.075374037027359009e-01 -3.401457965373992920e-01 1.654669642448425293e-01 -9.315649420022964478e-02 -4.397986456751823425e-02 -5.811743810772895813e-02 -3.325515091419219971e-01 -5.922634620219469070e-03 2.732026278972625732e-01 -8.545031398534774780e-02 -1.516788005828857422e-01 1.005587074905633926e-02 -3.450914919376373291e-01
-3.089976310729980469e-02 7.305734604597091675e-02 -7.422653585672378540e-02 -1.530063804239034653e-02 3.292218595743179321e-02 -1.979517005383968353e-02 -1.128459274768829346e-01 -2.852908670902252197e-01 -7.303483039140701294e-02 -1.239134147763252258e-01 9.126582182943820953e-03 5.933085083961486816e-02 3.333434462547302246e-03 -3.599462509155273438e-01 -8.876407891511917114e-02 1.896191388368606567e-01 -1.260224580764770508e-01 4.011553153395652771e-02 -1.800172775983810425e-01 -8.258940279483795166e-02 -2.261915206909179688e-01 2.214105725288391113e-01 5.613517016172409058e-02 -6.220458075404167175e-02 -2.031651586294174194e-01 -3.204373717308044434e-01 1.423449534922838211e-02 7.124719768762588501e-02 -3.492119908332824707e-01 1.059186384081840515e-01 -4.942550659179687500e-01 -6.363769620656967163e-02
-2.640343904495239258e-01 6.933221220970153809e-02 5.368063692003488541e-03 2.056000381708145142e-01 8.821885287761688232e-02 2.133075892925262451e-01 -1.301148720085620880e-02 -1.192941367626190186e-01 1.911145001649856567e-01 -2.861940264701843262e-01 1.184976026415824890e-01 -9.170604753307998180e-04 -8.393026143312454224e-02 -2.702001631259918213e-01 -4.556956142187118530e-02 -7.236070930957794189e-02 1.180214360356330872e-01 -1.381965726613998413e-01 7.024662196636199951e-02 1.302678436040878296e-01 -2.344083338975906372e-01 8.800686150789260864e-02 -2.343608438968658447e-01 -6.609904766082763672e-02 -6.539712846279144287e-02 -3.622663617134094238e-01 -1.065527051687240601e-01 2.763943076133728027e-01 -3.919109404087066650e-01 -1.456582993268966675e-01 -3.816553205251693726e-02 1.385993212461471558e-01
5.181447044014930725e-02 5.443803593516349792e-02 9.764634072780609131e-02 1.602228134870529175e-01 4.143715649843215942e-02 -1.493289321660995483e-01 2.001931518316268921e-01 -1.007541082799434662e-02 9.604128450155258179e-02 -1.134832128882408142e-01 2.081989683210849762e-02 1.351343542337417603e-01 -4.346393942832946777e-01 -3.403682634234428406e-02 1.983705349266529083e-02 -5.377439036965370178e-02 8.499056100845336914e-03 1.537835299968719482e-01 -1.215819567441940308e-01 -4.291693121194839478e-02 -5.064104124903678894e-02 -1.233805716037750244e-02 -7.534756511449813843e-02 -6.106369495391845703e-01 9.672530740499496460e-02 -1.041479334235191345e-01 1.413249224424362183e-01 2.312451004981994629e-01 -7.859618961811065674e-02 -2.768863737583160400e-02 -2.885094583034515381e-01 -2.352658808231353760e-01
-1.645807176828384399e-01 -7.502434402704238892e-02 -1.392819136381149292e-01 2.813032269477844238e-01 2.442051321268081665e-01 1.312911957502365112e-01 2.791279181838035583e-02 -2.979345433413982391e-02 3.112418390810489655e-02 -6.828995048999786377e-02 4.724921658635139465e-02 3.653874620795249939e-02 -4.502793848514556885e-01 5.783878266811370850e-02 -3.024182748049497604e-03 -1.088331490755081177e-01 1.604729890823364258e-01 3.181532919406890869e-01 -1.019822135567665100e-01 1.020400822162628174e-01 -1.128933206200599670e-01 -8.554851263761520386e-02 8.891083300113677979e-02 -2.828367650508880615e-01 1.983400583267211914e-01 -6.569957733154296875e-02 2.181976139545440674e-01 5.705651361495256424e-03 -3.454338908195495605e-01 -9.290848672389984131e-02 -2.964047193527221680e-01 1.419710181653499603e-02
1.503143552690744400e-02 -5.174728855490684509e-02 -1.286449562758207321e-02 2.094462662935256958e-01 1.481200754642486572e-02 7.017882540822029114e-03 -1.645036041736602783e-01 3.351107006892561913e-03 1.855706423521041870e-01 2.216446585953235626e-02 9.739918261766433716e-02 9.070996940135955811e-02 -3.150366842746734619e-01 -2.371673583984375000e-01 -1.752948611974716187e-01 1.450375020503997803e-01 1.231213659048080444e-01 -8.944818377494812012e-02 1.434765756130218506e-01 4.457584023475646973e-02 6.582486629486083984e-02 3.638050258159637451e-01 -1.608416885137557983e-01 -1.680907756090164185e-01 1.229627728462219238e-01 -3.077328391373157501e-02 1.683779433369636536e-02 -5.666190758347511292e-02 2.908165156841278076e-01 5.458757653832435608e-02 -5.085937380790710449e-01 -2.519763410091400146e-01
-8.902976661920547485e-02 9.829901158809661865e-03 1.140406504273414612e-01 1.025621220469474792e-01 -2.425734186545014381e-03 -1.186612099409103394e-01 -1.578741222620010376e-01 3.138411790132522583e-02 -1.349853724241256714e-01 -3.568450212478637695e-01 -9.529261291027069092e-02 2.850901708006858826e-02 -2.967491447925567627e-01 -1.866623610258102417e-01 1.446315366774797440e-02 1.486257612705230713e-01 3.776259720325469971e-02 -1.885988414287567139e-01 -2.531784772872924805e-01 1.249137800186872482e-03 -1.101745143532752991e-01 2.221970111131668091e-01 -2.160232365131378174e-01 -2.457392364740371704e-01 4.835087805986404419e-02 -4.484353661537170410e-01 -2.759803831577301025e-01 -1.198264434933662415e-01 7.303510606288909912e-02 1.719436645507812500e-01 -9.805040806531906128e-02 -1.402647197246551514e-01
1.422689259052276611e-01 -1.482926011085510254e-01 -1.202036812901496887e-01 2.813118100166320801e-01 2.801930606365203857e-01 -2.407755702733993530e-01 -1.034426316618919373e-01 1.567698121070861816e-01 -1.538537293672561646e-01 2.274333126842975616e-02 1.959637999534606934e-01 3.415470719337463379e-01 -3.806356340646743774e-02 -1.698287427425384521e-01 -9.176858700811862946e-03 -1.293271929025650024e-01 6.467753648757934570e-02 1.671879440546035767e-01 8.365271985530853271e-02 1.218038722872734070e-01 -4.647287726402282715e-02 3.682060241699218750e-01 -2.555968761444091797e-01 4.825774580240249634e-03 7.222005724906921387e-02 -1.888586953282356262e-02 -1.160579100251197815e-01 1.958032399415969849e-01 -1.215989664196968079e-01 -9.576525539159774780e-02 -2.250574529170989990e-01 -2.775504887104034424e-01
8.662154432386159897e-04 -1.718580350279808044e-02 1.821304298937320709e-02 1.056286469101905823e-01 1.381454020738601685e-01 -1.807133257389068604e-01 -1.014387086033821106e-01 7.411354780197143555e-02 9.871906042098999023e-02 -8.668031543493270874e-02 1.474162042140960693e-01 4.463095963001251221e-01 -2.991398274898529053e-01 -4.069939553737640381e-01 -6.832414120435714722e-02 -2.526897750794887543e-02 9.759930521249771118e-02 2.029609233140945435e-01 8.762603253126144409e-02 3.996952772140502930e-01 1.249774172902107239e-01 7.463009655475616455e-02 -2.611909508705139160e-01 -4.929700866341590881e-02 4.929995164275169373e-02 -9.370476752519607544e-02 -1.904002949595451355e-02 2.324756681919097900e-01 8.964036405086517334e-02 1.704400964081287384e-02 1.577569916844367981e-02 -1.946432590484619141e-01
1.013220316963270307e-04 -9.663419425487518311e-02 -1.490678489208221436e-01 5.157417058944702148e-01 -1.039723306894302368e-01 -6.169889867305755615e-02 1.859587281942367554e-01 -1.315378700383007526e-03 1.631426364183425903e-01 -1.363817006349563599e-01 1.130004897713661194e-01 3.416045308113098145e-01 -2.751087546348571777e-01 -1.497091352939605713e-01 -1.567438244819641113e-01 3.138690069317817688e-02 1.104902923107147217e-01 -1.694088876247406006e-01 -9.200140833854675293e-02 1.027214601635932922e-01 -1.177005246281623840e-01 1.506319195032119751e-01 -2.772630751132965088e-01 -1.023112982511520386e-01 7.739722728729248047e-02 -7.335842400789260864e-02 3.106951713562011719e-01 2.214258015155792236e-01 4.682708904147148132e-02 4.669583588838577271e-02 -7.613860070705413818e-02 6.332297623157501221e-02
1.075784489512443542e-01 1.921467632055282593e-01 -7.890602946281433105e-02 5.997678264975547791e-02 1.452988684177398682e-01 -4.055510163307189941e-01 -8.707097172737121582e-02 4.965535551309585571e-02 2.408829778432846069e-01 -7.377372682094573975e-02 2.033496350049972534e-01 2.510801553726196289e-01 -9.450743906199932098e-03 -1.141073331236839294e-01 -1.139767616987228394e-01 -1.322486549615859985e-01 4.362893104553222656e-02 -8.175277709960937500e-02 -1.853152960538864136e-01 -1.221388727426528931e-01 1.577946096658706665e-01 2.432394325733184814e-01 -2.356552034616470337e-01 -4.041591882705688477e-01 1.046082302927970886e-01 -1.151029542088508606e-01 -1.143329143524169922e-01 -5.962772294878959656e-02 2.220239341259002686e-01 -1.513153761625289917e-01 -2.425598204135894775e-01 4.436933621764183044e-02
1.477503180503845215e-01 1.225279718637466431e-01 -1.170886307954788208e-01 7.613085210323333740e-02 1.358720660209655762e-01 -1.220765188336372375e-01 -1.331095844507217407e-01 -1.236921846866607666e-01 -1.509665399789810181e-01 7.695890218019485474e-02 -1.118931248784065247e-01 4.203772544860839844e-01 -1.937674283981323242e-01 -2.049582451581954956e-01 2.254677005112171173e-02 9.366270154714584351e-02 2.444988191127777100e-01 -2.330202050507068634e-02 -2.820685207843780518e-01 2.942589819431304932e-01 7.757055014371871948e-02 2.154886275529861450e-01 -2.162621915340423584e-01 -9.284003823995590210e-02 -5.651560425758361816e-02 -1.592680811882019043e-02 1.216328293085098267e-01 5.175113305449485779e-02 5.589691177010536194e-02 2.740184962749481201e-01 -3.466952443122863770e-01 -1.297706514596939087e-01
-5.277966335415840149e-02 -1.722709238529205322e-01 -2.082550227642059326e-01 -1.022289097309112549e-01 1.649949997663497925e-01 -4.775989800691604614e-02 -1.995220780372619629e-01 -3.140613064169883728e-02 -1.075436025857925415e-01 -3.452539741992950439e-01 1.038440838456153870e-01 3.856812417507171631e-01 -2.106820791959762573e-01 -1.268677562475204468e-01 6.336086988449096680e-02 1.514016389846801758e-01 -2.565211951732635498e-01 1.206386685371398926e-01 4.449664801359176636e-02 -1.905264146625995636e-02 7.978972047567367554e-02 2.078330814838409424e-01 2.446364425122737885e-02 -1.670224666595458984e-01 -3.306414559483528137e-02 -3.371775448322296143e-01 1.540916562080383301e-01 5.062851682305335999e-02 -7.509985566139221191e-02 -9.888016432523727417e-02 -4.636525362730026245e-02 -3.824724256992340088e-01
-1.276481002569198608e-01 9.612799435853958130e-02 -2.438199939206242561e-03 3.963500559329986572e-01 -3.558216616511344910e-02 1.185835227370262146e-01 -7.108385115861892700e-02 -1.816791296005249023e-01 4.957747459411621094e-02 -2.906170785427093506e-01 8.225834369659423828e-02 1.346288174390792847e-01 -1.061580032110214233e-01 -3.007752001285552979e-01 -4.067476373165845871e-03 -4.133509844541549683e-02 9.890278428792953491e-02 -2.287192083895206451e-02 1.217716336250305176e-01 1.136280298233032227e-01 -1.646175235509872437e-01 1.863358169794082642e-02 -2.577491998672485352e-01 -9.357992559671401978e-03 -1.816984452307224274e-02 -3.008167743682861328e-01 -1.699912995100021362e-01 8.521337807178497314e-02 -2.828534245491027832e-01 -3.592058718204498291e-01 -1.542749255895614624e-01 2.384995967149734497e-01
2.442902512848377228e-02 2.765645086765289307e-01 1.751634478569030762e-02 3.103029429912567139e-01 1.907090842723846436e-01 -1.625441610813140869e-01 4.650409892201423645e-02 -1.048324629664421082e-01 -1.494974195957183838e-01 -3.061353042721748352e-02 -1.264702230691909790e-01 7.448567450046539307e-02 -3.896151185035705566e-01 -2.428035251796245575e-02 -1.874565482139587402e-01 2.257999479770660400e-01 2.202023863792419434e-01 -1.976319402456283569e-01 2.029785886406898499e-03 8.528143167495727539e-02 -4.127236902713775635e-01 5.608026310801506042e-02 -2.131500244140625000e-01 9.349090605974197388e-02 8.090307563543319702e-02 -1.987221091985702515e-01 -3.152520582079887390e-02 1.772793382406234741e-02 -8.739551901817321777e-02 1.787754446268081665e-01 -2.385610640048980713e-01 2.636976353824138641e-02
-1.649172790348529816e-02 3.770735263824462891e-01 1.461491137742996216e-01 2.093762308359146118e-01 4.712855070829391479e-02 -2.481936067342758179e-01 -2.720331847667694092e-01 -1.989787667989730835e-01 2.405447065830230713e-01 -8.652891218662261963e-02 3.245848044753074646e-02 7.801630347967147827e-02 -1.778995692729949951e-01 -2.318678200244903564e-01 -2.806475758552551270e-02 1.513209491968154907e-01 -4.191025197505950928e-01 6.842890381813049316e-02 -1.482930220663547516e-02 -1.052601169794797897e-02 -2.016270011663436890e-01 1.351850926876068115e-01 -1.919220015406608582e-02 -8.998869918286800385e-03 1.775016784667968750e-01 -3.087401986122131348e-01 -5.938291177153587341e-02 1.347372028976678848e-02 -9.226907789707183838e-02 1.167087778449058533e-01 -1.798847317695617676e-01 -9.098377823829650879e-02
6.630674004554748535e-03 1.200168728828430176e-01 -1.249497383832931519e-01 1.399088203907012939e-01 9.385728091001510620e-02 -8.666618913412094116e-02 1.302301436662673950e-01 -2.361390367150306702e-02 2.747744321823120117e-02 -1.710380762815475464e-01 -7.639582455158233643e-02 9.148726612329483032e-02 -4.844194650650024414e-01 6.844324618577957153e-02 1.853848109021782875e-03 -2.101814597845077515e-01 1.880640350282192230e-02 1.567030251026153564e-01 -1.386819630861282349e-01 9.241092018783092499e-03 -7.880556583404541016e-02 8.007354289293289185e-02 -5.927918478846549988e-02 -5.126325488090515137e-01 2.831384241580963135e-01 -3.121799044311046600e-02 5.419246107339859009e-02 2.693915069103240967e-01 -1.777075529098510742e-01 1.464039273560047150e-02 -2.211595922708511353e-01 -1.681468784809112549e-01
-1.767020076513290405e-01 -1.025246083736419678e-01 2.041219174861907959e-02 2.594847083091735840e-01 2.422269135713577271e-01 -3.583114743232727051e-01 -1.448707841336727142e-02 -5.018103867769241333e-02 -2.635203488171100616e-02 6.832768023014068604e-02 5.864639207720756531e-02 1.212444081902503967e-01 -1.068686321377754211e-01 -1.912830471992492676e-01 -1.728379130363464355e-01 -1.217856779694557190e-01 2.975198253989219666e-02 1.634014397859573364e-01 -2.471288479864597321e-02 3.351054340600967407e-02 1.869435459375381470e-01 3.463699817657470703e-01 -6.113701686263084412e-02 8.526089601218700409e-03 1.449642032384872437e-01 5.819915235042572021e-02 -1.684550046920776367e-01 2.098971009254455566e-01 -1.037521660327911377e-01 4.624984785914421082e-02 -5.320866107940673828e-01 6.004079803824424744e-02
6.092374026775360107e-02 -1.743028461933135986e-01 -9.984190016984939575e-02 3.376730158925056458e-02 2.105325013399124146e-01 -4.536494612693786621e-01 -2.250958234071731567e-01 -1.164513006806373596e-01 -1.377124525606632233e-02 -1.164477467536926270e-01 1.212580576539039612e-01 -4.227420687675476074e-02 -2.236557900905609131e-01 -1.124335229396820068e-01 -1.020697280764579773e-01 -8.184846956282854080e-04 2.091313302516937256e-01 1.074190139770507812e-01 -2.342381477355957031e-01 3.082431256771087646e-01 -6.360265612602233887e-02 -1.991435186937451363e-03 -9.482490271329879761e-02 -2.457688748836517334e-01 6.484288722276687622e-02 -3.689277470111846924e-01 -1.072248443961143494e-01 -1.070243120193481445e-01 -1.270285248756408691e-01 2.467009574174880981e-01 2.507605589926242828e-02 1.327980458736419678e-01
-1.707534193992614746e-01 9.893397986888885498e-02 -1.562484204769134521e-01 -1.377895176410675049e-01 1.249183788895606995e-01 -3.024989962577819824e-01 -3.191168308258056641e-01 -6.752184778451919556e-02 2.058873474597930908e-01 -9.716871380805969238e-02 8.416780084371566772e-02 3.881339430809020996e-01 -1.181284859776496887e-01 -1.341673196293413639e-03 -1.574406921863555908e-01 -2.535208463668823242e-01 2.217779755592346191e-01 -2.637318335473537445e-02 -5.526187270879745483e-02 9.710704535245895386e-02 -2.647460699081420898e-01 1.953527182340621948e-01 8.035062253475189209e-02 -1.449061483144760132e-01 9.302036464214324951e-02 -1.341819465160369873e-01 -1.782449036836624146e-01 -1.547688394784927368e-01 1.394013911485671997e-01 -2.439560443162918091e-01 -1.723315268754959106e-01 4.971280694007873535e-02
2.223170846700668335e-01 -1.915838420391082764e-01 1.430900096893310547e-01 2.176144160330295563e-02 -1.093113608658313751e-02 -2.062063068151473999e-01 -2.432917943224310875e-03 3.927090764045715332e-02 2.055950909852981567e-01 6.892015039920806885e-02 1.553725898265838623e-01 4.865343868732452393e-01 -2.885657846927642822e-01 -1.037209108471870422e-01 3.808599710464477539e-02 -6.476643681526184082e-02 1.407291740179061890e-01 1.764359474182128906e-01 -5.387719720602035522e-02 3.031176626682281494e-01 7.392051070928573608e-02 2.724472284317016602e-01 -8.812471479177474976e-02 -2.361610978841781616e-01 1.203987225890159607e-01 -1.114843264222145081e-01 -9.030360728502273560e-02 2.282780110836029053e-01 4.985130205750465393e-02 1.208676844835281372e-01 -1.457235068082809448e-01 -1.634556502103805542e-01
-1.200822144746780396e-01 -1.011477969586849213e-02 2.832116000354290009e-02 8.711884915828704834e-02 2.071659117937088013e-01 -2.506046891212463379e-01 -1.724192798137664795e-01 -1.605039387941360474e-01 -3.319312632083892822e-02 -1.543095558881759644e-01 -5.493037030100822449e-02 1.512786746025085449e-01 -1.986535638570785522e-01 -3.031016290187835693e-01 -1.837142705917358398e-01 -2.772672474384307861e-02 1.375015527009963989e-01 -1.502940505743026733e-01 1.079145893454551697e-01 4.145218729972839355e-01 1.594285368919372559e-01 1.848653703927993774e-01 -6.738055497407913208e-02 -9.460385888814926147e-02 2.135424464941024780e-01 -1.354303061962127686e-01 5.331438779830932617e-02 1.145008578896522522e-01 4.177342355251312256e-02 2.504325807094573975e-01 -2.707106173038482666e-01 -2.889887392520904541e-01
-1.523134559392929077e-01 -2.364855855703353882e-01 -2.366595715284347534e-01 1.104262098670005798e-01 1.145764961838722229e-01 -2.647195942699909210e-02 -1.497373282909393311e-01 -1.329765655100345612e-02 9.162209182977676392e-02 7.031179219484329224e-02 1.455582231283187866e-01 1.480503231287002563e-01 -2.455380707979202271e-01 -1.744054853916168213e-01 4.553931299597024918e-03 -3.219131231307983398e-01 6.748911738395690918e-02 -2.460013628005981445e-01 -9.323692321777343750e-02 2.131241410970687866e-01 -2.458388060331344604e-01 -3.984657302498817444e-02 -1.465628147125244141e-01 -3.249905407428741455e-01 2.396952360868453979e-01 4.814418032765388489e-02 6.078458949923515320e-02 3.881296142935752869e-02 -2.070112824440002441e-01 -1.736173033714294434e-01 -3.345863521099090576e-01 8.496765792369842529e-02
-2.491144090890884399e-01 -6.031613796949386597e-02 -9.310089051723480225e-02 2.546984255313873291e-01 4.192153513431549072e-01 2.679091095924377441e-01 1.480228900909423828e-01 -3.635432571172714233e-02 2.926560640335083008e-01 -2.122995071113109589e-02 -3.494648635387420654e-02 2.915039956569671631e-01 -3.115091323852539062e-01 -2.513895928859710693e-01 -2.396140843629837036e-01 1.119958385825157166e-01 6.261669099330902100e-02 8.079192787408828735e-02 -1.457125991582870483e-01 4.657931625843048096e-02 -1.154220104217529297e-02 1.101138591766357422e-01 -4.608577117323875427e-02 -1.432174444198608398e-01 -1.704488396644592285e-01 -9.329551458358764648e-02 -1.907591819763183594e-01 -5.593205615878105164e-02 9.979752451181411743e-02 1.221380457282066345e-01 -1.167502254247665405e-01 5.480243638157844543e-02
-2.317640185356140137e-01 -7.611937075853347778e-02 -1.641209423542022705e-02 2.964267730712890625e-01 3.277624249458312988e-01 -7.306641340255737305e-02 1.339083909988403320e-02 -2.176157012581825256e-02 1.231676191091537476e-01 6.111639365553855896e-02 6.979770213365554810e-02 1.247019916772842407e-01 -7.565548270940780640e-02 -4.361632838845252991e-02 -2.549617290496826172e-01 -1.382468342781066895e-01 -1.285189837217330933e-01 -1.971682310104370117e-01 -1.936362534761428833e-01 -7.751749828457832336e-03 -2.966376580297946930e-02 3.775484859943389893e-02 -1.674637049436569214e-01 -1.647624224424362183e-01 1.566313654184341431e-01 -1.418796926736831665e-01 3.478370308876037598e-01 1.850503981113433838e-01 -2.387867271900177002e-01 -3.506090119481086731e-02 -4.415245652198791504e-01 -6.578917056322097778e-02
1.284172683954238892e-01 -2.135306000709533691e-01 2.534093149006366730e-02 1.561211943626403809e-01 2.393964305520057678e-02 -3.178860247135162354e-01 -7.690514624118804932e-02 -2.030053734779357910e-02 1.515209376811981201e-01 -2.409304380416870117e-01 2.643768787384033203e-01 2.783942967653274536e-02 -1.640851050615310669e-01 -2.729450464248657227e-01 -1.711178570985794067e-01 2.992069907486438751e-02 1.968626528978347778e-01 -1.072943136096000671e-01 -2.950278222560882568e-01 -1.718117892742156982e-01 -2.498984485864639282e-01 2.216699905693531036e-02 -1.741423457860946655e-01 -3.506885766983032227e-01 -2.354085259139537811e-02 -2.332535982131958008e-01 1.107305064797401428e-01 -5.129304528236389160e-02 -2.284550815820693970e-01 -7.514887303113937378e-02 5.172529071569442749e-02 9.069960564374923706e-02
1.671197451651096344e-02 -1.400193423032760620e-01 3.636167198419570923e-02 2.903170287609100342e-01 2.429519295692443848e-01 -5.019785463809967041e-02 -1.040426865220069885e-01 -9.382237493991851807e-02 -2.154982239007949829e-01 1.130349561572074890e-01 5.498440563678741455e-02 1.005065739154815674e-01 -2.118820399045944214e-01 -2.493347600102424622e-02 1.278225798159837723e-02 -1.877119094133377075e-01 1.249211430549621582e-01 -1.907489448785781860e-01 -2.502612536773085594e-03 2.917632460594177246e-01 -1.590737104415893555e-01 2.970366775989532471e-01 -1.488015353679656982e-01 -3.276011049747467041e-01 1.293765157461166382e-01 -1.640908122062683105e-01 -1.346663683652877808e-01 -2.573243975639343262e-01 -1.389553844928741455e-01 -2.481047250330448151e-02 -3.614881932735443115e-01 -3.667903691530227661e-02
5.223109573125839233e-02 6.530233472585678101e-02 -3.880018591880798340e-01 4.985397309064865112e-02 2.202723026275634766e-01 -1.696440279483795166e-01 -1.896657645702362061e-01 -5.689374636858701706e-03 1.914133876562118530e-01 -1.979198157787322998e-01 -3.570763021707534790e-02 -4.209396615624427795e-02 -1.475512832403182983e-01 -2.777159214019775391e-01 -5.598953366279602051e-02 3.755158185958862305e-02 1.249698572792112827e-03 1.911280900239944458e-01 -3.810672461986541748e-02 -1.641115099191665649e-01 -3.274157643318176270e-01 3.997551277279853821e-02 -2.055291831493377686e-01 -4.285238385200500488e-01 4.338171333074569702e-02 -1.761700809001922607e-01 8.552435040473937988e-02 -2.362056523561477661e-01 -1.379077322781085968e-02 3.377194702625274658e-02 8.012608438730239868e-02 -2.024962604045867920e-01
-4.322528466582298279e-02 -1.916932500898838043e-02 -4.339085146784782410e-02 2.570682764053344727e-01 1.815018206834793091e-01 -6.306296586990356445e-02 -1.876408606767654419e-01 1.136409565806388855e-01 1.317387819290161133e-01 -4.365867376327514648e-02 2.789747118949890137e-01 2.117268443107604980e-01 -1.307952702045440674e-01 -2.859839797019958496e-01 -7.989799231290817261e-02 -1.161098480224609375e-01 1.961760967969894409e-01 -2.404613792896270752e-01 -8.836428076028823853e-02 8.459469676017761230e-02 -1.727740317583084106e-01 1.233848044648766518e-03 -1.056482642889022827e-01 -3.070676326751708984e-01 3.955896198749542236e-01 9.048697538673877716e-03 8.850960433483123779e-02 1.081681624054908752e-01 -1.671192348003387451e-01 -1.805672347545623779e-01 -3.017415106296539307e-01 9.906534850597381592e-02
-2.796090543270111084e-01 -4.013174027204513550e-02 1.402870714664459229e-01 1.183812469244003296e-01 1.149778962135314941e-01 1.027978304773569107e-02 -6.412210315465927124e-02 2.365494370460510254e-01 -2.225342541933059692e-01 -2.117879092693328857e-01 2.907723560929298401e-02 -8.083620667457580566e-02 -2.706052958965301514e-01 -2.780547440052032471e-01 -4.483726620674133301e-02 -1.601611031219363213e-03 1.553828418254852295e-01 -1.629519462585449219e-01 -2.491261363029479980e-01 -6.211013346910476685e-02 -1.541491597890853882e-01 4.916279762983322144e-02 -2.601286768913269043e-01 -3.313290327787399292e-02 7.419697940349578857e-02 -4.725969135761260986e-01 -1.626538336277008057e-01 -5.954601988196372986e-02 7.358296215534210205e-02 5.492436513304710388e-02 -1.118721663951873779e-01 -2.597049772739410400e-01
8.070267736911773682e-02 -1.838194876909255981e-01 -3.959493339061737061e-02 8.238900452852249146e-03 8.666208386421203613e-02 1.714145764708518982e-02 -2.271308004856109619e-01 9.282757341861724854e-02 -3.680735081434249878e-02 -7.510000141337513924e-04 8.461025357246398926e-02 5.667078867554664612e-02 -2.343364655971527100e-01 7.527191936969757080e-02 -2.650334835052490234e-01 -1.025112494826316833e-01 5.886593088507652283e-02 -2.931040227413177490e-01 9.335108101367950439e-02 2.816680967807769775e-01 -3.543843924999237061e-01 1.932369321584701538e-01 -1.852235049009323120e-01 -1.439386904239654541e-01 1.702003739774227142e-02 -3.241287469863891602e-01 -6.202122569084167480e-02 -1.435232162475585938e-01 -1.208055857568979263e-02 2.306704875081777573e-03 -4.570047855377197266e-01 -5.305723100900650024e-02
-2.276270091533660889e-01 1.505510210990905762e-01 -5.383791774511337280e-02 7.154826819896697998e-02 2.563754618167877197e-01 -4.731349945068359375e-01 5.445775017142295837e-02 -2.911238670349121094e-01 1.145592853426933289e-01 1.608606725931167603e-01 1.094149351119995117e-01 2.354064732789993286e-01 -1.052744239568710327e-01 6.113855540752410889e-02 9.319918602705001831e-02 -1.443735696375370026e-02 1.551118772476911545e-02 -5.317842122167348862e-03 -2.472637221217155457e-02 -3.183421911671757698e-03 -2.566411159932613373e-03 3.125726282596588135e-01 -1.897799968719482422e-01 -1.815368980169296265e-01 2.018657922744750977e-01 4.401071742177009583e-02 2.478986606001853943e-02 1.821907795965671539e-02 -3.649688512086868286e-02 -1.288245022296905518e-01 -4.115837812423706055e-01 1.075314953923225403e-01
2.216510325670242310e-01 -1.060000061988830566e-01 -6.807273626327514648e-02 1.581283956766128540e-01 3.088252246379852295e-01 1.569053679704666138e-01 -2.691581547260284424e-01 2.061120420694351196e-01 8.353677578270435333e-03 1.472639888525009155e-01 4.234288632869720459e-02 1.975316554307937622e-01 -1.845129132270812988e-01 -1.946782171726226807e-01 -1.738695651292800903e-01 -1.127308830618858337e-01 8.739816397428512573e-02 2.238446474075317383e-01 -5.428519845008850098e-02 1.063632443547248840e-01 -1.664788462221622467e-03 2.257668673992156982e-01 -5.102233216166496277e-02 1.403052061796188354e-01 1.811859011650085449e-01 -1.831782907247543335e-01 -1.157552599906921387e-01 2.125031650066375732e-01 -3.510023653507232666e-01 -4.354492761194705963e-03 -3.212584555149078369e-01 -3.144320473074913025e-02
-2.260639891028404236e-02 -7.862039655447006226e-02 4.670738708227872849e-03 1.265630424022674561e-01 5.416128635406494141e-01 1.724279299378395081e-02 -1.864647418260574341e-01 -1.277931481599807739e-01 -1.511036511510610580e-02 -1.171557158231735229e-01 -6.939976662397384644e-02 -1.298186928033828735e-01 -3.482520282268524170e-01 -1.842106580734252930e-01 -1.833274811506271362e-01 -2.834877967834472656e-01 1.398594379425048828e-01 -1.811433136463165283e-01 9.020622074604034424e-02 2.140860408544540405e-01 -4.640047252178192139e-02 1.279657334089279175e-01 -2.287957221269607544e-01 -8.417387306690216064e-02 2.654695510864257812e-01 -1.954613029956817627e-01 1.124603524804115295e-01 -4.545626044273376465e-02 -3.160369023680686951e-02 9.466713666915893555e-02 -2.086788043379783630e-02 -9.809119999408721924e-02
-2.176764756441116333e-01 -3.344382941722869873e-01 -8.618823252618312836e-03 3.020459413528442383e-01 2.702921032905578613e-01 -1.741443723440170288e-01 -1.396231502294540405e-01 -3.085818588733673096e-01 7.593929767608642578e-02 7.433918863534927368e-02 2.831508964300155640e-02 -8.913924917578697205e-03 -3.048479557037353516e-01 -9.247795492410659790e-02 6.721225380897521973e-02 -1.544616520404815674e-01 3.789384663105010986e-02 -2.337353676557540894e-02 -1.878763437271118164e-01 2.265460342168807983e-01 2.637024410068988800e-02 4.580386728048324585e-02 -1.722254157066345215e-01 -3.294998109340667725e-01 2.200290262699127197e-01 -2.661529928445816040e-02 5.531806126236915588e-02 -1.522134393453598022e-01 -1.535490006208419800e-01 -2.012151777744293213e-01 -5.106183141469955444e-02 -1.329496055841445923e-01
-4.810143262147903442e-02 -1.672989726066589355e-01 -6.091120839118957520e-02 -1.436539441347122192e-01 2.710550427436828613e-01 5.375560838729143143e-03 -2.712422907352447510e-01 -4.066264629364013672e-02 1.881050318479537964e-01 -1.464767158031463623e-01 -9.965535253286361694e-02 2.065721601247787476e-01 -1.402485519647598267e-01 -2.726809680461883545e-01 6.572438031435012817e-02 -2.397796660661697388e-01 -6.728334724903106689e-02 -8.973244577646255493e-03 -1.817655116319656372e-01 -8.629065752029418945e-02 -8.639313280582427979e-02 3.792114555835723877e-01 -1.355803608894348145e-01 -3.112617135047912598e-01 2.063986063003540039e-01 1.099385917186737061e-01 -3.592206537723541260e-01 1.371407657861709595e-01 3.219312801957130432e-02 -2.700489386916160583e-02 -1.239681541919708252e-01 7.314398884773254395e-03
1.641400754451751709e-01 -1.180367544293403625e-01 2.000760287046432495e-01 1.330143064260482788e-01 5.734072327613830566e-01 -4.695276170969009399e-02 -1.401132494211196899e-01 -9.539087116718292236e-02 -1.216128319501876831e-01 6.433809548616409302e-02 -3.875640034675598145e-02 -5.398983508348464966e-02 -2.866618633270263672e-01 -2.663041651248931885e-01 3.086652792990207672e-02 6.611277908086776733e-02 -5.126275867223739624e-02 -4.818849265575408936e-02 -2.234878838062286377e-01 7.002878189086914062e-02 -6.934551149606704712e-02 2.949310839176177979e-01 -1.154016926884651184e-01 -8.446944504976272583e-02 2.081830352544784546e-01 -2.490152791142463684e-02 2.048283070325851440e-02 8.209692686796188354e-02 -6.508930027484893799e-02 -2.783448398113250732e-01 -2.329449802637100220e-01 2.767417393624782562e-02
1.950168609619140625e-02 7.207998540252447128e-03 1.469168462790548801e-03 6.009256932884454727e-03 -1.237942129373550415e-01 4.366804286837577820e-02 -7.406934350728988647e-02 1.163210794329643250e-01 -4.116084054112434387e-02 -7.562227547168731689e-02 1.087753102183341980e-01 1.170664131641387939e-01 -2.447244971990585327e-01 -1.125800386071205139e-01 2.019341439008712769e-01 1.327134668827056885e-01 -5.467663705348968506e-02 -9.513671393506228924e-04 1.480950857512652874e-03 -5.899790674448013306e-02 -1.685214191675186157e-01 3.106086254119873047e-01 -3.786372244358062744e-01 -3.404400050640106201e-01 8.915083855390548706e-02 -5.040504932403564453e-01 -1.576920598745346069e-01 2.655330300331115723e-01 -1.722174435853958130e-01 -1.307822018861770630e-01 5.647039413452148438e-02 3.767262771725654602e-02
-6.835324317216873169e-02 -2.821597270667552948e-02 4.690660536289215088e-02 -9.654282592236995697e-03 1.028353422880172729e-01 -1.207598671317100525e-01 8.320401608943939209e-02 -1.725369691848754883e-01 -9.562619030475616455e-02 -2.518298327922821045e-01 8.197442442178726196e-02 8.904575556516647339e-02 -9.157408773899078369e-02 -1.943063884973526001e-01 6.092232838273048401e-02 3.388204276561737061e-01 -4.924462735652923584e-02 -1.051937565207481384e-01 -3.492769300937652588e-01 -1.078671868890523911e-02 -1.467821151018142700e-01 4.559358581900596619e-02 2.784438244998455048e-02 -2.346983924508094788e-02 1.185949519276618958e-01 -4.416375160217285156e-01 4.597686696797609329e-03 -1.094914823770523071e-01 -3.752806782722473145e-01 2.676730230450630188e-02 -3.916365504264831543e-01 -4.387113079428672791e-02
-7.497754693031311035e-02 -2.139027714729309082e-01 -2.748373709619045258e-02 2.042012214660644531e-01 1.053343340754508972e-01 2.362584508955478668e-02 -1.631907001137733459e-02 -6.884836405515670776e-02 5.777189135551452637e-02 3.992133960127830505e-02 2.238481789827346802e-01 2.087388373911380768e-02 -3.670319020748138428e-01 -1.623669862747192383e-01 -5.327074229717254639e-02 2.290529757738113403e-01 -6.927196681499481201e-02 -5.672074854373931885e-03 1.175423935055732727e-01 -2.176805138587951660e-01 -1.630187630653381348e-01 1.706931591033935547e-01 -2.285369783639907837e-01 -3.195212781429290771e-01 2.857140302658081055e-01 1.471618562936782837e-01 1.211095694452524185e-02 2.724934518337249756e-01 -4.583581909537315369e-02 9.026224166154861450e-02 -3.080857396125793457e-01 -2.423581331968307495e-01
-1.056413874030113220e-01 -1.878839731216430664e-01 -1.090073063969612122e-01 9.124393761157989502e-02 1.917461305856704712e-01 5.290004983544349670e-02 -1.610222458839416504e-01 1.721510738134384155e-01 7.457926124334335327e-02 1.783900149166584015e-02 1.367563456296920776e-01 2.654982209205627441e-01 -2.262569814920425415e-01 -3.117346763610839844e-01 -7.496570795774459839e-02 -2.453865110874176025e-01 1.402750313282012939e-01 -1.499930322170257568e-01 -1.741071790456771851e-01 1.402920633554458618e-01 -1.691641062498092651e-01 -9.295085817575454712e-02 -1.614570021629333496e-01 -2.259812355041503906e-01 2.774829864501953125e-01 -3.159339539706707001e-03 2.224801182746887207e-01 -4.190214723348617554e-02 -2.011545151472091675e-01 -1.086309701204299927e-01 -3.744507730007171631e-01 4.032035544514656067e-02
-8.786816149950027466e-02 -1.219444200396537781e-01 4.475063458085060120e-02 -7.690316438674926758e-02 2.245768457651138306e-01 -8.489461243152618408e-02 -2.252458930015563965e-01 -4.119681566953659058e-02 6.193621829152107239e-02 4.709720611572265625e-03 4.979148134589195251e-02 3.610492646694183350e-01 -1.464743465185165405e-01 -4.200090765953063965e-01 -1.716876178979873657e-01 8.404581993818283081e-02 1.863684952259063721e-01 1.737474650144577026e-01 -7.361911237239837646e-02 3.727440834045410156e-01 1.541060805320739746e-01 2.987302541732788086e-01 -1.175642944872379303e-02 2.364303357899188995e-02 8.753685653209686279e-02 -2.200634479522705078e-01 -5.125499144196510315e-02 1.241245567798614502e-01 1.522488445043563843e-01 2.058101817965507507e-02 -5.424356833100318909e-02 -2.543329000473022461e-01
-7.970981299877166748e-02 -2.545516788959503174e-01 -6.647615134716033936e-02 9.955265372991561890e-02 -1.024048775434494019e-01 9.653996676206588745e-02 -1.448762565851211548e-01 -7.830752432346343994e-02 -1.584967598319053650e-02 -2.283286005258560181e-01 1.491882354021072388e-01 3.554254770278930664e-01 -3.605085909366607666e-01 4.297833889722824097e-02 2.544121444225311279e-02 4.928342998027801514e-02 7.325781136751174927e-02 1.836162507534027100e-01 -3.576236367225646973e-01 -1.176783442497253418e-01 -3.535964787006378174e-01 1.285908669233322144e-01 1.400277763605117798e-02 -1.201269701123237610e-01 -4.012783616781234741e-02 9.293988347053527832e-03 -3.151713013648986816e-01 1.381604373455047607e-01 -3.979863971471786499e-02 -4.509083181619644165e-02 -2.629494667053222656e-01 4.287618771195411682e-02
-7.500883936882019043e-02 -8.320270478725433350e-02 -3.247875720262527466e-02 2.670013904571533203e-01 1.569128036499023438e-01 -7.394171506166458130e-02 -1.086448356509208679e-01 -6.718513369560241699e-02 -1.310825347900390625e-01 1.609271764755249023e-01 2.303387820720672607e-01 1.006410364061594009e-02 -4.155477881431579590e-01 -1.159594506025314331e-01 6.440898776054382324e-02 -1.089705675840377808e-01 -1.145720034837722778e-01 1.803920120000839233e-01 -5.941490083932876587e-02 -7.890100032091140747e-02 -2.502984404563903809e-01 -4.245406016707420349e-02 -2.064867317676544189e-01 -2.584703862667083740e-01 3.324241340160369873e-01 5.227074399590492249e-02 -6.971117109060287476e-02 1.113493591547012329e-01 -2.703953981399536133e-01 -1.530796587467193604e-01 -2.834731042385101318e-01 -1.832856684923171997e-01
-1.795610934495925903e-01 -2.904000580310821533e-01 -4.370030388236045837e-02 1.958088576793670654e-01 3.298923745751380920e-02 -1.788505762815475464e-01 6.806353572756052017e-03 -6.346520036458969116e-02 7.806319743394851685e-02 1.123072504997253418e-01 1.154467612504959106e-01 1.043978962115943432e-03 -3.511207997798919678e-01 -1.541795134544372559e-01 1.557683199644088745e-01 -2.482516169548034668e-01 7.894116640090942383e-02 -8.640011772513389587e-03 -1.393640041351318359e-01 3.566787242889404297e-01 -1.395666897296905518e-01 2.421505600214004517e-01 -1.305291205644607544e-01 -3.708519935607910156e-01 3.039942383766174316e-01 3.904926776885986328e-02 -1.343164779245853424e-02 -5.665817111730575562e-02 -1.192127168178558350e-01 -6.210606545209884644e-02 -1.883243918418884277e-01 6.740380823612213135e-02
-5.536732822656631470e-02 -3.249537944793701172e-02 -8.558382093906402588e-02 2.584148049354553223e-01 3.302713111042976379e-02 1.292547434568405151e-01 -1.549090594053268433e-01 -1.695696413516998291e-01 2.489060908555984497e-01 -1.674714088439941406e-01 -5.797278136014938354e-02 -4.475736245512962341e-02 -1.665336191654205322e-01 -4.405722618103027344e-01 -7.238570135086774826e-03 -2.366379136219620705e-03 1.933953016996383667e-01 2.928156871348619461e-03 -7.220192253589630127e-02 2.784309387207031250e-01 1.716023683547973633e-02 1.690891236066818237e-01 -1.927725821733474731e-01 -8.272001892328262329e-02 -1.916704922914505005e-01 -3.074753582477569580e-01 -5.329803749918937683e-02 1.546705490909516811e-03 -3.157804608345031738e-01 -2.530409991741180420e-01 -7.301020622253417969e-02 1.942446678876876831e-01
1.640659868717193604e-01 1.353982686996459961e-01 -1.367192864418029785e-01 1.037588436156511307e-02 6.237613037228584290e-02 -2.005839496850967407e-01 -8.966457843780517578e-02 -4.068094119429588318e-02 -2.202610224485397339e-01 -3.546898066997528076e-01 1.700230836868286133e-01 8.822775632143020630e-02 -4.051664471626281738e-01 -1.450356394052505493e-01 4.973953589797019958e-02 2.992228139191865921e-03 -6.656468659639358521e-02 9.147381782531738281e-02 -2.641567587852478027e-01 -1.034531556069850922e-02 7.882252335548400879e-02 1.068733036518096924e-01 -1.743972003459930420e-01 -1.704024523496627808e-01 -1.985332369804382324e-01 -3.566820323467254639e-01 -1.491513289511203766e-02 1.359331458806991577e-01 -3.874059021472930908e-02 8.835263550281524658e-02 -3.314795792102813721e-01 1.383709609508514404e-01
-2.004595547914505005e-01 1.782137900590896606e-01 -2.412308193743228912e-02 3.160915076732635498e-01 1.631993055343627930e-01 -3.984592854976654053e-01 -3.271964192390441895e-01 3.313310444355010986e-02 -9.062052704393863678e-03 1.079956516623497009e-01 1.318644434213638306e-01 4.298581480979919434e-01 -2.376522272825241089e-01 7.351304590702056885e-02 -7.091230899095535278e-02 -4.193883016705513000e-02 7.921722531318664551e-02 -1.621178910136222839e-02 1.525830179452896118e-01 -2.878147363662719727e-01 -5.320854112505912781e-02 4.368152841925621033e-02 -1.748574525117874146e-02 -2.189216762781143188e-01 1.293794363737106323e-01 9.823171794414520264e-02 -6.944962590932846069e-02 4.202408343553543091e-02 -1.457843929529190063e-01 -2.261630818247795105e-02 -1.470037847757339478e-01 9.714969992637634277e-02
-4.409476742148399353e-02 2.498992532491683960e-02 -8.331982791423797607e-02 -4.982388764619827271e-02 2.252225875854492188e-01 -1.752013415098190308e-01 -3.134520351886749268e-01 7.180764805525541306e-03 -7.936873286962509155e-02 -1.394053250551223755e-01 1.471723522990942001e-02 4.337559938430786133e-01 -8.267058432102203369e-02 -4.068003892898559570e-01 -1.474838852882385254e-01 -1.544237583875656128e-01 1.484273672103881836e-01 -5.254925787448883057e-02 8.808162063360214233e-02 3.621613606810569763e-02 -1.622856408357620239e-01 6.570389121770858765e-02 7.683379948139190674e-02 -2.836631238460540771e-01 -1.881528943777084351e-01 1.572256535291671753e-01 -2.472466975450515747e-01 6.751042790710926056e-03 -2.450215071439743042e-01 -9.691345691680908203e-02 -3.423520550131797791e-02 1.829946935176849365e-01
2.866384573280811310e-02 -2.479884922504425049e-01 -2.708274696487933397e-04 1.347693614661693573e-02 9.021737426519393921e-02 7.285527139902114868e-02 -4.326641187071800232e-02 2.356840483844280243e-02 4.747816547751426697e-02 -3.195985257625579834e-01 2.230565845966339111e-01 5.323613062500953674e-02 -3.338876664638519287e-01 -4.394210129976272583e-02 8.824504166841506958e-02 3.956950455904006958e-02 1.228050291538238525e-01 1.413375698029994965e-02 -4.506307244300842285e-01 3.807373717427253723e-02 -2.683320343494415283e-01 1.648689955472946167e-01 -1.373095512390136719e-01 -1.447996348142623901e-01 -6.302107125520706177e-02 7.275980710983276367e-02 -3.830965161323547363e-01 2.729787230491638184e-01 6.919252872467041016e-02 2.250205725431442261e-02 -1.377039551734924316e-01 -1.681301891803741455e-01
-7.077974081039428711e-02 -2.326664328575134277e-01 -7.948158681392669678e-02 3.511279225349426270e-01 1.990617364645004272e-01 -1.155940964818000793e-01 -4.660539701581001282e-02 -3.646957129240036011e-02 5.593123286962509155e-02 -1.341814100742340088e-01 1.868572682142257690e-01 2.079360336065292358e-01 -9.833505749702453613e-02 -2.129755020141601562e-01 -6.641349941492080688e-02 -5.861607566475868225e-02 7.088338956236839294e-03 1.755467504262924194e-01 -2.070489823818206787e-01 8.747501671314239502e-02 -2.326139360666275024e-01 7.574748247861862183e-02 -7.387215644121170044e-02 -2.098823040723800659e-01 4.513961076736450195e-01 9.764841198921203613e-02 2.443798035383224487e-01 8.262141793966293335e-02 -1.443697512149810791e-01 -6.771317869424819946e-02 -2.389572709798812866e-01 -1.987096667289733887e-01
1.590830385684967041e-01 -2.420886456966400146e-01 -1.099861636757850647e-01 2.380159050226211548e-01 2.936886847019195557e-01 -1.676957309246063232e-01 -6.902341544628143311e-02 1.706284433603286743e-01 -2.770045213401317596e-02 3.571556881070137024e-03 -8.216338604688644409e-02 2.194553017616271973e-01 -2.548208236694335938e-01 1.781501993536949158e-02 -3.361204266548156738e-01 -1.341702975332736969e-02 1.317009478807449341e-01 8.358012139797210693e-02 7.019597105681896210e-03 6.288831681013107300e-02 4.180977120995521545e-02 1.598515361547470093e-01 -4.007870703935623169e-02 -2.186599075794219971e-01 -1.906780749559402466e-01 -1.880253255367279053e-01 -8.074690401554107666e-02 2.978409230709075928e-01 -2.518833577632904053e-01 3.611839935183525085e-02 -1.708749234676361084e-01 -3.147085905075073242e-01
-2.275889813899993896e-01 7.021587342023849487e-02 -1.915870606899261475e-01 -1.360008269548416138e-01 1.482668519020080566e-01 3.637281060218811035e-02 -4.456000924110412598e-01 7.473887503147125244e-02 -2.131198644638061523e-01 3.715210780501365662e-02 -4.287188127636909485e-02 3.029045462608337402e-01 -1.762710958719253540e-01 -1.754465848207473755e-01 1.000977121293544769e-02 -1.044622361660003662e-01 1.215572729706764221e-01 3.838647529482841492e-02 -1.091827452182769775e-01 -1.427996903657913208e-01 -5.821883305907249451e-02 -5.182428285479545593e-02 -1.495971232652664185e-01 -2.218082547187805176e-01 -1.949182003736495972e-01 -3.113959431648254395e-01 9.550248086452484131e-02 2.360657304525375366e-01 -2.142121940851211548e-01 -2.092443704605102539e-01 -1.753693670034408569e-01 3.027083165943622589e-02
1.147408708930015564e-01 -2.462876215577125549e-02 1.157068684697151184e-01 3.061597347259521484e-01 2.935086786746978760e-01 5.223115533590316772e-02 1.613598018884658813e-01 1.075086891651153564e-01 4.090375304222106934e-01 -1.274277120828628540e-01 5.271317437291145325e-02 3.393999934196472168e-01 -3.788860440254211426e-01 -3.532822057604789734e-02 -2.692484259605407715e-01 8.904650062322616577e-02 1.382239162921905518e-01 1.297477334737777710e-01 -6.908047944307327271e-02 1.905418932437896729e-01 -5.389286205172538757e-02 1.164214015007019043e-01 -1.136036366224288940e-01 -1.166036203503608704e-01 8.407387882471084595e-02 -1.592953503131866455e-01 -6.368294358253479004e-02 -1.585353314876556396e-01 6.877890974283218384e-02 -1.918016076087951660e-01 -3.042512806132435799e-03 -5.243061482906341553e-02
1.396090835332870483e-01 -7.203886657953262329e-02 -1.358274668455123901e-01 2.886730432510375977e-01 2.262187153100967407e-01 -2.518259584903717041e-01 -3.459586203098297119e-02 1.327673941850662231e-01 -2.290109843015670776e-01 7.949888706207275391e-02 3.098892867565155029e-01 3.124365806579589844e-01 -2.213646322488784790e-01 -1.623170524835586548e-01 -6.239150464534759521e-02 -1.262754946947097778e-01 9.884648025035858154e-02 1.793995797634124756e-01 -2.243849337100982666e-01 2.409899048507213593e-02 -8.562943339347839355e-02 3.227769434452056885e-01 -2.448356151580810547e-01 1.292136162519454956e-01 1.675245761871337891e-01 1.126440316438674927e-01 -1.340355575084686279e-01 -5.410818848758935928e-03 -1.619419008493423462e-01 5.460935831069946289e-02 -1.277862936258316040e-01 -8.482197672128677368e-02
4.769637063145637512e-02 -8.817610889673233032e-02 5.445087328553199768e-02 2.662639319896697998e-01 1.809771060943603516e-01 -2.874878644943237305e-01 -2.424339056015014648e-01 -1.585542112588882446e-01 -9.300396591424942017e-02 -7.479372620582580566e-02 -6.538542360067367554e-02 1.755739599466323853e-01 -2.516174614429473877e-01 -2.993788421154022217e-01 -4.933856800198554993e-02 1.253287047147750854e-01 1.822905801236629486e-02 -2.487577944993972778e-01 5.464520677924156189e-02 4.226318299770355225e-01 -5.900226905941963196e-02 9.971015155315399170e-02 -4.347378760576248169e-02 -5.125221610069274902e-02 3.696822822093963623e-01 4.249040037393569946e-02 1.188762579113245010e-02 5.385579168796539307e-02 -1.731430888175964355e-01 -5.903926212340593338e-03 -1.053289324045181274e-02 -2.509062886238098145e-01
-2.452783733606338501e-01 -1.483841985464096069e-01 7.052198052406311035e-02 -1.600583642721176147e-01 -3.818110376596450806e-02 -9.544860571622848511e-02 -2.740538865327835083e-02 1.438120100647211075e-02 1.305161695927381516e-02 -1.898744851350784302e-01 2.740505039691925049e-01 -4.913618788123130798e-02 -2.893646657466888428e-01 -4.080512747168540955e-02 -2.128707617521286011e-01 2.767833769321441650e-01 -1.205022931098937988e-01 2.983357012271881104e-02 -1.655811071395874023e-01 -4.581509158015251160e-02 -1.412358321249485016e-02 -9.426662325859069824e-02 -1.688993126153945923e-01 -3.244305551052093506e-01 6.177644431591033936e-02 -4.463554620742797852e-01 -9.898357838392257690e-02 -4.480497445911169052e-03 -2.920346856117248535e-01 -8.196410536766052246e-02 -1.511104404926300049e-01 -1.978455632925033569e-01
-1.289293169975280762e-01 4.307925328612327576e-02 1.281577199697494507e-01 2.853360772132873535e-01 2.215199470520019531e-01 -7.571252994239330292e-03 -3.935195878148078918e-02 2.653261125087738037e-01 2.057741731405258179e-01 -1.534715443849563599e-01 -1.091714873909950256e-01 1.764010637998580933e-01 -2.078884094953536987e-01 -3.960801362991333008e-01 8.791244029998779297e-02 -6.535019725561141968e-02 7.233885675668716431e-02 -7.256621867418289185e-02 -3.336679935455322266e-01 1.455531716346740723e-01 5.552884191274642944e-02 1.187641024589538574e-01 2.048514187335968018e-01 -2.170453965663909912e-01 -1.818494498729705811e-01 -2.140285074710845947e-01 -2.038789540529251099e-01 6.763608008623123169e-02 1.414472162723541260e-01 2.856128104031085968e-02 -2.090975642204284668e-01 -5.227878317236900330e-02
-1.532447189092636108e-01 -2.630052268505096436e-01 6.373453140258789062e-02 1.424314081668853760e-01 3.531208038330078125e-01 -2.325363904237747192e-01 -2.474902756512165070e-02 9.239858388900756836e-02 1.412132233381271362e-01 1.170938163995742798e-01 -3.347014263272285461e-02 1.381776332855224609e-01 -2.305570691823959351e-01 -1.533327158540487289e-02 -4.445368051528930664e-01 8.756636828184127808e-02 2.092718146741390228e-02 -1.519376337528228760e-01 -2.580649256706237793e-01 -1.425522472709417343e-02 -2.004503011703491211e-01 2.527063190937042236e-01 6.504626013338565826e-03 -1.153918355703353882e-02 1.561898291110992432e-01 1.918234489858150482e-02 -1.748373955488204956e-01 1.963287405669689178e-02 -1.264139562845230103e-01 -3.064073026180267334e-01 -1.427517235279083252e-01 4.515914618968963623e-02
-1.469932496547698975e-01 3.091272898018360138e-02 -3.561299741268157959e-01 2.387178875505924225e-02 1.597714424133300781e-01 -4.107472598552703857e-01 -3.556426167488098145e-01 5.398805812001228333e-02 -2.053166739642620087e-02 7.498472929000854492e-02 -1.012882888317108154e-01 4.494407400488853455e-02 -1.094842925667762756e-01 -2.603125572204589844e-01 4.504619911313056946e-02 1.096784323453903198e-01 -5.557937547564506531e-02 -1.088281907141208649e-02 -2.069200575351715088e-01 -4.886658489704132080e-02 -3.247682154178619385e-01 -5.260388180613517761e-02 -2.296951115131378174e-01 -6.388488411903381348e-02 8.289157599210739136e-02 -1.751217991113662720e-01 1.141427643597126007e-02 2.946218848228454590e-01 -1.067914441227912903e-01 1.486132387071847916e-02 6.835122406482696533e-02 -2.449665963649749756e-01
1.037506163120269775e-01 2.121669985353946686e-02 3.308594226837158203e-02 6.520206481218338013e-02 1.457702070474624634e-01 -4.925797879695892334e-02 -2.125238776206970215e-01 -1.293212920427322388e-01 2.155764698982238770e-01 -1.446259915828704834e-01 -8.370753377676010132e-02 1.858602911233901978e-01 -9.445081651210784912e-02 -3.553221225738525391e-01 -1.377408206462860107e-02 -1.866142600774765015e-01 2.004625974223017693e-03 1.483937799930572510e-01 6.299835443496704102e-02 1.216976568102836609e-01 -1.896657645702362061e-01 8.077821880578994751e-02 1.787803694605827332e-02 8.281216025352478027e-02 -9.354892373085021973e-02 -1.702847033739089966e-01 1.050767973065376282e-01 -5.362613126635551453e-02 -4.696293175220489502e-01 2.209676057100296021e-01 -4.479930400848388672e-01 -8.076440542936325073e-02
-2.063996642827987671e-01 -7.354633510112762451e-02 -3.466205000877380371e-01 5.143506452441215515e-02 4.015089571475982666e-02 -8.772675693035125732e-02 -2.695899605751037598e-01 -1.677030026912689209e-01 8.969954401254653931e-02 -2.374069988727569580e-01 -1.740528345108032227e-01 -3.907187283039093018e-02 -1.898102015256881714e-01 -3.701655268669128418e-01 -4.998836293816566467e-02 2.332632541656494141e-01 1.238341405987739563e-01 -1.958820521831512451e-01 -4.035466164350509644e-02 9.710326790809631348e-02 -2.076103724539279938e-02 -2.122186310589313507e-02 -1.918622702360153198e-01 6.333108991384506226e-02 -1.395168155431747437e-01 -1.981678456068038940e-01 -6.902899593114852905e-02 1.662284582853317261e-01 -9.105296432971954346e-02 -1.716648489236831665e-01 -3.796465396881103516e-01 1.157959327101707458e-01
1.302690505981445312e-01 2.513335458934307098e-02 -1.627940237522125244e-01 6.182366982102394104e-02 3.438962623476982117e-02 -4.053533077239990234e-02 -1.748778671026229858e-01 -2.889918386936187744e-01 -5.501319468021392822e-02 1.499903798103332520e-01 -1.050898581743240356e-01 2.282644212245941162e-01 -2.972491681575775146e-01 -1.054396554827690125e-01 -6.369672715663909912e-02 7.615856826305389404e-02 3.900587260723114014e-01 3.371747955679893494e-02 -3.792920708656311035e-01 2.533190846443176270e-01 9.940853342413902283e-03 2.679826617240905762e-01 -1.531997174024581909e-01 -1.623899638652801514e-01 -2.910896763205528259e-02 -9.747729450464248657e-02 1.040017828345298767e-01 -1.273718010634183884e-02 1.980379819869995117e-01 1.912059485912322998e-01 -2.215272635221481323e-01 -8.885453641414642334e-02
-2.410639822483062744e-01 -8.243733644485473633e-02 -2.389889210462570190e-01 2.063177675008773804e-01 -9.195118211209774017e-03 -2.241897163912653923e-03 1.365683786571025848e-02 -1.464051604270935059e-01 -6.132546439766883850e-02 1.417201478034257889e-03 -8.730633556842803955e-02 3.529646694660186768e-01 -2.603060007095336914e-01 -2.719086110591888428e-01 9.508803486824035645e-02 2.639168202877044678e-01 5.694128572940826416e-02 1.127170398831367493e-01 -1.588108688592910767e-01 9.458566457033157349e-02 -3.246889710426330566e-01 2.378733605146408081e-01 2.005040347576141357e-01 7.106267660856246948e-02 1.374532282352447510e-01 -2.116929292678833008e-01 -1.268618404865264893e-01 1.085913032293319702e-01 -1.229042783379554749e-01 -8.358161896467208862e-03 -2.980529963970184326e-01 -6.606875360012054443e-02
7.451730221509933472e-02 2.006130069494247437e-01 4.656879231333732605e-02 5.047578737139701843e-02 9.065833874046802521e-03 1.062372047454118729e-02 6.755129247903823853e-02 1.045611500740051270e-01 1.367378383874893188e-01 -1.888121664524078369e-01 4.506575316190719604e-02 1.981660127639770508e-01 -1.428821235895156860e-01 -1.839298009872436523e-01 -3.714011237025260925e-02 1.115995198488235474e-01 1.223785206675529480e-01 1.811569482088088989e-01 -4.712005853652954102e-01 1.218943372368812561e-01 -2.675526440143585205e-01 1.994504183530807495e-01 -2.190345525741577148e-01 -2.734271287918090820e-01 -1.557135581970214844e-01 -3.247692435979843140e-02 -9.591028094291687012e-02 1.407937258481979370e-01 8.167586289346218109e-03 -1.467099064029753208e-04 -2.574512362480163574e-01 -3.613996803760528564e-01
-1.354450732469558716e-01 -1.709162592887878418e-01 -6.130320578813552856e-02 2.096734475344419479e-03 1.266412585973739624e-01 -1.293569058179855347e-01 -2.278675585985183716e-01 8.550605922937393188e-02 -1.446360349655151367e-01 -1.119400188326835632e-01 9.866201877593994141e-02 4.983489513397216797e-01 -6.054176762700080872e-02 -4.329920411109924316e-01 -1.720367744565010071e-02 -1.874292356660589576e-04 7.665874063968658447e-02 -1.959460228681564331e-01 4.192294925451278687e-02 -1.421024948358535767e-01 -1.173115968704223633e-01 2.296355217695236206e-01 -4.912234097719192505e-02 -2.844074666500091553e-01 -1.513505876064300537e-01 1.245467066764831543e-01 -2.427307069301605225e-01 1.309128850698471069e-02 -1.202931180596351624e-01 8.305411785840988159e-02 -1.183334663510322571e-01 1.574719399213790894e-01
-1.794348061084747314e-01 -1.068165898323059082e-01 -4.473077505826950073e-02 1.401873230934143066e-01 4.336586222052574158e-02 -2.026998847723007202e-01 -5.969861149787902832e-02 1.132269576191902161e-01 -9.533572942018508911e-02 1.248679216951131821e-02 1.901964992284774780e-01 -4.399497807025909424e-02 -1.179092824459075928e-01 -8.006556332111358643e-02 -2.158161848783493042e-01 1.191033124923706055e-01 2.002765610814094543e-02 1.346392333507537842e-01 -5.546618700027465820e-01 2.297615259885787964e-01 -5.903406441211700439e-02 1.817956268787384033e-01 -6.374139338731765747e-02 -7.156704366207122803e-02 -3.114310093224048615e-02 -5.206580162048339844e-01 -5.855786427855491638e-02 -9.375873208045959473e-02 -1.068641543388366699e-01 -2.354146912693977356e-02 -1.440497785806655884e-01 -7.259666919708251953e-02
2.034927010536193848e-01 1.060904487967491150e-01 -2.059470713138580322e-01 1.005473081022500992e-03 -6.857626722194254398e-04 -8.441855758428573608e-02 9.964159876108169556e-02 5.775897949934005737e-02 1.798595935106277466e-01 2.558732219040393829e-02 -2.056627720594406128e-02 2.584971189498901367e-01 -2.957391738891601562e-01 -4.087760448455810547e-01 7.289832830429077148e-02 -8.644635975360870361e-02 1.635487079620361328e-01 3.461788892745971680e-01 -8.032809197902679443e-02 1.975833438336849213e-02 -2.024685144424438477e-01 7.390340417623519897e-02 -2.744712829589843750e-01 -1.110045313835144043e-01 -9.337820112705230713e-02 -2.073584198951721191e-01 -2.805677056312561035e-01 -5.400804430246353149e-02 1.089766994118690491e-02 -7.327260100282728672e-04 -2.585834562778472900e-01 -1.704546362161636353e-01
-2.226319164037704468e-01 2.721895277500152588e-01 -1.295891702175140381e-01 -8.258800208568572998e-02 1.193333342671394348e-01 7.319021224975585938e-02 -1.268424093723297119e-01 -2.461836636066436768e-01 -2.844272181391716003e-02 1.958069354295730591e-01 -1.057873815298080444e-01 3.454203009605407715e-01 7.131385803222656250e-02 -3.445248603820800781e-01 -1.135586295276880264e-02 -1.975042372941970825e-01 -5.300899595022201538e-02 -1.035679429769515991e-01 -3.376995399594306946e-02 -4.845756664872169495e-02 4.416286014020442963e-03 1.818751990795135498e-01 -2.561212182044982910e-01 -3.057301342487335205e-01 -8.750303089618682861e-02 -2.565736174583435059e-01 -1.061405539512634277e-01 -2.350324764847755432e-02 -1.785654127597808838e-01 -7.587128132581710815e-02 -2.913081049919128418e-01 8.286324888467788696e-02
-1.863648146390914917e-01 -2.888092100620269775e-01 -7.973964512348175049e-02 -9.110925346612930298e-02 2.560141980648040771e-01 1.087059527635574341e-01 1.807172037661075592e-02 1.105468273162841797e-01 2.422234266996383667e-01 -3.292387425899505615e-01 -3.054007515311241150e-02 2.162435203790664673e-01 -1.050084531307220459e-01 -2.494958341121673584e-01 -2.644911408424377441e-02 -7.701570540666580200e-02 6.360188126564025879e-02 -6.260298192501068115e-02 -2.941392660140991211e-01 -1.196457520127296448e-01 -2.076527625322341919e-01 3.618340790271759033e-01 -2.650388889014720917e-02 -2.726427614688873291e-01 8.841837942600250244e-02 5.431475862860679626e-02 -2.112649083137512207e-01 1.871276795864105225e-01 8.739127963781356812e-02 8.257547765970230103e-02 -1.281435340642929077e-01 5.872733891010284424e-02
8.474708348512649536e-02 7.340050488710403442e-02 -9.692083299160003662e-02 -2.224397100508213043e-02 9.849788993597030640e-02 6.102125719189643860e-02 -3.270460665225982666e-01 5.015553534030914307e-02 -1.274676471948623657e-01 -8.401882648468017578e-02 -1.827525645494461060e-01 1.468852460384368896e-01 -2.435536384582519531e-01 -2.789671421051025391e-01 1.513006687164306641e-01 -2.158693410456180573e-02 1.053024735301733017e-02 1.482783108949661255e-01 -2.494465261697769165e-01 3.815608099102973938e-02 -1.115098670125007629e-01 1.517853885889053345e-01 -1.881151646375656128e-01 -4.147504568099975586e-01 -1.378609240055084229e-01 -3.237475454807281494e-01 6.686881184577941895e-02 -1.015089452266693115e-01 -2.749172449111938477e-01 -1.914106756448745728e-01 -2.882225252687931061e-02 1.885862201452255249e-01
-1.296407282352447510e-01 5.042612552642822266e-02 -1.806360334157943726e-01 1.665805280208587646e-01 3.526106104254722595e-02 -2.130144685506820679e-01 1.256234645843505859e-01 3.159262123517692089e-04 -2.160782180726528168e-02 -1.798390746116638184e-01 1.648215949535369873e-02 7.539112865924835205e-02 -1.210416406393051147e-01 -9.764596074819564819e-02 2.167403399944305420e-01 2.267581224441528320e-02 8.764237910509109497e-02 -5.684965476393699646e-02 -4.346243441104888916e-01 -3.142619132995605469e-02 -5.233162268996238708e-02 3.490420579910278320e-01 -5.623073503375053406e-02 -2.651436328887939453e-01 3.359516710042953491e-02 -2.884062826633453369e-01 -3.955235779285430908e-01 7.456073909997940063e-02 -2.388463914394378662e-01 9.938938170671463013e-02 -1.550718694925308228e-01 -1.064054220914840698e-01
-2.317669056355953217e-02 5.901515111327171326e-02 -1.165502667427062988e-01 2.584303021430969238e-01 3.176254034042358398e-01 -1.272101849317550659e-01 -6.511397659778594971e-02 -3.916650265455245972e-02 5.018115416169166565e-02 1.689996570348739624e-01 8.855881541967391968e-02 2.116833627223968506e-01 -2.375400066375732422e-01 1.549567282199859619e-02 -9.498040378093719482e-02 -5.154421553015708923e-02 -1.389817297458648682e-01 -2.565646469593048096e-01 -2.719320356845855713e-01 1.489672064781188965e-02 -1.302960608154535294e-02 7.615068554878234863e-02 -5.481055378913879395e-02 -1.985776871442794800e-01 1.642206758260726929e-01 -6.399872899055480957e-02 3.758558332920074463e-01 2.324703633785247803e-01 -2.336880117654800415e-01 -4.195548221468925476e-02 -3.835847675800323486e-01 -5.562874674797058105e-02
-1.198571873828768730e-03 -9.982765465974807739e-02 -1.785723119974136353e-01 9.132542461156845093e-02 1.602794080972671509e-01 -1.071472838521003723e-02 -6.612926721572875977e-02 9.469494223594665527e-02 2.288491725921630859e-01 3.942252695560455322e-02 7.996175438165664673e-02 4.331564009189605713e-01 -2.482846379280090332e-01 -2.012469172477722168e-01 4.764074087142944336e-02 -1.105752289295196533e-01 1.463100761175155640e-01 -5.734514817595481873e-02 -2.065067738294601440e-01 4.293758422136306763e-02 -1.642150431871414185e-01 -1.083756834268569946e-01 -2.177932262420654297e-01 -2.503761351108551025e-01 3.046927154064178467e-01 9.538564085960388184e-02 2.704042196273803711e-01 1.712355203926563263e-02 -9.716089069843292236e-02 -6.058297678828239441e-02 -3.677580356597900391e-01 6.596540659666061401e-02
-2.574006319046020508e-01 1.954388990998268127e-02 6.798967719078063965e-02 1.625187993049621582e-01 7.889799773693084717e-02 5.643279477953910828e-02 7.139764726161956787e-02 -2.010876685380935669e-01 4.321899637579917908e-02 1.505248993635177612e-02 -8.112530410289764404e-02 4.343318641185760498e-01 -1.762150824069976807e-01 -2.440026402473449707e-01 2.003999650478363037e-01 1.597561538219451904e-01 1.485441625118255615e-01 1.354547441005706787e-01 7.613547146320343018e-02 1.654147058725357056e-01 -2.650086879730224609e-01 2.218405902385711670e-01 1.759624183177947998e-01 -8.200661838054656982e-02 3.990401700139045715e-02 -2.452326416969299316e-01 -2.475258558988571167e-01 9.322017431259155273e-02 -1.316522359848022461e-01 1.814850047230720520e-02 -3.306485414505004883e-01 -6.640880554914474487e-02
-1.954473257064819336e-01 -1.000156030058860779e-01 -4.154776781797409058e-02 3.910669684410095215e-01 6.563328951597213745e-02 5.776993930339813232e-02 -1.668450795114040375e-02 7.700095325708389282e-02 2.150614410638809204e-01 8.529554307460784912e-02 -8.279237896203994751e-02 2.984485924243927002e-01 -3.276467621326446533e-01 -1.885835528373718262e-01 -9.042667597532272339e-02 -4.986858367919921875e-02 1.434393674135208130e-01 -2.431139051914215088e-01 -1.165099740028381348e-01 2.386355698108673096e-01 -1.181191056966781616e-01 7.711742818355560303e-02 -2.782597839832305908e-01 -2.436554878950119019e-01 1.234322041273117065e-01 1.001538857817649841e-01 6.161746755242347717e-02 1.582203060388565063e-01 -2.146162390708923340e-01 -5.045085772871971130e-02 -2.653468847274780273e-01 -1.563328690826892853e-02
1.921029090881347656e-01 2.548021376132965088e-01 -1.426027715206146240e-01 2.383170090615749359e-02 8.352082967758178711e-02 -1.859269440174102783e-01 1.997673064470291138e-01 4.830812662839889526e-02 3.261967599391937256e-01 -1.806114166975021362e-01 7.596801966428756714e-02 1.528780013322830200e-01 -3.095816075801849365e-01 -1.876730620861053467e-01 -1.383314561098814011e-02 1.078097224235534668e-01 1.586363464593887329e-01 3.288137316703796387e-01 -1.891014277935028076e-01 -2.453975006937980652e-02 -9.683576226234436035e-02 1.521834731101989746e-01 -2.606854438781738281e-01 -1.125154942274093628e-01 -4.688977450132369995e-02 -9.372480958700180054e-02 -2.169881314039230347e-01 -1.608757674694061279e-01 -7.066156715154647827e-02 1.828599721193313599e-01 -2.409344762563705444e-01 -1.386086493730545044e-01
4.898121953010559082e-02 1.876507550477981567e-01 -2.490407414734363556e-02 2.621571719646453857e-02 2.926643490791320801e-01 3.912720829248428345e-02 1.992226690053939819e-01 8.755186572670936584e-03 1.092550754547119141e-01 -4.451850429177284241e-03 -3.705308586359024048e-02 2.853488624095916748e-01 -2.347912192344665527e-01 5.765049532055854797e-02 5.154768377542495728e-02 1.403416246175765991e-01 3.433617949485778809e-02 -1.688352823257446289e-01 -2.855738699436187744e-01 5.596017092466354370e-02 -1.739053875207901001e-01 2.920376062393188477e-01 -4.172754585742950439e-01 -1.878651082515716553e-01 1.893889904022216797e-01 9.701384603977203369e-02 -1.132221817970275879e-01 2.737230956554412842e-01 -2.356013506650924683e-01 -4.037148132920265198e-02 -1.062566563487052917e-01 -1.334644705057144165e-01
-1.697831153869628906e-01 -1.106653064489364624e-01 7.222381979227066040e-02 3.723812848329544067e-02 1.234341710805892944e-01 -3.041926324367523193e-01 -3.685389757156372070e-01 -1.402403041720390320e-02 -1.339271664619445801e-01 -2.938491702079772949e-01 1.789796911180019379e-02 2.581051550805568695e-02 -1.346604973077774048e-01 -1.891013979911804199e-01 8.956707315519452095e-04 1.255985498428344727e-01 1.634318754076957703e-02 1.824374683201313019e-02 -2.204815149307250977e-01 -1.171404793858528137e-01 -3.060733079910278320e-01 -9.368185698986053467e-02 -1.862319856882095337e-01 -2.023800760507583618e-01 2.457117103040218353e-02 -3.172043561935424805e-01 -2.191211879253387451e-01 -4.055900871753692627e-02 -3.418790996074676514e-01 -1.197467595338821411e-01 1.015511006116867065e-01 -1.233851443976163864e-02
-1.209922656416893005e-01 -2.280986011028289795e-01 -5.350650288164615631e-03 8.929235860705375671e-03 1.692221462726593018e-01 -4.446955025196075439e-01 -1.241114512085914612e-01 -5.632831156253814697e-02 -9.088873863220214844e-02 -2.215750962495803833e-01 3.315897583961486816e-01 1.339701563119888306e-01 -3.020771145820617676e-01 -1.792916655540466309e-01 8.354564011096954346e-02 1.300287395715713501e-01 1.102943122386932373e-01 5.209036171436309814e-02 -1.274754106998443604e-01 1.629616767168045044e-01 -2.934555336833000183e-02 1.913416571915149689e-02 -1.865668594837188721e-01 -1.923062205314636230e-01 -1.261055022478103638e-01 -3.238131403923034668e-01 -7.247874885797500610e-02 -2.423849105834960938e-01 -8.951794356107711792e-02 1.063051894307136536e-01 4.362270981073379517e-02 1.379789859056472778e-01
-1.863142102956771851e-02 -8.282359689474105835e-02 -3.900864347815513611e-02 4.147193431854248047e-01 1.109277978539466858e-01 -9.682740271091461182e-02 1.810658872127532959e-01 4.708078876137733459e-02 2.620623409748077393e-01 -5.011611431837081909e-02 2.252102084457874298e-02 2.181330174207687378e-01 -3.608178794384002686e-01 -1.093447506427764893e-01 -8.537994325160980225e-02 4.925546050071716309e-02 1.793138086795806885e-01 -3.012321591377258301e-01 -2.441091686487197876e-01 3.491881117224693298e-02 -1.330892145633697510e-01 1.205401048064231873e-01 -2.924758791923522949e-01 -2.030153200030326843e-02 1.070994585752487183e-01 -4.546003416180610657e-02 2.382034212350845337e-01 1.466380655765533447e-01 4.284275695681571960e-02 8.097136020660400391e-02 -2.605197429656982422e-01 1.466813236474990845e-01
-1.026450693607330322e-01 2.401725621894001961e-03 -2.021136507391929626e-02 1.892338246107101440e-01 5.414812639355659485e-02 -1.085262373089790344e-01 9.730127453804016113e-02 1.394741237163543701e-01 1.472932398319244385e-01 4.634683951735496521e-02 1.331684738397598267e-01 2.945424318313598633e-01 -2.285880744457244873e-01 -7.078713923692703247e-02 -7.488173246383666992e-02 -1.559440940618515015e-01 8.596927672624588013e-02 1.095057092607021332e-02 -3.072335124015808105e-01 1.160228392109274864e-03 -9.156764298677444458e-02 -1.063204854726791382e-01 -1.243105083703994751e-01 -3.649165630340576172e-01 4.150516688823699951e-01 -1.098001841455698013e-02 1.165502239018678665e-02 2.375605106353759766e-01 -2.414296418428421021e-01 -1.947676762938499451e-03 -3.334000110626220703e-01 1.595965921878814697e-01
[truncated: 3,282,682 more chars]
