# Supplementary material for: The Language of Innovation
Source: PLoS One. 2020 Apr 30;15(4):e0230107. doi: 10.1371/journal.pone.0230107 (PMC7194493; doi:10.1371/journal.pone.0230107)
Supplement: S24 File — (GZ) [file pone.0230107.s024.tar.gz › 2002-2006/V2Run_8_VS_4500_embeddings2002-2006ED32.txt]

3.428166806697845459e-01 1.656983196735382080e-01 5.522717535495758057e-02 -2.534269690513610840e-01 -2.665911614894866943e-01 -3.370263380929827690e-03 -5.011518020182847977e-03 -2.314735576510429382e-02 -1.943537890911102295e-01 1.481874436140060425e-01 -2.850901782512664795e-01 8.763247728347778320e-02 2.670509219169616699e-01 -2.705690562725067139e-01 1.967802196741104126e-01 1.752568595111370087e-02 -7.198237627744674683e-02 -6.826253235340118408e-02 -3.199000656604766846e-02 -3.967859745025634766e-01 -7.921507954597473145e-02 1.732655316591262817e-01 2.335321903228759766e-01 2.089955843985080719e-02 2.455173730850219727e-01 6.306182593107223511e-03 3.207870572805404663e-02 -1.707181185483932495e-01 -8.784960210323333740e-02 6.820268183946609497e-02 1.021156609058380127e-01 1.048680394887924194e-01
-3.877053037285804749e-02 2.064715772867202759e-01 1.108649075031280518e-01 -8.172217011451721191e-02 -3.475528359413146973e-01 9.986820816993713379e-02 3.115186989307403564e-01 4.624702036380767822e-02 -2.357744425535202026e-01 1.231462061405181885e-01 -3.965236246585845947e-01 1.173523440957069397e-01 1.688827201724052429e-02 2.667599916458129883e-01 6.603871285915374756e-02 -1.840533316135406494e-01 1.891410723328590393e-02 -1.342222243547439575e-01 3.277790499851107597e-03 -1.074552983045578003e-01 4.725931212306022644e-02 2.865881919860839844e-01 5.178124085068702698e-02 -2.216511666774749756e-01 2.456530779600143433e-01 2.606255114078521729e-01 -5.615144968032836914e-02 -1.774612963199615479e-01 -9.861408174037933350e-02 4.064854979515075684e-02 1.111417263746261597e-01 5.247693881392478943e-02
-3.977347165346145630e-02 1.744055449962615967e-01 -9.196642786264419556e-02 3.445333242416381836e-02 -8.341916650533676147e-02 1.912915892899036407e-02 3.036256134510040283e-01 -2.119601070880889893e-01 2.931138575077056885e-01 8.328969031572341919e-02 -9.631956368684768677e-02 2.025662809610366821e-01 -1.316812783479690552e-01 1.070902422070503235e-01 -1.344899833202362061e-02 -1.380438059568405151e-01 1.890548318624496460e-01 -6.049609556794166565e-02 1.308923214673995972e-01 -3.979528248310089111e-01 -3.447266519069671631e-01 3.510783314704895020e-01 1.286748647689819336e-01 -8.187080919742584229e-02 3.144555957987904549e-03 5.022677779197692871e-02 -2.096132189035415649e-02 -1.199193224310874939e-01 -2.087106183171272278e-02 -2.195166498422622681e-01 2.760108411312103271e-01 -1.720420271158218384e-02
1.076522246003150940e-01 8.907680213451385498e-02 -9.507619589567184448e-02 -9.655872732400894165e-02 -5.025202035903930664e-02 1.901971362531185150e-02 4.238599166274070740e-02 -8.876769989728927612e-02 -4.879373684525489807e-02 2.289309501647949219e-01 -2.097955942153930664e-01 5.659797415137290955e-02 3.931231051683425903e-02 2.145834639668464661e-02 2.589789927005767822e-01 3.758814632892608643e-01 -1.366631835699081421e-01 4.983909893780946732e-04 -2.939072204753756523e-03 -3.950578868389129639e-01 -7.179446518421173096e-02 4.009324684739112854e-02 6.876265257596969604e-02 -1.352389752864837646e-01 1.522816568613052368e-01 3.591642379760742188e-01 4.030005633831024170e-01 -2.410153895616531372e-01 -1.279809921979904175e-01 3.999792411923408508e-02 3.799421340227127075e-02 -2.013308703899383545e-01
-7.936535775661468506e-02 2.075744271278381348e-01 -1.311057060956954956e-01 -1.553896218538284302e-01 -2.521898150444030762e-01 -1.537600308656692505e-01 -3.030169755220413208e-02 -5.139571428298950195e-02 -1.008844077587127686e-01 -2.561034448444843292e-02 -5.537552013993263245e-02 1.923851966857910156e-01 2.550870478153228760e-01 4.484007880091667175e-02 -1.347906887531280518e-01 -6.773234158754348755e-02 3.301329016685485840e-01 -1.281026750802993774e-01 -1.476644128561019897e-01 -3.609739542007446289e-01 -8.674498647451400757e-02 2.701625227928161621e-01 3.762576580047607422e-01 -3.440471887588500977e-01 5.665462091565132141e-02 -4.220257326960563660e-02 1.417822670191526413e-02 -8.567087352275848389e-03 -6.649920716881752014e-03 -1.274352818727493286e-01 1.952335536479949951e-01 1.040887366980314255e-02
-9.822234511375427246e-02 3.942432999610900879e-01 -2.088388949632644653e-01 -4.182739648967981339e-03 -2.534142732620239258e-01 -9.989661723375320435e-02 1.200412139296531677e-01 -2.192244529724121094e-01 1.658175587654113770e-01 -1.656422764062881470e-01 -1.144851520657539368e-01 1.342155039310455322e-01 2.383817881345748901e-01 7.590753585100173950e-02 1.105754673480987549e-01 2.109976559877395630e-01 -4.433059692382812500e-02 -7.552778813987970352e-03 -1.223563496023416519e-02 -3.160488903522491455e-01 -1.407488733530044556e-01 2.449079006910324097e-01 1.919146627187728882e-01 -1.380742192268371582e-01 -2.696728520095348358e-02 1.304050981998443604e-01 3.252257704734802246e-01 1.712333858013153076e-01 -8.409986644983291626e-02 -1.949660927057266235e-01 1.163633912801742554e-01 6.537918001413345337e-03
-2.950750105082988739e-02 2.257885932922363281e-01 1.625194847583770752e-01 8.348809927701950073e-02 -2.905924916267395020e-01 -1.418738514184951782e-01 3.023197054862976074e-01 -2.658664882183074951e-01 1.098894104361534119e-01 -1.036014109849929810e-01 -1.002453863620758057e-01 1.123793646693229675e-01 6.141405180096626282e-02 -1.705845631659030914e-02 -9.967505931854248047e-02 -4.504243656992912292e-02 2.768223583698272705e-01 -3.167323023080825806e-02 1.594993174076080322e-01 -4.115412533283233643e-01 -2.268664073199033737e-03 3.726997077465057373e-01 1.169175580143928528e-01 -2.387696653604507446e-01 3.326792269945144653e-02 -5.677867308259010315e-02 1.882586330175399780e-01 5.206261947751045227e-02 -2.387974858283996582e-01 -4.527812357991933823e-03 -5.600179359316825867e-02 -4.363070428371429443e-02
-2.118807733058929443e-01 1.757459640502929688e-01 -7.070086896419525146e-03 1.988468319177627563e-01 -4.620499014854431152e-01 1.669149249792098999e-01 -1.054176017642021179e-01 1.118942257016897202e-02 8.042477071285247803e-02 1.539236158132553101e-01 -5.055509880185127258e-02 3.316777348518371582e-01 7.701896131038665771e-02 1.298939883708953857e-01 1.819147318601608276e-01 -6.996399909257888794e-02 6.150519475340843201e-02 -4.598624259233474731e-02 -6.758959591388702393e-02 -2.780403196811676025e-01 -1.242817416787147522e-01 1.642107516527175903e-01 7.905977219343185425e-02 -1.149799674749374390e-01 2.760147452354431152e-01 7.626478374004364014e-02 1.759699583053588867e-01 -1.354054063558578491e-01 -4.709048196673393250e-02 3.920672833919525146e-02 2.631958127021789551e-01 2.730210721492767334e-01
-3.839287906885147095e-02 1.683643311262130737e-01 8.381838351488113403e-02 1.689839363098144531e-01 -1.489990651607513428e-01 1.830178201198577881e-01 2.633442878723144531e-01 -3.726653754711151123e-02 1.309999544173479080e-02 -1.085927113890647888e-01 -1.187507137656211853e-01 1.004798263311386108e-01 -3.929700329899787903e-02 2.089347876608371735e-02 1.054274663329124451e-01 1.544693578034639359e-02 4.148885980248451233e-02 -1.067684888839721680e-01 -2.366199344396591187e-01 -4.225946366786956787e-01 -1.429929286241531372e-01 5.222259163856506348e-01 2.645982503890991211e-01 -8.164441585540771484e-02 2.482022345066070557e-02 7.569863647222518921e-02 6.423429399728775024e-02 -1.202231869101524353e-01 1.202116087079048157e-01 2.378329336643218994e-01 1.086818892508745193e-02 2.122888565063476562e-01
1.392798312008380890e-02 2.024393975734710693e-01 -5.795270204544067383e-02 -3.786975890398025513e-02 -2.530952692031860352e-01 1.240645721554756165e-02 1.739915609359741211e-01 -1.891006529331207275e-01 7.360624521970748901e-02 -8.131395280361175537e-02 -1.570140421390533447e-01 -1.234050318598747253e-01 -3.215152025222778320e-02 -4.557100124657154083e-03 -4.996264353394508362e-02 2.118000388145446777e-02 2.295973598957061768e-01 2.058766782283782959e-02 4.299367219209671021e-02 -4.538536667823791504e-01 -3.361922204494476318e-01 1.288632303476333618e-01 6.651456654071807861e-02 -2.859896719455718994e-01 3.325094878673553467e-01 1.933795958757400513e-01 2.255021035671234131e-02 -4.225405305624008179e-02 -3.237278461456298828e-01 -4.996071010828018188e-02 1.084862425923347473e-01 1.474594622850418091e-01
-2.033277153968811035e-01 1.503966450691223145e-01 -8.954268693923950195e-02 1.154166311025619507e-01 -2.445794641971588135e-01 -1.923670619726181030e-01 1.155126318335533142e-01 -2.451829463243484497e-01 -2.251014299690723419e-02 -6.691028922796249390e-02 -3.250312209129333496e-01 1.182116568088531494e-01 -2.717924676835536957e-02 -1.504819542169570923e-01 2.717835307121276855e-01 -3.759409487247467041e-02 3.294244408607482910e-01 -1.529515385627746582e-01 -9.728169441223144531e-02 -4.048458635807037354e-01 -1.884704679250717163e-01 2.186207771301269531e-01 1.429200470447540283e-01 1.941362209618091583e-02 7.780372351408004761e-02 1.432604640722274780e-01 2.387082204222679138e-02 -7.984764128923416138e-02 -1.013580709695816040e-01 -2.459814846515655518e-01 8.631895482540130615e-02 3.725527785718441010e-04
7.202097773551940918e-02 2.674137055873870850e-01 -1.280880123376846313e-01 -2.170403953641653061e-03 -3.356468677520751953e-01 -1.642963886260986328e-01 -2.455067820847034454e-02 1.311081498861312866e-01 5.962580814957618713e-02 3.619865179061889648e-01 -1.534295082092285156e-01 1.891792714595794678e-01 -1.555237025022506714e-01 1.329760104417800903e-01 1.341936290264129639e-01 2.724397778511047363e-01 2.205254137516021729e-01 -1.849215626716613770e-01 -2.402891963720321655e-01 -3.010763823986053467e-01 1.285885721445083618e-01 -1.949115283787250519e-02 2.632036507129669189e-01 -1.008390635251998901e-01 -3.117949515581130981e-02 1.687833964824676514e-01 2.144543379545211792e-01 1.453645899891853333e-02 7.047325372695922852e-02 -9.792698919773101807e-02 4.651007428765296936e-02 -3.837468847632408142e-02
1.396382004022598267e-01 3.029132187366485596e-01 -3.885735571384429932e-02 1.696750335395336151e-02 -3.645331561565399170e-01 -1.615382432937622070e-01 2.038384974002838135e-01 -1.081141158938407898e-01 -1.413719803094863892e-01 4.881202057003974915e-02 -2.012062817811965942e-01 1.480725407600402832e-01 3.028023242950439453e-01 1.282504051923751831e-01 -2.893246337771415710e-02 -1.690508052706718445e-02 2.765529453754425049e-01 -3.700516372919082642e-02 1.329429075121879578e-02 -3.023954927921295166e-01 -3.583172559738159180e-01 2.523438930511474609e-01 1.858852803707122803e-01 -1.730881780385971069e-01 -8.734430186450481415e-03 5.816977471113204956e-03 1.303687095642089844e-01 1.154087111353874207e-01 -6.518860161304473877e-02 -1.243252977728843689e-01 6.460276991128921509e-02 1.825689338147640228e-02
2.644417583942413330e-01 1.025122851133346558e-01 7.110461592674255371e-02 5.290813744068145752e-02 -2.255230993032455444e-01 -2.538786455988883972e-02 -1.962900161743164062e-01 -2.617972902953624725e-03 -1.133121326565742493e-01 2.882094681262969971e-01 -3.090587556362152100e-01 -5.574665591120719910e-02 1.065291315317153931e-01 8.680604398250579834e-03 2.868064865469932556e-02 1.406379789113998413e-01 1.610080599784851074e-01 -2.592606842517852783e-01 -1.590127050876617432e-01 -4.476629495620727539e-01 2.614582329988479614e-02 6.006346642971038818e-02 2.680975496768951416e-01 6.125976797193288803e-03 -1.645748764276504517e-01 2.306450456380844116e-01 2.114622294902801514e-01 7.623180747032165527e-02 -1.811512112617492676e-01 1.303545981645584106e-01 7.325223088264465332e-02 -1.187213510274887085e-01
-4.977702349424362183e-02 3.393409550189971924e-01 -1.421281397342681885e-01 -1.883312165737152100e-01 -2.588463425636291504e-01 8.018118888139724731e-02 3.704733401536941528e-02 -1.291155815124511719e-01 4.201192874461412430e-03 -1.795447617769241333e-01 -1.882724165916442871e-01 9.704776108264923096e-02 2.663966417312622070e-01 3.457055613398551941e-02 -5.681146681308746338e-02 4.367036372423171997e-02 1.885208338499069214e-01 -1.225204840302467346e-01 -6.639003753662109375e-02 -2.861679494380950928e-01 -2.728314697742462158e-01 3.594415783882141113e-01 2.089930176734924316e-01 1.014298796653747559e-01 -8.312414586544036865e-02 9.405046701431274414e-02 1.733265668153762817e-01 1.085252612829208374e-01 -3.102744519710540771e-01 -1.016195192933082581e-01 1.273935139179229736e-01 -7.718910276889801025e-02
-4.646310582756996155e-02 6.045655533671379089e-02 -2.978760935366153717e-02 1.331334374845027924e-02 -1.843980252742767334e-01 2.432961165904998779e-01 -9.412685036659240723e-02 2.692797407507896423e-02 4.341955482959747314e-02 6.558978557586669922e-02 -3.047503232955932617e-01 -3.747818246483802795e-02 1.820900291204452515e-02 6.704521179199218750e-02 1.358908861875534058e-01 -2.042104154825210571e-01 8.879799395799636841e-02 -1.685883551836013794e-01 8.628448471426963806e-03 -2.464065104722976685e-01 7.828681915998458862e-02 5.001388192176818848e-01 -5.766089260578155518e-02 -3.997280299663543701e-01 -2.078368812799453735e-01 2.346627265214920044e-01 1.722392886877059937e-01 -1.472949087619781494e-01 -1.218079850077629089e-01 1.685252934694290161e-01 3.050873614847660065e-02 1.208930090069770813e-01
9.156644344329833984e-02 1.494235694408416748e-01 7.730211317539215088e-02 -3.972203433513641357e-01 -4.154697656631469727e-01 -2.814199626445770264e-01 -4.974469542503356934e-02 -7.903925329446792603e-02 4.657105728983879089e-02 -7.528988271951675415e-02 -6.803658604621887207e-02 7.900953292846679688e-02 1.371448934078216553e-01 -1.107100769877433777e-01 -2.078024111688137054e-02 -3.300900012254714966e-02 1.756053119897842407e-01 2.613314688205718994e-01 2.679103240370750427e-02 -4.565115272998809814e-01 -1.701449453830718994e-01 2.927873134613037109e-01 2.007694393396377563e-01 -6.796537898480892181e-03 -4.610016196966171265e-02 1.338250339031219482e-01 8.264728635549545288e-02 5.229257047176361084e-02 1.095859240740537643e-02 -1.245748624205589294e-02 -1.245953049510717392e-02 1.971755549311637878e-02
1.961766928434371948e-01 -1.850534677505493164e-01 -1.576264947652816772e-01 -1.133131384849548340e-01 -2.734720110893249512e-01 1.074482351541519165e-01 1.119732335209846497e-01 -7.548025995492935181e-02 -5.967956408858299255e-02 1.739598214626312256e-01 -1.888968497514724731e-01 -3.495654836297035217e-02 1.172978710383176804e-02 2.124542295932769775e-01 2.422661334276199341e-01 3.068367540836334229e-01 4.614803940057754517e-02 -1.472453624010086060e-01 5.540307611227035522e-02 -5.220564603805541992e-01 4.770084097981452942e-02 -1.123820319771766663e-01 2.390802502632141113e-01 -1.290483865886926651e-02 1.178330034017562866e-01 6.027985736727714539e-02 2.866769134998321533e-01 -1.317451894283294678e-01 3.055007942020893097e-02 -5.316863954067230225e-02 2.227637171745300293e-02 1.523275673389434814e-01
1.380178779363632202e-01 1.210821941494941711e-01 -2.244183570146560669e-01 8.239557594060897827e-02 -2.114563137292861938e-01 2.802534997463226318e-01 1.503379791975021362e-01 -2.285369336605072021e-01 1.365766823291778564e-01 -1.379814893007278442e-01 -1.450355648994445801e-01 7.377574592828750610e-02 1.603317707777023315e-01 -1.105683296918869019e-01 4.587162286043167114e-02 -6.150314211845397949e-02 2.914815247058868408e-01 -1.772854030132293701e-01 4.248401615768671036e-03 -2.741046547889709473e-01 -3.273332118988037109e-02 3.188230097293853760e-01 1.940659582614898682e-01 -4.925050586462020874e-02 -1.442364789545536041e-02 3.871901333332061768e-01 2.342905402183532715e-01 1.338574886322021484e-01 -6.568987667560577393e-02 -1.433141231536865234e-01 1.304246038198471069e-01 6.255997717380523682e-02
-1.004273518919944763e-01 3.088016808032989502e-01 1.053398102521896362e-01 1.700366437435150146e-01 3.272807598114013672e-02 9.248875826597213745e-02 1.979975104331970215e-01 7.914090901613235474e-02 9.990148246288299561e-02 2.596842125058174133e-02 -2.156072407960891724e-01 7.686453312635421753e-02 -2.477751672267913818e-01 2.091154605150222778e-01 2.767296433448791504e-01 -8.096072822809219360e-02 -6.001706793904304504e-02 -1.854744553565979004e-01 1.282200124114751816e-02 -3.177003860473632812e-01 1.201885472983121872e-02 3.684660792350769043e-01 2.604216933250427246e-01 -3.351833522319793701e-01 -5.112142767757177353e-03 9.084951877593994141e-02 5.406145751476287842e-02 -1.338427364826202393e-01 -5.289358273148536682e-02 2.143612354993820190e-01 1.059390380978584290e-01 -6.231067329645156860e-02
-1.865562424063682556e-02 2.328636646270751953e-01 -2.087522596120834351e-01 -1.311201751232147217e-01 -2.091248333454132080e-01 4.330786876380443573e-03 1.828175932168960571e-01 -2.758525013923645020e-01 3.948342427611351013e-02 -4.757031798362731934e-02 -2.027931362390518188e-01 1.474949419498443604e-01 3.537056148052215576e-01 -5.278041213750839233e-02 -6.024505943059921265e-03 -2.455467917025089264e-02 2.668586969375610352e-01 -1.493624895811080933e-01 7.136660162359476089e-03 -2.855656445026397705e-01 -1.667177826166152954e-01 4.999330937862396240e-01 4.274373501539230347e-02 -1.640039682388305664e-01 8.194033056497573853e-03 1.574437916278839111e-01 1.878898032009601593e-02 4.075729846954345703e-02 -6.289674341678619385e-02 -6.119572371244430542e-02 -3.274694085121154785e-03 1.414147913455963135e-01
1.633362116990610957e-04 9.304570406675338745e-02 -1.215204373002052307e-01 -9.884116239845752716e-03 -2.767299488186836243e-02 5.016390234231948853e-02 1.883319169282913208e-01 -1.072110533714294434e-01 -1.234154254198074341e-01 -1.903679519891738892e-01 -1.958187967538833618e-01 2.787669003009796143e-01 1.111494973301887512e-01 -1.227549463510513306e-01 2.466877363622188568e-02 1.160000637173652649e-02 8.712067455053329468e-02 -3.497048048302531242e-03 -4.963936656713485718e-02 -2.594486176967620850e-01 -1.529109179973602295e-01 3.428098559379577637e-01 4.626181721687316895e-01 1.828622631728649139e-02 1.250040382146835327e-01 2.586022317409515381e-01 1.922810822725296021e-01 2.179491221904754639e-01 -2.180687338113784790e-01 -2.593663036823272705e-01 1.269122213125228882e-01 1.410116441547870636e-03
-1.939473152160644531e-01 1.536825299263000488e-01 -9.757315367460250854e-02 5.720455944538116455e-02 1.647790707647800446e-02 -7.498589903116226196e-02 2.447921223938465118e-02 -2.289044409990310669e-01 1.678366512060165405e-01 2.059109508991241455e-02 1.101115159690380096e-02 2.475394755601882935e-01 1.634611040353775024e-01 4.876491054892539978e-02 4.464358836412429810e-02 -2.050332427024841309e-01 4.732896760106086731e-02 1.701596565544605255e-02 8.302946388721466064e-02 -4.844218790531158447e-01 -1.232795640826225281e-01 3.403533399105072021e-01 8.318697661161422729e-02 7.209786772727966309e-02 -2.443736791610717773e-02 3.941450417041778564e-01 1.263630539178848267e-01 2.143264710903167725e-01 -2.617118060588836670e-01 -1.339922696352005005e-01 8.290202915668487549e-02 7.448416203260421753e-02
7.772898674011230469e-02 2.004004269838333130e-01 4.937127977609634399e-02 -1.090238392353057861e-01 -2.840115129947662354e-01 -1.048480346798896790e-01 -2.073668539524078369e-01 -2.654486335813999176e-02 -2.768354713916778564e-01 3.182745575904846191e-01 -2.826981246471405029e-01 1.060284674167633057e-01 -1.118942201137542725e-01 7.113813608884811401e-02 5.742426589131355286e-02 1.661148667335510254e-01 7.716060429811477661e-02 -6.585079431533813477e-02 -1.507698446512222290e-01 -3.634730279445648193e-01 7.615885138511657715e-02 5.393937695771455765e-03 2.449470311403274536e-01 -1.048811301589012146e-01 -1.030703485012054443e-01 6.862933933734893799e-02 2.880627214908599854e-01 -1.221882775425910950e-01 -7.111103832721710205e-02 9.417560696601867676e-02 3.230970203876495361e-01 1.141040101647377014e-01
-2.005723267793655396e-01 1.745236366987228394e-01 3.720975667238235474e-02 -2.238664962351322174e-02 -6.504758447408676147e-02 2.185496091842651367e-01 4.323584958910942078e-02 -2.156733721494674683e-01 -2.210619859397411346e-02 3.751768544316291809e-02 -1.995293647050857544e-01 -2.147400006651878357e-02 -5.124626681208610535e-02 1.308343559503555298e-01 2.795702517032623291e-01 1.378545612096786499e-01 2.677838504314422607e-01 2.640825696289539337e-02 2.247579246759414673e-01 -3.726836442947387695e-01 -2.936251461505889893e-01 2.514331638813018799e-01 -1.341520994901657104e-01 -1.323600113391876221e-01 4.889117926359176636e-02 -6.695298105478286743e-02 3.536470234394073486e-02 -1.022390797734260559e-01 -2.140209525823593140e-01 1.667268723249435425e-01 -3.124285042285919189e-01 1.772413104772567749e-01
5.412769690155982971e-02 6.764941848814487457e-03 -5.430419370532035828e-02 9.386539459228515625e-03 -1.768901795148849487e-01 5.395092815160751343e-02 -1.435390561819076538e-01 -2.328597754240036011e-01 -2.922388538718223572e-02 2.812325954437255859e-01 -3.495091199874877930e-01 8.924730867147445679e-02 1.456825584173202515e-01 3.586479648947715759e-02 5.316273868083953857e-02 4.835403859615325928e-01 6.114586442708969116e-02 -2.534391880035400391e-01 -4.337782412767410278e-02 -4.418801963329315186e-01 6.067069619894027710e-02 -1.579731004312634468e-03 6.281187385320663452e-02 -8.657424896955490112e-02 -8.357076346874237061e-02 2.376479208469390869e-01 1.356234997510910034e-01 -1.077330708503723145e-01 7.590407971292734146e-03 -3.114049881696701050e-02 2.007744908332824707e-01 -2.668785490095615387e-02
7.355426251888275146e-02 -2.575672566890716553e-01 -5.191791336983442307e-03 1.238108128309249878e-01 -6.987418234348297119e-02 9.208100289106369019e-02 1.007924526929855347e-01 6.890725344419479370e-03 6.217820569872856140e-02 2.411532700061798096e-01 -4.070875644683837891e-01 4.175614193081855774e-02 2.008784711360931396e-01 1.954645365476608276e-01 9.919743984937667847e-02 2.999553978443145752e-01 -6.073249131441116333e-02 -2.016714587807655334e-02 5.661087855696678162e-02 -3.602513074874877930e-01 -1.374441683292388916e-01 6.350585818290710449e-02 3.599268198013305664e-01 -7.505820691585540771e-02 -4.821427166461944580e-02 4.737967997789382935e-02 2.422168999910354614e-01 -1.612193733453750610e-01 -2.850563526153564453e-01 -1.300056185573339462e-02 1.071643643081188202e-02 -1.245434805750846863e-01
-1.501827407628297806e-02 4.395016729831695557e-01 -1.725193113088607788e-01 -1.538028866052627563e-01 -2.361605018377304077e-01 -9.501650184392929077e-02 -4.247359931468963623e-02 -2.399008907377719879e-02 2.395484037697315216e-02 9.949865937232971191e-02 -2.547313570976257324e-01 1.297384779900312424e-02 2.805774509906768799e-01 -9.109715372323989868e-02 -2.327142469584941864e-02 -4.901444539427757263e-02 2.256167829036712646e-01 1.094431057572364807e-02 1.935219764709472656e-02 -4.357573390007019043e-01 -8.967400342226028442e-02 3.662434518337249756e-01 9.106855839490890503e-02 -2.833809256553649902e-01 -7.058304548263549805e-02 1.109881047159433365e-02 9.539975970983505249e-02 7.352921366691589355e-02 -1.206059977412223816e-01 -6.996158510446548462e-02 2.797677554190158844e-02 -9.288276731967926025e-02
-2.057036310434341431e-01 1.697288453578948975e-01 -9.871338307857513428e-02 -4.684165492653846741e-02 -1.215755641460418701e-01 7.058612257242202759e-02 1.364553570747375488e-01 -7.328119874000549316e-02 2.601423561573028564e-01 2.606665715575218201e-02 -3.321807980537414551e-01 7.580744475126266479e-02 5.383399128913879395e-02 9.738006442785263062e-02 4.755862429738044739e-02 -1.925859749317169189e-01 3.640545904636383057e-01 -4.109196737408638000e-02 1.467115134000778198e-01 -3.558524549007415771e-01 -2.254220657050609589e-02 2.974509000778198242e-01 2.678598761558532715e-01 -3.064669296145439148e-02 -1.693144291639328003e-01 5.917481705546379089e-02 -2.139108814299106598e-02 2.786627113819122314e-01 8.815229870378971100e-03 2.285438217222690582e-02 1.455099880695343018e-01 2.467880845069885254e-01
-9.709516167640686035e-02 3.206799328327178955e-01 4.104495421051979065e-02 -8.057551831007003784e-02 -9.089957922697067261e-02 1.375641226768493652e-01 3.176876008510589600e-01 -2.412239611148834229e-01 -6.925506982952356339e-03 2.283253818750381470e-01 -3.823575079441070557e-01 4.783239960670471191e-02 2.699033319950103760e-01 -1.218817159533500671e-01 -7.318246643990278244e-03 -3.317131474614143372e-02 1.428598612546920776e-01 -3.145438060164451599e-02 -7.087692618370056152e-02 -3.232146501541137695e-01 -2.266595065593719482e-01 3.406369984149932861e-01 2.153251618146896362e-01 -7.439234107732772827e-02 2.572454139590263367e-02 -1.698137819766998291e-02 1.197571083903312683e-01 1.583572030067443848e-01 -1.126845646649599075e-02 -1.450950838625431061e-02 1.051943376660346985e-01 4.204055666923522949e-02
-8.375316113233566284e-02 -8.464864455163478851e-03 1.033420115709304810e-01 9.703729301691055298e-03 -1.867581307888031006e-01 -4.078962281346321106e-02 1.730998307466506958e-01 -4.462406411767005920e-02 1.623984128236770630e-01 2.388511598110198975e-01 6.265056133270263672e-02 1.755769364535808563e-02 1.309561729431152344e-01 8.995436131954193115e-02 3.398505151271820068e-01 4.918436333537101746e-02 3.313608765602111816e-01 -9.512879699468612671e-02 1.373675316572189331e-01 -3.399388492107391357e-01 -2.179387956857681274e-01 1.596767753362655640e-01 1.787653118371963501e-01 -4.224960505962371826e-01 2.971074581146240234e-01 9.312791377305984497e-02 -9.758799523115158081e-02 -7.309092581272125244e-02 -9.777006693184375763e-03 -4.603172093629837036e-02 -1.767622679471969604e-01 2.872668765485286713e-02
-5.055188760161399841e-02 1.498873084783554077e-01 -2.021696977317333221e-02 -2.952366173267364502e-01 -3.118622601032257080e-01 -1.458258330821990967e-01 -3.290916234254837036e-02 -1.542514115571975708e-01 1.899567060172557831e-02 1.022275686264038086e-01 -1.993171423673629761e-01 2.322669029235839844e-01 1.748728007078170776e-01 1.261221319437026978e-01 -4.691154882311820984e-02 3.417484834790229797e-02 4.615291655063629150e-01 3.017815761268138885e-02 7.817719131708145142e-02 -3.267726302146911621e-01 -3.046096302568912506e-02 1.542427688837051392e-01 1.508717387914657593e-01 -1.620657742023468018e-01 -1.023911312222480774e-01 1.281352043151855469e-01 3.193557262420654297e-01 7.290550321340560913e-02 -9.823086857795715332e-02 -1.278045922517776489e-01 -1.285752058029174805e-01 1.112826466560363770e-01
4.101841896772384644e-02 -7.666612416505813599e-02 -1.156952530145645142e-01 -6.766182929277420044e-02 -2.742722332477569580e-01 1.250684708356857300e-01 2.309499680995941162e-01 -7.317089289426803589e-02 -3.414496779441833496e-02 1.740406602621078491e-01 -2.265337407588958740e-01 1.314920485019683838e-01 2.740327119827270508e-01 1.820060610771179199e-01 8.236716687679290771e-02 2.480096966028213501e-01 -1.367162317037582397e-01 -1.437749713659286499e-01 -9.458280354738235474e-02 -1.014404073357582092e-01 -8.139337599277496338e-02 5.217850208282470703e-02 3.678273558616638184e-01 1.938388943672180176e-01 -2.868155203759670258e-02 2.685873508453369141e-01 3.415017426013946533e-01 4.716986790299415588e-02 -1.291000097990036011e-01 2.843123674392700195e-01 2.383165620267391205e-02 1.328337341547012329e-01
1.934437155723571777e-01 -2.584628015756607056e-02 -1.130280122160911560e-01 -2.035434693098068237e-01 -2.411326318979263306e-01 -1.377745270729064941e-01 2.065009996294975281e-02 -1.124588996171951294e-01 3.522453457117080688e-02 2.174615263938903809e-01 -1.085470095276832581e-01 1.292733103036880493e-01 1.310931742191314697e-01 6.933691352605819702e-02 5.069997534155845642e-02 3.583343029022216797e-01 -9.568455070257186890e-02 -1.753556281328201294e-01 -4.364229738712310791e-03 -4.549542367458343506e-01 -8.805221295915544033e-04 -1.642472483217716217e-02 1.525412350893020630e-01 -1.842965334653854370e-01 1.024825647473335266e-01 1.451698094606399536e-01 3.066308796405792236e-01 -1.619106531143188477e-01 -6.710680574178695679e-02 1.231343951076269150e-02 2.701247036457061768e-01 -2.316589653491973877e-01
-2.298292936757206917e-03 -3.746097534894943237e-02 -2.028403580188751221e-01 9.909120202064514160e-02 -2.635149955749511719e-01 2.065416052937507629e-02 8.929176628589630127e-02 -5.939507856965065002e-02 9.863106906414031982e-02 4.624561965465545654e-02 -3.820185363292694092e-01 1.336670070886611938e-01 -1.183471456170082092e-01 2.259818464517593384e-01 2.480276077985763550e-01 3.167984187602996826e-01 7.708802819252014160e-02 -3.029498755931854248e-01 4.805814102292060852e-02 -3.637901246547698975e-01 -9.259137511253356934e-02 -5.367836356163024902e-02 2.786667048931121826e-01 1.406088918447494507e-01 1.952784657478332520e-01 -4.340367019176483154e-02 1.358868181705474854e-01 3.413049504160881042e-02 -5.686559155583381653e-02 4.297547787427902222e-02 2.986342273652553558e-02 -2.382465898990631104e-01
-2.312126383185386658e-02 1.943463981151580811e-01 -1.432748287916183472e-01 -2.906754016876220703e-01 -2.601374685764312744e-01 -1.049790605902671814e-01 -1.109960954636335373e-02 -3.001032769680023193e-01 2.480682358145713806e-02 1.719695180654525757e-01 -2.107533663511276245e-01 2.760811448097229004e-01 1.057573184370994568e-01 -6.606601923704147339e-02 6.741856224834918976e-03 -2.481234073638916016e-02 1.493380963802337646e-01 1.468951553106307983e-01 -7.846510410308837891e-02 -3.263634443283081055e-01 -2.439896464347839355e-01 2.634181082248687744e-01 -2.925800904631614685e-02 -3.053634166717529297e-01 -7.368001341819763184e-02 5.066684260964393616e-02 3.133679926395416260e-01 -3.486609831452369690e-02 -1.759784817695617676e-01 -1.201137807220220566e-02 2.554411068558692932e-03 -5.155191197991371155e-02
6.787768006324768066e-02 1.863233000040054321e-02 3.761380910873413086e-03 -1.541635543107986450e-01 -2.624262869358062744e-01 -1.189461648464202881e-01 9.861881844699382782e-03 -8.233767747879028320e-02 -2.630419842898845673e-02 2.117623388767242432e-01 -2.898432910442352295e-01 4.312607273459434509e-02 1.036510914564132690e-01 1.743770539760589600e-01 1.502642929553985596e-01 2.859323918819427490e-01 -4.248548671603202820e-02 -1.144472062587738037e-01 3.991213440895080566e-02 -4.525588452816009521e-01 9.340466931462287903e-03 -1.262437701225280762e-01 1.568678170442581177e-01 -5.376782268285751343e-02 1.238330826163291931e-01 3.546733856201171875e-01 2.101270407438278198e-01 -3.268096223473548889e-02 -1.332900226116180420e-01 1.553991250693798065e-02 3.402663469314575195e-01 -1.396909505128860474e-01
1.402691304683685303e-01 1.661363244056701660e-01 1.701999902725219727e-01 -4.018296301364898682e-02 -6.604897230863571167e-02 1.027225255966186523e-01 -9.357906132936477661e-02 -1.586124598979949951e-01 -2.209989875555038452e-01 2.505884766578674316e-01 -2.315476238727569580e-01 5.023533850908279419e-02 1.434606909751892090e-01 2.340471893548965454e-01 -7.102859765291213989e-02 2.576014101505279541e-01 8.008825243450701237e-04 -2.734527289867401123e-01 -1.365838646888732910e-01 -3.770241439342498779e-01 -9.747023694217205048e-03 -1.162189319729804993e-01 3.447282016277313232e-01 -6.802813615649938583e-03 -1.768502593040466309e-02 2.943966686725616455e-01 2.708923220634460449e-01 -9.509412944316864014e-02 -3.859939053654670715e-02 -6.664612889289855957e-02 1.149279326200485229e-01 -4.650557786226272583e-02
4.709227383136749268e-02 2.519784569740295410e-01 -8.483853191137313843e-02 3.334678709506988525e-02 -4.494865834712982178e-01 1.188252493739128113e-02 -1.896120160818099976e-01 1.767392829060554504e-02 2.218766836449503899e-03 2.962035685777664185e-02 -1.791036427021026611e-01 2.478160113096237183e-01 -1.317481845617294312e-01 -1.073352247476577759e-01 1.970959454774856567e-01 -1.389661729335784912e-01 -5.683786049485206604e-02 -1.950127184391021729e-01 1.819341480731964111e-01 -4.075067937374114990e-01 -1.752295941114425659e-01 1.385081410408020020e-01 -5.578419938683509827e-02 -2.158860713243484497e-01 2.854850590229034424e-01 1.298521310091018677e-01 -1.474522501230239868e-01 -9.601198136806488037e-02 1.147607043385505676e-01 -2.812418155372142792e-02 9.591720998287200928e-02 1.166589558124542236e-01
1.544831246137619019e-01 1.765800714492797852e-01 2.893107831478118896e-01 2.234578318893909454e-02 -3.147210478782653809e-01 -1.486263126134872437e-01 -1.684548556804656982e-01 -1.268723164685070515e-03 6.991495192050933838e-02 1.190533190965652466e-01 -1.005115509033203125e-01 3.114344365894794464e-02 -2.153871804475784302e-01 1.618922352790832520e-01 -6.501561403274536133e-02 2.410402297973632812e-01 1.210081502795219421e-01 -1.022082045674324036e-01 -1.446657180786132812e-01 -3.330050706863403320e-01 -1.759670823812484741e-01 2.563861310482025146e-01 3.437245488166809082e-01 -1.715951412916183472e-01 1.442281603813171387e-01 1.692990064620971680e-01 -8.382669091224670410e-02 -6.848533637821674347e-03 1.315765827894210815e-01 -1.640488356351852417e-01 1.570530980825424194e-01 1.398096978664398193e-01
-6.636223196983337402e-02 2.021964937448501587e-01 2.555012404918670654e-01 -7.753710448741912842e-02 -2.954470813274383545e-01 2.840763032436370850e-01 -2.680671215057373047e-02 1.248328597284853458e-03 9.644446521997451782e-02 -1.018860265612602234e-01 -3.366167470812797546e-02 1.990947276353836060e-01 -2.450259029865264893e-01 2.004877477884292603e-01 -6.307430565357208252e-02 -1.074585411697626114e-02 1.453997343778610229e-01 -2.919006943702697754e-01 -6.574133038520812988e-02 -3.782584667205810547e-01 -1.502643227577209473e-01 1.660913527011871338e-01 1.086329370737075806e-01 -3.102339804172515869e-01 1.811825335025787354e-01 2.465839236974716187e-01 1.237957179546356201e-01 -2.899514697492122650e-02 -6.391954421997070312e-02 1.283600479364395142e-01 -6.346885859966278076e-02 -5.985610932111740112e-02
-2.749778330326080322e-02 2.192260175943374634e-01 3.890239819884300232e-02 1.402381807565689087e-01 -3.433976769447326660e-01 6.889573484659194946e-02 1.304305344820022583e-01 2.647045254707336426e-02 1.175600513815879822e-01 -1.777583509683609009e-01 -1.440888494253158569e-01 1.842789649963378906e-01 1.231361180543899536e-01 -2.726370990276336670e-01 2.257108921185135841e-03 7.968895137310028076e-02 6.840538978576660156e-02 5.317503213882446289e-02 2.335212230682373047e-01 -3.494290113449096680e-01 -2.778710052371025085e-02 4.169587194919586182e-01 2.120947390794754028e-01 -1.859067082405090332e-01 1.376753598451614380e-01 8.052507787942886353e-02 -6.738178431987762451e-02 -2.192330211400985718e-01 5.833582580089569092e-02 5.091942101716995239e-02 2.123123109340667725e-01 1.618889868259429932e-01
-1.303876340389251709e-01 -4.301290586590766907e-02 -1.125358566641807556e-01 -4.426061734557151794e-02 -2.732822895050048828e-01 1.029916256666183472e-01 1.362444907426834106e-01 -1.443911194801330566e-01 -2.081152051687240601e-01 2.435957193374633789e-01 -2.823622822761535645e-01 -1.455111079849302769e-03 -1.516343355178833008e-01 5.759894847869873047e-02 -2.569459564983844757e-02 1.256934404373168945e-01 4.136327803134918213e-01 1.171649098396301270e-01 -8.842732012271881104e-02 -4.318233430385589600e-01 -3.525382280349731445e-02 1.427959650754928589e-01 2.046987861394882202e-01 -1.275911331176757812e-01 -1.603035479784011841e-01 2.547851204872131348e-01 -1.286238990724086761e-02 -1.266481876373291016e-01 -1.534978002309799194e-01 -1.645123362541198730e-01 6.740660406649112701e-03 1.607942953705787659e-02
5.999518558382987976e-02 4.432882070541381836e-01 -5.755713582038879395e-02 1.381882727146148682e-01 -2.185419499874114990e-01 -1.072228848934173584e-01 4.561029374599456787e-02 -2.635660469532012939e-01 2.544549107551574707e-02 6.325813382863998413e-02 -7.392488420009613037e-02 2.198030054569244385e-01 -1.220247521996498108e-01 1.325810402631759644e-01 -1.600641384720802307e-02 5.643946677446365356e-02 2.902637124061584473e-01 3.157218173146247864e-02 -1.015117391943931580e-01 -4.429594576358795166e-01 -2.318793833255767822e-01 1.905862241983413696e-01 2.858344912528991699e-01 -9.501886367797851562e-02 1.619908511638641357e-01 4.120311886072158813e-02 -6.784202158451080322e-02 -5.306798219680786133e-02 -1.170754656195640564e-01 1.801354438066482544e-02 -1.626202464103698730e-01 -6.263491511344909668e-02
1.143013611435890198e-01 -2.745883725583553314e-02 -7.913088053464889526e-02 -1.798490583896636963e-01 -3.331239521503448486e-01 -2.771476842463016510e-02 -1.631100475788116455e-02 -6.732062995433807373e-02 7.745225727558135986e-02 1.741694808006286621e-01 -1.910819113254547119e-01 1.156586706638336182e-01 1.111993715167045593e-01 1.511096358299255371e-01 1.475679725408554077e-01 3.764166235923767090e-01 -1.329670101404190063e-01 -1.003378257155418396e-01 7.821813970804214478e-02 -3.742161095142364502e-01 -4.871673136949539185e-02 -6.494982540607452393e-02 1.990299075841903687e-01 -8.514954894781112671e-02 -7.996165007352828979e-02 3.154608607292175293e-01 2.329148203134536743e-01 -9.228572249412536621e-02 -1.208148598670959473e-01 -3.375620767474174500e-02 2.116405516862869263e-01 -2.993092536926269531e-01
2.922789938747882843e-02 1.964676827192306519e-01 1.592287421226501465e-01 9.217128157615661621e-02 -1.535362154245376587e-01 2.873890697956085205e-01 -2.156327851116657257e-02 6.124822422862052917e-02 -2.080503106117248535e-01 2.482695132493972778e-01 -1.449342370033264160e-01 1.111101582646369934e-01 9.906680881977081299e-02 4.370939731597900391e-01 1.864808946847915649e-01 -1.807090193033218384e-01 1.161410808563232422e-01 -1.719281673431396484e-01 1.091678738594055176e-01 -1.775883287191390991e-01 -1.680030077695846558e-01 3.222436010837554932e-01 -1.182218268513679504e-02 -1.122098714113235474e-01 4.924671351909637451e-02 2.064284086227416992e-01 2.011672407388687134e-01 1.291262209415435791e-01 -1.604400575160980225e-01 2.405462972819805145e-02 -1.235297992825508118e-01 1.862398386001586914e-01
1.260632127523422241e-01 -4.252224043011665344e-02 -1.745633222162723541e-02 -1.122885644435882568e-01 -2.484154552221298218e-01 -1.482794284820556641e-01 -1.813657581806182861e-02 4.725271463394165039e-02 -7.942150533199310303e-02 1.568449139595031738e-01 -2.874273061752319336e-01 1.636425405740737915e-01 1.068823188543319702e-01 1.358790546655654907e-01 1.636769473552703857e-01 3.035269677639007568e-01 -1.109969764947891235e-01 -2.257146835327148438e-01 3.555825352668762207e-02 -3.318112194538116455e-01 1.914850622415542603e-01 -7.273279875516891479e-02 1.583712249994277954e-01 -4.701357707381248474e-02 9.355817735195159912e-02 2.866657376289367676e-01 2.011716216802597046e-01 -1.964917033910751343e-01 -1.991789788007736206e-01 -9.505692869424819946e-02 3.268343508243560791e-01 -1.568555533885955811e-01
1.486606448888778687e-01 -3.665865585207939148e-02 -7.726536691188812256e-02 -2.085937708616256714e-01 -2.028117179870605469e-01 2.255618125200271606e-01 -1.302600279450416565e-02 6.460847705602645874e-02 2.382683195173740387e-02 6.915462017059326172e-02 -1.928405314683914185e-01 3.589842915534973145e-01 6.662198901176452637e-02 1.827334612607955933e-01 3.606538847088813782e-02 -2.204607240855693817e-02 -2.285359650850296021e-01 -1.526802480220794678e-01 2.791329324245452881e-01 -3.710744678974151611e-01 -4.346366971731185913e-02 2.006454169750213623e-01 2.515647113323211670e-01 -2.716885805130004883e-01 2.162765711545944214e-01 1.106151714920997620e-01 -7.509711384773254395e-02 8.466823026537895203e-03 1.297006160020828247e-01 -1.434240937232971191e-01 -7.375574111938476562e-02 2.043096572160720825e-01
1.777857691049575806e-01 2.311819493770599365e-01 -1.731642186641693115e-01 -9.289412200450897217e-02 -2.535506486892700195e-01 -1.607468575239181519e-01 9.527230262756347656e-02 -2.860056459903717041e-01 1.825119853019714355e-01 6.827103346586227417e-02 -2.576761841773986816e-01 1.555814296007156372e-01 1.667171865701675415e-01 -8.870480954647064209e-02 9.509968757629394531e-02 -7.072354853153228760e-02 2.907820641994476318e-01 -1.689919531345367432e-01 -1.393898278474807739e-01 -1.784406304359436035e-01 -2.057989090681076050e-01 2.899327576160430908e-01 1.923209577798843384e-01 -2.046841531991958618e-01 9.658731520175933838e-02 1.669897288084030151e-01 1.184248924255371094e-01 2.343748360872268677e-01 -1.727040708065032959e-01 -7.900948822498321533e-02 7.102619856595993042e-02 -8.979938924312591553e-03
8.495619893074035645e-02 -1.031066924333572388e-01 -7.301169633865356445e-02 -1.352473646402359009e-01 -2.351214885711669922e-01 -8.601687848567962646e-02 6.066017597913742065e-02 -5.381611362099647522e-02 -6.446277350187301636e-02 1.405570954084396362e-01 -1.749956607818603516e-01 8.166939020156860352e-02 1.274808645248413086e-01 6.458473950624465942e-02 1.796757131814956665e-01 3.059594929218292236e-01 -7.772426307201385498e-02 -5.559056624770164490e-02 1.129115819931030273e-01 -4.126856923103332520e-01 -4.814681410789489746e-02 -9.853003174066543579e-02 2.997803688049316406e-01 -1.334060132503509521e-01 -8.877579122781753540e-03 3.657106459140777588e-01 1.738876253366470337e-01 -1.283037662506103516e-01 -6.872996687889099121e-02 9.296035766601562500e-02 3.868112862110137939e-01 -1.623514145612716675e-01
-5.114306509494781494e-02 3.146643042564392090e-01 -4.353148117661476135e-02 8.149915956892073154e-04 -1.722306460142135620e-01 6.743168085813522339e-02 1.338311731815338135e-01 -2.639757394790649414e-01 -1.443120837211608887e-02 1.750024408102035522e-01 -3.835923597216606140e-02 6.664495915174484253e-02 2.084125429391860962e-01 1.555980145931243896e-01 8.710917085409164429e-03 4.304824024438858032e-02 2.344493269920349121e-01 2.332087978720664978e-02 5.136972293257713318e-02 -5.366401076316833496e-01 -3.249119222164154053e-01 3.348882868885993958e-02 1.156367585062980652e-01 -2.464000135660171509e-01 4.460163041949272156e-02 -4.082693252712488174e-03 5.526630207896232605e-03 1.853667646646499634e-01 -1.346820145845413208e-01 -1.377612724900245667e-02 -1.510885208845138550e-01 2.527608573436737061e-01
2.494269050657749176e-02 1.687248796224594116e-01 6.736777722835540771e-02 -7.067257165908813477e-02 -1.395548284053802490e-01 -9.995596855878829956e-02 -2.681241743266582489e-02 -3.977442681789398193e-01 1.442421823740005493e-01 9.742573648691177368e-02 -3.147175312042236328e-01 3.065161034464836121e-02 3.368225693702697754e-01 1.351254582405090332e-01 6.999044120311737061e-02 -3.028359450399875641e-02 1.970050483942031860e-01 -4.072581231594085693e-02 -1.071369051933288574e-01 -3.120571374893188477e-01 -1.209725812077522278e-01 3.732308745384216309e-01 1.792301386594772339e-01 -2.002505958080291748e-01 1.137764528393745422e-01 8.110919594764709473e-02 4.464684426784515381e-02 1.081319227814674377e-01 -1.742525249719619751e-01 -2.517426013946533203e-01 4.687500745058059692e-02 -2.345607057213783264e-02
-1.259960699826478958e-02 8.177402615547180176e-02 -1.248395517468452454e-01 -4.726835340261459351e-02 -9.543473273515701294e-02 1.539324223995208740e-02 1.225992515683174133e-01 -2.559448480606079102e-01 -4.605792835354804993e-02 -1.654454879462718964e-02 -1.620140671730041504e-01 -1.900823116302490234e-01 1.721833348274230957e-01 7.576755713671445847e-03 1.639371067285537720e-01 9.386700391769409180e-02 2.217052876949310303e-01 -9.389579296112060547e-02 2.662486433982849121e-01 -4.536570906639099121e-01 -3.843449950218200684e-01 2.918609976768493652e-01 1.523043066263198853e-01 7.593762129545211792e-02 1.138398125767707825e-01 6.314183026552200317e-02 -1.958738863468170166e-01 1.160923689603805542e-01 -8.375102281570434570e-02 1.755023151636123657e-01 -1.482465267181396484e-01 1.737056225538253784e-01
1.303664594888687134e-01 3.907854855060577393e-01 -1.109688207507133484e-01 -2.040781974792480469e-01 -1.518021821975708008e-01 -2.101017087697982788e-01 -9.717029333114624023e-02 -1.591155976057052612e-01 -1.985515803098678589e-01 1.043300181627273560e-01 -2.479077130556106567e-01 1.627748250029981136e-03 1.580359041690826416e-01 -6.002603843808174133e-02 -2.164492756128311157e-01 1.099294126033782959e-01 1.857454627752304077e-01 -7.807856053113937378e-02 -1.458896845579147339e-01 -3.301059305667877197e-01 -2.055931836366653442e-02 1.899726688861846924e-01 2.406592071056365967e-01 -2.077902406454086304e-01 -3.243516758084297180e-02 3.711804449558258057e-01 7.559839636087417603e-02 -2.687341161072254181e-02 9.938836097717285156e-02 -5.132808536291122437e-02 9.399271011352539062e-02 5.709494929760694504e-03
7.630164176225662231e-02 -2.220813333988189697e-01 6.022785231471061707e-02 -1.789931207895278931e-01 -2.329315617680549622e-02 -1.165279000997543335e-02 2.442644983530044556e-01 7.823592983186244965e-03 -3.159021437168121338e-01 1.324408799409866333e-01 -2.314632683992385864e-01 3.286873102188110352e-01 -2.711066901683807373e-01 1.022726818919181824e-01 1.387945711612701416e-01 9.799441695213317871e-02 5.762694403529167175e-02 -6.366460770368576050e-02 -1.475292742252349854e-01 -2.776793837547302246e-01 -1.347421258687973022e-01 2.189009636640548706e-02 1.847933679819107056e-01 -1.042639091610908508e-01 -2.092040181159973145e-01 1.502535194158554077e-01 1.589970886707305908e-01 5.410814657807350159e-02 -2.745993733406066895e-01 2.845853865146636963e-01 -6.703565269708633423e-02 1.779887974262237549e-01
1.335541307926177979e-01 2.731379568576812744e-01 -9.112047404050827026e-02 1.401558220386505127e-01 -2.319289147853851318e-01 -8.346754126250743866e-03 -5.284240096807479858e-02 -8.250491321086883545e-02 7.960137724876403809e-02 2.060394883155822754e-01 -1.136965677142143250e-01 1.688574999570846558e-01 1.597273349761962891e-02 2.178070135414600372e-02 -5.027084052562713623e-02 -1.355235744267702103e-02 3.666677474975585938e-01 8.995203673839569092e-02 -2.197608649730682373e-01 -4.384899139404296875e-01 -2.956499159336090088e-01 3.212568461894989014e-01 2.428361922502517700e-01 -9.863818436861038208e-02 1.557298153638839722e-01 1.408365964889526367e-01 7.975852489471435547e-02 -3.547543287277221680e-02 -5.785889923572540283e-02 -7.139269262552261353e-02 -1.325208246707916260e-01 -4.849797487258911133e-02
-1.492739915847778320e-01 4.140433371067047119e-01 1.322671677917242050e-02 1.188514605164527893e-01 -5.617005005478858948e-02 -1.505360603332519531e-01 7.110452651977539062e-02 1.256235390901565552e-01 -2.464839722961187363e-03 -2.585626672953367233e-03 -1.124451681971549988e-01 1.723589152097702026e-01 2.526594558730721474e-03 3.421474695205688477e-01 5.872721225023269653e-02 6.232743337750434875e-02 1.393068283796310425e-01 -1.399200409650802612e-01 -8.535607776138931513e-05 -3.523734807968139648e-01 3.189187496900558472e-02 4.427251517772674561e-01 6.285186111927032471e-02 -1.585499793291091919e-01 -1.342843472957611084e-01 2.097635865211486816e-01 2.131415298208594322e-03 2.411408275365829468e-01 -9.848900139331817627e-02 -6.304898113012313843e-02 2.217268198728561401e-01 -7.921811938285827637e-02
-8.392873406410217285e-02 4.337106347084045410e-01 -1.299173235893249512e-01 -5.246742814779281616e-02 -1.474090963602066040e-01 -6.459601968526840210e-02 2.115614265203475952e-01 -7.817171514034271240e-02 -1.139085963368415833e-01 -9.420428425073623657e-02 -3.044910132884979248e-01 -2.255465649068355560e-02 3.055459558963775635e-01 1.987373828887939453e-01 3.188653662800788879e-02 2.993431314826011658e-02 1.628436595201492310e-01 -1.944551318883895874e-01 -9.563919156789779663e-02 -2.319300919771194458e-01 -1.967309564352035522e-01 3.104368448257446289e-01 2.787587046623229980e-01 -1.671980917453765869e-01 -6.133921444416046143e-02 5.006793141365051270e-02 9.952440857887268066e-02 -6.030263006687164307e-02 -1.474378257989883423e-01 -1.496903002262115479e-01 8.532345294952392578e-02 1.391636729240417480e-01
9.281835705041885376e-02 -7.110599428415298462e-02 -8.954221755266189575e-02 -1.194481924176216125e-01 -3.211050927639007568e-01 9.406838566064834595e-03 4.504748806357383728e-02 -8.221740275621414185e-02 7.976732403039932251e-02 2.992009222507476807e-01 -1.969587355852127075e-01 5.569722503423690796e-02 1.872106343507766724e-01 1.038338467478752136e-01 2.787257730960845947e-01 3.200142383575439453e-01 -1.348332911729812622e-01 -5.791001766920089722e-02 -1.688459655269980431e-03 -3.479439914226531982e-01 -7.178472727537155151e-02 -2.945994958281517029e-02 2.580009698867797852e-01 -5.660182237625122070e-02 1.122639030218124390e-01 2.418748736381530762e-01 2.535722851753234863e-01 -9.135249257087707520e-02 -1.879072487354278564e-01 -9.410873055458068848e-02 1.974594891071319580e-01 -2.074956297874450684e-01
2.050629705190658569e-01 3.406931757926940918e-01 -3.293252363801002502e-02 3.138600289821624756e-01 -1.682307273149490356e-01 5.636703968048095703e-02 -4.278801754117012024e-02 1.109980344772338867e-01 9.639641642570495605e-02 6.637999415397644043e-02 -1.176085621118545532e-01 2.267237305641174316e-01 7.114944607019424438e-02 1.037540808320045471e-01 2.116976082324981689e-01 -6.961195915937423706e-02 -1.401888728141784668e-01 -5.059398338198661804e-02 -1.381128467619419098e-02 -3.339016437530517578e-01 -3.386080637574195862e-02 2.072447687387466431e-01 5.085388571023941040e-02 -3.009904325008392334e-01 3.040458858013153076e-01 1.627650111913681030e-01 2.377712279558181763e-01 -2.095088958740234375e-01 1.644970290362834930e-02 1.666622310876846313e-01 1.357952803373336792e-01 1.233161985874176025e-01
5.256398767232894897e-02 1.399842202663421631e-01 -2.171436883509159088e-02 2.893841452896595001e-02 -2.072567194700241089e-01 -9.429342299699783325e-02 -1.699652373790740967e-01 -1.707351207733154297e-01 -1.411289274692535400e-01 4.388642609119415283e-01 -2.333049029111862183e-01 -1.383591722697019577e-02 3.060235641896724701e-02 2.325228452682495117e-01 1.358971595764160156e-01 2.031668126583099365e-01 -1.524132937192916870e-01 -2.823210954666137695e-01 -7.863815873861312866e-02 -3.742570579051971436e-01 1.507550925016403198e-01 2.018085867166519165e-02 2.837964892387390137e-01 -1.091639474034309387e-01 -1.793448179960250854e-01 1.227456703782081604e-01 7.331656664609909058e-02 -1.694314032793045044e-01 -1.560501158237457275e-01 7.750880904495716095e-04 1.704678870737552643e-02 -1.175673454999923706e-01
-9.476724267005920410e-02 2.708147764205932617e-01 7.370109856128692627e-02 1.480043977499008179e-01 -2.652237415313720703e-01 -7.599038630723953247e-02 2.575035989284515381e-01 -1.554684340953826904e-01 7.310965657234191895e-02 -5.514439940452575684e-02 -3.478366881608963013e-02 2.113274335861206055e-01 1.762316226959228516e-01 -7.377912849187850952e-02 -2.011287398636341095e-02 -1.037810295820236206e-01 2.356438338756561279e-01 1.468939334154129028e-02 1.186142042279243469e-01 -4.512115120887756348e-01 -1.517415195703506470e-01 9.191752225160598755e-02 2.769784033298492432e-01 -3.261064291000366211e-01 -3.638353943824768066e-02 2.549523413181304932e-01 -1.846323534846305847e-02 -1.756415069103240967e-01 5.149146169424057007e-02 -9.699627757072448730e-02 7.710957527160644531e-02 1.354656517505645752e-01
-3.645769506692886353e-02 -1.737613379955291748e-01 -7.566663622856140137e-02 5.844268947839736938e-02 -2.694108188152313232e-01 -4.616369679570198059e-02 -1.884935349225997925e-01 -1.718203909695148468e-02 -5.840528383851051331e-02 2.335027754306793213e-01 -3.214698135852813721e-01 2.472379654645919800e-01 1.457360833883285522e-01 1.404950618743896484e-01 1.791220307350158691e-01 3.295130431652069092e-01 9.881523251533508301e-02 -1.695485413074493408e-01 1.400007158517837524e-01 -3.760451376438140869e-01 -3.985530883073806763e-02 3.719148924574255943e-03 2.049943357706069946e-01 -4.045722633600234985e-02 3.858220949769020081e-02 2.954323291778564453e-01 2.982952296733856201e-01 -9.209851175546646118e-02 2.866617962718009949e-02 -4.634242877364158630e-02 -2.922470867633819580e-02 -9.957776963710784912e-02
-1.751478463411331177e-01 6.284514814615249634e-02 -2.252347022294998169e-02 -1.158708408474922180e-01 -4.021174609661102295e-01 3.425052016973495483e-02 1.419365555047988892e-01 -7.967750728130340576e-02 -9.949924796819686890e-02 -6.751024723052978516e-02 1.308286935091018677e-01 3.768210411071777344e-01 -3.237910866737365723e-01 1.430006474256515503e-01 3.193160295486450195e-01 6.121103465557098389e-02 6.209439784288406372e-02 -1.513596326112747192e-01 8.460462093353271484e-02 -2.491011470556259155e-01 -6.750983186066150665e-03 3.373295068740844727e-01 -2.074012346565723419e-02 -1.616329252719879150e-01 7.620169967412948608e-02 2.346711605787277222e-01 -2.147454209625720978e-02 1.718535274267196655e-02 3.680196031928062439e-02 -1.763723343610763550e-01 1.026031002402305603e-01 1.285203099250793457e-01
1.424559652805328369e-01 -6.902529392391443253e-03 4.733451083302497864e-02 2.421934306621551514e-01 -8.970014005899429321e-02 3.496605157852172852e-02 -5.035078898072242737e-02 -2.698464505374431610e-02 5.299629410728812218e-04 4.942572489380836487e-02 -2.569371461868286133e-01 -1.987977884709835052e-02 1.986472159624099731e-01 8.119651675224304199e-02 1.295306682586669922e-01 -2.521045207977294922e-01 1.385586559772491455e-01 -1.294615566730499268e-01 1.602067202329635620e-01 -3.469940125942230225e-01 -1.894468814134597778e-02 3.695688247680664062e-01 1.979957967996597290e-01 -1.286881119012832642e-01 -9.901665896177291870e-02 -1.329707801342010498e-01 -4.019168764352798462e-02 7.741013169288635254e-02 -2.190331667661666870e-01 -1.196277290582656860e-01 2.787418365478515625e-01 4.014663994312286377e-01
1.996044814586639404e-01 -1.061158031225204468e-01 -9.396594017744064331e-02 -6.851744651794433594e-02 -2.820020318031311035e-01 -1.546164155006408691e-01 6.737475842237472534e-02 -3.028508275747299194e-02 2.076820842921733856e-02 1.183390915393829346e-01 -1.506471782922744751e-01 1.229942813515663147e-01 2.305848300457000732e-01 1.183532550930976868e-01 2.276151627302169800e-01 3.141991198062896729e-01 -1.532358229160308838e-01 -5.600878223776817322e-02 -6.887627393007278442e-02 -4.657885134220123291e-01 -1.537184417247772217e-01 -8.554843813180923462e-02 2.408553063869476318e-01 -1.271386742591857910e-01 8.667814731597900391e-02 2.396670132875442505e-01 1.451035439968109131e-01 -1.057301312685012817e-01 -9.668091684579849243e-02 7.362323999404907227e-02 2.405587732791900635e-01 -1.823550909757614136e-01
6.976123899221420288e-02 1.873725652694702148e-01 1.623600907623767853e-02 -1.587843894958496094e-01 -2.091350555419921875e-01 8.413825184106826782e-02 2.324133217334747314e-01 -4.785126447677612305e-02 1.613091677427291870e-01 1.660764776170253754e-02 -1.389306783676147461e-01 -3.653640672564506531e-02 2.554637491703033447e-01 -1.396470069885253906e-01 -1.698096469044685364e-02 -1.270055770874023438e-01 9.848459810018539429e-02 -3.078547120094299316e-01 -2.508728504180908203e-01 -5.088161826133728027e-01 -1.771832108497619629e-01 2.437131255865097046e-01 3.144056349992752075e-02 3.196076303720474243e-02 5.573424696922302246e-02 2.784001082181930542e-02 1.537675559520721436e-01 2.133501693606376648e-02 1.431374549865722656e-01 -2.982454299926757812e-01 -2.658614329993724823e-02 1.485941112041473389e-01
5.838739126920700073e-02 4.390009939670562744e-01 4.416777193546295166e-02 -1.048573628067970276e-01 -1.952784657478332520e-01 -8.351423591375350952e-02 7.956670969724655151e-02 -1.826846748590469360e-01 5.179923027753829956e-02 -7.650487869977951050e-02 -3.702368438243865967e-01 4.118464887142181396e-02 2.829408645629882812e-01 6.698719412088394165e-02 1.577959209680557251e-01 3.326733037829399109e-02 3.392391204833984375e-01 2.969342842698097229e-02 -6.871415674686431885e-02 -2.165631055831909180e-01 -1.313330382108688354e-01 2.246485203504562378e-01 2.207862734794616699e-01 -2.261205762624740601e-01 -2.069276943802833557e-02 2.596738636493682861e-01 5.908950045704841614e-02 -3.762369230389595032e-02 7.474128156900405884e-02 -8.021955192089080811e-02 4.978647828102111816e-02 -1.606523543596267700e-01
-1.241569146513938904e-01 1.183282658457756042e-01 1.308142244815826416e-01 7.657515257596969604e-02 -2.160735279321670532e-01 4.457967728376388550e-02 1.289722626097500324e-03 5.697882268577814102e-03 4.251299425959587097e-02 1.615756452083587646e-01 1.081498526036739349e-02 3.526487946510314941e-01 1.162130981683731079e-01 -1.392230689525604248e-01 -4.326122254133224487e-02 -2.521691918373107910e-01 8.146326243877410889e-02 4.340998828411102295e-02 2.102372348308563232e-01 -4.140441417694091797e-01 6.582620739936828613e-02 3.477697968482971191e-01 1.693832129240036011e-02 -3.153449892997741699e-01 1.210424769669771194e-02 2.966686487197875977e-01 9.237466752529144287e-02 -1.169320866465568542e-01 -3.131715953350067139e-02 7.469967752695083618e-02 1.198606416583061218e-01 2.602019011974334717e-01
-1.155761182308197021e-01 -1.217005923390388489e-01 2.254473417997360229e-02 -9.165890514850616455e-02 -1.586052924394607544e-01 1.855800002813339233e-01 -1.772073358297348022e-01 3.216654434800148010e-02 -8.568380028009414673e-02 -1.832386851310729980e-01 -2.717483639717102051e-01 1.780521869659423828e-01 1.394395232200622559e-01 3.030617162585258484e-02 1.427111029624938965e-01 1.326928436756134033e-01 -3.043113350868225098e-01 -2.181961089372634888e-01 2.334746867418289185e-01 -4.704732596874237061e-01 -6.991569697856903076e-02 2.436524331569671631e-01 2.954752445220947266e-01 -7.860021293163299561e-02 1.835028827190399170e-01 6.320458650588989258e-02 9.335062466561794281e-03 2.028675824403762817e-01 2.380869910120964050e-02 3.936074674129486084e-02 1.053779497742652893e-01 -1.205748133361339569e-02
2.154410332441329956e-01 2.622776627540588379e-01 1.106071621179580688e-01 -2.932405285537242889e-02 8.261890150606632233e-03 -1.549569070339202881e-01 -1.122757717967033386e-01 -2.703504562377929688e-01 -2.313292622566223145e-01 -2.277732081711292267e-02 -7.435098290443420410e-02 2.786171734333038330e-01 1.289504319429397583e-01 5.846049264073371887e-02 1.947764158248901367e-01 -2.645909786224365234e-02 2.898382842540740967e-01 7.309820502996444702e-02 3.938978165388107300e-02 -3.548852205276489258e-01 -1.436225920915603638e-01 2.343268990516662598e-01 -2.154218032956123352e-02 -9.811124205589294434e-02 1.070161387324333191e-01 9.017882496118545532e-02 3.155040740966796875e-01 -1.958680301904678345e-01 1.154204830527305603e-02 -2.723916471004486084e-01 1.301621049642562866e-01 1.217362135648727417e-01
-1.222771853208541870e-01 -5.522813275456428528e-02 -3.713923320174217224e-02 -4.421994462609291077e-02 -1.622993052005767822e-01 4.263351857662200928e-01 -1.457160562276840210e-01 1.596875041723251343e-01 -4.362591356039047241e-02 -7.049165666103363037e-02 -2.496951967477798462e-01 2.342766821384429932e-01 1.622482985258102417e-01 -4.584821313619613647e-02 2.005178183317184448e-01 9.025141596794128418e-02 2.022435143589973450e-02 -1.829426139593124390e-01 1.776733547449111938e-01 -4.289601445198059082e-01 1.690672338008880615e-02 2.358253300189971924e-01 3.356432914733886719e-01 -1.673123054206371307e-02 1.082391366362571716e-01 6.490787118673324585e-02 -7.148965448141098022e-02 2.280861735343933105e-01 8.179824799299240112e-02 1.384504139423370361e-01 -3.763624466955661774e-03 7.562223821878433228e-02
2.685961723327636719e-01 8.428399264812469482e-02 -2.447332441806793213e-02 -2.157268077135086060e-01 1.405849158763885498e-01 -4.059757664799690247e-02 2.115426957607269287e-01 1.305642277002334595e-01 1.551050972193479538e-02 2.187188416719436646e-01 -4.564653038978576660e-01 2.167556732892990112e-01 1.379597559571266174e-02 7.284628599882125854e-02 2.747261663898825645e-03 1.415275633335113525e-01 1.802075952291488647e-01 -2.935673594474792480e-01 1.048125773668289185e-01 -3.031365871429443359e-01 -9.617906063795089722e-02 2.258467823266983032e-01 -1.595665663480758667e-01 -2.321967035531997681e-01 -2.202127575874328613e-01 3.432161360979080200e-02 5.096421018242835999e-02 2.376758120954036713e-02 1.677711457014083862e-01 1.092683821916580200e-01 -2.236319892108440399e-02 8.282646536827087402e-02
-1.406304351985454559e-02 1.639099270105361938e-01 -8.780209720134735107e-02 -1.778358221054077148e-01 -1.067483201622962952e-01 -2.675304934382438660e-02 2.370442301034927368e-01 -2.748550474643707275e-01 -8.697096258401870728e-02 -2.838531136512756348e-01 -3.336680680513381958e-02 3.117587566375732422e-01 5.829763785004615784e-02 1.179081425070762634e-01 -7.854053378105163574e-02 -1.411976572126150131e-02 3.043829463422298431e-02 -1.321389675140380859e-01 4.984620958566665649e-02 -4.016203880310058594e-01 -1.867798417806625366e-01 3.027867078781127930e-01 1.315507292747497559e-01 -1.561749875545501709e-01 -1.855665296316146851e-01 8.363529294729232788e-02 2.841605246067047119e-01 1.507544964551925659e-01 -1.456336975097656250e-01 -2.007608711719512939e-01 1.041921153664588928e-01 -1.092470958828926086e-01
1.782362163066864014e-01 2.650960981845855713e-01 -1.897401511669158936e-01 -5.760723259299993515e-03 -2.026018798351287842e-01 2.440975159406661987e-01 1.384500116109848022e-01 8.346655219793319702e-02 7.067053020000457764e-02 -1.333085149526596069e-01 -2.781704068183898926e-01 1.529185026884078979e-01 2.497509419918060303e-01 1.885297894477844238e-01 6.338936835527420044e-02 9.648097306489944458e-02 -9.226822108030319214e-02 -1.397397816181182861e-01 -1.659756749868392944e-01 -4.652397632598876953e-01 2.052819132804870605e-01 3.938575088977813721e-02 -2.002762705087661743e-01 -2.648910284042358398e-01 -1.576277613639831543e-01 1.541983336210250854e-01 -7.263325899839401245e-02 4.469218477606773376e-02 -1.453960314393043518e-02 -1.294496506452560425e-01 -2.346810512244701385e-02 3.096652962267398834e-02
-8.026620000600814819e-02 4.593346640467643738e-02 -1.630132943391799927e-01 1.761615574359893799e-01 -2.919689714908599854e-01 -7.760111987590789795e-02 4.673034325242042542e-02 5.523890256881713867e-02 -1.623282432556152344e-01 1.437510848045349121e-01 -7.595434784889221191e-02 1.387329995632171631e-01 -2.446393109858036041e-02 -4.246336221694946289e-02 9.149286895990371704e-02 -1.462261080741882324e-01 -1.566489487886428833e-01 -1.438599079847335815e-01 -2.002874314785003662e-01 -5.211718678474426270e-01 -1.337618827819824219e-01 4.400382936000823975e-01 1.328859776258468628e-01 -1.447581648826599121e-01 -1.087152212858200073e-01 6.243062019348144531e-02 -1.569783687591552734e-01 -2.667342685163021088e-02 1.555933523923158646e-02 1.471711546182632446e-01 2.397291660308837891e-01 7.484615594148635864e-02
1.907604746520519257e-02 1.123029738664627075e-01 -2.184306979179382324e-01 2.016631327569484711e-02 -3.336106240749359131e-01 -4.787932336330413818e-02 1.368072777986526489e-01 -3.726533651351928711e-01 -6.809270381927490234e-02 -1.011866629123687744e-01 -3.263441845774650574e-02 3.068186044692993164e-01 1.938323229551315308e-01 -2.233459800481796265e-02 1.268218159675598145e-01 1.233589500188827515e-01 2.524671256542205811e-01 2.801563218235969543e-02 9.958918672055006027e-04 -3.332332372665405273e-01 -1.877128928899765015e-01 2.683770358562469482e-01 1.636935025453567505e-01 9.030271321535110474e-02 -2.003092765808105469e-01 -6.675986945629119873e-02 1.826075464487075806e-01 7.886545360088348389e-02 -2.399868220090866089e-01 -1.143187955021858215e-01 1.251315176486968994e-01 -5.706371273845434189e-03
6.571707874536514282e-02 -3.658974915742874146e-02 -1.974585466086864471e-02 -1.546865701675415039e-01 -1.665457785129547119e-01 5.396490171551704407e-02 -6.173603981733322144e-02 -1.182396635413169861e-01 1.074991524219512939e-01 1.232323721051216125e-01 -2.198760509490966797e-01 1.946011930704116821e-01 1.587302386760711670e-01 1.559294313192367554e-01 2.761298120021820068e-01 4.753026068210601807e-01 -7.253199070692062378e-02 -1.857474632561206818e-02 -7.031602412462234497e-02 -4.101987183094024658e-01 5.522682890295982361e-02 -4.070418328046798706e-02 2.947519123554229736e-01 -5.636968463659286499e-02 1.462576687335968018e-01 4.611236602067947388e-02 2.361343353986740112e-01 -1.596411466598510742e-01 -1.166400760412216187e-01 -1.635049097239971161e-02 1.442907154560089111e-01 -2.095835208892822266e-01
1.461117118597030640e-01 -5.973620805889368057e-03 -1.675743013620376587e-01 -1.227389797568321228e-01 -1.405134648084640503e-01 2.189041487872600555e-02 -2.167963422834873199e-02 -4.820863157510757446e-02 1.350981146097183228e-01 3.274779021739959717e-01 -1.937710940837860107e-01 1.494093090295791626e-01 7.199691981077194214e-02 1.982389986515045166e-01 1.657092273235321045e-01 3.073428273200988770e-01 -3.601866587996482849e-02 -1.377790272235870361e-01 -2.509433589875698090e-02 -3.649279475212097168e-01 -1.151021048426628113e-01 -1.457131057977676392e-01 2.097748965024948120e-01 -1.285446286201477051e-01 1.055838689208030701e-01 2.374830693006515503e-01 2.563292384147644043e-01 -1.190664470195770264e-01 -2.072130292654037476e-01 -1.462809368968009949e-02 2.802508771419525146e-01 -2.060951441526412964e-01
-1.909020245075225830e-01 1.598902344703674316e-01 -6.354044377803802490e-02 1.744501739740371704e-01 -3.712892532348632812e-01 8.249092847108840942e-02 1.146389394998550415e-01 8.972229063510894775e-02 1.171840056777000427e-01 6.463687866926193237e-02 -1.084417104721069336e-01 3.065978884696960449e-01 -9.735294431447982788e-02 1.035079658031463623e-01 9.150419384241104126e-02 -8.085089176893234253e-02 -3.654729574918746948e-02 7.765550166368484497e-02 1.638407856225967407e-01 -4.257256984710693359e-01 8.909602463245391846e-02 8.391416817903518677e-02 1.800635755062103271e-01 -2.428036183118820190e-01 8.888508379459381104e-02 2.834930829703807831e-02 1.681036651134490967e-01 -5.890800803899765015e-02 -5.221296474337577820e-02 3.441741466522216797e-01 3.036224842071533203e-01 5.731460452079772949e-02
2.988723516464233398e-01 1.604747772216796875e-01 2.250051200389862061e-01 -1.259127408266067505e-01 -2.111794799566268921e-01 -1.198317483067512512e-01 -7.070029969327151775e-04 -1.747020334005355835e-01 -1.183450445532798767e-01 2.805492281913757324e-01 -3.114151358604431152e-01 6.011001765727996826e-02 9.983731806278228760e-02 1.238065436482429504e-01 2.146297693252563477e-01 3.346378505229949951e-01 1.656758040189743042e-02 -2.327677905559539795e-01 -1.161708012223243713e-01 -2.692783176898956299e-01 -1.347778551280498505e-02 -1.031903028488159180e-01 1.339228004217147827e-01 -1.495474427938461304e-01 -1.288147121667861938e-01 6.119289994239807129e-02 3.194434344768524170e-01 2.139592356979846954e-02 -6.402776390314102173e-02 1.454485952854156494e-01 -8.820981532335281372e-02 6.962180882692337036e-02
1.321166604757308960e-01 1.264212578535079956e-01 1.533931791782379150e-01 1.015790402889251709e-01 -1.096551716327667236e-01 5.460268259048461914e-02 4.215511679649353027e-02 -2.407159507274627686e-01 -3.463744372129440308e-02 3.658596251625567675e-04 -1.575697958469390869e-01 -1.701777577400207520e-01 -5.261739343404769897e-02 9.672868996858596802e-02 1.488308608531951904e-01 -7.482899818569421768e-03 -1.479279845952987671e-01 -2.587810344994068146e-02 1.650055646896362305e-01 -4.080185294151306152e-01 1.807035063393414021e-03 4.209065437316894531e-01 4.861998185515403748e-02 -1.482943445444107056e-01 -1.435732394456863403e-01 2.592881917953491211e-01 2.052791230380535126e-02 2.178953737020492554e-01 -2.622977495193481445e-01 -2.239678055047988892e-01 6.483400613069534302e-02 3.032827079296112061e-01
1.885106042027473450e-02 9.317962080240249634e-02 9.488722681999206543e-02 5.094207823276519775e-02 -2.806464135646820068e-01 2.830016613006591797e-01 6.194343790411949158e-02 3.943991288542747498e-02 -3.763571009039878845e-02 3.571662120521068573e-03 -2.477832734584808350e-01 5.211836472153663635e-02 -1.898344606161117554e-01 8.122759312391281128e-02 1.761556118726730347e-01 -2.808639705181121826e-01 1.119675636291503906e-01 -1.617355346679687500e-01 1.245775222778320312e-01 -3.995558917522430420e-01 1.552366614341735840e-01 4.388785064220428467e-01 1.169144883751869202e-01 -2.135830074548721313e-01 -7.887210696935653687e-02 6.533296406269073486e-02 -2.552536688745021820e-02 2.241560518741607666e-01 -1.833584159612655640e-01 3.436081856489181519e-02 -1.427022926509380341e-02 1.038081943988800049e-01
5.760728195309638977e-02 -4.563516005873680115e-02 1.619097776710987091e-02 -1.000439077615737915e-01 -1.864220947027206421e-01 -6.478416174650192261e-02 -6.369131058454513550e-02 -2.709904871881008148e-02 -2.296430245041847229e-02 1.490481644868850708e-01 -2.761617898941040039e-01 1.363630406558513641e-02 1.706091314554214478e-01 2.257904410362243652e-01 2.055421024560928345e-01 3.564091026782989502e-01 -2.134061418473720551e-02 -1.287339627742767334e-01 -3.250864520668983459e-02 -4.998533725738525391e-01 1.677747932262718678e-03 6.380914896726608276e-02 2.116446793079376221e-01 -4.031621664762496948e-02 8.533916622400283813e-02 3.179702758789062500e-01 2.538432776927947998e-01 -1.495244354009628296e-01 -7.319306954741477966e-03 -1.216628476977348328e-01 2.084976732730865479e-01 -1.417360454797744751e-01
-2.050841599702835083e-01 2.982253432273864746e-01 7.825686596333980560e-03 -9.826470911502838135e-02 -1.731454730033874512e-01 1.398185491561889648e-01 1.174295693635940552e-01 -8.746308088302612305e-02 2.432832717895507812e-01 2.349395453929901123e-01 -1.610750406980514526e-01 9.804688394069671631e-02 -3.316139429807662964e-02 -3.161263838410377502e-02 3.561419248580932617e-01 -1.382810473442077637e-01 1.137961745262145996e-01 -3.022326529026031494e-01 -9.300779551267623901e-02 -2.128165215253829956e-01 -5.241421982645988464e-02 1.761212050914764404e-01 -4.279476776719093323e-02 -2.861019670963287354e-01 3.077140748500823975e-01 5.309301614761352539e-02 1.887378841638565063e-01 -1.376678645610809326e-01 -2.743239048868417740e-03 -2.362011224031448364e-01 -6.195089221000671387e-02 5.396816134452819824e-02
2.902841567993164062e-01 -6.155037879943847656e-02 -6.270363181829452515e-02 -1.822027191519737244e-02 -2.211033403873443604e-01 3.607909753918647766e-02 -9.325251728296279907e-02 -3.947699069976806641e-02 -1.064905524253845215e-01 2.200121730566024780e-01 -2.142976820468902588e-01 1.595019996166229248e-01 4.074501618742942810e-02 1.938322633504867554e-01 7.852413505315780640e-02 4.636757671833038330e-01 -5.714889243245124817e-02 -1.204401925206184387e-01 -3.746156021952629089e-02 -4.084574282169342041e-01 -1.733930706977844238e-01 3.094642236828804016e-02 7.275639474391937256e-02 1.130290552973747253e-01 -5.444223061203956604e-02 2.105277180671691895e-01 2.811059057712554932e-01 -1.324091702699661255e-01 -1.639272570610046387e-01 -1.949393153190612793e-01 1.012231037020683289e-01 -4.092950001358985901e-02
2.558106184005737305e-01 1.705194562673568726e-01 -1.047794800251722336e-02 -7.310613989830017090e-02 -2.159478664398193359e-01 1.515605747699737549e-01 5.298756062984466553e-02 1.518766582012176514e-01 -4.630490392446517944e-02 -1.432123631238937378e-01 -4.035795629024505615e-01 1.330515295267105103e-01 4.071583598852157593e-02 1.994796656072139740e-02 2.080595344305038452e-01 -4.833807703107595444e-03 4.220065474510192871e-02 -1.739097386598587036e-01 -2.007120847702026367e-01 -4.229638874530792236e-01 1.967300325632095337e-01 -2.926150523126125336e-02 -1.898872256278991699e-01 -3.176580369472503662e-01 -1.165091991424560547e-01 -1.984126493334770203e-02 -1.526148319244384766e-01 5.145512521266937256e-02 -1.731694936752319336e-01 3.198620304465293884e-02 -7.178254425525665283e-02 2.283595949411392212e-01
1.962610036134719849e-01 1.682137548923492432e-01 6.428305804729461670e-02 -1.244431547820568085e-02 -5.907616019248962402e-02 1.843810454010963440e-02 -8.477259427309036255e-02 -1.597487926483154297e-01 7.364674820564687252e-04 4.676524102687835693e-01 -3.345002532005310059e-01 1.299687940627336502e-02 1.078967452049255371e-01 1.153265908360481262e-01 8.353447914123535156e-02 3.017117083072662354e-01 4.106805846095085144e-02 -2.063210308551788330e-01 8.607514202594757080e-02 -3.799974918365478516e-01 7.780370861291885376e-02 3.722120821475982666e-02 2.720730900764465332e-01 1.162528544664382935e-01 4.699494689702987671e-02 1.415837854146957397e-01 1.980798542499542236e-01 -6.715292483568191528e-02 8.311180770397186279e-02 -1.130707189440727234e-02 2.576633393764495850e-01 -9.049489349126815796e-02
8.786612004041671753e-02 -2.360958606004714966e-02 -1.336240321397781372e-01 -8.345472812652587891e-02 -2.897546589374542236e-01 -1.801845803856849670e-02 6.064983084797859192e-03 -1.609627902507781982e-01 7.692242506891489029e-03 2.545491158962249756e-01 -6.397543102502822876e-02 -3.926425706595182419e-04 -2.260367870330810547e-01 -7.045423262752592564e-04 3.305901959538459778e-02 2.488927841186523438e-01 1.418805867433547974e-01 -8.911686390638351440e-02 2.866339683532714844e-01 -5.060718655586242676e-01 2.265309691429138184e-01 1.965280175209045410e-01 9.905110299587249756e-02 4.695600643754005432e-02 -1.023420691490173340e-01 3.021124303340911865e-01 -6.891933083534240723e-02 -1.809698939323425293e-01 -6.382841616868972778e-02 -8.915211260318756104e-02 -1.433383077383041382e-01 -1.829857528209686279e-01
3.501913323998451233e-02 2.458786666393280029e-01 -2.954669594764709473e-01 -7.862643152475357056e-02 -1.238503754138946533e-01 -5.903644859790802002e-02 -1.543832290917634964e-02 -1.962736994028091431e-01 -4.717163741588592529e-02 -1.891171038150787354e-01 -2.287700325250625610e-01 3.335133492946624756e-01 6.193221732974052429e-02 -3.470541164278984070e-02 1.100032776594161987e-01 5.947538465261459351e-02 2.939133942127227783e-01 8.310560137033462524e-03 6.642165780067443848e-02 -3.880740404129028320e-01 -2.351400256156921387e-01 1.589450091123580933e-01 1.715283840894699097e-01 -1.061755232512950897e-02 -5.369957536458969116e-02 1.276611238718032837e-01 2.894033193588256836e-01 1.901426762342453003e-01 -2.179030328989028931e-01 -1.385054737329483032e-01 8.774361759424209595e-02 -1.622422365471720695e-03
-7.212551683187484741e-02 1.894776821136474609e-01 -2.565205395221710205e-01 1.113401167094707489e-02 -9.645859897136688232e-02 8.552456647157669067e-02 1.716013252735137939e-01 -1.628845185041427612e-01 -8.468012511730194092e-02 -1.267634183168411255e-01 -1.646556705236434937e-01 2.622907757759094238e-01 7.550290971994400024e-02 8.200903981924057007e-02 2.122097164392471313e-01 -5.165152251720428467e-03 2.692471742630004883e-01 5.563204362988471985e-02 3.474001213908195496e-02 -3.341018259525299072e-01 -1.118160858750343323e-01 2.850446701049804688e-01 2.292280942201614380e-01 -1.391282826662063599e-01 -4.994454979896545410e-02 2.490436285734176636e-01 2.859159708023071289e-01 9.433924406766891479e-02 -2.270712107419967651e-01 -2.566006183624267578e-01 1.248239278793334961e-01 -3.888921439647674561e-02
1.601025909185409546e-01 -7.793527096509933472e-02 6.855498254299163818e-02 -2.498346380889415741e-02 -2.827280461788177490e-01 -7.606264948844909668e-02 -6.945405155420303345e-03 -9.663617610931396484e-02 -5.307549610733985901e-02 2.221101820468902588e-01 -1.689297407865524292e-01 7.120679318904876709e-02 1.543648093938827515e-01 9.721144288778305054e-02 1.616910547018051147e-01 3.713314831256866455e-01 -3.820728510618209839e-02 -2.122287154197692871e-01 4.551789164543151855e-02 -4.204884171485900879e-01 -2.888591028749942780e-02 -5.729212984442710876e-02 1.923384815454483032e-01 -1.619280129671096802e-01 5.655056983232498169e-02 1.809085458517074585e-01 3.601669073104858398e-01 -1.450811326503753662e-01 -1.618575900793075562e-01 -9.269872307777404785e-02 2.183467596769332886e-01 -1.513900905847549438e-01
1.640123277902603149e-01 6.454564630985260010e-02 -2.702986598014831543e-01 -2.194020450115203857e-01 -2.060910128057003021e-02 1.489359587430953979e-01 -1.518401801586151123e-01 -1.348534822463989258e-01 -1.760819852352142334e-01 2.483208924531936646e-01 1.057299450039863586e-01 3.740608692169189453e-01 1.853480488061904907e-01 -9.082254767417907715e-02 -1.394944731146097183e-02 3.168554976582527161e-02 -1.788028627634048462e-01 -2.911719381809234619e-01 7.952447049319744110e-03 -2.860950827598571777e-01 -8.561543188989162445e-03 2.164153903722763062e-01 1.645494438707828522e-02 -5.033754929900169373e-02 -2.631566822528839111e-01 3.797323629260063171e-02 1.939166784286499023e-01 4.425770789384841919e-02 -6.803043186664581299e-02 -1.198520436882972717e-01 -1.081201359629631042e-01 3.271097540855407715e-01
1.105332225561141968e-01 1.416038274765014648e-01 -1.451157778501510620e-01 -1.129669696092605591e-01 -2.455864548683166504e-01 -1.039813682436943054e-01 3.471795842051506042e-02 -2.387644946575164795e-01 4.530007392168045044e-02 1.498621404170989990e-01 -1.496709585189819336e-01 9.360124170780181885e-02 -2.112291753292083740e-02 2.542244493961334229e-01 1.433618217706680298e-01 -3.254058659076690674e-01 1.490949839353561401e-01 3.014126792550086975e-02 -1.872514002025127411e-02 -2.663378119468688965e-01 -1.869068853557109833e-02 3.960312902927398682e-01 3.238551318645477295e-01 -7.895625382661819458e-02 1.811973452568054199e-01 1.517269164323806763e-01 2.310476452112197876e-01 1.891235709190368652e-01 -1.078022867441177368e-01 -4.404873400926589966e-02 -6.384842842817306519e-02 1.789072602987289429e-01
-1.465175580233335495e-02 -9.281073696911334991e-03 1.381600201129913330e-01 -1.421040594577789307e-01 -1.599162966012954712e-01 5.004818439483642578e-01 -1.084104701876640320e-01 1.016579046845436096e-01 2.578540518879890442e-02 -3.415013477206230164e-02 -1.901563107967376709e-01 3.205543160438537598e-01 1.324125081300735474e-01 5.289467051625251770e-02 1.878104060888290405e-01 1.442183256149291992e-01 -1.430654823780059814e-01 -2.303574681282043457e-01 1.577250212430953979e-01 -3.543892502784729004e-01 3.339895606040954590e-02 1.430508792400360107e-01 1.440933048725128174e-01 -1.674162894487380981e-01 1.370092779397964478e-01 2.388822287321090698e-01 -7.631483674049377441e-02 1.363098919391632080e-01 8.748273551464080811e-02 -4.173086583614349365e-02 -4.496593028306961060e-02 1.977327167987823486e-01
-2.921390719711780548e-02 1.455591768026351929e-01 -1.869680285453796387e-01 -6.289856880903244019e-02 -1.028327941894531250e-01 1.492328792810440063e-01 2.181601077318191528e-01 1.899061352014541626e-01 -5.051910877227783203e-02 7.722860574722290039e-02 -1.233625933527946472e-01 1.918001174926757812e-01 4.349730908870697021e-02 4.131667688488960266e-02 5.584957823157310486e-02 2.310258299112319946e-01 -1.184336841106414795e-01 -2.372351139783859253e-01 3.425111528486013412e-03 -5.455812215805053711e-01 -1.803415454924106598e-02 -8.127171546220779419e-02 9.346673265099525452e-03 -1.965623646974563599e-01 -3.821057267487049103e-03 1.545823067426681519e-01 -1.701163798570632935e-01 4.542564153671264648e-01 -7.573089003562927246e-02 -6.049372255802154541e-03 1.053419858217239380e-01 1.105888336896896362e-01
1.551207900047302246e-01 2.953315079212188721e-01 -4.644428566098213196e-02 -3.682931885123252869e-02 -2.009064704179763794e-01 -1.541247963905334473e-01 -1.491588652133941650e-01 -1.924422197043895721e-02 -1.154271364212036133e-01 2.949053645133972168e-01 -2.356420755386352539e-01 6.088673323392868042e-02 1.769545227289199829e-01 -2.603634633123874664e-02 -2.027524262666702271e-02 2.247255891561508179e-01 -8.991070836782455444e-02 -3.449347913265228271e-01 -1.244549304246902466e-01 -3.413250148296356201e-01 1.188141778111457825e-01 -1.390872523188591003e-02 3.253636062145233154e-01 -8.437122404575347900e-02 2.082836627960205078e-02 2.472532540559768677e-01 2.643515765666961670e-01 1.100425869226455688e-01 -1.735745742917060852e-02 6.384943425655364990e-02 1.420436948537826538e-01 3.970832750201225281e-02
2.427902966737747192e-01 2.094330191612243652e-01 -9.505808353424072266e-03 -1.708691567182540894e-02 -2.734627723693847656e-01 2.410274557769298553e-02 -2.619343623518943787e-02 -1.663219630718231201e-01 3.980616033077239990e-01 -1.313320267945528030e-02 -3.052485287189483643e-01 1.179102808237075806e-01 -1.814036443829536438e-02 1.382937729358673096e-01 -5.800822377204895020e-02 4.078097268939018250e-02 -1.945746243000030518e-01 -2.215810567140579224e-01 5.044797807931900024e-02 -2.274562716484069824e-01 2.831675857305526733e-02 3.156068027019500732e-01 1.226740404963493347e-01 -6.094809994101524353e-02 -1.160968989133834839e-01 7.627648860216140747e-02 7.237891852855682373e-02 -2.476392239332199097e-01 1.062364727258682251e-01 1.388093978166580200e-01 -3.371482193470001221e-01 1.114171072840690613e-01
4.047039151191711426e-01 2.120438367128372192e-01 2.041655331850051880e-01 -9.141213446855545044e-02 9.386115521192550659e-02 -6.973113864660263062e-02 -2.169063687324523926e-02 -4.574053734540939331e-02 -6.861943006515502930e-02 1.776561439037322998e-01 -2.338077127933502197e-01 2.468606233596801758e-01 2.148962318897247314e-01 1.278448402881622314e-01 1.841081231832504272e-01 -6.577583402395248413e-02 2.350858747959136963e-01 -7.283977698534727097e-03 -1.817827075719833374e-01 -2.476967126131057739e-01 2.630317024886608124e-02 2.440204322338104248e-01 5.949131399393081665e-02 -3.371569886803627014e-02 1.776956915855407715e-01 2.101511359214782715e-01 -2.010182440280914307e-01 -4.864465817809104919e-02 -1.350500136613845825e-01 1.274631768465042114e-01 3.064573705196380615e-01 -1.039598882198333740e-01
2.680386044085025787e-02 2.296829521656036377e-01 -1.464469879865646362e-01 -7.111650425940752029e-03 -1.234460398554801941e-01 -2.181855402886867523e-02 1.587958931922912598e-01 -2.711275219917297363e-01 -1.765198707580566406e-01 -2.391574978828430176e-01 -1.306091994047164917e-01 2.057763189077377319e-01 4.650752991437911987e-02 -3.247702121734619141e-02 8.050876855850219727e-02 4.263791779521852732e-04 1.478097885847091675e-01 -1.234117597341537476e-01 5.332295224070549011e-02 -3.396589756011962891e-01 -5.417856574058532715e-02 1.745554804801940918e-01 2.706631720066070557e-01 -1.632228940725326538e-01 6.730291992425918579e-02 1.547364592552185059e-01 3.581716418266296387e-01 1.735262423753738403e-01 -3.715375959873199463e-01 -1.719788312911987305e-01 7.336784899234771729e-02 -6.830065697431564331e-02
-1.469470858573913574e-01 -1.785608753561973572e-02 -1.344193220138549805e-01 -3.735283389687538147e-02 -2.974054515361785889e-01 2.037425488233566284e-01 6.112761422991752625e-02 6.452501565217971802e-02 -1.929909363389015198e-02 -1.560842394828796387e-01 -3.149952888488769531e-01 2.499217242002487183e-01 1.378136575222015381e-01 4.647869244217872620e-02 9.299071133136749268e-02 2.951258420944213867e-01 8.396711200475692749e-03 -2.635554969310760498e-01 -5.003101378679275513e-02 -3.716934025287628174e-01 2.241850644350051880e-02 -1.727012991905212402e-01 3.021821975708007812e-01 1.752966898493468761e-03 1.031191200017929077e-01 8.663573116064071655e-02 3.043672144412994385e-01 -1.157771125435829163e-01 -1.881280690431594849e-01 1.208945084363222122e-02 -7.653361558914184570e-02 -1.415285617113113403e-01
-1.761601306498050690e-02 2.377079874277114868e-01 1.677619963884353638e-01 -8.369736373424530029e-03 1.609247773885726929e-01 1.293409615755081177e-01 5.231365561485290527e-03 -1.306809335947036743e-01 -1.290815472602844238e-01 1.326090376824140549e-02 -2.125175595283508301e-01 4.018438458442687988e-01 -6.696895509958267212e-02 -1.067881807684898376e-01 4.775850847363471985e-02 4.516425728797912598e-02 2.234634608030319214e-01 -1.978586427867412567e-02 4.253134876489639282e-02 -1.725346148014068604e-01 -7.108860462903976440e-02 1.333794742822647095e-01 2.866825461387634277e-01 -3.450784981250762939e-01 -8.156382292509078979e-02 8.583518117666244507e-02 -1.556299328804016113e-01 -1.980771422386169434e-01 -1.580516397953033447e-01 -4.198437631130218506e-01 1.362885832786560059e-01 9.075818955898284912e-02
-1.327080186456441879e-02 -1.074437424540519714e-02 -3.773924708366394043e-01 -2.125302106142044067e-01 -2.455418109893798828e-01 1.036077663302421570e-01 -8.786098659038543701e-02 -4.090463742613792419e-02 -2.492893338203430176e-01 2.637524306774139404e-01 -7.785940170288085938e-02 2.232495695352554321e-01 -1.350877899676561356e-02 2.369350641965866089e-01 -8.573597669601440430e-02 1.754181236028671265e-01 1.817240566015243530e-01 -1.828702837228775024e-01 1.431469321250915527e-01 -3.956317007541656494e-01 1.009953022003173828e-02 -2.974735759198665619e-02 1.903500109910964966e-01 4.024427384138107300e-02 7.800085097551345825e-02 2.821940779685974121e-01 -1.443622261285781860e-01 -2.525293081998825073e-02 -6.279377639293670654e-02 -2.022267132997512817e-01 8.372608572244644165e-02 -9.097103029489517212e-02
6.200447306036949158e-02 -5.925414711236953735e-02 4.259882494807243347e-02 -1.114454492926597595e-01 -2.789575457572937012e-01 -4.990358650684356689e-02 1.036074683070182800e-01 6.242616474628448486e-02 -2.474994957447052002e-02 2.295081615447998047e-01 -7.112316787242889404e-02 9.986083954572677612e-02 1.359839737415313721e-01 -8.721119724214076996e-03 1.817321777343750000e-01 4.251324534416198730e-01 -1.676849722862243652e-01 -6.930295377969741821e-02 1.604245901107788086e-01 -4.859643280506134033e-01 5.325003340840339661e-02 -1.851741038262844086e-02 2.195157706737518311e-01 -6.712037324905395508e-02 2.347428910434246063e-02 2.085956782102584839e-01 2.492256164550781250e-01 -7.440264523029327393e-02 -1.529729813337326050e-01 -9.299881011247634888e-02 2.062159180641174316e-01 -2.141146212816238403e-01
1.206730380654335022e-01 2.470915615558624268e-01 -5.847717449069023132e-02 2.150834910571575165e-02 -8.838889002799987793e-02 2.190254032611846924e-01 9.667555242776870728e-02 2.917218804359436035e-01 1.461358815431594849e-01 9.434796124696731567e-02 -2.811324410140514374e-02 1.590429544448852539e-01 2.006985805928707123e-02 3.594439029693603516e-01 -4.317410662770271301e-02 6.594117730855941772e-02 -1.056788340210914612e-01 -3.275467455387115479e-01 3.476622328162193298e-02 -2.832033932209014893e-01 -5.863443017005920410e-02 2.935311198234558105e-01 1.239848509430885315e-01 -1.684917509555816650e-01 1.583974510431289673e-01 1.381471157073974609e-01 1.033434569835662842e-01 -3.376199305057525635e-01 -1.138401329517364502e-01 2.114465534687042236e-01 5.609442666172981262e-02 1.233957409858703613e-01
1.474782377481460571e-01 2.349618077278137207e-01 4.933963343501091003e-02 1.065665297210216522e-02 -5.809565261006355286e-02 -2.265081275254487991e-03 1.397043764591217041e-01 8.539137244224548340e-02 -1.831894665956497192e-01 3.405085504055023193e-01 -2.327822893857955933e-01 1.166760176420211792e-01 2.905826456844806671e-02 1.786531955003738403e-01 -2.044216841459274292e-01 3.336497247219085693e-01 1.104413866996765137e-01 -8.227497339248657227e-02 -1.948630958795547485e-01 -3.590255677700042725e-01 8.649405837059020996e-02 2.304291427135467529e-01 2.905470132827758789e-01 -2.044716030359268188e-01 2.793571539223194122e-02 1.037001684308052063e-01 -1.001417934894561768e-01 1.351175606250762939e-01 -1.456146966665983200e-02 -1.249050162732601166e-02 1.421351581811904907e-01 2.325867563486099243e-01
2.602115571498870850e-01 1.670451015233993530e-01 1.338725090026855469e-01 -9.720579534769058228e-02 -2.417372465133666992e-01 -1.280704885721206665e-01 -1.329175233840942383e-01 -1.949720829725265503e-01 -1.286987960338592529e-01 2.245033383369445801e-01 -2.180657982826232910e-01 4.949816502630710602e-04 1.153391227126121521e-01 1.484611630439758301e-01 1.525754630565643311e-01 2.220175415277481079e-01 -6.427391432225704193e-03 -3.768757283687591553e-01 -1.604454070329666138e-01 -2.610064744949340820e-01 -1.259499639272689819e-01 -5.467966198921203613e-03 2.936283648014068604e-01 -3.719934076070785522e-02 -4.616875085048377514e-04 2.417884021997451782e-01 2.227007597684860229e-01 -1.859637200832366943e-01 6.603233516216278076e-02 1.888149976730346680e-01 4.056734219193458557e-02 -1.807201281189918518e-02
2.015030942857265472e-02 -6.596473045647144318e-03 -1.375915855169296265e-01 -1.270393282175064087e-01 -1.982624530792236328e-01 -1.519623585045337677e-02 5.756085738539695740e-02 -5.755571182817220688e-04 1.804504916071891785e-02 2.831298708915710449e-01 -2.117212265729904175e-01 1.281479448080062866e-01 1.900801211595535278e-01 4.919254034757614136e-02 1.565551906824111938e-01 3.202894926071166992e-01 -7.167065888643264771e-02 3.921612724661827087e-02 1.133869811892509460e-01 -3.879742622375488281e-01 -2.277185954153537750e-02 -1.145597174763679504e-01 1.960973590612411499e-01 -9.070561081171035767e-02 1.179979071021080017e-01 2.783075869083404541e-01 3.354507684707641602e-01 -2.303878962993621826e-02 -1.866709738969802856e-01 -3.763860464096069336e-02 3.675343096256256104e-01 -8.992268890142440796e-02
2.220273017883300781e-01 1.433651745319366455e-01 1.306519359350204468e-01 4.187482967972755432e-02 -1.904294043779373169e-01 4.816137626767158508e-02 -5.118657648563385010e-02 -1.299810111522674561e-01 -1.791122704744338989e-01 3.055483698844909668e-01 -1.571948975324630737e-01 1.112182997167110443e-02 1.721577644348144531e-01 1.062744781374931335e-01 1.459028720855712891e-01 3.497931063175201416e-01 8.892315626144409180e-02 -3.561284840106964111e-01 -1.674288958311080933e-01 -2.989144623279571533e-01 -1.068752110004425049e-01 -1.357610244303941727e-02 2.388723641633987427e-01 1.183299813419580460e-02 -5.098116770386695862e-02 1.127486526966094971e-01 2.764598429203033447e-01 -1.782367080450057983e-01 -2.031106129288673401e-02 7.706566154956817627e-02 2.534445524215698242e-01 -5.796072632074356079e-02
-3.410156816244125366e-02 4.502807930111885071e-02 -6.888358294963836670e-02 2.944866716861724854e-01 -3.008613288402557373e-01 1.998863816261291504e-01 -3.674509935081005096e-03 -1.120015606284141541e-02 -2.222987264394760132e-01 -8.149344474077224731e-02 -6.250002980232238770e-02 2.619340419769287109e-01 -1.461977213621139526e-01 1.619353890419006348e-01 2.602198421955108643e-01 -4.306875541806221008e-02 1.443766653537750244e-01 -6.050817295908927917e-02 5.017609894275665283e-02 -3.670820593833923340e-01 -1.237302049994468689e-01 2.425539195537567139e-01 1.399072557687759399e-01 -2.535922527313232422e-01 -9.703056514263153076e-02 8.983996510505676270e-02 -1.258113421499729156e-02 -2.290161252021789551e-01 3.676620870828628540e-02 2.665088474750518799e-01 2.367288470268249512e-01 1.033540591597557068e-01
5.521690472960472107e-02 3.195994794368743896e-01 -5.120250955224037170e-02 -9.390119463205337524e-02 1.803775280714035034e-01 -1.057231985032558441e-02 9.558067470788955688e-02 -3.150383830070495605e-01 -1.189491748809814453e-01 -4.789980594068765640e-03 -8.579947054386138916e-02 2.992185950279235840e-01 2.489455230534076691e-02 -2.044450342655181885e-01 1.070844456553459167e-01 4.385604709386825562e-02 2.893553376197814941e-01 9.736975282430648804e-02 8.452875912189483643e-02 -4.232870042324066162e-01 -1.503109782934188843e-01 1.894886195659637451e-01 1.946400254964828491e-01 -2.209044396877288818e-01 -2.338901348412036896e-02 2.163875252008438110e-01 2.437741756439208984e-01 -4.513293877243995667e-02 1.493891775608062744e-01 -6.747651845216751099e-02 1.205015927553176880e-01 -2.304005809128284454e-02
9.679009020328521729e-02 1.430993080139160156e-01 -1.059685274958610535e-01 -2.149856686592102051e-01 -3.828534185886383057e-01 3.400297462940216064e-02 9.662835299968719482e-02 -3.509702384471893311e-01 1.046780347824096680e-01 8.464466780424118042e-02 -5.363990738987922668e-02 1.224357038736343384e-01 -2.040880918502807617e-02 1.745168119668960571e-01 2.688026428222656250e-01 -1.949074268341064453e-01 2.184362858533859253e-01 1.944477856159210205e-01 -5.276115983724594116e-02 -2.423589229583740234e-01 -1.643678522668778896e-03 2.909187972545623779e-01 1.874017566442489624e-01 -2.193284034729003906e-01 4.296104237437248230e-02 2.668365463614463806e-02 2.215723097324371338e-01 3.619200363755226135e-02 -2.488946169614791870e-01 -8.440645784139633179e-02 -7.511433959007263184e-02 1.129868775606155396e-01
1.623820364475250244e-01 1.857957839965820312e-01 1.389591991901397705e-01 -6.762750446796417236e-02 -1.846071891486644745e-02 -9.315039217472076416e-02 -2.388954311609268188e-01 -6.644370406866073608e-02 -4.238398000597953796e-02 1.983783394098281860e-01 -1.808635145425796509e-01 3.078217990696430206e-02 1.127379909157752991e-01 7.927823066711425781e-02 -1.352523267269134521e-02 3.729501962661743164e-01 1.095060631632804871e-01 -2.263440787792205811e-01 -9.716822765767574310e-03 -5.482429862022399902e-01 4.233390092849731445e-03 -8.615255355834960938e-02 2.356626689434051514e-01 -7.689485698938369751e-02 -1.097549349069595337e-01 1.755068004131317139e-01 2.613793611526489258e-01 -1.955955773591995239e-01 -1.073560044169425964e-01 3.515373170375823975e-02 1.288077533245086670e-01 9.495992213487625122e-03
-8.326758444309234619e-02 4.603791236877441406e-01 7.088796794414520264e-02 -1.710106879472732544e-01 -1.812493801116943359e-01 6.413856148719787598e-02 -1.470727473497390747e-01 -1.020549088716506958e-01 -1.715440154075622559e-01 1.574121117591857910e-01 5.274152010679244995e-02 2.210336327552795410e-01 -3.101182281970977783e-01 -4.014268517494201660e-02 -7.699713855981826782e-02 8.498764038085937500e-02 3.112524151802062988e-01 -1.011542454361915588e-01 -5.423710215836763382e-03 -2.981170713901519775e-01 -1.722261756658554077e-01 3.318590521812438965e-01 2.110967040061950684e-01 -3.033173643052577972e-02 1.755378395318984985e-01 7.613508403301239014e-02 -7.226049900054931641e-02 -3.390480950474739075e-02 -1.408333778381347656e-01 1.328540593385696411e-02 9.769323468208312988e-02 8.505419641733169556e-02
1.590901315212249756e-01 2.888823449611663818e-01 4.646266996860504150e-02 -3.569489717483520508e-02 -3.153165280818939209e-01 6.213606894016265869e-02 -7.206364721059799194e-02 -2.087176293134689331e-01 -8.113090880215167999e-04 3.874872997403144836e-02 -9.313387423753738403e-02 8.380709588527679443e-02 -8.188049495220184326e-02 -2.024486474692821503e-02 -3.252503275871276855e-02 1.094353292137384415e-02 4.598879218101501465e-01 -2.437317371368408203e-02 -2.368209660053253174e-01 -4.403780698776245117e-01 -2.814808487892150879e-01 1.781422346830368042e-01 3.140493929386138916e-01 2.423423714935779572e-02 4.201884940266609192e-02 1.432818472385406494e-01 5.084729287773370743e-03 -1.004205271601676941e-01 2.258654497563838959e-02 2.223226614296436310e-02 4.449611529707908630e-02 5.092315003275871277e-02
1.027286872267723083e-01 1.246603354811668396e-01 -3.302497556433081627e-03 9.960816055536270142e-02 -2.486671060323715210e-01 -3.093956038355827332e-02 -8.096304535865783691e-02 -3.079532086849212646e-01 4.170617833733558655e-02 1.938851326704025269e-01 -1.792637556791305542e-01 6.862713396549224854e-02 2.425317652523517609e-02 1.356906890869140625e-01 5.327405780553817749e-02 -1.203024908900260925e-01 1.679606852121651173e-03 -3.418370783329010010e-01 2.565590441226959229e-01 -4.056332409381866455e-01 -9.509497135877609253e-02 -3.025198355317115784e-02 1.893208175897598267e-01 -3.496117293834686279e-01 2.651489078998565674e-01 -1.554578840732574463e-01 1.802629679441452026e-01 1.656116247177124023e-01 6.072175875306129456e-02 9.236620366573333740e-02 7.153263688087463379e-02 1.817584410309791565e-02
-4.243322461843490601e-02 1.489595919847488403e-01 1.717705130577087402e-01 1.343967765569686890e-01 -3.427726030349731445e-01 6.097245961427688599e-02 1.452573239803314209e-01 -2.208714038133621216e-01 1.965698152780532837e-01 -1.024872181005775928e-03 -5.323413293808698654e-03 1.341858357191085815e-01 -1.877183280885219574e-02 -1.329513639211654663e-01 9.297246485948562622e-02 -7.146835327148437500e-02 3.370323181152343750e-01 -1.694234013557434082e-01 1.940635964274406433e-02 -4.426032006740570068e-01 -2.082408517599105835e-01 2.710974514484405518e-01 9.155847132205963135e-02 -1.770874112844467163e-01 8.186741918325424194e-02 1.956373266875743866e-02 1.587043516337871552e-02 -1.828274428844451904e-01 -2.634384110569953918e-02 -1.078961491584777832e-01 3.126485347747802734e-01 -5.362384766340255737e-02
-1.307782828807830811e-01 3.811958432197570801e-01 -1.742077022790908813e-01 -2.431810200214385986e-01 -2.404852658510208130e-01 -2.443571984767913818e-01 6.206339225172996521e-02 -2.016906738281250000e-01 -2.023556530475616455e-01 2.128860950469970703e-01 -6.593064963817596436e-02 2.158602029085159302e-01 1.230961754918098450e-01 2.883540093898773193e-01 4.732864443212747574e-03 -6.791666150093078613e-02 2.815461158752441406e-01 -1.153046488761901855e-01 1.112547740340232849e-01 -1.372389793395996094e-01 -8.442957885563373566e-03 2.919175624847412109e-01 1.253977864980697632e-01 -2.142518572509288788e-02 -1.367485374212265015e-01 3.719690442085266113e-02 -5.640070885419845581e-02 -4.993487522006034851e-02 -1.625997424125671387e-01 -6.016280129551887512e-02 2.191171944141387939e-01 1.296341121196746826e-01
6.618013978004455566e-02 4.524276852607727051e-01 -1.216328814625740051e-01 -4.255333915352821350e-02 -1.295485943555831909e-01 6.377179175615310669e-02 2.625733613967895508e-01 7.954792678356170654e-02 1.606314815580844879e-02 -1.867002546787261963e-01 -1.026211008429527283e-01 1.841717064380645752e-01 9.547743946313858032e-02 -1.026277989149093628e-01 2.350602298974990845e-01 8.922979980707168579e-02 1.408935338258743286e-01 -2.159010469913482666e-01 -3.101029433310031891e-02 -2.139978706836700439e-01 -2.067790627479553223e-01 3.153256475925445557e-01 1.401878446340560913e-01 -1.348253637552261353e-01 -8.248679339885711670e-03 1.253864467144012451e-01 2.575374543666839600e-01 1.912333518266677856e-01 -1.300677210092544556e-01 -2.846231758594512939e-01 5.690989270806312561e-02 -5.177979171276092529e-02
3.082633763551712036e-02 3.625325560569763184e-01 5.877600237727165222e-02 -1.184761747717857361e-01 -2.105457782745361328e-01 3.722871840000152588e-02 2.199697345495223999e-01 -2.552988231182098389e-01 1.798377484083175659e-01 5.102846398949623108e-02 -1.715044379234313965e-01 1.305422633886337280e-01 2.641388475894927979e-01 -1.088520586490631104e-01 9.047300554811954498e-03 -1.775159984827041626e-01 1.338341534137725830e-01 -2.212813794612884521e-01 -1.323410868644714355e-01 -3.751066327095031738e-01 -4.000386223196983337e-02 2.535015344619750977e-01 2.175901457667350769e-02 2.021021693944931030e-01 3.100425302982330322e-01 3.161374107003211975e-02 1.471930593252182007e-01 -1.440915316343307495e-01 -7.721703499555587769e-02 -1.244647130370140076e-01 3.332929685711860657e-02 4.289013519883155823e-02
5.565442517399787903e-02 -8.918076008558273315e-02 1.056115701794624329e-02 -2.019004430621862411e-03 -7.833842933177947998e-02 2.566221654415130615e-01 -1.360660344362258911e-01 2.952932380139827728e-02 -6.357789039611816406e-02 -2.770038880407810211e-02 -3.192401826381683350e-01 1.800538152456283569e-01 1.574202924966812134e-01 -1.555573689984157681e-04 2.234758287668228149e-01 1.408871114253997803e-01 -1.716664284467697144e-01 -3.545671403408050537e-01 1.810297667980194092e-01 -4.219189882278442383e-01 2.740456163883209229e-02 2.384201735258102417e-01 2.427720725536346436e-01 -3.677029162645339966e-02 2.203640639781951904e-01 7.968126237392425537e-02 3.015091642737388611e-02 6.184601411223411560e-02 1.209831461310386658e-01 1.207051202654838562e-01 -3.819572553038597107e-02 2.992856204509735107e-01
-1.345655471086502075e-01 1.863964796066284180e-01 -5.382891371846199036e-02 6.874101608991622925e-02 -3.572574555873870850e-01 -1.710847765207290649e-02 -4.003609716892242432e-02 -2.178476452827453613e-01 3.757370635867118835e-02 1.809708029031753540e-01 1.280973404645919800e-01 3.871981203556060791e-01 -1.585199832916259766e-01 -2.017308473587036133e-01 8.907733857631683350e-02 -1.085298284888267517e-01 1.573411822319030762e-01 -1.673185974359512329e-01 9.394294023513793945e-02 -3.354477286338806152e-01 -1.460260450839996338e-01 2.231688201427459717e-01 1.567442268133163452e-01 3.200777340680360794e-03 2.861326038837432861e-01 2.078123241662979126e-01 -2.758011221885681152e-02 -1.041975989937782288e-01 -3.820056095719337463e-02 3.388764709234237671e-02 2.452876567840576172e-01 8.514836430549621582e-02
-3.223360516130924225e-03 5.823777988553047180e-02 -8.934955298900604248e-02 -1.364640444517135620e-01 -8.461368829011917114e-02 1.540729254484176636e-01 -1.805070973932743073e-02 1.390836089849472046e-01 -2.323965579271316528e-01 1.233987510204315186e-01 -3.398752585053443909e-02 4.026704132556915283e-01 8.504691720008850098e-02 8.470755815505981445e-02 3.337071835994720459e-01 -3.797690197825431824e-02 -1.466968208551406860e-01 -3.777271136641502380e-02 2.132347673177719116e-01 -3.050051331520080566e-01 -4.213580489158630371e-02 1.102298647165298462e-01 1.570357978343963623e-01 -2.405018955469131470e-01 2.615759670734405518e-01 7.033080607652664185e-02 2.809859812259674072e-01 2.381989806890487671e-01 -1.890293508768081665e-01 2.344131767749786377e-01 -3.290926292538642883e-02 3.134625405073165894e-02
2.586452662944793701e-01 2.375739067792892456e-02 -2.036794275045394897e-01 -5.080084130167961121e-02 -1.303968727588653564e-01 1.094192117452621460e-01 -4.436396434903144836e-02 -8.557473123073577881e-02 2.412966936826705933e-01 1.626926213502883911e-01 -4.299063384532928467e-01 1.982083469629287720e-01 7.909829914569854736e-02 2.044969946146011353e-01 -5.762319639325141907e-02 -3.930720966309309006e-03 -1.163124218583106995e-01 -1.794700622558593750e-01 8.444641530513763428e-02 -2.206206619739532471e-01 -5.028776451945304871e-02 9.929338097572326660e-02 2.178224027156829834e-01 3.785436227917671204e-02 9.803931415081024170e-02 3.452641069889068604e-01 -1.418958138674497604e-02 -1.428698748350143433e-01 -1.463660448789596558e-01 1.284439861774444580e-01 -1.982980966567993164e-01 3.170314729213714600e-01
-1.346742212772369385e-01 2.585493624210357666e-01 -1.096838712692260742e-01 -8.305836468935012817e-03 -3.343577980995178223e-01 1.154017224907875061e-01 2.053139209747314453e-01 -1.301772426813840866e-02 1.729550654999911785e-03 2.655172944068908691e-01 -1.922284811735153198e-01 -9.441570378839969635e-03 7.049780339002609253e-03 1.691516339778900146e-01 1.993421912193298340e-01 -1.883901655673980713e-01 2.191927433013916016e-01 -3.979009687900543213e-01 -5.529816821217536926e-02 -3.211309611797332764e-01 7.237558066844940186e-02 7.855615764856338501e-02 1.025324035435914993e-02 -6.794579327106475830e-02 1.216005533933639526e-01 -2.326880544424057007e-01 2.301611900329589844e-01 -1.947766728699207306e-02 -4.129621386528015137e-02 -1.826864331960678101e-01 2.643821202218532562e-02 1.931286305189132690e-01
1.216440461575984955e-02 9.304727613925933838e-02 1.419774740934371948e-01 -1.110191941261291504e-01 -2.150014936923980713e-01 -2.381587214767932892e-02 -1.531177610158920288e-01 -3.924766927957534790e-02 -6.940262019634246826e-02 4.357168376445770264e-01 -1.544751524925231934e-01 7.989139854907989502e-02 2.024865895509719849e-01 1.887018531560897827e-01 1.722680479288101196e-01 3.065164685249328613e-01 6.540501117706298828e-02 -2.274735420942306519e-01 -8.098199963569641113e-02 -4.528213143348693848e-01 1.032058969140052795e-01 4.439437389373779297e-02 1.642701476812362671e-01 7.175998389720916748e-02 -2.475346997380256653e-02 1.839369237422943115e-01 2.593553364276885986e-01 -1.961629092693328857e-01 -5.431412905454635620e-02 -2.563460543751716614e-02 6.156404688954353333e-02 -4.257406294345855713e-02
-2.159123569726943970e-01 1.213517859578132629e-01 7.804490625858306885e-02 1.588934063911437988e-01 -2.949243783950805664e-01 1.043597236275672913e-01 1.597373783588409424e-01 -2.703671157360076904e-01 8.479738235473632812e-02 7.662094384431838989e-02 -7.811235636472702026e-02 3.889368474483489990e-01 -8.124684542417526245e-02 -3.215553760528564453e-01 6.112117692828178406e-02 5.295594036579132080e-02 7.213901728391647339e-02 -1.020396873354911804e-01 1.128147989511489868e-01 -3.169744908809661865e-01 -1.576497703790664673e-01 1.868990212678909302e-01 -9.441666305065155029e-02 -1.622345149517059326e-01 5.403784289956092834e-02 2.554038166999816895e-01 5.530111119151115417e-02 -1.681585460901260376e-01 -1.550960242748260498e-01 3.830135613679885864e-02 7.833752781152725220e-02 2.624452114105224609e-01
7.146318256855010986e-02 1.121195033192634583e-01 -1.298359222710132599e-02 1.144895795732736588e-03 -3.695002570748329163e-02 7.667682319879531860e-02 1.243318244814872742e-01 1.791213750839233398e-01 4.132306575775146484e-02 1.332897096872329712e-01 1.071954667568206787e-01 8.182158321142196655e-02 -4.407744109630584717e-02 1.114551424980163574e-01 -7.817923277616500854e-02 8.411343395709991455e-02 -2.676864862442016602e-01 -3.441081047058105469e-01 6.389439851045608521e-02 -4.718397259712219238e-01 1.096172481775283813e-01 3.555170297622680664e-01 1.554685086011886597e-01 -1.970168650150299072e-01 2.767363488674163818e-01 -1.037493580952286720e-03 2.518681809306144714e-02 -2.420956045389175415e-01 -1.567786186933517456e-01 8.686803281307220459e-02 1.287945806980133057e-01 2.437925934791564941e-01
1.808961033821105957e-01 -7.586476393043994904e-03 -1.624944210052490234e-01 8.860459178686141968e-02 -7.562921196222305298e-02 1.641763150691986084e-01 1.520968321710824966e-02 -2.345444113016128540e-01 -1.593967825174331665e-01 1.590418666601181030e-01 -7.454584538936614990e-02 1.301307380199432373e-01 -9.014576673507690430e-02 -3.117873519659042358e-02 2.883018553256988525e-01 -2.787525951862335205e-01 6.989657878875732422e-02 -2.039811760187149048e-02 1.516733616590499878e-01 -2.170670032501220703e-01 8.140959590673446655e-02 3.068749308586120605e-01 3.915048539638519287e-01 -1.073280870914459229e-01 -1.773439720273017883e-02 6.607092171907424927e-02 2.357115596532821655e-01 7.126915734261274338e-04 -2.806653976440429688e-01 -2.173670232295989990e-01 2.731690704822540283e-01 5.740359891206026077e-03
-9.556805342435836792e-02 3.429973721504211426e-01 -8.007702231407165527e-02 -1.059068832546472549e-02 -2.375105321407318115e-01 5.521162599325180054e-02 1.340899318456649780e-01 2.008811943233013153e-02 9.438194334506988525e-03 -1.794928908348083496e-01 -6.714790314435958862e-02 1.917298883199691772e-01 3.334252536296844482e-01 -2.771673537790775299e-02 1.169688627123832703e-01 1.552069038152694702e-01 1.618487089872360229e-01 -2.358703166246414185e-01 2.507544308900833130e-02 -1.942062824964523315e-01 -1.413013637065887451e-01 2.745948135852813721e-01 1.492343097925186157e-01 -8.743230253458023071e-02 5.811538081616163254e-03 1.705479770898818970e-01 2.251241058111190796e-01 7.140475511550903320e-02 -2.424468398094177246e-01 -3.606493771076202393e-01 2.024697512388229370e-01 7.323687523603439331e-02
-2.465813159942626953e-01 1.578019708395004272e-01 4.469895362854003906e-02 -1.482917368412017822e-01 -1.036396920680999756e-01 5.235788598656654358e-02 -1.602786779403686523e-01 -1.495691537857055664e-01 2.384963184595108032e-01 6.213522702455520630e-02 -7.721296697854995728e-02 2.014052718877792358e-01 -2.820071391761302948e-02 4.627895727753639221e-02 1.259854584932327271e-01 1.162273287773132324e-01 1.515056490898132324e-01 -3.484330177307128906e-01 2.929804027080535889e-01 -3.021946549415588379e-01 2.855212986469268799e-01 2.483442276716232300e-01 2.193793207406997681e-01 -1.751992851495742798e-02 7.944454252719879150e-02 1.085699498653411865e-01 -2.009902894496917725e-01 -2.567867562174797058e-02 -1.003277376294136047e-01 -2.794718183577060699e-02 -9.517975151538848877e-02 3.113978207111358643e-01
-4.480703547596931458e-02 1.070843189954757690e-01 5.840377137064933777e-02 8.534621447324752808e-02 -1.924836188554763794e-01 3.933935984969139099e-02 -7.156055420637130737e-02 -4.178811311721801758e-01 -9.543729573488235474e-02 8.546569943428039551e-02 1.097372770309448242e-01 1.386272758245468140e-01 -1.680744439363479614e-01 -1.574872992932796478e-02 1.191207170486450195e-01 -1.705680340528488159e-01 -3.977918252348899841e-02 -2.210184782743453979e-01 -1.662455946207046509e-01 -5.051746368408203125e-01 -1.202431097626686096e-01 2.299248576164245605e-01 1.154971420764923096e-01 4.831255972385406494e-02 1.758168935775756836e-01 4.114930704236030579e-02 -2.110051065683364868e-01 -1.589696556329727173e-01 -1.731223315000534058e-01 -3.098241984844207764e-02 2.812237739562988281e-01 9.669007360935211182e-02
3.756146728992462158e-01 1.930664628744125366e-01 -1.065482795238494873e-01 -2.294345200061798096e-01 1.090745106339454651e-01 1.167803928256034851e-01 2.083871215581893921e-01 4.881135374307632446e-02 -1.283517628908157349e-01 1.608497053384780884e-01 -2.660748958587646484e-01 3.278624713420867920e-01 5.379623547196388245e-02 -8.549282699823379517e-02 -4.627401754260063171e-02 8.729028515517711639e-03 1.784870177507400513e-01 -3.649687767028808594e-01 -8.757045120000839233e-02 -3.306261301040649414e-01 -1.909490078687667847e-01 -7.332051638513803482e-03 -5.416594445705413818e-02 -6.181905046105384827e-02 1.173446923494338989e-01 -1.021192688494920731e-02 -1.032491773366928101e-01 8.660043776035308838e-02 -1.339665334671735764e-02 -5.511709302663803101e-02 2.809368073940277100e-01 1.172888055443763733e-01
-5.456120520830154419e-02 1.684522330760955811e-01 -1.108403354883193970e-01 5.143335834145545959e-02 -1.128977462649345398e-01 -1.926854066550731659e-02 1.104858070611953735e-01 -3.634940683841705322e-01 8.378193527460098267e-02 -5.297013092786073685e-03 -1.759958118200302124e-01 1.547328084707260132e-01 -3.276685485616326332e-03 -1.320712119340896606e-01 2.203242480754852295e-02 -1.497274786233901978e-01 1.372566670179367065e-01 -2.219090461730957031e-01 -1.124836057424545288e-01 -4.791381359100341797e-01 -2.673196196556091309e-01 3.413203954696655273e-01 -4.887660220265388489e-02 -5.769877508282661438e-02 3.027931973338127136e-02 1.350200921297073364e-01 -1.880110800266265869e-01 -1.995397061109542847e-01 -2.767634987831115723e-01 4.962449148297309875e-02 7.851865142583847046e-02 1.020719408988952637e-01
-2.358757257461547852e-01 9.949339181184768677e-02 9.716329723596572876e-02 -1.739850640296936035e-02 -3.472054600715637207e-01 1.256808638572692871e-01 2.835678458213806152e-01 -3.494243323802947998e-02 -1.312871836125850677e-02 7.208336144685745239e-02 4.704467952251434326e-02 2.680289447307586670e-01 -6.205888837575912476e-02 -7.981532812118530273e-02 1.534254699945449829e-01 1.294977813959121704e-01 3.115079738199710846e-02 -2.050959318876266479e-02 7.076396048069000244e-02 -1.861674934625625610e-01 -1.766712516546249390e-01 3.636555075645446777e-01 1.084196642041206360e-01 -1.669620871543884277e-01 9.141456335783004761e-03 2.662760913372039795e-01 2.958208136260509491e-02 1.175539568066596985e-01 -1.423958986997604370e-01 -2.736876904964447021e-01 3.465894162654876709e-01 -1.779243648052215576e-01
2.007202506065368652e-01 1.540083289146423340e-01 -1.842439025640487671e-01 9.215400367975234985e-02 -1.208395957946777344e-01 2.058423012495040894e-01 -5.184163153171539307e-02 8.251470327377319336e-02 2.336742356419563293e-02 -1.230045631527900696e-01 -3.605917096138000488e-02 2.731189131736755371e-01 1.706885248422622681e-01 2.295452654361724854e-01 2.288837581872940063e-01 -3.788066282868385315e-02 8.494718931615352631e-03 -1.274378001689910889e-01 -1.463432013988494873e-01 -3.826774358749389648e-01 -5.207151547074317932e-02 -5.198947712779045105e-02 -6.144947931170463562e-02 -2.679208219051361084e-01 -1.289989948272705078e-01 3.711232244968414307e-01 -1.861637830734252930e-01 1.896618157625198364e-01 -1.816900670528411865e-01 -7.510638982057571411e-02 -1.481199711561203003e-01 2.216534018516540527e-01
9.325484745204448700e-03 -2.739073149859905243e-02 -1.845088973641395569e-02 2.085075974464416504e-01 -2.713671326637268066e-01 9.261076152324676514e-02 9.433475136756896973e-02 -2.782903909683227539e-01 -1.176273226737976074e-01 5.187978595495223999e-02 -1.417386978864669800e-01 4.853875041007995605e-01 7.288403064012527466e-02 -3.280167281627655029e-02 1.533728986978530884e-01 6.437946110963821411e-02 -5.723677203059196472e-02 -6.376571208238601685e-02 2.954466938972473145e-01 -1.874789446592330933e-01 -2.704136967658996582e-01 2.336177676916122437e-01 8.679731190204620361e-02 -5.590524896979331970e-02 -7.495266944169998169e-02 2.728729844093322754e-01 -6.258165091276168823e-02 -3.776722773909568787e-02 8.036033809185028076e-02 6.600707024335861206e-02 3.243080675601959229e-01 1.046936362981796265e-01
-2.498281188309192657e-03 7.798182964324951172e-02 -8.801392465829849243e-02 1.247773133218288422e-02 -1.005716770887374878e-01 1.064862087368965149e-01 1.107596158981323242e-01 1.188066601753234863e-01 1.684684604406356812e-01 -3.060569800436496735e-02 -4.493134468793869019e-02 -4.255099967122077942e-02 2.763363718986511230e-01 -1.323791444301605225e-01 3.268305957317352295e-01 7.273343950510025024e-02 1.223994940519332886e-01 -9.320777654647827148e-02 -1.057200953364372253e-01 -2.855211198329925537e-01 -2.277677357196807861e-01 4.561206996440887451e-01 2.037133723497390747e-01 -2.098259702324867249e-02 -3.828744217753410339e-02 2.665171623229980469e-01 3.133358061313629150e-01 -7.356092333793640137e-03 -1.319704353809356689e-01 -2.701691687107086182e-01 1.293179094791412354e-01 -5.420568957924842834e-02
-2.948484197258949280e-02 1.223581433296203613e-01 -1.097427010536193848e-01 6.360431760549545288e-02 -2.815612591803073883e-02 1.311383396387100220e-01 -2.150499261915683746e-02 -3.207975625991821289e-01 2.508172690868377686e-01 4.367620497941970825e-02 -9.746631979942321777e-02 2.345351427793502808e-01 -1.519313901662826538e-01 -2.191833406686782837e-01 -4.579965770244598389e-02 -1.353520154953002930e-01 1.586321890354156494e-01 -1.000957638025283813e-01 -1.292210221290588379e-01 -5.814738869667053223e-01 -5.935323238372802734e-02 2.641702294349670410e-01 2.009457536041736603e-02 -1.743744760751724243e-01 -1.711257547140121460e-02 5.726812779903411865e-02 -2.102486044168472290e-01 6.869117915630340576e-02 -1.976068615913391113e-01 8.950777351856231689e-02 1.711855232715606689e-01 5.356178432703018188e-02
3.932686150074005127e-01 4.572292566299438477e-01 1.702663898468017578e-01 2.173636481165885925e-02 1.416677385568618774e-01 -2.356778532266616821e-01 1.513248234987258911e-01 5.887464620172977448e-03 8.742699772119522095e-02 -6.368400901556015015e-02 -2.060850262641906738e-01 2.628079950809478760e-01 2.914115227758884430e-02 1.076360791921615601e-01 1.417701542377471924e-01 -1.456215232610702515e-02 1.938190162181854248e-01 -1.925314366817474365e-01 -4.496090486645698547e-02 -3.458975255489349365e-01 2.361003682017326355e-02 9.185828268527984619e-02 7.394350320100784302e-02 4.137422144412994385e-02 1.178068667650222778e-01 2.215151935815811157e-01 -1.230965405702590942e-01 8.412147313356399536e-02 -7.892210036516189575e-02 9.967824444174766541e-03 1.951009482145309448e-01 -1.012029722332954407e-01
5.250289291143417358e-02 1.406574398279190063e-01 5.347144976258277893e-02 -1.718223541975021362e-01 -2.408575862646102905e-01 -1.792439669370651245e-01 1.150263007730245590e-02 2.341112196445465088e-01 -2.926950529217720032e-02 1.856947541236877441e-01 -3.518291711807250977e-01 1.436577439308166504e-01 -8.022727817296981812e-02 -1.434166170656681061e-02 -3.447293490171432495e-02 1.315679401159286499e-01 1.633811555802822113e-02 -3.185976743698120117e-01 -3.318447992205619812e-02 -4.292394518852233887e-01 -3.189146751537919044e-03 1.378309279680252075e-01 2.746402099728584290e-02 -1.321760267019271851e-01 8.822914958000183105e-02 2.274385541677474976e-01 -1.144120991230010986e-01 -3.071781061589717865e-02 4.130490869283676147e-02 3.067616224288940430e-01 9.309980273246765137e-02 3.044999837875366211e-01
2.110205776989459991e-02 2.722724676132202148e-01 1.799515038728713989e-01 -2.168365120887756348e-01 -6.012284383177757263e-02 2.713951766490936279e-01 -8.805543184280395508e-02 -9.876339137554168701e-02 6.841035187244415283e-02 8.978219702839851379e-04 9.105154871940612793e-02 6.627550721168518066e-02 -1.070307269692420959e-01 -2.178847342729568481e-01 3.200329840183258057e-01 -2.000916935503482819e-02 7.293257862329483032e-02 -2.711578011512756348e-01 -1.291230227798223495e-02 -4.220956563949584961e-01 -1.080346573144197464e-02 -6.064930930733680725e-03 -8.352086693048477173e-02 -6.460080854594707489e-03 1.094026789069175720e-01 -8.892457187175750732e-02 1.595227979123592377e-02 8.212798088788986206e-02 -4.711058139801025391e-01 1.203212235122919083e-02 2.294619828462600708e-01 -7.853047549724578857e-02
-7.374451309442520142e-02 2.953761518001556396e-01 -5.758792534470558167e-02 1.921197772026062012e-02 -2.159677892923355103e-01 1.952194236218929291e-02 2.232718318700790405e-01 1.210310310125350952e-01 2.000037729740142822e-01 2.532008588314056396e-01 -1.030649840831756592e-01 -2.593591064214706421e-02 2.434881925582885742e-01 1.408729702234268188e-01 2.076009213924407959e-01 -2.616712590679526329e-04 -7.382891327142715454e-02 -1.265122443437576294e-01 -1.275025457143783569e-01 -2.086634635925292969e-01 -7.578667998313903809e-02 5.029484033584594727e-01 3.247160911560058594e-01 -1.063370853662490845e-01 -2.063625864684581757e-02 -1.715635806322097778e-01 7.915084250271320343e-03 -2.186005711555480957e-01 -7.576325535774230957e-02 6.537293642759323120e-02 9.894166886806488037e-02 1.599828898906707764e-02
-7.805649191141128540e-02 2.232496999204158783e-02 -8.694652467966079712e-02 1.366881877183914185e-01 1.544292420148849487e-01 1.729551851749420166e-01 1.421444714069366455e-01 3.111329972743988037e-01 -6.195977702736854553e-02 3.236542344093322754e-01 1.369858067482709885e-02 2.184156328439712524e-01 1.127715036273002625e-01 1.947754174470901489e-01 1.388344317674636841e-01 1.403737664222717285e-01 -4.191930592060089111e-02 -3.776546716690063477e-01 1.377805322408676147e-01 -3.644329607486724854e-01 -6.707330700010061264e-03 2.884767651557922363e-01 2.284025847911834717e-01 1.440005898475646973e-01 3.220464289188385010e-02 2.011196464300155640e-01 -1.043102145195007324e-01 5.581894144415855408e-02 -1.400898247957229614e-01 1.352448612451553345e-01 -5.961997061967849731e-02 -3.129815682768821716e-02
1.963391005992889404e-01 2.770502269268035889e-01 -1.288182884454727173e-01 1.233227476477622986e-01 -1.069657206535339355e-01 2.203777059912681580e-02 3.708503842353820801e-01 -5.239880084991455078e-02 -4.706728085875511169e-02 -2.273688763380050659e-01 4.290924221277236938e-02 1.653855741024017334e-01 7.219554483890533447e-02 1.623335480690002441e-01 1.749363541603088379e-01 5.336498375982046127e-03 2.420190908014774323e-02 -1.005664933472871780e-02 -5.137912184000015259e-02 -4.560633003711700439e-01 -7.556574046611785889e-02 -6.375345587730407715e-02 1.552291214466094971e-01 -2.744040787220001221e-01 -3.013816475868225098e-01 2.206799536943435669e-01 -3.833379223942756653e-02 1.570519208908081055e-01 2.381910942494869232e-02 1.052139420062303543e-02 5.604821071028709412e-02 2.557611167430877686e-01
-9.622135013341903687e-02 3.066190779209136963e-01 -9.047038853168487549e-02 3.082912862300872803e-01 -1.495001763105392456e-01 1.017495691776275635e-01 4.223959054797887802e-03 -2.861698567867279053e-01 -6.376239471137523651e-03 1.822809875011444092e-01 2.093706727027893066e-01 1.666507124900817871e-01 -7.408050447702407837e-02 1.212019994854927063e-01 1.346194446086883545e-01 1.372055560350418091e-01 8.684182167053222656e-02 -3.536906540393829346e-01 3.637573868036270142e-02 -2.746651768684387207e-01 -2.448433488607406616e-01 1.422374844551086426e-01 1.206736192107200623e-01 -1.700970828533172607e-01 1.631878614425659180e-01 3.208226263523101807e-01 -9.058713912963867188e-02 6.237619370222091675e-02 -1.960237883031368256e-02 -3.693622536957263947e-03 9.138648957014083862e-02 1.827597767114639282e-01
2.089435234665870667e-02 1.483739316463470459e-01 1.606220006942749023e-01 -4.991096630692481995e-02 -3.208895027637481689e-02 -1.031298786401748657e-01 1.025168150663375854e-01 -1.147168055176734924e-01 -9.506258368492126465e-02 -1.476825922727584839e-01 -4.411079734563827515e-02 2.573915421962738037e-01 1.930985152721405029e-01 4.681938141584396362e-02 1.481278091669082642e-01 -3.972194343805313110e-02 2.675565779209136963e-01 -3.378549590706825256e-02 1.559367626905441284e-01 -3.650218248367309570e-01 1.618594676256179810e-01 2.027018517255783081e-01 2.206761837005615234e-01 -2.074527889490127563e-01 -1.745504438877105713e-01 2.016534209251403809e-01 -2.306881994009017944e-01 1.720599234104156494e-01 -1.811222056858241558e-03 -3.364200294017791748e-01 1.983364373445510864e-01 2.368585467338562012e-01
1.793386638164520264e-01 1.570533812046051025e-01 -8.704403415322303772e-03 -1.319135725498199463e-01 -8.379688858985900879e-02 3.438251093029975891e-03 -7.032757252454757690e-02 1.661160439252853394e-01 2.409130185842514038e-01 8.648080378770828247e-02 -3.256172835826873779e-01 9.136909991502761841e-02 -1.736388653516769409e-01 4.910529404878616333e-02 2.005344629287719727e-01 -1.339807454496622086e-02 -5.689100921154022217e-02 -2.453719079494476318e-01 -9.048151224851608276e-02 -4.705702960491180420e-01 -2.922967374324798584e-01 -1.219366863369941711e-01 5.715643242001533508e-02 -1.895934343338012695e-01 3.809486329555511475e-02 2.129615992307662964e-01 3.267709314823150635e-01 -3.884300589561462402e-02 9.087342768907546997e-03 5.290553346276283264e-02 1.699108928442001343e-01 -1.176578849554061890e-01
2.289866805076599121e-01 -9.376914240419864655e-03 -1.018617227673530579e-01 -6.758918613195419312e-02 -8.667910099029541016e-02 2.855689227581024170e-01 -1.456401646137237549e-01 3.209362551569938660e-02 -1.342929061502218246e-02 3.312464356422424316e-01 -2.091376632452011108e-01 3.270632028579711914e-01 -6.871241331100463867e-02 5.553620681166648865e-02 -1.066610682755708694e-02 -4.009373020380735397e-03 -1.800098121166229248e-01 -2.055414617061614990e-01 2.088626623153686523e-01 -4.815490841865539551e-01 4.732803255319595337e-02 1.318677067756652832e-01 2.314125597476959229e-01 -1.105028614401817322e-01 8.153189718723297119e-02 -1.970896422863006592e-01 -8.901938050985336304e-02 -6.002705916762351990e-02 2.387628331780433655e-02 -6.641256064176559448e-02 -5.347601696848869324e-02 2.286144345998764038e-01
1.228991448879241943e-01 -3.089551255106925964e-02 -9.361171722412109375e-02 -1.538775563240051270e-01 -2.183300107717514038e-01 3.783861100673675537e-01 -9.795138239860534668e-02 6.455522775650024414e-02 2.135062590241432190e-02 1.925266832113265991e-01 -4.734921082854270935e-02 2.873485684394836426e-01 1.688599288463592529e-01 1.549312472343444824e-01 6.790006533265113831e-03 -1.665060669183731079e-01 -1.462305933237075806e-01 -2.902547419071197510e-01 1.794214099645614624e-01 -3.026417195796966553e-01 1.766167432069778442e-01 1.838402748107910156e-01 1.228774711489677429e-01 -2.839771211147308350e-01 1.036000922322273254e-01 2.425165660679340363e-02 1.565830968320369720e-02 4.007209464907646179e-02 -1.878611743450164795e-01 6.285048276185989380e-02 1.182736158370971680e-01 2.961791157722473145e-01
2.439882010221481323e-01 1.969040483236312866e-01 6.099281087517738342e-02 -2.092836797237396240e-01 -3.194549679756164551e-01 -1.077579781413078308e-01 -8.414746075868606567e-02 -1.939771138131618500e-02 -1.069512516260147095e-01 4.282342493534088135e-01 -2.419448643922805786e-01 2.922199200838804245e-03 -1.110055595636367798e-01 1.543032079935073853e-01 4.150196164846420288e-02 1.916648894548416138e-01 4.030984826385974884e-03 -1.851744502782821655e-01 -3.173004686832427979e-01 -3.183663189411163330e-01 -1.669523864984512329e-01 -5.473423283547163010e-03 1.969262659549713135e-01 -1.658021956682205200e-01 -9.333688020706176758e-02 1.242822483181953430e-01 -2.332893572747707367e-02 -1.050187051296234131e-01 2.201715297996997833e-02 3.107524476945400238e-02 5.912652239203453064e-02 1.841372996568679810e-01
5.500036105513572693e-02 2.989836968481540680e-02 -7.946461439132690430e-02 -1.614096164703369141e-01 -1.630371212959289551e-01 3.417406380176544189e-01 -2.777812778949737549e-01 -8.797446265816688538e-03 6.826991587877273560e-02 3.970797359943389893e-02 -3.253828883171081543e-01 1.865315735340118408e-01 1.316169500350952148e-01 1.716260761022567749e-01 4.166914522647857666e-01 1.867567598819732666e-01 -1.428558677434921265e-01 2.870933711528778076e-02 1.901823580265045166e-01 -3.157385289669036865e-01 -8.266468648798763752e-05 1.947248727083206177e-01 1.754761040210723877e-01 5.864642560482025146e-03 4.034860432147979736e-02 2.297316305339336395e-02 5.916206911206245422e-02 1.956019252538681030e-01 9.883710741996765137e-02 9.444878995418548584e-02 -3.013351187109947205e-02 2.270732074975967407e-01
1.337657421827316284e-01 -9.220625460147857666e-02 -2.959450893104076385e-02 -1.211520656943321228e-01 -2.321300059556961060e-01 -1.026424467563629150e-01 -2.325849980115890503e-02 6.123509258031845093e-03 -1.039385870099067688e-01 2.661106586456298828e-01 -1.425874531269073486e-01 1.017071753740310669e-01 1.375073939561843872e-01 1.051041111350059509e-01 2.607218921184539795e-01 3.265365660190582275e-01 -4.348504915833473206e-02 -4.883605614304542542e-02 1.782212988473474979e-03 -4.735961258411407471e-01 -5.955812707543373108e-02 -1.317216735333204269e-02 2.601020336151123047e-01 -1.232226043939590454e-01 4.357307031750679016e-02 2.730725705623626709e-01 2.065722197294235229e-01 -1.747052222490310669e-01 -1.017339080572128296e-01 1.078518182039260864e-01 2.435951530933380127e-01 -1.734658479690551758e-01
1.894748657941818237e-01 -2.055408060550689697e-02 -8.774999529123306274e-02 -1.094186827540397644e-01 -1.536087393760681152e-01 -2.214197441935539246e-02 9.716276824474334717e-02 -6.369454413652420044e-02 1.338453730568289757e-03 2.269556522369384766e-01 -1.906755268573760986e-01 1.643230617046356201e-01 1.004448756575584412e-01 1.579011231660842896e-02 1.342430114746093750e-01 3.609554171562194824e-01 -7.394418120384216309e-02 -8.939103037118911743e-02 4.088537301868200302e-03 -4.890677332878112793e-01 -8.658346533775329590e-02 -1.203258335590362549e-01 2.008764147758483887e-01 -1.597497761249542236e-01 -7.497879862785339355e-02 2.886158823966979980e-01 2.321060746908187866e-01 -1.568682789802551270e-01 -7.542382180690765381e-02 -9.600085765123367310e-02 2.661178708076477051e-01 -1.981620490550994873e-01
7.192453742027282715e-02 -4.995438456535339355e-02 1.449051052331924438e-01 -2.220179140567779541e-01 1.757083088159561157e-02 -3.603345751762390137e-01 1.309064924716949463e-01 -2.643191628158092499e-02 -2.287051826715469360e-01 5.271576344966888428e-02 -2.648198418319225311e-02 2.036645263433456421e-01 -4.773490875959396362e-02 1.667234748601913452e-01 1.958992928266525269e-01 2.779739201068878174e-01 -8.569141477346420288e-02 -3.384853005409240723e-01 6.163768097758293152e-02 -3.156793415546417236e-01 -4.072733223438262939e-01 1.970438212156295776e-01 1.307648718357086182e-01 8.073543757200241089e-02 -5.584605503827333450e-03 1.408835947513580322e-01 -1.086922595277428627e-03 5.149850621819496155e-02 -1.163444854319095612e-02 1.496107578277587891e-01 -8.863657712936401367e-02 1.564573496580123901e-01
-6.779071688652038574e-02 -1.215254515409469604e-01 1.230109930038452148e-01 -2.382479757070541382e-01 -1.366634219884872437e-01 2.067765593528747559e-01 -7.956395298242568970e-02 7.014734297990798950e-02 -1.878154277801513672e-01 -9.445825219154357910e-02 -1.956716179847717285e-01 3.071758747100830078e-01 1.155533567070960999e-01 7.571709901094436646e-02 9.779180586338043213e-02 3.497079014778137207e-02 -1.077411174774169922e-01 -4.124286174774169922e-01 1.779933646321296692e-02 -4.226041734218597412e-01 4.543741792440414429e-02 2.187278419733047485e-01 1.878117322921752930e-01 -2.879734039306640625e-01 8.845654129981994629e-02 -1.460237503051757812e-01 1.619587391614913940e-01 -7.996069639921188354e-02 9.709559381008148193e-02 1.138275638222694397e-01 7.674152404069900513e-02 1.028300970792770386e-01
1.350491046905517578e-01 8.257775008678436279e-02 6.936792284250259399e-02 -1.525663733482360840e-01 -1.356238871812820435e-01 9.788185358047485352e-02 -2.481523528695106506e-02 2.068298310041427612e-01 -1.108103394508361816e-01 2.209120541810989380e-01 1.681419461965560913e-02 3.397212028503417969e-01 5.216965451836585999e-02 7.840644568204879761e-03 -4.580458998680114746e-02 1.154462695121765137e-01 1.056420356035232544e-01 -1.891852021217346191e-01 2.473711818456649780e-01 -3.892870247364044189e-01 -3.187120705842971802e-02 1.259615421295166016e-01 1.939001530408859253e-01 -4.057182371616363525e-01 2.925729751586914062e-01 -8.340692520141601562e-02 -6.446111947298049927e-02 -9.169674664735794067e-02 -2.085267379879951477e-02 1.759922504425048828e-01 -1.561522111296653748e-02 2.548650205135345459e-01
1.355668753385543823e-01 4.818683490157127380e-02 -1.973397657275199890e-02 -1.590726375579833984e-01 -2.358983904123306274e-01 -9.065810590982437134e-03 -3.112987056374549866e-02 2.259995937347412109e-01 -1.084324717521667480e-01 1.873255819082260132e-01 -8.948708884418010712e-03 4.023170769214630127e-01 5.016818270087242126e-02 4.372521117329597473e-02 6.354159675538539886e-03 8.961661159992218018e-02 3.165549784898757935e-02 -1.960634142160415649e-01 2.892736196517944336e-01 -3.432458937168121338e-01 -2.649389766156673431e-02 1.621986776590347290e-01 1.413689553737640381e-01 -3.574720025062561035e-01 3.501637876033782959e-01 -2.196817472577095032e-02 9.911405295133590698e-02 1.089036371558904648e-02 -8.906100690364837646e-02 8.753213286399841309e-02 -1.695775240659713745e-01 1.772896647453308105e-01
8.180919103324413300e-03 -3.690791502594947815e-02 -9.804297238588333130e-02 -2.237418852746486664e-02 -5.099578201770782471e-02 3.175050392746925354e-02 1.410918980836868286e-01 -1.811729371547698975e-02 1.920029520988464355e-01 1.356431394815444946e-01 -2.064664512872695923e-01 1.540634781122207642e-01 2.196228504180908203e-01 4.523384198546409607e-02 2.553251981735229492e-01 1.442570984363555908e-01 -1.096748113632202148e-01 -1.776966154575347900e-01 6.498847156763076782e-02 -5.026299357414245605e-01 9.584452956914901733e-02 4.629971086978912354e-02 2.011827379465103149e-01 -7.003431767225265503e-02 -2.127446641679853201e-04 1.463651657104492188e-01 3.642209172248840332e-01 -1.526112109422683716e-01 1.811990588903427124e-01 7.451069355010986328e-02 3.472849428653717041e-01 -1.147552356123924255e-01
1.766679137945175171e-01 2.573460638523101807e-01 8.844467252492904663e-02 -2.588605880737304688e-01 -1.764415502548217773e-01 -7.859902083873748779e-02 3.759125247597694397e-02 2.164288461208343506e-01 -1.000088155269622803e-01 2.698829770088195801e-01 -1.781688183546066284e-01 7.602541148662567139e-02 -2.212632000446319580e-01 -6.952911615371704102e-02 -1.745716035366058350e-01 2.984260916709899902e-01 1.143006309866905212e-01 -8.710023760795593262e-02 -1.472190171480178833e-01 -3.206741809844970703e-01 -7.427215576171875000e-02 1.413457095623016357e-01 3.189023733139038086e-01 -2.485057711601257324e-01 -4.116994887590408325e-02 1.884430795907974243e-01 -6.760536879301071167e-02 -1.882273852825164795e-01 -2.260108478367328644e-02 4.435346275568008423e-02 3.334805741906166077e-02 1.832415163516998291e-01
3.113328218460083008e-01 -6.888589262962341309e-02 9.758529812097549438e-02 8.219908177852630615e-02 2.124329358339309692e-01 2.378233522176742554e-01 1.547393649816513062e-01 -9.831450879573822021e-02 3.612168366089463234e-03 1.913585513830184937e-01 3.863703226670622826e-03 1.372780203819274902e-01 2.282032668590545654e-01 2.175690382719039917e-01 -7.109872996807098389e-02 1.095115840435028076e-01 9.694430977106094360e-02 -9.864107519388198853e-02 2.116498947143554688e-01 -2.300255596637725830e-01 -1.643845140933990479e-01 1.176948249340057373e-01 1.649802178144454956e-01 -4.766388237476348877e-02 -2.481798976659774780e-01 -4.256793484091758728e-02 -9.409071877598762512e-03 -7.902073860168457031e-02 -3.431992232799530029e-01 1.170554831624031067e-01 3.851791620254516602e-01 1.949563175439834595e-01
1.289746817201375961e-02 7.051871716976165771e-02 -2.285457104444503784e-01 -1.987602710723876953e-01 -3.967660963535308838e-01 2.667258679866790771e-02 -1.556512713432312012e-02 -2.169349789619445801e-01 -1.579316146671772003e-02 2.262369096279144287e-01 -1.386580318212509155e-01 1.881787329912185669e-01 -1.180904358625411987e-01 1.513461172580718994e-01 -2.893129363656044006e-02 1.562854796648025513e-01 1.963191926479339600e-01 5.848021060228347778e-02 4.277181997895240784e-02 -4.504791796207427979e-01 -2.065967209637165070e-02 2.000201940536499023e-01 4.574413597583770752e-02 1.600103378295898438e-01 -7.834330946207046509e-02 2.157970815896987915e-01 -8.619689941406250000e-02 -3.523046970367431641e-01 1.204141080379486084e-01 -7.255334407091140747e-02 -1.030983924865722656e-01 9.460365399718284607e-04
7.101289927959442139e-02 3.017582893371582031e-01 3.440885990858078003e-02 -1.376101225614547729e-01 3.923368826508522034e-02 -3.316417336463928223e-02 1.800418645143508911e-01 4.045087099075317383e-01 1.620523035526275635e-01 1.975862383842468262e-01 -2.241175025701522827e-01 3.315532803535461426e-01 -6.551875174045562744e-02 3.348837606608867645e-03 1.481571495532989502e-01 -1.389116048812866211e-02 -1.883531212806701660e-01 -2.669044435024261475e-01 -6.725948303937911987e-02 -4.810309410095214844e-01 -1.516541689634323120e-01 -7.346642669290304184e-03 2.544563077390193939e-02 -2.378917066380381584e-03 -8.922405540943145752e-04 1.328153312206268311e-01 3.968101367354393005e-02 6.799732148647308350e-02 -1.059088632464408875e-01 8.308509737253189087e-02 -2.894996106624603271e-02 -1.551118195056915283e-01
1.275768429040908813e-01 -1.739422082901000977e-01 1.637283712625503540e-02 -2.258270680904388428e-01 -2.538632750511169434e-01 -5.851102247834205627e-02 1.191555410623550415e-01 -1.101135313510894775e-01 -1.097521465271711349e-02 2.597134113311767578e-01 -1.120204776525497437e-01 1.457188129425048828e-01 4.159589856863021851e-02 2.003074735403060913e-01 2.660465240478515625e-01 3.315663933753967285e-01 -1.082907151430845261e-02 -8.856645971536636353e-02 1.282826960086822510e-01 -3.453969061374664307e-01 -3.226573765277862549e-02 -3.237349167466163635e-02 1.398038715124130249e-01 -1.013626456260681152e-01 1.377272605895996094e-02 3.358085751533508301e-01 2.915439605712890625e-01 -6.016653403639793396e-02 -1.350295543670654297e-01 1.684671640396118164e-02 1.363214403390884399e-01 -2.641669809818267822e-01
-6.034886464476585388e-02 8.942273259162902832e-02 8.931512013077735901e-03 -1.308519244194030762e-01 -8.122298866510391235e-02 3.682560473680496216e-02 -2.291914820671081543e-01 -2.952707186341285706e-02 -9.390620887279510498e-02 1.423674672842025757e-01 -3.510722517967224121e-01 2.256102859973907471e-01 -1.296190023422241211e-01 2.297053039073944092e-01 2.745647728443145752e-01 7.281006872653961182e-02 -7.165808975696563721e-02 -1.384015083312988281e-01 1.040644049644470215e-01 -4.582013487815856934e-01 -1.865106374025344849e-01 1.977226883172988892e-01 1.679615676403045654e-02 -1.905293911695480347e-01 3.098577260971069336e-01 2.035153061151504517e-01 7.561041414737701416e-02 1.166464611887931824e-01 1.345409899950027466e-01 1.419215202331542969e-01 -5.381813272833824158e-03 7.587637752294540405e-02
5.868373811244964600e-02 -8.478172868490219116e-02 1.899034082889556885e-01 -2.606669068336486816e-01 2.508529089391231537e-02 -8.681163890287280083e-04 3.027997612953186035e-01 -3.036716766655445099e-02 1.617991179227828979e-01 1.941072791814804077e-01 4.377099871635437012e-02 1.780848652124404907e-01 2.730554044246673584e-01 2.631267607212066650e-01 2.490672171115875244e-01 1.136595308780670166e-01 3.661023080348968506e-01 5.033245682716369629e-02 1.162755489349365234e-02 -1.870310604572296143e-01 7.190728187561035156e-02 6.095275655388832092e-02 3.406170308589935303e-01 1.665224134922027588e-01 8.790713548660278320e-02 1.019911095499992371e-01 -1.290387809276580811e-01 7.756454497575759888e-02 -1.759264171123504639e-01 1.965233124792575836e-02 2.337479442358016968e-01 1.574670225381851196e-01
-1.463355682790279388e-02 1.349293142557144165e-01 -1.276080906391143799e-01 1.086588054895401001e-01 -3.246212899684906006e-01 2.327853888273239136e-01 8.767373859882354736e-02 -1.109746396541595459e-01 5.319725349545478821e-02 5.164344608783721924e-02 -1.877244375646114349e-02 -7.234600838273763657e-03 -1.188073754310607910e-01 2.393902391195297241e-01 2.042649313807487488e-02 2.888577580451965332e-01 -4.841388761997222900e-02 -2.993367314338684082e-01 1.222160980105400085e-01 -2.318451702594757080e-01 -2.606695592403411865e-01 4.568538665771484375e-01 8.175846934318542480e-02 -1.337128728628158569e-01 5.168769136071205139e-02 1.626385450363159180e-01 8.005980402231216431e-02 1.102916314266622066e-03 6.426690518856048584e-02 1.239436212927103043e-02 3.258410990238189697e-01 6.989891082048416138e-02
1.929587870836257935e-01 6.479330360889434814e-02 -1.126033142209053040e-01 9.170190989971160889e-02 -2.560079097747802734e-01 -2.862841486930847168e-01 1.894614994525909424e-01 -2.315426468849182129e-01 -2.031505256891250610e-01 9.792831540107727051e-02 1.090313047170639038e-01 -1.644972898066043854e-02 -1.077244430780410767e-01 -2.734398096799850464e-02 -9.088738262653350830e-02 1.055810078978538513e-01 2.586236596107482910e-01 -1.370771676301956177e-01 -2.304405905306339264e-02 -5.069204568862915039e-01 1.576717570424079895e-02 2.253043949604034424e-01 1.468324959278106689e-01 -1.005017682909965515e-01 7.159710675477981567e-02 1.627885401248931885e-01 -5.609105154871940613e-02 -3.641894161701202393e-01 -1.024743393063545227e-01 3.169391676783561707e-02 -3.047674335539340973e-02 -2.734177745878696442e-03
1.168873533606529236e-01 -1.470832973718643188e-01 -2.463829144835472107e-02 -2.318326979875564575e-01 -1.974117159843444824e-01 -2.265940606594085693e-02 8.681250363588333130e-02 -9.614639729261398315e-02 -2.550288848578929901e-02 2.858208715915679932e-01 -1.447621881961822510e-01 8.729943633079528809e-02 9.488963335752487183e-02 9.656103700399398804e-02 1.463511735200881958e-01 2.843347489833831787e-01 -2.463151514530181885e-02 -1.624347716569900513e-01 1.459413170814514160e-01 -4.787956476211547852e-01 5.462275585159659386e-04 3.491411916911602020e-03 9.702660143375396729e-02 -7.601648569107055664e-02 2.322630770504474640e-02 2.384227812290191650e-01 3.169227838516235352e-01 -2.134161442518234253e-01 -9.784664958715438843e-02 8.130245655775070190e-02 2.395121604204177856e-01 -2.300176769495010376e-01
1.267266273498535156e-01 3.079731762409210205e-02 6.309565156698226929e-02 -1.961440443992614746e-01 -1.476233303546905518e-01 1.913896054029464722e-01 3.426045924425125122e-02 -3.739219009876251221e-01 9.573172777891159058e-02 2.218736708164215088e-01 -1.810551285743713379e-01 2.018653750419616699e-01 -4.933700338006019592e-02 -1.994413090869784355e-03 2.533474937081336975e-02 -2.536251842975616455e-01 6.152920424938201904e-03 4.806066676974296570e-02 -5.989437177777290344e-02 -2.027519047260284424e-01 -1.010378897190093994e-01 3.952588737010955811e-01 2.396069467067718506e-01 -2.579570114612579346e-01 2.503906786441802979e-01 9.367256611585617065e-02 2.640821039676666260e-01 6.343211233615875244e-02 -8.510068804025650024e-02 -3.230059146881103516e-02 -2.024846822023391724e-01 9.920766204595565796e-02
-1.122980713844299316e-01 1.687402278184890747e-01 -1.829586476087570190e-01 5.968197807669639587e-02 -3.395574390888214111e-01 2.313476502895355225e-01 -1.258816570043563843e-01 9.200707077980041504e-03 2.497770823538303375e-02 7.503450661897659302e-02 -2.069135308265686035e-01 2.933259010314941406e-01 -2.457022666931152344e-01 -8.609379082918167114e-02 1.618208438158035278e-01 -8.826880902051925659e-02 -4.109136760234832764e-03 -3.285374939441680908e-01 1.425046622753143311e-01 -3.508563935756683350e-01 -8.475218713283538818e-02 1.275064349174499512e-01 2.691859006881713867e-02 -2.353176474571228027e-01 2.860911786556243896e-01 1.286549121141433716e-01 4.716121032834053040e-02 -9.334404766559600830e-02 -2.333340793848037720e-02 -1.267211735248565674e-01 1.078931763768196106e-01 1.782673597335815430e-01
1.840930581092834473e-01 -1.269743144512176514e-01 2.533910870552062988e-01 2.683615982532501221e-01 -3.258171379566192627e-01 6.011861935257911682e-02 -5.151241272687911987e-02 -1.636557579040527344e-01 8.371543139219284058e-02 -6.745721399784088135e-02 -1.443247348070144653e-01 4.781319499015808105e-01 -2.725418843328952789e-02 -3.409159183502197266e-02 2.453418523073196411e-01 8.310263603925704956e-02 1.262860298156738281e-01 5.453295074403285980e-03 1.131817325949668884e-01 -2.474066019058227539e-01 -7.332278043031692505e-02 3.309592008590698242e-01 5.586118437349796295e-03 1.640760689042508602e-03 -1.540402621030807495e-01 2.270299047231674194e-01 -2.960384637117385864e-02 -4.976562410593032837e-02 -4.976745694875717163e-02 5.752933025360107422e-02 2.261793613433837891e-01 6.358235329389572144e-02
9.062435477972030640e-03 7.839007675647735596e-02 -2.449111267924308777e-02 1.510964334011077881e-01 -2.577347457408905029e-01 1.663857847452163696e-01 2.579573355615139008e-02 -1.213458403944969177e-01 2.633529603481292725e-01 -1.098463237285614014e-01 -1.044786870479583740e-01 6.809506565332412720e-02 1.619839221239089966e-01 -2.645440399646759033e-04 1.141619309782981873e-01 -2.860167622566223145e-01 1.210635006427764893e-01 -1.466560661792755127e-01 1.971894055604934692e-01 -3.885777890682220459e-01 8.288074284791946411e-02 3.046374917030334473e-01 1.686004400253295898e-01 -1.569524556398391724e-01 -2.972911298274993896e-01 5.025013536214828491e-02 -4.099926352500915527e-02 -6.337848491966724396e-03 -2.773785293102264404e-01 -9.076544642448425293e-02 2.314753271639347076e-02 2.927027642726898193e-01
-2.933458983898162842e-02 -1.902319677174091339e-02 2.791669033467769623e-02 -1.091213673353195190e-01 -3.152023255825042725e-01 1.637935191392898560e-01 -2.256505489349365234e-01 8.932013064622879028e-02 -1.565908640623092651e-01 -4.890183731913566589e-02 -4.155433475971221924e-01 1.302996128797531128e-01 6.279129534959793091e-02 7.459378242492675781e-02 2.309919744729995728e-01 2.783476412296295166e-01 2.511196024715900421e-02 -2.353153675794601440e-01 2.042014747858047485e-01 -3.847066164016723633e-01 -7.536709308624267578e-02 1.914003491401672363e-01 2.240241467952728271e-01 -1.495024710893630981e-01 1.558525413274765015e-01 9.513696283102035522e-02 1.045777555555105209e-02 8.627411723136901855e-02 1.348381042480468750e-01 3.999016806483268738e-02 -7.070870697498321533e-02 1.337098032236099243e-01
-1.400010883808135986e-01 1.251239329576492310e-01 -8.410920202732086182e-02 9.178206324577331543e-02 -1.996285282075405121e-02 7.541605085134506226e-02 3.591386228799819946e-02 -1.811116784811019897e-01 -1.466646194458007812e-01 -3.527815267443656921e-02 -3.835288435220718384e-02 1.523236036300659180e-01 1.481306459754705429e-02 3.185447677969932556e-02 1.458733230829238892e-01 3.272217512130737305e-02 -1.347848325967788696e-01 -1.635671406984329224e-01 1.605303734540939331e-01 -6.011945605278015137e-01 -8.729645609855651855e-02 -1.160817220807075500e-01 3.223830759525299072e-01 -3.325977325439453125e-01 1.881075054407119751e-01 -2.122823335230350494e-02 2.164107263088226318e-01 1.144393831491470337e-01 2.301605045795440674e-02 1.875848770141601562e-01 -1.506239324808120728e-01 1.269311904907226562e-01
6.532125174999237061e-02 3.414033912122249603e-03 -2.855184972286224365e-01 -1.372581124305725098e-01 -1.317750215530395508e-01 2.265169918537139893e-01 -4.499527066946029663e-02 -1.365643441677093506e-01 -2.139252275228500366e-01 3.240568339824676514e-01 -3.504438996315002441e-01 3.106619119644165039e-01 -1.160532906651496887e-01 7.023025304079055786e-02 -4.649811610579490662e-02 1.849294751882553101e-01 -6.330389529466629028e-02 2.492236159741878510e-02 2.898261845111846924e-01 -3.497943282127380371e-01 1.747932168655097485e-03 2.244342118501663208e-02 3.473862111568450928e-01 9.716600924730300903e-02 6.505920737981796265e-02 2.647005766630172729e-02 -6.182563677430152893e-02 -1.572405546903610229e-01 4.999343305826187134e-02 3.045734018087387085e-02 7.380856201052665710e-03 -5.080550909042358398e-02
-1.507965028285980225e-01 -1.776690781116485596e-02 -2.358087711036205292e-02 -1.723767668008804321e-01 -3.098790347576141357e-01 2.660411894321441650e-01 5.273805186152458191e-02 -1.023896932601928711e-01 4.672399163246154785e-02 -6.676020473241806030e-02 -3.793532550334930420e-01 2.519623637199401855e-01 1.076766252517700195e-01 -4.468040913343429565e-02 1.806182265281677246e-01 2.672918438911437988e-01 3.341673314571380615e-02 -1.264059394598007202e-01 -1.567362397909164429e-01 -2.641903460025787354e-01 -5.664538964629173279e-02 -4.192966967821121216e-02 2.097369134426116943e-01 -1.930199712514877319e-01 2.280025482177734375e-01 -1.266972571611404419e-01 2.087512314319610596e-01 -2.604678273200988770e-01 -1.006557866930961609e-01 2.100357413291931152e-02 5.406077951192855835e-02 -2.104531228542327881e-01
-5.080676451325416565e-02 -1.195362880825996399e-01 -5.956419184803962708e-02 -1.759485751390457153e-01 -1.753717362880706787e-01 -3.203195035457611084e-01 2.727677486836910248e-02 -9.946435689926147461e-02 -7.277867943048477173e-02 1.512286961078643799e-01 -2.974280714988708496e-01 1.397649794816970825e-01 1.829599440097808838e-01 -8.303938060998916626e-02 3.586405515670776367e-01 3.105787187814712524e-02 -9.285064041614532471e-02 -2.369198203086853027e-01 -1.347294449806213379e-01 -4.914403855800628662e-01 1.628781855106353760e-01 -3.299176320433616638e-02 2.959163160994648933e-03 -2.036931691691279411e-03 1.382303088903427124e-01 2.056374847888946533e-01 2.093743085861206055e-01 2.540573664009571075e-02 -8.242958039045333862e-02 -1.000120341777801514e-01 4.908571764826774597e-02 -1.461934298276901245e-01
1.093976199626922607e-01 4.848305881023406982e-02 3.060480207204818726e-02 -5.374473053961992264e-03 -3.069759011268615723e-01 7.492363452911376953e-02 -6.883345078676939011e-03 -2.800017595291137695e-02 -2.487304359674453735e-01 1.018059402704238892e-01 7.369679957628250122e-02 -1.788082160055637360e-02 2.792055308818817139e-01 4.285568837076425552e-03 1.332833021879196167e-01 1.351135522127151489e-01 -2.200071513652801514e-02 -3.964590430259704590e-01 3.432145342230796814e-02 -4.757080078125000000e-01 1.332705020904541016e-01 1.988119482994079590e-01 -4.119517281651496887e-02 4.705609381198883057e-02 1.406968981027603149e-01 -1.663810014724731445e-01 -1.115416511893272400e-01 -5.286401882767677307e-02 -3.991681635379791260e-01 9.106990694999694824e-02 1.224482059478759766e-01 -1.962644793093204498e-02
1.703214198350906372e-01 -2.416593767702579498e-02 -4.745247960090637207e-02 -3.521553054451942444e-02 -1.712116897106170654e-01 2.561334073543548584e-01 2.220688760280609131e-02 1.070549245923757553e-02 7.848258316516876221e-02 1.046841293573379517e-01 1.922035589814186096e-02 3.866018056869506836e-01 -1.051319092512130737e-01 9.734738618135452271e-02 6.536374241113662720e-02 -1.285125762224197388e-01 -2.463500648736953735e-01 -1.428559273481369019e-01 2.251530587673187256e-01 -4.176415801048278809e-01 -5.311731249094009399e-03 2.019488513469696045e-01 3.100129067897796631e-01 -1.782622188329696655e-01 2.916992902755737305e-01 3.992748633027076721e-02 -3.830251842737197876e-02 -2.387312985956668854e-02 1.011017151176929474e-02 -1.418429762125015259e-01 -4.185613244771957397e-02 2.784223258495330811e-01
1.199833378195762634e-01 2.114626914262771606e-01 -1.813234388828277588e-01 -1.459881663322448730e-01 -1.911341249942779541e-01 5.470667406916618347e-02 9.832819551229476929e-02 -1.769282370805740356e-01 -1.556446999311447144e-01 -1.121165454387664795e-01 -1.656955480575561523e-01 2.501221895217895508e-01 1.631346195936203003e-01 -9.878216683864593506e-02 1.362842321395874023e-01 1.174805760383605957e-01 1.291892230510711670e-01 -1.475489698350429535e-02 1.075902581214904785e-01 -3.030653893947601318e-01 -1.834622174501419067e-01 2.099517136812210083e-01 1.157232895493507385e-01 -1.323741208761930466e-02 4.602164402604103088e-02 1.822402179241180420e-01 3.323687911033630371e-01 2.100005745887756348e-01 -3.086871206760406494e-01 -2.950608432292938232e-01 1.634862273931503296e-01 -5.485659465193748474e-03
6.792790442705154419e-02 3.011189103126525879e-01 -4.563447088003158569e-02 2.439781725406646729e-01 -1.183313876390457153e-01 -1.260416954755783081e-01 1.217373907566070557e-01 -3.077345490455627441e-01 8.216133713722229004e-02 1.691222488880157471e-01 5.364655703306198120e-02 8.958894014358520508e-02 -1.069298759102821350e-01 -2.151408232748508453e-02 -5.598641932010650635e-02 8.087644726037979126e-02 3.354697227478027344e-01 -1.796265244483947754e-01 -3.031549230217933655e-02 -4.923266470432281494e-01 -2.495484203100204468e-01 1.422928720712661743e-01 3.031539320945739746e-01 -1.117950156331062317e-01 1.287523806095123291e-01 1.116454079747200012e-01 4.907893389463424683e-02 -2.335630916059017181e-02 -1.549915075302124023e-01 6.191497668623924255e-03 -2.188275195658206940e-02 6.556560844182968140e-02
8.086355403065681458e-03 -2.495188415050506592e-01 -2.265134304761886597e-01 -4.634460806846618652e-02 -2.827306091785430908e-01 4.994116723537445068e-02 1.577604413032531738e-01 -4.580010101199150085e-02 -1.182610467076301575e-01 3.314700424671173096e-01 -2.794598340988159180e-01 1.888131946325302124e-01 -4.347058758139610291e-02 3.176989406347274780e-02 2.354815304279327393e-01 2.704128324985504150e-01 4.836365953087806702e-02 -2.068200558423995972e-01 4.229114949703216553e-02 -4.550283551216125488e-01 -2.445841580629348755e-02 -6.036018207669258118e-02 1.875378489494323730e-01 4.857185855507850647e-02 -2.884294465184211731e-02 1.028071790933609009e-01 2.267048954963684082e-01 -1.354917287826538086e-01 -9.083230048418045044e-02 2.479610033333301544e-02 -6.175769120454788208e-02 -1.271392554044723511e-01
-2.652671746909618378e-02 2.872915267944335938e-01 2.112897038459777832e-01 1.832561641931533813e-01 1.703199930489063263e-02 -9.103030711412429810e-02 1.022822130471467972e-02 -2.030147463083267212e-01 -3.478140104562044144e-03 -4.182543139904737473e-03 -2.038496136665344238e-01 1.604450047016143799e-01 -4.171690717339515686e-02 1.797379702329635620e-01 2.494665384292602539e-01 1.486188322305679321e-01 9.791879355907440186e-02 -7.456295192241668701e-02 2.203386425971984863e-01 -3.553040921688079834e-01 8.376350253820419312e-02 -2.146852947771549225e-02 2.450347691774368286e-01 1.076748892664909363e-01 -1.420267522335052490e-01 -2.282507158815860748e-02 -4.923542588949203491e-02 -2.063763439655303955e-01 -2.782626152038574219e-01 -4.061570763587951660e-01 -1.430961340665817261e-01 7.290125638246536255e-02
8.819556981325149536e-02 8.177777379751205444e-02 7.780350744724273682e-02 -1.612350046634674072e-01 -2.226405888795852661e-01 1.004235222935676575e-01 -6.924342364072799683e-02 1.951789259910583496e-01 -1.858965754508972168e-01 2.323162704706192017e-01 -1.199369411915540695e-02 3.670400083065032959e-01 -1.996371336281299591e-02 1.947719156742095947e-01 2.483729273080825806e-02 1.678505837917327881e-01 4.426962696015834808e-03 -2.213876098394393921e-01 2.194519490003585815e-01 -3.843006789684295654e-01 9.347587823867797852e-03 1.788810193538665771e-01 1.126495841890573502e-02 -3.494427502155303955e-01 2.730536162853240967e-01 -1.271829102188348770e-02 1.001519635319709778e-01 -1.456713676452636719e-01 -5.341737717390060425e-02 1.120257899165153503e-01 -1.179597750306129456e-01 1.610438525676727295e-01
1.192671060562133789e-01 -4.362265020608901978e-02 -2.214425355195999146e-01 6.101341918110847473e-03 -3.943401575088500977e-01 -3.033503144979476929e-02 -8.179534226655960083e-02 6.246223580092191696e-03 1.438635867089033127e-02 1.615986377000808716e-01 3.918373584747314453e-02 2.936850786209106445e-01 -5.870236828923225403e-02 -8.790947496891021729e-03 -7.773584127426147461e-02 2.394678890705108643e-01 2.671165764331817627e-01 4.543973132967948914e-02 -1.195316165685653687e-01 -5.058673024177551270e-01 -9.759057313203811646e-02 1.441306024789810181e-01 -2.189335227012634277e-02 -1.006242446601390839e-02 8.287173509597778320e-02 1.784314215183258057e-01 -2.033273428678512573e-01 -1.622624844312667847e-01 -2.099344730377197266e-01 -2.174822837114334106e-01 1.283648163080215454e-01 4.378559812903404236e-02
7.079994771629571915e-03 3.319515287876129150e-01 1.617556214332580566e-01 -7.096032053232192993e-02 8.801341056823730469e-02 2.534388899803161621e-01 1.636805236339569092e-01 -1.417579054832458496e-01 1.129369437694549561e-01 -6.473404914140701294e-02 8.069910854101181030e-02 1.283657997846603394e-01 1.290048360824584961e-01 8.568264544010162354e-02 3.067405819892883301e-01 1.071173101663589478e-01 9.976476430892944336e-02 -2.288228571414947510e-01 2.979088015854358673e-02 -3.932061791419982910e-01 6.615588814020156860e-02 2.210963331162929535e-02 -2.683592401444911957e-02 -5.114891007542610168e-02 -1.965014040470123291e-01 -8.306042850017547607e-02 3.718743473291397095e-02 -1.651312857866287231e-01 -1.276658624410629272e-01 -2.319188229739665985e-02 4.638473093509674072e-01 1.950473487377166748e-01
1.252391841262578964e-02 -2.903880923986434937e-02 3.262444213032722473e-02 2.710648477077484131e-01 -1.736456453800201416e-01 -1.040810793638229370e-01 2.641433775424957275e-01 1.545417159795761108e-01 5.609970167279243469e-02 5.421835929155349731e-02 -2.368774861097335815e-01 3.688658773899078369e-02 -1.511947363615036011e-01 1.367717050015926361e-02 1.605039536952972412e-01 1.096577048301696777e-01 -1.093952432274818420e-01 -1.185921058058738708e-01 1.945412456989288330e-01 -5.142440199851989746e-01 1.004140265285968781e-02 2.612817287445068359e-01 7.184518128633499146e-02 -2.399123758077621460e-01 3.015962541103363037e-01 1.089863330125808716e-01 2.393295615911483765e-01 -1.007901579141616821e-01 1.327990144491195679e-01 2.246404625475406647e-02 1.263343095779418945e-01 4.047208279371261597e-02
-2.143511176109313965e-02 1.033783555030822754e-01 -6.125656142830848694e-02 -1.163612902164459229e-01 -3.179261684417724609e-01 9.432100504636764526e-02 1.454533487558364868e-01 -3.665964305400848389e-01 2.419852465391159058e-02 1.932977139949798584e-01 -7.558338344097137451e-02 3.971372544765472412e-02 -9.624417126178741455e-02 3.104287944734096527e-02 1.919368654489517212e-01 -1.641189903020858765e-01 2.080075442790985107e-01 6.686468422412872314e-02 -1.468139328062534332e-02 -2.115787267684936523e-01 -1.442904174327850342e-01 3.609235286712646484e-01 2.489178329706192017e-01 -2.982407808303833008e-01 2.660991251468658447e-02 2.812078595161437988e-01 1.707127839326858521e-01 6.597241759300231934e-02 -1.513638645410537720e-01 -1.998068690299987793e-01 -4.566474258899688721e-02 1.178328990936279297e-01
3.262125328183174133e-02 3.354403078556060791e-01 -1.202394068241119385e-01 -4.704246670007705688e-02 -1.580680608749389648e-01 2.164582908153533936e-02 1.900386959314346313e-01 1.008058432489633560e-02 7.896725088357925415e-02 -9.130925871431827545e-03 -3.308408260345458984e-01 -8.213502913713455200e-02 1.844079047441482544e-01 -2.525825612246990204e-02 1.804440021514892578e-01 -1.946804821491241455e-01 -1.513303816318511963e-02 -3.583972901105880737e-02 -3.342507034540176392e-02 -3.493665158748626709e-01 -1.090682893991470337e-01 4.766694307327270508e-01 2.977991402149200439e-01 -1.072688475251197815e-01 -6.794652342796325684e-02 -1.153455004096031189e-01 1.208459138870239258e-01 -6.890857964754104614e-02 1.768579185009002686e-01 6.291897594928741455e-02 2.072926163673400879e-01 -3.129984438419342041e-02
1.781360805034637451e-01 2.742757201194763184e-01 2.303385734558105469e-01 -1.416742652654647827e-01 5.297393724322319031e-02 -2.645607292652130127e-01 1.065324321389198303e-01 -2.162478119134902954e-02 -5.893740803003311157e-02 -1.106752678751945496e-01 -5.510238930583000183e-02 1.914911866188049316e-01 3.297362923622131348e-01 -1.844158396124839783e-02 2.580749094486236572e-01 1.008923873305320740e-01 1.754782795906066895e-01 1.037714034318923950e-01 8.223894238471984863e-02 -5.195447802543640137e-01 8.790168166160583496e-02 1.202255859971046448e-01 1.429953724145889282e-01 -1.816778779029846191e-01 -1.276190858334302902e-02 6.765428185462951660e-02 -2.407148331403732300e-01 -9.189560264348983765e-02 -3.270103782415390015e-02 -1.653003273531794548e-03 1.072136014699935913e-01 -1.282180845737457275e-01
-2.101709134876728058e-02 1.939393281936645508e-01 -4.302671924233436584e-02 -3.020755648612976074e-01 1.719259321689605713e-01 3.398721218109130859e-01 -2.108154445886611938e-01 -1.040132939815521240e-01 1.607428044080734253e-01 8.827582001686096191e-02 1.171944290399551392e-01 2.487066090106964111e-01 3.495682179927825928e-01 -5.588208884000778198e-02 1.095081716775894165e-01 -2.550930529832839966e-02 3.195318877696990967e-01 -1.395274549722671509e-01 1.491577625274658203e-01 -3.950546979904174805e-01 -2.118048444390296936e-02 1.325297355651855469e-01 8.182895183563232422e-02 -1.313310712575912476e-01 -1.662763804197311401e-01 -8.140397816896438599e-02 -3.494941815733909607e-02 -1.138293370604515076e-01 6.537963636219501495e-03 1.660848557949066162e-01 5.797846987843513489e-02 6.701172795146703720e-03
8.988102525472640991e-02 -1.905917823314666748e-01 -1.411361843347549438e-01 4.312358796596527100e-02 1.893189549446105957e-02 1.332439016550779343e-02 1.308672726154327393e-01 -1.038993895053863525e-02 -2.082933932542800903e-01 2.174344807863235474e-01 -4.048146903514862061e-01 5.327630639076232910e-01 1.781440228223800659e-01 1.481816768646240234e-01 4.626304283738136292e-02 -3.584625944495201111e-02 9.283556789159774780e-02 -8.547831326723098755e-02 -6.974893622100353241e-03 -3.178932964801788330e-01 -1.410154402256011963e-01 -1.432881504297256470e-01 -1.994010061025619507e-02 1.068260520696640015e-01 1.969866640865802765e-02 1.558839380741119385e-01 1.792628616094589233e-01 -6.696289032697677612e-02 -4.559447988867759705e-02 1.217020954936742783e-02 3.305709362030029297e-02 2.943987250328063965e-01
9.821440279483795166e-02 1.463424861431121826e-01 -1.075786873698234558e-01 -3.309073448181152344e-01 -2.393841445446014404e-01 -2.511660456657409668e-01 -1.662824600934982300e-01 -3.639801442623138428e-01 4.204548895359039307e-02 7.008158415555953979e-02 -2.333617806434631348e-01 9.629286825656890869e-02 3.928917273879051208e-02 1.326127946376800537e-01 1.130626276135444641e-01 -1.077307313680648804e-01 9.173589199781417847e-02 -6.710503250360488892e-02 3.340284153819084167e-02 -2.514755427837371826e-01 -3.121282458305358887e-01 6.559045612812042236e-02 1.952914148569107056e-01 -2.734823226928710938e-01 -1.316084265708923340e-01 1.674779653549194336e-01 1.958154886960983276e-01 1.210930645465850830e-01 -9.670439362525939941e-02 -2.254860550165176392e-01 -5.344835296273231506e-02 7.439791690558195114e-03
2.050277441740036011e-01 -1.018920242786407471e-01 -1.300595104694366455e-01 -1.833425164222717285e-01 -5.784031748771667480e-02 -1.344021409749984741e-01 8.966566622257232666e-02 -2.754132263362407684e-02 4.308758769184350967e-03 2.864199876785278320e-01 -1.096479967236518860e-01 2.149421125650405884e-01 2.224037051200866699e-01 -2.670921757817268372e-02 1.861653327941894531e-01 -1.245239842683076859e-02 1.611972600221633911e-01 -1.073512211441993713e-01 3.278178572654724121e-01 -3.750430047512054443e-01 -1.086538434028625488e-01 5.391481146216392517e-02 -1.701201498508453369e-01 1.896786540746688843e-01 -1.546840667724609375e-01 1.699545234441757202e-01 -8.799674361944198608e-02 1.262222975492477417e-01 -2.263351231813430786e-01 -3.301014378666877747e-02 1.706735193729400635e-01 3.440650701522827148e-01
1.461440771818161011e-01 4.945054277777671814e-02 8.609765022993087769e-02 2.088786289095878601e-02 -3.052983805537223816e-02 -4.673447459936141968e-02 1.884731948375701904e-01 3.393149673938751221e-01 -8.918392658233642578e-02 3.421815037727355957e-01 -4.881342947483062744e-01 3.305507898330688477e-01 -2.074207179248332977e-02 8.240947872400283813e-02 1.595912724733352661e-01 2.557169795036315918e-01 -6.219284981489181519e-02 -2.406899929046630859e-01 4.302928224205970764e-02 -3.339861035346984863e-01 -1.200393736362457275e-01 -4.889873787760734558e-03 1.208479180932044983e-01 -8.836021274328231812e-02 1.342261116951704025e-02 4.041105136275291443e-02 -3.794714575633406639e-03 8.140309154987335205e-02 6.648293137550354004e-02 -1.257836073637008667e-01 9.736897423863410950e-03 5.548121407628059387e-02
8.215873688459396362e-02 -6.250417977571487427e-02 -4.338534921407699585e-02 -8.910575509071350098e-02 -2.499936521053314209e-01 2.432099543511867523e-02 2.110695838928222656e-01 -1.114888861775398254e-01 2.044075727462768555e-01 -2.396924607455730438e-02 -2.061983197927474976e-01 2.644556760787963867e-01 -1.920096762478351593e-02 2.480397522449493408e-01 -4.519581049680709839e-02 2.082836031913757324e-01 1.688267588615417480e-01 3.723731637001037598e-02 2.471561282873153687e-01 -3.226152658462524414e-01 1.539008598774671555e-02 -8.083155751228332520e-02 4.292592108249664307e-01 1.327399313449859619e-01 1.212602779269218445e-01 2.293040230870246887e-02 -3.045813366770744324e-02 7.031384110450744629e-02 -1.149789690971374512e-01 2.915267348289489746e-01 -1.724813431501388550e-01 2.110799849033355713e-01
2.314395457506179810e-01 4.198342189192771912e-02 -2.234194278717041016e-01 -8.314733952283859253e-02 -2.208995074033737183e-01 -6.235291808843612671e-02 1.353379935026168823e-01 -1.891265213489532471e-01 3.219886422157287598e-01 1.145889982581138611e-02 -2.078064233064651489e-01 2.910051941871643066e-01 -3.903481364250183105e-02 8.083718270063400269e-02 -5.783557426184415817e-03 1.241580396890640259e-02 -7.546379696577787399e-03 -1.998762935400009155e-01 1.634074151515960693e-01 -1.500663161277770996e-01 6.693483144044876099e-02 2.144596874713897705e-01 2.889189124107360840e-01 -1.838137656450271606e-01 9.465943276882171631e-02 1.938491761684417725e-01 -1.870591193437576294e-02 -1.906376183032989502e-01 -1.546152383089065552e-01 1.486129015684127808e-01 -2.917785346508026123e-01 2.642555236816406250e-01
4.354930669069290161e-02 2.241075634956359863e-01 2.029581964015960693e-01 -9.885250777006149292e-02 9.863816946744918823e-02 -1.158379688858985901e-01 1.943839788436889648e-01 -2.072176039218902588e-01 1.143479347229003906e-01 -1.004046127200126648e-01 -9.477093070745468140e-02 2.050059139728546143e-01 2.399513423442840576e-01 -3.890692070126533508e-02 2.080755084753036499e-01 3.356292247772216797e-01 2.467160820960998535e-01 -3.712022304534912109e-02 9.178003296256065369e-03 -3.016565442085266113e-01 2.244349122047424316e-01 1.058013215661048889e-01 2.097760140895843506e-01 -1.042136475443840027e-01 -2.233240455389022827e-01 3.406295552849769592e-02 -8.517647534608840942e-02 -8.509591966867446899e-02 -1.888062655925750732e-01 1.346472054719924927e-01 1.704674959182739258e-01 -2.927779555320739746e-01
1.243988275527954102e-01 3.819845616817474365e-02 1.773251965641975403e-02 1.280225366353988647e-01 -1.102428361773490906e-01 1.398512125015258789e-01 1.435507535934448242e-01 -2.835040539503097534e-02 -1.088420823216438293e-01 -2.306727878749370575e-02 -1.825074553489685059e-01 1.319164484739303589e-01 -6.283947825431823730e-02 2.898418307304382324e-01 1.519840210676193237e-01 -1.837166398763656616e-01 1.802296042442321777e-01 -1.318531632423400879e-01 -7.315290626138448715e-03 -3.113285899162292480e-01 -1.239993870258331299e-01 5.861061215400695801e-01 1.600736230611801147e-01 -1.052028164267539978e-01 -1.170474067330360413e-01 1.758776456117630005e-01 1.050184387713670731e-02 1.479234080761671066e-02 5.737648159265518188e-02 1.777733117341995239e-01 2.538725137710571289e-01 1.363759189844131470e-01
4.792059957981109619e-02 9.242478013038635254e-02 -2.713289670646190643e-02 -1.379104554653167725e-01 -8.053660392761230469e-02 1.465254724025726318e-01 1.217408850789070129e-01 2.110432088375091553e-01 -1.597278863191604614e-01 2.283869981765747070e-01 4.417273402214050293e-02 3.013554513454437256e-01 4.654971882700920105e-02 -2.868854254484176636e-02 3.120939945802092552e-03 -1.312524266541004181e-02 -7.938092201948165894e-02 -9.005615860223770142e-02 1.402515172958374023e-01 -4.779747128486633301e-01 5.757913459092378616e-03 1.291010081768035889e-01 1.568094938993453979e-01 -4.831540882587432861e-01 2.539027631282806396e-01 1.039345934987068176e-01 -4.213178064674139023e-03 1.911448687314987183e-02 -7.367123663425445557e-02 1.311223804950714111e-01 -1.013862788677215576e-01 2.503139972686767578e-01
3.467359766364097595e-02 1.826933324337005615e-01 1.683978438377380371e-01 2.476086765527725220e-01 -3.441217839717864990e-01 1.697878241539001465e-01 2.023287713527679443e-01 2.470967024564743042e-01 -2.189725935459136963e-01 5.444253236055374146e-02 -1.212109923362731934e-01 1.766660660505294800e-01 2.110795490443706512e-02 -1.252894699573516846e-01 -4.834203422069549561e-02 6.231028214097023010e-02 2.170507609844207764e-02 -1.976561248302459717e-01 2.921041548252105713e-01 -3.468137085437774658e-01 -1.448222994804382324e-01 2.052419632673263550e-01 7.446689903736114502e-02 -1.210626885294914246e-01 1.250225305557250977e-01 6.976850330829620361e-02 1.677331775426864624e-01 -1.246702894568443298e-01 -5.971999466419219971e-02 9.306472539901733398e-02 1.115494742989540100e-01 3.000736236572265625e-01
2.011314183473587036e-01 2.477253973484039307e-01 8.390199393033981323e-02 1.459194812923669815e-02 3.133570775389671326e-02 -4.689799621701240540e-02 -3.076207637786865234e-01 -1.972249336540699005e-02 8.823180198669433594e-02 -1.279888115823268890e-02 -1.752775311470031738e-01 2.445987612009048462e-01 7.515738904476165771e-02 8.901940286159515381e-02 3.444216251373291016e-01 -6.049180030822753906e-02 2.563354074954986572e-01 -2.894086539745330811e-01 2.675479054450988770e-01 -3.455884456634521484e-01 3.887182101607322693e-02 -2.188333310186862946e-02 2.671409770846366882e-02 -6.743530929088592529e-02 -3.055541813373565674e-01 8.672054857015609741e-02 -1.441682279109954834e-01 -1.641411185264587402e-01 -5.629354715347290039e-02 -1.801349967718124390e-01 -1.242156475782394409e-01 1.047830060124397278e-01
1.832139343023300171e-01 2.244971394538879395e-01 -8.027064800262451172e-02 1.770146191120147705e-02 -1.776000410318374634e-01 -1.446941029280424118e-02 6.013222411274909973e-02 -4.201346933841705322e-01 3.109298087656497955e-02 1.623431593179702759e-01 -4.383952543139457703e-02 2.502056956291198730e-01 -3.899439796805381775e-02 -2.569282613694667816e-02 1.182646155357360840e-01 5.631897598505020142e-03 8.677987009286880493e-02 8.601645380258560181e-02 -2.176189273595809937e-01 -1.479939371347427368e-01 -1.318469941616058350e-01 4.280692934989929199e-01 3.400413691997528076e-01 1.197277903556823730e-01 -8.176457881927490234e-02 1.195387765765190125e-01 1.487136334180831909e-01 -4.129902645945549011e-02 1.643735356628894806e-02 -4.612988233566284180e-02 1.326078474521636963e-01 3.313494026660919189e-01
-8.630889654159545898e-02 2.213703393936157227e-01 7.041744142770767212e-02 -1.035288870334625244e-01 1.050961092114448547e-01 -3.329131007194519043e-02 -7.239430397748947144e-02 -1.771270185708999634e-01 -1.392188370227813721e-01 -9.612342715263366699e-02 -1.045269519090652466e-01 3.213052749633789062e-01 5.235383287072181702e-02 -1.652416288852691650e-01 7.345132529735565186e-02 -2.880397066473960876e-02 3.229812085628509521e-01 1.765592247247695923e-01 1.598930656909942627e-01 -3.929157257080078125e-01 -5.745246075093746185e-03 2.855613827705383301e-01 1.880378276109695435e-01 -1.782880723476409912e-01 4.143788665533065796e-02 2.472815513610839844e-01 2.733901739120483398e-01 -1.906996071338653564e-01 -1.530249267816543579e-01 7.784511148929595947e-02 -1.731148809194564819e-01 -4.964705184102058411e-02
-4.899686668068170547e-03 1.575833410024642944e-01 -1.625499874353408813e-01 -4.371989369392395020e-01 -1.719066500663757324e-01 -1.388421058654785156e-01 3.394098207354545593e-02 -2.045389413833618164e-01 1.065504625439643860e-01 2.193841338157653809e-01 -2.379506975412368774e-01 1.767822504043579102e-01 1.463648229837417603e-01 8.672947436571121216e-02 1.162472367286682129e-01 -8.437488973140716553e-02 2.072018384933471680e-01 1.077948734164237976e-01 3.845912590622901917e-02 -1.542992442846298218e-01 -3.143839240074157715e-01 1.255984604358673096e-01 3.156132698059082031e-01 -1.780229657888412476e-01 2.483930066227912903e-02 1.995481550693511963e-01 9.211258590221405029e-02 -5.999856162816286087e-03 -1.789664775133132935e-01 -1.624076366424560547e-01 -5.020722746849060059e-02 -1.821804344654083252e-01
4.239932075142860413e-02 2.312677204608917236e-01 -1.746908128261566162e-01 -1.662589460611343384e-01 -7.742936257272958755e-03 1.864563673734664917e-01 1.605031080543994904e-02 -2.907354533672332764e-01 -5.948887020349502563e-02 7.076583057641983032e-02 -2.909470349550247192e-03 7.650753110647201538e-02 -8.069785684347152710e-02 1.306442916393280029e-01 3.632196187973022461e-01 1.288213729858398438e-01 1.956933885812759399e-01 -2.757408022880554199e-01 1.706552691757678986e-02 -2.544701397418975830e-01 1.632953286170959473e-01 -6.009218469262123108e-02 -1.215303316712379456e-01 -2.080966234207153320e-01 -1.073276624083518982e-02 3.012680448591709137e-02 1.536011397838592529e-01 -3.031812794506549835e-02 -2.586901485919952393e-01 3.477016091346740723e-02 4.031332731246948242e-01 2.377584427595138550e-01
-1.457852572202682495e-01 -5.947915837168693542e-02 1.772427000105381012e-02 -1.443172618746757507e-02 -3.209660351276397705e-01 -8.733313530683517456e-02 -4.291928559541702271e-02 -1.480385810136795044e-01 -1.026474460959434509e-01 -2.332922769710421562e-03 -3.332312703132629395e-01 5.141773223876953125e-01 -4.444640874862670898e-02 1.484687775373458862e-01 9.151268005371093750e-02 6.342390179634094238e-02 4.545141011476516724e-02 -3.422630131244659424e-01 -1.463311612606048584e-01 -2.334555834531784058e-01 4.759158566594123840e-02 -6.166584324091672897e-03 1.027813106775283813e-01 6.465394794940948486e-02 1.583573669195175171e-01 7.590922527015209198e-03 1.987158507108688354e-01 4.090372531209141016e-04 -1.884799003601074219e-01 2.543902099132537842e-01 3.600382432341575623e-02 -1.989330053329467773e-01
-6.284537911415100098e-02 -4.068588092923164368e-02 2.732932269573211670e-01 -1.895105242729187012e-01 -2.690491378307342529e-01 -7.507187128067016602e-02 1.571911200881004333e-02 1.359297484159469604e-01 3.851766884326934814e-02 -1.242931783199310303e-01 -1.591759026050567627e-01 3.580750823020935059e-01 -1.815295666456222534e-01 1.025649458169937134e-01 -7.937386631965637207e-02 1.898779720067977905e-02 2.259472161531448364e-01 -2.400003820657730103e-01 9.903696179389953613e-02 -2.273526638746261597e-01 5.742765590548515320e-02 3.693545162677764893e-01 1.273566335439682007e-01 1.633671857416629791e-02 -2.779194712638854980e-02 -6.642086058855056763e-02 1.175234839320182800e-01 -3.193801641464233398e-01 -1.753467619419097900e-01 2.919800579547882080e-01 5.538472905755043030e-02 -9.934564586728811264e-04
8.787198364734649658e-02 3.635101318359375000e-01 -1.170257553458213806e-01 8.134546130895614624e-02 -2.117822170257568359e-01 -2.200378291308879852e-02 3.094678223133087158e-01 1.298189349472522736e-02 -1.584029942750930786e-02 -1.998855546116828918e-02 4.977689683437347412e-02 2.106796205043792725e-01 1.496783196926116943e-01 7.667543739080429077e-02 2.160997241735458374e-01 -1.388519555330276489e-01 1.921041458845138550e-01 3.117840178310871124e-02 2.383944578468799591e-02 -2.058440446853637695e-01 5.493169650435447693e-02 4.654633700847625732e-01 2.929229140281677246e-01 -1.466537266969680786e-01 -5.786048620939254761e-02 1.001409664750099182e-01 -7.843951880931854248e-02 -1.343601346015930176e-01 -9.395577013492584229e-02 1.514385342597961426e-01 2.354516685009002686e-01 1.555480509996414185e-01
6.126860529184341431e-02 2.972598075866699219e-01 -2.778011560440063477e-01 -9.805239737033843994e-02 -1.709951162338256836e-01 -5.403605848550796509e-02 -7.140807062387466431e-02 -1.491484940052032471e-01 4.338846728205680847e-02 2.128388546407222748e-02 -3.355460166931152344e-01 1.575032472610473633e-01 1.100194528698921204e-01 -1.660073250532150269e-01 -1.628723889589309692e-01 -2.914158403873443604e-01 3.171123862266540527e-01 -9.672012925148010254e-02 2.224003523588180542e-01 -3.388218581676483154e-01 -7.011216878890991211e-02 9.413401782512664795e-02 2.746537625789642334e-01 -9.115250408649444580e-02 -1.127249300479888916e-01 1.638988852500915527e-01 1.439413428306579590e-01 -1.496655046939849854e-01 1.753274910151958466e-02 1.614199392497539520e-02 1.253996789455413818e-01 8.049077354371547699e-03
-6.267476081848144531e-02 2.709394693374633789e-01 -3.763427138328552246e-01 -2.919150702655315399e-02 2.414548695087432861e-01 3.169734179973602295e-01 7.532311230897903442e-02 -1.470502167940139771e-01 -1.255132853984832764e-01 1.573894172906875610e-01 -9.851669520139694214e-02 1.844238340854644775e-01 -6.735249608755111694e-02 1.445190310478210449e-01 8.560262504033744335e-04 -8.970994502305984497e-03 1.821145564317703247e-01 -1.480325311422348022e-01 -7.660474628210067749e-02 -2.877221703529357910e-01 1.769411265850067139e-01 1.841318011283874512e-01 2.954879403114318848e-01 -1.966774165630340576e-01 1.853135824203491211e-01 1.121144965291023254e-01 -6.040351837873458862e-02 -9.509674459695816040e-02 -1.471586078405380249e-01 1.872530132532119751e-01 1.222181990742683411e-01 1.347698569297790527e-01
1.908160597085952759e-01 5.448441579937934875e-02 -1.259554922580718994e-02 -7.408528029918670654e-02 -1.169604510068893433e-01 2.023458778858184814e-01 -4.273309931159019470e-02 1.290088146924972534e-02 1.584687680006027222e-01 3.252910971641540527e-01 -1.900591701269149780e-01 3.468264937400817871e-01 3.659203276038169861e-02 1.479970514774322510e-01 -1.260974854230880737e-01 -1.072940975427627563e-01 -1.428392380475997925e-01 -3.234460353851318359e-01 1.702773422002792358e-01 -3.959636390209197998e-01 -6.222141534090042114e-02 1.582192331552505493e-01 2.331389337778091431e-01 -1.555456072092056274e-01 1.048164740204811096e-01 -1.460710614919662476e-01 -1.551693975925445557e-01 -3.139460459351539612e-02 1.049269884824752808e-01 -1.169169247150421143e-01 1.423323713243007660e-02 2.446251362562179565e-01
1.140822935849428177e-02 -1.127142086625099182e-01 1.391340494155883789e-01 -2.149305492639541626e-01 4.573837853968143463e-03 1.577387452125549316e-01 -3.284349143505096436e-01 -4.058807715773582458e-02 -2.160275280475616455e-01 -5.435137450695037842e-02 -4.971395060420036316e-02 2.484874576330184937e-01 1.179829612374305725e-02 1.500325947999954224e-01 2.724643349647521973e-01 6.468331068754196167e-02 -7.509557902812957764e-02 -2.188242375850677490e-01 9.581772238016128540e-02 -5.300415158271789551e-01 -7.723389565944671631e-02 -7.840909808874130249e-02 2.251458764076232910e-01 -2.240114808082580566e-01 2.128291279077529907e-01 1.800722070038318634e-02 7.926435768604278564e-02 3.404789417982101440e-02 -7.575304061174392700e-02 -1.173954308032989502e-01 5.128690972924232483e-02 2.010895311832427979e-01
1.988084763288497925e-01 3.676212728023529053e-01 -6.566307693719863892e-02 1.231899037957191467e-01 -1.632460653781890869e-01 9.254477918148040771e-03 2.280797362327575684e-01 -3.047893941402435303e-02 2.664566040039062500e-01 -2.884148061275482178e-02 1.205161511898040771e-01 6.644433736801147461e-02 2.616929709911346436e-01 1.892415434122085571e-01 1.028394252061843872e-01 7.803861051797866821e-02 1.017932817339897156e-01 -8.446171879768371582e-02 4.775309935212135315e-02 -4.010401368141174316e-01 2.156896982342004776e-03 3.465970158576965332e-01 2.176158875226974487e-02 -1.014689207077026367e-01 2.485110610723495483e-02 2.012244462966918945e-01 6.738256663084030151e-03 3.841992467641830444e-02 -2.821210306137800217e-03 2.204245924949645996e-01 2.648809850215911865e-01 2.037809342145919800e-01
2.752781212329864502e-01 -1.025990545749664307e-01 -3.325862111523747444e-03 -3.925189375877380371e-02 -7.649390399456024170e-02 3.899748623371124268e-01 1.267964253202080727e-03 -9.926812350749969482e-02 -2.057026922702789307e-01 1.262316554784774780e-01 -2.771583795547485352e-01 1.549108028411865234e-01 8.089051395654678345e-02 1.439150124788284302e-01 -1.097596287727355957e-01 2.792447246611118317e-02 7.779616862535476685e-02 1.218352913856506348e-01 1.610904783010482788e-01 -5.236615538597106934e-01 -7.335155457258224487e-02 8.423192054033279419e-02 2.000083327293395996e-01 1.568856537342071533e-01 -2.219159342348575592e-02 1.079732775688171387e-01 -1.703014224767684937e-01 -2.675066590309143066e-01 -3.792790323495864868e-02 -1.581404805183410645e-01 -6.690098345279693604e-02 -5.845312401652336121e-02
1.267417706549167633e-02 2.600295543670654297e-01 1.211630403995513916e-01 -2.002098709344863892e-01 -2.582910060882568359e-01 1.171133071184158325e-01 -1.274570077657699585e-01 -8.764613419771194458e-02 -4.298873245716094971e-02 2.700336277484893799e-01 8.246386051177978516e-02 -3.563089994713664055e-03 -2.211590856313705444e-01 1.165923476219177246e-01 -3.184248134493827820e-02 -1.062206807546317577e-03 -1.237264499068260193e-01 -3.204184472560882568e-01 2.631868422031402588e-01 -3.129572272300720215e-01 -1.731517165899276733e-01 3.662272989749908447e-01 -6.126249954104423523e-02 -1.942673325538635254e-01 1.137821562588214874e-02 1.681035906076431274e-01 -6.991760432720184326e-02 -1.159169450402259827e-01 -1.848057657480239868e-01 3.213972598314285278e-02 2.259007841348648071e-01 6.549692153930664062e-02
7.826517522335052490e-02 1.769430786371231079e-01 -5.885693430900573730e-02 -7.668599486351013184e-02 -1.599593758583068848e-01 -5.773013085126876831e-02 1.590749621391296387e-01 -2.628277540206909180e-01 -1.208173856139183044e-01 -2.189484238624572754e-01 -2.153329849243164062e-01 3.320003151893615723e-01 2.326069921255111694e-01 9.465489536523818970e-02 1.530570089817047119e-01 3.483558073639869690e-02 9.415750205516815186e-02 1.046343892812728882e-02 3.190414980053901672e-02 -2.791129648685455322e-01 -1.938140988349914551e-01 1.806043833494186401e-01 1.143563538789749146e-01 2.162504382431507111e-02 8.497077226638793945e-02 1.175559684634208679e-01 3.919151723384857178e-01 1.757982075214385986e-01 -2.890385389328002930e-01 -1.887562870979309082e-01 1.558855473995208740e-01 4.945878311991691589e-02
1.996539905667304993e-02 1.428075581789016724e-01 2.506132051348686218e-02 8.811138570308685303e-02 -3.565771579742431641e-01 -4.663879796862602234e-02 2.574978172779083252e-01 -1.529047172516584396e-02 1.616548933088779449e-02 -1.794308722019195557e-01 -1.190676167607307434e-01 -9.823239594697952271e-02 2.406348586082458496e-01 1.977393031120300293e-01 2.453372329473495483e-01 8.247073739767074585e-02 1.613965928554534912e-01 -1.314992606639862061e-01 1.165044829249382019e-01 -3.635911643505096436e-01 6.393930315971374512e-02 2.146382778882980347e-01 3.564094193279743195e-03 3.725743293762207031e-02 -1.408266723155975342e-01 2.315718680620193481e-01 -1.275309324264526367e-01 2.101542195305228233e-03 -7.969852536916732788e-02 1.916685998439788818e-01 3.622549176216125488e-01 2.235135436058044434e-01
-5.600129067897796631e-02 1.405040081590414047e-02 1.355135906487703323e-02 -1.696754097938537598e-01 -3.045381307601928711e-01 2.868572473526000977e-01 -8.901849389076232910e-02 1.874175667762756348e-02 5.771822854876518250e-02 1.716581732034683228e-01 -2.306124418973922729e-01 2.705376744270324707e-01 9.289602190256118774e-02 -3.454110771417617798e-02 3.150117993354797363e-01 1.885078102350234985e-01 1.106727644801139832e-01 -3.036888241767883301e-01 2.495797127485275269e-01 -1.557460725307464600e-01 -4.078102856874465942e-02 2.017425596714019775e-01 1.955038309097290039e-01 1.159602478146553040e-01 1.665243208408355713e-01 7.763667404651641846e-02 -1.296174973249435425e-01 1.180747896432876587e-01 2.554729767143726349e-02 -4.076213389635086060e-02 -6.957315653562545776e-02 3.520188927650451660e-01
3.543397760950028896e-04 5.114283785223960876e-02 -1.444991771131753922e-02 -1.668280512094497681e-01 -1.213411837816238403e-01 -7.093569636344909668e-02 2.960528992116451263e-02 1.021965295076370239e-01 -1.798220723867416382e-01 1.199238747358322144e-01 -5.594693124294281006e-02 3.246220946311950684e-01 3.074022755026817322e-02 3.508820757269859314e-02 2.887155711650848389e-01 3.517818078398704529e-02 -1.361755430698394775e-01 -1.995608657598495483e-01 2.228549271821975708e-01 -4.020363390445709229e-01 1.105024442076683044e-01 1.336669474840164185e-01 1.340879350900650024e-01 -2.898001372814178467e-01 3.201037943363189697e-01 -5.291350185871124268e-03 2.809097468852996826e-01 2.165048718452453613e-01 -4.765027388930320740e-02 2.137567102909088135e-01 -1.353567391633987427e-01 2.396740455878898501e-04
1.749798059463500977e-01 1.055333167314529419e-01 -4.619355127215385437e-02 -1.923667453229427338e-02 -4.750252515077590942e-02 -3.383754193782806396e-02 5.929704383015632629e-02 2.445629835128784180e-01 1.253542304039001465e-01 3.362106382846832275e-01 -2.865464687347412109e-01 5.124360322952270508e-01 -3.852032497525215149e-02 4.540623631328344345e-03 1.310179531574249268e-01 5.303251091390848160e-03 -6.508619338274002075e-02 -3.390892148017883301e-01 7.775253150612115860e-03 -4.184681475162506104e-01 -5.666260421276092529e-02 1.137734577059745789e-01 -1.452569961547851562e-01 -9.118895977735519409e-02 4.666042700409889221e-02 -3.849148377776145935e-02 1.406764704734086990e-02 7.423254847526550293e-02 -3.531675785779953003e-02 1.637484133243560791e-01 1.046181842684745789e-01 9.233886748552322388e-02
-1.701440066099166870e-01 1.658594459295272827e-01 -9.451524168252944946e-02 6.446749716997146606e-02 -3.970043659210205078e-01 -3.990133479237556458e-02 -8.266558870673179626e-03 -8.901538327336311340e-03 -2.396519780158996582e-01 -3.635005280375480652e-02 1.762533187866210938e-01 1.657640039920806885e-01 -1.337495297193527222e-01 1.911101676523685455e-02 9.777338802814483643e-02 7.172400504350662231e-02 -5.532389134168624878e-02 -2.871167063713073730e-01 1.348443776369094849e-01 -3.380815386772155762e-01 -1.945650726556777954e-01 3.016823232173919678e-01 1.185846105217933655e-01 -2.188681811094284058e-01 2.381734177470207214e-02 2.938417792320251465e-01 -1.344870030879974365e-01 -1.097189635038375854e-01 -2.710877358913421631e-02 -1.555308997631072998e-01 2.623640596866607666e-01 -3.518164157867431641e-02
8.946543186902999878e-02 -6.238950043916702271e-02 -2.509680390357971191e-02 -4.042999446392059326e-02 -1.815822720527648926e-01 2.554311752319335938e-01 -3.029731810092926025e-01 2.309316582977771759e-02 2.939676400274038315e-03 5.871616676449775696e-02 -2.242164462804794312e-01 1.751553267240524292e-01 1.280560195446014404e-01 -8.667286485433578491e-02 4.492110610008239746e-01 7.173425704240798950e-02 -1.592704653739929199e-01 -1.686828881502151489e-01 2.870337963104248047e-01 -3.044379353523254395e-01 -4.772457107901573181e-02 1.566771864891052246e-01 2.279783934354782104e-01 -4.109386727213859558e-02 1.376769989728927612e-01 2.850348055362701416e-01 -3.744395822286605835e-02 -7.649871055036783218e-03 1.754081435501575470e-02 2.070312500000000000e-01 -7.449523359537124634e-02 1.424106955528259277e-01
5.051998794078826904e-02 -8.567259460687637329e-02 -8.326256275177001953e-02 -2.446186095476150513e-01 -1.272565126419067383e-01 -8.201991021633148193e-02 -1.152508426457643509e-02 -3.272711113095283508e-02 9.561223536729812622e-02 1.968355029821395874e-01 -1.222512349486351013e-01 3.134567141532897949e-01 1.125762239098548889e-02 3.451716899871826172e-01 -1.163489744067192078e-02 3.480061292648315430e-01 2.355407774448394775e-01 7.893763482570648193e-02 1.260393857955932617e-01 -3.046984076499938965e-01 1.536644250154495239e-01 2.489744722843170166e-01 1.572859734296798706e-01 -5.073511600494384766e-02 -5.536492541432380676e-02 3.399685025215148926e-01 -6.252559274435043335e-02 -1.843415945768356323e-01 -6.353574991226196289e-02 -1.760188937187194824e-01 -1.504034548997879028e-01 9.158579632639884949e-03
3.147677481174468994e-01 4.651927202939987183e-02 -2.228482067584991455e-02 -7.045325636863708496e-02 -3.776658475399017334e-01 1.084353476762771606e-01 -7.305599004030227661e-02 -2.863045968115329742e-02 1.284743100404739380e-01 -4.860154911875724792e-02 -3.155528903007507324e-01 2.050430774688720703e-01 -2.934284973889589310e-03 -7.683597970753908157e-03 5.735314637422561646e-02 -3.799951076507568359e-02 -1.728505790233612061e-01 -2.822214365005493164e-01 2.983163893222808838e-01 -2.317186444997787476e-01 7.914570719003677368e-02 4.087316244840621948e-02 2.371271699666976929e-01 -5.508090555667877197e-02 1.912997663021087646e-01 1.978720724582672119e-01 1.331791877746582031e-01 1.664517074823379517e-02 -4.428289085626602173e-02 -5.168810114264488220e-02 -2.895199656486511230e-01 2.565886974334716797e-01
1.624335795640945435e-01 3.686305582523345947e-01 -1.061800494790077209e-01 -4.473242443054914474e-03 -9.937061369419097900e-02 3.700004518032073975e-02 2.217745035886764526e-01 -1.146326586604118347e-01 1.132733076810836792e-01 3.043383657932281494e-01 1.566289551556110382e-02 -1.552759259939193726e-01 -1.274924129247665405e-01 -1.789743266999721527e-02 3.504827618598937988e-02 2.531693577766418457e-01 1.094119697809219360e-01 -7.700446248054504395e-02 3.164674341678619385e-02 -3.778653740882873535e-01 2.785833775997161865e-01 3.599728643894195557e-01 1.565719991922378540e-01 -7.086691260337829590e-02 1.299207657575607300e-01 1.201780736446380615e-01 1.449052393436431885e-01 -1.323127895593643188e-01 9.296115487813949585e-02 -1.263836920261383057e-01 -7.128862291574478149e-02 2.079050838947296143e-01
3.303106501698493958e-02 1.844799220561981201e-01 1.226032432168722153e-02 -7.083509862422943115e-02 2.798443734645843506e-01 -6.524316221475601196e-02 1.128103062510490417e-01 8.211470209062099457e-03 9.801272302865982056e-02 3.459017723798751831e-02 -3.410185575485229492e-01 2.467535138130187988e-01 1.107946559786796570e-01 1.499890349805355072e-02 1.812637150287628174e-01 1.898649334907531738e-01 1.574643403291702271e-01 -4.991951212286949158e-02 3.169275820255279541e-01 -1.423293352127075195e-01 -1.131181493401527405e-01 2.776484191417694092e-01 2.356143295764923096e-02 -1.292374879121780396e-01 -1.490731686353683472e-01 4.955628141760826111e-02 -1.599212884902954102e-01 -8.881470561027526855e-02 -2.791633307933807373e-01 -2.059300392866134644e-01 1.505631059408187866e-01 3.723919391632080078e-01
8.734817802906036377e-02 -9.058555215597152710e-02 1.727184951305389404e-01 2.854686081409454346e-01 -4.399518072605133057e-01 1.078456453979015350e-02 5.164329335093498230e-02 -1.128552556037902832e-01 8.338481932878494263e-02 -1.007106713950634003e-02 6.856732070446014404e-02 5.079133510589599609e-01 -9.620621055364608765e-02 8.577505126595497131e-03 9.600844979286193848e-02 5.477401614189147949e-02 1.749545335769653320e-02 -9.570421651005744934e-03 1.953465342521667480e-01 -2.855153381824493408e-01 -1.519775539636611938e-01 1.909820735454559326e-01 1.322252452373504639e-01 -1.119639798998832703e-01 -4.088626056909561157e-02 1.875251233577728271e-01 -8.860933780670166016e-02 -1.387419085949659348e-02 -1.293685138225555420e-01 1.017709150910377502e-01 2.846864163875579834e-01 9.897106885910034180e-02
6.783729046583175659e-02 -1.468602120876312256e-01 -1.724797487258911133e-02 -7.876266539096832275e-02 -1.323068439960479736e-01 -1.049188524484634399e-01 3.952230885624885559e-02 -1.441315114498138428e-01 -2.389608323574066162e-01 1.883413940668106079e-01 -4.365475475788116455e-01 2.988510429859161377e-01 6.914433836936950684e-02 9.457748383283615112e-03 3.089593052864074707e-01 -3.475556150078773499e-02 -1.790130138397216797e-01 -1.833480298519134521e-01 -8.462594449520111084e-02 -3.943469524383544922e-01 2.062570452690124512e-01 3.802690282464027405e-02 1.196249127388000488e-01 1.429050862789154053e-01 1.974003463983535767e-01 2.092487663030624390e-01 1.727176457643508911e-01 1.487245201133191586e-03 -1.357617527246475220e-01 -5.159470811486244202e-02 -2.699355036020278931e-02 3.201410174369812012e-02
-1.683931350708007812e-01 -7.026082277297973633e-02 -1.445098966360092163e-01 6.224460899829864502e-02 2.455933205783367157e-02 1.383581161499023438e-01 1.583500951528549194e-01 -1.218565925955772400e-01 5.705809220671653748e-02 -7.603086531162261963e-02 -4.436833783984184265e-02 3.458581268787384033e-01 5.548218637704849243e-02 2.735970541834831238e-03 3.776407614350318909e-02 -4.574234411120414734e-02 1.221154779195785522e-01 -7.245277613401412964e-02 -3.597671538591384888e-02 -5.687049031257629395e-01 2.871093750000000000e-01 3.204056620597839355e-01 1.521713733673095703e-01 -1.121558696031570435e-01 -1.291288584470748901e-01 3.538804501295089722e-02 2.169972956180572510e-01 -1.132049486041069031e-01 -2.303581498563289642e-02 -2.881021499633789062e-01 8.494928479194641113e-02 1.037557125091552734e-01
3.753322735428810120e-02 -1.915299333631992340e-02 4.444077610969543457e-02 -4.198127239942550659e-02 -1.825379282236099243e-01 2.020980119705200195e-01 5.121140182018280029e-02 3.405721783638000488e-01 2.665792405605316162e-02 1.068246588110923767e-01 -3.404334932565689087e-02 4.694060236215591431e-02 7.059208303689956665e-02 9.220106154680252075e-02 3.389249444007873535e-01 5.669423192739486694e-02 -7.786730676889419556e-02 -9.325881302356719971e-02 -6.434808950871229172e-03 -5.706012248992919922e-01 2.089355327188968658e-02 3.091968595981597900e-01 5.471105873584747314e-02 -2.414058744907379150e-01 1.839423328638076782e-01 1.792521625757217407e-01 -6.081786751747131348e-02 2.343613654375076294e-01 -6.052751094102859497e-02 3.545905277132987976e-02 -9.322756528854370117e-02 1.369623839855194092e-01
-3.333640843629837036e-02 -6.159370020031929016e-02 5.000874027609825134e-02 -8.323428034782409668e-02 5.068649351596832275e-02 -1.409267336130142212e-01 -1.984356669709086418e-03 1.231771335005760193e-01 1.139637306332588196e-01 1.550768017768859863e-01 -2.769241333007812500e-01 2.460792511701583862e-01 2.494435757398605347e-01 -1.009060591459274292e-01 1.417698524892330170e-02 3.310715407133102417e-02 1.095902100205421448e-01 -2.410745918750762939e-01 2.548223435878753662e-01 -3.472649753093719482e-01 -1.361251324415206909e-01 2.146498411893844604e-01 -1.863979548215866089e-01 1.901834607124328613e-01 -1.746644079685211182e-01 1.112852543592453003e-01 1.736951321363449097e-01 -8.394511044025421143e-02 -1.782874017953872681e-01 -1.262887865304946899e-01 3.529754877090454102e-01 2.376375347375869751e-01
-3.484932705760002136e-02 3.798349499702453613e-01 -4.615337401628494263e-02 1.047809515148401260e-02 -1.620120704174041748e-01 -7.560266554355621338e-02 2.142413556575775146e-01 2.301951050758361816e-01 -1.267281472682952881e-01 9.915258735418319702e-02 -5.738237872719764709e-02 3.051188029348850250e-02 -1.878887563943862915e-01 2.035530656576156616e-01 -1.210010573267936707e-01 4.559776559472084045e-02 1.491753756999969482e-01 -4.492760300636291504e-01 1.980555653572082520e-01 -3.009048998355865479e-01 -7.741782814264297485e-02 1.863065063953399658e-01 2.030939161777496338e-01 4.966077581048011780e-02 7.352422922849655151e-02 2.880214750766754150e-01 1.030758991837501526e-01 -6.672694534063339233e-02 -5.632228031754493713e-02 1.164898052811622620e-01 2.183040790259838104e-02 1.972302198410034180e-01
7.580669969320297241e-02 1.633468717336654663e-01 2.109095454216003418e-01 -3.600757718086242676e-01 1.913969069719314575e-01 3.689755499362945557e-01 -1.346425563097000122e-01 1.690502613782882690e-01 1.384072005748748779e-01 -1.023539602756500244e-01 2.937258034944534302e-02 9.982629865407943726e-02 6.956622004508972168e-02 7.733615487813949585e-02 2.667069435119628906e-01 -1.285021309740841389e-03 1.703042536973953247e-02 -2.159698456525802612e-01 1.041477397084236145e-01 -2.833286821842193604e-01 6.270153075456619263e-02 2.702074348926544189e-01 3.039233088493347168e-01 9.115858376026153564e-02 -6.764514744281768799e-02 6.781769543886184692e-02 -1.140575930476188660e-01 6.847880035638809204e-02 -3.029437065124511719e-01 5.958470702171325684e-02 5.790969729423522949e-02 1.015173718333244324e-01
5.971983075141906738e-02 -3.783020749688148499e-02 9.602319449186325073e-02 2.319786883890628815e-02 -3.133606016635894775e-01 1.590443775057792664e-02 1.057218480855226517e-02 -1.361162960529327393e-01 -6.774246692657470703e-02 1.510075777769088745e-01 -5.667839199304580688e-02 1.016867160797119141e-01 2.199586294591426849e-02 3.759642839431762695e-01 9.673123806715011597e-02 -8.109138160943984985e-02 5.320314317941665649e-02 1.187972072511911392e-02 9.389997273683547974e-02 -2.607599794864654541e-01 1.043093055486679077e-01 4.029665887355804443e-01 1.711989641189575195e-01 -1.768535077571868896e-01 -1.606756299734115601e-01 2.478714734315872192e-01 4.907712340354919434e-03 1.683246940374374390e-01 -3.959605693817138672e-01 -1.589396148920059204e-01 -2.726534008979797363e-02 2.396003305912017822e-01
1.572633534669876099e-01 1.301192343235015869e-01 -1.422876957803964615e-02 1.778784841299057007e-01 -1.566396206617355347e-01 1.918570399284362793e-01 5.522441584616899490e-03 -1.829398125410079956e-01 1.977531760931015015e-01 9.654173254966735840e-02 -4.888796806335449219e-02 2.683338820934295654e-01 3.620684891939163208e-02 1.622758656740188599e-01 2.446191906929016113e-01 1.754361689090728760e-01 2.097946219146251678e-02 -1.571009308099746704e-01 1.233102157711982727e-01 -1.750772595405578613e-01 2.501668967306613922e-02 3.481059968471527100e-01 5.512688681483268738e-02 -2.037985622882843018e-01 -3.316756188869476318e-01 -1.208447590470314026e-01 -1.033528596162796021e-01 2.936401367187500000e-01 -2.726891338825225830e-01 -1.546073853969573975e-01 5.185725167393684387e-02 1.753446757793426514e-01
8.860445767641067505e-02 1.121400967240333557e-01 -2.630912959575653076e-01 1.300727277994155884e-01 -1.613161712884902954e-01 -4.523252719081938267e-04 -2.716582082211971283e-02 2.766703963279724121e-01 5.341641232371330261e-02 -2.752414532005786896e-02 -9.255549311637878418e-02 8.170336484909057617e-03 -6.457966566085815430e-02 2.400446385145187378e-01 1.336699873208999634e-01 6.178317591547966003e-02 -2.085666917264461517e-02 3.458790108561515808e-02 1.516717970371246338e-01 -4.465729594230651855e-01 -3.508014976978302002e-01 2.723853290081024170e-01 1.504936218261718750e-01 -5.130827426910400391e-02 -1.724501699209213257e-01 -1.182295903563499451e-01 -1.718475818634033203e-01 -1.414171606302261353e-01 -2.364174127578735352e-01 9.301789104938507080e-03 -9.978640824556350708e-02 2.976997494697570801e-01
8.777455240488052368e-02 3.120131492614746094e-01 8.336384594440460205e-02 -9.418269991874694824e-02 8.944632112979888916e-02 -5.944355856627225876e-03 1.764842271804809570e-01 9.190928936004638672e-02 1.431314647197723389e-01 -8.510538935661315918e-02 -8.924704045057296753e-02 2.837806344032287598e-01 3.430370688438415527e-01 1.575516611337661743e-01 2.622403800487518311e-01 1.778845638036727905e-01 3.519012406468391418e-02 9.059739299118518829e-03 -5.830603465437889099e-02 -4.149481952190399170e-01 -1.876858808100223541e-02 5.118448659777641296e-02 1.457335650920867920e-01 -1.905389279127120972e-01 -2.125666290521621704e-01 9.544449299573898315e-02 -2.825132906436920166e-01 2.430123463273048401e-02 8.226236701011657715e-02 -4.029475525021553040e-02 2.923825085163116455e-01 7.976943999528884888e-02
2.080403417348861694e-01 2.091972529888153076e-01 1.807058453559875488e-01 -6.116602569818496704e-02 -1.674540340900421143e-01 -1.705974787473678589e-01 4.592914134263992310e-02 -1.550353765487670898e-01 -4.397912882268428802e-03 1.948616653680801392e-01 -1.843843460083007812e-01 -5.407470464706420898e-02 3.117033094167709351e-02 -4.100522398948669434e-02 1.106896027922630310e-01 3.686144351959228516e-01 -1.438373923301696777e-01 -3.891913890838623047e-01 -1.655462682247161865e-01 -3.810020685195922852e-01 -4.468023777008056641e-02 -1.553453132510185242e-02 2.206414341926574707e-01 1.728452444076538086e-01 -9.069038182497024536e-02 5.012615025043487549e-02 3.235294520854949951e-01 -1.874608919024467468e-02 -3.858201950788497925e-02 1.417250633239746094e-01 -6.130811944603919983e-02 3.098014928400516510e-02
-2.827054560184478760e-01 7.337354123592376709e-02 7.161058485507965088e-02 -1.189999282360076904e-01 -2.864648401737213135e-01 6.046022847294807434e-02 -1.659988760948181152e-01 -4.645946249365806580e-02 1.600447595119476318e-01 1.192157492041587830e-01 -2.914921045303344727e-01 1.272814124822616577e-01 -5.174081027507781982e-02 3.615885972976684570e-02 2.231656908988952637e-01 4.079334810376167297e-02 9.135781973600387573e-02 -4.196796119213104248e-01 2.087173610925674438e-01 -1.562822163105010986e-01 1.458054184913635254e-01 2.429978698492050171e-01 2.227491587400436401e-01 -5.362234264612197876e-02 1.414296180009841919e-01 8.802356198430061340e-03 -2.773881256580352783e-01 -1.876194477081298828e-01 -1.670609712600708008e-01 -1.924815773963928223e-01 2.405627397820353508e-03 3.276516497135162354e-02
2.681768536567687988e-01 3.182859122753143311e-01 1.638413518667221069e-01 -1.816687583923339844e-01 1.343389153480529785e-01 -1.663998365402221680e-01 1.200122088193893433e-01 -1.706285178661346436e-01 1.505053834989666939e-03 -8.652167767286300659e-02 -2.721363604068756104e-01 3.012784421443939209e-01 2.217183709144592285e-01 -1.474343240261077881e-01 2.952392697334289551e-01 1.072613149881362915e-01 1.491996347904205322e-01 4.959400743246078491e-02 5.593398585915565491e-02 -3.942185044288635254e-01 1.003215983510017395e-01 1.699185371398925781e-01 7.306720316410064697e-02 -1.624246388673782349e-01 5.116243660449981689e-02 6.823787838220596313e-02 -1.913956850767135620e-01 4.471332207322120667e-02 4.984797909855842590e-02 7.836584746837615967e-02 1.650692224502563477e-01 -9.947326034307479858e-03
-7.240078598260879517e-02 2.009584009647369385e-01 -2.395690530538558960e-01 -3.908507898449897766e-02 -2.520385086536407471e-01 9.819957613945007324e-02 1.796419620513916016e-01 8.518167585134506226e-02 1.258949786424636841e-01 -5.223569646477699280e-02 -1.535856574773788452e-01 4.916585236787796021e-02 1.711260080337524414e-01 -5.557191371917724609e-02 3.733540773391723633e-01 -1.949852332472801208e-02 1.428693681955337524e-01 -1.515193283557891846e-01 -8.114844560623168945e-02 -2.035966813564300537e-01 -6.306619197130203247e-02 3.894646465778350830e-01 2.913497686386108398e-01 -6.245812773704528809e-02 -5.707903206348419189e-02 1.354580223560333252e-01 2.553003132343292236e-01 1.045633759349584579e-02 -9.598449617624282837e-02 -1.802380681037902832e-01 3.080724179744720459e-01 -8.170244097709655762e-02
-1.014452949166297913e-01 1.254365146160125732e-01 -9.929649531841278076e-02 -4.353370144963264465e-02 -2.675572037696838379e-01 -5.220603197813034058e-02 -6.336539983749389648e-02 -1.065230518579483032e-01 -5.660981684923171997e-02 3.319685757160186768e-01 -1.479026973247528076e-01 3.030687868595123291e-01 -1.588424481451511383e-02 -1.268306821584701538e-01 3.114425241947174072e-01 -1.968056559562683105e-01 -7.598610967397689819e-02 -1.503062099218368530e-01 2.968578934669494629e-01 -2.128445506095886230e-01 -4.801340401172637939e-02 1.585349440574645996e-01 7.928527891635894775e-02 -3.596560657024383545e-02 -4.280289113521575928e-01 -1.553477793931961060e-01 1.100724563002586365e-01 -1.215709373354911804e-01 -7.088513672351837158e-02 1.280519962310791016e-01 4.441500641405582428e-03 2.021226882934570312e-01
1.453672647476196289e-01 2.575227292254567146e-03 -2.037697732448577881e-01 -7.714280486106872559e-02 -2.083434909582138062e-01 6.148474663496017456e-02 2.129254043102264404e-01 -1.003965456038713455e-02 -1.447903960943222046e-01 1.992812305688858032e-01 -9.581118077039718628e-02 1.158785223960876465e-01 7.076957821846008301e-02 2.645946145057678223e-01 -2.712343633174896240e-01 1.399360299110412598e-01 -6.880888342857360840e-02 1.415578275918960571e-01 1.044470369815826416e-01 -5.539574027061462402e-01 2.161056101322174072e-01 2.377053946256637573e-01 4.107611998915672302e-02 -1.715167053043842316e-02 3.416048735380172729e-02 2.735300958156585693e-01 7.819644361734390259e-02 -3.610013425350189209e-02 -1.105073019862174988e-01 -2.083054929971694946e-01 8.463933132588863373e-03 -2.220416441559791565e-02
4.340896382927894592e-02 -3.710365667939186096e-02 -2.137578725814819336e-01 -1.511557400226593018e-01 -1.934126764535903931e-01 2.769055962562561035e-01 -1.879462599754333496e-01 2.597383596003055573e-02 -2.535672187805175781e-01 3.978103697299957275e-01 -2.118491940200328827e-02 1.539009809494018555e-01 1.333996504545211792e-01 1.268643289804458618e-01 1.725551337003707886e-01 2.442656755447387695e-01 6.895616650581359863e-02 -1.592481434345245361e-01 9.925445914268493652e-02 -4.907632470130920410e-01 -7.233118265867233276e-02 -4.695906862616539001e-02 1.028612479567527771e-01 7.303661108016967773e-02 -2.576913498342037201e-02 2.344352453947067261e-01 -7.108714431524276733e-02 -1.030157729983329773e-01 1.676980406045913696e-02 1.778123378753662109e-01 -1.185636781156063080e-02 -2.459266595542430878e-02
4.542441666126251221e-02 -7.598425447940826416e-02 -6.229593232274055481e-02 -8.682367205619812012e-02 -1.694596111774444580e-01 6.036969274282455444e-02 1.569779068231582642e-01 -1.104927249252796173e-02 1.552527025341987610e-02 1.889704465866088867e-01 -1.758855432271957397e-01 1.018876060843467712e-01 2.653709053993225098e-01 1.084397956728935242e-01 1.233051121234893799e-01 2.260424941778182983e-02 -1.493082642555236816e-01 -1.646665781736373901e-01 3.744177520275115967e-02 -5.215811729431152344e-01 9.844701737165451050e-02 4.988199099898338318e-02 9.733521938323974609e-02 -2.704635858535766602e-01 -5.308137275278568268e-03 2.468119114637374878e-01 3.598927259445190430e-01 -4.069231078028678894e-02 2.842446044087409973e-02 5.223757773637771606e-02 3.334783315658569336e-01 -1.546797603368759155e-01
2.023685723543167114e-01 5.377237498760223389e-02 -1.132074519991874695e-01 -1.141034215688705444e-01 -1.562230736017227173e-01 6.104677915573120117e-02 -1.557528972625732422e-02 -1.035558059811592102e-01 1.479755043983459473e-01 -1.227826625108718872e-01 -3.999926745891571045e-01 3.092333674430847168e-01 1.978896930813789368e-02 1.263449788093566895e-01 9.637460112571716309e-02 7.755014114081859589e-03 2.053469978272914886e-02 -3.101290464401245117e-01 2.840309441089630127e-01 -1.121573224663734436e-01 1.775338500738143921e-01 9.880329668521881104e-02 2.008530348539352417e-01 -5.894918739795684814e-02 1.019788086414337158e-01 2.907126247882843018e-01 2.666253037750720978e-02 -1.255280524492263794e-01 -1.001408100128173828e-01 8.388848602771759033e-02 -2.793394923210144043e-01 3.024851977825164795e-01
4.181444272398948669e-02 3.138499557971954346e-01 -1.235176920890808105e-01 -6.494502723217010498e-02 -2.835633754730224609e-01 -2.298759073019027710e-01 1.327766776084899902e-01 -1.553128957748413086e-01 -8.641116321086883545e-02 -1.886562630534172058e-02 -3.160621970891952515e-03 2.553329467773437500e-01 5.343779549002647400e-02 -1.693387329578399658e-01 3.068579360842704773e-02 -3.725804015994071960e-02 1.318159550428390503e-01 5.010792240500450134e-02 -1.143173351883888245e-01 -4.344342648983001709e-01 -1.163982879370450974e-02 1.849196106195449829e-01 8.406454324722290039e-02 1.353972703218460083e-01 -1.189337894320487976e-01 -1.538433134555816650e-02 8.145800977945327759e-02 1.150690391659736633e-01 -2.718557715415954590e-01 -1.793735772371292114e-01 2.518602311611175537e-01 3.364426195621490479e-01
8.757743984460830688e-02 1.383726596832275391e-01 1.066602393984794617e-01 2.471066415309906006e-01 -5.312288925051689148e-02 -2.254574745893478394e-02 -1.609906030353158712e-04 -2.020886242389678955e-01 -4.836036264896392822e-02 -4.498579725623130798e-02 -1.411840170621871948e-01 4.229114353656768799e-01 -7.108020037412643433e-02 -1.993759535253047943e-03 2.085630297660827637e-01 1.691078692674636841e-01 3.292455971240997314e-01 4.754653945565223694e-02 1.693438887596130371e-01 -2.576683461666107178e-01 -2.226347476243972778e-02 2.167524546384811401e-01 1.632193177938461304e-01 -2.711574733257293701e-01 -1.097098737955093384e-01 1.128637343645095825e-01 -9.004192799329757690e-02 -1.106484234333038330e-01 3.366217389702796936e-02 -1.867441385984420776e-01 3.610331714153289795e-01 1.068579182028770447e-01
5.708045884966850281e-02 2.300091832876205444e-01 1.185430437326431274e-01 -7.598684728145599365e-02 3.669061139225959778e-02 -8.844908326864242554e-02 1.617042869329452515e-01 -4.307221770286560059e-01 2.085327804088592529e-01 1.230129525065422058e-01 -1.787321269512176514e-01 1.687380820512771606e-01 -1.239344626665115356e-01 -1.393292993307113647e-01 3.329665660858154297e-01 -3.410786762833595276e-02 -6.031096912920475006e-03 -1.878296397626399994e-02 1.516320109367370605e-01 -1.584983319044113159e-01 -2.186230868101119995e-01 -7.352883694693446159e-04 3.341750502586364746e-01 -8.453800529241561890e-02 -3.319379091262817383e-01 1.344828307628631592e-01 6.262822449207305908e-02 3.637061268091201782e-02 1.369798905216157436e-03 -8.768378943204879761e-02 1.473554521799087524e-01 2.435090243816375732e-01
8.683754503726959229e-02 -1.611833423376083374e-01 3.216385468840599060e-02 -1.008593887090682983e-01 1.055775675922632217e-02 -2.414047420024871826e-01 1.000957041978836060e-01 5.230750516057014465e-02 -2.302465140819549561e-01 1.915254890918731689e-01 -2.667277753353118896e-01 3.095633089542388916e-01 -5.816499516367912292e-02 -4.827494919300079346e-02 1.787942945957183838e-01 2.223866581916809082e-01 -5.671575665473937988e-02 -3.675686419010162354e-01 -1.845647394657135010e-01 -1.963533014059066772e-01 -8.170589059591293335e-02 -9.470406803302466869e-04 4.045632779598236084e-01 1.515197940170764923e-02 -1.511637270450592041e-01 5.193272605538368225e-02 -1.950527913868427277e-02 -4.346085712313652039e-02 -2.013606727123260498e-01 -4.088224098086357117e-02 1.167435199022293091e-01 2.741177976131439209e-01
6.382426619529724121e-02 -1.810986250638961792e-01 6.541267968714237213e-03 -1.128901317715644836e-01 -2.189143896102905273e-01 -1.812830567359924316e-01 1.327428072690963745e-01 -5.458117648959159851e-02 -1.112978830933570862e-01 1.481928527355194092e-01 -4.723363816738128662e-01 2.221446931362152100e-01 -1.761601418256759644e-01 2.405834943056106567e-01 -4.458646848797798157e-02 6.383498758077621460e-02 5.238705128431320190e-02 -1.868033111095428467e-01 2.335768379271030426e-02 -3.449328541755676270e-01 1.366277486085891724e-01 1.711587607860565186e-01 -2.012690901756286621e-02 1.751724034547805786e-01 -5.946581368334591389e-04 3.127324581146240234e-01 1.500716060400009155e-01 -1.639745086431503296e-01 -1.505343466997146606e-01 3.386528044939041138e-02 -1.418296545743942261e-01 1.408221721649169922e-01
4.878264293074607849e-02 -1.250186860561370850e-01 -3.767024353146553040e-02 -1.496523320674896240e-01 -4.087781310081481934e-01 -1.092571690678596497e-01 1.855356097221374512e-01 -1.662080883979797363e-01 -3.824021667242050171e-02 5.631396174430847168e-02 -5.633481740951538086e-01 1.247534230351448059e-01 5.099985748529434204e-02 -1.990119926631450653e-02 2.898637671023607254e-03 1.539441198110580444e-01 -2.896998524665832520e-01 -2.214027196168899536e-01 3.176606446504592896e-02 -1.581094264984130859e-01 -8.467687666416168213e-02 8.098543435335159302e-02 6.867592781782150269e-02 5.359395965933799744e-02 -5.475218966603279114e-02 2.500447817146778107e-02 1.528739836066961288e-02 -2.380797564983367920e-01 -2.292384803295135498e-01 1.185260266065597534e-01 4.208202660083770752e-02 2.089242637157440186e-01
1.697131246328353882e-01 2.099487185478210449e-01 -9.791713207960128784e-02 -1.979926414787769318e-02 -5.196297913789749146e-02 -2.275468558073043823e-01 1.557506769895553589e-01 -3.618389964103698730e-01 -3.662795992568135262e-03 -1.582647413015365601e-01 -1.791600324213504791e-02 2.607806026935577393e-01 -8.153603225946426392e-02 -5.854294449090957642e-02 1.110583692789077759e-01 1.872803419828414917e-01 1.304009556770324707e-01 1.106487214565277100e-01 -1.252038627862930298e-01 -2.680148780345916748e-01 -1.536776870489120483e-01 2.654593884944915771e-01 2.441553026437759399e-01 2.651494741439819336e-02 -1.124310493469238281e-01 2.048049122095108032e-01 2.530978918075561523e-01 -8.420386910438537598e-02 -2.342053204774856567e-01 -4.963294789195060730e-02 1.186945438385009766e-01 2.971688508987426758e-01
4.970022290945053101e-02 1.607156097888946533e-01 -8.215279877185821533e-02 -2.980721555650234222e-02 -5.572477728128433228e-02 5.567290633916854858e-02 2.539687454700469971e-01 3.276105597615242004e-02 5.217224732041358948e-02 -1.467676758766174316e-01 4.863546043634414673e-02 1.093911975622177124e-01 1.001323461532592773e-01 1.204351056367158890e-02 3.159286975860595703e-01 -9.899535775184631348e-02 2.930150553584098816e-02 -7.114078104496002197e-02 -1.712499707937240601e-01 -2.728583812713623047e-01 1.548675820231437683e-02 4.419503211975097656e-01 1.951674371957778931e-01 -1.355082839727401733e-01 1.625238955020904541e-01 2.136472910642623901e-01 2.811824381351470947e-01 -2.252529412508010864e-01 -4.209536314010620117e-02 -2.266287803649902344e-02 3.910789191722869873e-01 1.229108199477195740e-01
1.515182256698608398e-01 -1.147145330905914307e-01 -1.024727374315261841e-01 -2.867248356342315674e-01 4.240562021732330322e-02 2.992117702960968018e-01 5.189297348260879517e-02 -7.644255179911851883e-03 -8.513530343770980835e-02 2.145135402679443359e-01 -1.803155392408370972e-01 2.209269404411315918e-01 -1.209011748433113098e-01 1.075351312756538391e-01 -1.379186809062957764e-01 3.820694983005523682e-01 2.607710361480712891e-01 -3.570594266057014465e-02 -7.072293758392333984e-02 -4.429943263530731201e-01 7.191942632198333740e-02 7.233268767595291138e-02 1.295972168445587158e-01 1.120182648301124573e-01 -1.906229555606842041e-01 2.929632961750030518e-01 4.982173070311546326e-02 -6.972601264715194702e-02 -3.519538417458534241e-02 8.670187555253505707e-03 -8.736911416053771973e-02 5.100744217634201050e-02
2.139309197664260864e-01 1.711719036102294922e-01 1.335745751857757568e-01 -2.705282568931579590e-01 -1.374956220388412476e-01 2.187626361846923828e-01 -1.440985947847366333e-01 -1.271096616983413696e-01 3.628534078598022461e-02 2.352321594953536987e-01 -1.105253025889396667e-01 2.610148191452026367e-01 -2.871778048574924469e-02 2.302626669406890869e-01 -2.728333137929439545e-02 -1.877861842513084412e-02 -1.669792830944061279e-02 -2.537560462951660156e-01 2.998705506324768066e-01 -2.329029589891433716e-01 -8.125094696879386902e-03 2.647709846496582031e-01 1.254446208477020264e-01 4.904142767190933228e-02 1.430588066577911377e-01 1.787248849868774414e-01 -2.409992516040802002e-01 1.754040946252644062e-03 -8.943334221839904785e-03 -1.439837962388992310e-01 -4.901748895645141602e-02 3.277657330036163330e-01
1.517910510301589966e-01 1.825682371854782104e-01 -4.366192594170570374e-02 -2.252338081598281860e-01 1.638815924525260925e-02 1.186719909310340881e-01 1.419112533330917358e-01 2.004809379577636719e-01 7.214264571666717529e-02 9.409871697425842285e-02 -3.179220855236053467e-01 1.449812203645706177e-01 -7.639607042074203491e-02 1.760018803179264069e-02 1.599276661872863770e-01 2.704313397407531738e-01 -1.800704002380371094e-02 -2.118462473154067993e-01 -1.865700483322143555e-01 -4.376222491264343262e-01 -3.154320418834686279e-01 -4.586057737469673157e-03 -6.040661409497261047e-02 -2.965391874313354492e-01 -1.879628375172615051e-02 4.811730701476335526e-03 -1.556445211172103882e-01 1.101748719811439514e-01 -1.332827806472778320e-01 1.137211471796035767e-01 1.045325621962547302e-01 1.852231621742248535e-01
1.270354166626930237e-02 1.262271553277969360e-01 2.172758579254150391e-01 -2.193614095449447632e-02 -1.526103466749191284e-01 1.486434191465377808e-01 1.624171882867813110e-01 -2.747401595115661621e-01 3.071925640106201172e-01 1.980984807014465332e-01 -1.863030344247817993e-01 1.610905630514025688e-03 3.220715224742889404e-01 5.968743190169334412e-02 -3.941858559846878052e-02 -2.827440500259399414e-01 1.334025859832763672e-01 -2.834179401397705078e-01 7.340976502746343613e-03 -3.505364954471588135e-01 2.427475601434707642e-01 4.254845902323722839e-02 1.042926087975502014e-01 -5.062812566757202148e-02 9.588750079274177551e-03 1.193796172738075256e-01 9.948293119668960571e-02 -8.310416713356971741e-03 -1.231951490044593811e-01 -1.278714835643768311e-01 -3.012510202825069427e-02 2.826357483863830566e-01
-2.930253371596336365e-02 -1.604575365781784058e-01 -5.362768657505512238e-03 -1.128682494163513184e-01 -1.340842992067337036e-01 3.709006682038307190e-02 1.984952837228775024e-01 -6.353691220283508301e-02 1.990817487239837646e-02 1.882814615964889526e-01 -7.867069542407989502e-02 7.945461571216583252e-02 1.224936693906784058e-01 2.343461819691583514e-04 2.305859774351119995e-01 9.331998974084854126e-02 -2.237787842750549316e-01 -2.130285352468490601e-01 -7.539577782154083252e-02 -5.656858086585998535e-01 2.608608640730381012e-02 7.848051190376281738e-02 1.033792570233345032e-01 -1.816734522581100464e-01 -7.918508350849151611e-02 1.340658813714981079e-01 3.715551197528839111e-01 -4.452016204595565796e-03 4.630099609494209290e-02 -9.995343163609504700e-03 3.525814414024353027e-01 -1.097910180687904358e-01
8.432555198669433594e-02 4.993687942624092102e-02 -3.008599951863288879e-02 -1.461445838212966919e-01 -2.449087612330913544e-02 -2.387831807136535645e-01 2.525840699672698975e-01 -1.459812745451927185e-02 3.215611726045608521e-02 1.600687354803085327e-01 -7.810667157173156738e-02 2.913422286510467529e-01 2.524722516536712646e-01 3.477436676621437073e-02 1.152365803718566895e-01 1.615640074014663696e-01 2.483444064855575562e-01 1.879442483186721802e-02 1.208836436271667480e-01 -3.085235953330993652e-01 -1.710900217294692993e-01 2.340898066759109497e-01 -2.111918032169342041e-01 2.019452862441539764e-02 -2.718036808073520660e-02 1.398928314447402954e-01 6.743752211332321167e-02 1.826193928718566895e-02 -1.464993208646774292e-01 -4.273780807852745056e-02 2.171489596366882324e-01 4.774855077266693115e-01
1.676597297191619873e-01 -4.337713122367858887e-02 3.482140302658081055e-01 -8.732488751411437988e-02 8.675301820039749146e-02 -2.474644035100936890e-01 1.096158921718597412e-01 3.615679964423179626e-02 -1.247054040431976318e-01 1.056250035762786865e-01 -1.712324768304824829e-01 2.801602184772491455e-01 -6.143908202648162842e-02 1.230214238166809082e-01 3.298766016960144043e-01 2.966622412204742432e-01 4.795121401548385620e-02 -2.517261207103729248e-01 -1.522842645645141602e-01 -3.032778203487396240e-01 -2.331422716379165649e-01 2.288613319396972656e-01 1.481321007013320923e-01 -3.451465070247650146e-02 -1.275742799043655396e-01 -7.296014577150344849e-02 1.085119992494583130e-01 -5.236525833606719971e-02 -8.522260934114456177e-02 1.104428842663764954e-01 -1.654821187257766724e-01 1.229926869273185730e-01
1.668694466352462769e-01 -1.148237846791744232e-02 -1.558324992656707764e-01 -1.863073706626892090e-01 -1.337847113609313965e-01 -2.889779396355152130e-02 -1.026180200278759003e-02 -1.833720505237579346e-01 1.449988335371017456e-01 3.101134896278381348e-01 1.620812416076660156e-01 3.040367960929870605e-01 3.155592381954193115e-01 4.895897582173347473e-02 1.913319975137710571e-01 -5.031053349375724792e-02 -1.958298385143280029e-01 -1.000215485692024231e-01 7.336751371622085571e-02 -4.578968286514282227e-01 -8.196209371089935303e-02 1.848828196525573730e-01 5.990459024906158447e-02 -1.699598431587219238e-01 -3.340929746627807617e-01 -6.723471730947494507e-02 9.589414112269878387e-03 -1.110704913735389709e-01 3.955547697842121124e-03 -6.625314801931381226e-02 -7.512807846069335938e-02 9.027791023254394531e-02
3.389710187911987305e-02 1.749409437179565430e-01 1.077499911189079285e-01 8.000336587429046631e-02 -2.130518704652786255e-01 -1.109998896718025208e-01 9.479200094938278198e-02 -2.189621329307556152e-01 1.223093718290328979e-01 7.558937370777130127e-02 3.854790702462196350e-02 2.364923208951950073e-01 -9.557218104600906372e-02 -4.301804304122924805e-02 -5.151877924799919128e-02 -4.409323632717132568e-02 4.180515408515930176e-01 -3.209268301725387573e-02 2.630064263939857483e-02 -5.597091913223266602e-01 -1.700284183025360107e-01 2.184531986713409424e-01 2.846204638481140137e-01 -6.005641818046569824e-02 1.455858796834945679e-01 2.594335190951824188e-02 -3.209181874990463257e-02 -1.641370505094528198e-01 -1.842305213212966919e-01 -7.959628105163574219e-02 -2.203906886279582977e-02 1.765635050833225250e-02
1.970528811216354370e-01 -1.104598492383956909e-01 -1.635188758373260498e-01 -2.638069689273834229e-01 -2.228161990642547607e-01 4.501433670520782471e-02 4.528973251581192017e-02 -3.329495340585708618e-02 1.620976068079471588e-02 1.960149705410003662e-01 -6.898374855518341064e-02 2.219820208847522736e-02 -1.129485815763473511e-01 2.099514007568359375e-01 9.515027701854705811e-02 2.975779771804809570e-01 2.228175997734069824e-01 2.771296724677085876e-02 1.967974007129669189e-01 -5.389105081558227539e-01 4.598353430628776550e-02 2.705590426921844482e-01 9.190336614847183228e-02 1.029877886176109314e-01 2.184108830988407135e-02 1.558388769626617432e-01 -1.988178491592407227e-01 -6.556741148233413696e-02 3.518068417906761169e-02 -2.006852030754089355e-01 -5.466412007808685303e-02 -1.113283783197402954e-01
1.094719469547271729e-01 4.907454252243041992e-01 1.813827157020568848e-01 6.912323832511901855e-02 -1.886133402585983276e-01 2.773192822933197021e-01 2.652815580368041992e-01 -1.333893239498138428e-01 -1.332041174173355103e-01 8.940091729164123535e-02 -8.323275297880172729e-02 -7.988381385803222656e-02 -1.008722335100173950e-01 4.352257028222084045e-02 2.444856315851211548e-01 1.588493585586547852e-01 1.749568730592727661e-01 3.592585399746894836e-02 -1.231576781719923019e-03 -2.727775871753692627e-01 8.524783700704574585e-02 1.749412715435028076e-01 1.755093783140182495e-01 1.335060968995094299e-02 1.694938987493515015e-01 6.075577065348625183e-02 -1.467670351266860962e-01 -1.114535108208656311e-01 -1.974841058254241943e-01 -1.711233705282211304e-01 2.470889538526535034e-01 4.309792444109916687e-02
1.246843487024307251e-01 8.742971718311309814e-02 1.845586672425270081e-02 1.772549748420715332e-01 -2.398863732814788818e-01 -3.037944436073303223e-01 2.178292572498321533e-01 -2.028767317533493042e-01 6.548988074064254761e-02 -4.141930118203163147e-02 -9.525775909423828125e-02 2.442972064018249512e-01 5.634968727827072144e-02 2.077499032020568848e-02 6.962165236473083496e-02 1.633048653602600098e-01 8.692713081836700439e-02 7.384479977190494537e-03 1.687521636486053467e-01 -2.858912944793701172e-01 4.337410628795623779e-02 4.362319111824035645e-01 5.136127001605927944e-04 -3.157599270343780518e-02 7.266243547201156616e-02 2.441301941871643066e-01 1.934865862131118774e-02 -1.221050322055816650e-02 6.429158896207809448e-02 8.420426398515701294e-02 3.396307229995727539e-01 3.061832189559936523e-01
-5.102007836103439331e-02 1.887060552835464478e-01 1.016769930720329285e-01 1.789147257804870605e-01 -1.664972305297851562e-02 7.809698581695556641e-02 -1.176342591643333435e-01 -9.232220053672790527e-02 1.097919568419456482e-01 -3.936716914176940918e-02 -3.301201760768890381e-01 1.712622791528701782e-01 2.711556255817413330e-01 -8.772062137722969055e-03 4.346719384193420410e-02 1.461939662694931030e-01 -1.469032317399978638e-01 8.615309000015258789e-02 1.669728308916091919e-01 -4.936240017414093018e-01 1.052771359682083130e-01 1.079825311899185181e-01 3.356094360351562500e-01 3.245078772306442261e-02 -1.473671793937683105e-01 -8.922945708036422729e-02 -9.540290385484695435e-02 -2.245813906192779541e-01 -1.859994530677795410e-01 -2.465979754924774170e-01 -1.373622417449951172e-01 3.810666128993034363e-02
6.587756425142288208e-02 3.800590336322784424e-01 1.029409095644950867e-01 -2.476073354482650757e-01 -1.603564596734941006e-03 2.960761189460754395e-01 1.545399427413940430e-01 -1.678462699055671692e-02 -1.613885313272476196e-01 4.484262689948081970e-02 8.965258300304412842e-02 -5.496579036116600037e-02 9.550408273935317993e-02 -1.673040390014648438e-01 1.436258256435394287e-01 2.483460158109664917e-01 5.080899223685264587e-03 -1.223530396819114685e-01 7.757060974836349487e-02 -3.942441344261169434e-01 -3.449806198477745056e-02 -2.569860778748989105e-02 1.887238919734954834e-01 1.215211674571037292e-01 5.305794253945350647e-02 -7.493408024311065674e-02 -6.272491812705993652e-02 4.522745311260223389e-02 -4.871391355991363525e-01 -1.067892163991928101e-01 1.266710013151168823e-01 3.330083563923835754e-02
3.615848422050476074e-01 -2.051291055977344513e-02 1.586333662271499634e-02 -6.811143457889556885e-02 -2.716319262981414795e-01 1.674652695655822754e-01 -8.670649677515029907e-02 -2.435497194528579712e-01 2.906039655208587646e-01 3.199394792318344116e-02 -2.969478666782379150e-01 2.753564715385437012e-01 5.539869517087936401e-02 5.267764627933502197e-02 -5.713056772947311401e-02 6.648027151823043823e-02 -5.460497736930847168e-02 -1.366845965385437012e-01 2.574151568114757538e-02 -2.148901671171188354e-01 -8.223746903240680695e-03 1.372511535882949829e-01 2.866496145725250244e-01 -3.524983674287796021e-02 1.216680631041526794e-01 2.606233954429626465e-01 3.122676536440849304e-02 -1.559241712093353271e-01 -1.377981603145599365e-01 1.850194931030273438e-01 -2.259743511676788330e-01 2.217209786176681519e-01
1.537430584430694580e-01 7.558953016996383667e-02 -2.100387774407863617e-02 -1.126346588134765625e-01 -3.077305257320404053e-01 3.199671581387519836e-02 1.950163394212722778e-01 -3.950487673282623291e-01 3.394531905651092529e-01 5.254760757088661194e-02 -2.610211968421936035e-01 3.298944234848022461e-01 8.080048859119415283e-02 6.192814186215400696e-02 7.245284318923950195e-02 2.077793888747692108e-02 -1.416107863187789917e-01 -1.526014506816864014e-01 1.513451039791107178e-01 -1.653513610363006592e-01 -1.553806103765964508e-02 9.498450160026550293e-02 2.272965013980865479e-01 -1.131261046975851059e-02 1.122649312019348145e-01 8.238688856363296509e-02 3.615726530551910400e-02 -1.327592134475708008e-01 -7.975158095359802246e-02 1.462373733520507812e-01 -3.224074542522430420e-01 1.790245175361633301e-01
1.969489753246307373e-01 2.226148694753646851e-01 1.913500204682350159e-02 -1.435606181621551514e-01 4.537475481629371643e-02 1.183162704110145569e-01 1.390525847673416138e-01 3.422492146492004395e-01 2.068359255790710449e-01 3.648694455623626709e-01 -2.330188602209091187e-01 3.148411810398101807e-01 -6.492598354816436768e-02 -4.505882970988750458e-03 2.534618675708770752e-01 3.858502954244613647e-02 -6.433434784412384033e-02 -1.486232131719589233e-01 -5.033713206648826599e-02 -4.249104857444763184e-01 -1.216171011328697205e-01 9.881125390529632568e-02 -6.998673826456069946e-02 -1.290234923362731934e-01 7.279159873723983765e-02 6.527263671159744263e-02 1.861882507801055908e-01 1.501245144754648209e-02 -8.970797061920166016e-02 1.754219383001327515e-01 -1.292992662638425827e-02 9.099710150621831417e-04
-1.176875829696655273e-01 2.119918614625930786e-01 1.969791501760482788e-01 3.437936678528785706e-02 -1.786219179630279541e-01 -3.482620418071746826e-02 -2.900867909193038940e-02 -2.136316448450088501e-01 -1.352991312742233276e-01 3.050825372338294983e-02 3.404143080115318298e-02 1.647218465805053711e-01 2.300564898177981377e-03 1.681151986122131348e-01 7.081476971507072449e-03 -6.766270101070404053e-02 3.367916941642761230e-01 -3.573246896266937256e-01 4.015632346272468567e-02 -3.990359604358673096e-01 -4.492407441139221191e-01 1.685418486595153809e-01 1.292344331741333008e-01 -7.434990257024765015e-02 1.028350666165351868e-01 1.072173118591308594e-01 -1.126827001571655273e-01 -8.575016260147094727e-02 -2.130685374140739441e-02 6.795068085193634033e-02 -6.863659620285034180e-02 1.868006736040115356e-01
2.223698049783706665e-01 1.140310838818550110e-01 -1.475667208433151245e-02 -2.331401556730270386e-01 -7.528637349605560303e-02 2.584800422191619873e-01 -8.908585458993911743e-02 3.297762572765350342e-02 -1.928032003343105316e-02 2.753851003944873810e-02 -4.055068641901016235e-02 2.171249389648437500e-01 -9.044897556304931641e-02 3.154448866844177246e-01 1.145581603050231934e-01 -1.384681463241577148e-01 -5.478466674685478210e-02 5.893750861287117004e-02 5.821844935417175293e-02 -5.140693187713623047e-01 -9.596192091703414917e-02 2.941879630088806152e-01 3.335465192794799805e-01 -5.808798596262931824e-02 1.954664289951324463e-01 -6.379189342260360718e-02 1.238287985324859619e-01 9.340159595012664795e-03 1.374404132366180420e-01 9.353079646825790405e-02 -1.387036144733428955e-01 1.499441266059875488e-01
8.058741688728332520e-02 -1.228946223855018616e-01 -3.692244365811347961e-02 -2.397547960281372070e-01 -5.439310148358345032e-02 -1.242981776595115662e-01 2.126496434211730957e-01 2.121947556734085083e-01 2.920385599136352539e-01 8.883690834045410156e-02 1.008376479148864746e-01 3.697589039802551270e-01 -1.428026258945465088e-01 1.489187330007553101e-01 1.932036131620407104e-01 2.288215458393096924e-01 6.249340251088142395e-02 -2.700515836477279663e-02 1.639946848154067993e-01 -1.988170593976974487e-01 1.896160840988159180e-02 3.825719654560089111e-01 1.130643337965011597e-01 7.436048239469528198e-02 -1.939122825860977173e-01 -2.200690284371376038e-02 1.882479488849639893e-01 -8.889121934771537781e-03 -3.419629633426666260e-01 -2.044207602739334106e-02 -1.063047200441360474e-01 1.503589935600757599e-02
-8.072023838758468628e-02 -6.618404388427734375e-02 -9.997463971376419067e-02 -7.131437957286834717e-02 -2.314448589459061623e-03 -6.266212463378906250e-02 1.538426280021667480e-01 3.188629448413848877e-02 2.208026349544525146e-01 1.565309315919876099e-01 -1.511732637882232666e-01 2.552291611209511757e-03 8.830231428146362305e-02 -7.819234393537044525e-03 2.137322127819061279e-01 1.352135241031646729e-01 -2.471513897180557251e-01 -2.682895064353942871e-01 8.512579649686813354e-02 -4.584968984127044678e-01 1.056770086288452148e-01 7.394628226757049561e-02 2.729239165782928467e-01 -1.948973685503005981e-01 4.370616283267736435e-03 2.629750669002532959e-01 3.808759450912475586e-01 -3.284211084246635437e-02 1.322902389802038670e-04 3.871689736843109131e-02 2.628098428249359131e-01 -1.092874780297279358e-01
-3.359524533152580261e-02 2.195426821708679199e-01 1.787471622228622437e-01 -9.460566937923431396e-02 -3.600420653820037842e-01 -4.275797680020332336e-02 -6.638958305120468140e-02 5.857944488525390625e-03 -3.225380182266235352e-02 3.002921044826507568e-01 -3.010456264019012451e-01 2.140489965677261353e-02 8.378378301858901978e-02 -8.431361615657806396e-02 1.582624465227127075e-01 2.366579025983810425e-01 -6.962049752473831177e-02 -2.842137515544891357e-01 -2.234518676996231079e-01 -2.347304672002792358e-01 -1.173512488603591919e-01 -1.455534547567367554e-01 3.265964984893798828e-01 -1.725780218839645386e-01 -6.577661633491516113e-02 2.780739367008209229e-01 1.185928955674171448e-01 4.768201150000095367e-03 -1.523157358169555664e-01 6.010846048593521118e-02 1.080258935689926147e-02 -1.079758256673812866e-01
5.918771028518676758e-02 2.815877497196197510e-01 7.975408434867858887e-02 1.825840771198272705e-01 1.830176711082458496e-01 6.603235751390457153e-02 7.514715194702148438e-02 -2.114419937133789062e-01 1.016314104199409485e-01 -3.705972060561180115e-02 -1.486920844763517380e-02 4.926779568195343018e-01 5.240697041153907776e-02 1.174475159496068954e-02 1.244795024394989014e-01 -1.981417238712310791e-01 1.873321384191513062e-01 -5.943587794899940491e-02 6.344859302043914795e-02 -3.196184039115905762e-01 9.915574919432401657e-04 2.567549347877502441e-01 2.168223708868026733e-01 -1.434013694524765015e-01 -9.691735357046127319e-02 4.479481279850006104e-02 6.258332729339599609e-02 -1.651491820812225342e-01 -9.659650176763534546e-02 -3.417368829250335693e-01 3.079218417406082153e-02 1.704139858484268188e-01
1.774039268493652344e-01 9.934585541486740112e-02 -2.352769114077091217e-02 1.165547296404838562e-01 -7.061628997325897217e-02 1.976833194494247437e-01 1.452619880437850952e-01 3.505175709724426270e-01 -1.445189416408538818e-01 1.662006527185440063e-01 -2.403531521558761597e-01 6.227730959653854370e-02 1.471867114305496216e-01 -6.988006085157394409e-02 1.974260061979293823e-01 1.600089818239212036e-01 -1.297246515750885010e-01 -3.777778744697570801e-01 -9.624727815389633179e-02 -3.592992424964904785e-01 -1.181697100400924683e-01 1.194237172603607178e-01 7.580713927745819092e-02 -1.834301948547363281e-01 2.960372157394886017e-02 2.054662108421325684e-01 5.457103252410888672e-03 -1.041887775063514709e-01 1.416321750730276108e-02 2.345230430364608765e-01 6.340207532048225403e-03 2.836618125438690186e-01
4.651038721203804016e-02 3.386506438255310059e-01 -2.128130011260509491e-02 -1.748283505439758301e-01 -3.329819440841674805e-02 1.186952963471412659e-01 1.301264613866806030e-01 -1.079963222146034241e-01 9.491905570030212402e-02 2.606414817273616791e-02 1.860329955816268921e-01 1.787424534559249878e-01 1.509490311145782471e-01 7.101579755544662476e-02 5.075833797454833984e-01 2.610963582992553711e-01 2.117756754159927368e-01 -9.963009506464004517e-02 1.048753261566162109e-01 -2.138728648424148560e-01 6.930205039680004120e-03 2.879390120506286621e-02 1.540964543819427490e-01 -1.261255741119384766e-01 6.151616945862770081e-02 -3.092186711728572845e-02 -1.136494204401969910e-01 -2.927405536174774170e-01 -7.046542316675186157e-02 -2.652042806148529053e-01 2.162358611822128296e-01 -3.158788010478019714e-02
-4.226006567478179932e-02 2.526011466979980469e-01 -1.305377781391143799e-01 -5.795674026012420654e-02 -4.871437698602676392e-02 -4.846089519560337067e-03 1.424131095409393311e-01 -1.775630414485931396e-01 -5.262949317693710327e-02 -7.791280001401901245e-02 -2.261046618223190308e-01 1.575001925230026245e-01 1.823869198560714722e-01 -9.215536713600158691e-02 1.710142493247985840e-01 1.343974769115447998e-01 4.795163869857788086e-02 -1.619305461645126343e-01 1.941874921321868896e-01 -1.689151674509048462e-01 -2.020671516656875610e-01 1.835687756538391113e-01 2.248557060956954956e-01 -3.129293769598007202e-02 4.983041435480117798e-02 2.693170607089996338e-01 2.619765698909759521e-01 1.221115514636039734e-01 -3.397440314292907715e-01 -3.274853527545928955e-01 2.711660563945770264e-01 -1.018502935767173767e-01
-1.360080689191818237e-01 1.376795023679733276e-02 1.547573208808898926e-01 2.333752810955047607e-01 -3.317408561706542969e-01 6.075737625360488892e-02 -1.674350909888744354e-02 -1.489681750535964966e-01 5.312605202198028564e-02 1.821832805871963501e-01 1.021187100559473038e-02 5.013433694839477539e-01 -7.951360940933227539e-02 -1.314498782157897949e-01 1.171477511525154114e-01 1.435425579547882080e-01 -1.964040473103523254e-02 6.887246668338775635e-02 2.977571785449981689e-01 -3.152926862239837646e-01 -9.140504151582717896e-02 2.265395075082778931e-01 6.200667843222618103e-02 -8.291425555944442749e-02 -3.967331349849700928e-02 2.923007011413574219e-01 -6.863208860158920288e-02 1.453204303979873657e-01 -1.358535140752792358e-01 4.089650511741638184e-02 1.305449903011322021e-01 8.766783028841018677e-02
-5.616258829832077026e-03 1.001083999872207642e-01 -1.607392728328704834e-01 -1.066207960247993469e-01 5.853823944926261902e-02 7.252416759729385376e-02 6.711593270301818848e-02 -9.430975466966629028e-02 2.318886965513229370e-01 3.609178662300109863e-01 -3.949951529502868652e-01 2.667781114578247070e-01 3.454422578215599060e-02 -1.673830896615982056e-01 1.650919914245605469e-01 -1.672111824154853821e-02 -6.486257165670394897e-02 -2.612693794071674347e-02 6.797005236148834229e-02 -1.162260323762893677e-01 5.997067317366600037e-02 2.085371911525726318e-01 6.182862445712089539e-02 9.645533561706542969e-02 -1.341504752635955811e-01 2.111639678478240967e-01 4.251137375831604004e-02 -6.802409887313842773e-02 -3.039649724960327148e-01 5.605559423565864563e-02 1.506123095750808716e-01 4.384224116802215576e-01
1.564934849739074707e-01 2.030418664216995239e-01 1.436869800090789795e-01 -1.334334760904312134e-01 3.194847702980041504e-02 2.079315930604934692e-01 8.238884806632995605e-02 -1.962760239839553833e-01 2.702900208532810211e-02 1.317829191684722900e-01 2.423058636486530304e-02 -6.474545598030090332e-02 -4.358907788991928101e-02 4.450261592864990234e-02 2.945986390113830566e-01 -4.572831839323043823e-02 1.770374476909637451e-01 -8.251046389341354370e-02 1.180552765727043152e-01 -4.134286940097808838e-01 2.911183796823024750e-02 1.103250160813331604e-01 -1.189737953245639801e-02 -9.775374084711074829e-02 -1.020688936114311218e-01 -1.931272745132446289e-01 5.565311014652252197e-02 -1.028359830379486084e-01 -2.724080085754394531e-01 -8.839258551597595215e-02 4.531041979789733887e-01 3.101454377174377441e-01
1.380291134119033813e-01 -1.398088596761226654e-02 -1.643512696027755737e-01 -1.236759945750236511e-01 -8.947648853063583374e-02 -1.122139394283294678e-02 8.308550715446472168e-02 -3.578832605853676796e-03 -3.176603000611066818e-03 3.157822191715240479e-01 3.057028725743293762e-02 5.166620612144470215e-01 1.151537001132965088e-01 7.281144708395004272e-02 -6.376215256750583649e-03 1.929315365850925446e-02 -1.610825061798095703e-01 -2.123697698116302490e-01 3.624913692474365234e-01 -2.798358201980590820e-01 -1.934185475111007690e-01 2.268776446580886841e-01 1.157481893897056580e-01 -1.877141892910003662e-01 -1.915393620729446411e-01 -5.898665264248847961e-02 1.055673062801361084e-01 1.934741139411926270e-01 4.761977121233940125e-02 3.744247602298855782e-03 -1.439342945814132690e-01 8.247917145490646362e-02
6.682675331830978394e-02 -4.043957591056823730e-02 4.248111974447965622e-03 -2.718888521194458008e-01 -1.216241493821144104e-01 2.344567328691482544e-02 2.235044538974761963e-02 1.488539278507232666e-01 2.210134118795394897e-01 9.755241870880126953e-02 -2.856869697570800781e-01 4.652149602770805359e-02 2.448804974555969238e-01 -1.834034174680709839e-01 4.228961654007434845e-03 1.562044471502304077e-01 1.762563884258270264e-01 6.659580767154693604e-02 1.983286142349243164e-01 -3.795566260814666748e-01 2.867283998057246208e-03 9.863994270563125610e-02 -1.108520328998565674e-01 -1.426381021738052368e-01 -8.706983178853988647e-02 1.732771843671798706e-01 4.467264935374259949e-02 -1.206817328929901123e-01 -3.395950496196746826e-01 -1.169977858662605286e-01 3.166534602642059326e-01 2.776212394237518311e-01
5.047553405165672302e-02 -4.553102701902389526e-02 1.235122513025999069e-02 -2.443109154701232910e-01 -8.547564595937728882e-02 -9.483734518289566040e-02 2.603477239608764648e-01 1.287332177162170410e-01 1.659462600946426392e-01 -2.520481944084167480e-01 -1.726401746273040771e-01 4.400929436087608337e-02 1.724785688566043973e-04 1.368130370974540710e-02 -6.132842507213354111e-03 1.485941857099533081e-01 -4.654086381196975708e-02 -2.257439866662025452e-02 2.450115606188774109e-02 -3.953958153724670410e-01 -4.011708796024322510e-01 2.763457596302032471e-01 5.754460766911506653e-02 5.805562809109687805e-02 -2.439085245132446289e-01 1.132959201931953430e-01 -5.200307443737983704e-02 -1.374700069427490234e-01 -2.506986558437347412e-01 -9.246493875980377197e-02 1.010569259524345398e-01 3.326110243797302246e-01
2.110553085803985596e-01 2.617932856082916260e-01 -1.593938171863555908e-01 -2.357041463255882263e-02 -1.099106743931770325e-01 -6.424803286790847778e-02 8.916343748569488525e-02 -1.550000160932540894e-01 -1.808109134435653687e-01 -7.356479763984680176e-02 -2.619333565235137939e-01 2.550335228443145752e-01 -1.148026883602142334e-01 9.430088102817535400e-02 3.086357004940509796e-02 1.864055693149566650e-01 1.726863086223602295e-01 2.343051880598068237e-01 -1.575912982225418091e-01 -3.095165491104125977e-01 -8.074937388300895691e-03 2.870655059814453125e-01 2.779477536678314209e-01 3.831121698021888733e-02 -1.798660010099411011e-01 2.124352306127548218e-01 7.834967970848083496e-02 -1.823979057371616364e-02 -6.684737652540206909e-02 -1.211351379752159119e-01 5.064849928021430969e-02 3.332241177558898926e-01
5.562387872487306595e-03 2.854696512222290039e-01 -2.802422344684600830e-01 -3.057938010897487402e-04 -1.989817470312118530e-01 -1.214873045682907104e-01 1.386809945106506348e-01 1.082901284098625183e-02 3.788370266556739807e-02 1.775187253952026367e-01 -1.610831618309020996e-01 -1.261883415281772614e-02 1.688083559274673462e-01 1.045579612255096436e-01 2.202375084161758423e-01 -9.137619286775588989e-02 -7.025057822465896606e-02 -1.769741773605346680e-01 -1.053732335567474365e-01 -2.713419198989868164e-01 -4.541661217808723450e-02 5.512851476669311523e-01 3.047956228256225586e-01 -1.522515714168548584e-01 2.011100389063358307e-02 4.912290349602699280e-02 4.585159569978713989e-02 -1.313461959362030029e-01 1.806800812482833862e-01 1.109231859445571899e-01 1.315988693386316299e-02 2.370464056730270386e-02
-8.983121253550052643e-03 -1.682357192039489746e-01 -1.429806202650070190e-01 -3.171730935573577881e-01 1.033502146601676941e-01 1.186120510101318359e-01 -3.864295780658721924e-03 -1.080489531159400940e-02 -1.788766384124755859e-01 2.680486440658569336e-01 -1.197766214609146118e-01 3.745165765285491943e-01 2.479265630245208740e-01 5.953779071569442749e-02 1.146840751171112061e-01 1.115484014153480530e-01 -6.396938115358352661e-02 -2.979059219360351562e-01 -2.622821182012557983e-02 -1.561171710491180420e-01 -1.953250765800476074e-01 4.388915598392486572e-01 2.632422149181365967e-01 -9.978992491960525513e-02 -2.935878373682498932e-02 5.083705298602581024e-03 1.244324147701263428e-01 3.378476575016975403e-02 -2.754961885511875153e-02 1.064951643347740173e-01 -7.887170067988336086e-04 -1.381382644176483154e-01
1.129100471735000610e-01 3.498930931091308594e-01 -1.607592701911926270e-01 7.638157159090042114e-02 -2.210771292448043823e-01 -4.647785797715187073e-03 3.136428594589233398e-01 -6.362085044384002686e-02 1.122908741235733032e-01 -1.432118117809295654e-01 -4.575772210955619812e-02 7.040958106517791748e-02 2.095357924699783325e-01 2.017031889408826828e-03 1.662877202033996582e-01 3.386650234460830688e-02 1.781487092375755310e-02 -6.445530056953430176e-02 6.200385279953479767e-03 -2.395113259553909302e-01 -5.682464689016342163e-02 3.801050782203674316e-01 9.456520527601242065e-02 -1.152662783861160278e-01 -8.017478510737419128e-03 2.233383655548095703e-01 -5.393294245004653931e-02 1.769519969820976257e-02 -4.883477464318275452e-02 3.817428648471832275e-01 2.876633405685424805e-01 2.304599583148956299e-01
-4.182774573564529419e-02 2.732808887958526611e-01 9.694019705057144165e-02 2.884149365127086639e-02 -2.053915113210678101e-01 -6.327023729681968689e-03 2.646184265613555908e-01 7.383029442280530930e-03 3.062873780727386475e-01 -5.494236014783382416e-03 1.140873208642005920e-01 1.352414637804031372e-01 2.730372548103332520e-01 8.938854932785034180e-02 1.173238083720207214e-01 1.210535019636154175e-01 3.117207884788513184e-01 -1.280209124088287354e-01 -2.132208794355392456e-01 -3.091132044792175293e-01 -1.584890633821487427e-01 2.908641397953033447e-01 2.012632489204406738e-01 7.086841762065887451e-02 1.414460986852645874e-01 1.524529308080673218e-01 1.147306486964225769e-01 -1.930195689201354980e-01 -1.149496883153915405e-01 -1.773143112659454346e-01 6.968284957110881805e-03 -1.293621063232421875e-01
1.592203415930271149e-02 -9.606380760669708252e-02 -1.375347673892974854e-01 -1.101353764533996582e-01 -1.068504676222801208e-01 -6.123588979244232178e-02 9.199312329292297363e-02 -1.531124114990234375e-01 2.752321399748325348e-02 1.011209934949874878e-01 -4.046219401061534882e-03 -1.438960060477256775e-02 1.018560752272605896e-01 1.199501752853393555e-01 2.322336882352828979e-01 4.387582186609506607e-03 -1.672019809484481812e-01 -2.451502829790115356e-01 6.671599298715591431e-02 -5.680968761444091797e-01 -4.392392933368682861e-03 5.748911201953887939e-02 1.785303652286529541e-01 -1.118466109037399292e-01 -2.094837278127670288e-02 1.845308244228363037e-01 4.269466102123260498e-01 -7.507159560918807983e-02 8.940081298351287842e-02 1.402603536844253540e-01 2.797420322895050049e-01 -1.766378134489059448e-01
1.894369274377822876e-01 1.368459910154342651e-01 4.344095289707183838e-02 -2.886795401573181152e-01 1.905671209096908569e-01 -4.693360254168510437e-02 1.725286394357681274e-01 1.210482046008110046e-01 -8.653387427330017090e-02 3.566383719444274902e-01 -3.331491947174072266e-01 4.266426265239715576e-01 -5.194964259862899780e-02 1.112085953354835510e-01 1.119838058948516846e-01 -6.883411854505538940e-02 2.710232436656951904e-01 -2.739366292953491211e-01 1.942561864852905273e-01 -1.926367431879043579e-01 -2.382807247340679169e-02 1.561133563518524170e-01 -9.555856138467788696e-02 1.615507341921329498e-02 -1.618178784847259521e-01 -2.660124935209751129e-02 1.870708540081977844e-02 4.315729066729545593e-02 -1.158527955412864685e-01 6.120920297689735889e-04 7.932958006858825684e-02 1.034369692206382751e-01
-5.772994831204414368e-02 -4.703305289149284363e-02 -8.630867302417755127e-02 9.137751907110214233e-02 -2.153999656438827515e-01 -9.787939488887786865e-02 1.335122585296630859e-01 -1.285560280084609985e-01 -2.560447752475738525e-01 8.798372745513916016e-02 -8.095905184745788574e-02 4.965601488947868347e-02 -2.065605819225311279e-01 2.211947441101074219e-01 -2.138632684946060181e-01 1.887293756008148193e-01 2.382713742554187775e-02 -9.656132012605667114e-02 2.218627631664276123e-01 -6.018925309181213379e-01 -4.129338264465332031e-02 1.170375794172286987e-01 5.578188970685005188e-02 1.433855891227722168e-01 -2.444360964000225067e-02 1.917214542627334595e-01 1.156015172600746155e-01 -2.840381562709808350e-01 -9.222257137298583984e-02 -3.096665255725383759e-02 1.273637712001800537e-01 1.245410442352294922e-01
5.311881750822067261e-02 2.453785240650177002e-01 1.440357882529497147e-02 -2.531597316265106201e-01 -2.472611367702484131e-01 2.324944594874978065e-03 -3.234668821096420288e-02 3.211250528693199158e-02 -4.602010175585746765e-02 2.544414401054382324e-01 -3.973422944545745850e-01 4.210197925567626953e-02 -2.305504679679870605e-01 8.137082308530807495e-02 -1.568347811698913574e-01 2.556408941745758057e-01 2.404181808233261108e-01 -1.385387480258941650e-01 1.133703719824552536e-02 -1.308592110872268677e-01 3.818753734230995178e-02 5.047671124339103699e-02 2.948552072048187256e-01 -2.413944602012634277e-01 -9.581363201141357422e-02 1.832244247198104858e-01 1.402937062084674835e-02 -7.907901704311370850e-02 3.073635045439004898e-03 4.592783749103546143e-02 1.463315188884735107e-01 3.420767486095428467e-01
7.821992039680480957e-02 5.538512021303176880e-02 -2.037968933582305908e-01 -6.174461916089057922e-02 -1.441639065742492676e-01 1.930567771196365356e-01 3.588293120265007019e-02 1.509910374879837036e-01 7.456002384424209595e-02 2.180196493864059448e-01 -1.733281314373016357e-01 3.227654695510864258e-01 -4.946944490075111389e-02 1.307593137025833130e-01 1.528205117210745811e-03 -4.129336029291152954e-02 -3.326157331466674805e-01 -2.146350741386413574e-01 2.374831438064575195e-01 -4.109693765640258789e-01 3.659979999065399170e-02 2.058053761720657349e-01 2.040318101644515991e-01 -2.268066406250000000e-01 1.993531584739685059e-01 -4.702615737915039062e-02 2.598738484084606171e-02 -1.260463744401931763e-01 -5.752876773476600647e-02 6.241180747747421265e-02 3.858890756964683533e-02 2.622843980789184570e-01
-1.241156458854675293e-01 3.448721170425415039e-01 7.915297895669937134e-02 4.988628253340721130e-02 -1.581074744462966919e-01 6.874506920576095581e-02 2.424235641956329346e-01 3.301611170172691345e-02 1.304916739463806152e-01 9.731148928403854370e-02 6.149404123425483704e-02 -1.372667215764522552e-02 2.428949922323226929e-01 -1.324485801160335541e-02 8.873081207275390625e-02 -4.356088116765022278e-02 6.346827745437622070e-02 -6.723208725452423096e-02 -1.572556234896183014e-02 -1.831197440624237061e-01 -4.491439089179039001e-02 3.867466449737548828e-01 4.369093179702758789e-01 -2.546375989913940430e-01 -1.067365705966949463e-01 2.227235883474349976e-01 1.050841063261032104e-01 4.669104889035224915e-02 -8.715467154979705811e-02 2.038496285676956177e-01 2.832618355751037598e-01 -1.210459694266319275e-01
1.998097598552703857e-01 3.767039775848388672e-01 1.637868434190750122e-01 -1.325899362564086914e-01 1.222422569990158081e-01 -7.165153324604034424e-02 7.823058962821960449e-02 -6.648846715688705444e-02 7.052413374185562134e-02 -1.582549326121807098e-02 -9.196842461824417114e-02 2.316621989011764526e-01 3.146024346351623535e-01 9.980623424053192139e-02 2.495648711919784546e-01 1.926752775907516479e-01 1.284399628639221191e-01 -7.075376342982053757e-03 7.979624718427658081e-02 -4.277902543544769287e-01 -5.395881086587905884e-02 4.462267830967903137e-02 3.644229471683502197e-02 -2.288836836814880371e-01 -1.977816671133041382e-01 1.795994192361831665e-01 -2.070422619581222534e-01 1.553492061793804169e-02 -1.924673654139041901e-02 7.169811427593231201e-02 2.832084298133850098e-01 -5.212854966521263123e-02
5.972099956125020981e-03 5.981769412755966187e-02 1.234501134604215622e-03 -1.173154935240745544e-01 -2.638086378574371338e-01 2.186893373727798462e-01 -1.121199429035186768e-01 1.204779669642448425e-01 -1.050646975636482239e-01 1.187366619706153870e-01 -1.368925869464874268e-01 3.135945498943328857e-01 -2.669464237987995148e-02 6.160771474242210388e-02 4.018936678767204285e-02 1.118423044681549072e-01 -1.463960558176040649e-01 -2.969754636287689209e-01 2.490825504064559937e-01 -4.003193080425262451e-01 1.111799851059913635e-01 1.489825993776321411e-01 1.560902148485183716e-01 -2.097325921058654785e-01 2.659423947334289551e-01 2.302801162004470825e-01 2.517805434763431549e-02 3.681083023548126221e-02 3.733041137456893921e-02 5.321155115962028503e-02 -1.407196521759033203e-01 3.044055402278900146e-01
-1.618058830499649048e-01 1.082387715578079224e-01 -3.858067095279693604e-02 1.442862600088119507e-01 -3.497653305530548096e-01 -1.704817451536655426e-02 -2.086440846323966980e-02 -1.528439968824386597e-01 2.738993242383003235e-02 1.547809541225433350e-01 -9.059093147516250610e-02 2.809351086616516113e-01 -2.207907289266586304e-01 1.614748500287532806e-02 1.646272540092468262e-01 -1.008928790688514709e-01 6.775528192520141602e-02 -3.756755590438842773e-01 1.650557518005371094e-01 -4.066836237907409668e-01 -2.343111038208007812e-01 1.874569654464721680e-01 -2.534040249884128571e-02 -6.073730811476707458e-02 2.164474278688430786e-01 7.138258218765258789e-02 -1.088400855660438538e-01 -1.565256267786026001e-01 -3.146126493811607361e-02 -1.986436992883682251e-01 1.236535012722015381e-01 1.359498202800750732e-01
6.846356391906738281e-02 3.023399710655212402e-01 -1.376342475414276123e-01 -9.128716588020324707e-02 -2.440698593854904175e-01 8.148577064275741577e-02 9.867271035909652710e-02 -2.893262207508087158e-01 -2.352180017624050379e-04 9.814799576997756958e-02 -5.145907774567604065e-02 2.259320020675659180e-02 1.431226581335067749e-01 -1.312045454978942871e-01 1.198287531733512878e-01 -1.193349882960319519e-01 3.486166596412658691e-01 -2.397666126489639282e-02 2.407196313142776489e-01 -4.371630847454071045e-01 -2.934093475341796875e-01 1.593185365200042725e-01 1.416486799716949463e-01 -2.533422708511352539e-01 1.181058287620544434e-01 -4.974831640720367432e-02 -2.595192193984985352e-02 1.564809307456016541e-02 -1.982856541872024536e-01 8.439619094133377075e-02 -6.998219341039657593e-02 4.813718795776367188e-02
-9.938398748636245728e-02 1.842683702707290649e-01 2.374392598867416382e-01 -6.998770684003829956e-02 -2.304044663906097412e-01 1.091588586568832397e-01 -5.642268061637878418e-02 -2.784234285354614258e-01 1.940920501947402954e-01 1.215622276067733765e-01 -1.360811572521924973e-02 6.250319071114063263e-03 1.638875603675842285e-01 2.284939140081405640e-01 -9.490565210580825806e-02 2.310462594032287598e-01 1.470432430505752563e-01 -1.127537861466407776e-01 2.362393289804458618e-01 -2.375779151916503906e-01 -4.009808897972106934e-01 1.181724071502685547e-01 2.940918505191802979e-01 -6.752489507198333740e-02 2.586834505200386047e-02 6.326542794704437256e-02 2.125424332916736603e-02 9.329032152891159058e-02 -2.395268976688385010e-01 2.091123908758163452e-01 -5.933929234743118286e-02 1.556260138750076294e-01
4.673701710999011993e-03 2.730877399444580078e-01 -1.288859099149703979e-01 4.537185281515121460e-02 -1.138817891478538513e-01 -1.464279741048812866e-01 1.573087126016616821e-01 -2.806931436061859131e-01 -4.134017601609230042e-02 3.031565062701702118e-02 -2.576563321053981781e-02 2.408174276351928711e-01 2.500664293766021729e-01 1.287117302417755127e-01 1.456403080374002457e-02 -2.070790529251098633e-01 2.559528648853302002e-01 -5.737564340233802795e-02 -1.740873791277408600e-02 -5.249974131584167480e-01 -2.051575295627117157e-02 9.853605926036834717e-02 4.128079861402511597e-02 -4.020667169243097305e-03 -7.503655552864074707e-02 3.223550915718078613e-01 2.406881563365459442e-02 -1.445770859718322754e-01 -1.035526096820831299e-01 -1.918843239545822144e-01 -1.155333127826452255e-02 -2.236657589673995972e-01
9.170386940240859985e-02 4.508390650153160095e-02 -5.827531591057777405e-02 -1.848845481872558594e-01 -1.783941388130187988e-01 1.407598853111267090e-01 3.618842735886573792e-02 -3.835432231426239014e-01 7.333420962095260620e-02 1.480913609266281128e-01 -2.536140084266662598e-01 1.819838583469390869e-01 -1.441865414381027222e-01 1.307210922241210938e-01 1.710684150457382202e-01 -1.240528225898742676e-01 -3.672087937593460083e-02 1.287873387336730957e-01 1.495998799800872803e-01 -1.795724630355834961e-01 -1.031769663095474243e-01 2.958595752716064453e-01 3.055356442928314209e-01 -2.385754734277725220e-01 2.045356780290603638e-01 1.422606110572814941e-01 1.713706254959106445e-01 -6.936988979578018188e-02 7.277940213680267334e-02 -4.591289535164833069e-02 -2.140390872955322266e-01 2.723386883735656738e-01
1.174641922116279602e-01 -3.766201809048652649e-02 1.269909143447875977e-01 1.207496318966150284e-02 -2.016353607177734375e-01 6.774469465017318726e-02 7.652942091226577759e-02 -1.626812368631362915e-01 -5.593612790107727051e-02 6.666519492864608765e-02 -5.835402384400367737e-02 9.585719555616378784e-02 -1.154379025101661682e-01 3.318678140640258789e-01 2.197663784027099609e-01 1.406889688223600388e-02 -7.651854306459426880e-02 -5.578196048736572266e-02 4.357376322150230408e-02 -4.020712077617645264e-01 1.899109035730361938e-01 3.912597298622131348e-01 3.581517189741134644e-02 -1.765684187412261963e-01 -1.998742371797561646e-01 9.119135886430740356e-02 -6.224939599633216858e-02 7.048895955085754395e-02 -2.915302515029907227e-01 -3.336534202098846436e-01 1.180618032813072205e-01 1.931855827569961548e-01
-2.028293460607528687e-01 3.724442720413208008e-01 1.118161976337432861e-01 -3.913331031799316406e-02 -2.059464156627655029e-01 5.709020048379898071e-02 8.987102657556533813e-03 -2.195023000240325928e-03 -2.240728586912155151e-01 1.241751089692115784e-01 -1.975167691707611084e-01 2.719821333885192871e-01 -1.406421363353729248e-01 1.671196371316909790e-01 -1.076807230710983276e-01 -2.046422958374023438e-01 7.683686167001724243e-02 -2.795342803001403809e-01 -3.825339023023843765e-03 -2.774778604507446289e-01 -2.232646048069000244e-01 2.610601484775543213e-01 1.821993142366409302e-01 -5.402315407991409302e-02 9.302735328674316406e-02 2.815826833248138428e-01 1.482410877943038940e-01 -9.986943751573562622e-02 -4.550888761878013611e-02 1.793990880250930786e-01 -1.038132682442665100e-01 2.152919769287109375e-02
2.227756083011627197e-01 2.050463706254959106e-01 -6.560083478689193726e-02 1.868533715605735779e-02 -2.472192049026489258e-01 -2.381476908922195435e-01 9.899778664112091064e-02 -1.192474663257598877e-01 -1.313283145427703857e-01 4.484536871314048767e-02 -4.138064682483673096e-01 5.560350045561790466e-02 -1.052334811538457870e-02 -5.671476945281028748e-02 1.372306644916534424e-01 1.761320531368255615e-01 -3.394213318824768066e-01 -2.171218842267990112e-01 -1.535284519195556641e-01 -2.808871567249298096e-01 -1.915954202413558960e-01 -1.257010549306869507e-01 1.261679232120513916e-01 1.101152077317237854e-01 -1.513804346323013306e-01 2.361814975738525391e-01 6.843038648366928101e-02 -4.907237738370895386e-02 -2.800438106060028076e-01 4.401769861578941345e-02 -4.345232993364334106e-02 4.055882617831230164e-02
1.466682702302932739e-01 4.547908157110214233e-02 1.547847539186477661e-01 3.743163645267486572e-01 -3.294937312602996826e-01 -6.843006238341331482e-03 2.327804565429687500e-01 2.326924055814743042e-01 -3.802832588553428650e-02 2.520806156098842621e-02 -1.289291977882385254e-01 -2.087558247148990631e-02 -3.146722912788391113e-02 -2.739442884922027588e-02 1.164164245128631592e-01 1.436258386820554733e-02 -1.381150186061859131e-01 -1.787105798721313477e-01 1.233264431357383728e-01 -4.402208328247070312e-01 -1.259073317050933838e-01 1.328831464052200317e-01 1.601613014936447144e-01 -2.358331680297851562e-01 6.099985539913177490e-02 1.040967628359794617e-01 1.296122670173645020e-01 -2.349738329648971558e-01 -5.763192847371101379e-02 4.669668897986412048e-02 2.246012985706329346e-01 2.084471434354782104e-01
7.743593305349349976e-02 2.199017405509948730e-01 -1.202825978398323059e-01 -6.795887649059295654e-02 -1.488864123821258545e-01 1.397696044296026230e-02 1.381890922784805298e-01 9.023278206586837769e-02 -3.588532656431198120e-02 -2.567642927169799805e-01 -1.510945707559585571e-01 1.939087361097335815e-01 2.059281915426254272e-01 -1.236495599150657654e-01 2.060955762863159180e-01 1.718595027923583984e-01 1.150792539119720459e-01 -5.279861018061637878e-02 1.382932215929031372e-01 -2.524606883525848389e-01 -3.824962914222851396e-05 2.820493280887603760e-01 1.728525459766387939e-01 2.803760208189487457e-02 1.538242399692535400e-01 2.712582051753997803e-01 3.458597660064697266e-01 1.615943610668182373e-01 -3.006751239299774170e-01 -2.309189587831497192e-01 9.626316279172897339e-02 -1.205353364348411560e-01
1.991775035858154297e-01 2.053728103637695312e-01 1.501861494034528732e-02 -6.645871698856353760e-02 1.636818200349807739e-01 -3.088965453207492828e-02 -1.367022693157196045e-01 -3.218284994363784790e-02 -1.377931833267211914e-01 6.959022022783756256e-03 -1.810019463300704956e-01 1.448062807321548462e-01 -1.908436268568038940e-01 -8.257894963026046753e-02 2.025761604309082031e-01 -9.792719967663288116e-03 2.554108202457427979e-01 3.851196914911270142e-02 6.786007434129714966e-02 -2.128095477819442749e-01 2.675172872841358185e-02 4.363681972026824951e-01 3.485221862792968750e-01 1.837795227766036987e-02 5.346508696675300598e-02 3.330593109130859375e-01 1.744505465030670166e-01 -1.092617139220237732e-01 6.294154096394777298e-03 -2.802776396274566650e-01 1.989236623048782349e-01 7.089769840240478516e-02
-6.582125276327133179e-02 -1.221577003598213196e-01 1.048405561596155167e-02 -6.362688541412353516e-02 -1.397411078214645386e-01 -4.508192464709281921e-02 7.223060727119445801e-02 -1.064191851764917374e-02 1.365231126546859741e-01 1.724219173192977905e-01 -9.117779880762100220e-02 2.050684243440628052e-01 6.724785268306732178e-02 3.537178412079811096e-02 1.645983308553695679e-01 1.485647410154342651e-01 -1.825891733169555664e-01 -1.964430212974548340e-01 -4.966550320386886597e-02 -6.157442927360534668e-01 8.306913822889328003e-02 1.012691557407379150e-01 6.121667847037315369e-02 -8.151368051767349243e-02 -2.833551494404673576e-03 2.788610160350799561e-01 3.205941021442413330e-01 4.100415855646133423e-03 4.359059035778045654e-02 2.296111434698104858e-01 2.353395968675613403e-01 -1.560935825109481812e-01
5.632002279162406921e-02 2.484307736158370972e-01 -1.570677012205123901e-01 1.594120711088180542e-01 -2.633179426193237305e-01 5.987662449479103088e-02 2.025603055953979492e-01 8.827236294746398926e-02 1.098344773054122925e-01 -1.960578933358192444e-02 -1.329486817121505737e-01 1.496267467737197876e-01 2.718116641044616699e-01 -1.652622222900390625e-01 2.222339212894439697e-01 -1.493598800152540207e-02 1.606777608394622803e-01 -1.254466474056243896e-01 2.658195048570632935e-02 -1.974628865718841553e-01 -1.932073086500167847e-01 3.219103217124938965e-01 2.851795554161071777e-01 -7.004213333129882812e-02 -2.157164178788661957e-02 1.509328931570053101e-01 1.073052510619163513e-01 6.245999783277511597e-02 -1.784744858741760254e-01 -2.048555612564086914e-01 3.486353158950805664e-01 -1.322858333587646484e-01
2.078469544649124146e-01 2.187369465827941895e-01 2.390302121639251709e-01 -1.792276054620742798e-01 3.130633756518363953e-02 -9.567893296480178833e-02 3.595414012670516968e-02 -2.003600597381591797e-01 -1.062992215156555176e-01 -1.543573439121246338e-01 1.955582760274410248e-02 1.214302033185958862e-01 2.038160413503646851e-01 4.818443953990936279e-02 1.216105893254280090e-01 2.941081225872039795e-01 1.729656606912612915e-01 -1.541433483362197876e-01 1.829238831996917725e-01 -4.886272549629211426e-01 4.685256630182266235e-03 -2.395235234871506691e-03 1.240888088941574097e-01 -7.557767629623413086e-02 -1.959559172391891479e-01 1.214493140578269958e-01 -3.181779682636260986e-01 -1.074059829115867615e-01 -1.485101133584976196e-01 7.751652970910072327e-03 1.307432502508163452e-01 -1.433733403682708740e-01
-3.069535456597805023e-02 3.002178072929382324e-01 -1.697428897023200989e-02 6.526372581720352173e-02 -1.472472846508026123e-01 -1.620321869850158691e-01 1.124543175101280212e-01 -2.410392761230468750e-01 -4.493961855769157410e-02 1.034461855888366699e-01 -9.671125560998916626e-02 1.217487901449203491e-01 -4.281517583876848221e-03 -6.920547038316726685e-02 -9.168428182601928711e-02 -6.387188285589218140e-02 4.297022521495819092e-01 4.047459363937377930e-02 1.145568266510963440e-01 -5.724796652793884277e-01 -1.913076341152191162e-01 2.295903265476226807e-01 2.588326036930084229e-01 -1.329411286860704422e-02 -5.442576948553323746e-03 1.023576334118843079e-01 8.802040666341781616e-02 -1.156750172376632690e-01 -1.721745170652866364e-02 1.089550256729125977e-01 -5.111772194504737854e-02 -3.836845606565475464e-02
-9.033560490934178233e-05 -5.732756480574607849e-02 9.900267422199249268e-02 -7.082746177911758423e-02 -1.796771287918090820e-01 1.252232491970062256e-01 -1.241748631000518799e-01 -5.559993535280227661e-02 1.301778405904769897e-01 1.020495072007179260e-01 -3.694494962692260742e-01 1.771591305732727051e-01 -1.154271140694618225e-01 -1.616141498088836670e-01 5.976155772805213928e-02 5.294468626379966736e-02 -1.076812446117401123e-01 -3.002356588840484619e-01 -1.310921460390090942e-02 -4.308164417743682861e-01 -2.394309043884277344e-01 8.232297748327255249e-02 3.110161051154136658e-02 -9.245260804891586304e-02 1.036768630146980286e-01 2.465353310108184814e-01 4.364326000213623047e-01 8.320546150207519531e-02 5.363400094211101532e-03 1.920199990272521973e-01 8.262891322374343872e-02 -2.409716881811618805e-02
2.314020693302154541e-01 2.015738636255264282e-01 1.820758283138275146e-01 2.691449783742427826e-02 -2.355736941099166870e-01 2.395601570606231689e-02 -1.271906942129135132e-01 6.441459059715270996e-02 -8.355153352022171021e-02 1.643047630786895752e-01 -2.927842438220977783e-01 1.289568543434143066e-01 1.665911055169999599e-03 7.628641277551651001e-02 5.687246471643447876e-02 4.162583351135253906e-01 8.042588084936141968e-02 -2.560679316520690918e-01 -5.853863805532455444e-02 -4.115529954433441162e-01 1.660453230142593384e-01 -8.804101496934890747e-02 2.171156108379364014e-01 -1.057120412588119507e-01 -1.794385723769664764e-02 1.212658137083053589e-01 2.164279967546463013e-01 -1.681632697582244873e-01 -5.750534590333700180e-03 1.643463522195816040e-01 1.283070594072341919e-01 -6.900163739919662476e-02
-1.156969293951988220e-01 -5.428299307823181152e-02 7.266744226217269897e-02 -3.291381597518920898e-01 1.671520769596099854e-01 3.209773823618888855e-02 2.756500840187072754e-01 -9.270373731851577759e-02 -1.137005817145109177e-02 1.516252569854259491e-02 -2.741435468196868896e-01 -2.308684401214122772e-02 -2.302538305521011353e-01 -1.923448443412780762e-01 2.025908529758453369e-01 3.865210413932800293e-01 1.480560451745986938e-01 -7.745841145515441895e-02 1.182176545262336731e-01 -2.727146148681640625e-01 -1.181724444031715393e-01 3.024523556232452393e-01 2.793723642826080322e-01 -1.653434336185455322e-01 -1.475108563899993896e-01 -1.238583214581012726e-02 -2.735342271625995636e-02 1.452032625675201416e-01 -1.074381768703460693e-01 8.659612387418746948e-02 7.924101501703262329e-02 -6.198150292038917542e-02
-6.729393452405929565e-02 -2.458999305963516235e-02 -9.213218837976455688e-02 4.338221624493598938e-02 -1.825724542140960693e-01 -2.494934946298599243e-02 4.020465072244405746e-03 7.373394072055816650e-02 1.713076680898666382e-01 2.665983438491821289e-01 -1.631696671247482300e-01 8.148124814033508301e-02 1.885439753532409668e-01 3.364703059196472168e-02 2.442860454320907593e-01 -2.268912829458713531e-02 -3.951098769903182983e-02 -1.048802584409713745e-02 6.134884431958198547e-02 -4.638565778732299805e-01 1.780511736869812012e-01 -5.980768427252769470e-02 2.297726422548294067e-01 -2.056277245283126831e-01 4.788495600223541260e-02 2.574177086353302002e-01 4.531939923763275146e-01 -6.005401909351348877e-02 -7.854813337326049805e-02 1.500967144966125488e-01 2.374499142169952393e-01 3.078952059149742126e-02
-4.699268937110900879e-02 3.198382556438446045e-01 1.375649571418762207e-01 -1.506009101867675781e-01 -1.703209877014160156e-01 1.909808255732059479e-02 1.339868176728487015e-02 8.909834921360015869e-02 -1.590676158666610718e-01 3.219419419765472412e-01 -2.228500694036483765e-01 2.764636650681495667e-03 -1.194707751274108887e-01 3.836162155494093895e-03 3.695341199636459351e-02 2.352156490087509155e-01 1.617795526981353760e-01 -1.282724142074584961e-01 -1.990004628896713257e-01 -3.106721937656402588e-01 1.704896986484527588e-02 -3.956494107842445374e-02 2.851513624191284180e-01 -1.494282484054565430e-01 2.851392515003681183e-02 3.376631736755371094e-01 2.169327624142169952e-02 -6.638535112142562866e-02 -1.081418013200163841e-03 8.172733336687088013e-02 1.024522781372070312e-01 3.816731870174407959e-01
4.220724105834960938e-02 3.531904816627502441e-01 5.982943624258041382e-02 8.752102404832839966e-02 -2.116931974887847900e-01 -1.611473858356475830e-01 1.952704936265945435e-01 4.090194776654243469e-02 -2.930921502411365509e-02 9.095030277967453003e-02 -1.531385332345962524e-01 -7.984413206577301025e-02 -3.530295491218566895e-01 -5.966487806290388107e-03 -2.011890858411788940e-01 7.275709509849548340e-02 1.649670451879501343e-01 -1.957352757453918457e-01 -3.837907314300537109e-02 -4.906744062900543213e-01 -7.949730008840560913e-02 2.245557755231857300e-01 3.373860120773315430e-01 -2.895625866949558258e-02 2.399884909391403198e-02 5.979932099580764771e-02 8.400459587574005127e-02 -1.634856462478637695e-01 -4.201586171984672546e-02 9.292228519916534424e-02 1.109895575791597366e-02 1.209254935383796692e-01
1.833700761198997498e-02 2.666356563568115234e-01 -8.255460113286972046e-02 -1.224422156810760498e-01 -1.120802015066146851e-01 5.057602003216743469e-02 1.087058931589126587e-01 -4.451770707964897156e-02 -8.479408919811248779e-02 -1.153673827648162842e-01 -1.569950729608535767e-01 3.690634369850158691e-01 1.728664189577102661e-01 1.210874244570732117e-01 2.151319086551666260e-01 8.029634505510330200e-02 8.528041839599609375e-02 -6.418763101100921631e-02 1.468477845191955566e-01 -1.862317174673080444e-01 -7.765109091997146606e-02 1.850660294294357300e-01 1.366766691207885742e-01 -4.199299961328506470e-02 1.770591437816619873e-01 2.220314592123031616e-01 3.869794607162475586e-01 2.050215452909469604e-01 -3.102944493293762207e-01 -1.967144161462783813e-01 2.423046976327896118e-01 -6.874537467956542969e-02
2.737513184547424316e-01 -1.285981684923171997e-01 -6.336282193660736084e-02 9.944232180714607239e-03 -3.717209100723266602e-01 6.870553642511367798e-02 1.264246106147766113e-01 -3.211684897541999817e-02 9.292843192815780640e-02 8.173204958438873291e-02 -3.901796638965606689e-01 1.393012851476669312e-01 9.972002357244491577e-02 1.481486707925796509e-01 2.331778705120086670e-01 4.206733107566833496e-01 -1.099238991737365723e-01 -1.308913528919219971e-01 -1.356180459260940552e-01 -1.368225365877151489e-01 -1.112823113799095154e-01 1.246433854103088379e-01 2.006572932004928589e-01 -2.805960923433303833e-02 -8.282649517059326172e-02 3.762648627161979675e-02 2.611456811428070068e-01 -1.644078791141510010e-01 -1.553577929735183716e-01 1.042843386530876160e-01 6.167080998420715332e-02 1.291898041963577271e-01
2.797245085239410400e-01 3.100237846374511719e-01 1.489782780408859253e-01 -4.638500884175300598e-02 7.620264589786529541e-02 -1.463702619075775146e-01 1.611339598894119263e-01 -4.011613726615905762e-01 1.547655789181590080e-03 -5.577091500163078308e-02 -1.710965186357498169e-01 2.624020278453826904e-01 -6.862630695104598999e-02 -3.217605873942375183e-02 2.989302575588226318e-01 -1.158709079027175903e-01 1.140985563397407532e-01 -1.011615060269832611e-02 -1.255890727043151855e-01 -2.029405385255813599e-01 7.589347660541534424e-02 1.379770338535308838e-01 1.648986637592315674e-01 -9.880985319614410400e-02 -8.685432374477386475e-02 3.145597279071807861e-01 5.594700202345848083e-02 3.667112067341804504e-02 -5.778197944164276123e-02 -2.899910509586334229e-01 1.550492346286773682e-01 1.520691066980361938e-01
1.295882090926170349e-02 2.016518265008926392e-01 2.107239887118339539e-02 4.573060572147369385e-02 1.304046958684921265e-01 1.437916159629821777e-01 -7.906430214643478394e-02 -1.072481423616409302e-01 5.022412538528442383e-02 6.470341980457305908e-02 4.413164034485816956e-02 1.058932915329933167e-01 -1.805084347724914551e-01 1.428176164627075195e-01 1.478763818740844727e-01 1.336815804243087769e-01 1.961825340986251831e-01 1.228093579411506653e-01 8.699928969144821167e-02 -2.696446776390075684e-01 -8.292338997125625610e-02 4.554514884948730469e-01 3.936738967895507812e-01 2.131998538970947266e-02 1.134333014488220215e-01 1.958587318658828735e-01 1.628986746072769165e-01 -2.986063659191131592e-01 -2.751442790031433105e-02 -2.102784365415573120e-01 2.690633833408355713e-01 -2.681040205061435699e-02
9.575099498033523560e-02 4.453571513295173645e-02 -1.003464981913566589e-01 -4.518084600567817688e-02 -1.002109870314598083e-01 -1.596302390098571777e-01 3.111719340085983276e-02 1.407372504472732544e-01 5.440057814121246338e-02 2.388805598020553589e-01 -1.819103360176086426e-01 3.078574240207672119e-01 1.501143127679824829e-01 -3.152015432715415955e-02 8.531480282545089722e-02 -1.322451140731573105e-02 2.001369893550872803e-01 -2.108402103185653687e-01 1.790407001972198486e-01 -3.280587792396545410e-01 -2.346716523170471191e-01 2.369343638420104980e-01 -1.956093609333038330e-01 2.409460544586181641e-01 -3.339206874370574951e-01 5.045923963189125061e-02 8.381718397140502930e-02 1.133796572685241699e-01 -1.162674501538276672e-01 1.636032462120056152e-01 1.613830775022506714e-01 2.638081610202789307e-01
4.683707654476165771e-01 1.571123898029327393e-01 9.626883268356323242e-02 -2.440975606441497803e-01 -6.372086703777313232e-02 -2.174104601144790649e-01 5.855111032724380493e-02 8.055800944566726685e-02 1.066667139530181885e-01 -7.615899294614791870e-02 -4.422959685325622559e-01 1.195464804768562317e-01 3.837845474481582642e-02 8.135162293910980225e-02 9.836667031049728394e-02 1.410313788801431656e-02 2.274277061223983765e-01 -1.468228399753570557e-01 4.730947688221931458e-02 -3.104011416435241699e-01 8.881799131631851196e-02 9.893984347581863403e-02 4.330326244235038757e-02 -1.186140440404415131e-02 1.398058682680130005e-01 -6.837726384401321411e-02 -9.620399773120880127e-02 2.118406146764755249e-01 -2.064557224512100220e-01 3.720146790146827698e-02 2.585817277431488037e-01 -8.739595068618655205e-04
1.220773756504058838e-01 8.705811947584152222e-02 8.734625577926635742e-02 -3.201482295989990234e-01 -2.535369694232940674e-01 3.356049060821533203e-01 -4.420807957649230957e-02 -4.645531252026557922e-02 5.589387193322181702e-02 3.127684891223907471e-01 -1.257252544164657593e-01 2.569125592708587646e-01 -1.168380156159400940e-01 1.778768748044967651e-01 3.257297910749912262e-03 -1.185525134205818176e-01 -1.214841753244400024e-01 -1.807374358177185059e-01 2.838899195194244385e-01 -2.754415869712829590e-01 -6.266047805547714233e-02 2.354594767093658447e-01 2.471522688865661621e-01 -1.363861411809921265e-01 4.625980556011199951e-02 -9.272047877311706543e-02 -1.428113281726837158e-01 -2.308574132621288300e-02 8.540973998606204987e-03 -4.468944296240806580e-02 -1.539092976599931717e-02 2.595050334930419922e-01
5.900763347744941711e-02 -8.844474703073501587e-02 5.990186706185340881e-02 1.559663191437721252e-02 -3.409703820943832397e-02 1.345154177397489548e-02 8.200605958700180054e-02 -7.427370548248291016e-02 2.600612305104732513e-02 1.361289471387863159e-01 -1.514160633087158203e-01 4.903857782483100891e-02 1.070355623960494995e-01 2.476584315299987793e-01 1.667900830507278442e-01 -1.050395239144563675e-02 -1.820431798696517944e-01 -1.481609791517257690e-01 1.323686093091964722e-01 -5.577598810195922852e-01 -5.783309461548924446e-04 -6.602896749973297119e-02 3.139363229274749756e-01 -1.992335021495819092e-01 1.706932112574577332e-02 1.560163348913192749e-01 3.683586418628692627e-01 -1.884025186300277710e-01 1.854718476533889771e-01 1.705276779830455780e-02 2.583788633346557617e-01 -4.933501780033111572e-02
5.108710378408432007e-02 2.762766480445861816e-01 -1.393704861402511597e-01 5.229226499795913696e-02 -1.549917757511138916e-01 -1.685206405818462372e-02 2.850483357906341553e-02 6.567891687154769897e-02 -4.939840734004974365e-02 -1.410021632909774780e-01 -3.316662833094596863e-02 1.581170260906219482e-01 6.094079837203025818e-02 -1.487213745713233948e-02 2.011539638042449951e-01 2.386896312236785889e-02 7.610300928354263306e-02 -5.817041918635368347e-02 -4.646162688732147217e-02 -3.415816724300384521e-01 -3.523785853758454323e-03 3.402572572231292725e-01 2.691529095172882080e-01 -1.393336355686187744e-01 2.689643390476703644e-02 2.523207962512969971e-01 2.516572177410125732e-01 1.242154017090797424e-01 -1.850750297307968140e-01 -3.517712950706481934e-01 3.730333149433135986e-01 1.109962724149227142e-02
-1.059952080249786377e-01 1.602338105440139771e-01 -6.925652176141738892e-02 -1.657957136631011963e-01 -1.076320782303810120e-01 1.834463030099868774e-01 -3.041495084762573242e-01 -1.238951981067657471e-01 8.106108754873275757e-02 4.276644438505172729e-02 -2.061430066823959351e-01 2.330380380153656006e-01 1.155276745557785034e-01 1.233303844928741455e-01 3.185496032238006592e-01 1.494950503110885620e-01 -8.479773998260498047e-02 -3.370802104473114014e-01 1.834734082221984863e-01 -2.198336124420166016e-01 1.856581680476665497e-02 1.333369910717010498e-01 2.203310877084732056e-01 1.530579477548599243e-02 1.764163076877593994e-01 9.387959726154804230e-03 -1.330058127641677856e-01 -2.812475431710481644e-03 -2.350284010171890259e-01 -2.524759471416473389e-01 -4.677442368119955063e-03 2.872456312179565430e-01
2.373804748058319092e-01 8.879917860031127930e-02 -2.748920917510986328e-01 4.116751998662948608e-02 -4.281349480152130127e-01 1.818925887346267700e-02 -1.074029598385095596e-02 1.438047438859939575e-01 -2.918603457510471344e-02 -1.316938363015651703e-02 -5.921931937336921692e-02 -7.823859900236129761e-02 1.291109472513198853e-01 7.628975063562393188e-02 1.581047177314758301e-01 1.563987880945205688e-02 1.927903853356838226e-02 -1.507185399532318115e-01 1.524564996361732483e-02 -3.253146409988403320e-01 -2.661713361740112305e-01 2.057238370180130005e-01 -1.549976528622210026e-03 6.122662499547004700e-02 -3.318356722593307495e-02 7.339118421077728271e-02 -1.215981766581535339e-01 -1.298629194498062134e-01 -3.038950860500335693e-01 2.029363214969635010e-01 -1.500889360904693604e-01 3.942385315895080566e-01
7.968343049287796021e-02 8.810404688119888306e-02 2.302415482699871063e-02 -6.522977352142333984e-02 -3.142983317375183105e-01 7.217589020729064941e-02 -1.050064712762832642e-02 1.065461635589599609e-01 -1.458933204412460327e-01 1.553723812103271484e-01 4.440059140324592590e-02 1.762961037456989288e-02 2.537523806095123291e-01 -6.383109837770462036e-02 1.369130462408065796e-01 1.851130425930023193e-01 1.222049817442893982e-01 -1.586787402629852295e-01 1.866562664508819580e-01 -2.673018574714660645e-01 6.302348524332046509e-02 1.704889982938766479e-01 5.459086969494819641e-02 -3.087417595088481903e-02 8.810554444789886475e-02 -2.172128558158874512e-01 -1.056093275547027588e-01 -3.083811700344085693e-01 -5.686554908752441406e-01 6.315152160823345184e-03 1.642204374074935913e-01 -3.891392424702644348e-02
-3.975982591509819031e-02 1.917308568954467773e-01 -1.881841421127319336e-01 8.540234714746475220e-02 -1.154251471161842346e-01 8.834370225667953491e-02 1.048240512609481812e-01 1.679730862379074097e-01 1.701699644327163696e-01 1.865671016275882721e-02 -1.217966973781585693e-01 1.811242252588272095e-01 1.454435884952545166e-01 -2.164924740791320801e-01 2.331331968307495117e-01 2.314848452806472778e-02 1.651864945888519287e-01 -2.808116972446441650e-01 -1.147377267479896545e-01 -2.030362635850906372e-01 -5.559824779629707336e-02 1.487495452165603638e-01 2.623561620712280273e-01 4.529166501015424728e-03 -5.709408596158027649e-02 3.389563262462615967e-01 3.442066311836242676e-01 1.145249977707862854e-01 -2.218417376279830933e-01 -2.978045344352722168e-01 1.157571300864219666e-01 -5.585366860032081604e-02
-1.012126449495553970e-02 3.958493471145629883e-02 9.397687017917633057e-02 2.785501182079315186e-01 -4.339290857315063477e-01 4.737703874707221985e-02 8.367916196584701538e-02 -2.259691953659057617e-01 -9.754652529954910278e-02 3.217662498354911804e-02 -1.082865521311759949e-01 5.177486538887023926e-01 -1.379112452268600464e-01 -9.780387580394744873e-02 2.165435254573822021e-01 8.480357378721237183e-02 1.287202239036560059e-01 -1.562062501907348633e-01 2.213570922613143921e-01 -1.921757459640502930e-01 -7.295846939086914062e-02 1.998723596334457397e-01 -3.199682570993900299e-03 -1.108058616518974304e-01 3.098936565220355988e-02 1.829003393650054932e-01 8.931234478950500488e-03 6.401230394840240479e-02 -8.504697121679782867e-03 4.118164628744125366e-02 2.259742617607116699e-01 1.200610250234603882e-01
2.004214748740196228e-02 2.507644891738891602e-01 -7.427033036947250366e-02 2.767302468419075012e-02 -2.419523596763610840e-01 -2.812193706631660461e-02 6.758263800293207169e-03 1.365369558334350586e-01 2.039631307125091553e-01 -1.445093221263960004e-04 -1.336857769638299942e-02 -6.729504559189081192e-03 2.328960783779621124e-02 1.021654978394508362e-01 2.994220554828643799e-01 1.522370278835296631e-01 3.902768343687057495e-02 -2.921189069747924805e-01 1.130768656730651855e-01 -4.915742874145507812e-01 -3.171301782131195068e-01 -1.823588088154792786e-02 4.119997099041938782e-02 -1.388206961564719677e-03 2.383611053228378296e-01 -4.167061299085617065e-02 1.747863292694091797e-01 2.027091234922409058e-01 -1.006728485226631165e-01 1.066700816154479980e-01 -3.017898201942443848e-01 1.013952959328889847e-02
2.997668683528900146e-01 3.553992509841918945e-01 1.016589179635047913e-01 -6.659805029630661011e-02 -5.420744791626930237e-02 2.398519515991210938e-01 1.768958270549774170e-01 -9.262289851903915405e-02 -1.391264945268630981e-01 -1.121651977300643921e-01 -2.374149486422538757e-02 2.852151989936828613e-01 2.019473761320114136e-01 1.321400254964828491e-01 2.978357672691345215e-01 3.147370517253875732e-01 3.968859016895294189e-01 4.857623577117919922e-02 -7.191347330808639526e-02 -1.397703438997268677e-01 3.455699980258941650e-02 7.517266273498535156e-02 2.222124040126800537e-01 -1.494050920009613037e-01 -1.074880510568618774e-01 1.147638261318206787e-01 -1.929419115185737610e-02 -1.233889907598495483e-01 -2.265528775751590729e-02 -1.205501961521804333e-03 -1.606439240276813507e-02 -6.811682134866714478e-02
-6.743802689015865326e-03 2.773202359676361084e-01 -1.877809911966323853e-01 -1.700580567121505737e-01 -2.580269277095794678e-01 -1.680107116699218750e-01 -1.074878275394439697e-01 -5.978192016482353210e-02 9.559276700019836426e-02 7.426412403583526611e-02 -3.902953863143920898e-01 1.926231235265731812e-01 5.118543282151222229e-02 -5.047424510121345520e-02 -1.994992941617965698e-01 -3.705075681209564209e-01 8.478166908025741577e-02 -7.553316652774810791e-02 1.430484801530838013e-01 -2.775276005268096924e-01 -3.884774819016456604e-02 -6.042669061571359634e-03 2.289159893989562988e-01 -1.013930812478065491e-01 -1.520934700965881348e-01 1.895126402378082275e-01 1.057696491479873657e-01 -1.943348050117492676e-01 -1.668163836002349854e-01 -9.856050461530685425e-02 8.344813436269760132e-02 -1.883886903524398804e-01
1.129468828439712524e-01 2.053638249635696411e-01 1.893937289714813232e-01 1.414559632539749146e-01 3.490883857011795044e-02 -7.270872592926025391e-02 -1.199767142534255981e-01 -1.861816495656967163e-01 -3.389126807451248169e-02 1.015200838446617126e-01 -2.433984726667404175e-01 1.201763525605201721e-01 -3.616627305746078491e-02 2.294514700770378113e-02 4.497895538806915283e-01 -1.862082183361053467e-01 1.494922339916229248e-01 -1.932605504989624023e-01 2.770255804061889648e-01 -2.996450364589691162e-01 8.664590120315551758e-02 9.059543907642364502e-02 2.265921682119369507e-01 -3.797118365764617920e-02 -3.414593040943145752e-01 -1.233260263688862324e-03 -1.329703181982040405e-01 -1.435866951942443848e-01 -5.311576277017593384e-02 -1.304191648960113525e-01 3.341606259346008301e-02 1.977294087409973145e-01
3.346986174583435059e-01 1.292653828859329224e-01 -6.886968016624450684e-02 1.926790177822113037e-01 -3.622601330280303955e-01 -1.872736513614654541e-01 2.492477893829345703e-01 4.077531397342681885e-02 -8.385074138641357422e-02 1.232893168926239014e-01 1.146838515996932983e-01 -7.590062450617551804e-03 -2.065582871437072754e-01 -9.647097438573837280e-02 5.997646227478981018e-02 -3.714751510415226221e-04 1.547331362962722778e-01 -1.245758980512619019e-01 -1.358637660741806030e-01 -5.178980827331542969e-01 -9.514199197292327881e-02 1.704761683940887451e-01 5.254476889967918396e-02 -2.480811327695846558e-01 -5.251296609640121460e-02 7.053005695343017578e-02 1.232956573367118835e-01 -2.292957305908203125e-01 4.261291027069091797e-02 -3.228072077035903931e-03 -4.785665869712829590e-02 1.056237146258354187e-02
-2.666049003601074219e-01 1.308270543813705444e-01 -1.422821879386901855e-01 1.810372024774551392e-01 2.146457508206367493e-02 1.138892471790313721e-01 1.729669123888015747e-01 1.248574852943420410e-01 -1.875781267881393433e-01 1.863003522157669067e-01 -9.672719240188598633e-02 1.748131215572357178e-01 -6.731149274855852127e-03 2.039166726171970367e-02 3.974943980574607849e-02 2.969773411750793457e-01 -2.622103877365589142e-02 -3.551255762577056885e-01 1.036351770162582397e-01 -1.902474611997604370e-01 -5.484524369239807129e-02 3.219113349914550781e-01 1.231069415807723999e-01 -3.631760179996490479e-01 -9.531977772712707520e-02 2.388935685157775879e-01 1.418124735355377197e-01 -2.513762414455413818e-01 -1.908436603844165802e-02 1.321637034416198730e-01 6.374326348304748535e-02 3.207062184810638428e-02
-3.514754772186279297e-02 -1.450803130865097046e-01 6.845969706773757935e-02 -1.969686448574066162e-01 -2.033629119396209717e-01 2.372975051403045654e-01 -1.593327522277832031e-01 -3.008287586271762848e-02 -2.403590679168701172e-01 1.469410117715597153e-02 -3.189967274665832520e-01 2.585345208644866943e-01 1.616125367581844330e-02 3.545244038105010986e-02 2.252436578273773193e-01 8.127564936876296997e-02 -1.190950423479080200e-01 -1.674917489290237427e-01 2.436750233173370361e-01 -5.041360259056091309e-01 -1.320543587207794189e-01 1.924961358308792114e-01 1.491237580776214600e-01 -1.199967116117477417e-01 1.072561219334602356e-01 1.012814342975616455e-01 -2.150540053844451904e-02 1.544308215379714966e-01 1.405205875635147095e-01 9.321863204240798950e-02 -2.311814203858375549e-02 5.373172089457511902e-02
8.551044762134552002e-02 1.140157878398895264e-01 1.686705201864242554e-01 -1.946199536323547363e-01 -2.763962447643280029e-01 4.690532013773918152e-02 -1.307528000324964523e-02 4.467544704675674438e-02 1.181941386312246323e-02 2.147329151630401611e-01 -2.571132481098175049e-01 1.021727398037910461e-01 -1.594516783952713013e-01 1.516347080469131470e-01 -1.091920584440231323e-01 3.259861767292022705e-01 2.332077473402023315e-01 -2.241385281085968018e-01 -9.907601401209831238e-03 -2.239802926778793335e-01 4.283703863620758057e-02 -2.215176075696945190e-02 2.739665508270263672e-01 -1.827536225318908691e-01 -9.077264368534088135e-02 2.765819430351257324e-01 -8.837103098630905151e-02 -1.551664471626281738e-01 -1.283000106923282146e-03 5.743991211056709290e-02 4.158133268356323242e-02 3.948047757148742676e-01
1.714748442173004150e-01 6.477980315685272217e-02 2.178279459476470947e-01 -6.681977771222591400e-03 -4.086048156023025513e-02 3.309483826160430908e-02 5.930087342858314514e-02 1.456227526068687439e-02 -6.570243835449218750e-02 1.679838597774505615e-01 5.576377362012863159e-02 3.373875319957733154e-01 -1.440186798572540283e-02 8.060952275991439819e-02 -1.413807868957519531e-01 1.948876380920410156e-01 1.890539824962615967e-01 -1.036660671234130859e-01 2.440807819366455078e-01 -2.613576650619506836e-01 -1.761563681066036224e-02 1.908711940050125122e-01 2.747145891189575195e-01 -3.326199352741241455e-01 2.957838773727416992e-01 6.667898595333099365e-02 -1.766372472047805786e-02 -1.653207391500473022e-01 -1.435296982526779175e-01 2.832577526569366455e-01 -1.495704501867294312e-01 2.413726150989532471e-01
-8.236587047576904297e-02 -8.727404475212097168e-02 -7.370407879352569580e-02 1.433583255857229233e-02 -1.531477272510528564e-01 1.883797943592071533e-01 -2.174917310476303101e-01 9.837458282709121704e-02 -3.507212549448013306e-02 -1.484991759061813354e-01 -2.998799383640289307e-01 2.538522481918334961e-01 7.426252961158752441e-02 2.140038013458251953e-01 1.965243816375732422e-01 2.600764930248260498e-01 -5.857229605317115784e-02 -1.558701843023300171e-01 6.571364402770996094e-02 -3.492754697799682617e-01 6.389202177524566650e-02 3.086998462677001953e-01 2.739515900611877441e-01 -1.324204951524734497e-01 3.071256875991821289e-01 -1.503377407789230347e-01 1.878254562616348267e-01 2.231813594698905945e-02 -7.984095066785812378e-02 8.965951204299926758e-02 6.679355353116989136e-02 1.059979572892189026e-01
1.347802132368087769e-01 9.117083996534347534e-02 -7.368090003728866577e-02 4.190863296389579773e-02 5.933167412877082825e-02 1.119138523936271667e-01 -1.671840548515319824e-01 -1.455379873514175415e-01 -3.153714910149574280e-02 1.195715516805648804e-01 -1.354012638330459595e-01 4.697116911411285400e-01 8.100213482975959778e-03 1.265411078929901123e-01 2.418607473373413086e-01 -8.672881126403808594e-02 2.280234843492507935e-01 -2.348522692918777466e-01 3.495043218135833740e-01 -2.170698791742324829e-01 -6.771207321435213089e-03 1.069207489490509033e-01 2.419812977313995361e-01 -2.004057317972183228e-01 -1.167355403304100037e-01 -6.080416962504386902e-02 -1.206927224993705750e-01 -6.959167867898941040e-02 4.335871338844299316e-02 -3.035358786582946777e-01 -6.567879766225814819e-02 2.076750248670578003e-01
-1.251925081014633179e-01 3.300204575061798096e-01 1.084204018115997314e-01 -2.441449463367462158e-01 -2.807824313640594482e-01 -7.225657254457473755e-02 -7.092208415269851685e-02 -1.301596462726593018e-01 4.169374704360961914e-02 2.488831132650375366e-01 -3.645797818899154663e-02 2.136318683624267578e-01 -2.039791457355022430e-02 2.325052022933959961e-01 1.885273680090904236e-02 1.177438944578170776e-01 -6.659595761448144913e-03 -2.156625688076019287e-02 2.279754281044006348e-01 1.143596768379211426e-01 -1.851616799831390381e-01 1.828479170799255371e-01 4.125058948993682861e-01 -1.157831326127052307e-01 -6.607022136449813843e-02 1.539717465639114380e-01 1.124386489391326904e-01 -6.064970791339874268e-02 -2.747834324836730957e-01 2.815562784671783447e-01 4.709926247596740723e-02 2.098596841096878052e-02
1.847800612449645996e-01 -2.960981987416744232e-02 -2.584687061607837677e-02 -2.472061514854431152e-01 -1.869673132896423340e-01 -4.558367282152175903e-02 -1.300715357065200806e-01 -5.244130641222000122e-02 8.079677075147628784e-02 9.564405679702758789e-02 -7.806824892759323120e-02 1.828361488878726959e-02 1.526726484298706055e-01 2.519109547138214111e-01 1.899682730436325073e-01 3.451367914676666260e-01 -1.095842570066452026e-01 -9.017615765333175659e-02 -2.574538998305797577e-02 -4.662888050079345703e-01 -5.342307686805725098e-02 6.076111644506454468e-02 2.142605036497116089e-01 -1.445661038160324097e-01 -3.299193456768989563e-02 1.955807060003280640e-01 2.682780325412750244e-01 -2.317869514226913452e-01 -8.100323379039764404e-02 9.420527517795562744e-02 1.211303174495697021e-01 -2.751148939132690430e-01
1.174216791987419128e-01 4.252486824989318848e-01 -1.937575191259384155e-01 -9.225925803184509277e-02 -1.294516474008560181e-01 -1.450708135962486267e-02 2.260755300521850586e-01 -1.371825784444808960e-01 -1.259417384862899780e-01 -1.511737471446394920e-03 -6.761903315782546997e-02 2.229143381118774414e-01 -4.871593043208122253e-02 -7.660917937755584717e-02 2.476155012845993042e-02 1.253757029771804810e-01 1.252981126308441162e-01 1.250878870487213135e-01 -2.158764563500881195e-02 -3.152618706226348877e-01 1.128615438938140869e-01 2.797198295593261719e-01 2.176626324653625488e-01 1.022652313113212585e-01 -6.705805659294128418e-02 2.345747798681259155e-01 7.608363777399063110e-02 2.013830691576004028e-01 -3.231197893619537354e-01 -1.522525250911712646e-01 9.816777706146240234e-02 2.336976677179336548e-01
-2.506228908896446228e-02 7.665830105543136597e-02 -2.734056413173675537e-01 -3.424653410911560059e-02 -2.556134760379791260e-02 -4.567918181419372559e-02 -2.543186536058783531e-03 -1.567398607730865479e-01 5.766620859503746033e-03 2.422721534967422485e-01 -1.320383744314312935e-03 -2.509608631953597069e-03 -1.150614246726036072e-01 5.378824099898338318e-02 -1.979198604822158813e-01 1.910693198442459106e-01 3.782609701156616211e-01 -1.400823146104812622e-01 7.624283432960510254e-02 -4.775241017341613770e-01 4.334304109215736389e-02 2.384220957756042480e-01 2.735876142978668213e-01 2.122560702264308929e-02 -5.777129437774419785e-03 2.668777704238891602e-01 6.111385673284530640e-02 -2.838763296604156494e-01 1.445363648235797882e-02 -1.465208083391189575e-01 1.627786606550216675e-01 7.338874787092208862e-02
-5.112904123961925507e-03 -7.016262412071228027e-02 -8.787100762128829956e-02 1.292860954999923706e-01 -2.180766016244888306e-01 3.407176136970520020e-01 1.856326758861541748e-01 5.965291708707809448e-02 5.515182856470346451e-03 1.405136585235595703e-01 -2.613602764904499054e-02 1.795356124639511108e-01 -3.164436668157577515e-03 -7.780861109495162964e-02 1.074771732091903687e-01 -2.756775915622711182e-01 8.004174567759037018e-03 -5.373184382915496826e-02 1.772169768810272217e-01 -4.353465437889099121e-01 9.692265093326568604e-02 3.471429646015167236e-01 1.946852654218673706e-01 -1.902175098657608032e-01 -6.199534982442855835e-02 -6.249182298779487610e-02 9.237837046384811401e-02 1.633393615484237671e-01 -2.561537325382232666e-01 -4.689001291990280151e-02 -1.824485696852207184e-02 2.892529368400573730e-01
-6.668357551097869873e-02 7.035589660517871380e-04 1.379370540380477905e-01 -1.491987407207489014e-01 -1.313957571983337402e-01 2.787124216556549072e-01 -2.231160998344421387e-01 1.368208527565002441e-01 -4.782905336469411850e-03 -2.965428680181503296e-02 -2.479850053787231445e-01 3.045058846473693848e-01 1.186197251081466675e-01 1.401091217994689941e-01 1.435073912143707275e-01 1.752962470054626465e-01 -1.992945000529289246e-02 -1.610177755355834961e-01 1.260736137628555298e-01 -5.166220068931579590e-01 -7.411918044090270996e-02 4.450920224189758301e-02 2.365591377019882202e-01 -3.193803876638412476e-02 4.394765943288803101e-02 8.364300429821014404e-02 -1.312865614891052246e-01 1.680882126092910767e-01 -1.109628658741712570e-02 -1.138018444180488586e-01 -3.068896234035491943e-01 1.242107599973678589e-01
-1.380563974380493164e-01 2.167298942804336548e-01 -1.264704018831253052e-01 -1.536649912595748901e-01 -8.727350085973739624e-02 1.867260970175266266e-02 -4.612839594483375549e-02 2.090990543365478516e-02 7.534781843423843384e-02 -6.466172635555267334e-02 -3.802946507930755615e-01 2.073703557252883911e-01 -1.990876793861389160e-01 3.104926943778991699e-01 3.687559366226196289e-01 3.463652729988098145e-02 -1.277375668287277222e-01 1.401146346324821934e-05 1.816580295562744141e-01 -4.383088350296020508e-01 -1.050166040658950806e-01 1.633856445550918579e-02 2.362239640206098557e-03 -4.301265999674797058e-02 1.070659793913364410e-02 9.708398580551147461e-02 2.341753691434860229e-01 8.290383219718933105e-02 1.788156181573867798e-01 2.234486490488052368e-01 1.574624888598918915e-02 7.167802006006240845e-02
1.405219286680221558e-01 -1.057097911834716797e-01 -2.287057340145111084e-01 -1.902627497911453247e-01 -5.944884940981864929e-02 1.266239881515502930e-01 5.664041265845298767e-02 -1.143020093441009521e-01 4.309358540922403336e-03 3.218392133712768555e-01 4.640130326151847839e-03 3.607373833656311035e-01 2.287890911102294922e-01 -8.512991666793823242e-02 5.101989582180976868e-02 -5.416068062186241150e-02 -2.230914980173110962e-01 -3.589045107364654541e-01 1.337297111749649048e-01 -2.861073315143585205e-01 -1.513504832983016968e-01 2.264793962240219116e-01 1.423575133085250854e-01 -1.433433890342712402e-01 -2.621894180774688721e-01 -7.451381534337997437e-02 -5.591320618987083435e-02 -2.243981696665287018e-03 -3.372130915522575378e-02 -1.809656918048858643e-01 -4.961238801479339600e-02 1.968296617269515991e-01
1.268573850393295288e-01 2.674788236618041992e-01 -1.152520701289176941e-01 -8.364829421043395996e-02 -2.591502368450164795e-01 9.257370233535766602e-02 1.331005394458770752e-01 -2.129402309656143188e-01 1.130851358175277710e-01 -4.643309116363525391e-02 -6.829285621643066406e-02 6.317072361707687378e-02 2.025697827339172363e-01 8.924900740385055542e-02 2.550593316555023193e-01 -4.686717689037322998e-02 1.783849298954010010e-01 -5.688540637493133545e-02 -3.012677729129791260e-01 -2.074500471353530884e-01 -1.759249567985534668e-01 1.788949519395828247e-01 3.626992404460906982e-01 -1.830644160509109497e-01 6.698647886514663696e-02 2.244636863470077515e-01 2.061849683523178101e-01 1.635405123233795166e-01 -1.448893994092941284e-01 -1.679383665323257446e-01 9.776832163333892822e-02 -1.835454255342483521e-01
1.957194805145263672e-01 1.371885836124420166e-01 -7.674235105514526367e-02 4.308691620826721191e-02 -2.098916620016098022e-01 6.439133733510971069e-02 2.654028534889221191e-01 -2.177561260759830475e-02 -8.195388317108154297e-02 7.930377125740051270e-02 8.096183836460113525e-02 1.425959449261426926e-02 -1.089845784008502960e-02 2.021919339895248413e-01 3.636426627635955811e-01 8.539796620607376099e-02 6.928993016481399536e-02 -2.920090854167938232e-01 1.073213219642639160e-01 -2.602927982807159424e-01 3.077082633972167969e-01 4.164942204952239990e-01 5.879132449626922607e-02 3.964187204837799072e-02 -2.978572249412536621e-02 1.174584776163101196e-01 1.100696697831153870e-01 1.738806217908859253e-01 -1.170306056737899780e-01 1.898146122694015503e-01 1.609402894973754883e-01 2.013449966907501221e-01
-1.172409653663635254e-01 4.975894093513488770e-01 -4.267300944775342941e-03 -1.740453392267227173e-01 -8.066518604755401611e-02 5.323765799403190613e-02 2.041184157133102417e-01 3.485805913805961609e-02 3.355816006660461426e-02 9.598983824253082275e-02 -1.666176170110702515e-01 -7.137579377740621567e-03 2.482752352952957153e-01 1.623795777559280396e-01 2.245290130376815796e-01 -8.172006905078887939e-02 -1.588498204946517944e-01 -1.934671252965927124e-01 -1.120857372879981995e-01 -1.713665276765823364e-01 -4.332963004708290100e-02 4.481097161769866943e-01 2.749214470386505127e-01 -2.196371406316757202e-01 -2.726429887115955353e-02 7.225233316421508789e-02 -1.531961653381586075e-02 5.820710677653551102e-03 3.982502967119216919e-02 -1.302862018346786499e-01 7.472098618745803833e-02 -1.068017631769180298e-01
3.696235418319702148e-01 9.698109328746795654e-02 1.003591530025005341e-02 -2.165056765079498291e-01 -2.831555008888244629e-01 -3.917773440480232239e-02 7.172224670648574829e-02 -2.939678169786930084e-02 2.962837517261505127e-01 4.170677065849304199e-02 -2.286221832036972046e-01 3.542188405990600586e-01 2.143665589392185211e-02 2.199346125125885010e-01 1.080889552831649780e-01 3.837095946073532104e-02 -1.824121326208114624e-01 1.653742790222167969e-01 1.742883175611495972e-01 -1.758989989757537842e-01 -1.795933246612548828e-01 1.133668869733810425e-01 2.364084720611572266e-01 -2.106872573494911194e-02 1.436067670583724976e-01 1.068078503012657166e-01 -1.769639402627944946e-01 -2.718881964683532715e-01 1.309819053858518600e-02 -7.663331180810928345e-02 -1.515818238258361816e-01 1.893689855933189392e-02
1.412099972367286682e-02 1.252959370613098145e-01 6.499705463647842407e-02 -9.914707392454147339e-03 -2.408694326877593994e-01 1.697552949190139771e-01 -2.090054750442504883e-02 3.298133909702301025e-01 -2.006998984143137932e-03 1.723154634237289429e-01 -5.431493278592824936e-03 9.035358577966690063e-02 4.706297814846038818e-02 8.414699882268905640e-02 3.642079830169677734e-01 1.531523466110229492e-01 -1.424845010042190552e-01 -4.124018549919128418e-02 -3.198447450995445251e-02 -4.177685678005218506e-01 1.589329987764358521e-01 3.058317005634307861e-01 7.502340525388717651e-02 -3.237916231155395508e-01 1.531844586133956909e-01 -5.872585624456405640e-02 -5.247467011213302612e-02 1.259637326002120972e-01 -1.533468365669250488e-01 -1.217288747429847717e-01 8.772280812263488770e-02 2.491177469491958618e-01
1.458755880594253540e-01 -8.546915650367736816e-02 -1.375122070312500000e-01 -2.398658692836761475e-01 -1.186955496668815613e-01 8.769581466913223267e-02 6.256072223186492920e-02 7.839956134557723999e-02 -9.740070253610610962e-02 1.678321361541748047e-01 1.281475089490413666e-02 3.708546161651611328e-01 1.132856979966163635e-01 8.025249838829040527e-02 1.983459852635860443e-02 -1.347956508398056030e-01 -2.740573585033416748e-01 -2.063117474317550659e-01 2.423373609781265259e-01 -3.617185950279235840e-01 -2.806843817234039307e-01 4.701973125338554382e-02 1.431437283754348755e-01 -1.365067213773727417e-01 -2.039470821619033813e-01 -3.761128336191177368e-02 1.460153758525848389e-01 1.131107583642005920e-01 -1.305249035358428955e-01 -2.980153858661651611e-01 -1.188044026494026184e-01 1.596716791391372681e-01
1.671486794948577881e-01 3.022580444812774658e-01 3.033531010150909424e-01 -2.406363934278488159e-01 1.815755665302276611e-01 -5.547047033905982971e-02 3.961444497108459473e-01 -2.820581495761871338e-01 -8.840336650609970093e-02 -8.545350283384323120e-02 -9.926652163267135620e-02 1.748235523700714111e-01 2.227564603090286255e-01 -1.408147066831588745e-01 1.226090490818023682e-01 1.178719103336334229e-01 1.043348237872123718e-01 -5.738456547260284424e-02 2.866361476480960846e-02 -2.783799767494201660e-01 1.741260173730552197e-03 1.491933614015579224e-01 1.569555848836898804e-01 -9.777206182479858398e-02 -2.301426976919174194e-01 2.344750761985778809e-01 -1.055477634072303772e-01 -6.064955145120620728e-02 -1.020337045192718506e-01 1.092073619365692139e-01 2.827374823391437531e-02 -9.734760224819183350e-02
2.800552546977996826e-01 -1.880438178777694702e-01 5.060307215899229050e-03 2.800653576850891113e-01 -2.673020362854003906e-01 -6.014135852456092834e-02 3.933441359549760818e-03 -3.215628862380981445e-01 7.752851117402315140e-03 5.498686805367469788e-03 -8.617153018712997437e-02 3.498279750347137451e-01 -6.610699743032455444e-02 3.704591095447540283e-02 1.274452954530715942e-01 8.515764027833938599e-02 2.436556108295917511e-02 -2.117475681006908417e-02 3.283478021621704102e-01 -3.555530607700347900e-01 -1.957353204488754272e-02 1.968995481729507446e-01 1.012210473418235779e-01 -5.358179565519094467e-03 -1.567006111145019531e-01 1.878920644521713257e-01 1.105884760618209839e-01 9.906601160764694214e-02 -5.104842036962509155e-02 1.857417821884155273e-02 2.393711507320404053e-01 2.080325186252593994e-01
1.588778346776962280e-01 2.790570855140686035e-01 -1.198567077517509460e-01 1.087671238929033279e-02 -1.580619486048817635e-03 -1.616219431161880493e-01 7.363864779472351074e-02 2.620853781700134277e-01 -3.695134446024894714e-02 5.984849482774734497e-02 -1.403408646583557129e-01 1.056106537580490112e-01 -2.308354675769805908e-01 2.167148888111114502e-01 -1.712485253810882568e-01 -1.931755430996417999e-02 -1.213486194610595703e-01 -4.057809710502624512e-01 4.494085535407066345e-02 -3.062779307365417480e-01 -9.852628409862518311e-02 3.054852485656738281e-01 1.068184003233909607e-01 -7.214563339948654175e-02 1.419001221656799316e-01 1.336699277162551880e-01 1.151614189147949219e-01 -8.424763381481170654e-02 -2.429926693439483643e-01 7.331530749797821045e-02 9.123603254556655884e-02 3.007631599903106689e-01
4.945440962910652161e-02 4.528584778308868408e-01 2.431438863277435303e-02 -7.945944368839263916e-02 -2.098273299634456635e-02 1.148315966129302979e-01 1.304671466350555420e-01 -1.880806833505630493e-01 7.482509315013885498e-02 2.017711848020553589e-02 -6.133800745010375977e-02 -1.095680147409439087e-01 1.644953489303588867e-01 4.638615995645523071e-02 4.799131769686937332e-03 -1.952078789472579956e-01 1.639767289161682129e-01 -2.873277962207794189e-01 2.289027348160743713e-02 -5.254497528076171875e-01 4.371094983071088791e-03 8.439955860376358032e-02 5.740946158766746521e-02 1.381080448627471924e-01 8.114906400442123413e-02 -1.691538393497467041e-01 1.196448877453804016e-01 -8.157556504011154175e-02 -2.460209839046001434e-02 -1.295843422412872314e-01 3.032070100307464600e-01 2.221587002277374268e-01
-3.302193433046340942e-02 -1.220976039767265320e-01 1.163322594948112965e-03 -4.139270260930061340e-02 -7.503953576087951660e-02 9.383973479270935059e-02 1.151597574353218079e-01 -3.872027620673179626e-02 9.227955341339111328e-02 1.750212758779525757e-01 1.957256905734539032e-02 1.541561931371688843e-01 9.421197324991226196e-02 1.975369006395339966e-01 2.385911941528320312e-01 1.388402581214904785e-01 -2.775585651397705078e-01 -1.882270574569702148e-01 -1.182662229984998703e-02 -5.519649386405944824e-01 5.085964500904083252e-02 8.371498435735702515e-02 6.048522144556045532e-02 -1.356375217437744141e-01 -5.696738883852958679e-02 1.858644932508468628e-01 2.979258894920349121e-01 -1.926151961088180542e-01 7.900122553110122681e-02 -6.550986319780349731e-02 3.696815967559814453e-01 -7.695521414279937744e-02
1.129735857248306274e-01 -1.610811799764633179e-01 8.853536844253540039e-02 -1.116644591093063354e-01 1.085991319268941879e-02 -8.876148611307144165e-02 5.300221964716911316e-02 1.510459333658218384e-01 9.955903887748718262e-02 1.821947544813156128e-01 -3.405230818316340446e-03 3.618617057800292969e-01 2.009626105427742004e-02 2.415710389614105225e-01 -1.092904582619667053e-01 -2.336135692894458771e-02 3.749676942825317383e-01 2.129939151927828789e-03 1.747186481952667236e-01 -4.187642633914947510e-01 2.778249420225620270e-02 1.718670502305030823e-02 3.081810772418975830e-01 -3.967501595616340637e-02 3.818538505584001541e-03 -6.203492358326911926e-02 -5.839159712195396423e-02 -1.292099207639694214e-01 -2.724490761756896973e-01 3.077277839183807373e-01 2.582233585417270660e-02 1.561313718557357788e-01
4.468121379613876343e-02 1.406033188104629517e-01 -1.410940140485763550e-01 -2.271465659141540527e-01 -2.432952076196670532e-01 -6.691019237041473389e-02 -4.555157944560050964e-02 -3.826197087764739990e-01 2.413208782672882080e-01 -9.807043708860874176e-03 -2.853356599807739258e-01 1.988469064235687256e-01 6.914894282817840576e-02 5.489793419837951660e-02 1.794262230396270752e-01 -2.230825424194335938e-01 1.263228505849838257e-01 1.046771556138992310e-02 -6.468438357114791870e-02 -1.022960692644119263e-01 -2.590218484401702881e-01 1.902858465909957886e-01 3.642449080944061279e-01 -2.477345764636993408e-01 -7.126583904027938843e-02 1.485415846109390259e-01 1.243840456008911133e-01 1.004606336355209351e-01 -1.808351576328277588e-01 -8.636326529085636139e-03 9.913499653339385986e-02 4.659694060683250427e-02
-1.269250214099884033e-01 1.669170260429382324e-01 2.316175773739814758e-02 1.244712695479393005e-01 -1.987193077802658081e-01 -6.850233674049377441e-02 3.381114602088928223e-01 -3.384990394115447998e-01 -1.173579990863800049e-01 -1.049104109406471252e-01 -2.978355390951037407e-03 1.699668020009994507e-01 1.628636419773101807e-01 2.839282341301441193e-02 1.651759594678878784e-01 2.705738320946693420e-02 -2.393297851085662842e-02 -4.418476298451423645e-02 2.969157099723815918e-01 -3.308530747890472412e-01 2.445001155138015747e-01 2.361609339714050293e-01 2.680432796478271484e-01 -7.404037564992904663e-02 -1.812194138765335083e-01 3.118695318698883057e-02 -5.152063444256782532e-02 4.191819950938224792e-02 -1.742661893367767334e-01 3.921649605035781860e-02 4.586233757436275482e-03 3.077534437179565430e-01
1.238569989800453186e-01 4.918070733547210693e-01 1.608592718839645386e-01 -1.060589402914047241e-01 -1.129088550806045532e-01 9.141743183135986328e-02 1.736823916435241699e-01 -6.608550250530242920e-02 -1.831271052360534668e-01 1.730493307113647461e-01 7.705418020486831665e-02 -1.012329310178756714e-01 -4.997429251670837402e-02 -8.498688787221908569e-02 1.326808631420135498e-01 1.033652350306510925e-01 2.428037822246551514e-01 -3.572697192430496216e-02 -8.659659069962799549e-04 -4.623838365077972412e-01 7.717332988977432251e-02 3.281495571136474609e-01 2.713707089424133301e-01 4.579633846879005432e-02 5.720563605427742004e-02 4.813260585069656372e-02 -1.711843609809875488e-01 -1.045894026756286621e-01 -4.863166064023971558e-02 -9.093164652585983276e-02 4.768879152834415436e-03 1.115856245160102844e-01
4.973230883479118347e-02 -1.337084919214248657e-01 1.595272570848464966e-01 2.193563245236873627e-02 -6.970323622226715088e-02 1.120077818632125854e-01 -1.964756846427917480e-01 1.545713394880294800e-01 9.309379383921623230e-03 -2.765056304633617401e-02 -2.613076865673065186e-01 1.730295717716217041e-01 -1.675204373896121979e-02 2.918756306171417236e-01 3.205215632915496826e-01 -1.793814599514007568e-01 -1.472711656242609024e-02 -2.555865347385406494e-01 1.819787472486495972e-01 -3.954601287841796875e-01 -6.724657118320465088e-02 2.673127651214599609e-01 2.434794753789901733e-01 -1.419602036476135254e-01 2.127237319946289062e-01 1.665732562541961670e-01 1.185734346508979797e-01 1.797533482313156128e-01 -2.106437273323535919e-02 7.625054568052291870e-02 7.756592333316802979e-02 -1.107272058725357056e-01
-1.167930141091346741e-01 7.038748264312744141e-02 3.166909143328666687e-02 -1.949867755174636841e-01 -1.472816765308380127e-01 1.353162527084350586e-01 -1.568664908409118652e-01 3.616813197731971741e-02 -1.271090656518936157e-01 2.586277388036251068e-02 -3.206431269645690918e-01 2.396158576011657715e-01 -2.278511039912700653e-02 1.880862712860107422e-01 2.522306740283966064e-01 2.066121846437454224e-01 -5.506594479084014893e-02 -1.008446887135505676e-01 7.663629949092864990e-02 -4.895714819431304932e-01 -1.735876798629760742e-01 1.687435954809188843e-01 1.121778264641761780e-01 -9.119641035795211792e-02 2.093007713556289673e-01 1.508864015340805054e-01 1.380453258752822876e-01 2.475879341363906860e-01 2.468368262052536011e-01 9.626710414886474609e-02 -1.158982515335083008e-02 4.103555530309677124e-02
2.815082371234893799e-01 -7.810936123132705688e-02 1.103041544556617737e-01 -6.758505851030349731e-02 5.089229345321655273e-02 2.315289527177810669e-01 9.131295233964920044e-02 1.270266622304916382e-01 -3.953419998288154602e-02 3.767225742340087891e-01 -3.337933123111724854e-01 3.713286221027374268e-01 -1.293633282184600830e-01 4.749316722154617310e-02 2.344585359096527100e-01 7.340891659259796143e-02 1.605948954820632935e-01 -3.080408573150634766e-01 -1.641206815838813782e-02 -3.368366360664367676e-01 -4.846467077732086182e-02 1.914050132036209106e-01 -1.300802733749151230e-02 6.426582485437393188e-02 -8.735957741737365723e-02 -1.600195616483688354e-01 -1.205365732312202454e-01 -6.530211865901947021e-02 -9.784103929996490479e-02 1.749230176210403442e-02 -7.140094041824340820e-02 2.028241008520126343e-02
3.921632841229438782e-02 -2.187815960496664047e-03 -1.681434363126754761e-01 8.327396214008331299e-02 -2.868243157863616943e-01 1.742406487464904785e-01 1.438504606485366821e-01 -4.046404361724853516e-02 2.888534590601921082e-02 2.264597117900848389e-01 1.267148852348327637e-01 9.801006317138671875e-02 -1.998970657587051392e-02 2.099313884973526001e-01 -1.019312739372253418e-01 2.985371947288513184e-01 1.009860187768936157e-01 -1.024688109755516052e-01 6.158737465739250183e-02 -4.303233027458190918e-01 -8.805630356073379517e-02 1.919469833374023438e-01 7.679317891597747803e-02 1.868405491113662720e-01 -1.043473258614540100e-01 3.853126764297485352e-01 -1.126542463898658752e-01 -2.329089641571044922e-01 -1.016537547111511230e-01 -2.667961716651916504e-01 6.039167568087577820e-02 -3.397348336875438690e-05
1.649507582187652588e-01 9.332360327243804932e-02 -5.735605582594871521e-02 -1.728866547346115112e-01 1.361636072397232056e-02 1.137145161628723145e-01 4.089026153087615967e-02 1.626313030719757080e-01 -1.077873036265373230e-01 -7.135299593210220337e-02 -2.286023497581481934e-01 8.055069297552108765e-02 8.975140005350112915e-02 2.047000229358673096e-01 1.089853327721357346e-02 -1.056152489036321640e-02 9.744679927825927734e-02 -2.117754518985748291e-01 2.098231315612792969e-01 -2.979088127613067627e-01 -2.013302147388458252e-01 7.969821244478225708e-02 1.092691570520401001e-01 -1.563385874032974243e-01 -3.137078583240509033e-01 -1.012908294796943665e-01 -6.341800838708877563e-02 3.314971923828125000e-02 -4.237182438373565674e-01 1.840784847736358643e-01 3.689137697219848633e-01 -1.741284430027008057e-01
-2.862803041934967041e-01 3.816800117492675781e-01 5.034936964511871338e-02 -2.979147136211395264e-01 1.013701707124710083e-01 1.610855758190155029e-01 5.856149271130561829e-02 3.264434635639190674e-02 -2.028620541095733643e-01 -4.828453063964843750e-02 -1.427245736122131348e-01 2.938731610774993896e-01 -7.205276936292648315e-02 1.604994535446166992e-01 1.282633543014526367e-01 -1.287477165460586548e-01 -1.360516697168350220e-01 -3.948602974414825439e-01 -1.044814288616180420e-01 -1.986888349056243896e-01 -3.342006728053092957e-02 1.310977786779403687e-01 3.353685438632965088e-01 -8.838665485382080078e-02 -1.553020253777503967e-02 -1.866621337831020355e-02 1.069745868444442749e-01 -1.297170668840408325e-01 3.583309799432754517e-02 7.192783802747726440e-02 1.555824726819992065e-01 5.684462934732437134e-02
9.793754667043685913e-03 4.741037636995315552e-02 -1.677394360303878784e-01 5.340800061821937561e-02 -2.314598709344863892e-01 2.746717818081378937e-02 2.720508277416229248e-01 -2.688551507890224457e-02 -2.756640501320362091e-02 -2.501162588596343994e-01 -4.915198683738708496e-02 9.600875526666641235e-02 1.712327301502227783e-01 2.454523369669914246e-02 1.285869628190994263e-01 5.574706569314002991e-02 2.258372157812118530e-01 -1.925310641527175903e-01 -3.461832180619239807e-03 -2.586946487426757812e-01 5.803400650620460510e-02 3.358371555805206299e-01 2.559957206249237061e-01 -1.842828243970870972e-01 -1.965596079826354980e-01 3.076860904693603516e-01 6.355040520429611206e-02 4.585795570164918900e-03 -1.271243989467620850e-01 -3.455001711845397949e-01 2.363958954811096191e-01 1.168481782078742981e-01
-2.800689041614532471e-01 1.656242012977600098e-01 -7.711106538772583008e-02 -3.274149820208549500e-02 -4.050016701221466064e-01 1.933275461196899414e-01 -1.284729223698377609e-03 1.362822949886322021e-01 -9.753111749887466431e-03 -1.620496511459350586e-01 -5.972212180495262146e-02 2.071775048971176147e-01 -1.365286950021982193e-02 -4.121530801057815552e-02 2.377061992883682251e-01 1.613202691078186035e-01 5.363213270902633667e-02 -4.546441510319709778e-02 1.016210168600082397e-01 -1.415255367755889893e-01 -3.280523419380187988e-01 2.891653776168823242e-01 4.601197317242622375e-02 -1.520209312438964844e-01 -2.402455173432826996e-02 3.251627087593078613e-01 5.594497546553611755e-02 -5.057799071073532104e-02 -2.094483822584152222e-01 -2.295303046703338623e-01 2.166311740875244141e-01 -5.135815963149070740e-02
3.818573802709579468e-02 2.151997238397598267e-01 -1.271964311599731445e-01 -2.099180780351161957e-02 -1.476099435240030289e-02 4.299678280949592590e-02 3.722313046455383301e-02 -2.813345566391944885e-02 -1.670501083135604858e-01 -1.213488578796386719e-01 -1.549043953418731689e-01 2.269234806299209595e-01 1.797053068876266479e-01 -1.633851602673530579e-02 7.034929841756820679e-02 9.333358705043792725e-02 1.307295709848403931e-01 -7.812503725290298462e-02 7.072280347347259521e-02 -3.097167909145355225e-01 -1.264878511428833008e-01 2.895089387893676758e-01 2.321752905845642090e-01 -9.804248064756393433e-02 1.198385581374168396e-01 3.794346153736114502e-01 3.484101891517639160e-01 2.173661589622497559e-01 -2.172426581382751465e-01 -2.515866160392761230e-01 2.018376737833023071e-01 3.708238899707794189e-02
1.632449179887771606e-01 9.551946073770523071e-02 1.933542191982269287e-01 1.717483252286911011e-02 -1.968746632337570190e-01 -2.571208775043487549e-01 5.720004439353942871e-02 -2.242026031017303467e-01 -2.149047553539276123e-01 4.708035886287689209e-01 -1.757006794214248657e-01 1.790292263031005859e-01 1.947370022535324097e-01 7.883029431104660034e-02 -1.299766171723604202e-02 3.402370810508728027e-01 -2.192880772054195404e-02 -7.850329577922821045e-02 -4.199105501174926758e-02 -3.711766600608825684e-01 -5.501437559723854065e-02 7.705583423376083374e-02 1.533161252737045288e-01 5.829809233546257019e-02 -9.470058977603912354e-02 2.202792167663574219e-01 1.774934381246566772e-01 6.086234003305435181e-02 3.944528475403785706e-02 -1.633291132748126984e-02 2.183474041521549225e-02 -1.616526767611503601e-02
-1.463304311037063599e-01 -1.245850101113319397e-01 -4.717158526182174683e-02 -3.555231913924217224e-02 -2.647540271282196045e-01 1.309475004673004150e-01 2.960168756544589996e-02 -8.563665300607681274e-02 -8.264809846878051758e-02 -1.067686229944229126e-01 -2.737439870834350586e-01 2.048348039388656616e-01 -4.180558025836944580e-02 2.276403456926345825e-02 2.171008586883544922e-01 4.061470329761505127e-01 -2.754602767527103424e-02 -1.681215316057205200e-01 -1.040935069322586060e-01 -4.135786890983581543e-01 6.648416817188262939e-02 5.485182255506515503e-02 3.057725727558135986e-01 -1.025825068354606628e-01 2.787337303161621094e-01 -1.420820951461791992e-01 1.816872656345367432e-01 -5.347083508968353271e-02 -1.636023372411727905e-01 1.576167345046997070e-01 -2.518533729016780853e-02 -7.937292754650115967e-02
1.816829442977905273e-01 2.155332714319229126e-01 -8.305054903030395508e-02 -3.185970783233642578e-01 -1.540170982480049133e-03 1.120971962809562683e-01 7.404226064682006836e-02 1.967705190181732178e-01 4.025175794959068298e-02 1.826570928096771240e-02 -2.881456017494201660e-01 4.674787446856498718e-02 -1.168081983923912048e-01 2.122243493795394897e-01 -2.904207259416580200e-02 1.673914194107055664e-01 2.189610302448272705e-01 1.540387421846389771e-01 -1.678457558155059814e-01 -3.409474492073059082e-01 1.285519003868103027e-01 3.668173253536224365e-01 3.107661008834838867e-01 3.857977688312530518e-02 1.550957188010215759e-02 -3.164670988917350769e-02 3.291871107649058104e-04 -1.086450293660163879e-01 -1.071778535842895508e-01 -1.613497547805309296e-02 2.899693548679351807e-01 8.088924735784530640e-02
-1.962098032236099243e-01 6.810548901557922363e-02 -1.737998872995376587e-01 -1.445507723838090897e-02 -3.092989325523376465e-01 -1.305315345525741577e-01 6.239521503448486328e-02 -1.526545733213424683e-01 -3.985569626092910767e-02 -3.181114792823791504e-01 -7.771243155002593994e-02 3.594561219215393066e-01 1.628454625606536865e-01 1.432660371065139771e-01 2.163140773773193359e-01 5.846726894378662109e-02 1.128691583871841431e-01 -9.778423607349395752e-02 6.500625610351562500e-02 -2.125874608755111694e-01 -1.013101860880851746e-01 3.151597678661346436e-01 1.330786794424057007e-01 -2.468321174383163452e-01 -3.077284432947635651e-02 2.371946722269058228e-01 1.074446812272071838e-01 1.177946403622627258e-01 -2.801628410816192627e-01 -2.987547405064105988e-02 1.350738406181335449e-01 -1.051611453294754028e-01
2.281829267740249634e-01 6.250227987766265869e-02 -3.611767664551734924e-02 6.814399361610412598e-02 -3.296211659908294678e-01 3.176271170377731323e-02 1.734352856874465942e-02 1.706546843051910400e-01 1.636740751564502716e-02 -1.275242567062377930e-01 -3.966019749641418457e-01 -2.927610278129577637e-02 1.935054361820220947e-02 -3.896073438227176666e-03 1.074360907077789307e-01 -6.911641452461481094e-03 -1.089659929275512695e-01 1.256726961582899094e-02 1.253343075513839722e-01 -1.504787653684616089e-01 -1.133971810340881348e-01 1.594581902027130127e-01 1.845535486936569214e-01 -4.887787252664566040e-02 -2.340227663516998291e-01 1.018991172313690186e-01 6.203851476311683655e-02 -2.858645915985107422e-01 -4.823296070098876953e-01 8.895228803157806396e-02 -1.634330004453659058e-01 2.631228268146514893e-01
2.145312875509262085e-01 5.610606446862220764e-02 1.173600852489471436e-01 -1.187876313924789429e-01 -2.229003906250000000e-01 1.593293100595474243e-01 1.733820587396621704e-01 1.317349374294281006e-01 -1.083277314901351929e-01 1.456005871295928955e-01 -2.960219383239746094e-01 2.650259137153625488e-01 -2.426977902650833130e-01 2.801120877265930176e-01 -2.710480615496635437e-02 3.252098262310028076e-01 9.959259629249572754e-02 -3.644761443138122559e-02 -2.193178683519363403e-01 -2.127208262681961060e-01 -1.946365274488925934e-02 -7.061586715281009674e-03 2.778737843036651611e-01 -8.335515111684799194e-02 -5.978083983063697815e-02 2.918411791324615479e-01 9.873554110527038574e-02 3.602462261915206909e-02 2.523581124842166901e-02 1.320692896842956543e-01 2.363354712724685669e-01 5.368437245488166809e-02
4.952738806605339050e-02 1.997226923704147339e-01 -1.922709345817565918e-01 -8.415161818265914917e-02 -1.853221654891967773e-01 -7.857950031757354736e-02 3.736289441585540771e-01 1.664834767580032349e-01 2.294771224260330200e-01 -5.789265409111976624e-02 8.401367813348770142e-02 1.299517601728439331e-01 5.566026642918586731e-02 -8.510128408670425415e-02 1.465823650360107422e-01 -1.395933479070663452e-01 -2.276369370520114899e-02 -5.051624029874801636e-03 -8.740425854921340942e-02 -3.205664753913879395e-01 1.120688840746879578e-01 3.610329627990722656e-01 3.520945310592651367e-01 -4.003311693668365479e-02 8.453767746686935425e-02 3.374478816986083984e-01 1.049288585782051086e-01 2.993375808000564575e-02 -1.471016556024551392e-01 5.536159500479698181e-02 1.621007323265075684e-01 -1.057173907756805420e-01
-3.932497650384902954e-02 7.145988196134567261e-02 -2.492846101522445679e-01 -9.394206106662750244e-02 -3.827518597245216370e-02 2.925886027514934540e-02 2.456082254648208618e-01 -8.352492004632949829e-02 2.983283996582031250e-01 2.738147675991058350e-01 -3.364988267421722412e-01 2.877731919288635254e-01 1.938066445291042328e-02 -2.002382278442382812e-01 5.351736769080162048e-02 1.668128371238708496e-01 1.544410549104213715e-02 8.425069041550159454e-03 4.759542271494865417e-02 -6.317814439535140991e-02 -1.444661915302276611e-01 -1.018194574862718582e-02 1.723720729351043701e-01 -1.374545544385910034e-01 -1.592164784669876099e-01 1.404845416545867920e-01 6.072698533535003662e-02 -1.962138265371322632e-01 -2.725648880004882812e-01 -2.968058688566088676e-03 2.732566297054290771e-01 3.304361402988433838e-01
5.670312792062759399e-02 2.422363460063934326e-01 -6.828170269727706909e-02 2.613480202853679657e-02 -4.106458425521850586e-01 -7.865044474601745605e-02 8.266196399927139282e-02 -1.274949610233306885e-01 -1.862984448671340942e-01 2.027465254068374634e-01 -5.831156391650438309e-03 2.110803127288818359e-01 -3.279569447040557861e-01 -1.632722169160842896e-01 7.318373024463653564e-02 2.633802890777587891e-01 -9.663494303822517395e-03 -1.174888852983713150e-02 -1.895307451486587524e-01 -1.900724917650222778e-01 -2.219515740871429443e-01 2.264355868101119995e-01 2.355622947216033936e-01 -2.948856055736541748e-01 2.309229820966720581e-01 7.236617803573608398e-02 4.508285596966743469e-02 9.238027781248092651e-02 -3.501431643962860107e-02 1.067391633987426758e-01 -8.093038573861122131e-03 9.186389297246932983e-02
6.490395218133926392e-02 1.970359086990356445e-01 2.714238502085208893e-02 -2.080443687736988068e-02 9.243276715278625488e-02 -9.119537472724914551e-02 2.105430960655212402e-01 -3.040930926799774170e-01 -1.584871411323547363e-01 2.537798285484313965e-01 3.650424629449844360e-02 1.720149964094161987e-01 2.542736008763313293e-02 6.892953068017959595e-02 4.077633321285247803e-01 -1.081649735569953918e-01 1.699567735195159912e-01 3.797565773129463196e-02 1.283205896615982056e-01 -2.186455279588699341e-01 -1.326872706413269043e-01 1.400451213121414185e-01 1.887234300374984741e-01 -4.103933926671743393e-03 -4.274038076400756836e-01 1.703728735446929932e-01 -3.786960616707801819e-02 -1.208629086613655090e-01 -1.775068044662475586e-02 7.297672331333160400e-02 1.598106771707534790e-01 2.682284712791442871e-01
8.750823140144348145e-02 1.530624926090240479e-01 2.160616964101791382e-01 -2.217967621982097626e-02 -5.736930295825004578e-02 7.201589643955230713e-02 9.282965213060379028e-02 1.171731650829315186e-01 -9.602964669466018677e-02 7.776865363121032715e-02 1.637728698551654816e-02 2.578020393848419189e-01 -1.108604148030281067e-01 1.835489720106124878e-01 5.976071581244468689e-03 1.816529035568237305e-01 2.077097743749618530e-01 -1.286989450454711914e-01 2.364836335182189941e-01 -3.106559216976165771e-01 -1.478791385889053345e-01 1.163155212998390198e-01 3.357212841510772705e-01 -3.506135940551757812e-01 2.734706699848175049e-01 -3.812376782298088074e-02 1.481904555112123489e-02 -2.264177203178405762e-01 -1.316297203302383423e-01 1.775159984827041626e-01 -1.277362257242202759e-01 2.320519238710403442e-01
1.118796169757843018e-01 -3.203032165765762329e-02 -2.474561333656311035e-02 -1.044996455311775208e-01 -1.647888571023941040e-01 -1.479016244411468506e-01 1.035041138529777527e-01 -1.551957875490188599e-01 7.711546123027801514e-02 1.725171357393264771e-01 -2.257212400436401367e-01 2.200104296207427979e-02 2.096399813890457153e-01 2.133890986442565918e-01 2.134273946285247803e-01 3.361376523971557617e-01 -4.736422002315521240e-02 -3.673954680562019348e-02 5.911290179938077927e-03 -5.153433680534362793e-01 6.303187459707260132e-02 -5.359192937612533569e-02 8.865386247634887695e-02 -2.036537230014801025e-01 -1.013725027441978455e-01 1.833029836416244507e-01 3.244616091251373291e-01 -3.567564487457275391e-02 -6.042596697807312012e-02 6.212390214204788208e-02 1.584533005952835083e-01 -2.179445624351501465e-01
-4.674135521054267883e-02 -9.743589162826538086e-02 4.591682553291320801e-02 -6.118089333176612854e-02 1.975440885871648788e-03 3.428799808025360107e-01 -1.593687534332275391e-01 1.602575927972793579e-01 -1.794592887163162231e-01 -5.229143425822257996e-02 -3.083479106426239014e-01 8.189211785793304443e-02 3.702913969755172729e-02 1.086609512567520142e-01 2.417537271976470947e-01 -8.245019614696502686e-02 2.284107170999050140e-02 -1.749507933855056763e-01 2.893909513950347900e-01 -4.202032685279846191e-01 -8.788736537098884583e-03 3.487055599689483643e-01 2.768145799636840820e-01 -1.754145622253417969e-01 1.074552536010742188e-01 1.047178134322166443e-01 1.611997336149215698e-01 1.210890039801597595e-01 -4.926251131109893322e-04 6.721141189336776733e-02 -4.053098615258932114e-03 1.022811755537986755e-01
1.226703450083732605e-01 2.358605861663818359e-01 -3.869631141424179077e-02 -1.458522677421569824e-01 -3.405543789267539978e-02 -5.057799443602561951e-02 -2.143156901001930237e-02 -2.962332367897033691e-01 -8.752152323722839355e-02 2.624895274639129639e-01 -6.648561358451843262e-02 3.772100806236267090e-01 -5.443735048174858093e-02 -1.179590746760368347e-01 2.647493183612823486e-01 -2.212908416986465454e-01 -1.795954257249832153e-01 -9.366630576550960541e-03 9.009728580713272095e-02 -4.029132127761840820e-01 2.845368534326553345e-02 3.372750580310821533e-01 -1.144930794835090637e-01 1.085124164819717407e-01 -2.505157589912414551e-01 -4.089056514203548431e-03 -6.674185395240783691e-02 -1.218808516860008240e-01 4.995557665824890137e-02 9.150003641843795776e-02 -2.108105272054672241e-02 1.406020224094390869e-01
1.256429553031921387e-01 1.541140228509902954e-01 -1.409017145633697510e-01 9.877728298306465149e-03 -6.560181081295013428e-02 1.128605231642723083e-01 -3.842144832015037537e-02 5.886009708046913147e-02 -2.226989418268203735e-01 1.076289340853691101e-01 -2.760254740715026855e-01 1.658822298049926758e-01 1.222271770238876343e-01 -1.114288792014122009e-01 1.519563496112823486e-01 -1.461143940687179565e-01 -3.712749853730201721e-02 6.365665793418884277e-02 1.452594697475433350e-01 -2.363944351673126221e-01 -2.359289526939392090e-01 1.997163146734237671e-01 5.370501428842544556e-02 2.500383555889129639e-01 -1.214198544621467590e-01 3.061928786337375641e-02 1.431380212306976318e-01 -2.582794129848480225e-01 -2.796834409236907959e-01 3.140068352222442627e-01 1.938357390463352203e-02 3.980033099651336670e-01
1.568262279033660889e-01 4.737748801708221436e-01 -1.019237469881772995e-02 -2.388264089822769165e-01 1.193405035883188248e-02 8.009415864944458008e-02 3.524352610111236572e-02 -7.507169246673583984e-02 -1.158450916409492493e-02 -1.187602058053016663e-02 -7.843395322561264038e-02 7.939237356185913086e-02 7.923440635204315186e-02 -1.462039817124605179e-02 4.012376368045806885e-01 1.541832536458969116e-01 2.084720730781555176e-01 7.264257967472076416e-02 2.468724250793457031e-01 -1.795336455106735229e-01 -1.110673695802688599e-01 8.735471963882446289e-02 2.260046154260635376e-01 -5.952572822570800781e-02 6.329145282506942749e-02 1.077485457062721252e-01 -3.411351889371871948e-02 -3.680817186832427979e-01 9.371819347143173218e-02 -1.737915128469467163e-01 2.535237967967987061e-01 -6.596146523952484131e-02
2.213218621909618378e-02 3.769535124301910400e-01 -2.027612775564193726e-01 2.515530912205576897e-03 -1.587257236242294312e-01 -9.580529481172561646e-02 2.054941803216934204e-01 -1.520093828439712524e-01 -7.383632659912109375e-02 -5.391117651015520096e-03 -7.424800843000411987e-02 6.969143450260162354e-02 1.989317089319229126e-01 2.770827114582061768e-01 5.596047639846801758e-02 8.617001771926879883e-02 -2.356954477727413177e-02 -1.996517777442932129e-01 -5.965718068182468414e-03 -2.084677070379257202e-01 1.447840481996536255e-01 3.609692752361297607e-01 2.689960896968841553e-01 -3.100184723734855652e-02 -2.414784729480743408e-01 5.713078379631042480e-02 -7.184734195470809937e-02 1.723902225494384766e-01 -1.408381313085556030e-01 6.490767747163772583e-02 2.835609316825866699e-01 2.538327872753143311e-01
1.412034779787063599e-01 -5.410481616854667664e-02 2.339791208505630493e-01 -1.414480954408645630e-01 -1.277071535587310791e-01 3.010545372962951660e-01 -2.555707693099975586e-01 -6.259530037641525269e-02 -8.042871206998825073e-02 3.027482703328132629e-02 -2.302655428647994995e-01 8.857912570238113403e-02 5.330017954111099243e-02 8.070513606071472168e-03 2.018689811229705811e-01 1.541039794683456421e-01 -1.887881755828857422e-01 -3.487290740013122559e-01 2.428434193134307861e-01 -3.559381961822509766e-01 -1.790156774222850800e-02 4.820142872631549835e-03 1.217543035745620728e-01 -3.464340418577194214e-02 2.337018549442291260e-01 2.743270397186279297e-01 -3.808677569031715393e-02 -7.666037976741790771e-02 7.487059384584426880e-02 2.851160764694213867e-01 3.702701628208160400e-02 7.609873265027999878e-02
-7.401913404464721680e-02 3.202826082706451416e-01 3.675392642617225647e-02 -2.359786480665206909e-01 -2.254294157028198242e-01 -8.029221743345260620e-02 -9.006595239043235779e-03 -2.782128453254699707e-01 1.584491282701492310e-01 -1.324204728007316589e-02 -2.101010829210281372e-01 3.162001967430114746e-01 -1.118053682148456573e-02 -8.051266521215438843e-02 -1.303030848503112793e-01 -3.939892947673797607e-01 1.195008978247642517e-01 -1.025814861059188843e-01 -7.197140157222747803e-02 -2.793266177177429199e-01 -1.407227814197540283e-01 -2.824541740119457245e-02 2.401056438684463501e-01 -1.916313916444778442e-01 -1.342341899871826172e-01 1.731529533863067627e-01 9.886734932661056519e-02 -6.306665390729904175e-02 -2.375243902206420898e-01 -9.297815710306167603e-02 -3.475191071629524231e-02 3.049790486693382263e-02
-1.367448866367340088e-01 1.455319225788116455e-01 1.219363361597061157e-01 9.671098738908767700e-02 -1.697616130113601685e-01 -8.526386320590972900e-02 -1.201215982437133789e-01 -2.472336292266845703e-01 1.113847345113754272e-01 1.710710674524307251e-01 6.882684677839279175e-02 1.554294526576995850e-01 -2.513143718242645264e-01 2.665811777114868164e-02 7.888657599687576294e-02 -1.221591234207153320e-01 1.702295430004596710e-02 -3.346249163150787354e-01 -5.789550766348838806e-02 -5.818853974342346191e-01 -2.755769789218902588e-01 6.634869426488876343e-02 -7.299603894352912903e-04 -1.671543903648853302e-02 1.659755408763885498e-01 1.080410256981849670e-01 -1.269027739763259888e-01 -7.235663384199142456e-02 -1.427210271358489990e-01 -1.171748489141464233e-01 1.483923047780990601e-01 1.310096085071563721e-01
5.808477848768234253e-02 3.336254358291625977e-01 -2.581785321235656738e-01 -1.000248417258262634e-01 -2.351978421211242676e-01 9.696174412965774536e-02 1.734382808208465576e-01 6.501403450965881348e-02 -1.985887624323368073e-02 -1.683127433061599731e-01 -1.830938458442687988e-01 1.890590637922286987e-01 2.323519736528396606e-01 -1.431521475315093994e-01 1.818108707666397095e-01 1.671043038368225098e-01 3.859458956867456436e-03 -5.311270710080862045e-03 -4.047049954533576965e-02 -1.182921975851058960e-01 -1.695240139961242676e-01 3.797429800033569336e-01 2.977446615695953369e-01 -8.753801137208938599e-02 -1.359118819236755371e-01 1.835371851921081543e-01 8.098059147596359253e-02 1.132745370268821716e-01 -2.169081419706344604e-01 -2.077950090169906616e-01 1.575348526239395142e-01 -6.825361400842666626e-02
5.013229697942733765e-02 -1.267034262418746948e-01 1.033926848322153091e-02 -3.099713325500488281e-01 5.974452942609786987e-02 2.348442077636718750e-01 1.220024600625038147e-01 3.012163937091827393e-02 -5.900304764509201050e-02 -1.324194222688674927e-01 -1.332265511155128479e-02 1.236460208892822266e-01 -7.785554230213165283e-02 -8.771342039108276367e-02 2.118398100137710571e-01 1.683772504329681396e-01 2.028865814208984375e-01 -4.297455772757530212e-02 2.365963608026504517e-01 -3.786968886852264404e-01 3.824519691988825798e-03 8.532207459211349487e-03 5.958913639187812805e-02 -1.626145839691162109e-01 3.084508702158927917e-02 1.796649396419525146e-01 -9.603712707757949829e-02 -1.588983982801437378e-01 -4.162986576557159424e-01 4.524395987391471863e-02 3.801403641700744629e-01 1.649993658065795898e-01
3.351991623640060425e-02 1.328783184289932251e-01 -2.229177355766296387e-01 -1.551591902971267700e-01 -6.726943701505661011e-02 1.880950480699539185e-02 3.600070625543594360e-02 -1.541774570941925049e-01 -1.232732534408569336e-01 -2.289889752864837646e-01 -4.355176165699958801e-02 2.333294600248336792e-01 9.304113686084747314e-02 -1.274841465055942535e-02 1.141279786825180054e-01 1.060172915458679199e-01 1.580334603786468506e-01 -8.096354454755783081e-02 1.673963069915771484e-01 -4.242936968803405762e-01 -6.810124963521957397e-02 2.234576046466827393e-01 2.252978682518005371e-01 7.522740215063095093e-02 1.325466334819793701e-01 1.248841658234596252e-01 3.062101602554321289e-01 2.572336196899414062e-01 -2.885367572307586670e-01 -2.228865921497344971e-01 2.089247405529022217e-01 -1.435890328139066696e-02
1.997072696685791016e-01 5.901738628745079041e-02 5.932360142469406128e-02 1.620150357484817505e-01 -4.780219495296478271e-01 3.938421979546546936e-02 1.166168898344039917e-01 8.956773579120635986e-02 -1.237305626273155212e-01 5.080837383866310120e-02 -1.463108956813812256e-01 1.846167594194412231e-01 -1.524635702371597290e-01 -1.396533399820327759e-01 -9.808701463043689728e-03 5.583651829510927200e-03 -5.199848860502243042e-02 -1.710474342107772827e-01 2.352424561977386475e-01 -3.263047933578491211e-01 -1.063385009765625000e-01 3.600224480032920837e-02 4.872474074363708496e-02 -9.182500839233398438e-02 -5.977174639701843262e-02 1.681801676750183105e-01 4.648223519325256348e-02 3.039697743952274323e-02 2.302458323538303375e-02 1.129205971956253052e-01 4.197914302349090576e-01 3.424886763095855713e-01
1.159061193466186523e-01 -3.176667541265487671e-02 -4.424782842397689819e-02 -1.630827635526657104e-01 -3.251436054706573486e-01 -1.000452563166618347e-01 -1.477877516299486160e-02 -7.869332283735275269e-02 -5.305640771985054016e-02 7.425562292337417603e-02 -3.156929910182952881e-01 1.184231564402580261e-01 1.819913238286972046e-01 2.160339802503585815e-01 1.018743440508842468e-01 3.847129344940185547e-01 -1.916746199131011963e-01 -1.769934892654418945e-01 -8.685108274221420288e-02 -2.682517468929290771e-01 -1.916445195674896240e-01 -3.069327445700764656e-03 3.192528188228607178e-01 1.756963580846786499e-01 -1.922090947628021240e-01 5.206530913710594177e-02 2.680271565914154053e-01 -4.359643533825874329e-02 -1.920305788516998291e-01 -1.413981895893812180e-02 -4.574295878410339355e-02 -7.082673162221908569e-02
5.512052029371261597e-02 2.032106220722198486e-01 -1.539269369095563889e-02 -1.086632162332534790e-02 -2.296111732721328735e-01 1.461018919944763184e-01 2.318734675645828247e-01 -4.649155214428901672e-02 -4.812709242105484009e-02 2.991505861282348633e-01 1.063734889030456543e-01 -1.060224790126085281e-02 -1.769099012017250061e-02 1.627617776393890381e-01 2.573204338550567627e-01 8.959471434354782104e-02 1.368160545825958252e-01 -4.170413017272949219e-01 6.745622307062149048e-02 -3.085665404796600342e-01 3.261339366436004639e-01 3.435990810394287109e-01 -6.920138746500015259e-02 -3.197016194462776184e-02 7.304365932941436768e-02 -2.962048910558223724e-02 1.096379160881042480e-01 6.466884911060333252e-02 -1.435923576354980469e-01 2.088623940944671631e-01 -4.397294484078884125e-03 1.082626506686210632e-01
3.168383240699768066e-02 3.954416215419769287e-01 1.747738867998123169e-01 -5.010335892438888550e-02 2.948229201138019562e-02 2.228420078754425049e-01 8.615027368068695068e-02 -1.440785527229309082e-01 4.186498001217842102e-02 1.899488568305969238e-01 -2.402537874877452850e-02 -7.110381871461868286e-02 2.402187734842300415e-01 -2.879586443305015564e-02 7.161153480410575867e-04 -2.028368413448333740e-01 1.300905495882034302e-01 -4.028537273406982422e-01 1.265325397253036499e-01 -4.789924621582031250e-01 5.454229656606912613e-03 2.631231248378753662e-01 -3.905873000621795654e-02 -2.298911474645137787e-02 5.853126943111419678e-02 4.103105142712593079e-02 1.590210795402526855e-01 -7.196982204914093018e-02 2.584725618362426758e-02 -1.872617900371551514e-01 1.422468274831771851e-01 1.382833439856767654e-02
1.350383311510086060e-01 -3.919069096446037292e-02 2.090508788824081421e-01 -3.984256461262702942e-02 -3.046059906482696533e-01 -2.676687240600585938e-01 -8.643794804811477661e-03 2.266644127666950226e-02 -1.043425127863883972e-01 1.808795034885406494e-01 -1.621644645929336548e-01 4.794581234455108643e-01 3.148211836814880371e-01 3.368968516588211060e-02 2.313484251499176025e-01 -5.846450105309486389e-02 -3.191381096839904785e-01 3.305499255657196045e-02 1.201374530792236328e-01 -2.564685046672821045e-01 8.557205647230148315e-02 1.863930374383926392e-01 1.464928239583969116e-01 -2.461810363456606865e-03 -1.217916011810302734e-01 6.083190441131591797e-02 1.679657399654388428e-02 5.064807087182998657e-02 -1.107799410820007324e-01 4.562916699796915054e-03 -1.609579920768737793e-01 8.176665008068084717e-02
2.423934638500213623e-01 2.382893115282058716e-02 -7.815174013376235962e-02 -1.649896986782550812e-02 2.291830629110336304e-02 3.464860916137695312e-01 4.450869560241699219e-02 3.683923557400703430e-02 -8.184865862131118774e-02 2.251811772584915161e-01 -1.952175945043563843e-01 4.993610084056854248e-01 -1.143688634037971497e-01 6.160164996981620789e-02 8.945717662572860718e-02 1.320356130599975586e-01 -1.141530126333236694e-01 -3.348123729228973389e-01 2.506756484508514404e-01 -3.151391744613647461e-01 -2.152898721396923065e-02 -3.943425044417381287e-02 2.897373139858245850e-01 1.240739673376083374e-01 2.275513112545013428e-02 -6.958208978176116943e-02 -7.550570368766784668e-02 -1.150021329522132874e-02 5.176921188831329346e-02 -1.429075300693511963e-01 -1.275037974119186401e-02 -9.678852744400501251e-03
9.877230226993560791e-02 -4.566197097301483154e-02 8.569914847612380981e-02 -2.101403772830963135e-01 4.904361814260482788e-02 1.291283816099166870e-01 1.454255282878875732e-01 -2.129445672035217285e-01 2.185605913400650024e-01 -2.476294152438640594e-02 -1.687727272510528564e-01 3.056170642375946045e-01 -1.597888767719268799e-01 2.017517536878585815e-01 9.292507544159889221e-03 1.426503509283065796e-01 5.785735696554183960e-02 -2.344294218346476555e-03 2.820432186126708984e-01 -2.580793499946594238e-01 4.539501294493675232e-02 -3.392492607235908508e-02 3.478601276874542236e-01 7.288964837789535522e-02 9.165565669536590576e-02 1.289837956428527832e-01 6.409677863121032715e-02 -2.954542934894561768e-01 -1.993060410022735596e-01 2.878099977970123291e-01 -9.307224303483963013e-02 2.597037851810455322e-01
6.789340637624263763e-03 2.721082568168640137e-01 -5.277358740568161011e-02 1.698783785104751587e-01 -9.979449212551116943e-02 5.811475217342376709e-02 2.099470943212509155e-01 3.518054634332656860e-02 2.486765682697296143e-01 1.411139219999313354e-02 -1.136228963732719421e-01 -4.360926523804664612e-02 2.427174448966979980e-01 -4.480791836977005005e-02 2.026522010564804077e-01 -6.330759078264236450e-02 6.304629892110824585e-02 -1.694583594799041748e-01 -5.845992639660835266e-02 -2.105805426836013794e-01 5.143253505229949951e-02 3.546852469444274902e-01 4.264740347862243652e-01 -2.699832320213317871e-01 -1.372905820608139038e-01 2.220470756292343140e-01 8.249100297689437866e-02 -2.407139912247657776e-02 -3.365717455744743347e-02 1.706894487142562866e-02 3.310244083404541016e-01 -5.058974400162696838e-02
1.566828489303588867e-01 4.185836017131805420e-01 -2.194290757179260254e-01 -2.661931701004505157e-02 -1.280368566513061523e-01 1.227283403277397156e-01 1.351537555456161499e-01 3.551356121897697449e-02 8.622211217880249023e-02 1.525097489356994629e-01 -1.826133728027343750e-01 -4.559830948710441589e-02 1.767796128988265991e-01 -9.573808312416076660e-02 9.632851183414459229e-02 1.177892205305397511e-03 5.269244313240051270e-02 -1.962627917528152466e-01 -6.830333918333053589e-02 -2.660814523696899414e-01 -1.266756802797317505e-01 4.133251905441284180e-01 1.796133518218994141e-01 -1.596809364855289459e-02 1.490896344184875488e-01 6.018623337149620056e-02 9.633816033601760864e-02 6.264435499906539917e-02 -5.561215057969093323e-02 -3.260259628295898438e-01 1.988813728094100952e-01 -2.458128184080123901e-01
-1.584239751100540161e-01 1.741281002759933472e-01 -8.215151727199554443e-02 5.694480240345001221e-02 -1.876247078180313110e-01 2.842816058546304703e-03 2.602122426033020020e-01 -2.811927795410156250e-01 -2.285499572753906250e-01 -2.471739612519741058e-02 1.304906909354031086e-03 2.382270544767379761e-01 1.797366887331008911e-01 -2.752271480858325958e-02 1.687123328447341919e-01 -1.766956299543380737e-01 7.413507904857397079e-03 9.964741766452789307e-02 3.883366584777832031e-01 -4.403976500034332275e-01 1.406358480453491211e-01 2.314495742321014404e-01 1.267096847295761108e-01 -7.853720337152481079e-02 1.643017283640801907e-03 5.073468014597892761e-02 -1.273840814828872681e-01 -2.084432356059551239e-02 -2.231595069169998169e-01 -4.492638632655143738e-02 -7.029895670711994171e-03 1.698063462972640991e-01
-5.858814716339111328e-02 2.181252278387546539e-02 -1.536372750997543335e-01 -2.386042028665542603e-01 -6.177395954728126526e-02 4.605767130851745605e-02 -5.190758779644966125e-02 9.685430675745010376e-02 -1.559934765100479126e-01 9.056501090526580811e-02 -8.895082026720046997e-02 3.858480751514434814e-01 7.161472737789154053e-02 7.593065500259399414e-03 1.580204069614410400e-01 -3.164499625563621521e-02 -9.224257618188858032e-02 -2.047197520732879639e-01 1.564352065324783325e-01 -4.061237275600433350e-01 9.228277206420898438e-02 8.298156410455703735e-02 1.658665835857391357e-01 -3.938905298709869385e-01 2.731460034847259521e-01 2.123231068253517151e-02 2.379200905561447144e-01 2.459580451250076294e-01 -6.971753388643264771e-02 1.436705589294433594e-01 -3.320955857634544373e-02 1.428332030773162842e-01
1.888453513383865356e-01 7.642422616481781006e-02 1.264675706624984741e-01 1.865039765834808350e-01 -2.719168663024902344e-01 1.467533856630325317e-01 1.096816211938858032e-01 -4.199113845825195312e-01 4.251693561673164368e-02 -9.491674602031707764e-02 -1.255407780408859253e-01 2.679657042026519775e-01 -8.635865896940231323e-02 -5.135228112339973450e-02 2.345502749085426331e-02 -4.367145150899887085e-02 1.742414832115173340e-01 -3.937545418739318848e-02 -1.696285456418991089e-01 -4.164963364601135254e-01 -1.239657029509544373e-01 2.561880350112915039e-01 5.352473631501197815e-02 6.045312434434890747e-02 7.657485455274581909e-02 2.034823894500732422e-01 -2.450862079858779907e-01 -3.325166553258895874e-02 -1.640266180038452148e-01 -3.971559926867485046e-02 2.174820303916931152e-01 8.401059359312057495e-02
1.694063097238540649e-01 -6.236194074153900146e-02 8.161795139312744141e-02 2.737152576446533203e-01 -3.536794781684875488e-01 -6.322467327117919922e-02 9.433594346046447754e-02 -2.624697685241699219e-01 -1.930181309580802917e-02 -4.818674921989440918e-02 -7.358028739690780640e-02 2.751821875572204590e-01 -5.055946111679077148e-02 1.225603446364402771e-01 1.664597243070602417e-01 7.216502726078033447e-02 6.917175836861133575e-03 1.483813226222991943e-01 2.878403961658477783e-01 -3.463426828384399414e-01 -6.907495856285095215e-02 2.341282665729522705e-01 7.413370162248611450e-02 -5.150908138602972031e-03 -1.283275485038757324e-01 2.972540259361267090e-01 4.307618737220764160e-02 9.920833259820938110e-02 -1.014973819255828857e-01 2.353397905826568604e-01 2.245124876499176025e-01 1.484218239784240723e-01
2.864359915256500244e-01 2.389757148921489716e-02 -7.454331964254379272e-02 1.195452585816383362e-01 -3.816165402531623840e-02 7.695943862199783325e-02 1.758130043745040894e-01 -1.631876826286315918e-01 1.616983562707901001e-01 7.105285674333572388e-02 9.085957892239093781e-03 1.897452473640441895e-01 -1.245303228497505188e-01 1.433409601449966431e-01 1.051429733633995056e-01 -6.950888782739639282e-02 6.431896984577178955e-02 1.390207838267087936e-02 1.374014765024185181e-01 -1.866353452205657959e-01 8.390325307846069336e-02 4.763895571231842041e-01 3.939538598060607910e-01 1.033174060285091400e-02 4.306819289922714233e-02 2.371152937412261963e-01 3.163953423500061035e-01 1.926690712571144104e-02 -3.161540329456329346e-01 -4.402586072683334351e-02 3.340393677353858948e-02 -6.704970449209213257e-02
2.257864177227020264e-01 2.819611728191375732e-01 2.132768929004669189e-01 -4.344588518142700195e-02 -3.476572409272193909e-02 -1.626805812120437622e-01 1.078323274850845337e-01 -7.548720389604568481e-02 3.952162340283393860e-02 -1.206124499440193176e-01 -1.394657045602798462e-01 2.136307507753372192e-01 2.826719284057617188e-01 1.457391865551471710e-02 2.198803871870040894e-01 2.388586103916168213e-01 1.420074552297592163e-01 -9.707194566726684570e-02 1.747621037065982819e-02 -4.093949794769287109e-01 6.361958384513854980e-02 1.381437033414840698e-01 -1.672213897109031677e-02 -1.501107960939407349e-01 -1.640685498714447021e-01 1.360910832881927490e-01 -2.493007928133010864e-01 -1.371220946311950684e-01 -8.255986869335174561e-02 1.171520911157131195e-02 3.549820184707641602e-01 -8.733963221311569214e-02
9.070310741662979126e-02 1.445825994014739990e-01 1.814083904027938843e-01 2.677355706691741943e-01 -2.060604244470596313e-01 2.048425972461700439e-01 2.234771549701690674e-01 1.665011793375015259e-01 2.595446631312370300e-02 2.541627362370491028e-02 -1.284942924976348877e-01 3.039864301681518555e-01 -3.409803286194801331e-02 -7.388519495725631714e-02 4.818214103579521179e-02 -2.395005524158477783e-01 6.406004726886749268e-02 -1.090374365448951721e-01 9.048312157392501831e-02 -2.730000317096710205e-01 -7.633963972330093384e-02 -3.683450340759009123e-04 1.519387811422348022e-01 -7.704931497573852539e-02 1.282709687948226929e-01 2.791540324687957764e-01 2.814374268054962158e-01 8.916115015745162964e-02 -1.310731172561645508e-01 4.849573597311973572e-02 1.510448008775711060e-01 4.125613570213317871e-01
1.191709935665130615e-01 -8.216711576096713543e-04 3.856313228607177734e-02 -8.722290396690368652e-02 -2.892738394439220428e-02 -1.721525937318801880e-01 2.199532091617584229e-01 1.173989549279212952e-01 3.271690011024475098e-02 3.461490273475646973e-01 -3.344246447086334229e-01 2.387305945158004761e-01 1.162699311971664429e-01 -9.665621072053909302e-02 6.166126951575279236e-02 4.571039974689483643e-02 5.725925415754318237e-02 -1.513022035360336304e-01 2.737734317779541016e-01 -3.539795875549316406e-01 -2.204389721155166626e-01 8.796018362045288086e-02 -1.763338744640350342e-01 2.187735140323638916e-01 -6.991550326347351074e-02 5.931222066283226013e-02 3.205663338303565979e-02 -1.560650207102298737e-02 -1.652888357639312744e-01 -1.126556396484375000e-01 2.289431542158126831e-01 3.190278112888336182e-01
1.555269807577133179e-01 -1.981785893440246582e-02 -1.141996085643768311e-01 -1.826017647981643677e-01 -1.645194888114929199e-01 1.630203276872634888e-01 1.244383454322814941e-01 -2.064089179039001465e-01 1.516775935888290405e-01 -1.878324747085571289e-01 -2.944996356964111328e-01 3.774809539318084717e-01 -9.398311376571655273e-02 2.217913419008255005e-01 3.276097029447555542e-02 1.873466670513153076e-01 1.363243311643600464e-01 -3.730234503746032715e-02 1.778048723936080933e-01 -1.674848794937133789e-01 1.605837419629096985e-02 -2.981226146221160889e-02 3.180700838565826416e-01 -7.107238471508026123e-02 -1.181753054261207581e-01 2.217292189598083496e-01 -5.288655310869216919e-02 -2.067412585020065308e-01 -1.065305992960929871e-01 2.155313938856124878e-01 -1.628935933113098145e-01 2.357611954212188721e-01
-4.144374653697013855e-02 8.056199550628662109e-02 4.796861484646797180e-02 -1.053412556648254395e-01 -1.404189318418502808e-01 -4.782358556985855103e-02 7.569504529237747192e-02 6.849707663059234619e-02 -3.677941113710403442e-02 2.703458368778228760e-01 -5.797379091382026672e-02 3.124514222145080566e-01 3.523484244942665100e-02 3.964941576123237610e-02 -5.746846646070480347e-02 -3.826156854629516602e-01 -1.656043082475662231e-01 -3.128505647182464600e-01 9.678623825311660767e-02 -3.173962831497192383e-01 -1.695050895214080811e-01 2.373134046792984009e-01 2.685783505439758301e-01 -2.498563379049301147e-01 1.665758639574050903e-01 7.850487530231475830e-02 5.204362422227859497e-02 -2.168312072753906250e-01 -1.113715767860412598e-01 -7.264915853738784790e-02 -1.867644488811492920e-01 1.637467890977859497e-01
5.810529366135597229e-02 -9.752811491489410400e-02 -6.984230875968933105e-02 -2.420292794704437256e-01 -2.718653082847595215e-01 1.817245222628116608e-02 -6.979772448539733887e-02 -1.002911031246185303e-01 3.582135215401649475e-02 2.683860249817371368e-02 1.008603721857070923e-01 2.390586137771606445e-01 2.596313357353210449e-01 -1.136430129408836365e-01 -8.950947225093841553e-02 1.443663239479064941e-01 -1.763193011283874512e-01 -1.777499020099639893e-01 1.040307283401489258e-01 -4.230728745460510254e-01 -2.757193744182586670e-01 2.573226392269134521e-01 1.233067736029624939e-01 -2.712701559066772461e-01 -4.000743031501770020e-01 -8.505181223154067993e-02 1.360112708061933517e-02 -2.615930512547492981e-03 -7.923791185021400452e-03 -3.337875753641128540e-02 -6.027019023895263672e-02 -1.278779562562704086e-02
-1.181202754378318787e-01 2.394247204065322876e-01 -5.925083160400390625e-02 2.143547236919403076e-01 -1.547756642103195190e-01 1.507417708635330200e-01 2.497886121273040771e-01 1.011803075671195984e-01 2.304765433073043823e-01 1.032314728945493698e-02 -1.162568181753158569e-01 -1.263143718242645264e-01 2.827529311180114746e-01 -3.857999667525291443e-02 2.958597540855407715e-01 -1.188616529107093811e-01 2.036672979593276978e-01 -1.285041421651840210e-01 -4.930230230093002319e-02 -3.013420999050140381e-01 3.741131350398063660e-02 1.795464009046554565e-01 4.265699684619903564e-01 -1.877544075250625610e-01 -5.440385639667510986e-02 1.087700128555297852e-01 2.168238759040832520e-01 -1.092526502907276154e-02 -2.649606019258499146e-02 7.506095338612794876e-03 1.620731800794601440e-01 -5.593158304691314697e-02
1.571507751941680908e-01 2.493938058614730835e-01 1.916597485542297363e-01 1.280276030302047729e-01 1.387154757976531982e-01 7.323363423347473145e-02 9.918753989040851593e-03 -2.227797806262969971e-01 7.013159245252609253e-02 -3.277799859642982483e-02 -3.590829297900199890e-02 4.746215045452117920e-01 -5.177933722734451294e-02 -1.102068424224853516e-01 6.956756114959716797e-02 4.842739179730415344e-02 3.329956829547882080e-01 -1.149352416396141052e-01 1.070721447467803955e-02 -2.665950059890747070e-01 -1.456222534179687500e-01 2.421425729990005493e-01 1.270056515932083130e-01 -5.145647376775741577e-02 3.850187361240386963e-02 2.444634139537811279e-01 -1.235316321253776550e-01 -2.343567758798599243e-01 -1.703957468271255493e-02 -2.707847058773040771e-01 7.581284269690513611e-03 1.791289001703262329e-01
6.717289239168167114e-02 -1.262702345848083496e-01 5.151061713695526123e-02 -7.943973690271377563e-02 -1.531346142292022705e-01 4.224404692649841309e-02 1.180874779820442200e-01 -3.262758255004882812e-02 1.746083050966262817e-01 9.963844716548919678e-02 -5.647199600934982300e-02 1.040927022695541382e-01 1.104031056165695190e-01 9.088061749935150146e-02 8.214445412158966064e-02 1.019818708300590515e-01 -1.343952566385269165e-01 -2.280166298151016235e-01 2.533371374011039734e-02 -5.222935080528259277e-01 2.530447207391262054e-02 5.693218857049942017e-02 1.918560117483139038e-01 -2.585447430610656738e-01 1.163522899150848389e-01 2.067701518535614014e-01 4.272715747356414795e-01 -3.575787693262100220e-02 1.469299048185348511e-01 2.137440592050552368e-01 2.753640115261077881e-01 -6.360788643360137939e-02
1.156098917126655579e-01 1.611113548278808594e-01 3.048992156982421875e-01 -2.912444174289703369e-01 1.021440401673316956e-01 6.316782534122467041e-02 2.029979079961776733e-01 -2.554618716239929199e-01 1.139451712369918823e-01 7.427071779966354370e-02 3.409379348158836365e-02 1.445287317037582397e-01 1.587255895137786865e-01 -7.340908795595169067e-02 2.790696918964385986e-01 1.138982474803924561e-01 9.867391549050807953e-03 -9.572750329971313477e-02 1.837819665670394897e-01 -3.992480337619781494e-01 7.764203846454620361e-02 3.810882940888404846e-02 8.978726714849472046e-02 6.843253225088119507e-02 -9.094731509685516357e-02 -3.777156397700309753e-02 -2.007656246423721313e-01 -2.084180861711502075e-01 -3.603312373161315918e-01 7.712143659591674805e-02 2.123503834009170532e-01 -5.503468215465545654e-02
1.740096509456634521e-01 1.654205918312072754e-01 1.199391018599271774e-02 2.569817900657653809e-01 -2.516763508319854736e-01 -1.597093343734741211e-01 7.696310430765151978e-02 -1.420453488826751709e-01 4.780923575162887573e-02 -2.205106019973754883e-01 9.556240588426589966e-02 1.421814262866973877e-01 3.580857813358306885e-02 1.469014137983322144e-01 1.924382150173187256e-02 2.211921848356723785e-02 4.584241285920143127e-02 -1.517878472805023193e-01 1.737418621778488159e-01 -3.543989062309265137e-01 -6.841896474361419678e-02 2.439863532781600952e-01 5.269597843289375305e-02 -4.933489486575126648e-02 -8.345241658389568329e-03 3.843854367733001709e-01 -1.206663995981216431e-01 -7.541587948799133301e-02 -1.178748980164527893e-01 2.079730182886123657e-01 3.247932791709899902e-01 2.760251164436340332e-01
-2.639812417328357697e-02 9.692404419183731079e-02 1.377228200435638428e-01 1.222907975316047668e-01 -2.451619505882263184e-01 6.257819384336471558e-02 -3.484101593494415283e-02 -2.202618420124053955e-01 7.559674233198165894e-02 6.437799893319606781e-03 -1.720464974641799927e-01 5.925843119621276855e-01 9.091259539127349854e-02 -6.517338752746582031e-02 6.302371621131896973e-02 -9.540428221225738525e-02 -1.713867764919996262e-03 1.688184887170791626e-01 2.035508453845977783e-01 -3.065208792686462402e-01 4.439563304185867310e-02 2.323043793439865112e-01 9.751893579959869385e-02 -3.040639162063598633e-01 3.815167397260665894e-02 1.010717451572418213e-01 1.441928744316101074e-01 -8.884769678115844727e-02 -4.058043006807565689e-03 4.412761330604553223e-02 1.687970310449600220e-01 1.937350332736968994e-01
7.534523308277130127e-02 1.191381365060806274e-01 -5.768108740448951721e-02 -7.834154367446899414e-02 -1.769793629646301270e-01 1.839105598628520966e-02 5.685299262404441833e-02 -3.959569334983825684e-01 -4.176151938736438751e-03 -2.172218710184097290e-01 -2.305220216512680054e-01 1.758028268814086914e-01 1.525290906429290771e-01 1.135535016655921936e-01 1.991312652826309204e-01 2.180855022743344307e-03 1.558548063039779663e-01 -3.863471373915672302e-02 -4.912052303552627563e-03 -2.371452599763870239e-01 -1.956190913915634155e-01 2.527326047420501709e-01 1.769010722637176514e-01 -1.155698224902153015e-01 1.456427723169326782e-01 1.664775311946868896e-01 3.814998567104339600e-01 2.434222996234893799e-01 -2.531960308551788330e-01 -5.748684331774711609e-02 1.284244954586029053e-01 -7.387807965278625488e-02
1.750883758068084717e-01 1.625605970621109009e-01 8.661971986293792725e-02 -2.047784812748432159e-02 -2.964884936809539795e-01 1.169332489371299744e-01 -8.032067865133285522e-02 2.111370675265789032e-03 -2.503656968474388123e-02 1.165587529540061951e-01 -8.925396203994750977e-02 -1.085211709141731262e-02 -1.403748095035552979e-01 4.287248849868774414e-01 3.288463652133941650e-01 -2.272165380418300629e-02 -3.631336241960525513e-02 -6.124864146113395691e-02 1.737622767686843872e-01 -1.923970878124237061e-01 1.499455720186233521e-01 3.087059259414672852e-01 8.578635007143020630e-02 -2.504412233829498291e-01 -1.081806495785713196e-01 -2.891124598681926727e-02 -1.418901421129703522e-02 -1.104205963201820850e-03 -3.684467673301696777e-01 -2.123661339282989502e-01 1.225980371236801147e-01 1.540472656488418579e-01
9.548752009868621826e-02 2.234993726015090942e-01 -5.482624471187591553e-02 -2.711771801114082336e-02 6.835456192493438721e-02 -4.241521935909986496e-03 -9.720958024263381958e-02 -1.420035362243652344e-01 -3.079324662685394287e-01 -4.336987063288688660e-02 -9.237769991159439087e-02 1.782343536615371704e-01 -1.278556510806083679e-02 -7.038177549839019775e-02 1.318856626749038696e-01 -2.485070563852787018e-02 2.332934886217117310e-01 1.940296888351440430e-01 4.330444498918950558e-04 -3.668732047080993652e-01 -1.785771101713180542e-01 3.048041760921478271e-01 3.013924956321716309e-01 -1.605568826198577881e-02 1.559884939342737198e-02 3.587906062602996826e-01 3.261873722076416016e-01 -6.162050738930702209e-02 -9.861777722835540771e-02 -1.365214288234710693e-01 1.801251471042633057e-01 -1.459064800292253494e-02
1.861997544765472412e-01 1.605466157197952271e-01 1.551861315965652466e-01 7.637201249599456787e-02 -1.245951950550079346e-01 1.352771520614624023e-01 -2.368440330028533936e-01 -3.815599903464317322e-02 -7.628525048494338989e-02 1.467573642730712891e-01 -9.443789720535278320e-02 6.100273504853248596e-02 2.230418771505355835e-01 5.717119947075843811e-02 2.097048237919807434e-02 3.334260880947113037e-01 1.112207025289535522e-01 -2.262178510427474976e-01 -8.663310855627059937e-02 -4.565476775169372559e-01 2.556765393819659948e-04 -7.610154151916503906e-02 3.380410671234130859e-01 -9.407830983400344849e-02 1.238284558057785034e-01 1.064514070749282837e-01 2.628000974655151367e-01 -2.095236927270889282e-01 6.015690416097640991e-02 8.454672992229461670e-02 2.140586972236633301e-01 -9.497929364442825317e-02
-9.484014660120010376e-02 3.022789061069488525e-01 -7.932554185390472412e-02 -7.535146176815032959e-02 -2.292035371065139771e-01 4.973689466714859009e-02 -1.002617739140987396e-02 -2.710565328598022461e-01 1.082608103752136230e-01 1.215303540229797363e-01 -5.553988367319107056e-02 3.910504281520843506e-02 5.965894088149070740e-02 8.336198516190052032e-03 5.382829159498214722e-02 -9.956549108028411865e-02 2.826954722404479980e-01 -7.333415094763040543e-03 1.291905045509338379e-01 -4.166989922523498535e-01 -2.902734279632568359e-01 1.408507823944091797e-01 3.244885802268981934e-01 -3.824117779731750488e-01 1.268167942762374878e-01 5.281293764710426331e-02 -4.865244776010513306e-02 9.540448337793350220e-02 -2.011588364839553833e-01 -3.576494345907121897e-04 -8.708672225475311279e-02 -8.497782051563262939e-02
8.037211745977401733e-02 2.575206756591796875e-01 4.552220180630683899e-02 -1.373397111892700195e-01 -2.882021665573120117e-01 -1.570713669061660767e-01 -1.356874257326126099e-01 -2.082491070032119751e-01 -1.533072292804718018e-01 2.832229137420654297e-01 -7.543819397687911987e-02 2.421500384807586670e-01 3.281033933162689209e-01 1.679276227951049805e-01 2.113614380359649658e-01 1.996592581272125244e-01 -6.454078108072280884e-02 -2.565336823463439941e-01 -2.417880296707153320e-01 -3.073875010013580322e-01 -1.047008633613586426e-01 -1.565802842378616333e-01 -9.359315037727355957e-03 4.783419519662857056e-02 -1.679567098617553711e-01 6.520288437604904175e-02 7.061287760734558105e-02 1.049562171101570129e-01 -1.040782928466796875e-01 1.444320827722549438e-01 8.586287498474121094e-02 6.022324319928884506e-03
1.656085550785064697e-01 2.242590785026550293e-01 -2.240128219127655029e-01 -9.083601087331771851e-02 -2.955386042594909668e-02 -5.696552619338035583e-02 -6.322975736111402512e-03 -1.754041910171508789e-01 -1.253640204668045044e-01 -2.689535617828369141e-01 -1.376596242189407349e-01 3.215125203132629395e-01 1.638613790273666382e-01 8.273190259933471680e-02 1.280731707811355591e-01 3.854251652956008911e-02 9.732475876808166504e-02 -1.425253599882125854e-01 6.196127086877822876e-02 -1.908974647521972656e-01 -2.416049242019653320e-01 2.541662752628326416e-01 1.999209076166152954e-01 -1.043963581323623657e-01 1.827695369720458984e-01 1.358596086502075195e-01 3.641660213470458984e-01 1.473391950130462646e-01 -2.840877771377563477e-01 -1.554609090089797974e-01 1.049741432070732117e-01 -3.128260001540184021e-02
9.244671463966369629e-02 1.321488171815872192e-01 -1.492226719856262207e-01 -2.943359315395355225e-01 -1.508502513170242310e-01 -5.829913541674613953e-02 -4.268214479088783264e-02 9.505566954612731934e-02 -1.766793727874755859e-01 1.943424809724092484e-03 -7.373540848493576050e-02 2.755621373653411865e-01 -2.589516341686248779e-01 8.718039095401763916e-02 2.586420476436614990e-01 -3.770226985216140747e-02 1.995619758963584900e-02 -1.258311420679092407e-01 2.774294614791870117e-01 -3.635842502117156982e-01 -8.439800888299942017e-02 1.945900730788707733e-02 2.831386327743530273e-01 -2.435905337333679199e-01 2.705532312393188477e-01 4.817511513829231262e-02 5.693924799561500549e-02 2.830800414085388184e-01 5.628504604101181030e-02 1.006126180291175842e-01 7.126154843717813492e-03 -1.669650971889495850e-01
-2.178508602082729340e-02 3.000356256961822510e-01 9.197614341974258423e-02 -9.744206815958023071e-02 -1.865650415420532227e-01 1.204178035259246826e-01 1.893963962793350220e-01 -3.747988939285278320e-01 -8.387676626443862915e-02 2.057051062583923340e-01 -3.412189334630966187e-02 -9.187909215688705444e-02 1.720884740352630615e-01 2.448141388595104218e-02 1.088307350873947144e-01 5.227309837937355042e-02 8.602564781904220581e-02 -1.746041178703308105e-01 2.867615222930908203e-01 -2.285517007112503052e-01 -3.036987781524658203e-01 2.507581748068332672e-02 2.920011281967163086e-01 -2.825098335742950439e-01 1.045253723859786987e-01 -2.959499880671501160e-02 3.065586322918534279e-03 1.560144242830574512e-03 -1.287818849086761475e-01 1.283082813024520874e-01 -1.912357211112976074e-01 2.245559841394424438e-01
2.800975739955902100e-01 2.626725137233734131e-01 2.316460758447647095e-01 -3.579172119498252869e-02 8.495201915502548218e-02 4.436316341161727905e-02 6.575496494770050049e-02 -1.470071077346801758e-01 -1.976454555988311768e-01 -1.508230715990066528e-01 -2.441249638795852661e-01 3.353982269763946533e-01 1.338678598403930664e-01 2.963750390335917473e-03 2.808665335178375244e-01 1.277443319559097290e-01 3.602753281593322754e-01 6.421883404254913330e-02 2.230802774429321289e-01 -2.255639582872390747e-01 -2.331027388572692871e-02 2.483692020177841187e-02 3.617329895496368408e-01 -1.074994578957557678e-01 -7.554790377616882324e-02 9.455071389675140381e-02 -5.384010449051856995e-02 -3.660553321242332458e-02 5.018178746104240417e-02 -6.255333870649337769e-02 9.005212038755416870e-02 -6.239854171872138977e-02
-3.374187648296356201e-02 8.305655419826507568e-02 6.440013647079467773e-03 -4.067791625857353210e-02 -3.239609599113464355e-01 1.581523567438125610e-01 -3.294788300991058350e-02 -2.841808795928955078e-01 1.359058767557144165e-01 1.918949186801910400e-01 -6.839128583669662476e-02 2.621131837368011475e-01 -2.978627979755401611e-01 -1.641347557306289673e-01 -5.531123653054237366e-02 1.547131687402725220e-01 8.290471881628036499e-02 -1.146907731890678406e-01 -9.538630396127700806e-02 -4.321661293506622314e-01 -9.417320042848587036e-02 3.964925110340118408e-01 -1.273914724588394165e-01 1.214204877614974976e-01 -1.090143099427223206e-01 1.382971704006195068e-01 -5.177348852157592773e-02 -1.044501736760139465e-01 -1.026231274008750916e-01 -1.831739097833633423e-01 7.280299067497253418e-02 -1.422464475035667419e-02
-7.476318161934614182e-03 2.238953560590744019e-01 1.088259071111679077e-01 -6.850027292966842651e-02 -2.406856268644332886e-01 -1.861347705125808716e-01 -4.448493476957082748e-03 -3.019659817218780518e-01 -3.395312279462814331e-02 1.274069100618362427e-01 -1.954328715801239014e-01 3.413589894771575928e-01 -1.822644285857677460e-02 2.427953528240323067e-03 -1.832958757877349854e-01 -3.210437893867492676e-01 8.201903849840164185e-02 -2.663094177842140198e-02 1.218649670481681824e-01 -2.025324255228042603e-01 -1.856450736522674561e-01 -6.496286392211914062e-02 2.676137387752532959e-01 -1.196929290890693665e-01 -1.976570859551429749e-02 1.124888807535171509e-01 1.509965956211090088e-01 -7.959583401679992676e-02 -3.308789730072021484e-01 -7.871169596910476685e-02 1.762598007917404175e-01 2.520564198493957520e-01
-4.443253576755523682e-02 2.550049722194671631e-01 -5.952235683798789978e-02 -3.398196697235107422e-01 -3.889769911766052246e-01 -1.133203357458114624e-01 -1.061718165874481201e-01 -2.684277296066284180e-01 8.288028836250305176e-02 8.159501850605010986e-02 -2.168369591236114502e-01 2.272330671548843384e-01 2.603198885917663574e-01 7.772652804851531982e-02 1.154039576649665833e-01 -1.122241094708442688e-01 2.393462508916854858e-01 5.181682482361793518e-02 -8.208251744508743286e-02 -1.749993711709976196e-01 -1.375774890184402466e-01 2.526902556419372559e-01 2.052426785230636597e-01 -8.950448036193847656e-02 -9.829056262969970703e-02 2.657146453857421875e-01 8.381918072700500488e-02 -1.496601384133100510e-02 -2.839349955320358276e-02 -7.907693088054656982e-02 9.667596966028213501e-02 -1.429585218429565430e-01
-4.409337416291236877e-02 1.686233878135681152e-01 -3.498546779155731201e-02 -1.672960072755813599e-01 2.174100279808044434e-02 1.181263402104377747e-01 2.348194569349288940e-01 -1.662440299987792969e-01 -4.883037507534027100e-02 7.952309399843215942e-02 1.683987420619814657e-07 -1.146936565637588501e-01 1.703916699625551701e-03 -3.166936570778489113e-03 3.914773464202880859e-01 4.626754298806190491e-02 1.225827559828758240e-01 -1.717172563076019287e-01 1.091860327869653702e-02 -5.036867260932922363e-01 1.415952108800411224e-02 -6.124935671687126160e-02 -4.197302460670471191e-02 -2.032705694437026978e-01 -9.888424724340438843e-02 -1.478222608566284180e-01 -2.978540025651454926e-02 -1.034825891256332397e-01 -2.162348926067352295e-01 -3.237748146057128906e-02 4.199955463409423828e-01 2.305257469415664673e-01
-2.409985102713108063e-02 2.396401762962341309e-01 -9.048121422529220581e-02 2.148600295186042786e-02 -2.992295026779174805e-01 -1.447563916444778442e-01 9.613990550860762596e-04 -2.098434567451477051e-01 6.388547271490097046e-02 7.525745779275894165e-02 -9.662848711013793945e-02 7.209259271621704102e-02 -9.070468135178089142e-03 -1.061973869800567627e-01 -1.335442960262298584e-01 -4.563543200492858887e-02 4.386750757694244385e-01 -6.410530954599380493e-02 1.816473007202148438e-01 -3.942367732524871826e-01 -5.621282756328582764e-02 2.301885783672332764e-01 3.456783294677734375e-01 -6.332463584840297699e-03 6.350634992122650146e-02 1.551274508237838745e-01 9.742706269025802612e-02 -3.370060324668884277e-01 -4.251465946435928345e-02 2.852576598525047302e-02 8.307813853025436401e-02 -4.392307251691818237e-02
5.179151892662048340e-03 -1.357629001140594482e-01 -6.034781411290168762e-02 -2.756599783897399902e-01 -1.555109173059463501e-01 -1.156080737709999084e-01 1.646632105112075806e-01 1.855892129242420197e-02 -5.096234008669853210e-02 -2.394628338515758514e-02 -3.741998374462127686e-01 1.922867447137832642e-01 -4.149139672517776489e-02 -3.822755441069602966e-02 1.155036240816116333e-01 2.618787288665771484e-01 1.901318728923797607e-01 -2.179754674434661865e-01 -9.897585958242416382e-02 -3.644595742225646973e-01 -7.285401225090026855e-02 5.887373350560665131e-03 3.082118630409240723e-01 -9.939423203468322754e-02 -4.791506100445985794e-03 -1.397828757762908936e-01 -7.469690591096878052e-02 -1.075457260012626648e-01 6.361171603202819824e-02 3.054419457912445068e-01 -7.183683663606643677e-02 3.096985518932342529e-01
1.930742412805557251e-01 1.339014768600463867e-01 -8.261530101299285889e-02 -2.920629270374774933e-02 -8.672018349170684814e-02 2.262765914201736450e-01 -1.029149591922760010e-01 -1.478534936904907227e-01 -2.170989364385604858e-01 -9.195707738399505615e-02 -3.578344881534576416e-01 5.149085521697998047e-01 -9.123715013265609741e-02 -2.236859686672687531e-02 1.410508006811141968e-01 1.871270500123500824e-02 -1.941915750503540039e-01 -2.690423429012298584e-01 7.850851863622665405e-02 -3.530522286891937256e-01 3.148389980196952820e-03 9.623366594314575195e-02 4.529595002532005310e-02 -9.184775501489639282e-02 1.739578396081924438e-01 -1.507187485694885254e-01 1.075378358364105225e-01 -9.354820847511291504e-02 -8.227254450321197510e-02 3.108439221978187561e-02 -8.622623980045318604e-02 -1.377722620964050293e-01
-1.532691568136215210e-01 1.742315711453557014e-03 -1.255163848400115967e-01 -5.609222501516342163e-02 -3.355234116315841675e-02 1.417513340711593628e-01 2.810106277465820312e-01 -1.976860165596008301e-01 1.171730756759643555e-01 -1.327415406703948975e-01 -1.252952590584754944e-02 2.555795013904571533e-01 1.555914431810379028e-01 -2.910966612398624420e-02 3.949951007962226868e-02 -1.092847809195518494e-01 1.162993982434272766e-01 -1.317432969808578491e-01 -6.285354495048522949e-02 -4.408808648586273193e-01 1.956908255815505981e-01 3.993168175220489502e-01 2.174377292394638062e-01 9.263235330581665039e-02 -1.199973970651626587e-01 1.949639767408370972e-01 1.646165698766708374e-01 -2.118739187717437744e-01 6.006168201565742493e-02 -1.969033777713775635e-01 1.660810858011245728e-01 -7.598683983087539673e-02
1.560366004705429077e-01 1.557146459817886353e-01 -4.175869002938270569e-02 -3.037638776004314423e-02 -1.809144914150238037e-01 -6.140585616230964661e-02 -1.715736277401447296e-02 -6.847697496414184570e-02 -1.046788990497589111e-01 -2.977430522441864014e-01 -2.606983482837677002e-01 1.892753243446350098e-01 1.240689754486083984e-01 -9.747163392603397369e-03 6.758003681898117065e-02 6.604782491922378540e-02 1.920979917049407959e-01 -8.253124356269836426e-02 1.001520454883575439e-01 -3.356693387031555176e-01 -1.988034695386886597e-01 1.799523681402206421e-01 1.525036990642547607e-01 1.456347852945327759e-02 7.095009088516235352e-02 1.145670115947723389e-01 4.387056529521942139e-01 2.239580452442169189e-01 -2.288051545619964600e-01 -2.597902119159698486e-01 1.498438715934753418e-01 1.207148209214210510e-01
-2.257135696709156036e-03 7.483948767185211182e-02 1.590858250856399536e-01 1.300123035907745361e-01 -2.830930948257446289e-01 1.820840388536453247e-01 4.960248246788978577e-02 -2.070434838533401489e-01 2.997709624469280243e-02 -5.980424582958221436e-02 -4.299335181713104248e-02 4.812245368957519531e-01 -7.991756312549114227e-03 -3.495265543460845947e-02 1.803421229124069214e-01 5.996279790997505188e-02 -2.286204993724822998e-01 -4.630782082676887512e-02 3.196293711662292480e-01 -2.021729350090026855e-01 -1.041073724627494812e-01 1.705805063247680664e-01 -5.560245737433433533e-02 -3.535278886556625366e-02 -5.289272591471672058e-02 2.811761796474456787e-01 1.791465133428573608e-01 -8.743315935134887695e-03 -4.973641782999038696e-02 2.866484597325325012e-02 3.494866192340850830e-01 1.925189793109893799e-01
-8.480340242385864258e-02 1.974566876888275146e-01 -1.872603446245193481e-01 1.671350188553333282e-02 -4.882240667939186096e-02 2.435714602470397949e-01 9.569971263408660889e-02 1.928112097084522247e-02 -8.114638179540634155e-02 3.290602862834930420e-01 -9.002798050642013550e-02 1.392613444477319717e-02 7.018014043569564819e-02 1.237474754452705383e-01 2.621605694293975830e-01 2.205130308866500854e-01 6.655213981866836548e-02 -5.188847780227661133e-01 1.303480565547943115e-01 -2.737562358379364014e-01 8.615857362747192383e-02 1.349828690290451050e-01 -2.454077452421188354e-02 -2.687741629779338837e-02 7.995826005935668945e-02 5.751470476388931274e-02 -9.522421658039093018e-02 1.268762201070785522e-01 -3.497841060161590576e-01 1.799071729183197021e-01 1.595194451510906219e-02 6.377283483743667603e-02
7.318788766860961914e-02 3.281278908252716064e-02 -1.810275018215179443e-01 -4.205169528722763062e-02 -1.725988984107971191e-01 1.406760420650243759e-02 3.680742383003234863e-01 -2.530472278594970703e-01 -3.737289831042289734e-02 -8.708010613918304443e-02 -7.365208119153976440e-02 5.921213701367378235e-02 2.895075678825378418e-01 2.473385818302631378e-02 2.418157458305358887e-02 -1.125220581889152527e-01 1.776197850704193115e-01 -2.398623079061508179e-01 -1.486426740884780884e-01 -3.610895872116088867e-01 -2.632352113723754883e-01 2.071281820535659790e-01 2.068198323249816895e-01 -4.019562155008316040e-03 -1.288973353803157806e-02 1.404005140066146851e-01 1.477621346712112427e-01 -2.505655586719512939e-01 -5.084427073597908020e-02 -1.491817533969879150e-01 1.768552213907241821e-01 -2.382922023534774780e-01
3.667476400732994080e-02 1.893197298049926758e-01 -2.559738419950008392e-02 -1.628912538290023804e-01 -2.922566533088684082e-01 2.542126923799514771e-02 -1.974193379282951355e-02 -3.414793312549591064e-01 1.187005415558815002e-01 8.273632079362869263e-02 -2.744741141796112061e-01 1.658661812543869019e-01 2.903869748115539551e-01 7.182424515485763550e-02 2.004233896732330322e-01 -1.122174561023712158e-01 3.039583265781402588e-01 -1.087563633918762207e-01 -2.694703340530395508e-01 -2.295229882001876831e-01 -2.029186338186264038e-01 2.521015107631683350e-01 1.698358952999114990e-01 -1.276349574327468872e-01 9.265303611755371094e-02 -8.562362752854824066e-03 7.196814566850662231e-02 1.516403555870056152e-01 -1.439476758241653442e-01 -8.366491645574569702e-02 1.503466516733169556e-01 -1.008503255434334278e-03
2.207845598459243774e-01 -2.146564982831478119e-02 -1.977905929088592529e-01 -2.417429089546203613e-01 -1.907873749732971191e-01 1.178913041949272156e-01 2.083740569651126862e-02 -1.323270946741104126e-01 1.074883565306663513e-01 1.819245666265487671e-01 -3.621233999729156494e-01 1.588661223649978638e-01 -1.138993650674819946e-01 1.566741764545440674e-01 5.660821869969367981e-02 2.533974051475524902e-01 1.610996872186660767e-01 2.828443050384521484e-02 3.172559738159179688e-01 -1.757980585098266602e-01 5.646298080682754517e-02 2.089194394648075104e-02 2.949624955654144287e-01 5.393869802355766296e-02 1.978983357548713684e-02 3.393085300922393799e-01 7.471561431884765625e-02 -1.566873192787170410e-01 1.690751463174819946e-01 5.565325543284416199e-02 -1.022805422544479370e-01 1.984605491161346436e-01
1.366021037101745605e-01 1.907653659582138062e-01 -9.646349400281906128e-02 -9.148586541414260864e-02 7.764417678117752075e-02 8.282316476106643677e-02 1.879383623600006104e-01 2.922014594078063965e-01 1.219080686569213867e-01 1.462025791406631470e-01 -1.708051115274429321e-01 4.472677111625671387e-01 -8.677686750888824463e-02 -4.732019081711769104e-02 8.442337065935134888e-02 1.262015700340270996e-01 -1.074735522270202637e-01 -3.647585511207580566e-01 -6.705889478325843811e-03 -4.690305888652801514e-01 -1.081440672278404236e-01 7.286394387483596802e-02 -1.007652282714843750e-01 -8.602365851402282715e-02 2.998722903430461884e-02 1.095454022288322449e-01 1.608853787183761597e-01 1.333508938550949097e-01 1.901054009795188904e-02 1.976032704114913940e-01 -1.439736597239971161e-02 5.096095148473978043e-03
2.775155305862426758e-01 3.225702643394470215e-01 1.379639208316802979e-01 -1.472511738538742065e-01 1.320345401763916016e-01 -2.245887517929077148e-01 -1.040743216872215271e-01 -9.255480021238327026e-02 5.109496414661407471e-02 4.581816866993904114e-02 -6.061374023556709290e-02 1.457511633634567261e-01 -6.321729719638824463e-02 -2.661811113357543945e-01 2.316268682479858398e-01 5.525722727179527283e-02 8.977635204792022705e-02 -4.682284966111183167e-02 1.048442199826240540e-01 -2.862665057182312012e-01 2.055658698081970215e-01 2.874984405934810638e-02 2.422733455896377563e-01 -2.787185907363891602e-01 -1.449701189994812012e-01 -3.146975859999656677e-02 1.797670871019363403e-02 4.404854960739612579e-03 -3.801104128360748291e-01 -1.947281956672668457e-01 1.635071337223052979e-01 1.249832585453987122e-01
4.824183881282806396e-02 -1.301559153944253922e-02 1.440304666757583618e-01 -1.509217172861099243e-01 1.645287871360778809e-01 2.656679153442382812e-01 1.653575450181961060e-01 8.728796243667602539e-02 1.777514815330505371e-01 -1.758128404617309570e-01 -1.302852779626846313e-01 7.222224026918411255e-02 1.349100917577743530e-01 -7.779224216938018799e-02 7.078464329242706299e-02 1.322788596153259277e-01 1.669162958860397339e-01 -5.112023558467626572e-03 1.175621673464775085e-01 -4.704274535179138184e-01 7.397361099720001221e-02 4.436545819044113159e-02 3.046290948987007141e-03 -3.240759968757629395e-01 -9.979777783155441284e-02 3.560307621955871582e-02 2.077950984239578247e-01 -1.788198053836822510e-01 -4.710429906845092773e-01 2.059419080615043640e-02 6.741737574338912964e-02 3.456940874457359314e-02
9.690891951322555542e-03 9.406559169292449951e-02 -1.280775517225265503e-01 -5.617122724652290344e-02 -1.699199825525283813e-01 2.325285822153091431e-01 1.187324821949005127e-01 -1.359762698411941528e-01 -2.060993462800979614e-01 3.138739168643951416e-01 7.770793139934539795e-02 1.249911412596702576e-01 5.513474345207214355e-03 -1.322392672300338745e-01 1.639713048934936523e-01 1.973375976085662842e-01 7.582873851060867310e-02 -3.168408274650573730e-01 -7.207488641142845154e-03 -3.519921302795410156e-01 2.710143327713012695e-01 3.501816689968109131e-01 -1.340209096670150757e-01 -2.699268050491809845e-02 1.210446804761886597e-01 -4.468050599098205566e-02 1.453007757663726807e-01 4.026128910481929779e-03 -1.497545540332794189e-01 2.614457309246063232e-01 5.229941383004188538e-02 1.839046627283096313e-01
-1.643089950084686279e-01 2.972728908061981201e-01 -6.160502135753631592e-02 -1.548172682523727417e-01 -1.140068247914314270e-01 9.284574538469314575e-02 7.076744735240936279e-02 -1.200346201658248901e-01 2.031366080045700073e-01 -2.978970408439636230e-01 -1.602376997470855713e-01 2.950533926486968994e-01 1.431305706501007080e-01 -2.276867032051086426e-01 1.938462108373641968e-01 1.144006568938493729e-02 2.008061408996582031e-01 -6.167577579617500305e-02 -1.234037280082702637e-01 -2.936381399631500244e-01 -1.471001505851745605e-01 2.273014038801193237e-01 2.224336862564086914e-01 1.224058642983436584e-01 6.555307656526565552e-03 5.945623293519020081e-02 2.191618978977203369e-01 -1.749703139066696167e-01 -2.349704205989837646e-01 -1.882586777210235596e-01 7.153487205505371094e-02 4.149263724684715271e-02
1.104738265275955200e-01 2.843374013900756836e-01 -4.007358103990554810e-03 1.229329928755760193e-01 -3.039278984069824219e-01 -9.412051737308502197e-02 2.089248299598693848e-01 -8.408523350954055786e-02 -1.366547495126724243e-01 1.152077019214630127e-01 3.739281371235847473e-02 2.231705486774444580e-01 -3.298707306385040283e-01 -3.003532998263835907e-03 1.011777743697166443e-01 1.378480345010757446e-01 1.832435280084609985e-02 6.297170370817184448e-02 -1.773781180381774902e-01 -3.026087880134582520e-01 -1.914776265621185303e-01 3.525098562240600586e-01 1.288909316062927246e-01 -1.513608992099761963e-01 1.800153851509094238e-01 1.495031565427780151e-01 -1.021487116813659668e-01 -5.955450609326362610e-02 -8.797241002321243286e-02 5.157009884715080261e-02 2.887197434902191162e-01 1.684441268444061279e-01
2.325373888015747070e-01 -1.588521003723144531e-01 1.428874433040618896e-01 -1.413391530513763428e-01 1.312600728124380112e-02 3.777551651000976562e-02 5.798167362809181213e-02 1.818866282701492310e-01 1.079913452267646790e-01 1.891576200723648071e-01 -2.634079754352569580e-01 3.747819662094116211e-01 -5.653719231486320496e-02 -1.735426485538482666e-01 1.876113265752792358e-01 1.183350607752799988e-01 3.812133073806762695e-01 -3.097159564495086670e-01 -9.638738632202148438e-02 -1.581382453441619873e-01 2.878665924072265625e-02 9.301403164863586426e-02 2.243712544441223145e-01 5.216780584305524826e-03 -1.922005861997604370e-01 3.675824776291847229e-02 -1.775371097028255463e-02 -1.806009709835052490e-01 -2.924714386463165283e-01 1.763594569638371468e-03 3.956180810928344727e-02 9.340481460094451904e-02
1.059881597757339478e-02 2.730931937694549561e-01 1.407186686992645264e-01 -1.245223283767700195e-01 -9.491313248872756958e-02 1.378090828657150269e-01 1.206196323037147522e-01 9.142338484525680542e-02 -7.314822077751159668e-02 -7.042364031076431274e-02 5.870374292135238647e-02 6.434959918260574341e-02 -8.608118444681167603e-02 4.007898867130279541e-01 -6.924253702163696289e-02 2.541140839457511902e-02 -1.699243634939193726e-01 6.101210415363311768e-02 2.054980583488941193e-02 -2.491794079542160034e-01 -4.103979095816612244e-02 3.481520414352416992e-01 3.286920189857482910e-01 -2.942703068256378174e-01 -2.704206109046936035e-01 2.769812047481536865e-01 7.533182948827743530e-02 3.013695217669010162e-02 -1.278325319290161133e-01 -1.639627069234848022e-01 1.287258416414260864e-01 1.373019367456436157e-01
3.530247882008552551e-02 2.195510119199752808e-01 -6.734276562929153442e-02 2.446931414306163788e-02 -7.850292325019836426e-02 2.700060307979583740e-01 1.192895248532295227e-01 -3.455543220043182373e-01 2.232187893241643906e-03 -3.699798509478569031e-02 1.852293498814105988e-02 2.154922187328338623e-01 -2.466277927160263062e-01 -1.610735803842544556e-01 5.531431362032890320e-02 -1.297840178012847900e-01 8.147154748439788818e-02 -1.300781816244125366e-01 -1.038386076688766479e-01 -5.583642721176147461e-01 -2.174554467201232910e-01 1.632337123155593872e-01 -3.042060881853103638e-02 8.432833850383758545e-02 2.565340511500835419e-02 2.535092532634735107e-01 -1.464605331420898438e-01 -5.535846576094627380e-02 -1.889864057302474976e-01 4.381115362048149109e-02 1.420646607875823975e-01 5.048250034451484680e-02
-9.824185818433761597e-02 9.770072065293788910e-03 1.083909645676612854e-01 -1.071804240345954895e-01 -3.354580998420715332e-01 -8.674630522727966309e-02 1.403758302330970764e-02 -2.817530632019042969e-01 5.039341375231742859e-02 4.330563545227050781e-02 -2.114649564027786255e-01 4.590863287448883057e-01 7.689091563224792480e-02 3.977641835808753967e-02 -1.089937612414360046e-01 -9.482185542583465576e-02 1.099235638976097107e-01 1.142038553953170776e-01 1.603146791458129883e-01 -2.490087896585464478e-01 -1.421739757061004639e-01 2.140329182147979736e-01 1.889358013868331909e-01 -3.111957907676696777e-01 -4.937186371535062790e-03 -2.933636307716369629e-02 1.706074774265289307e-01 -2.085250467061996460e-01 7.628080993890762329e-02 -1.824527978897094727e-01 1.366057693958282471e-01 1.910018920898437500e-01
-8.326932787895202637e-02 -1.016893461346626282e-01 -5.510260909795761108e-02 -1.819550395011901855e-01 -1.043238937854766846e-01 -5.926583334803581238e-02 8.295010030269622803e-02 -8.174223452806472778e-02 -3.546614572405815125e-02 -1.533918082714080811e-01 -3.825050294399261475e-01 2.939637601375579834e-01 -2.936941385269165039e-02 1.369634419679641724e-01 6.376152485609054565e-02 1.779757253825664520e-02 6.388647109270095825e-02 -4.144801795482635498e-01 2.275260537862777710e-02 -2.848767042160034180e-01 -8.448909223079681396e-02 7.552862912416458130e-02 1.001645401120185852e-01 -3.706848993897438049e-02 2.915698885917663574e-01 -5.001306161284446716e-02 3.794540464878082275e-01 -1.864676177501678467e-01 -1.803277879953384399e-01 2.095894515514373779e-01 8.444233797490596771e-03 -1.119057014584541321e-01
5.297619383782148361e-03 8.518265187740325928e-02 -1.546721905469894409e-01 -6.770643591880798340e-02 -2.283645272254943848e-01 1.907435506582260132e-01 4.086743574589490891e-03 1.556525565683841705e-02 -6.942591071128845215e-02 6.183679774403572083e-02 -2.658033184707164764e-02 -2.908758353441953659e-03 -1.159489080309867859e-01 4.034860804677009583e-02 4.269934892654418945e-01 1.591417789459228516e-01 4.749869462102651596e-03 1.215876732021570206e-02 2.295037060976028442e-01 -4.097553789615631104e-01 1.382990032434463501e-01 4.393204152584075928e-01 -3.775086998939514160e-02 -7.029509544372558594e-02 5.417241482064127922e-04 -2.866992261260747910e-03 7.029647380113601685e-02 2.958637177944183350e-01 -8.303753286600112915e-02 -1.723470985889434814e-01 5.297753214836120605e-02 2.687137424945831299e-01
-4.526881501078605652e-02 6.517686843872070312e-01 1.859780102968215942e-01 -1.551784723997116089e-01 -2.309038341045379639e-01 2.151103317737579346e-01 -1.008259598165750504e-02 -5.181530863046646118e-02 -7.334368675947189331e-02 1.079779788851737976e-01 5.670998618006706238e-02 1.038317661732435226e-02 -1.395410150289535522e-01 2.659794688224792480e-02 6.512918323278427124e-02 1.143696978688240051e-01 2.300058901309967041e-01 -1.572265475988388062e-01 -1.359541900455951691e-02 -3.218761980533599854e-01 -9.379781782627105713e-02 2.131765633821487427e-01 2.449712455272674561e-01 -7.190410513430833817e-03 3.327593579888343811e-02 4.318393394351005554e-02 -1.335255205631256104e-01 -1.491094529628753662e-01 -5.109487846493721008e-02 -1.026194691658020020e-01 4.100748896598815918e-02 -2.580984495580196381e-02
2.247012853622436523e-01 2.072651311755180359e-02 1.687480360269546509e-01 -9.754851460456848145e-02 -2.742860615253448486e-01 -2.941262722015380859e-01 -9.442894905805587769e-02 8.932819217443466187e-02 -2.054072022438049316e-01 1.789234131574630737e-01 -3.875168412923812866e-02 3.430523276329040527e-01 1.865336000919342041e-01 1.069096252322196960e-01 2.111464887857437134e-01 2.711516432464122772e-02 -3.455267548561096191e-01 -7.583574205636978149e-02 -8.477640897035598755e-02 -2.960935831069946289e-01 -2.332875877618789673e-02 1.719823777675628662e-01 3.509247601032257080e-01 1.862940639257431030e-01 -1.683871597051620483e-01 -3.958707209676504135e-03 3.855742514133453369e-02 5.794907361268997192e-02 -3.792405873537063599e-02 1.764358952641487122e-02 -5.924285575747489929e-02 -3.264477476477622986e-02
1.946245282888412476e-01 5.448313802480697632e-02 -5.492955818772315979e-02 2.880813553929328918e-02 -1.217507570981979370e-01 3.200297057628631592e-01 1.592565029859542847e-01 -1.398242861032485962e-01 -2.054049074649810791e-01 8.157350122928619385e-02 -3.928721547126770020e-01 2.707228958606719971e-01 -2.036101520061492920e-01 -1.494973450899124146e-01 -5.630313232541084290e-02 3.157600876875221729e-04 -1.643981188535690308e-01 1.188307106494903564e-01 2.595153152942657471e-01 -4.277928173542022705e-01 1.011123061180114746e-01 -3.103459952399134636e-03 9.785798192024230957e-02 1.275954842567443848e-01 -2.183437347412109375e-02 1.848911046981811523e-01 7.972422055900096893e-03 -1.002333164215087891e-01 -2.022591680288314819e-01 -1.626851409673690796e-01 9.594751894474029541e-02 2.726083435118198395e-02
2.438120394945144653e-01 -6.391427665948867798e-02 -1.673569716513156891e-02 -2.825311124324798584e-01 -3.580234050750732422e-01 6.305345147848129272e-02 -1.093150824308395386e-01 -6.250829994678497314e-02 2.784506082534790039e-01 1.037272289395332336e-01 -2.354630976915359497e-01 3.799620270729064941e-01 1.475207060575485229e-01 4.930632188916206360e-03 -1.098178848624229431e-01 8.251076936721801758e-02 -1.145912557840347290e-01 -7.924994081258773804e-02 1.850204914808273315e-01 -2.416266053915023804e-01 -9.680753201246261597e-02 1.816607080399990082e-02 3.095298707485198975e-01 6.462696194648742676e-02 6.196106597781181335e-02 2.110331505537033081e-01 8.517839014530181885e-02 -1.577312825247645378e-03 -2.432827092707157135e-02 3.585575520992279053e-02 -2.815301120281219482e-01 1.452819406986236572e-01
8.978883922100067139e-02 5.597786232829093933e-02 7.319966703653335571e-02 9.769504517316818237e-02 -3.451358377933502197e-01 3.321353718638420105e-02 2.023993059992790222e-02 2.701220512390136719e-01 -3.076655231416225433e-02 -4.471025615930557251e-02 -1.174130663275718689e-01 1.163914650678634644e-01 -6.848405115306377411e-03 -1.367236524820327759e-01 1.145045533776283264e-01 -2.081311792135238647e-01 9.045521169900894165e-02 -2.288390994071960449e-01 2.231414765119552612e-01 -2.432566434144973755e-01 -9.508669376373291016e-02 2.296593226492404938e-02 2.076341807842254639e-01 -2.378103584051132202e-01 2.107448577880859375e-01 1.609301120042800903e-01 2.915764749050140381e-01 -6.125525385141372681e-02 -7.152340561151504517e-02 1.342533528804779053e-02 2.622298896312713623e-01 4.036888778209686279e-01
-2.076412886381149292e-01 9.358398616313934326e-02 4.446521401405334473e-02 -1.597646921873092651e-01 -1.768775135278701782e-01 1.880098432302474976e-01 -1.480044722557067871e-01 -7.930325716733932495e-02 7.590174674987792969e-02 1.669114977121353149e-01 -1.171425133943557739e-01 2.923976182937622070e-01 3.481353400275111198e-03 9.645486623048782349e-02 1.728952229022979736e-01 1.162607893347740173e-01 -6.709600333124399185e-03 -4.655446410179138184e-01 3.047018647193908691e-01 -2.381054610013961792e-01 -6.783322989940643311e-02 1.377914547920227051e-01 2.982221841812133789e-01 1.641832664608955383e-02 3.190702572464942932e-02 2.754410728812217712e-02 -2.559469640254974365e-01 -3.584489226341247559e-02 -5.636500194668769836e-02 -1.522625088691711426e-01 -6.033446639776229858e-02 2.501066029071807861e-01
7.344023138284683228e-02 6.103039160370826721e-02 -3.088489174842834473e-01 -2.568569593131542206e-02 -5.298666656017303467e-02 1.441905498504638672e-01 1.683453619480133057e-01 3.732712566852569580e-02 -1.077554151415824890e-01 1.227365732192993164e-01 3.532172646373510361e-03 -2.292612381279468536e-02 -9.875875711441040039e-02 2.729978263378143311e-01 2.903610169887542725e-01 -1.464839726686477661e-01 -7.052753865718841553e-02 -3.219178617000579834e-01 1.296188961714506149e-02 -4.319207668304443359e-01 3.288727253675460815e-02 4.353925287723541260e-01 1.945601589977741241e-02 -1.255998015403747559e-01 -3.310310654342174530e-03 2.268046438694000244e-01 -3.843098133802413940e-02 1.797742098569869995e-01 -1.129507198929786682e-01 1.377744227647781372e-01 -7.122434675693511963e-02 -7.096509449183940887e-03
2.050550580024719238e-01 7.597169280052185059e-02 1.859742701053619385e-01 -1.620148122310638428e-01 1.193935126066207886e-01 3.219405412673950195e-01 1.945406496524810791e-01 3.060816042125225067e-02 7.345414906740188599e-02 -1.698983162641525269e-01 -1.302461028099060059e-01 -4.239062592387199402e-02 1.052555069327354431e-02 -6.350339204072952271e-02 4.012525454163551331e-02 2.441609799861907959e-01 1.880499869585037231e-01 -5.596827715635299683e-03 2.435500323772430420e-01 -3.684314191341400146e-01 -3.399627283215522766e-02 1.295559704303741455e-01 1.025807764381170273e-02 -1.946441978216171265e-01 -1.053471639752388000e-01 2.286016196012496948e-01 9.216384589672088623e-02 -3.979462757706642151e-02 -4.426678121089935303e-01 1.780576556921005249e-01 9.425283223390579224e-02 1.411033868789672852e-01
-6.259815394878387451e-02 1.046661809086799622e-01 6.310442835092544556e-02 -1.451434791088104248e-01 -7.662244886159896851e-02 1.129361540079116821e-01 -2.147343903779983521e-01 -1.076368615031242371e-01 -2.675240635871887207e-01 3.457701206207275391e-02 -1.520494967699050903e-01 2.876924574375152588e-01 -1.186609268188476562e-01 1.267235279083251953e-01 2.400404959917068481e-01 9.985368698835372925e-02 -1.043141540139913559e-02 -1.831514090299606323e-01 -5.278204753994941711e-02 -4.879665076732635498e-01 -2.819236516952514648e-01 1.840045601129531860e-01 1.174784600734710693e-01 -7.859174162149429321e-02 1.789036989212036133e-01 1.750349402427673340e-01 1.134701296687126160e-01 3.038632497191429138e-02 2.048663347959518433e-01 2.649697065353393555e-01 -1.043383851647377014e-01 -3.046442579943686724e-04
-6.611055694520473480e-03 1.629390269517898560e-01 -7.928414642810821533e-02 3.928658366203308105e-02 -2.384939640760421753e-01 9.882152825593948364e-02 2.126737236976623535e-01 5.810290575027465820e-02 3.167285025119781494e-02 -7.371712476015090942e-02 -1.036974489688873291e-01 1.953363120555877686e-01 2.217575907707214355e-01 2.060114741325378418e-01 1.420063227415084839e-01 1.097450703382492065e-01 -1.772227883338928223e-01 -1.624726802110671997e-01 -2.014295309782028198e-01 -5.402215123176574707e-01 6.836264580488204956e-02 -5.781766772270202637e-02 -9.324815124273300171e-02 -2.667845785617828369e-01 -4.428462311625480652e-02 2.960481345653533936e-01 -1.456035226583480835e-01 1.758929193019866943e-01 -8.560159802436828613e-02 3.793668746948242188e-02 -1.755253076553344727e-01 1.082979813218116760e-01
3.489985167980194092e-01 1.393355801701545715e-02 4.234725236892700195e-02 -2.932778894901275635e-01 2.650535106658935547e-01 -1.955680102109909058e-01 2.508997321128845215e-01 -1.393135637044906616e-01 9.270233660936355591e-02 -1.337469369173049927e-01 -1.733789443969726562e-01 2.469120025634765625e-01 -2.724125981330871582e-01 5.620200186967849731e-03 2.362901270389556885e-01 6.560228019952774048e-02 1.424077153205871582e-01 -2.757539153099060059e-01 5.754275247454643250e-02 -2.714483439922332764e-01 2.254907414317131042e-02 1.647804230451583862e-01 1.175341680645942688e-01 -1.614605039358139038e-01 8.987874537706375122e-02 1.201756894588470459e-01 -1.635988056659698486e-01 1.047349348664283752e-01 -1.835960894823074341e-01 -5.817874521017074585e-02 3.578194975852966309e-02 8.927337825298309326e-02
-1.949251815676689148e-02 2.294512838125228882e-01 5.919463466852903366e-03 -3.505120426416397095e-02 -7.557165622711181641e-02 2.138543874025344849e-01 2.217958420515060425e-01 -1.318209171295166016e-01 -7.858771085739135742e-02 2.509874701499938965e-01 -3.097676672041416168e-02 -1.824180036783218384e-01 -1.273286789655685425e-01 3.919533919543027878e-03 3.548014461994171143e-01 1.822316199541091919e-01 -7.310662884265184402e-03 -3.030910789966583252e-01 2.588682472705841064e-01 -2.799493670463562012e-01 1.357432305812835693e-01 -1.306240912526845932e-02 1.511575281620025635e-02 -1.859762072563171387e-01 -8.027459681034088135e-02 2.666638465598225594e-03 -3.590701520442962646e-02 -2.170077338814735413e-02 -2.599467933177947998e-01 -1.357298344373703003e-01 2.725912332534790039e-01 2.995658814907073975e-01
1.132232025265693665e-01 -1.886272281408309937e-01 1.572732329368591309e-01 -1.171780750155448914e-01 -9.741612523794174194e-02 6.054824963212013245e-02 9.022586047649383545e-02 1.599109172821044922e-01 -1.714785248041152954e-01 1.914562284946441650e-01 -3.297007083892822266e-01 3.816535174846649170e-01 -1.374393403530120850e-01 -1.308851689100265503e-01 7.888862490653991699e-02 3.370699286460876465e-01 2.444969117641448975e-02 -2.254138439893722534e-01 -1.180802956223487854e-01 -2.669675946235656738e-01 4.091256856918334961e-02 4.397193342447280884e-02 1.727424561977386475e-01 -1.995579749345779419e-01 -1.011881157755851746e-01 2.496398240327835083e-01 -1.067850440740585327e-01 -7.540372759103775024e-02 -2.401121705770492554e-01 -3.803133731707930565e-03 6.408043205738067627e-02 1.693142354488372803e-01
-3.884146735072135925e-02 -1.079891845583915710e-01 -5.553017184138298035e-02 -3.257476165890693665e-02 -2.582887709140777588e-01 2.288201302289962769e-01 -2.536153607070446014e-02 1.557137817144393921e-01 -1.306085586547851562e-01 -1.304483562707901001e-01 -2.152959555387496948e-01 2.366207689046859741e-01 8.597728610038757324e-02 2.753694774582982063e-03 3.425193727016448975e-01 2.083015739917755127e-01 -7.872664928436279297e-02 -2.738135755062103271e-01 2.678234279155731201e-01 -3.789514899253845215e-01 4.906749725341796875e-02 2.816527187824249268e-01 2.923066616058349609e-01 -7.353630661964416504e-02 5.520034581422805786e-02 -9.312743693590164185e-02 -4.647976160049438477e-02 1.591241508722305298e-01 1.170232445001602173e-01 1.081184074282646179e-01 5.458768457174301147e-03 -2.215612865984439850e-02
-7.981306314468383789e-02 2.359828650951385498e-01 -3.443063469603657722e-03 -5.364673957228660583e-02 6.460189819335937500e-02 4.835531488060951233e-02 6.631563603878021240e-02 -1.679142713546752930e-01 -2.132615894079208374e-01 2.371672354638576508e-02 2.621510811150074005e-02 3.054537475109100342e-01 1.834470592439174652e-02 -1.114635393023490906e-01 2.216538935899734497e-01 6.385292112827301025e-02 3.154579401016235352e-01 1.978777945041656494e-01 3.056477941572666168e-02 -3.632899224758148193e-01 -1.122356057167053223e-01 3.051377832889556885e-01 3.041227161884307861e-01 5.671005323529243469e-02 2.293596416711807251e-02 1.784177720546722412e-01 3.753251731395721436e-01 2.023879671469330788e-03 -7.304816693067550659e-02 -6.114285811781883240e-02 1.860730499029159546e-01 4.680588841438293457e-03
7.984213531017303467e-02 1.925013065338134766e-01 -2.645649313926696777e-01 7.808472029864788055e-03 -3.045463934540748596e-02 1.674293428659439087e-01 2.351218461990356445e-01 -1.285679754801094532e-03 -1.347448378801345825e-01 -8.261858671903610229e-02 -7.752135396003723145e-02 2.223367094993591309e-01 1.397890895605087280e-01 -3.520277142524719238e-02 1.782769858837127686e-01 1.339905411005020142e-01 8.343331515789031982e-02 4.608873743563890457e-03 7.071217894554138184e-02 -3.139656782150268555e-01 -1.092061698436737061e-01 2.274587601423263550e-01 7.942834496498107910e-02 -8.740805089473724365e-02 8.108877390623092651e-02 2.010653913021087646e-01 4.115567505359649658e-01 1.922804713249206543e-01 -3.089986145496368408e-01 -2.324048578739166260e-01 2.319390773773193359e-01 8.072394132614135742e-02
-1.665335744619369507e-01 1.579765081405639648e-01 1.467732936143875122e-01 -1.276129782199859619e-01 -7.455316931009292603e-02 2.248859852552413940e-01 -1.864709705114364624e-01 -1.080308780074119568e-01 1.882279366254806519e-01 -1.672816276550292969e-02 -2.097039222717285156e-01 2.062739133834838867e-01 2.028875239193439484e-02 1.890566349029541016e-01 3.252915441989898682e-01 3.679658472537994385e-02 7.909802347421646118e-02 -3.015555143356323242e-01 2.495321333408355713e-01 -2.865791022777557373e-01 1.786770671606063843e-02 9.967692196369171143e-02 2.101650834083557129e-01 -7.621349394321441650e-02 7.733523100614547729e-02 -8.418773114681243896e-02 -3.114211261272430420e-01 -4.320919141173362732e-02 -2.280654907226562500e-01 -1.672013550996780396e-01 -7.474052160978317261e-02 2.050813436508178711e-01
1.034436151385307312e-01 6.454282253980636597e-02 -3.052520751953125000e-01 -1.719769672490656376e-03 -2.605918943881988525e-01 -1.743087545037269592e-02 2.181081324815750122e-01 -1.958927661180496216e-01 -9.379687905311584473e-02 1.824618130922317505e-01 -6.263530999422073364e-02 1.206556931138038635e-01 1.632082392461597919e-03 -1.073759496212005615e-01 3.099901974201202393e-01 -8.319543302059173584e-02 1.964157372713088989e-01 7.390683889389038086e-02 6.871273368597030640e-02 -1.667424738407135010e-01 -2.260457258671522141e-03 3.608217835426330566e-01 3.125968575477600098e-01 -6.453723460435867310e-02 -2.983529679477214813e-02 2.336783260107040405e-01 2.811774611473083496e-01 7.719064503908157349e-02 -1.861791759729385376e-01 -1.872484982013702393e-01 -1.037616357207298279e-01 1.817270368337631226e-01
-7.806220650672912598e-02 1.185560896992683411e-01 6.239341106265783310e-03 5.868401750922203064e-02 -1.485417038202285767e-01 1.390529125928878784e-01 3.379882872104644775e-01 1.677158474922180176e-01 7.409467548131942749e-02 3.344738110899925232e-02 -9.285554289817810059e-02 1.737491786479949951e-02 7.157820463180541992e-02 1.759996712207794189e-01 1.692404747009277344e-01 8.241239935159683228e-02 -1.632884889841079712e-01 -2.219855338335037231e-01 4.672046750783920288e-02 -5.165080428123474121e-01 1.060364544391632080e-01 2.657810151576995850e-01 -6.198832392692565918e-02 -2.956038713455200195e-01 -1.269033849239349365e-01 2.919168770313262939e-01 -3.968290239572525024e-02 2.153385579586029053e-01 -8.620067685842514038e-02 6.239392980933189392e-02 -1.639507412910461426e-01 -7.509516086429357529e-03
4.584803804755210876e-02 6.569676101207733154e-02 -9.924719482660293579e-02 2.060044109821319580e-01 5.117608234286308289e-02 2.353115677833557129e-01 4.675983265042304993e-02 1.041925996541976929e-01 -1.291502565145492554e-01 2.915479801595211029e-02 7.482169568538665771e-02 1.341711431741714478e-01 1.230488717555999756e-01 2.908045351505279541e-01 2.387461215257644653e-01 -1.235070377588272095e-01 1.855765283107757568e-01 -1.638193130493164062e-01 -1.382977217435836792e-01 -3.525048196315765381e-01 1.321875005960464478e-01 1.100137606263160706e-01 5.449997186660766602e-01 -1.117962002754211426e-01 6.747681647539138794e-02 2.907662093639373779e-01 -2.238801307976245880e-02 -9.597864001989364624e-02 -9.333813190460205078e-02 -5.367965437471866608e-03 7.585748285055160522e-02 1.007976569235324860e-02
-2.520716935396194458e-02 -5.376621335744857788e-02 9.723995625972747803e-02 -9.856092929840087891e-02 -1.778998970985412598e-01 -8.766793459653854370e-02 -1.122203539125621319e-03 -6.651121377944946289e-02 -9.458832442760467529e-02 1.485117673873901367e-01 -3.745718002319335938e-01 2.475119084119796753e-01 1.954479515552520752e-01 -6.581565737724304199e-02 2.392327338457107544e-01 -2.807787247002124786e-02 -2.265793038532137871e-03 -3.042982220649719238e-01 -1.415066868066787720e-01 -4.592709541320800781e-01 1.984422951936721802e-01 -1.363191753625869751e-01 8.302961289882659912e-02 1.037732288241386414e-01 1.196390241384506226e-01 2.918978333473205566e-01 1.765126436948776245e-01 -7.933819293975830078e-02 -1.285066604614257812e-01 6.456296145915985107e-02 -9.228630363941192627e-02 -1.872809231281280518e-01
8.191535621881484985e-02 -1.896133422851562500e-01 1.662083715200424194e-01 -1.841848939657211304e-01 -8.171489834785461426e-02 7.119537889957427979e-02 8.800017088651657104e-02 -7.449834048748016357e-02 1.810434758663177490e-01 1.638611406087875366e-01 -2.954200804233551025e-01 1.589599400758743286e-01 9.022490680217742920e-02 2.018393948674201965e-02 1.029761508107185364e-01 1.389551442116498947e-02 -1.719276309013366699e-01 -1.892913430929183960e-01 -1.177317812107503414e-03 -5.137556195259094238e-01 -9.865329414606094360e-02 -4.759323783218860626e-03 1.110661551356315613e-01 -1.645932793617248535e-01 8.311105519533157349e-02 2.136179506778717041e-01 3.766168653964996338e-01 -5.968183651566505432e-02 9.131976403295993805e-03 1.296930015087127686e-01 2.583184838294982910e-01 -1.383500248193740845e-01
2.185588181018829346e-01 4.715002328157424927e-02 -1.302522122859954834e-01 1.754467040300369263e-01 -6.712812185287475586e-02 1.349006593227386475e-01 4.496175795793533325e-02 -1.336739808320999146e-01 -5.241835117340087891e-02 1.664433777332305908e-01 -8.243852853775024414e-02 6.910893321037292480e-02 -1.610087156295776367e-01 4.057274013757705688e-02 2.301324605941772461e-01 -1.277899295091629028e-01 1.760832518339157104e-01 -7.400745153427124023e-02 2.225248664617538452e-01 -2.131308913230895996e-01 5.423432961106300354e-02 3.827645778656005859e-01 2.953873276710510254e-01 5.732521042227745056e-02 -5.723108351230621338e-02 2.772660553455352783e-01 4.060382843017578125e-01 2.614781446754932404e-02 -2.196703404188156128e-01 -1.733009815216064453e-01 6.516999751329421997e-02 -1.453622430562973022e-01
-3.588021174073219299e-02 2.859077751636505127e-01 -1.326594501733779907e-01 1.021467670798301697e-01 2.647106535732746124e-02 7.102393358945846558e-02 7.769817858934402466e-02 7.468384504318237305e-02 8.388699591159820557e-02 -8.256708085536956787e-02 -1.197497546672821045e-01 1.044815629720687866e-01 1.291590332984924316e-01 -1.790029257535934448e-01 3.468049168586730957e-01 2.388376928865909576e-02 5.340465158224105835e-02 -1.242516636848449707e-01 9.188111871480941772e-02 -2.284073531627655029e-01 -1.859577447175979614e-01 2.524045407772064209e-01 2.344429641962051392e-01 -2.065303921699523926e-02 5.907532200217247009e-02 3.510168492794036865e-01 2.478453963994979858e-01 1.713904738426208496e-01 -3.048608303070068359e-01 -2.716971039772033691e-01 1.517575085163116455e-01 -1.517321765422821045e-01
9.868851304054260254e-02 1.306042969226837158e-01 7.885078340768814087e-02 -1.492504328489303589e-01 -6.209610402584075928e-02 8.045306801795959473e-02 -1.166071668267250061e-01 2.866448462009429932e-01 2.246230989694595337e-01 -6.616087164729833603e-03 -2.103562653064727783e-01 2.866992056369781494e-01 -1.141304075717926025e-01 6.463509052991867065e-02 2.689950764179229736e-01 1.159843131899833679e-01 -2.239495664834976196e-01 -1.474777311086654663e-01 -1.701414957642555237e-02 -5.708751678466796875e-01 -1.184443682432174683e-01 6.749751046299934387e-03 1.193386130034923553e-02 1.414768025279045105e-02 4.762619268149137497e-03 1.111240237951278687e-01 2.551848888397216797e-01 4.261282458901405334e-02 2.852122858166694641e-02 2.049743980169296265e-01 1.093642413616180420e-01 -1.098003312945365906e-01
1.533300522714853287e-02 -2.656718017533421516e-03 3.444855660200119019e-02 -6.967271864414215088e-02 -2.069911360740661621e-01 1.138204261660575867e-01 -1.998714506626129150e-01 1.881277859210968018e-01 7.142200320959091187e-02 1.751868426799774170e-01 -2.061711251735687256e-01 1.713498681783676147e-01 3.517684340476989746e-02 9.868630021810531616e-02 2.415908724069595337e-01 7.678791135549545288e-02 -1.118289753794670105e-01 -1.835786700248718262e-01 -1.122488081455230713e-01 -5.079007148742675781e-01 -2.414095774292945862e-02 -2.755081281065940857e-02 1.260242760181427002e-01 -9.230190515518188477e-02 7.098851352930068970e-02 2.551816999912261963e-01 4.385530352592468262e-01 -4.112663120031356812e-02 9.965224564075469971e-02 7.046119868755340576e-02 2.365590333938598633e-01 4.617183655500411987e-02
[truncated: 3,268,065 more chars]
