# Supplementary material for: The Language of Innovation
Source: PLoS One. 2020 Apr 30;15(4):e0230107. doi: 10.1371/journal.pone.0230107 (PMC7194493; doi:10.1371/journal.pone.0230107)
Supplement: S24 File — (GZ) [file pone.0230107.s024.tar.gz › 2002-2006/V2Run_21_VS_4500_embeddings2002-2006ED32.txt]

-8.065146207809448242e-02 -1.763454973697662354e-01 -7.482811342924833298e-03 -3.060660958290100098e-01 1.669063717126846313e-01 2.574037015438079834e-01 -6.805614382028579712e-02 1.522978693246841431e-01 3.038623929023742676e-01 -2.425364777445793152e-02 -1.893944591283798218e-01 8.520735800266265869e-02 -1.218322366476058960e-01 2.024232235271483660e-04 -2.128801792860031128e-01 1.206035353243350983e-02 1.952171772718429565e-01 -3.867565989494323730e-01 -1.865805834531784058e-01 -7.126212865114212036e-02 -2.688236236572265625e-01 -1.234780028462409973e-01 -1.065177246928215027e-01 3.199574351310729980e-01 -3.025124967098236084e-02 3.679932653903961182e-02 -1.493067294359207153e-01 -1.819676756858825684e-01 1.772964000701904297e-01 3.770525753498077393e-02 3.166724368929862976e-02 1.732675582170486450e-01
2.657028734683990479e-01 -8.091950789093971252e-03 1.461506187915802002e-01 -1.001408249139785767e-01 -2.437674105167388916e-01 4.621348902583122253e-02 -3.998176455497741699e-01 -7.737517356872558594e-02 1.580851227045059204e-01 -1.389270834624767303e-02 -1.615001559257507324e-01 -5.479298159480094910e-02 5.804447084665298462e-02 3.692908957600593567e-02 -1.329049021005630493e-01 -2.143235355615615845e-01 1.576777249574661255e-01 -2.127080261707305908e-01 -2.623261809349060059e-01 -1.129512637853622437e-01 -8.098480850458145142e-02 9.871004521846771240e-02 -5.331046134233474731e-02 2.729226648807525635e-01 -1.513679623603820801e-01 -5.727026611566543579e-02 -2.720398604869842529e-01 1.315203011035919189e-01 3.597467243671417236e-01 -1.055151671171188354e-01 -6.577845662832260132e-02 -2.006615251302719116e-01
-8.266156073659658432e-04 -2.233755737543106079e-01 -2.039715275168418884e-02 9.137531369924545288e-02 1.642667129635810852e-02 1.711603626608848572e-02 -1.917012929916381836e-01 3.112009540200233459e-02 2.238185405731201172e-01 -1.771112084388732910e-01 1.835891162045300007e-03 -2.053474038839340210e-01 6.273219734430313110e-02 -2.177911549806594849e-01 -2.144088782370090485e-02 7.684632670134305954e-03 1.498131304979324341e-01 7.188370078802108765e-02 -3.788093030452728271e-01 -3.122057914733886719e-01 -2.379953712224960327e-01 -3.015025556087493896e-01 -3.175625577569007874e-02 3.328505158424377441e-01 2.468794211745262146e-02 1.405313462018966675e-01 -3.835033774375915527e-01 -1.340278089046478271e-01 5.266354978084564209e-02 9.834567457437515259e-02 -8.658661507070064545e-03 -4.116418957710266113e-02
-5.298133566975593567e-02 1.007728651165962219e-01 2.711574174463748932e-02 -3.080494403839111328e-01 1.525807082653045654e-01 1.116194874048233032e-01 -1.167858485132455826e-02 9.635147452354431152e-02 1.342475712299346924e-01 3.065883368253707886e-02 -8.063659071922302246e-03 5.288657173514366150e-02 -2.633291184902191162e-01 -1.674114018678665161e-01 -3.248761296272277832e-01 8.074331283569335938e-02 -2.077736407518386841e-01 -2.705032825469970703e-01 -2.760943174362182617e-01 -1.735028475522994995e-01 -2.367754578590393066e-01 -3.945156186819076538e-02 3.627139329910278320e-02 1.451628655195236206e-01 1.764530874788761139e-02 6.079059094190597534e-02 -2.144523710012435913e-01 6.416900455951690674e-02 5.140040442347526550e-02 3.507416248321533203e-01 -3.310464024543762207e-01 -1.514703631401062012e-01
1.666722148656845093e-01 5.284899100661277771e-02 -1.865455955266952515e-01 -2.417259663343429565e-01 1.732753776013851166e-02 2.288720011711120605e-01 -1.178020015358924866e-01 2.072924077510833740e-01 2.723644673824310303e-01 -1.507235765457153320e-01 1.890510618686676025e-01 3.904858604073524475e-02 2.820508554577827454e-03 -1.959504634141921997e-01 -7.954949140548706055e-02 6.692083179950714111e-02 1.712370663881301880e-02 -5.813405662775039673e-02 -2.223377674818038940e-01 -1.084193512797355652e-01 -3.717485070228576660e-01 -1.083198338747024536e-01 2.958475425839424133e-02 1.024312376976013184e-01 -7.476135343313217163e-02 -2.129884511232376099e-01 -3.723987340927124023e-01 -2.113863080739974976e-01 1.780162453651428223e-01 -5.880550295114517212e-02 -1.499294191598892212e-01 -2.553158700466156006e-01
3.181577846407890320e-02 -1.391636878252029419e-01 -5.054843798279762268e-02 -8.037576079368591309e-02 -2.238288521766662598e-02 1.715348362922668457e-01 -1.880632042884826660e-01 6.220916751772165298e-03 1.341948211193084717e-01 -4.171815812587738037e-01 1.418756097555160522e-01 1.415699273347854614e-01 -8.434583991765975952e-02 -1.172924321144819260e-02 -2.276124805212020874e-01 -1.720497012138366699e-01 -6.868260912597179413e-03 -2.671541459858417511e-02 -3.943978846073150635e-01 -3.749440610408782959e-02 -3.637979626655578613e-01 -2.404041141271591187e-01 -4.613855108618736267e-02 7.137805968523025513e-02 1.822587661445140839e-02 -1.068027243018150330e-01 -1.990873664617538452e-01 -2.548333108425140381e-01 3.050781786441802979e-01 -9.773198515176773071e-02 1.429914846085011959e-03 1.018341258168220520e-01
8.863391727209091187e-02 -1.935755163431167603e-01 -3.924804914277046919e-04 1.253050267696380615e-01 3.452680632472038269e-02 2.629321813583374023e-01 -2.273304909467697144e-01 1.658679693937301636e-01 2.082245796918869019e-01 -2.407800108194351196e-01 -2.968849800527095795e-02 8.839384466409683228e-02 -5.682625621557235718e-02 -2.091034203767776489e-01 1.460739821195602417e-01 -1.594713144004344940e-02 1.554578244686126709e-01 -1.742866486310958862e-01 -2.440967112779617310e-01 -1.947538554668426514e-01 -3.108378946781158447e-01 -2.302556037902832031e-01 5.716374143958091736e-03 1.324842125177383423e-02 -2.779998630285263062e-02 1.287441141903400421e-02 -2.551252841949462891e-01 9.048551321029663086e-02 2.577238678932189941e-01 -2.792669236660003662e-01 -2.734850049018859863e-01 -1.247370913624763489e-01
-7.739940285682678223e-02 5.118837580084800720e-02 3.698749095201492310e-02 -2.134826928377151489e-01 2.141952048987150192e-03 1.387324035167694092e-01 1.474787890911102295e-01 5.833265930414199829e-02 5.209900438785552979e-02 -1.652372479438781738e-01 -1.223978474736213684e-01 -4.031411558389663696e-02 -9.758948534727096558e-02 -6.783863902091979980e-02 1.601888537406921387e-01 -9.484259784221649170e-02 1.026506200432777405e-01 -1.888530403375625610e-01 -4.395533502101898193e-01 -3.056250512599945068e-01 -2.121548652648925781e-01 1.019799411296844482e-01 1.324864327907562256e-01 3.781433701515197754e-01 -1.158591955900192261e-01 -8.340651541948318481e-02 -3.406080305576324463e-01 3.316138312220573425e-02 2.694897055625915527e-01 -1.398376673460006714e-01 1.614097505807876587e-01 1.182665210217237473e-02
-1.953269690275192261e-01 -9.370360523462295532e-02 -1.397026330232620239e-01 -1.650281101465225220e-01 -6.022331863641738892e-02 1.881248652935028076e-01 -1.376778334379196167e-01 9.647967666387557983e-02 1.196689531207084656e-01 1.062070950865745544e-01 -6.575136631727218628e-02 -3.721196576952934265e-02 -3.403681144118309021e-02 -6.372016668319702148e-02 1.414430513978004456e-02 -1.752796620130538940e-01 1.982493847608566284e-01 -7.366518676280975342e-02 -1.135384067893028259e-01 8.375404030084609985e-02 -3.927472531795501709e-01 1.469797492027282715e-01 -9.804975986480712891e-02 5.326257944107055664e-01 1.254387199878692627e-01 7.585278153419494629e-02 -2.495903968811035156e-01 -1.192078441381454468e-01 2.537553608417510986e-01 -1.197644621133804321e-01 -1.277701705694198608e-01 -2.115109562873840332e-01
1.150004640221595764e-01 -2.071986943483352661e-01 1.439766138792037964e-01 -6.758639216423034668e-02 1.069347336888313293e-01 1.072121933102607727e-01 -8.160378783941268921e-02 5.623563006520271301e-02 4.687007665634155273e-01 -2.701238095760345459e-01 1.441093087196350098e-01 -3.605541586875915527e-02 9.181997925043106079e-02 -7.916601002216339111e-02 -1.511558657512068748e-03 -1.872109569376334548e-04 1.503040641546249390e-01 -2.631392776966094971e-01 -2.402310818433761597e-01 -3.035960793495178223e-01 -4.791586473584175110e-02 -3.139937669038772583e-02 8.437766879796981812e-02 1.488695442676544189e-01 -1.181702315807342529e-01 1.402133703231811523e-01 -3.544053733348846436e-01 -5.650948360562324524e-02 2.052022069692611694e-01 -3.617474576458334923e-03 -2.444669008255004883e-01 1.334008276462554932e-01
-5.884310230612754822e-02 -1.536704599857330322e-01 2.105800062417984009e-02 -1.032973974943161011e-01 1.516644507646560669e-01 -2.276001311838626862e-02 -1.049335971474647522e-01 3.367383033037185669e-02 3.332211375236511230e-01 -2.641475200653076172e-01 4.214707016944885254e-02 5.590577796101570129e-02 1.045582816004753113e-01 -1.005323901772499084e-01 -1.137372702360153198e-01 -6.558733433485031128e-02 -2.520770765841007233e-02 -8.634854853153228760e-02 -1.971882134675979614e-01 6.863889843225479126e-02 -3.367376923561096191e-01 -3.692074418067932129e-01 -5.166335031390190125e-02 3.801423907279968262e-01 2.784523367881774902e-02 -9.866022318601608276e-02 -4.428747594356536865e-01 1.219296529889106750e-01 -1.691398769617080688e-02 -1.780339628458023071e-01 -8.754299022257328033e-03 3.513181814923882484e-03
2.337284944951534271e-02 1.021053865551948547e-01 -3.635404631495475769e-02 -8.784859627485275269e-02 -2.095504403114318848e-01 3.027124404907226562e-01 -4.583539068698883057e-02 -7.838238775730133057e-02 3.500019609928131104e-01 -1.631518006324768066e-01 -1.651920378208160400e-02 1.919254511594772339e-01 -8.408452570438385010e-02 -2.890370488166809082e-01 -3.169163465499877930e-01 2.413730323314666748e-01 1.238164529204368591e-01 -3.034488856792449951e-01 -2.036315053701400757e-01 1.357265114784240723e-01 -8.671644330024719238e-02 -6.144984439015388489e-02 1.397383064031600952e-01 8.040083199739456177e-02 -5.639026686549186707e-02 -2.667426504194736481e-02 -2.381173521280288696e-01 1.897353529930114746e-01 2.434854060411453247e-01 1.970288008451461792e-01 1.158553361892700195e-02 3.527036309242248535e-02
-4.392610117793083191e-02 -9.706482291221618652e-02 -2.132728882133960724e-02 7.558881770819425583e-03 -1.059715729206800461e-02 7.143440097570419312e-02 -2.047346383333206177e-01 2.037478983402252197e-01 2.393783628940582275e-01 -2.790764272212982178e-01 2.106059938669204712e-01 1.008577793836593628e-01 -9.355501271784305573e-03 -2.303726375102996826e-01 -1.897795647382736206e-01 7.395248394459486008e-03 3.270146548748016357e-01 -2.675346732139587402e-01 -1.963676810264587402e-01 -1.896586865186691284e-01 -4.266349673271179199e-01 -2.281588464975357056e-01 -5.694106966257095337e-02 2.803683653473854065e-02 -1.398599427193403244e-02 -4.455467686057090759e-02 -2.608144283294677734e-01 -7.714895904064178467e-02 8.728326112031936646e-02 -6.671445444226264954e-03 -1.925946474075317383e-01 -9.214545041322708130e-02
-4.364295676350593567e-02 3.626253828406333923e-02 -4.660166054964065552e-02 -5.842186883091926575e-02 1.091386098414659500e-02 3.828661739826202393e-01 -1.410340666770935059e-01 -5.365949124097824097e-03 1.568514555692672729e-01 -1.260552704334259033e-01 -1.125137060880661011e-01 1.469500213861465454e-01 -2.976721227169036865e-01 -2.118262648582458496e-01 -2.564700543880462646e-01 -6.388290226459503174e-02 3.978326171636581421e-02 -1.926455348730087280e-01 -3.153100311756134033e-01 1.744615584611892700e-01 -4.098475277423858643e-01 -5.381621420383453369e-02 1.447576731443405151e-01 4.388508573174476624e-02 -2.260819822549819946e-02 1.027328073978424072e-01 8.195462822914123535e-02 2.264329046010971069e-01 2.510806322097778320e-01 1.539619565010070801e-01 8.192568086087703705e-03 -1.682761609554290771e-01
1.951444894075393677e-01 -6.687072664499282837e-02 1.720617339015007019e-02 -9.917259216308593750e-02 5.478266254067420959e-02 1.401381492614746094e-01 -8.349283039569854736e-02 6.896878778934478760e-02 1.785383671522140503e-01 -3.327327072620391846e-01 3.027530014514923096e-01 1.285790205001831055e-01 -3.431707918643951416e-01 -2.126283571124076843e-02 -7.336709648370742798e-02 -5.508811026811599731e-02 1.325633525848388672e-01 -1.615810245275497437e-01 -1.975155770778656006e-01 -6.441541016101837158e-02 -4.743858575820922852e-01 -1.622680574655532837e-01 -1.396070718765258789e-01 1.803716719150543213e-01 -2.859290502965450287e-02 5.413281545042991638e-02 -3.005467355251312256e-01 -4.723818600177764893e-02 1.274012774229049683e-01 -1.345362067222595215e-01 -1.806513033807277679e-02 -1.197000443935394287e-01
-1.112448871135711670e-01 -1.117428243160247803e-01 1.768133603036403656e-02 -2.417356222867965698e-01 -2.663532793521881104e-01 -8.045973628759384155e-02 -1.455403417348861694e-01 3.070243820548057556e-02 4.690063372254371643e-02 -1.767549961805343628e-01 -1.611169278621673584e-01 -7.404279708862304688e-02 -9.723152965307235718e-02 -1.110426932573318481e-01 -5.342354997992515564e-02 3.741792868822813034e-03 1.481696367263793945e-01 -2.453188970685005188e-02 -1.869175136089324951e-01 -6.230493262410163879e-02 -4.053890407085418701e-01 1.200709193944931030e-01 -2.538016140460968018e-01 6.975380331277847290e-02 -1.991472989320755005e-01 -8.376907557249069214e-03 -3.261986374855041504e-01 -2.400527447462081909e-01 3.675103187561035156e-01 -1.016770377755165100e-01 2.367241382598876953e-01 -1.126764267683029175e-01
1.429326534271240234e-01 -1.209279987961053848e-03 -9.084337204694747925e-02 -2.361722439527511597e-01 -6.723168492317199707e-02 8.592046797275543213e-02 -8.051662147045135498e-02 1.798756867647171021e-01 8.722353726625442505e-02 -2.371354401111602783e-01 1.713118702173233032e-01 1.318313181400299072e-01 4.174079000949859619e-02 -8.913110941648483276e-02 -1.693940758705139160e-01 8.450194448232650757e-02 -5.332300812005996704e-02 -2.888061702251434326e-01 -4.122192040085792542e-02 -1.194512750953435898e-02 -3.752733170986175537e-01 -2.814269661903381348e-01 -1.209419071674346924e-01 1.085167303681373596e-01 -1.770063489675521851e-01 3.574298024177551270e-01 -1.092894524335861206e-01 -1.962517052888870239e-01 2.990185320377349854e-01 -2.106628119945526123e-01 -1.151078492403030396e-01 -1.326392143964767456e-01
-2.360140159726142883e-02 -7.037512212991714478e-02 -2.700302004814147949e-02 -1.740149855613708496e-01 -4.742366448044776917e-02 3.640321642160415649e-02 -7.313214987516403198e-02 -8.097373694181442261e-02 3.427993655204772949e-01 1.373668015003204346e-01 1.004788056015968323e-01 -1.429739296436309814e-01 -2.505398094654083252e-01 -8.688288927078247070e-02 -2.833886146545410156e-01 -2.860659360885620117e-02 -1.216094717383384705e-01 -3.214878439903259277e-01 -1.211046278476715088e-01 2.056060433387756348e-01 -3.683787286281585693e-01 2.499610558152198792e-02 1.217619329690933228e-02 1.749159842729568481e-01 -2.481468468904495239e-01 1.955457627773284912e-01 -1.484980285167694092e-01 1.372705250978469849e-01 1.062407568097114563e-01 1.329179108142852783e-01 -3.195509314537048340e-01 1.253142952919006348e-01
2.841088920831680298e-02 -2.503663003444671631e-01 6.849168241024017334e-02 -1.042973697185516357e-01 -5.310637876391410828e-02 -1.197870895266532898e-01 -3.157061338424682617e-02 9.307900816202163696e-02 2.232980430126190186e-01 -3.259072899818420410e-01 8.491609245538711548e-02 1.728116869926452637e-01 -2.237822860479354858e-01 -1.519480496644973755e-01 9.980875253677368164e-02 -2.004310488700866699e-01 8.520976454019546509e-02 1.236464362591505051e-02 -1.708016693592071533e-01 1.501418203115463257e-01 -4.553853571414947510e-01 -2.154057323932647705e-01 1.446339935064315796e-01 1.625933349132537842e-01 -1.898005455732345581e-01 9.106362611055374146e-02 -3.250968754291534424e-01 -1.550232768058776855e-01 1.969166398048400879e-01 3.148239105939865112e-02 -1.100252484320662916e-04 -5.994059517979621887e-02
1.017878204584121704e-02 -1.433433033525943756e-02 1.558669209480285645e-01 -1.325443685054779053e-01 -3.446253389120101929e-02 1.485204249620437622e-01 -1.020295396447181702e-01 1.636994034051895142e-01 1.586092710494995117e-01 1.657119840383529663e-01 -6.269011646509170532e-02 -1.256759911775588989e-01 -6.857587397098541260e-02 -2.692115306854248047e-01 -5.484354496002197266e-02 2.956392243504524231e-03 3.230340480804443359e-01 5.887499824166297913e-02 -2.367647141218185425e-01 5.750157311558723450e-02 -3.038304448127746582e-01 8.939713239669799805e-02 -1.722839623689651489e-01 2.832992076873779297e-01 -1.329335868358612061e-01 1.857035607099533081e-02 -2.282789945602416992e-01 -2.118621617555618286e-01 3.425304591655731201e-01 1.628562808036804199e-01 -9.446601569652557373e-02 -3.156368732452392578e-01
3.707080334424972534e-02 -1.916967891156673431e-02 4.578308202326297760e-03 7.157655432820320129e-03 4.523593932390213013e-02 -1.083869114518165588e-01 -1.506695449352264404e-01 2.785758674144744873e-01 1.638878583908081055e-01 -1.940056085586547852e-01 1.928812861442565918e-01 -1.245432626456022263e-02 -2.211721241474151611e-01 -1.032853499054908752e-02 -3.997132554650306702e-02 -5.204808339476585388e-02 2.334062382578849792e-02 -1.830295026302337646e-01 -3.287386298179626465e-01 -1.551244854927062988e-01 -3.183526992797851562e-01 -2.755888104438781738e-01 2.334861829876899719e-02 1.817937791347503662e-01 -2.249816060066223145e-02 1.121160690672695637e-03 -3.776620924472808838e-01 -2.133892774581909180e-01 1.600488722324371338e-01 -2.321429997682571411e-01 -2.314362376928329468e-01 -1.734685003757476807e-01
2.490608543157577515e-01 -1.277091801166534424e-01 1.388959437608718872e-01 -1.132591068744659424e-01 6.385666877031326294e-02 -5.496116727590560913e-02 -2.723200246691703796e-02 -1.262233704328536987e-01 3.105191290378570557e-01 -2.253102064132690430e-01 9.899044781923294067e-02 1.709509491920471191e-01 -1.560827940702438354e-01 -5.512814596295356750e-02 -7.244546711444854736e-02 -1.217328459024429321e-01 1.660141646862030029e-01 -1.761447340250015259e-01 -2.085518240928649902e-01 1.185392867773771286e-02 -4.419762194156646729e-01 -2.693433165550231934e-01 7.649435661733150482e-03 2.081546485424041748e-01 1.150640621781349182e-01 -1.886208951473236084e-01 -2.382563054561614990e-01 -2.467365711927413940e-01 1.352447718381881714e-01 1.811952590942382812e-01 -3.156505525112152100e-02 3.035085974261164665e-03
4.741662368178367615e-02 -4.136258959770202637e-01 7.761820405721664429e-02 -1.921122372150421143e-01 5.892321094870567322e-02 -1.118971705436706543e-01 7.045839726924896240e-02 -8.978410810232162476e-02 1.167532578110694885e-01 -1.576080918312072754e-01 4.252692684531211853e-02 9.376313537359237671e-02 -1.050204932689666748e-01 -1.683531552553176880e-01 -1.544825918972492218e-02 1.785190403461456299e-02 2.144700735807418823e-01 1.305978745222091675e-02 -2.029404044151306152e-01 -1.413191109895706177e-01 -3.027651906013488770e-01 -4.859624803066253662e-01 -1.414496451616287231e-01 8.221813291311264038e-02 -1.412232071161270142e-01 -6.350439041852951050e-02 -2.425201684236526489e-01 -8.461107313632965088e-02 3.084827661514282227e-01 -1.349239051342010498e-01 1.476315781474113464e-03 2.181358262896537781e-02
-2.693210914731025696e-02 1.809522137045860291e-02 -1.062374636530876160e-01 -1.501630395650863647e-01 -2.479203417897224426e-02 4.456295073032379150e-01 -6.607968360185623169e-02 -3.281603753566741943e-02 8.397389948368072510e-02 -9.892240166664123535e-02 -9.252040833234786987e-02 -6.382443755865097046e-02 -2.117712236940860748e-02 -1.501236259937286377e-01 -2.634882330894470215e-01 9.799379110336303711e-02 4.208104684948921204e-02 -4.345020949840545654e-01 -1.798754334449768066e-01 2.269922792911529541e-01 -3.205540776252746582e-01 -1.652234047651290894e-01 -1.535866558551788330e-01 5.914676934480667114e-02 6.624279916286468506e-02 5.475196614861488342e-02 -9.624537080526351929e-02 1.567707061767578125e-01 3.515825271606445312e-01 1.052675768733024597e-01 -8.810967206954956055e-02 -1.171217337250709534e-01
-2.726217210292816162e-01 -2.773063182830810547e-01 1.930863261222839355e-01 -3.115639835596084595e-02 1.123872473835945129e-01 2.042566537857055664e-01 -3.208277821540832520e-01 -3.761538863182067871e-02 2.539509534835815430e-01 -2.572644129395484924e-02 7.931377738714218140e-02 1.592754274606704712e-01 3.521742671728134155e-02 3.249555826187133789e-02 -1.520098000764846802e-01 4.740898963063955307e-03 -1.471548527479171753e-01 -1.568661332130432129e-01 -2.853767871856689453e-01 -3.090602457523345947e-01 -2.407984063029289246e-02 1.142830401659011841e-02 2.318103238940238953e-02 -4.757408797740936279e-02 -1.983615010976791382e-01 6.516247242689132690e-02 -1.406407952308654785e-01 -2.284767329692840576e-01 3.135682344436645508e-01 -2.622046768665313721e-01 2.111353538930416107e-02 1.405804008245468140e-01
-1.148685812950134277e-02 9.117933362722396851e-02 4.979535937309265137e-02 -1.774093210697174072e-01 4.204817488789558411e-02 2.882136106491088867e-01 -1.826189905405044556e-01 -7.399435341358184814e-02 -1.547858119010925293e-02 -6.612678617238998413e-02 2.916401624679565430e-02 6.202009320259094238e-02 8.755329996347427368e-03 -1.647064685821533203e-01 -4.444293379783630371e-01 5.978188663721084595e-02 -1.031583473086357117e-01 -2.588835060596466064e-01 -3.636825978755950928e-01 9.433303028345108032e-02 -4.418448209762573242e-01 8.215909451246261597e-02 7.462311536073684692e-02 1.432790160179138184e-01 -1.355742067098617554e-01 1.108689308166503906e-01 -8.899141103029251099e-02 7.862966507673263550e-02 2.199500650167465210e-01 1.681899577379226685e-01 -1.638013571500778198e-01 3.411048650741577148e-02
-3.212426602840423584e-02 -6.009571626782417297e-02 -7.395697385072708130e-02 -2.346394211053848267e-01 2.131198644638061523e-01 1.134227588772773743e-01 -2.200222313404083252e-01 -5.789684504270553589e-02 2.000404149293899536e-01 -7.375757396221160889e-02 -1.888465881347656250e-01 -2.195342071354389191e-02 -1.820057332515716553e-01 2.026743628084659576e-02 -5.376603603363037109e-01 -1.144724562764167786e-01 -1.258534938097000122e-01 -2.131577730178833008e-01 -7.349579036235809326e-02 5.401108041405677795e-02 -1.948077827692031860e-01 2.955159870907664299e-03 1.935446076095104218e-02 2.094014361500740051e-02 -3.115324974060058594e-01 8.052749931812286377e-02 -1.341706663370132446e-01 -7.351227849721908569e-02 1.661356836557388306e-01 2.726142406463623047e-01 -2.299054712057113647e-01 -1.318281292915344238e-01
6.436628103256225586e-02 1.031478941440582275e-01 -6.007842347025871277e-02 -8.862890303134918213e-02 1.232203096151351929e-01 2.242216020822525024e-01 -1.203593909740447998e-01 1.741160154342651367e-01 2.799184918403625488e-01 -2.122489213943481445e-01 4.452943801879882812e-02 1.158744096755981445e-01 -1.333325952291488647e-01 7.037866860628128052e-03 -1.340046525001525879e-01 2.444858849048614502e-02 3.282636702060699463e-01 -9.295926988124847412e-02 -3.735773265361785889e-01 -1.064698472619056702e-01 -3.109278380870819092e-01 -1.854594200849533081e-01 -9.780945628881454468e-02 1.140302568674087524e-01 -2.532208338379859924e-02 -9.494976140558719635e-03 -1.931993216276168823e-01 -1.569718867540359497e-01 2.371500879526138306e-01 -2.481612414121627808e-01 -2.610960304737091064e-01 -1.366300880908966064e-01
1.482170969247817993e-01 -3.648650646209716797e-01 5.800293013453483582e-02 -3.735916223376989365e-03 2.458491474390029907e-01 -5.544163659214973450e-02 -4.682860150933265686e-02 2.107279747724533081e-01 7.593835890293121338e-02 -2.403663545846939087e-01 -9.193170815706253052e-03 2.419176995754241943e-01 -1.006707474589347839e-01 -9.209464490413665771e-02 -7.940384000539779663e-02 -1.157175078988075256e-01 2.172003090381622314e-01 2.604008838534355164e-02 -2.848690450191497803e-01 -1.975882798433303833e-01 -2.229298800230026245e-01 9.100302308797836304e-02 1.772215240634977818e-03 2.231509536504745483e-01 -1.449143141508102417e-02 -5.769015848636627197e-02 -3.600345253944396973e-01 -2.586692571640014648e-01 7.664448022842407227e-02 -2.359919697046279907e-01 -1.170457825064659119e-01 -1.406614184379577637e-01
2.392352744936943054e-02 -1.913404315710067749e-01 -6.285823881626129150e-02 -1.500300038605928421e-02 3.854062035679817200e-02 3.426764532923698425e-02 -2.834988832473754883e-01 3.085742890834808350e-01 2.666603028774261475e-01 -1.143188774585723877e-01 9.558165818452835083e-02 2.096048742532730103e-01 -1.728866398334503174e-01 9.490742348134517670e-03 -2.313745170831680298e-01 9.376552700996398926e-02 2.290437072515487671e-01 5.046097189188003540e-02 -1.559551060199737549e-01 -6.550503522157669067e-02 -3.245759308338165283e-01 -1.208303123712539673e-01 -7.326228544116020203e-03 1.381805539131164551e-01 1.288658678531646729e-01 1.089380607008934021e-01 -4.193607270717620850e-01 -7.557389885187149048e-02 2.548076212406158447e-01 -1.862618923187255859e-01 -1.107781007885932922e-01 -7.861398905515670776e-02
-1.360118389129638672e-01 -7.147484272718429565e-02 9.209521859884262085e-02 -1.185346245765686035e-01 -3.281373530626296997e-02 3.663991391658782959e-02 -2.726344168186187744e-01 -1.267511490732431412e-02 3.623019456863403320e-01 1.278939545154571533e-01 5.948991328477859497e-02 -2.811636589467525482e-02 -1.622944027185440063e-01 -3.494578003883361816e-01 1.063359752297401428e-01 3.218357264995574951e-01 2.538070455193519592e-02 -6.394755840301513672e-02 -2.114788591861724854e-01 -2.605720758438110352e-01 -5.346895381808280945e-02 -4.045282304286956787e-02 -1.080898344516754150e-01 -3.334457799792289734e-02 -1.828659623861312866e-01 1.670398563146591187e-01 -2.770796716213226318e-01 6.694130599498748779e-02 3.891060948371887207e-01 -1.499901264905929565e-01 -7.950289547443389893e-02 -6.474945694208145142e-02
2.077755779027938843e-01 5.698794266209006310e-04 2.670310065150260925e-02 3.053513541817665100e-02 5.329518020153045654e-02 1.330627650022506714e-01 -4.515492916107177734e-02 2.191660851240158081e-01 2.362438291311264038e-01 -1.336012929677963257e-01 6.744114309549331665e-02 2.968505322933197021e-01 -5.404800549149513245e-02 -1.054380238056182861e-01 -2.922131121158599854e-01 9.671633690595626831e-02 -6.699288636445999146e-02 -2.928968966007232666e-01 -1.582034826278686523e-01 -6.779586523771286011e-02 -3.000943958759307861e-01 -4.241403937339782715e-01 7.226423174142837524e-02 1.623982638120651245e-01 1.402877364307641983e-02 5.843924358487129211e-02 -2.973782122135162354e-01 -9.698140621185302734e-02 1.022027209401130676e-01 -1.977403461933135986e-01 -1.360944379121065140e-02 -1.918944418430328369e-01
3.978675901889801025e-01 2.329398505389690399e-02 1.023595705628395081e-01 -1.390047930181026459e-02 1.434346735477447510e-01 8.196346461772918701e-02 -3.167360723018646240e-01 1.879015471786260605e-03 1.775930076837539673e-01 -9.761409461498260498e-02 -2.577457129955291748e-01 -1.625218093395233154e-01 -5.167654156684875488e-02 -9.416639059782028198e-02 -2.208212912082672119e-01 -1.643292456865310669e-01 3.482457995414733887e-02 -3.938511312007904053e-01 -4.749708622694015503e-02 -7.335170358419418335e-02 -2.487567514181137085e-01 1.153658051043748856e-02 6.298571079969406128e-02 2.240097150206565857e-02 -1.467671245336532593e-01 1.769638955593109131e-01 -8.900351822376251221e-02 2.108483910560607910e-01 7.934794574975967407e-02 2.018947303295135498e-01 -3.120896518230438232e-01 3.886546194553375244e-02
-7.859659194946289062e-02 3.925042971968650818e-02 3.079275414347648621e-02 -3.101670444011688232e-01 2.367360983043909073e-03 1.146308034658432007e-01 -1.321016997098922729e-01 4.156909510493278503e-02 2.292378060519695282e-02 1.434111222624778748e-02 3.370894817635416985e-03 2.099966257810592651e-02 -1.008627340197563171e-01 -3.054112493991851807e-01 -2.314350754022598267e-01 2.624256536364555359e-02 -4.999753460288047791e-02 -2.444724291563034058e-01 -1.522506028413772583e-01 3.943237662315368652e-02 -4.044418036937713623e-01 -8.484245091676712036e-02 4.817579686641693115e-02 3.276903182268142700e-02 -1.935252845287322998e-01 1.359258894808590412e-03 -1.981130689382553101e-01 7.689008116722106934e-02 2.145996987819671631e-01 4.638938307762145996e-01 -3.141201138496398926e-01 1.474113389849662781e-02
2.972229570150375366e-02 -1.049631386995315552e-01 9.832241386175155640e-02 -7.620597630739212036e-02 1.629412770271301270e-01 1.826474908739328384e-03 1.106362119317054749e-01 -1.656892001628875732e-01 2.013849169015884399e-01 4.386660456657409668e-02 -1.037793010473251343e-01 1.675769090652465820e-01 -9.976653009653091431e-02 -1.537061184644699097e-01 -2.650373280048370361e-01 -1.842934191226959229e-01 -1.352410856634378433e-02 -4.394474923610687256e-01 -4.921224713325500488e-02 -9.668646007776260376e-02 -4.421641230583190918e-01 -1.196083799004554749e-02 -8.726330101490020752e-02 4.089714586734771729e-02 -3.233503401279449463e-01 1.761714816093444824e-01 -2.832698523998260498e-01 9.079198539257049561e-02 5.298475176095962524e-02 1.734685599803924561e-01 -1.418718975037336349e-02 -1.416845917701721191e-01
1.290624886751174927e-01 3.290196880698204041e-02 2.864819206297397614e-02 2.742148004472255707e-02 1.117139384150505066e-01 2.359124720096588135e-01 -2.895987331867218018e-01 3.464363887906074524e-02 1.468094140291213989e-01 -4.809589311480522156e-02 1.273632794618606567e-01 6.601829081773757935e-02 -4.603382572531700134e-02 6.973355263471603394e-02 -2.221118062734603882e-01 -2.370527014136314392e-02 3.679997986182570457e-03 -2.218117117881774902e-01 -2.024977058172225952e-01 -2.312804609537124634e-01 -3.690592050552368164e-01 -3.593483865261077881e-01 4.322316125035285950e-02 4.750261083245277405e-03 1.381470859050750732e-01 2.173863351345062256e-01 -3.583404123783111572e-01 -2.654283046722412109e-01 1.565136909484863281e-01 -4.447004571557044983e-02 -1.208466440439224243e-01 -9.458161145448684692e-02
-3.862234205007553101e-02 -1.188144832849502563e-02 6.765820831060409546e-02 -1.951587945222854614e-01 -6.744683254510164261e-03 2.341511547565460205e-01 8.594498038291931152e-03 7.399132102727890015e-02 1.393433287739753723e-02 1.359656360000371933e-02 -1.406006962060928345e-01 -2.942189574241638184e-02 -4.483886435627937317e-02 -1.426734924316406250e-01 -3.112367689609527588e-01 2.904889173805713654e-02 2.131077647209167480e-02 -2.423685193061828613e-01 -2.250379770994186401e-01 -4.442540556192398071e-02 -4.081195890903472900e-01 -8.807294070720672607e-02 1.010254248976707458e-01 1.371622383594512939e-01 -1.252857297658920288e-01 1.969217211008071899e-01 -2.862767279148101807e-01 1.999414414167404175e-01 1.633124053478240967e-01 4.118957519531250000e-01 -2.564677298069000244e-01 2.300547249615192413e-02
4.520631209015846252e-02 2.494397759437561035e-02 1.543539762496948242e-01 -3.279585242271423340e-01 3.140858188271522522e-02 3.399809300899505615e-01 8.651652373373508453e-03 2.815168350934982300e-02 1.241189613938331604e-01 -1.996756494045257568e-01 -1.595318466424942017e-01 4.089705273509025574e-02 -1.667619347572326660e-01 -8.974156528711318970e-02 -2.651523947715759277e-01 -5.511596053838729858e-02 1.003185361623764038e-01 -2.314284443855285645e-01 -2.763992547988891602e-01 2.558412849903106689e-01 -4.616880416870117188e-01 5.695049837231636047e-02 -3.437919914722442627e-02 1.321846991777420044e-01 -3.602650482207536697e-03 -4.021972790360450745e-02 -9.152217954397201538e-02 1.489089876413345337e-01 2.536301687359809875e-02 1.872815638780593872e-01 -2.195307314395904541e-01 -1.689836382865905762e-02
-7.132843136787414551e-02 -6.266433000564575195e-02 2.438766658306121826e-01 -1.793385595083236694e-01 7.544280588626861572e-02 1.146881282329559326e-02 -9.357538074254989624e-02 1.008248925209045410e-01 3.199054598808288574e-01 1.625414937734603882e-01 -1.855699568986892700e-01 -8.352005481719970703e-02 -4.175839573144912720e-02 -9.204537421464920044e-02 2.382301092147827148e-01 -1.804214268922805786e-01 -1.555054932832717896e-01 -2.682769596576690674e-01 -3.303277492523193359e-01 -1.968707889318466187e-01 -2.393778562545776367e-01 1.812338456511497498e-02 9.046529233455657959e-02 2.890018522739410400e-01 -2.363371104001998901e-02 -2.494771732017397881e-03 -3.736800551414489746e-01 5.900903418660163879e-02 9.681443870067596436e-02 5.922880023717880249e-03 2.030874043703079224e-01 -1.311786621809005737e-01
-2.416829206049442291e-02 -1.938475370407104492e-01 3.086465969681739807e-02 -1.681347787380218506e-01 -1.212155222892761230e-01 2.549972534179687500e-01 -1.306306570768356323e-01 2.655371129512786865e-01 8.997584879398345947e-02 -2.033372521400451660e-01 2.123311460018157959e-01 -1.691412553191184998e-02 2.035076171159744263e-01 -4.146721065044403076e-01 5.490316543728113174e-03 7.670392096042633057e-02 9.787664562463760376e-02 -3.824291527271270752e-01 -3.368619084358215332e-01 8.372040092945098877e-02 -1.668605059385299683e-01 5.287639424204826355e-02 -1.332728564739227295e-02 2.113067209720611572e-01 -1.239828914403915405e-01 1.335949152708053589e-01 -1.416235715150833130e-01 6.276792287826538086e-02 2.891918458044528961e-02 1.322007626295089722e-01 6.331993639469146729e-02 -1.411003470420837402e-01
-2.021515816450119019e-01 -1.038993429392576218e-02 -9.482799097895622253e-03 -1.838172599673271179e-02 -1.429013907909393311e-01 1.857571452856063843e-01 -2.987791299819946289e-01 1.341440230607986450e-01 3.532067686319351196e-02 -1.441914774477481842e-02 -1.965918391942977905e-02 -2.709837257862091064e-01 7.525275647640228271e-02 -1.283304542303085327e-01 -7.558309286832809448e-02 2.024075575172901154e-02 1.132050156593322754e-01 -3.169426023960113525e-01 -3.395457565784454346e-01 -3.346986770629882812e-01 -2.953740358352661133e-01 1.628152132034301758e-01 -2.568337917327880859e-01 9.209217876195907593e-02 -1.954378634691238403e-01 -1.210539117455482483e-01 -3.142425119876861572e-01 1.232965197414159775e-02 8.365306071937084198e-03 2.136096172034740448e-02 2.515107579529285431e-02 -1.057811081409454346e-01
-2.085749804973602295e-01 -1.236548498272895813e-01 2.121561020612716675e-01 -1.432527601718902588e-01 1.535363197326660156e-01 1.863071508705615997e-02 -1.539331674575805664e-01 1.271509975194931030e-01 -5.354706943035125732e-02 -1.064356137067079544e-02 -7.444293797016143799e-02 1.881672143936157227e-01 1.786198318004608154e-01 -2.353332042694091797e-01 1.034353021532297134e-02 -2.197584211826324463e-01 1.619760394096374512e-01 -6.811163574457168579e-02 -2.751914858818054199e-01 -1.530919224023818970e-01 -3.435340821743011475e-01 1.876529119908809662e-02 9.888743609189987183e-02 2.975735366344451904e-01 3.380068019032478333e-02 5.268859490752220154e-02 -4.671606123447418213e-01 4.916228353977203369e-02 2.074347436428070068e-01 -4.690492898225784302e-02 -1.070001423358917236e-01 -6.543690711259841919e-02
-1.488766521215438843e-01 -1.666833013296127319e-01 -8.903994411230087280e-02 -6.384307891130447388e-02 3.385706245899200439e-02 2.218200266361236572e-01 -2.360457777976989746e-01 -1.794403493404388428e-01 1.919146776199340820e-01 -1.628533564507961273e-02 1.758668385446071625e-02 1.803337223827838898e-02 1.417989879846572876e-01 -1.691343933343887329e-01 -1.424838155508041382e-01 5.514621362090110779e-02 3.865524381399154663e-02 -2.791137993335723877e-01 -3.067947924137115479e-01 3.428656160831451416e-01 -2.509132623672485352e-01 -2.029473036527633667e-01 1.952849179506301880e-01 -4.834428429603576660e-02 2.400437183678150177e-02 -1.362471748143434525e-02 -2.773469686508178711e-01 -2.284776419401168823e-01 6.214842200279235840e-02 7.109419442713260651e-03 -3.097267150878906250e-01 -1.567433178424835205e-01
-1.643495857715606689e-01 -2.190472930669784546e-01 -1.593453884124755859e-01 -7.269864529371261597e-02 -1.245900318026542664e-01 2.852304279804229736e-01 -5.817998200654983521e-02 1.762125343084335327e-01 2.969750463962554932e-01 -1.450200527906417847e-01 6.856197118759155273e-02 6.207565218210220337e-02 7.170558720827102661e-02 -1.592376232147216797e-01 6.851444393396377563e-02 1.269110199064016342e-02 -1.244942191988229752e-02 -3.099499642848968506e-01 -2.375695854425430298e-01 -1.759597510099411011e-01 -2.517099976539611816e-01 -1.701091676950454712e-01 -1.176035683602094650e-02 3.820236027240753174e-01 2.280243672430515289e-02 1.432370990514755249e-01 -2.504552304744720459e-01 -1.768760569393634796e-02 -1.233619749546051025e-01 -1.798407286405563354e-01 -1.901532411575317383e-01 -1.417281478643417358e-01
-1.423682272434234619e-01 5.554041266441345215e-02 -7.235556840896606445e-02 -1.985295861959457397e-01 9.669912606477737427e-02 1.717792004346847534e-01 -5.567603185772895813e-02 1.245369911193847656e-01 -4.242305830121040344e-02 2.191006951034069061e-02 -9.151788800954818726e-02 4.381372034549713135e-02 -1.613423526287078857e-01 -1.843514740467071533e-01 -3.086114823818206787e-01 -1.155802421271800995e-02 -1.892653666436672211e-02 -4.370039999485015869e-01 -2.056050151586532593e-01 -6.879591196775436401e-02 -2.652985155582427979e-01 -1.210639029741287231e-01 1.104833781719207764e-01 9.433528408408164978e-03 -9.398390352725982666e-02 5.563056841492652893e-02 -1.841686367988586426e-01 1.210275590419769287e-01 2.306003719568252563e-01 3.374965190887451172e-01 -3.514328598976135254e-01 1.407540738582611084e-01
-1.600893586874008179e-02 -1.219233963638544083e-02 -1.209739036858081818e-02 -2.064179927110671997e-01 -1.452872455120086670e-01 -5.616739392280578613e-02 -1.611832529306411743e-01 -1.266298294067382812e-01 2.495169639587402344e-01 -6.716608256101608276e-02 -2.268393337726593018e-01 2.287411093711853027e-01 -1.795800924301147461e-01 -2.966540157794952393e-01 5.303729325532913208e-02 -4.091086238622665405e-02 1.606958359479904175e-01 -1.434658616781234741e-01 -1.430275738239288330e-01 -8.708418905735015869e-02 -2.548991143703460693e-01 2.353593111038208008e-01 9.661039710044860840e-02 2.749358713626861572e-01 -3.214012384414672852e-01 -1.439386010169982910e-01 -2.546524703502655029e-01 -3.317466750741004944e-02 9.578149020671844482e-02 -2.802713215351104736e-01 1.282120645046234131e-01 -1.463114917278289795e-01
-6.980963796377182007e-02 -1.072861477732658386e-01 3.583992598578333855e-03 -9.931626170873641968e-02 5.218541249632835388e-02 2.600629031658172607e-01 2.582620829343795776e-02 -6.255764514207839966e-02 -2.886675298213958740e-02 5.114768072962760925e-02 -6.521128118038177490e-02 -8.527615666389465332e-02 -1.722472012042999268e-01 -1.169147863984107971e-01 -3.895731270313262939e-01 8.402406424283981323e-02 1.483807116746902466e-01 -2.485837042331695557e-01 -2.934001982212066650e-01 -1.184995397925376892e-01 -3.746412694454193115e-01 -2.033536881208419800e-02 -2.089267782866954803e-02 1.753837242722511292e-02 -9.413874149322509766e-02 1.236473247408866882e-01 -1.884498298168182373e-01 4.134396836161613464e-02 1.278457492589950562e-01 4.458048939704895020e-01 -2.790109515190124512e-01 4.366301372647285461e-02
2.559481859207153320e-01 -1.801413595676422119e-01 6.120417267084121704e-02 -3.669250011444091797e-01 -1.540516316890716553e-01 9.215281903743743896e-02 -1.203119680285453796e-01 8.909671008586883545e-02 1.688906550407409668e-01 3.610593676567077637e-01 -2.309543192386627197e-01 -6.786592304706573486e-02 -1.493705436587333679e-02 -1.872171908617019653e-01 -1.029185205698013306e-02 1.276596784591674805e-01 6.358870118856430054e-02 -3.083917498588562012e-01 -3.301849961280822754e-01 -2.026681751012802124e-01 -2.238063663244247437e-01 5.807993561029434204e-02 3.703342750668525696e-02 7.673671096563339233e-02 -2.530769631266593933e-02 -1.170818507671356201e-01 -1.910943239927291870e-01 -8.388597518205642700e-02 1.282606571912765503e-01 8.665704727172851562e-02 1.926421746611595154e-02 2.197972238063812256e-01
8.083605021238327026e-02 -1.420790553092956543e-01 -1.191635206341743469e-01 -2.217194996774196625e-02 1.403888761997222900e-01 1.411449909210205078e-01 -1.363980621099472046e-01 2.647480070590972900e-01 2.652794718742370605e-01 -1.667677611112594604e-01 1.049490347504615784e-01 6.178821250796318054e-02 -9.430430084466934204e-02 -6.799635291099548340e-02 6.949391216039657593e-02 -1.680673100054264069e-02 2.043322324752807617e-01 -2.311939895153045654e-01 -3.220162093639373779e-01 1.228127405047416687e-01 -4.168760180473327637e-01 -3.281990587711334229e-01 -1.430165208876132965e-02 -7.823546975851058960e-02 -5.781312286853790283e-02 1.075522415339946747e-02 -3.447273373603820801e-01 -6.755258888006210327e-02 7.873171567916870117e-02 -2.194327265024185181e-01 -7.596785575151443481e-02 9.915164858102798462e-02
-6.691533327102661133e-02 -6.006082519888877869e-02 2.416650578379631042e-02 -2.084008604288101196e-01 3.553437069058418274e-02 2.346823960542678833e-01 3.049014881253242493e-02 1.238343939185142517e-01 -8.894045650959014893e-02 -7.984533905982971191e-03 -9.753239341080188751e-03 -9.943461045622825623e-03 -1.607091128826141357e-01 -1.807174533605575562e-01 -2.832822203636169434e-01 2.220095135271549225e-02 6.725046783685684204e-02 -3.206517994403839111e-01 -1.824928522109985352e-01 -8.806031942367553711e-02 -2.119939178228378296e-01 -5.585261806845664978e-02 1.334648132324218750e-01 1.612880378961563110e-01 -1.418021172285079956e-01 2.122731804847717285e-01 -2.884129881858825684e-01 2.341062724590301514e-01 2.027236968278884888e-01 4.250069260597229004e-01 -2.457352429628372192e-01 4.843420535326004028e-02
-1.187340170145034790e-01 -2.268940508365631104e-01 6.293033808469772339e-02 -2.564387023448944092e-02 -4.764994606375694275e-02 2.618170976638793945e-01 -1.018786951899528503e-01 1.410600692033767700e-01 4.237393736839294434e-01 7.113490998744964600e-02 1.492350399494171143e-01 8.372208476066589355e-02 -6.165903434157371521e-02 -9.541373699903488159e-02 -1.131469681859016418e-01 6.420431286096572876e-02 1.703115850687026978e-01 -1.195066645741462708e-01 -1.441669464111328125e-01 -2.325281798839569092e-01 -1.451325565576553345e-01 -2.031935155391693115e-01 3.707985579967498779e-02 1.161003336310386658e-01 -5.702904984354972839e-02 5.027716979384422302e-02 -2.424440532922744751e-01 -2.382240146398544312e-01 1.882470697164535522e-01 -2.833719551563262939e-01 -3.286606967449188232e-01 2.111174911260604858e-01
5.354858189821243286e-02 7.936632633209228516e-02 -2.438414394855499268e-01 -2.354386635124683380e-02 -9.000501781702041626e-02 1.368564665317535400e-01 -7.815777510404586792e-02 2.711623013019561768e-01 3.391468524932861328e-01 -2.758651375770568848e-01 3.959883376955986023e-02 2.135087503120303154e-03 -2.154268771409988403e-01 -9.449250251054763794e-02 -1.415858715772628784e-01 1.221362948417663574e-01 2.062618732452392578e-01 -1.180866435170173645e-01 -1.506320089101791382e-01 -1.279297471046447754e-01 -2.847881913185119629e-01 -3.104685544967651367e-01 8.326569944620132446e-02 1.175946816802024841e-01 -8.866189420223236084e-02 -1.813502050936222076e-02 -3.534357845783233643e-01 -1.491461843252182007e-01 1.761728078126907349e-01 -2.232388108968734741e-01 5.798113718628883362e-02 8.927246183156967163e-02
-1.853838264942169189e-01 -2.075020372867584229e-01 3.471681177616119385e-01 -6.471622735261917114e-02 2.094433307647705078e-01 1.536948978900909424e-01 -5.862482637166976929e-02 -8.217129856348037720e-02 1.995875090360641479e-01 -3.466819971799850464e-02 1.428314596414566040e-01 1.958000957965850830e-01 -1.306950896978378296e-01 -2.289419472217559814e-01 -1.508283466100692749e-01 1.043283641338348389e-01 -5.182415712624788284e-03 -2.217674404382705688e-01 -1.262497305870056152e-01 -3.266139030456542969e-01 -1.483956817537546158e-02 -6.598242372274398804e-02 2.336677536368370056e-02 4.211893677711486816e-02 -2.339662313461303711e-01 -1.471515651792287827e-02 -3.974674046039581299e-01 -1.898584812879562378e-01 3.257197514176368713e-02 -2.827652990818023682e-01 -9.180524200201034546e-02 -1.155877672135829926e-02
6.067654862999916077e-02 1.842329651117324829e-01 -8.532062172889709473e-02 -1.517932713031768799e-01 -1.053040176630020142e-01 2.564744949340820312e-01 -1.381063163280487061e-01 1.735475957393646240e-01 2.201816737651824951e-01 -3.303895890712738037e-01 -1.275882124900817871e-02 1.703597605228424072e-01 5.643517151474952698e-02 4.940634965896606445e-02 -8.534792065620422363e-02 8.639498800039291382e-02 9.459244459867477417e-02 -3.891636729240417480e-01 -3.341867625713348389e-01 -1.274289637804031372e-01 -2.918241620063781738e-01 -3.481450304388999939e-02 3.147968277335166931e-02 -1.957906410098075867e-02 -7.088097184896469116e-02 -5.590301007032394409e-02 -1.501743048429489136e-01 -2.354488968849182129e-01 7.379032671451568604e-02 1.254674345254898071e-01 -1.220493093132972717e-01 -3.170413970947265625e-01
2.267270684242248535e-01 -3.063675761222839355e-01 -1.957704871892929077e-01 1.952771246433258057e-01 1.144092157483100891e-01 1.077986061573028564e-01 -1.080840006470680237e-01 -1.082320660352706909e-01 8.815118670463562012e-02 -5.142559111118316650e-02 -1.273740530014038086e-01 1.550688147544860840e-01 -2.275156676769256592e-01 -1.476826816797256470e-01 -3.403135240077972412e-01 -7.474346458911895752e-02 2.400290779769420624e-02 -3.782737553119659424e-01 -4.658627808094024658e-01 -5.497667938470840454e-02 -3.884646296501159668e-02 8.058646321296691895e-02 -1.862564384937286377e-01 1.312440335750579834e-01 1.706253141164779663e-01 -1.622527651488780975e-02 -8.703604340553283691e-02 8.793617039918899536e-02 2.936657518148422241e-02 3.513081371784210205e-02 -1.136360988020896912e-01 3.431658074259757996e-02
-1.428003013134002686e-01 -1.069986075162887573e-01 -2.048681974411010742e-01 -2.120044976472854614e-01 5.813957750797271729e-02 2.174006700515747070e-01 -8.083358407020568848e-02 1.176535412669181824e-01 3.819598853588104248e-01 -2.065870165824890137e-01 7.903520762920379639e-02 1.018596515059471130e-01 -6.431195884943008423e-02 -1.826018989086151123e-01 6.874345988035202026e-02 7.361831516027450562e-02 1.750028729438781738e-01 -2.294009178876876831e-01 -2.323873192071914673e-01 -1.001775115728378296e-01 -2.586892843246459961e-01 -1.964945942163467407e-01 2.051554061472415924e-02 2.774159610271453857e-01 6.841936707496643066e-02 2.314638644456863403e-01 -3.103932142257690430e-01 -2.343375422060489655e-02 2.072533965110778809e-02 -1.159096881747245789e-01 -4.972657933831214905e-02 -2.360428720712661743e-01
-8.866916759870946407e-04 -6.608522683382034302e-02 1.831431984901428223e-01 1.312131732702255249e-01 -3.567308187484741211e-02 9.549515694379806519e-02 -5.559527501463890076e-02 1.894777864217758179e-01 8.227995038032531738e-02 -7.228640466928482056e-02 4.729874059557914734e-02 1.797969937324523926e-01 -1.235058382153511047e-01 -3.520773947238922119e-01 -1.482710242271423340e-01 -1.340418756008148193e-01 3.790639340877532959e-01 -1.653877645730972290e-01 -3.212610781192779541e-01 -2.811311185359954834e-02 -2.012249976396560669e-01 -1.291397511959075928e-01 -2.326333820819854736e-01 1.767914891242980957e-01 1.421248167753219604e-01 -1.782833784818649292e-01 -1.861370056867599487e-01 -2.089449167251586914e-01 1.078444793820381165e-01 -1.480827387422323227e-02 1.034019514918327332e-01 -3.152001798152923584e-01
7.538016140460968018e-02 1.042830124497413635e-01 6.788291037082672119e-02 2.973383292555809021e-02 -2.198912501335144043e-01 2.272600084543228149e-01 -2.865093946456909180e-01 2.043166607618331909e-01 1.883130222558975220e-01 -2.638331055641174316e-01 2.341014891862869263e-01 1.096371039748191833e-01 -1.291690319776535034e-01 -1.101594325155019760e-02 -1.125888749957084656e-01 -1.220212411135435104e-02 1.376537233591079712e-01 -1.201110631227493286e-01 -2.070317715406417847e-01 -6.481191609054803848e-03 -3.802231550216674805e-01 -2.296597231179475784e-03 -9.226430207490921021e-02 1.484686136245727539e-01 5.867142602801322937e-02 -1.803405731916427612e-01 -4.132772386074066162e-01 -2.129554897546768188e-01 2.125104889273643494e-02 -1.202270761132240295e-01 -1.825839281082153320e-01 -2.876776643097400665e-02
-1.778440326452255249e-01 7.101691514253616333e-02 2.515642670914530754e-03 -1.661604195833206177e-01 2.173707634210586548e-01 1.153599917888641357e-01 -9.912655502557754517e-02 1.808021962642669678e-01 1.121355369687080383e-01 -5.581361707299947739e-03 -1.101536527276039124e-01 -6.093504279851913452e-02 -5.736001953482627869e-02 -1.215711906552314758e-01 -3.479512631893157959e-01 -1.599393039941787720e-02 -5.234649777412414551e-02 -2.772690057754516602e-01 -2.195807397365570068e-01 1.775537990033626556e-02 -2.919484972953796387e-01 -7.789677381515502930e-02 1.158858165144920349e-01 1.202607378363609314e-01 -1.930367350578308105e-01 5.335095524787902832e-02 -3.433159887790679932e-01 2.662418782711029053e-01 1.309551745653152466e-01 3.004600703716278076e-01 -2.847378849983215332e-01 9.289702400565147400e-03
-9.420098364353179932e-02 2.958236448466777802e-02 1.454428136348724365e-01 -8.850175142288208008e-02 -3.097040653228759766e-01 3.115778267383575439e-01 1.084039956331253052e-01 1.738917529582977295e-01 1.374025177210569382e-02 1.492752879858016968e-01 -8.367317914962768555e-02 5.250112712383270264e-02 -9.917938709259033203e-02 -2.038092166185379028e-01 4.702038690447807312e-02 -1.433574557304382324e-01 1.806538701057434082e-01 -4.194422811269760132e-02 -2.964582145214080811e-01 -2.790656685829162598e-01 -1.634946018457412720e-01 5.503385141491889954e-02 1.674951426684856415e-02 3.907457590103149414e-01 -2.061865925788879395e-01 1.922611296176910400e-01 -3.389806449413299561e-01 -2.584961056709289551e-02 1.859305649995803833e-01 3.994382917881011963e-02 -3.220034763216972351e-02 -6.908654421567916870e-02
-6.123090907931327820e-02 -4.816048964858055115e-02 -1.685880422592163086e-01 -2.692676782608032227e-01 1.721248403191566467e-02 2.429670840501785278e-01 -4.719644039869308472e-02 8.676734566688537598e-02 1.937854290008544922e-01 -1.095545515418052673e-01 -8.317688852548599243e-02 6.741017103195190430e-02 -6.758777052164077759e-02 3.329920396208763123e-02 -2.977091968059539795e-01 5.798918753862380981e-02 2.096287719905376434e-02 -1.983604133129119873e-01 -4.404988288879394531e-01 2.906940281391143799e-01 -3.664583265781402588e-01 -9.591054171323776245e-02 9.112282097339630127e-02 1.743455976247787476e-01 -5.137142166495323181e-02 -6.019939854741096497e-02 1.615794748067855835e-01 1.705124229192733765e-01 2.086064219474792480e-01 2.007087320089340210e-01 -7.514457404613494873e-02 1.175559014081954956e-01
-7.012324035167694092e-02 -2.084535062313079834e-01 2.299696207046508789e-01 5.292100086808204651e-02 4.409126006066799164e-03 1.664975732564926147e-01 -7.191433571279048920e-03 9.012732654809951782e-02 4.294591024518013000e-02 -6.181293725967407227e-02 9.486300498247146606e-02 6.189010571688413620e-03 7.103059440851211548e-02 3.771656379103660583e-02 9.593386203050613403e-02 1.296887099742889404e-01 1.323016583919525146e-01 -9.837379306554794312e-02 -3.565817475318908691e-01 -1.298928260803222656e-01 -4.239355921745300293e-01 -1.820341348648071289e-01 -2.840724214911460876e-02 1.978659331798553467e-01 1.305791884660720825e-01 9.539102902635931969e-04 -4.584799408912658691e-01 1.293725706636905670e-02 1.855420470237731934e-01 -4.681723564863204956e-02 -3.434914946556091309e-01 -8.238977938890457153e-02
1.037554815411567688e-02 1.171395778656005859e-01 7.981632649898529053e-02 -2.531258463859558105e-01 1.499666739255189896e-02 1.628301590681076050e-01 -4.451347514986991882e-02 2.207881771028041840e-03 5.529669299721717834e-02 1.001772731542587280e-01 -2.000136971473693848e-01 -1.892145350575447083e-02 -2.567607462406158447e-01 -1.184265837073326111e-01 -4.730165898799896240e-01 9.819526225328445435e-02 4.780199006199836731e-02 -2.694824039936065674e-01 -2.862729430198669434e-01 9.302430599927902222e-02 -2.986926436424255371e-01 6.634844094514846802e-02 4.151424393057823181e-02 -3.346640244126319885e-02 -2.857227623462677002e-01 6.963907182216644287e-02 -2.031691819429397583e-01 1.320815533399581909e-01 2.677934467792510986e-01 8.763558417558670044e-02 -1.779498457908630371e-01 -4.431534558534622192e-02
-1.473751571029424667e-02 -1.887063235044479370e-01 8.541656285524368286e-02 -2.518184185028076172e-01 -2.923074923455715179e-02 1.538273990154266357e-01 -2.521549165248870850e-01 -1.014675572514533997e-01 7.706614583730697632e-02 -1.721559017896652222e-01 -1.472516655921936035e-01 -1.814810000360012054e-02 1.033739303238689899e-03 -2.830677628517150879e-01 1.473700106143951416e-01 -1.498065292835235596e-01 6.827908754348754883e-02 -4.184752330183982849e-02 -7.062702178955078125e-01 -1.991393864154815674e-01 -1.044508963823318481e-01 2.009714022278785706e-02 -1.816319487988948822e-02 1.582257598638534546e-01 1.054354012012481689e-02 -4.541061446070671082e-02 1.593267917633056641e-02 -9.654794633388519287e-02 9.389012306928634644e-02 2.723086439073085785e-02 1.011575385928153992e-01 -9.302500635385513306e-03
8.411233127117156982e-02 -2.469087094068527222e-01 1.951788216829299927e-01 6.602269411087036133e-02 2.055476754903793335e-01 -1.954576186835765839e-02 -1.879267692565917969e-01 -1.194511577486991882e-01 2.387011609971523285e-02 -1.602016389369964600e-01 -9.787534177303314209e-02 -3.986587747931480408e-02 -1.513880491256713867e-01 -2.473679035902023315e-01 1.395927835255861282e-02 1.608303487300872803e-01 2.810847759246826172e-01 -1.012721434235572815e-01 -7.852312177419662476e-02 -2.175580412149429321e-01 -4.204916357994079590e-01 1.466388106346130371e-01 7.585471123456954956e-02 1.074067205190658569e-01 1.283906251192092896e-01 -2.292955070734024048e-01 -1.858701407909393311e-01 -3.056938052177429199e-01 2.660226225852966309e-01 -9.918318688869476318e-02 -1.136233136057853699e-01 2.785435505211353302e-02
-5.274330452084541321e-02 1.908626221120357513e-02 5.252591893076896667e-02 -1.991324871778488159e-01 9.767033159732818604e-02 1.785328984260559082e-01 -6.397381424903869629e-02 1.786191016435623169e-01 -5.405243951827287674e-03 -1.771305501461029053e-02 4.346327483654022217e-02 -7.365445047616958618e-02 -1.740040630102157593e-01 -2.508864998817443848e-01 -4.350390136241912842e-01 -4.476629570126533508e-02 7.848072052001953125e-02 -2.457524985074996948e-01 -1.355536580085754395e-01 3.109468705952167511e-02 -3.314588963985443115e-01 -1.356792449951171875e-01 8.224659413099288940e-02 8.457431942224502563e-02 -9.085126966238021851e-02 1.409318149089813232e-01 -2.972969412803649902e-01 1.631752550601959229e-01 9.445477277040481567e-02 4.125578999519348145e-01 -1.708276122808456421e-01 7.326195389032363892e-02
-1.439204066991806030e-02 -1.797026693820953369e-01 1.073088422417640686e-01 -1.474227458238601685e-01 1.933122724294662476e-01 1.184010207653045654e-01 -1.663865000009536743e-01 2.747384905815124512e-01 3.864687979221343994e-01 -2.517732083797454834e-01 3.856315091252326965e-02 -2.456847578287124634e-01 -2.589415907859802246e-01 -2.127871103584766388e-02 -2.124214917421340942e-01 4.564463719725608826e-02 1.717298179864883423e-01 5.962203070521354675e-02 -1.617183089256286621e-01 8.841589838266372681e-02 -3.072944879531860352e-01 -1.822842359542846680e-01 2.495543956756591797e-01 2.038321197032928467e-01 6.660591065883636475e-02 3.596889972686767578e-02 -1.767099797725677490e-01 -9.766189754009246826e-02 1.111638471484184265e-01 -1.032757386565208435e-01 -3.177786618471145630e-02 -1.461689174175262451e-01
1.780309714376926422e-03 1.741850376129150391e-02 3.462701104581356049e-03 -2.208715537562966347e-03 -1.351304501295089722e-01 2.541249990463256836e-01 -1.705496013164520264e-01 3.064372837543487549e-01 3.149368166923522949e-01 -3.014478981494903564e-01 -1.682693324983119965e-02 1.269327700138092041e-01 -6.587719172239303589e-02 1.576286256313323975e-01 -7.540136575698852539e-02 -2.321902429684996605e-04 2.028122097253799438e-01 -1.537736952304840088e-01 -2.637060582637786865e-01 -9.363468736410140991e-02 -4.245476722717285156e-01 -2.073599994182586670e-01 -1.941917836666107178e-01 8.279055356979370117e-02 -7.661159336566925049e-02 1.373169384896755219e-02 -2.766416966915130615e-01 -1.302407532930374146e-01 4.174586012959480286e-02 -7.499389350414276123e-02 -7.333300262689590454e-02 -1.712776869535446167e-01
2.240341901779174805e-02 -1.438011080026626587e-01 9.676850587129592896e-02 -1.515605747699737549e-01 -9.189376980066299438e-02 -1.249120458960533142e-01 -7.629460096359252930e-02 3.629326447844505310e-02 -1.164604052901268005e-01 3.984773904085159302e-02 -8.562257140874862671e-02 -1.056963298469781876e-02 1.174274310469627380e-01 -1.955112069845199585e-01 1.406073123216629028e-01 9.463267400860786438e-03 -6.204399093985557556e-02 -5.493097007274627686e-02 -3.988088965415954590e-01 -1.400773227214813232e-01 -3.041969537734985352e-01 -6.641971319913864136e-02 -1.397748142480850220e-01 3.439845740795135498e-01 -3.713954985141754150e-02 -6.995906680822372437e-02 -4.272668063640594482e-01 2.362567558884620667e-02 3.556806445121765137e-01 -2.354156672954559326e-01 -1.586201041936874390e-01 -6.329483538866043091e-02
1.620218902826309204e-01 -1.571142822504043579e-01 2.092539519071578979e-01 -2.238102704286575317e-01 -7.212364673614501953e-02 6.600598990917205811e-02 -5.463254451751708984e-02 8.829356729984283447e-02 1.260205805301666260e-01 2.368995696306228638e-01 -7.882798463106155396e-02 -2.793537676334381104e-01 -2.990583479404449463e-01 -3.197694122791290283e-01 -1.874327063560485840e-01 -6.008997187018394470e-02 -1.582722216844558716e-01 -1.872860044240951538e-01 -2.135739028453826904e-01 -3.405769467353820801e-01 -3.928589522838592529e-01 -4.079852998256683350e-02 -7.217437773942947388e-02 1.073530241847038269e-01 -4.761912859976291656e-03 -1.327219307422637939e-01 -5.767633765935897827e-02 3.036886267364025116e-02 5.825147777795791626e-02 -2.391041442751884460e-02 -7.840035855770111084e-02 1.472897678613662720e-01
1.656878888607025146e-01 -5.616106465458869934e-02 -6.421634554862976074e-02 8.401909470558166504e-02 7.287471741437911987e-02 1.442583650350570679e-01 -2.234314680099487305e-01 5.095966160297393799e-02 3.852739930152893066e-01 -1.794931449694558978e-04 2.004374377429485321e-02 1.387200206518173218e-01 1.552569568157196045e-01 4.681120812892913818e-02 1.829159557819366455e-01 1.221917420625686646e-01 -5.148112028837203979e-02 -3.884217888116836548e-02 -1.921941637992858887e-01 3.605141118168830872e-02 -2.908206582069396973e-01 -4.070141315460205078e-01 4.384633153676986694e-02 2.477823048830032349e-01 -3.115280568599700928e-01 8.720889687538146973e-02 -1.666081696748733521e-01 -1.414504051208496094e-01 3.147060871124267578e-01 1.143464967608451843e-01 -1.228357255458831787e-01 -3.501765429973602295e-02
1.762266457080841064e-01 -1.906515955924987793e-01 1.967481821775436401e-01 -1.222193092107772827e-01 -4.680692031979560852e-02 1.108617186546325684e-01 -1.293493658304214478e-01 1.364922374486923218e-01 1.628010720014572144e-01 1.718239486217498779e-01 -2.081577479839324951e-01 -1.419470161199569702e-01 -3.196362853050231934e-01 -2.961774170398712158e-01 -1.580425053834915161e-01 -4.499157518148422241e-02 -1.725922673940658569e-01 -1.587062776088714600e-01 -2.734128832817077637e-01 -2.887905240058898926e-01 -3.555405735969543457e-01 1.294723451137542725e-01 6.787068210542201996e-03 1.318624429404735565e-02 -1.138962358236312866e-01 -1.400985419750213623e-01 4.481492936611175537e-02 3.078771941363811493e-02 1.782254278659820557e-01 -2.398913055658340454e-01 -6.137203425168991089e-02 8.690503239631652832e-02
1.801288425922393799e-01 -3.647849559783935547e-01 -2.938209772109985352e-01 1.146302595734596252e-01 9.133386611938476562e-02 3.751632571220397949e-01 -1.630700379610061646e-01 -8.341011404991149902e-02 1.501622945070266724e-01 1.763604581356048584e-02 -1.383125334978103638e-01 -3.695640712976455688e-02 -1.373430043458938599e-01 -1.416900604963302612e-01 -2.027514278888702393e-01 -3.844469785690307617e-02 -1.119930669665336609e-01 -6.865713000297546387e-02 -7.422286272048950195e-02 1.029932900564745069e-04 1.439156127162277699e-03 2.183279693126678467e-01 -2.243639528751373291e-01 1.705812960863113403e-01 1.818984933197498322e-02 -1.083075441420078278e-02 -3.436391353607177734e-01 -2.339770197868347168e-01 1.720923036336898804e-01 2.118575423955917358e-01 -6.947452574968338013e-02 1.581649333238601685e-01
2.177072763442993164e-01 3.849599510431289673e-02 -1.293204873800277710e-01 6.043293513357639313e-03 -8.618999272584915161e-02 -2.886129543185234070e-02 -6.419859081506729126e-02 -1.231888607144355774e-01 2.361227422952651978e-01 -2.666210234165191650e-01 1.772930026054382324e-01 1.343962401151657104e-01 -2.928605377674102783e-01 -2.228272110223770142e-01 -8.692957460880279541e-02 1.196557190269231796e-02 3.548211650922894478e-03 -5.836827680468559265e-02 -3.877284824848175049e-01 -2.266699522733688354e-01 -3.878058493137359619e-01 -3.472678065299987793e-01 -9.429105371236801147e-02 1.083644181489944458e-01 -5.240316316485404968e-02 8.467876166105270386e-02 -1.367310881614685059e-01 -8.870013803243637085e-02 1.622137576341629028e-01 1.374339568428695202e-03 -1.635224372148513794e-01 3.254209458827972412e-02
-4.800061695277690887e-03 1.538322269916534424e-01 5.120495334267616272e-03 -7.066436856985092163e-02 -1.871141791343688965e-01 -3.995350003242492676e-02 -1.348279695957899094e-02 8.681578189134597778e-02 3.924899697303771973e-01 5.453383550047874451e-03 -3.327735960483551025e-01 3.452242314815521240e-01 -8.826595544815063477e-02 -3.382107019424438477e-01 -1.446686387062072754e-01 -1.308290660381317139e-01 -3.184949746355414391e-03 -1.895649433135986328e-01 6.046414375305175781e-03 -3.990305960178375244e-02 -1.545208245515823364e-01 -1.389591675251722336e-02 6.427761167287826538e-02 6.131334230303764343e-02 7.242162525653839111e-02 -2.128157466650009155e-01 -2.111724317073822021e-01 -2.039062827825546265e-01 3.736623227596282959e-01 5.757236480712890625e-02 -3.405214101076126099e-02 1.800227612257003784e-01
-1.000290885567665100e-01 2.144096046686172485e-02 1.176573336124420166e-01 -2.766797840595245361e-01 -2.263266891241073608e-01 -7.492967694997787476e-02 -1.285307342186570168e-03 9.398455917835235596e-02 1.324720978736877441e-01 4.452855512499809265e-02 2.686505764722824097e-02 -2.167362868785858154e-01 -4.808667674660682678e-02 -2.128344327211380005e-01 -1.098707914352416992e-01 -1.787272989749908447e-01 -2.103990502655506134e-02 -2.514234185218811035e-01 -2.235763072967529297e-01 3.704689815640449524e-02 -1.798948198556900024e-01 -8.576492220163345337e-02 -4.998483508825302124e-02 4.442985951900482178e-01 2.903532683849334717e-01 8.948401361703872681e-02 -1.655768752098083496e-01 -2.970397770404815674e-01 3.228651583194732666e-01 -3.971593827009201050e-02 4.714354872703552246e-02 -6.306694447994232178e-02
5.679479986429214478e-02 -8.015637844800949097e-02 9.003642201423645020e-02 -8.272377774119377136e-03 8.519524335861206055e-02 1.226205080747604370e-01 -1.455538272857666016e-01 -1.330702155828475952e-01 2.053197473287582397e-01 -2.373258173465728760e-01 1.323508471250534058e-01 1.983456462621688843e-01 -1.989061087369918823e-01 -3.719255030155181885e-01 -4.378812760114669800e-02 -1.592003740370273590e-02 -8.374421298503875732e-02 -1.083882153034210205e-01 -9.711101651191711426e-02 5.741598084568977356e-02 -4.587139189243316650e-01 -3.732675909996032715e-01 -6.756065785884857178e-02 5.914496630430221558e-02 5.934791639447212219e-02 8.081404119729995728e-02 -2.600842416286468506e-01 -2.325027436017990112e-01 1.242471113801002502e-01 -1.305766254663467407e-01 -1.734610497951507568e-01 -4.424420371651649475e-02
7.807699590921401978e-02 -2.242214232683181763e-02 2.410030364990234375e-02 -2.124024480581283569e-01 3.470707684755325317e-02 6.808778643608093262e-02 -5.378507077693939209e-02 -6.520658731460571289e-02 1.614788472652435303e-01 1.388424187898635864e-01 -7.100817561149597168e-02 1.526028215885162354e-01 -7.924900203943252563e-02 -1.486340016126632690e-01 -4.315778911113739014e-01 -1.235290057957172394e-02 -3.361373674124479294e-03 -2.450499832630157471e-01 -1.706304848194122314e-01 5.763962492346763611e-02 -2.932885587215423584e-01 -1.042358651757240295e-01 5.168600380420684814e-02 1.342242658138275146e-01 -1.640301048755645752e-01 -1.091985255479812622e-01 -2.297628819942474365e-01 1.508224308490753174e-01 1.652714163064956665e-01 4.514895975589752197e-01 -3.010546863079071045e-01 4.977013915777206421e-03
2.915113233029842377e-02 6.601021438837051392e-02 -1.158079281449317932e-01 -1.568779647350311279e-01 2.078996002674102783e-01 1.737612336874008179e-01 -6.366375833749771118e-02 8.908496797084808350e-02 -8.813388645648956299e-03 2.156636491417884827e-02 7.137113809585571289e-02 6.694352626800537109e-02 -1.250240206718444824e-01 -2.168345153331756592e-01 -3.268676698207855225e-01 -6.297991424798965454e-02 -6.406232714653015137e-02 -2.138246297836303711e-01 -2.795042097568511963e-01 -4.931991919875144958e-02 -2.675542831420898438e-01 -4.909218847751617432e-02 8.769578486680984497e-02 8.144021779298782349e-02 -1.464800536632537842e-01 1.070317476987838745e-01 -2.903319001197814941e-01 1.180795133113861084e-01 2.433938682079315186e-01 4.202190339565277100e-01 -3.153591156005859375e-01 5.166202411055564880e-02
8.239341527223587036e-02 -4.193803295493125916e-02 1.717751771211624146e-01 3.638864960521459579e-03 -2.768286503851413727e-02 2.638463973999023438e-01 6.233656033873558044e-02 1.770675331354141235e-01 1.023831218481063843e-02 1.449132710695266724e-01 8.055712282657623291e-02 -1.132417768239974976e-01 4.059206694364547729e-02 -2.359379976987838745e-01 1.307793110609054565e-01 -1.602774709463119507e-01 1.658534631133079529e-02 -5.217796936631202698e-02 -2.198017686605453491e-01 -1.066360697150230408e-01 -1.928851008415222168e-01 5.782362446188926697e-02 9.084425121545791626e-02 3.307459056377410889e-01 -2.040996700525283813e-01 2.899001166224479675e-02 -3.657650053501129150e-01 -7.662858814001083374e-02 5.506210923194885254e-01 1.147479563951492310e-02 -6.149575114250183105e-02 7.525061070919036865e-02
1.447320133447647095e-01 -1.557948440313339233e-01 -1.951423734426498413e-01 -2.574287950992584229e-01 6.399253010749816895e-02 2.055017352104187012e-01 -2.095140218734741211e-01 2.439475245773792267e-02 5.126884579658508301e-02 -1.983795464038848877e-01 -1.367645263671875000e-01 9.853357821702957153e-02 -1.637290418148040771e-01 -1.261585950851440430e-01 -3.774102926254272461e-01 -1.335088722407817841e-02 1.881358027458190918e-01 -8.109132200479507446e-02 -2.487602084875106812e-01 6.290072202682495117e-02 -3.490693271160125732e-01 1.070079728960990906e-01 -3.323122113943099976e-02 1.036947825923562050e-03 -4.783262312412261963e-02 -2.202093042433261871e-02 2.580412849783897400e-02 3.978229165077209473e-01 2.566774487495422363e-01 3.858589753508567810e-02 -1.798745989799499512e-01 -1.528688613325357437e-02
6.996414810419082642e-02 -2.271633446216583252e-01 3.735537827014923096e-02 -4.263471812009811401e-02 6.936084479093551636e-02 -6.415367126464843750e-02 -1.611479222774505615e-01 1.536207944154739380e-01 5.597803369164466858e-02 -1.720061153173446655e-01 -2.323968559503555298e-01 1.278127580881118774e-01 -1.664269417524337769e-01 -4.437136650085449219e-01 1.016570106148719788e-01 -1.155532896518707275e-02 2.538956999778747559e-01 -2.134041786193847656e-01 -1.913841217756271362e-01 -3.172245994210243225e-02 -2.152173966169357300e-01 -1.051678881049156189e-01 2.134159654378890991e-01 4.103770107030868530e-02 -1.485019773244857788e-01 -7.040714472532272339e-02 7.623500376939773560e-02 -2.693136632442474365e-01 3.458247184753417969e-01 -1.715336441993713379e-01 5.050281062722206116e-02 -1.857798546552658081e-01
5.203268676996231079e-02 -2.758151888847351074e-01 1.265445500612258911e-01 -7.021611928939819336e-02 -2.633378505706787109e-01 -1.809871010482311249e-02 -2.097156643867492676e-01 7.660820335149765015e-02 2.277045994997024536e-01 -3.211999684572219849e-02 -1.107966154813766479e-01 5.267479270696640015e-02 -1.659868061542510986e-01 -1.435275375843048096e-01 1.692794449627399445e-02 -4.868018254637718201e-02 3.099693357944488525e-01 -7.820662856101989746e-02 -2.744998633861541748e-01 -9.745749831199645996e-02 -3.098341524600982666e-01 -1.818729750812053680e-02 -1.460152268409729004e-01 3.068042695522308350e-01 -1.354059875011444092e-01 -1.269699335098266602e-01 -2.338656410574913025e-02 -2.236682176589965820e-01 2.472662031650543213e-01 -2.927628457546234131e-01 1.745594739913940430e-01 2.891697734594345093e-02
-5.260146036744117737e-02 -6.877652555704116821e-02 7.147920876741409302e-02 -2.565147876739501953e-01 5.123126879334449768e-02 3.726139068603515625e-01 -4.708994179964065552e-02 -2.236377075314521790e-02 3.095552511513233185e-02 5.677184090018272400e-02 -4.772055521607398987e-02 8.984182029962539673e-02 -1.483487188816070557e-01 -1.527426987886428833e-01 -4.177912175655364990e-01 1.108389347791671753e-02 1.983932033181190491e-02 -2.768643498420715332e-01 -2.274943143129348755e-01 1.721698343753814697e-01 -3.049790561199188232e-01 -7.645162194967269897e-02 1.878203302621841431e-01 8.208095282316207886e-02 -1.280186772346496582e-01 5.619338527321815491e-02 -2.449950128793716431e-01 9.712797403335571289e-02 4.448940232396125793e-02 2.975439727306365967e-01 -2.519266903400421143e-01 2.396300621330738068e-02
-3.580966964364051819e-02 2.164378948509693146e-02 -2.934036031365394592e-02 -2.879134118556976318e-01 -2.002003341913223267e-01 1.860030442476272583e-01 -4.426646828651428223e-01 1.676789820194244385e-01 3.305758535861968994e-01 -3.397025400772690773e-03 -1.745036803185939789e-02 -2.538731098175048828e-01 -5.666411668062210083e-02 4.050320421811193228e-04 4.317205771803855896e-02 -3.009157814085483551e-02 2.433685772120952606e-02 1.862166672945022583e-01 -3.974139094352722168e-01 -1.134651452302932739e-01 -2.902867197990417480e-01 -5.485859513282775879e-02 1.405968666076660156e-01 5.191036686301231384e-02 -1.220237016677856445e-01 -7.484763115644454956e-02 -2.375921159982681274e-01 1.078331023454666138e-01 1.697821468114852905e-01 -3.961440920829772949e-02 -2.442827634513378143e-02 1.842088997364044189e-02
2.636767365038394928e-02 -4.526408016681671143e-02 6.446132063865661621e-02 -8.009421080350875854e-02 2.775973379611968994e-01 1.358062624931335449e-01 1.520121935755014420e-02 4.099826514720916748e-02 4.616612195968627930e-02 -5.585741251707077026e-03 -7.281799335032701492e-03 1.002430692315101624e-01 -2.511644959449768066e-01 -2.043108344078063965e-01 -4.257863461971282959e-01 1.653131395578384399e-01 2.378548868000507355e-02 -3.318966329097747803e-01 -1.509195566177368164e-01 1.766924560070037842e-01 -4.097331464290618896e-01 1.495169592089951038e-03 1.146891042590141296e-01 1.112783607095479965e-02 -1.922819614410400391e-01 1.268965099006891251e-02 -8.223284035921096802e-02 7.687452435493469238e-02 1.370961219072341919e-01 1.179691702127456665e-01 -3.629980981349945068e-01 -5.824945494532585144e-02
-5.972410738468170166e-02 -1.550637185573577881e-01 -4.589992389082908630e-02 -3.037067689001560211e-02 -9.748690575361251831e-02 -5.464750155806541443e-02 1.964193955063819885e-02 1.364588588476181030e-01 4.282308518886566162e-01 -3.818633779883384705e-02 -1.121753081679344177e-01 2.669430673122406006e-01 -1.649991273880004883e-01 -1.555649787187576294e-01 -1.998656243085861206e-01 -1.567693799734115601e-01 -1.098958253860473633e-01 -3.457658886909484863e-01 -1.911063790321350098e-01 4.157793242484331131e-03 8.432483673095703125e-02 -1.795436814427375793e-02 -1.184791922569274902e-01 1.713320612907409668e-01 7.992313057184219360e-02 -2.940769195556640625e-01 -1.658274233341217041e-01 -3.092854619026184082e-01 2.007031589746475220e-01 5.846696346998214722e-02 1.096450984477996826e-01 2.499798089265823364e-01
1.837628148496150970e-02 1.102490872144699097e-01 -1.207825392484664917e-01 -5.986132472753524780e-02 -6.221602112054824829e-02 3.411187529563903809e-01 -3.387575037777423859e-03 9.377312660217285156e-02 6.055604666471481323e-02 -1.901722252368927002e-01 -2.206442356109619141e-01 1.154677495360374451e-01 -8.557889610528945923e-02 -7.592921704053878784e-02 -3.163315057754516602e-01 -7.558995485305786133e-02 -3.493745997548103333e-02 -2.545136213302612305e-01 -3.406115770339965820e-01 2.107422798871994019e-02 -4.378655850887298584e-01 5.893329158425331116e-02 3.651282563805580139e-02 1.134434267878532410e-01 -2.164576500654220581e-01 1.383003145456314087e-01 -1.008640751242637634e-01 9.093248844146728516e-02 1.109789386391639709e-01 1.633711010217666626e-01 -3.228520750999450684e-01 -7.544618565589189529e-03
-1.636822968721389771e-01 -7.285813987255096436e-02 -1.757162809371948242e-01 -1.022462770342826843e-01 -6.488773971796035767e-02 -5.979788303375244141e-02 -2.750444598495960236e-02 -1.233213394880294800e-01 7.784811407327651978e-02 -9.819065779447555542e-02 1.266046613454818726e-01 -7.482649385929107666e-02 -1.665477305650711060e-01 -2.131259888410568237e-01 -2.847118377685546875e-01 2.921635210514068604e-01 -5.275331810116767883e-02 -2.169080227613449097e-01 -4.343273341655731201e-01 1.123645380139350891e-01 -1.934570968151092529e-01 -1.163464710116386414e-01 3.643622398376464844e-01 1.609326004981994629e-01 -3.283083736896514893e-01 9.166903048753738403e-02 -5.122665688395500183e-02 -1.154186800122261047e-01 4.879552498459815979e-02 5.725857336074113846e-03 -1.463326811790466309e-01 9.605275094509124756e-02
3.181046843528747559e-01 -5.459492281079292297e-02 1.158753335475921631e-01 -3.805477544665336609e-02 -4.301419481635093689e-02 1.647412776947021484e-01 -5.916096642613410950e-02 3.476033732295036316e-02 2.293439358472824097e-01 -2.645380795001983643e-01 2.280808240175247192e-01 1.390518993139266968e-01 -9.288288652896881104e-02 -1.595492810010910034e-01 -6.527099013328552246e-02 -2.133719772100448608e-01 -7.908029109239578247e-02 -1.730252355337142944e-01 -1.620857566595077515e-01 -6.182749196887016296e-02 -4.307471811771392822e-01 -4.249123334884643555e-01 -3.934376314282417297e-02 1.386257112026214600e-01 -5.373569205403327942e-02 -7.628294825553894043e-02 -1.703965663909912109e-01 -6.508933752775192261e-02 1.908058822154998779e-01 4.440446943044662476e-02 -1.307921707630157471e-01 1.372623890638351440e-01
1.277372241020202637e-01 -2.067286223173141479e-01 5.648515745997428894e-02 -2.977936714887619019e-02 -3.167329728603363037e-02 9.503833949565887451e-03 -6.374475359916687012e-02 -4.099551588296890259e-02 1.881984919309616089e-01 -2.151724398136138916e-01 1.286063641309738159e-01 2.572887837886810303e-01 -1.330213099718093872e-01 -1.557566821575164795e-01 -9.342977404594421387e-02 -2.659299969673156738e-01 1.172146946191787720e-01 -1.270823180675506592e-01 -2.601675689220428467e-01 -9.741214662790298462e-02 -4.106631875038146973e-01 -4.471556544303894043e-01 -5.948393605649471283e-03 2.274918854236602783e-01 -9.939055889844894409e-03 -4.670452326536178589e-02 -2.942169606685638428e-01 -1.225578710436820984e-01 2.795937098562717438e-02 -7.481346372514963150e-03 -1.076322272419929504e-01 -2.101003564894199371e-02
-1.608742773532867432e-01 -6.759779155254364014e-02 8.355809748172760010e-02 -2.389364689588546753e-01 1.019813120365142822e-01 2.707236111164093018e-01 -8.437391370534896851e-02 3.157424926757812500e-02 -8.860867237672209740e-04 -8.127184212207794189e-02 -1.590713299810886383e-02 -3.783061634749174118e-03 -1.715007573366165161e-01 -5.149316787719726562e-02 -3.614470660686492920e-01 1.722116395831108093e-02 1.960738003253936768e-02 -2.529234886169433594e-01 -2.163622826337814331e-01 -2.378777042031288147e-02 -3.649607896804809570e-01 7.277207914739847183e-03 5.311452224850654602e-02 1.207807213068008423e-01 -1.030442640185356140e-01 4.301339760422706604e-02 -2.077219635248184204e-01 2.464399635791778564e-01 1.917376965284347534e-01 3.157007098197937012e-01 -3.581615984439849854e-01 1.846635155379772186e-02
2.422139197587966919e-01 -2.446665316820144653e-01 -3.069364465773105621e-02 -3.648782148957252502e-02 -8.848723024129867554e-02 1.947630792856216431e-01 -2.206053286790847778e-01 -1.362242698669433594e-01 -1.197652146220207214e-01 1.132860630750656128e-01 -2.374037504196166992e-01 7.511338591575622559e-02 -6.455343216657638550e-02 -2.691538073122501373e-02 -7.061769068241119385e-02 2.823154330253601074e-01 -2.877692878246307373e-01 -2.013059705495834351e-01 -1.971866786479949951e-01 -2.198071479797363281e-01 -3.037991821765899658e-01 -1.872869879007339478e-01 3.285586461424827576e-02 2.121084481477737427e-01 2.616052329540252686e-01 -1.853157132863998413e-01 2.405620366334915161e-02 -2.059031724929809570e-01 1.467854529619216919e-01 8.614737540483474731e-03 -1.631163507699966431e-01 9.744920581579208374e-02
3.130660951137542725e-01 -2.189929038286209106e-01 5.720201879739761353e-02 -1.301370412111282349e-01 -9.365666657686233521e-02 2.502654790878295898e-01 -1.049865260720252991e-01 1.372259203344583511e-02 2.519234418869018555e-01 8.063324540853500366e-02 8.443851023912429810e-02 6.420748680830001831e-02 -8.351967483758926392e-02 -1.148542463779449463e-01 -4.097948595881462097e-02 -5.308502167463302612e-02 3.024841845035552979e-01 -2.377497255802154541e-01 -1.670377552509307861e-01 1.031367667019367218e-02 -3.430649340152740479e-01 -1.656892597675323486e-01 1.968005001544952393e-01 1.129698827862739563e-01 3.975472226738929749e-02 1.875568367540836334e-02 -3.088294863700866699e-01 -3.105374574661254883e-01 2.410381101071834564e-02 -2.620905637741088867e-01 6.018710136413574219e-02 -7.758949697017669678e-02
5.261889100074768066e-02 -2.243182510137557983e-01 2.244754880666732788e-01 -2.439304888248443604e-01 -1.348050683736801147e-01 1.564346849918365479e-01 -4.585857689380645752e-02 2.945519685745239258e-01 8.997742831707000732e-02 1.749510467052459717e-01 -2.770505547523498535e-01 -2.501733303070068359e-01 -1.401924788951873779e-01 -2.302872240543365479e-01 -1.062655728310346603e-02 -2.759662084281444550e-02 5.147948116064071655e-02 -2.023296356201171875e-01 -3.116308450698852539e-01 -9.665141999721527100e-02 -3.609080314636230469e-01 1.695571690797805786e-01 -1.009453460574150085e-01 6.544424686580896378e-03 -5.719697102904319763e-02 -1.670169681310653687e-01 -1.083244457840919495e-01 -5.536882672458887100e-03 8.858723193407058716e-02 -7.175530493259429932e-02 -9.021888673305511475e-02 2.656281888484954834e-01
-3.557419404387474060e-02 -3.173218965530395508e-01 3.892564401030540466e-02 1.984609290957450867e-02 -3.116669058799743652e-01 4.166919365525245667e-02 -3.974483534693717957e-02 2.948409020900726318e-01 1.535952836275100708e-01 5.967849493026733398e-02 -2.942585945129394531e-01 1.352100074291229248e-01 -6.452766060829162598e-02 -2.050796747207641602e-01 2.780095906928181648e-03 -3.322475254535675049e-01 -2.811482362449169159e-02 -3.870332837104797363e-01 -6.420143693685531616e-02 -7.028570771217346191e-02 -1.962136775255203247e-01 2.964046038687229156e-02 -1.679586470127105713e-01 -6.039389409124851227e-03 -5.974336341023445129e-02 4.894369840621948242e-02 -5.982378125190734863e-02 -1.056837365031242371e-01 3.473002016544342041e-01 1.724117696285247803e-01 -1.395326554775238037e-01 4.807090386748313904e-02
1.216982956975698471e-02 -9.414812922477722168e-02 7.457771152257919312e-02 -8.509143441915512085e-02 5.462536960840225220e-02 5.237783789634704590e-01 -3.933422639966011047e-02 4.673415422439575195e-02 1.138976961374282837e-01 -1.799694895744323730e-01 -2.628017216920852661e-02 1.801358908414840698e-01 -1.186933964490890503e-01 -2.021118551492691040e-01 -1.783905625343322754e-01 1.295282989740371704e-01 3.071047738194465637e-02 -1.964137256145477295e-01 -3.309586942195892334e-01 1.087819337844848633e-01 -3.224062323570251465e-01 -1.527631431818008423e-01 2.100151404738426208e-02 3.196580335497856140e-02 -1.807644218206405640e-01 -1.636233739554882050e-02 5.272556841373443604e-02 3.356031775474548340e-01 1.820736527442932129e-01 8.732722699642181396e-02 -1.715186983346939087e-01 8.309589326381683350e-02
4.281948134303092957e-02 7.482767105102539062e-03 -2.445880882441997528e-02 -1.861833184957504272e-01 4.235765337944030762e-02 -2.206839472055435181e-01 -2.944761514663696289e-01 2.228928059339523315e-01 8.725216239690780640e-02 1.717339903116226196e-01 -1.230321601033210754e-01 5.660708621144294739e-02 2.142437919974327087e-02 -3.794909417629241943e-01 -1.724553257226943970e-01 1.706304699182510376e-01 1.893652677536010742e-01 -1.648380905389785767e-01 -2.996916174888610840e-01 1.500368863344192505e-02 -2.600412964820861816e-01 3.936298657208681107e-03 8.036208152770996094e-02 7.259777188301086426e-02 -1.847980469465255737e-01 7.741969823837280273e-02 -3.501779437065124512e-01 -2.362275123596191406e-01 -2.030552178621292114e-01 4.713258147239685059e-02 6.949260830879211426e-02 1.337525397539138794e-01
-2.124693393707275391e-01 -1.267622113227844238e-01 -8.790539950132369995e-02 1.271455436944961548e-01 9.216650575399398804e-02 1.829719096422195435e-01 -9.818988293409347534e-02 1.872326135635375977e-01 1.183004155755043030e-01 -2.196798920631408691e-01 -1.258489936590194702e-01 1.968138515949249268e-01 -1.682186573743820190e-01 -8.726119250059127808e-02 -2.369077354669570923e-01 2.593224048614501953e-01 1.335598081350326538e-01 9.823063015937805176e-02 -5.941475182771682739e-02 1.447580456733703613e-01 -2.468476444482803345e-01 -1.470918655395507812e-01 -2.956210374832153320e-01 1.634965837001800537e-01 -2.359970211982727051e-01 -6.526233255863189697e-02 -2.412450015544891357e-01 -1.380570828914642334e-01 2.493098676204681396e-01 2.411140799522399902e-01 1.596760153770446777e-01 -1.429864764213562012e-01
2.132346481084823608e-01 -2.498310506343841553e-01 1.866152510046958923e-02 -1.612151227891445160e-02 1.356558799743652344e-01 3.998334705829620361e-02 -6.460975855588912964e-02 -5.013006925582885742e-02 2.437092661857604980e-01 -2.344916015863418579e-01 2.227389812469482422e-01 2.038816213607788086e-01 -1.998396068811416626e-01 -9.922492504119873047e-02 -9.318529069423675537e-02 -1.900714039802551270e-01 6.615135818719863892e-02 -2.464372366666793823e-01 -2.552663385868072510e-01 -8.680804818868637085e-02 -4.121527373790740967e-01 -3.803919851779937744e-01 1.062679439783096313e-01 1.927859932184219360e-01 -2.858638577163219452e-02 -1.454189512878656387e-02 -4.493724182248115540e-02 -6.327252835035324097e-02 8.187989145517349243e-02 -1.078345775604248047e-01 -1.818807274103164673e-01 7.327903062105178833e-02
2.807004749774932861e-02 -1.493345648050308228e-01 1.715658307075500488e-01 -1.161339879035949707e-01 1.696715205907821655e-01 4.757533594965934753e-02 -1.464847326278686523e-01 -9.074801206588745117e-02 9.785090386867523193e-02 1.634648144245147705e-01 7.028475403785705566e-02 -8.776801079511642456e-02 -7.349953800439834595e-02 3.114982880651950836e-02 -3.741000592708587646e-01 -1.806414723396301270e-01 -8.947660773992538452e-02 -4.098754823207855225e-01 -2.621507942676544189e-01 -1.149073801934719086e-02 -3.045002222061157227e-01 -2.286822050809860229e-01 -2.402229160070419312e-01 2.610204741358757019e-02 -2.612878680229187012e-01 1.106731891632080078e-01 -1.142798960208892822e-01 1.788001209497451782e-01 1.280454695224761963e-01 2.237948924303054810e-01 -6.490639597177505493e-02 -2.908376231789588928e-02
6.573252845555543900e-03 -1.837287396192550659e-01 -1.345447301864624023e-01 -3.994288146495819092e-01 9.657426178455352783e-02 2.980021834373474121e-01 -7.749505341053009033e-02 1.483587175607681274e-01 1.764236092567443848e-01 -1.330490559339523315e-01 4.607275128364562988e-02 2.060090601444244385e-01 8.699909597635269165e-02 5.216696113348007202e-02 3.078906834125518799e-01 2.671751379966735840e-02 2.565492689609527588e-02 -6.940220296382904053e-02 -1.461514383554458618e-01 -1.006459817290306091e-01 -2.591298222541809082e-01 -6.534760817885398865e-03 -1.560271233320236206e-01 2.996619641780853271e-01 -1.578466594219207764e-01 4.817814007401466370e-02 -1.039769053459167480e-01 -3.397007286548614502e-01 7.963896542787551880e-02 2.233105301856994629e-01 -1.399861574172973633e-01 1.251743584871292114e-01
2.249659784138202667e-02 -4.768960550427436829e-02 -9.689565747976303101e-02 -2.789860367774963379e-01 -1.402864009141921997e-01 -6.405799090862274170e-02 1.227338537573814392e-01 7.923884689807891846e-02 7.585945725440979004e-02 -3.579555079340934753e-02 -1.483803242444992065e-01 -1.226641982793807983e-01 -8.238986879587173462e-02 -6.846491247415542603e-02 -2.295750193297863007e-02 9.432529658079147339e-02 -1.533779054880142212e-01 -3.047423362731933594e-01 -2.245224565267562866e-01 3.018544316291809082e-01 -3.675813376903533936e-01 4.744251817464828491e-02 3.063524961471557617e-01 2.211704403162002563e-01 -3.729920387268066406e-01 -8.497393131256103516e-02 -2.133995145559310913e-01 -5.194898694753646851e-02 1.553755998611450195e-01 1.496389955282211304e-01 -5.839449912309646606e-02 -1.315039396286010742e-01
-1.937904208898544312e-01 4.890295863151550293e-02 8.297596871852874756e-02 -1.720623672008514404e-01 1.230471655726432800e-01 1.420562565326690674e-01 4.447636660188436508e-03 1.764674484729766846e-01 6.451428681612014771e-02 -5.929033830761909485e-02 -3.328551724553108215e-02 -6.428128480911254883e-02 -1.129762530326843262e-01 -1.091510429978370667e-01 -3.455976247787475586e-01 -2.013598755002021790e-02 5.182353034615516663e-02 -4.095189571380615234e-01 -1.035349592566490173e-01 -5.832076072692871094e-02 -3.517184853553771973e-01 8.969490416347980499e-03 9.202722460031509399e-02 1.647279709577560425e-01 -1.896924823522567749e-01 -2.716806903481483459e-02 -1.711796969175338745e-01 1.052910238504409790e-01 1.761784404516220093e-01 3.911013007164001465e-01 -3.071604669094085693e-01 -1.685993187129497528e-02
-1.254205554723739624e-01 -7.431708276271820068e-02 1.388196200132369995e-01 -1.925658993422985077e-02 -2.867048233747482300e-02 1.507772654294967651e-01 -1.259657442569732666e-01 1.012933105230331421e-01 -5.741157755255699158e-02 2.200786471366882324e-01 5.209276452660560608e-03 -3.058259561657905579e-02 -2.792249619960784912e-01 -9.457762539386749268e-02 -2.314172089099884033e-01 5.573486536741256714e-02 2.745280228555202484e-02 -9.962380677461624146e-02 -4.595070779323577881e-01 5.802583415061235428e-03 3.993695601820945740e-02 2.723133265972137451e-01 -9.370029903948307037e-03 1.936435103416442871e-01 -5.372492223978042603e-02 2.695623598992824554e-02 -4.104876518249511719e-01 -1.719329059123992920e-01 3.661953508853912354e-01 -4.487853124737739563e-02 1.523257195949554443e-01 -1.302775442600250244e-01
-2.339261025190353394e-02 -8.745080977678298950e-02 -8.917572908103466034e-03 -5.946676060557365417e-02 -2.098492980003356934e-01 4.843699932098388672e-01 -9.916923195123672485e-02 1.801315695047378540e-01 1.846478730440139771e-01 -2.237162739038467407e-01 -7.220509648323059082e-02 2.634582519531250000e-01 3.089091181755065918e-02 -2.457763850688934326e-01 -7.509384304285049438e-02 1.230334863066673279e-02 6.746368110179901123e-02 -3.755793571472167969e-01 -3.190619647502899170e-01 1.455757617950439453e-01 -5.405378714203834534e-02 1.971236020326614380e-01 -8.699135505594313145e-04 1.839457601308822632e-01 5.135052837431430817e-03 -1.400539726018905640e-01 -8.760746568441390991e-02 -2.121984362602233887e-01 6.157185509800910950e-02 6.054473295807838440e-02 -1.019482016563415527e-01 -8.320337533950805664e-02
7.272454351186752319e-02 -8.869639039039611816e-02 1.656725816428661346e-02 -2.547356784343719482e-01 1.768480837345123291e-01 4.359434247016906738e-01 -2.771548181772232056e-02 1.243030503392219543e-01 1.338525712490081787e-01 -1.938454359769821167e-01 -7.440804690122604370e-02 -4.789524828083813190e-04 -1.486259996891021729e-01 -1.185302063822746277e-01 -3.410299122333526611e-01 2.341175265610218048e-02 1.041817143559455872e-01 -1.489601880311965942e-01 -3.759791254997253418e-01 1.007462814450263977e-01 -3.886826634407043457e-01 -1.592646688222885132e-01 -6.364846974611282349e-02 -4.025018215179443359e-02 -5.879422649741172791e-02 3.829910606145858765e-02 -9.547583013772964478e-02 2.366833537817001343e-01 1.174600869417190552e-01 1.193898618221282959e-01 -3.466324135661125183e-02 6.438785046339035034e-02
-9.381948411464691162e-02 7.972510159015655518e-02 5.647861585021018982e-02 -5.915866792201995850e-02 1.554731577634811401e-01 2.030350863933563232e-01 1.321218442171812057e-02 1.867703497409820557e-01 6.250387057662010193e-03 -2.070184983313083649e-02 -3.180690854787826538e-02 -5.034185573458671570e-02 -1.067835018038749695e-01 -1.850526034832000732e-01 -3.675937354564666748e-01 9.245597571134567261e-02 -5.895518232136964798e-03 -2.546846270561218262e-01 -2.553241550922393799e-01 -5.050936713814735413e-02 -2.862913608551025391e-01 -5.305349081754684448e-02 9.000582247972488403e-02 1.975030153989791870e-01 -2.844228744506835938e-01 1.073475778102874756e-01 -2.605174779891967773e-01 1.128680109977722168e-01 9.744777530431747437e-02 3.767881095409393311e-01 -3.070788979530334473e-01 3.236875683069229126e-02
8.355519920587539673e-02 2.512112446129322052e-02 8.622501790523529053e-02 -1.877453327178955078e-01 -3.662099316716194153e-02 4.817164838314056396e-01 -8.626109361648559570e-02 -3.679478168487548828e-02 1.046477779746055603e-01 -2.914432287216186523e-01 -2.295856028795242310e-01 3.666752949357032776e-02 -2.033677995204925537e-01 -5.435561016201972961e-02 -3.680095076560974121e-01 7.722857594490051270e-02 -3.803300112485885620e-02 -2.125952988862991333e-01 -2.030967921018600464e-01 1.915304921567440033e-02 -4.289646446704864502e-01 -1.217275578528642654e-02 2.701466716825962067e-02 4.426582902669906616e-02 -2.722472418099641800e-03 6.337739527225494385e-02 -5.407143011689186096e-02 9.657430648803710938e-02 1.533104032278060913e-01 2.099134474992752075e-01 -1.115119829773902893e-01 -2.194542810320854187e-02
-1.337007731199264526e-01 -7.670843601226806641e-02 1.229347363114356995e-01 -1.219941824674606323e-01 -1.328130997717380524e-02 1.959912776947021484e-01 -4.126424714922904968e-02 -6.418266892433166504e-02 -5.268562585115432739e-02 3.658816590905189514e-02 -1.953007839620113373e-02 -2.331744283437728882e-01 -2.002341449260711670e-01 -2.276161611080169678e-01 1.036745011806488037e-01 -2.462289482355117798e-01 -1.613547466695308685e-02 -5.212392285466194153e-02 -4.262620210647583008e-01 -1.576710790395736694e-01 -2.228260487318038940e-01 7.550212740898132324e-02 1.663449406623840332e-02 3.605876863002777100e-01 -1.001147702336311340e-01 1.782928258180618286e-01 -2.356544602662324905e-03 -2.119597941637039185e-01 3.435803353786468506e-01 -1.864713281393051147e-01 -1.167498901486396790e-01 -1.769317686557769775e-01
1.532123386859893799e-01 -1.907308995723724365e-01 -4.683258011937141418e-02 -3.514100564643740654e-03 1.117126457393169403e-02 1.704455316066741943e-01 -4.771950095891952515e-02 4.632038250565528870e-02 8.600234985351562500e-02 3.167160227894783020e-02 6.610466539859771729e-02 7.342325896024703979e-02 1.498290002346038818e-01 -4.386224225163459778e-02 2.306490950286388397e-02 -4.545977804809808731e-03 7.452037930488586426e-02 -1.461902558803558350e-01 -1.827053427696228027e-01 -1.162716150283813477e-01 -3.754472136497497559e-01 -4.792069494724273682e-01 -2.614724040031433105e-01 2.937369048595428467e-01 -5.470972508192062378e-02 -6.746454536914825439e-02 -9.509177505970001221e-02 -1.827078461647033691e-01 1.530843675136566162e-01 1.289113312959671021e-01 -3.187321126461029053e-01 -2.656516730785369873e-01
1.318921744823455811e-01 -1.800725758075714111e-01 -1.294649392366409302e-01 -1.972534060478210449e-01 -1.027749776840209961e-01 1.349059492349624634e-01 -2.774628698825836182e-01 -1.084218639880418777e-02 1.065584048628807068e-01 1.387031865306198597e-03 6.909229606389999390e-02 1.524433344602584839e-01 -6.550845503807067871e-02 -1.646421700716018677e-01 -1.102314665913581848e-01 -1.453841626644134521e-01 2.265404313802719116e-01 -2.374839931726455688e-01 -6.541380286216735840e-02 -1.579336225986480713e-01 -2.879209220409393311e-01 -3.497105836868286133e-01 1.989454478025436401e-01 2.316733002662658691e-01 1.431866455823183060e-02 3.898746892809867859e-02 -1.762853860855102539e-01 -2.271327376365661621e-01 -6.072717159986495972e-02 -3.960353434085845947e-01 -6.321252137422561646e-02 -1.673658564686775208e-02
-2.627960778772830963e-02 3.251627087593078613e-02 -2.927705878391861916e-03 -1.244677454233169556e-01 1.337608247995376587e-01 4.642859995365142822e-01 -1.327499300241470337e-01 -3.749102354049682617e-02 1.279976870864629745e-02 -1.945699006319046021e-01 6.823027133941650391e-02 -7.898098975419998169e-02 -2.035962492227554321e-01 -1.002091243863105774e-01 -2.380732744932174683e-01 -1.339019928127527237e-02 1.434552855789661407e-02 -2.052379250526428223e-01 -4.203213751316070557e-01 1.783321350812911987e-01 -3.979947865009307861e-01 6.495369225740432739e-02 -4.632140509784221649e-03 1.079950481653213501e-01 -4.548155143857002258e-02 1.979756355285644531e-02 -1.397089213132858276e-01 1.461968570947647095e-01 1.587985455989837646e-01 2.057226598262786865e-01 -1.888477504253387451e-01 -3.667237237095832825e-02
-1.542104184627532959e-01 -1.257825493812561035e-01 -1.863029599189758301e-01 -2.556174397468566895e-01 9.782447665929794312e-02 2.451984733343124390e-01 -2.909258902072906494e-01 -8.690299466252326965e-03 1.743651479482650757e-01 -4.208412393927574158e-02 2.532454729080200195e-01 5.796352401375770569e-02 2.037162482738494873e-01 -1.799146533012390137e-01 8.639556914567947388e-02 7.770776003599166870e-02 5.926321609877049923e-04 -3.728075623512268066e-01 -2.319828867912292480e-01 -4.643357358872890472e-03 -6.268106400966644287e-02 -1.419480144977569580e-01 8.481663465499877930e-02 3.986767828464508057e-01 -7.149242609739303589e-02 -1.697800457477569580e-01 -1.834065914154052734e-01 -7.729617506265640259e-02 1.425505131483078003e-01 -1.962199993431568146e-02 1.147829964756965637e-01 -1.686280518770217896e-01
6.828271318227052689e-03 -3.748365640640258789e-01 -4.598863795399665833e-02 -2.112181335687637329e-01 -6.758837960660457611e-03 3.234252631664276123e-01 -6.073064357042312622e-02 2.458071149885654449e-02 2.774175107479095459e-01 -2.093737721443176270e-01 1.292000263929367065e-01 -8.984861522912979126e-02 1.241996586322784424e-01 -1.335851252079010010e-01 -4.117016494274139404e-02 1.790031045675277710e-01 3.127950802445411682e-02 -2.387380897998809814e-01 -1.122896149754524231e-01 1.500683091580867767e-02 -2.658056616783142090e-01 -2.464936673641204834e-01 -4.249088466167449951e-02 2.514445483684539795e-01 -6.110808998346328735e-02 1.273515969514846802e-01 -3.388043045997619629e-01 -6.540848314762115479e-02 9.525666013360023499e-03 -2.737863361835479736e-02 -9.182112663984298706e-02 -2.750804126262664795e-01
-2.097124010324478149e-01 -1.045362129807472229e-01 -1.007724255323410034e-01 -7.491544634103775024e-02 9.867124259471893311e-02 9.916345775127410889e-02 -1.618117243051528931e-01 1.287332773208618164e-01 4.022819995880126953e-01 3.423628807067871094e-01 6.575146224349737167e-03 1.861628741025924683e-01 -1.301261037588119507e-01 -6.713328510522842407e-02 -1.100699156522750854e-01 -4.715628921985626221e-02 1.206233799457550049e-01 -2.669120430946350098e-01 -2.198652178049087524e-01 -3.072296380996704102e-01 -2.557075917720794678e-01 -8.721452206373214722e-03 1.560705602169036865e-01 2.943805158138275146e-01 -2.838197350502014160e-02 4.590919613838195801e-02 -8.885665982961654663e-02 1.832306832075119019e-01 5.933921784162521362e-03 -2.198731899261474609e-01 6.350011378526687622e-02 1.252277791500091553e-01
-8.548015356063842773e-02 -1.846495717763900757e-01 1.659958064556121826e-02 4.997991397976875305e-02 3.502155095338821411e-02 8.332001417875289917e-02 -1.928907483816146851e-01 7.118798792362213135e-02 2.809168398380279541e-01 -1.633282154798507690e-01 -6.162890419363975525e-02 -1.946055293083190918e-01 -4.078640136867761612e-03 -2.453725636005401611e-01 1.731743216514587402e-01 1.105510666966438293e-01 1.729569584131240845e-02 2.775756828486919403e-02 -2.829031646251678467e-01 -4.054717347025871277e-02 -3.550378382205963135e-01 -1.476191580295562744e-01 1.139740347862243652e-01 2.228245437145233154e-01 3.628926351666450500e-02 6.278431415557861328e-02 -4.980450868606567383e-01 1.329181790351867676e-01 2.830953896045684814e-01 2.308570593595504761e-02 -5.315015465021133423e-02 -8.932051062583923340e-02
1.621055006980895996e-01 1.197008267045021057e-01 9.462840855121612549e-02 -7.529628463089466095e-03 1.356259919703006744e-02 9.889400750398635864e-02 -3.051390051841735840e-01 2.095860056579113007e-02 7.755555212497711182e-02 -3.961826488375663757e-02 1.399862021207809448e-01 1.909026056528091431e-01 -7.304187119007110596e-02 2.032195217907428741e-02 -1.715531051158905029e-01 1.758916079998016357e-01 1.122300028800964355e-01 -3.193827569484710693e-01 -9.516985714435577393e-02 -1.281412839889526367e-01 -1.664004623889923096e-01 -2.659975290298461914e-01 -5.495414510369300842e-02 2.584319412708282471e-01 -2.793706953525543213e-03 -2.814649641513824463e-01 -4.137035608291625977e-01 -2.130685001611709595e-01 9.965582191944122314e-02 -1.834340244531631470e-01 -7.059831917285919189e-02 -2.538827955722808838e-01
5.511070415377616882e-02 4.021367523819208145e-03 -7.455088198184967041e-02 -1.704826951026916504e-01 2.047647684812545776e-01 2.770418301224708557e-02 -3.377171158790588379e-01 4.077843949198722839e-02 1.614623665809631348e-01 -3.939581513404846191e-01 2.296826541423797607e-01 1.344510912895202637e-01 -3.105157315731048584e-01 -9.839147329330444336e-02 -7.184403389692306519e-02 -3.141735792160034180e-01 2.497408688068389893e-01 7.319636642932891846e-03 -2.759503722190856934e-01 -2.745459601283073425e-02 -2.192052006721496582e-01 -1.823558658361434937e-01 -1.557291951030492783e-02 1.144697070121765137e-01 -1.223615854978561401e-01 -7.486009597778320312e-02 -2.302511930465698242e-01 -9.316932410001754761e-02 9.421715885400772095e-02 3.151303902268409729e-02 -1.174325793981552124e-01 4.394477605819702148e-02
1.772345602512359619e-02 -9.982084482908248901e-02 5.100029706954956055e-02 -2.497447580099105835e-01 -8.710175752639770508e-02 1.152404919266700745e-01 -2.758122384548187256e-01 4.299223721027374268e-01 2.111793011426925659e-01 -2.736729681491851807e-01 4.322047159075737000e-02 -2.472593784332275391e-01 -1.566407978534698486e-01 1.017194241285324097e-02 -5.946039780974388123e-02 1.078820154070854187e-01 1.509241759777069092e-01 -4.892600327730178833e-02 -1.515690833330154419e-01 -3.888078033924102783e-02 -2.736002504825592041e-01 -3.210744261741638184e-01 1.099559590220451355e-01 1.936206966638565063e-01 1.783305555582046509e-01 -1.973437331616878510e-02 -2.480382174253463745e-01 1.076023355126380920e-01 7.781272381544113159e-02 -7.200064510107040405e-02 -1.610505729913711548e-01 -3.181444853544235229e-02
1.111064553260803223e-01 -3.027881979942321777e-01 1.366590559482574463e-01 -3.445007801055908203e-01 -1.901044882833957672e-02 7.139112800359725952e-02 5.867221392691135406e-03 1.762751936912536621e-01 1.349350214004516602e-01 2.175822705030441284e-01 -2.138240635395050049e-01 -5.969280377030372620e-02 -1.666882932186126709e-01 -3.386892676353454590e-01 -2.521224319934844971e-01 -2.153273671865463257e-02 -5.240255221724510193e-02 -2.169559746980667114e-01 -2.038383781909942627e-01 -2.091581821441650391e-01 -3.915494978427886963e-01 5.031419172883033752e-02 -1.240317057818174362e-02 1.873600333929061890e-01 -1.046272367238998413e-01 -5.346732214093208313e-02 -4.886991530656814575e-02 4.729447513818740845e-02 7.079511880874633789e-02 -1.006643548607826233e-01 1.075993627309799194e-01 1.712533235549926758e-01
-2.584360837936401367e-01 -1.598987728357315063e-01 3.474404662847518921e-02 -2.233470827341079712e-01 1.764160245656967163e-01 7.235397398471832275e-02 -7.776240259408950806e-02 -8.984667062759399414e-02 2.155530303716659546e-01 1.647489890456199646e-02 -2.440013363957405090e-02 -5.370326340198516846e-02 6.443508714437484741e-02 -1.203859318047761917e-02 1.260646879673004150e-01 -1.139266067184507847e-03 1.275702565908432007e-01 -2.018332630395889282e-01 -4.868523478507995605e-01 -1.588693112134933472e-01 -3.356157243251800537e-01 -1.640127003192901611e-01 1.526619195938110352e-01 4.030719399452209473e-01 1.092162635177373886e-02 -3.431998938322067261e-02 -1.556788831949234009e-01 7.679832726716995239e-02 1.597352772951126099e-01 -2.809411101043224335e-02 8.819963783025741577e-03 -1.824033558368682861e-01
1.145113855600357056e-01 -1.864162236452102661e-01 -2.108792215585708618e-01 1.624578610062599182e-02 -1.040406711399555206e-02 8.898476511240005493e-02 8.692122064530849457e-03 1.320216953754425049e-01 1.555012613534927368e-01 3.924791216850280762e-01 -1.284924447536468506e-01 -1.471482217311859131e-02 -3.066699206829071045e-01 -2.738524675369262695e-01 2.504371479153633118e-02 3.490062057971954346e-02 -7.599812000989913940e-02 -1.541724503040313721e-01 -2.412239760160446167e-01 -3.239221274852752686e-01 -4.038203656673431396e-01 -2.984382770955562592e-02 -3.189839422702789307e-02 1.233231052756309509e-01 -1.176063045859336853e-01 -6.257876008749008179e-02 -1.329569816589355469e-01 1.961342990398406982e-03 1.912578642368316650e-01 1.417058259248733521e-01 1.957428604364395142e-01 -1.130704581737518311e-01
1.538380682468414307e-01 -1.815228313207626343e-01 6.203307956457138062e-02 -3.092895448207855225e-01 -1.023808419704437256e-01 -1.442325115203857422e-01 -2.444347143173217773e-01 1.461806148290634155e-01 1.548086106777191162e-01 5.507354438304901123e-02 -2.964746057987213135e-01 8.884267508983612061e-02 -2.116373479366302490e-01 -1.266388446092605591e-01 1.414080709218978882e-02 6.271587312221527100e-02 -1.359697082079946995e-03 -3.064577877521514893e-01 -2.486571073532104492e-01 -1.164709310978651047e-02 -2.970129847526550293e-01 2.180317342281341553e-01 -2.014428004622459412e-02 5.569704994559288025e-02 -7.991708070039749146e-02 3.290076255798339844e-01 -3.012206554412841797e-01 2.676529064774513245e-02 -1.680150181055068970e-01 -1.871594227850437164e-02 -1.061805784702301025e-01 5.137905105948448181e-02
1.833467371761798859e-02 -5.835757777094841003e-02 2.870898321270942688e-02 -7.940140366554260254e-02 -3.010994195938110352e-01 9.098190069198608398e-02 -3.233237862586975098e-01 2.968503236770629883e-01 4.540039896965026855e-01 1.618831604719161987e-02 -1.713773459196090698e-01 -3.574823588132858276e-02 -1.512862592935562134e-01 -2.275278232991695404e-02 -9.868215024471282959e-02 -1.100645959377288818e-01 1.727492921054363251e-02 7.397844642400741577e-02 -2.119777053594589233e-01 -7.512787822633981705e-03 -1.076205000281333923e-01 -8.898419886827468872e-02 2.261415570974349976e-01 2.954131066799163818e-01 -2.727861702442169189e-01 -9.922590106725692749e-02 -2.009255290031433105e-01 -1.470273919403553009e-02 -8.569718152284622192e-02 -1.527824550867080688e-01 1.210957095026969910e-01 -1.907291263341903687e-01
-4.649687930941581726e-02 4.164544492959976196e-02 -1.420932263135910034e-01 -1.931234598159790039e-01 -2.173838438466191292e-03 4.278936982154846191e-01 -5.771511048078536987e-02 -1.636602878570556641e-01 1.416296362876892090e-01 -1.398364603519439697e-01 -1.750835478305816650e-01 1.612166129052639008e-02 -1.259039938449859619e-01 8.075488731265068054e-03 -2.347898334264755249e-01 2.059480920433998108e-02 4.861724749207496643e-02 -2.417980581521987915e-01 -3.166832923889160156e-01 5.852165073156356812e-02 -4.202588200569152832e-01 1.077551245689392090e-01 1.000035926699638367e-01 8.359500020742416382e-02 -1.575287133455276489e-01 -5.136152356863021851e-02 -1.690001487731933594e-01 6.138729304075241089e-02 2.075963914394378662e-01 2.485208362340927124e-01 -2.197594642639160156e-01 2.668455615639686584e-02
-5.409840866923332214e-02 -2.169276177883148193e-01 2.603268921375274658e-01 -2.765739262104034424e-01 2.197708040475845337e-01 4.796488583087921143e-02 -9.740664809942245483e-02 1.017476469278335571e-01 5.255805328488349915e-03 -2.152031660079956055e-01 -1.331369578838348389e-01 -2.721391618251800537e-01 1.659363955259323120e-01 -1.062813252210617065e-01 7.428684085607528687e-02 4.754689708352088928e-02 2.681224979460239410e-02 -1.853545159101486206e-01 -3.315589129924774170e-01 -2.425974160432815552e-01 -1.864197552204132080e-01 -1.643937081098556519e-01 -1.075512617826461792e-01 2.928880751132965088e-01 8.022293448448181152e-02 3.673220053315162659e-02 -2.436307966709136963e-01 5.466239154338836670e-02 2.810772955417633057e-01 -1.288146823644638062e-01 -1.467912942171096802e-01 1.773695647716522217e-02
-2.247263044118881226e-01 -3.108457624912261963e-01 4.987501725554466248e-02 -5.010799318552017212e-02 -1.101694032549858093e-01 6.275364756584167480e-02 -1.254608929157257080e-01 1.296919435262680054e-01 -5.464161932468414307e-02 3.406807482242584229e-01 -3.589743003249168396e-02 -3.697911277413368225e-02 -3.248855844140052795e-02 2.734085172414779663e-02 -2.770020365715026855e-01 1.511573940515518188e-01 1.795120835304260254e-01 -1.393230557441711426e-01 -3.717906773090362549e-01 -3.471428155899047852e-02 -8.075218647718429565e-02 1.895545274019241333e-01 6.598853319883346558e-02 2.893772423267364502e-01 6.715676933526992798e-02 -1.523829698562622070e-01 -2.939455509185791016e-01 -8.307147026062011719e-02 3.339643776416778564e-01 -2.409532479941844940e-02 -1.399320214986801147e-01 -4.252725467085838318e-02
1.709202826023101807e-01 -2.663323581218719482e-01 -8.072561770677566528e-02 8.765128441154956818e-03 -1.265094727277755737e-01 -3.507939353585243225e-02 -2.187041044235229492e-01 -1.466872096061706543e-01 2.988113462924957275e-02 5.741168931126594543e-02 -1.571355313062667847e-01 3.093272447586059570e-01 -3.225377500057220459e-01 -1.741355657577514648e-01 2.265631556510925293e-01 -6.153950095176696777e-02 1.479133814573287964e-01 -1.118659600615501404e-01 -1.664119213819503784e-01 3.395752236247062683e-02 -3.425757884979248047e-01 -3.462585210800170898e-01 7.875888794660568237e-02 3.179836869239807129e-01 8.036354184150695801e-02 -1.807620003819465637e-02 -2.160073369741439819e-01 -5.541932582855224609e-02 8.383139222860336304e-02 -5.520782247185707092e-02 8.788926899433135986e-02 -1.025501564145088196e-01
-1.036609988659620285e-02 -9.947353042662143707e-03 -6.153404340147972107e-02 -1.318008005619049072e-01 1.270140260457992554e-01 -1.208433322608470917e-02 -2.077935338020324707e-01 1.347043514251708984e-01 1.890232563018798828e-01 -2.545796930789947510e-01 3.429669737815856934e-01 1.457304805517196655e-01 -2.608439028263092041e-01 -7.317533344030380249e-02 9.493200480937957764e-02 -2.393929660320281982e-01 1.152552515268325806e-01 -1.133821010589599609e-01 -3.352213501930236816e-01 -2.209863252937793732e-02 -3.511992096900939941e-01 -1.715089231729507446e-01 -1.251380592584609985e-01 1.314842849969863892e-01 4.225139692425727844e-02 -1.492034047842025757e-01 -2.343653738498687744e-01 2.028277702629566193e-02 2.778561711311340332e-01 3.747482085600495338e-03 -1.264526695013046265e-01 1.568934172391891479e-01
-1.719248741865158081e-01 -2.374610900878906250e-01 2.499402165412902832e-01 -3.418822884559631348e-01 -5.644226446747779846e-02 6.653618812561035156e-02 -2.155324965715408325e-01 3.575991392135620117e-01 1.354237347841262817e-01 -1.172427460551261902e-01 -7.261502742767333984e-02 -1.434704959392547607e-01 -1.137394160032272339e-01 2.411320246756076813e-02 -8.805574849247932434e-03 2.345052957534790039e-01 -3.616419062018394470e-02 -2.480591535568237305e-01 -2.694352269172668457e-01 5.626440420746803284e-02 -2.121529281139373779e-01 2.486586570739746094e-02 -2.259927988052368164e-02 1.383872330188751221e-01 -2.840586900711059570e-01 -1.680628582835197449e-02 1.331370789557695389e-02 -2.818014025688171387e-01 -6.099207699298858643e-02 -1.421567201614379883e-01 1.696930974721908569e-01 9.512693434953689575e-02
-3.089457750320434570e-01 -2.056634575128555298e-01 1.072579622268676758e-01 -1.652419567108154297e-01 3.144307062029838562e-02 7.516688853502273560e-02 -7.963829487562179565e-02 -1.659354716539382935e-01 4.378198087215423584e-01 -1.661256551742553711e-01 -2.440319359302520752e-01 -1.652975529432296753e-01 -9.501071274280548096e-02 -1.349067687988281250e-01 1.528148166835308075e-02 2.041743099689483643e-01 5.798025429248809814e-02 -1.456025540828704834e-01 -1.810464411973953247e-01 -1.355240046977996826e-01 -2.211842387914657593e-01 -1.631207317113876343e-01 9.246966242790222168e-02 4.296456575393676758e-01 -1.063162460923194885e-03 -1.159019917249679565e-01 -7.271688431501388550e-02 -2.492327988147735596e-02 1.091591939330101013e-01 1.498296187492087483e-04 2.310978062450885773e-02 -1.773349195718765259e-01
-1.264099031686782837e-01 -3.053828775882720947e-01 -1.485659033060073853e-01 5.221498757600784302e-02 -1.717718839645385742e-01 2.065477669239044189e-01 -2.534088306128978729e-02 7.133704610168933868e-03 9.428172558546066284e-02 -1.876765936613082886e-01 -2.150006592273712158e-01 2.778598666191101074e-01 -2.882787585258483887e-01 -1.554299741983413696e-01 -8.416462689638137817e-02 8.966783434152603149e-02 -1.029880270361900330e-01 -4.574825242161750793e-02 -1.521891504526138306e-01 -4.386069253087043762e-02 1.544622033834457397e-01 -1.456877309828996658e-02 -1.678490042686462402e-01 2.625884413719177246e-01 -1.973777115345001221e-01 -3.184972703456878662e-02 -4.357565939426422119e-01 -1.703576743602752686e-01 6.983539555221796036e-03 2.254452556371688843e-01 1.285762190818786621e-01 1.338179260492324829e-01
-1.777357161045074463e-01 -3.372424840927124023e-01 1.698227077722549438e-01 -8.298747241497039795e-02 -1.140626892447471619e-02 -3.568090498447418213e-02 -2.097756564617156982e-01 6.818157155066728592e-03 2.118395566940307617e-01 -3.674754798412322998e-01 -7.699960470199584961e-02 -1.915048360824584961e-01 1.120300963521003723e-01 -1.280185133218765259e-01 -1.789653599262237549e-01 -4.622004926204681396e-02 -5.875352025032043457e-02 -1.378796547651290894e-01 -1.162277236580848694e-01 -2.177798300981521606e-01 -1.763336211442947388e-01 -2.929714322090148926e-01 1.916193217039108276e-01 3.020204007625579834e-01 -4.088483005762100220e-02 8.258475363254547119e-02 -2.933411002159118652e-01 -4.776854440569877625e-02 2.112939953804016113e-01 -9.009986370801925659e-02 -8.602061122655868530e-02 5.126916244626045227e-02
-8.268257975578308105e-02 1.192908287048339844e-01 1.923775374889373779e-01 -7.206727750599384308e-03 1.374226063489913940e-02 -6.318921595811843872e-02 -2.613594233989715576e-01 -1.431014090776443481e-01 1.356686651706695557e-01 -4.883171617984771729e-02 1.269170492887496948e-01 -3.453456610441207886e-02 -1.705938279628753662e-01 -2.949588000774383545e-01 1.617498248815536499e-01 -2.439630776643753052e-02 2.372772544622421265e-01 -9.037287533283233643e-02 -4.851706624031066895e-01 6.095144152641296387e-02 -3.499900400638580322e-01 -2.636146247386932373e-01 -2.064535953104496002e-02 9.601283073425292969e-02 5.516488477587699890e-02 -6.446130573749542236e-02 -2.051381319761276245e-01 -2.701323479413986206e-02 2.688504457473754883e-01 1.643665134906768799e-01 1.099709123373031616e-01 -3.670685738325119019e-02
8.196741342544555664e-03 -1.725311279296875000e-01 7.979258149862289429e-02 -3.576866537332534790e-02 -2.464467287063598633e-01 6.444229185581207275e-02 -5.113147664815187454e-03 2.424267679452896118e-01 2.005384564399719238e-01 9.544767439365386963e-02 -3.041773736476898193e-01 3.519356250762939453e-01 -1.967309415340423584e-01 -2.309143096208572388e-01 3.176086395978927612e-02 -2.419667243957519531e-01 1.325969398021697998e-01 -2.201343178749084473e-01 -1.044258177280426025e-01 -2.944170311093330383e-02 -2.493267655372619629e-01 -2.726712077856063843e-02 -1.853626370429992676e-01 1.576725095510482788e-01 1.940030008554458618e-01 -6.166990473866462708e-02 1.299836952239274979e-02 -2.724129259586334229e-01 1.078430712223052979e-01 -1.790791749954223633e-01 -1.256512552499771118e-01 2.151711285114288330e-01
-1.319015771150588989e-01 -3.705269470810890198e-02 3.063682019710540771e-01 1.607837975025177002e-01 9.581859409809112549e-02 1.663938015699386597e-01 -1.606140285730361938e-01 -4.128622636198997498e-02 1.452214457094669342e-02 -6.705943495035171509e-02 -2.923395335674285889e-01 -1.152781322598457336e-01 -1.170074800029397011e-03 -1.527516543865203857e-01 1.097660735249519348e-01 -1.495505273342132568e-01 -3.955860435962677002e-02 -1.819192022085189819e-01 -3.359090983867645264e-01 8.742956072092056274e-02 -3.972003459930419922e-01 -2.133752107620239258e-01 -1.220092028379440308e-01 3.724258542060852051e-01 -7.269759476184844971e-02 1.356516778469085693e-01 -7.702707499265670776e-02 -3.819998726248741150e-02 1.636050343513488770e-01 -2.438420802354812622e-01 7.327591627836227417e-02 3.524995222687721252e-02
-1.847950220108032227e-01 -1.231831014156341553e-01 2.466163970530033112e-02 -1.743047684431076050e-01 -2.704331837594509125e-02 4.612365365028381348e-02 -1.402159482240676880e-01 -4.743340238928794861e-02 1.522147953510284424e-01 -1.908292770385742188e-01 1.594469547271728516e-01 1.631805151700973511e-01 -3.121479153633117676e-01 -2.544610202312469482e-02 -5.525259673595428467e-02 -2.527532875537872314e-01 3.244718611240386963e-01 -4.209203273057937622e-02 -1.662460118532180786e-01 1.693505793809890747e-01 -2.839004993438720703e-01 -3.854453265666961670e-01 4.469358175992965698e-02 1.614602357149124146e-01 1.130797490477561951e-01 1.710323430597782135e-02 -3.137983381748199463e-01 3.790828958153724670e-02 1.848399937152862549e-01 1.526462286710739136e-01 -1.138505898416042328e-02 1.645357310771942139e-01
-2.164188325405120850e-01 -2.076536715030670166e-01 2.812975943088531494e-01 -1.156054437160491943e-01 -8.363315463066101074e-02 -1.340029835700988770e-01 -2.158867269754409790e-01 5.055909976363182068e-02 1.835121363401412964e-01 -2.898138463497161865e-01 -1.343671679496765137e-01 -1.186450794339179993e-01 8.385501801967620850e-02 -2.561824619770050049e-01 6.355161964893341064e-02 1.278381645679473877e-01 -1.328029334545135498e-01 -1.363347619771957397e-01 8.664695546030998230e-03 -2.230938225984573364e-01 -4.322924613952636719e-01 -1.423808336257934570e-01 8.892399817705154419e-02 2.310287058353424072e-01 -8.735099434852600098e-02 9.572023898363113403e-02 -2.960357069969177246e-01 -8.318815380334854126e-02 1.224724203348159790e-01 5.528764054179191589e-02 -1.279696226119995117e-01 -1.760696433484554291e-02
-1.864950954914093018e-01 -8.559609204530715942e-02 3.442922607064247131e-02 1.569559872150421143e-01 -1.443673670291900635e-01 1.893768608570098877e-01 -2.334457337856292725e-01 2.317130863666534424e-01 3.119815289974212646e-01 -2.965666949748992920e-01 -1.749752759933471680e-01 2.684952318668365479e-01 -1.383176147937774658e-01 -1.359581947326660156e-01 -1.855036169290542603e-01 2.731726169586181641e-01 -5.483355373144149780e-03 3.499521315097808838e-02 -1.597424149513244629e-01 -5.940518900752067566e-02 -1.830337047576904297e-01 -9.033164381980895996e-02 -3.062017261981964111e-01 1.739628165960311890e-01 -1.165113747119903564e-01 3.886574413627386093e-03 -2.044402360916137695e-01 -1.654980480670928955e-01 3.383034095168113708e-02 1.977566331624984741e-01 4.403442889451980591e-02 -1.076368466019630432e-01
1.050213910639286041e-02 -8.274205774068832397e-02 -5.238717049360275269e-02 -6.984712928533554077e-02 3.930630907416343689e-02 2.636747360229492188e-01 -1.036178171634674072e-01 1.635315865278244019e-01 1.733304411172866821e-01 -1.529932320117950439e-01 -1.714074611663818359e-01 4.014619439840316772e-02 -1.793480366468429565e-01 -2.154943346977233887e-01 -1.892830878496170044e-01 2.554572559893131256e-02 -1.085421815514564514e-01 -2.893240153789520264e-01 -1.799395084381103516e-01 9.657290577888488770e-02 -2.330555394291877747e-02 4.268594980239868164e-01 -2.033761441707611084e-01 1.768666803836822510e-01 -1.753249317407608032e-01 1.793355941772460938e-01 -3.592920899391174316e-01 5.539426580071449280e-02 2.616953551769256592e-01 -3.302004188299179077e-02 8.236286789178848267e-02 -1.154865995049476624e-01
-7.825067639350891113e-02 -4.198199212551116943e-01 2.603517770767211914e-01 -1.383510679006576538e-01 -1.158188562840223312e-02 2.410240285098552704e-02 -3.152425885200500488e-01 1.337119936943054199e-01 4.297114163637161255e-02 -4.599156603217124939e-02 6.832983344793319702e-02 -5.140303447842597961e-02 -3.870168626308441162e-01 4.122392460703849792e-02 -4.105773568153381348e-02 -7.385922223329544067e-02 -2.535382807254791260e-01 -5.531675368547439575e-02 -1.930772960186004639e-01 -7.390905916690826416e-02 4.927071556448936462e-02 -2.065287977457046509e-01 9.068408608436584473e-02 1.125304400920867920e-01 -2.803623378276824951e-01 -2.455863505601882935e-01 -1.072961539030075073e-01 1.018901690840721130e-01 1.365377902984619141e-01 1.080029606819152832e-01 -1.908801794052124023e-01 -1.980735659599304199e-01
-7.450473308563232422e-02 6.177292764186859131e-02 9.507748181931674480e-04 6.104118004441261292e-02 -1.447655558586120605e-01 1.247320026159286499e-01 -2.571963369846343994e-01 1.718772947788238525e-01 3.792111575603485107e-02 -6.295797228813171387e-02 3.999985754489898682e-03 -2.014695554971694946e-01 -3.401374071836471558e-02 -1.361485570669174194e-01 -2.464079856872558594e-01 -1.662033498287200928e-01 3.052778542041778564e-01 8.365656435489654541e-02 -1.314441561698913574e-01 2.279000729322433472e-01 -2.976321876049041748e-01 -7.921738922595977783e-02 -2.515302598476409912e-02 2.684314846992492676e-01 -2.115266770124435425e-01 4.097731783986091614e-02 -4.374462664127349854e-01 -1.701309531927108765e-01 2.082945853471755981e-01 -2.139862775802612305e-01 -8.738320320844650269e-02 -1.269652787595987320e-02
-2.377710863947868347e-02 -4.708368480205535889e-01 3.817415237426757812e-02 -9.714908897876739502e-02 -1.143871098756790161e-01 5.345896631479263306e-02 -2.744516432285308838e-01 4.248841106891632080e-02 -8.872480131685733795e-03 1.816197782754898071e-01 -1.511939764022827148e-01 -8.092264831066131592e-02 -2.088226228952407837e-01 -2.655260264873504639e-01 -1.553866714239120483e-01 1.192297115921974182e-01 -9.027248620986938477e-02 7.152126729488372803e-02 -6.830576807260513306e-02 2.548134326934814453e-01 -2.708021998405456543e-01 1.501032710075378418e-01 3.856922686100006104e-02 1.862647980451583862e-01 -7.136894017457962036e-02 -1.161250546574592590e-01 -1.863792091608047485e-01 1.178479790687561035e-01 4.013446271419525146e-01 -4.110753163695335388e-02 2.614080160856246948e-02 -1.152176186442375183e-01
-1.337966769933700562e-01 2.796629257500171661e-02 -1.540077030658721924e-01 2.215889096260070801e-01 -1.517355442047119141e-01 4.895313642919063568e-03 -2.268961519002914429e-01 2.820323966443538666e-02 1.170758977532386780e-01 -1.059858426451683044e-01 -2.871170938014984131e-01 2.076481878757476807e-01 -1.677941828966140747e-01 -2.297670543193817139e-01 1.910660415887832642e-01 -3.041674494743347168e-01 2.236259728670120239e-02 -2.529824078083038330e-01 -9.596773982048034668e-02 -1.307214647531509399e-01 -1.983646601438522339e-01 -1.832110136747360229e-01 -2.715752124786376953e-01 9.434737265110015869e-02 2.233419381082057953e-02 9.688371792435646057e-04 -2.196980416774749756e-01 -2.856237292289733887e-01 1.963438689708709717e-01 -9.700718522071838379e-02 -2.094610035419464111e-01 6.446171551942825317e-02
-4.133590459823608398e-01 -2.355860918760299683e-01 6.175553426146507263e-02 -7.723797857761383057e-02 -4.341256991028785706e-02 2.678104639053344727e-01 -7.078181952238082886e-02 6.646907329559326172e-02 1.976202428340911865e-01 -1.505266781896352768e-02 -1.001480072736740112e-01 -1.975876688957214355e-01 -1.881204396486282349e-01 -1.938417106866836548e-01 2.531022727489471436e-01 -1.346966475248336792e-01 1.144860982894897461e-01 -3.617645502090454102e-01 -3.054147958755493164e-01 -2.515894472599029541e-01 -1.392547786235809326e-01 -1.675938665866851807e-01 3.686948865652084351e-02 1.311676949262619019e-01 3.080953657627105713e-02 1.749490015208721161e-02 -1.703647971153259277e-01 -8.851833641529083252e-03 1.052577495574951172e-01 -3.479817137122154236e-02 -4.734123870730400085e-02 -1.606580615043640137e-01
1.749434769153594971e-01 -1.669931709766387939e-01 1.368600130081176758e-02 -3.703143820166587830e-02 1.593034900724887848e-02 4.185837879776954651e-02 -1.610394865274429321e-01 3.571964502334594727e-01 1.159018427133560181e-01 -1.276839822530746460e-01 1.787532353773713112e-03 2.476447969675064087e-01 4.591372981667518616e-02 -3.622728288173675537e-01 1.624130755662918091e-01 4.364832490682601929e-02 1.131523922085762024e-01 2.873847447335720062e-02 -1.708516031503677368e-01 -1.380778253078460693e-01 -1.802390366792678833e-01 -2.703584730625152588e-01 -2.037318050861358643e-01 3.406970798969268799e-01 -1.330038160085678101e-01 -2.487355619668960571e-01 -1.103687733411788940e-01 -2.744935750961303711e-01 1.495359987020492554e-01 2.464933879673480988e-02 -1.231110990047454834e-01 -3.823323920369148254e-02
-4.149615764617919922e-02 1.413310132920742035e-02 7.409954071044921875e-02 -2.640717327594757080e-01 -6.536727398633956909e-02 2.775381803512573242e-01 1.578760705888271332e-02 1.187790185213088989e-01 4.264348745346069336e-02 -1.784201711416244507e-02 -1.851631104946136475e-01 -4.109696671366691589e-02 -2.030932754278182983e-01 -3.056490421295166016e-01 -2.158977240324020386e-01 -1.303135901689529419e-01 -1.104183644056320190e-01 -4.028238728642463684e-02 -9.773033857345581055e-02 -8.106505870819091797e-02 -1.173551529645919800e-01 -1.451365649700164795e-01 -3.033042848110198975e-01 -4.358690977096557617e-02 6.859428435564041138e-02 6.801828742027282715e-02 -4.365888535976409912e-01 2.244779020547866821e-01 3.689451217651367188e-01 1.969716250896453857e-01 -8.307217806577682495e-02 2.000997075811028481e-03
1.577966362237930298e-01 -3.838675916194915771e-01 -6.410404294729232788e-02 -3.046501278877258301e-01 -2.286611646413803101e-01 2.090833783149719238e-01 -1.137614529579877853e-02 4.291224852204322815e-02 8.953537791967391968e-02 3.212883174419403076e-01 -2.228070795536041260e-01 6.214261054992675781e-02 -5.163287743926048279e-02 2.767762914299964905e-02 -9.078886359930038452e-02 2.036582380533218384e-01 -8.326423168182373047e-02 -2.630428075790405273e-01 -2.538116276264190674e-01 4.723984748125076294e-02 -2.702372372150421143e-01 7.933806627988815308e-02 -6.062478292733430862e-03 2.366832494735717773e-01 -8.386334776878356934e-02 -1.544091701507568359e-01 -1.661811918020248413e-01 -1.261911541223526001e-01 1.775485575199127197e-01 -1.151228845119476318e-01 -7.575460523366928101e-02 1.089371070265769958e-01
7.661484926939010620e-02 -3.235145509243011475e-01 2.657599933445453644e-02 -1.358121037483215332e-01 -3.090660870075225830e-01 3.912138566374778748e-02 -1.064466387033462524e-01 1.326918452978134155e-01 2.066299319267272949e-02 2.829736769199371338e-01 -2.752110362052917480e-01 5.272447690367698669e-02 -2.543357014656066895e-01 -2.361032553017139435e-02 5.342131853103637695e-02 1.370744705200195312e-01 1.222258433699607849e-01 -2.175201028585433960e-01 -2.710399627685546875e-01 -2.123428583145141602e-01 -2.909722626209259033e-01 1.367907971143722534e-01 8.918897807598114014e-02 1.228202059864997864e-01 -1.254949122667312622e-01 -1.558160483837127686e-01 -2.126164287328720093e-01 -1.632315516471862793e-01 2.741847038269042969e-01 3.849786892533302307e-02 5.140815302729606628e-02 -3.885428188368678093e-03
4.602895304560661316e-02 -2.535864710807800293e-01 -4.148863255977630615e-02 -1.860528439283370972e-01 1.763457059860229492e-01 4.086239039897918701e-01 -4.712095484137535095e-02 9.271255135536193848e-02 1.876823753118515015e-01 -1.504738926887512207e-01 -1.283482462167739868e-01 1.716408878564834595e-01 3.394388407468795776e-02 -1.424571871757507324e-01 -2.346689254045486450e-01 7.586303353309631348e-02 1.403396576642990112e-01 -3.156679868698120117e-01 -3.245294392108917236e-01 2.687728106975555420e-01 -1.940830051898956299e-01 1.464775800704956055e-01 8.772034198045730591e-02 1.217701584100723267e-01 3.826282918453216553e-02 3.394364565610885620e-02 -1.831131279468536377e-01 1.909898370504379272e-01 1.506121158599853516e-01 -2.612299658358097076e-02 1.544608473777770996e-01 -6.232475116848945618e-02
3.157718479633331299e-01 -7.539419829845428467e-02 1.010927408933639526e-01 -3.647959828376770020e-01 -1.084228456020355225e-01 -8.750496804714202881e-02 8.182969875633716583e-03 1.950140446424484253e-01 1.483256220817565918e-01 8.264695107936859131e-02 -4.888888821005821228e-02 5.150727182626724243e-02 -2.991501092910766602e-01 -2.121359109878540039e-01 -1.746032387018203735e-01 -7.321155071258544922e-02 -1.901322007179260254e-01 -2.422890514135360718e-01 -2.184252738952636719e-01 -1.762510538101196289e-01 -2.253926098346710205e-01 -6.287495791912078857e-02 1.035683900117874146e-01 1.394316852092742920e-01 -2.597551941871643066e-01 -1.375355720520019531e-01 -9.558305889368057251e-02 -1.229333318769931793e-02 6.514641642570495605e-02 -8.235709369182586670e-02 9.086349606513977051e-02 3.406981825828552246e-01
2.709533087909221649e-02 1.279501360841095448e-03 1.824525371193885803e-02 -2.195170372724533081e-01 1.098137870430946350e-01 2.430156916379928589e-01 -7.190075702965259552e-03 1.346000283956527710e-01 2.460609376430511475e-02 -7.654320914298295975e-03 2.069156803190708160e-02 -8.191867917776107788e-02 -2.409028261899948120e-01 -1.354695558547973633e-01 -3.541114628314971924e-01 1.859745942056179047e-02 8.166688494384288788e-03 -2.958258092403411865e-01 -1.310595124959945679e-01 8.626736700534820557e-03 -3.195807337760925293e-01 -1.336875930428504944e-02 1.674760729074478149e-01 1.184508502483367920e-01 -9.371516108512878418e-02 1.047547087073326111e-01 -2.958988845348358154e-01 1.608809977769851685e-01 2.077174633741378784e-01 4.095341563224792480e-01 -2.412627935409545898e-01 6.460447795689105988e-03
-9.119591861963272095e-02 7.346100360155105591e-02 2.129183337092399597e-02 -1.391404271125793457e-01 1.586416214704513550e-01 1.864254325628280640e-01 -6.638428568840026855e-02 3.976618871092796326e-02 -2.905280143022537231e-02 -1.414679083973169327e-02 -6.400567293167114258e-02 -2.141278609633445740e-02 -1.315684765577316284e-01 -1.758369207382202148e-01 -3.121172189712524414e-01 -2.505575492978096008e-02 -3.238561749458312988e-02 -3.673042356967926025e-01 -7.050165534019470215e-02 -2.200849354267120361e-02 -3.434561192989349365e-01 -1.572257466614246368e-02 9.978986531496047974e-02 1.934215873479843140e-01 -2.533935941755771637e-02 1.123358234763145447e-01 -2.900054454803466797e-01 9.033583104610443115e-02 2.278724908828735352e-01 4.013016819953918457e-01 -3.509970605373382568e-01 -1.375238294713199139e-03
2.251457124948501587e-01 -3.171703517436981201e-01 -2.620371878147125244e-01 -4.695239011198282242e-03 1.734209507703781128e-01 1.371563822031021118e-01 -1.930052340030670166e-01 1.914306879043579102e-01 -1.264282222837209702e-02 -1.979033201932907104e-01 -2.808130979537963867e-01 2.684429846704006195e-02 2.976270578801631927e-02 4.740487784147262573e-02 -2.827577590942382812e-01 -2.963003516197204590e-01 -1.912668496370315552e-01 -2.648274600505828857e-01 -1.533477008342742920e-01 1.042142584919929504e-01 -2.691104114055633545e-01 8.223397284746170044e-02 -3.914013877511024475e-02 1.713404357433319092e-01 -2.069200575351715088e-02 1.546686794608831406e-02 -2.009933590888977051e-01 4.909406602382659912e-02 2.124580591917037964e-01 2.240349166095256805e-02 1.571498364210128784e-01 4.985122382640838623e-02
1.469899117946624756e-01 -1.352262794971466064e-01 7.298160344362258911e-02 -1.770685315132141113e-01 1.162970364093780518e-01 1.709183156490325928e-01 -1.122523322701454163e-01 -6.826484948396682739e-02 -1.337249483913183212e-02 3.400265574455261230e-01 -1.556343287229537964e-01 -1.573936045169830322e-01 -2.745713889598846436e-01 -3.563185632228851318e-01 -1.868298500776290894e-01 -2.381363511085510254e-02 -7.839291542768478394e-02 -1.094222143292427063e-01 -2.041913866996765137e-01 4.092869535088539124e-02 -2.407756447792053223e-01 1.204556152224540710e-01 -1.934540718793869019e-01 2.717992663383483887e-01 -2.782616019248962402e-01 -1.266821622848510742e-01 -6.303271651268005371e-02 8.230507373809814453e-02 2.726658582687377930e-01 5.125912651419639587e-02 1.842395663261413574e-01 1.999218575656414032e-02
3.393427282571792603e-02 -1.971553862094879150e-01 -5.436879023909568787e-02 9.103879332542419434e-02 -1.136932428926229477e-02 9.154698252677917480e-02 -8.736123889684677124e-02 1.507025063037872314e-01 2.190086692571640015e-01 4.489761590957641602e-01 1.879604905843734741e-02 -9.568603336811065674e-02 -1.693401187658309937e-01 -2.041173577308654785e-01 4.284094553440809250e-03 1.869467049837112427e-01 5.784828960895538330e-02 -3.821493983268737793e-01 -4.017665088176727295e-01 -7.488677650690078735e-02 -1.207187175750732422e-01 6.004312634468078613e-02 2.373019605875015259e-02 2.817172110080718994e-01 -1.898732185363769531e-01 -2.824230119585990906e-03 -9.180868417024612427e-02 2.714614197611808777e-02 2.926653027534484863e-01 8.959633298218250275e-03 -6.803435739129781723e-03 -4.337980135460384190e-05
4.061095416545867920e-02 -2.154598683118820190e-01 -1.058043316006660461e-01 1.328257322311401367e-01 -1.325963586568832397e-01 3.637012466788291931e-02 -1.027572229504585266e-01 1.525473445653915405e-01 1.982725113630294800e-01 3.843890130519866943e-01 -1.195589080452919006e-01 -6.303523480892181396e-02 -1.802703887224197388e-01 -1.811350286006927490e-01 6.876949965953826904e-02 1.155452132225036621e-01 -4.482069239020347595e-02 -3.662529289722442627e-01 -3.508305251598358154e-01 -1.810029447078704834e-01 -1.940831243991851807e-01 9.679039567708969116e-02 -9.859241545200347900e-03 2.338197827339172363e-01 -3.389313220977783203e-01 4.543704912066459656e-02 -1.315151154994964600e-01 -1.303979754447937012e-02 2.071996778249740601e-01 1.012086495757102966e-01 1.968773547559976578e-03 1.583365909755229950e-02
-5.772809311747550964e-02 4.623301327228546143e-03 -1.400631964206695557e-01 -3.226137161254882812e-01 1.052029132843017578e-01 4.047394394874572754e-01 -8.011575788259506226e-02 1.369505822658538818e-01 1.188666671514511108e-01 2.098410278558731079e-01 1.402451097965240479e-02 6.742929690517485142e-04 -1.025806069374084473e-01 -1.897370666265487671e-01 -1.670653969049453735e-01 -1.966409385204315186e-01 2.074018307030200958e-02 -8.229584991931915283e-02 -3.047621808946132660e-02 -9.307861328125000000e-02 -2.520090043544769287e-01 -2.761040115728974342e-03 1.340017169713973999e-01 2.965372502803802490e-01 -2.216707915067672729e-01 -4.850611090660095215e-03 -1.360624730587005615e-01 6.765971332788467407e-02 1.875340789556503296e-01 2.954800724983215332e-01 -3.471274971961975098e-01 -1.585529535077512264e-03
-1.849381998181343079e-02 -8.990363031625747681e-02 -1.472937017679214478e-01 -8.766971528530120850e-02 -1.061764638870954514e-02 4.161016941070556641e-01 -2.160791158676147461e-01 9.186735749244689941e-02 1.262065172195434570e-01 -1.817896664142608643e-01 -1.946640163660049438e-01 7.153882086277008057e-02 -2.901767939329147339e-02 -2.234606146812438965e-01 -1.488876491785049438e-01 1.910511404275894165e-01 1.216556355357170105e-01 -4.996835887432098389e-01 -2.991304099559783936e-01 1.428560018539428711e-01 1.477190107107162476e-02 1.304202526807785034e-01 -1.499356236308813095e-02 9.720355272293090820e-02 6.679753959178924561e-02 1.135556846857070923e-01 -2.716383934020996094e-01 -1.315585151314735413e-02 2.791867824271321297e-03 9.154155105352401733e-02 6.474956870079040527e-02 -1.649530827999114990e-01
-1.841939538717269897e-01 -3.210330009460449219e-01 -5.568943172693252563e-02 -1.385070085525512695e-01 1.813482493162155151e-01 1.271236538887023926e-01 -1.556817442178726196e-01 2.443449012935161591e-02 -1.947146505117416382e-01 -2.025174498558044434e-01 -4.815637320280075073e-02 1.436982154846191406e-01 -5.110932588577270508e-01 4.784398525953292847e-02 -1.060130223631858826e-01 1.298532187938690186e-01 1.997155994176864624e-01 -1.966967135667800903e-01 -2.345142066478729248e-01 3.986008092761039734e-02 -1.100308373570442200e-01 3.342575579881668091e-02 -1.822550147771835327e-01 9.137488901615142822e-03 8.814147859811782837e-02 -2.056294083595275879e-01 2.829980850219726562e-02 -1.585518419742584229e-01 1.369553357362747192e-01 -2.656254768371582031e-01 -3.349668905138969421e-02 1.588343828916549683e-01
-6.000192090868949890e-02 -2.340265512466430664e-01 -1.236336380243301392e-01 -2.866395115852355957e-01 3.570402041077613831e-02 -5.942565202713012695e-02 2.488354034721851349e-02 2.622247673571109772e-02 -1.098743919283151627e-02 -1.113520413637161255e-01 -1.380624435842037201e-02 -9.288837760686874390e-02 7.506748288869857788e-02 -5.256198346614837646e-02 -1.766867041587829590e-01 1.043982952833175659e-01 -8.282351493835449219e-02 -4.122228324413299561e-01 -4.941091835498809814e-01 1.360123455524444580e-01 -6.101029738783836365e-02 -1.640011668205261230e-01 2.502202689647674561e-01 1.697974801063537598e-01 -7.847864180803298950e-02 9.002766013145446777e-02 -3.132194578647613525e-01 -8.073493838310241699e-02 6.542828679084777832e-02 -1.053057909011840820e-01 -2.003380805253982544e-01 -1.741618365049362183e-01
-8.497542142868041992e-02 -2.270433902740478516e-01 -8.989787846803665161e-02 -3.491875529289245605e-02 -1.208781525492668152e-01 1.759866178035736084e-01 8.298198692500591278e-03 2.905907034873962402e-01 1.770637929439544678e-01 9.012297540903091431e-02 -1.161769479513168335e-01 -2.902982570230960846e-02 -4.370002448558807373e-01 -3.227619826793670654e-01 -1.941261738538742065e-01 -6.683807820081710815e-02 -1.681150197982788086e-01 7.528035342693328857e-02 -1.632194221019744873e-01 5.855685845017433167e-02 -1.179002299904823303e-01 8.179817348718643188e-02 -2.238076627254486084e-01 2.567050755023956299e-01 1.927360333502292633e-02 1.468554884195327759e-01 -3.127578198909759521e-01 4.854987561702728271e-02 2.063750326633453369e-01 2.054230868816375732e-01 -1.862359640654176474e-04 5.696268379688262939e-02
-1.488541662693023682e-01 6.035283580422401428e-02 -2.497420273721218109e-02 -9.197127074003219604e-02 1.609836518764495850e-01 1.549227237701416016e-01 -5.693037062883377075e-02 1.305954456329345703e-01 1.932284794747829437e-02 8.755850791931152344e-02 -9.452348947525024414e-02 6.765196565538644791e-03 -1.516997963190078735e-01 8.206814527511596680e-03 -3.131288886070251465e-01 3.994164615869522095e-02 -6.461216509342193604e-02 -3.058653473854064941e-01 -2.424578517675399780e-01 -9.658793918788433075e-03 -3.170646429061889648e-01 -3.199141472578048706e-02 1.315359771251678467e-01 1.338648647069931030e-01 -1.214046031236648560e-01 1.153586953878402710e-01 -2.942593395709991455e-01 1.292846649885177612e-01 1.828570067882537842e-01 4.206661283969879150e-01 -3.221261799335479736e-01 1.275339871644973755e-01
8.248044550418853760e-02 4.732611402869224548e-02 6.894318759441375732e-02 -2.776858806610107422e-01 -2.077192254364490509e-02 1.762313693761825562e-01 -3.716366365551948547e-02 2.070645540952682495e-01 3.022060096263885498e-01 1.375698596239089966e-01 -2.928945794701576233e-02 -9.573970735073089600e-02 -8.642997592687606812e-02 -2.191799879074096680e-01 -9.984141588211059570e-02 -1.413108198903501034e-03 -2.861444652080535889e-01 -3.533813655376434326e-01 -2.205368131399154663e-01 -8.681117743253707886e-02 -2.166672497987747192e-01 -4.901864007115364075e-02 -2.991228103637695312e-01 1.157630458474159241e-01 -7.767026871442794800e-02 -2.161969393491744995e-01 -2.132862210273742676e-01 1.963486075401306152e-01 2.561829090118408203e-01 -6.083258613944053650e-02 1.556478887796401978e-01 4.542612284421920776e-02
3.846225515007972717e-02 -3.195961564779281616e-02 1.842724829912185669e-01 1.763383299112319946e-01 3.400294110178947449e-02 9.002368152141571045e-02 -3.005671799182891846e-01 2.619538083672523499e-02 3.334968537092208862e-02 -1.984157711267471313e-01 -2.283870428800582886e-01 1.415989398956298828e-01 -3.343131542205810547e-01 1.214631870388984680e-01 7.289973646402359009e-02 1.169664263725280762e-01 6.821592152118682861e-02 -2.317303270101547241e-01 -2.399980872869491577e-01 1.437409818172454834e-01 1.321475356817245483e-01 -1.187416091561317444e-01 -2.858753204345703125e-01 -3.316874057054519653e-02 -3.224262297153472900e-01 8.548766374588012695e-02 -1.249291673302650452e-01 -3.573380410671234131e-02 3.956812620162963867e-01 8.709622919559478760e-02 -1.656833887100219727e-01 5.659296363592147827e-02
-3.034678995609283447e-01 6.657952815294265747e-02 2.974004447460174561e-01 -1.187760103493928909e-02 -1.087062582373619080e-01 2.795114815235137939e-01 -2.808115184307098389e-01 -2.694541588425636292e-02 2.053873538970947266e-01 -2.989204367622733116e-04 6.472758483141660690e-03 -1.848377585411071777e-01 -1.698289960622787476e-01 -4.913391545414924622e-02 3.502371534705162048e-02 -2.137149125337600708e-01 1.759269684553146362e-01 -2.093501538038253784e-01 -2.659406065940856934e-01 -3.242987021803855896e-02 -2.960726618766784668e-01 9.736708551645278931e-02 7.005034387111663818e-02 3.234844803810119629e-01 1.330861896276473999e-01 -6.786907464265823364e-02 -8.337704837322235107e-02 -1.943441927433013916e-01 1.980350315570831299e-01 8.736632764339447021e-02 1.536618769168853760e-01 8.300392888486385345e-03
-2.643243595957756042e-02 -8.734763599932193756e-03 -1.674893647432327271e-01 -6.662846077233552933e-03 -7.754734158515930176e-02 1.981744617223739624e-01 -1.519739031791687012e-01 -1.315310131758451462e-02 2.170806229114532471e-01 -9.817455708980560303e-02 -1.629380583763122559e-01 -5.526094883680343628e-02 1.101339608430862427e-01 -2.027682960033416748e-01 1.606619916856288910e-02 2.121735364198684692e-01 -1.282978951930999756e-01 -1.469416767358779907e-01 -2.647486031055450439e-01 8.934361487627029419e-02 -6.071826070547103882e-02 -2.158903330564498901e-02 2.699049413204193115e-01 2.293839007616043091e-01 -7.025274634361267090e-02 2.016604132950305939e-02 -4.606763124465942383e-01 -8.216232061386108398e-02 2.243445366621017456e-01 1.060677971690893173e-02 -3.867721259593963623e-01 -2.181540578603744507e-01
-5.121945962309837341e-02 3.075177595019340515e-02 -2.311617322266101837e-02 -3.174059987068176270e-01 1.807963848114013672e-01 1.879811435937881470e-01 -2.585310023277997971e-03 9.402436017990112305e-02 3.118679672479629517e-02 5.149316787719726562e-02 -8.292601443827152252e-03 -3.901747614145278931e-02 -1.581996083259582520e-01 -1.396557539701461792e-01 -3.061217963695526123e-01 -1.677203178405761719e-02 -1.166080310940742493e-02 -2.956962287425994873e-01 -1.934500932693481445e-01 -2.471565082669258118e-02 -3.554001152515411377e-01 -2.053321525454521179e-02 1.387767940759658813e-01 1.535577625036239624e-01 -1.824874430894851685e-01 1.057919487357139587e-01 -2.616249322891235352e-01 1.272346973419189453e-01 1.860370188951492310e-01 3.226083517074584961e-01 -3.326838612556457520e-01 2.949825860559940338e-02
7.045324146747589111e-02 -3.000424504280090332e-01 -3.352676331996917725e-02 -2.320838421583175659e-01 -9.134934097528457642e-02 1.206660196185112000e-01 -1.566556692123413086e-01 5.955661088228225708e-02 1.123928874731063843e-01 2.151236683130264282e-01 -1.035633496940135956e-02 1.677067279815673828e-01 -1.126320473849773407e-02 2.914055250585079193e-02 -3.866659849882125854e-02 1.095248758792877197e-02 1.666246056556701660e-01 -2.010746896266937256e-01 -2.534793615341186523e-01 -1.963692605495452881e-01 -1.874896585941314697e-01 -4.334298670291900635e-01 1.141663119196891785e-01 -4.472763463854789734e-02 -1.156939789652824402e-01 8.046691119670867920e-02 -3.575172126293182373e-01 -2.471889834851026535e-03 1.968616098165512085e-01 -2.817668616771697998e-01 1.829794198274612427e-01 3.045860864222049713e-02
-1.704439371824264526e-01 -8.786857873201370239e-02 1.876970529556274414e-01 -2.307350337505340576e-01 -1.070449203252792358e-01 1.253334432840347290e-01 -1.163862925022840500e-02 1.786016821861267090e-01 2.417185455560684204e-01 2.064685225486755371e-01 -2.307500541210174561e-01 -1.396982967853546143e-01 4.024552553892135620e-02 2.886797674000263214e-02 4.125031456351280212e-02 -1.978390105068683624e-02 -9.292844682931900024e-02 -1.642754375934600830e-01 -4.719918668270111084e-01 -1.231083795428276062e-01 -2.950730323791503906e-01 2.437913790345191956e-02 1.053628325462341309e-01 2.576955854892730713e-01 -1.379807889461517334e-01 -1.572376787662506104e-01 -2.240446954965591431e-01 1.945934258401393890e-02 2.114713042974472046e-01 1.517033874988555908e-01 1.665392071008682251e-01 -9.307178109884262085e-02
7.987399399280548096e-02 1.048045884817838669e-02 1.514043807983398438e-01 -2.985837496817111969e-02 2.385015487670898438e-01 1.455036550760269165e-01 -1.767894327640533447e-01 5.327269434928894043e-02 1.313339471817016602e-01 -1.295440495014190674e-01 -3.811175823211669922e-01 -1.787830144166946411e-01 8.921046741306781769e-03 -2.200976461172103882e-01 2.041641026735305786e-01 -1.680694967508316040e-01 -6.798020005226135254e-02 -1.747602820396423340e-01 -2.756829261779785156e-01 5.196193978190422058e-02 -2.189212888479232788e-01 -1.193984821438789368e-01 -1.222850680351257324e-01 3.118154108524322510e-01 -1.784820854663848877e-01 1.640129685401916504e-01 -3.867218270897865295e-02 -1.000270918011665344e-01 3.838241696357727051e-01 -1.354591101408004761e-01 -5.089103057980537415e-02 3.325342014431953430e-02
1.444904804229736328e-01 -2.372523844242095947e-01 9.467437863349914551e-02 4.467387869954109192e-02 -1.481070369482040405e-02 -1.183858066797256470e-01 -1.652195006608963013e-01 5.774056538939476013e-02 9.637532383203506470e-02 -2.312442809343338013e-01 -2.433402389287948608e-01 6.994751095771789551e-02 -1.990254521369934082e-01 -2.334602177143096924e-01 1.687173098325729370e-01 1.518964171409606934e-01 2.027033567428588867e-01 -9.164692461490631104e-02 -2.913562357425689697e-01 -2.220556735992431641e-01 -2.331275790929794312e-01 -3.662239015102386475e-02 1.078095287084579468e-01 2.198250144720077515e-01 3.305149078369140625e-02 -1.292584240436553955e-01 -2.417531609535217285e-01 -2.084210664033889771e-01 1.482404023408889771e-01 -3.309730589389801025e-01 -1.797163784503936768e-01 1.080095618963241577e-01
1.704093515872955322e-01 -1.472695171833038330e-01 1.773327291011810303e-01 -1.837977319955825806e-01 1.300994073972105980e-03 7.624264061450958252e-02 -9.715002775192260742e-02 1.127548813819885254e-01 2.058340460062026978e-01 5.931086838245391846e-02 -3.593998029828071594e-02 -1.305241435766220093e-01 -2.694804072380065918e-01 -2.385804057121276855e-01 -2.914946675300598145e-01 -4.788427799940109253e-02 -1.936523318290710449e-01 -3.459631502628326416e-01 -3.207042515277862549e-01 -2.479758113622665405e-01 -3.250583410263061523e-01 1.242549717426300049e-01 -5.613372102379798889e-02 2.798592485487461090e-02 -1.459400653839111328e-01 -1.127469539642333984e-01 -7.742705196142196655e-02 4.349885135889053345e-02 1.086167022585868835e-01 -1.863122880458831787e-01 1.332912296056747437e-01 1.493861228227615356e-01
-1.467609405517578125e-01 -2.211199104785919189e-01 1.457437723875045776e-01 9.113829582929611206e-02 -1.740588247776031494e-02 2.278291881084442139e-01 -1.153425723314285278e-01 2.468457969371229410e-04 2.962594926357269287e-01 2.539435327053070068e-01 1.246087327599525452e-01 1.715393662452697754e-01 -2.184929847717285156e-01 2.377069555222988129e-02 -7.256771624088287354e-02 8.684875816106796265e-02 1.525345891714096069e-01 -1.691366881132125854e-01 -3.215407431125640869e-01 -2.847205996513366699e-01 -2.867833375930786133e-01 2.045478485524654388e-02 -1.009678989648818970e-01 6.724896281957626343e-02 -2.864042297005653381e-02 -9.974735230207443237e-02 -1.891661733388900757e-01 3.182977735996246338e-01 1.729356646537780762e-01 -2.333192341029644012e-02 7.966110855340957642e-02 2.404397130012512207e-01
5.044630169868469238e-02 -8.868567645549774170e-02 -1.658490896224975586e-01 -2.551675438880920410e-01 -4.245428368449211121e-02 8.299256116151809692e-02 1.961515843868255615e-01 -8.952210843563079834e-02 1.230462789535522461e-01 6.417144834995269775e-02 -1.712201982736587524e-01 6.378466635942459106e-02 -1.130514368414878845e-01 1.171193942427635193e-01 -2.461744248867034912e-01 1.300401836633682251e-01 4.763166978955268860e-02 -5.388877987861633301e-01 -2.509427666664123535e-01 -6.424883753061294556e-02 -1.402586847543716431e-01 1.665326766669750214e-02 1.794256567955017090e-01 1.642110645771026611e-01 -3.427067399024963379e-01 1.522121280431747437e-01 -2.269327938556671143e-01 -4.115194454789161682e-02 -1.402205135673284531e-02 -3.862135857343673706e-02 -9.624169021844863892e-02 2.037254869937896729e-01
1.463015284389257431e-02 -1.750011295080184937e-01 1.763297021389007568e-01 -1.389097422361373901e-01 1.265615224838256836e-01 7.742313295602798462e-02 -9.518977254629135132e-02 -5.518379062414169312e-02 1.305926591157913208e-01 2.065421044826507568e-01 1.163618341088294983e-01 -1.964082568883895874e-02 -7.253320515155792236e-02 -1.589988172054290771e-01 -3.586262166500091553e-01 -1.304918825626373291e-01 -8.996874839067459106e-02 -3.909404873847961426e-01 -1.044924110174179077e-01 -7.194285839796066284e-02 -3.359697163105010986e-01 -1.653470844030380249e-01 -2.570883035659790039e-01 -5.325744673609733582e-02 -2.629232406616210938e-01 -1.954587697982788086e-01 -1.987711191177368164e-01 1.352869570255279541e-01 4.710114002227783203e-02 1.274559795856475830e-01 -2.346002608537673950e-01 -1.000808998942375183e-01
-1.199307069182395935e-01 1.610508002340793610e-02 -2.268808484077453613e-01 -1.712938398122787476e-01 3.476143628358840942e-02 4.077487885951995850e-01 -1.587371230125427246e-01 6.653879303485155106e-03 -8.131420239806175232e-03 2.336318939924240112e-01 -1.969157755374908447e-01 -1.076428103260695934e-03 -1.351413875818252563e-01 -2.117124348878860474e-01 -2.052000463008880615e-01 1.305671036243438721e-01 5.028362199664115906e-02 1.442175917327404022e-02 -1.139180064201354980e-01 -7.961320132017135620e-02 -3.986806571483612061e-01 -1.041450574994087219e-01 -9.924843907356262207e-02 7.547629624605178833e-02 -1.660817712545394897e-01 1.249381806701421738e-02 -2.794567048549652100e-01 2.382736504077911377e-01 -3.996184840798377991e-02 3.389557600021362305e-01 -9.684409201145172119e-02 -1.722365245223045349e-02
-2.194474637508392334e-01 -2.468994557857513428e-01 4.189808666706085205e-02 -8.351241797208786011e-02 -2.990224361419677734e-01 2.650737762451171875e-01 -2.238682210445404053e-01 1.936568915843963623e-01 -1.781376153230667114e-01 6.394314020872116089e-02 -2.160958647727966309e-01 2.260202169418334961e-01 -3.420655131340026855e-01 5.367743223905563354e-02 -9.284306317567825317e-02 7.435358315706253052e-02 -1.294604241847991943e-01 -2.280431240797042847e-01 -8.215850219130516052e-03 -2.687274217605590820e-01 -1.820727735757827759e-01 2.316737733781337738e-02 6.941621005535125732e-02 1.478185355663299561e-01 -7.097711414098739624e-02 4.844000190496444702e-02 -1.488071680068969727e-01 -1.584348827600479126e-01 2.209562435746192932e-02 1.102171167731285095e-01 -8.621945232152938843e-02 -3.018467724323272705e-01
1.428692936897277832e-01 -3.324491083621978760e-01 6.079099327325820923e-02 -2.934122979640960693e-01 -1.259451806545257568e-01 7.780110836029052734e-02 -9.914591908454895020e-02 2.621939778327941895e-02 9.541032463312149048e-02 3.535307943820953369e-01 -1.804374307394027710e-01 1.837168633937835693e-02 -3.599068732000887394e-04 2.979748183861374855e-03 6.649163365364074707e-02 1.370958685874938965e-01 5.263541638851165771e-02 -2.012019306421279907e-01 -4.297940135002136230e-01 -1.261095702648162842e-01 -3.115236163139343262e-01 8.040996640920639038e-02 8.847200870513916016e-02 2.503388524055480957e-01 4.449397325515747070e-02 -6.998938322067260742e-02 -2.334198057651519775e-01 -2.652485854923725128e-02 1.957979649305343628e-01 -6.222582235932350159e-02 -5.675681307911872864e-02 1.767867505550384521e-01
2.568731606006622314e-01 -1.262997835874557495e-01 2.750642597675323486e-02 -1.069071665406227112e-01 1.374436616897583008e-01 9.278746694326400757e-02 -8.944173157215118408e-02 2.866681292653083801e-02 1.517273038625717163e-01 -2.471251785755157471e-01 3.493277132511138916e-01 2.815135121345520020e-01 -1.595760136842727661e-01 -1.473274230957031250e-01 -1.009884253144264221e-01 -1.468159854412078857e-01 3.179141879081726074e-02 -1.560977399349212646e-01 -1.546140909194946289e-01 -7.066059857606887817e-02 -4.450251758098602295e-01 -3.167859911918640137e-01 9.897218644618988037e-02 1.933577954769134521e-01 -9.249536693096160889e-02 -1.325251758098602295e-01 -1.923031210899353027e-01 -1.005914509296417236e-01 8.362532407045364380e-02 3.971048071980476379e-02 -6.219950690865516663e-02 1.405214369297027588e-01
-2.488625943660736084e-01 -1.944393515586853027e-01 -1.651098728179931641e-01 -5.208055675029754639e-02 -1.500641461461782455e-02 3.935017287731170654e-01 2.594516985118389130e-02 1.075226664543151855e-01 2.808662056922912598e-01 -1.531819701194763184e-01 1.288080215454101562e-01 -1.530788689851760864e-01 -3.485156968235969543e-02 -1.125990450382232666e-01 4.637970402836799622e-02 2.916601300239562988e-02 9.192515164613723755e-02 -2.692486047744750977e-01 -4.534986242651939392e-02 -1.019017472863197327e-01 -1.375852078199386597e-01 -2.218065261840820312e-01 2.814700454473495483e-02 3.412173092365264893e-01 -1.011553630232810974e-01 1.002238020300865173e-01 -4.190326333045959473e-01 3.134890645742416382e-02 7.200398296117782593e-02 -7.253875583410263062e-02 -2.361367791891098022e-01 -4.386031627655029297e-02
-9.421600401401519775e-02 -1.779677160084247589e-02 -1.402333378791809082e-01 -2.076528035104274750e-02 6.359841674566268921e-02 -4.314929712563753128e-03 -1.121179237961769104e-01 -4.457948356866836548e-02 1.238598674535751343e-01 1.278470605611801147e-01 -1.502346247434616089e-01 -1.002580001950263977e-01 -3.017575144767761230e-01 -1.509915590286254883e-01 -3.974879086017608643e-01 -5.667280033230781555e-02 -9.429900348186492920e-02 -3.548089265823364258e-01 -2.374430894851684570e-01 4.693130031228065491e-02 -3.558732271194458008e-01 4.712672904133796692e-02 7.290027290582656860e-02 6.146858260035514832e-02 -2.589404881000518799e-01 1.431597620248794556e-01 -1.957461237907409668e-01 1.748465448617935181e-01 1.318810433149337769e-01 1.559244841337203979e-01 -2.738848924636840820e-01 -9.078798443078994751e-02
2.557191625237464905e-02 -1.807873547077178955e-01 1.242860704660415649e-01 -1.812087744474411011e-01 8.927342481911182404e-03 2.629814855754375458e-02 -8.957248926162719727e-02 2.546152472496032715e-01 -1.166094932705163956e-02 -5.498136742971837521e-04 -2.302331663668155670e-02 2.364800274372100830e-01 5.962917953729629517e-02 -1.445697504095733166e-03 3.308997303247451782e-02 1.613349914550781250e-01 -1.262082308530807495e-01 -1.025614812970161438e-01 -2.462885677814483643e-01 1.783344298601150513e-01 -2.126350253820419312e-01 -7.691558450460433960e-02 8.838517218828201294e-02 4.129354059696197510e-01 -7.346576452255249023e-02 -2.773006856441497803e-01 -1.222260370850563049e-01 -1.207241564989089966e-01 -3.322136774659156799e-02 3.121285699307918549e-02 -5.291126370429992676e-01 1.235870793461799622e-01
6.283768266439437866e-02 -1.753403395414352417e-01 -1.364926993846893311e-01 2.157289907336235046e-02 -5.740321427583694458e-02 7.020161300897598267e-02 -4.920370504260063171e-02 1.381709873676300049e-01 1.863765716552734375e-01 3.214274942874908447e-01 -4.771004244685173035e-02 -8.405248820781707764e-02 -1.741726100444793701e-01 -9.210950136184692383e-02 3.185968846082687378e-02 9.353335946798324585e-02 2.581962570548057556e-02 -4.255026578903198242e-01 -4.345628023147583008e-01 -1.070447042584419250e-01 -1.162261590361595154e-01 2.192517817020416260e-01 3.806476667523384094e-02 2.549972236156463623e-01 -1.636348366737365723e-01 -2.036730013787746429e-02 -1.494764387607574463e-01 -1.819135737605392933e-03 3.963607549667358398e-01 6.946708075702190399e-03 -3.530671447515487671e-02 -4.989789798855781555e-02
-2.701680660247802734e-01 -1.074209213256835938e-01 -7.536306232213973999e-02 -2.093734145164489746e-01 -7.405585795640945435e-02 -5.683254078030586243e-02 -5.846920423209667206e-03 4.370008129626512527e-03 -4.551922902464866638e-02 -2.772074043750762939e-01 -3.091451525688171387e-02 -1.567795127630233765e-01 1.786512881517410278e-02 -1.040992066264152527e-01 3.687176853418350220e-02 1.053429394960403442e-01 -6.425924599170684814e-02 -4.707231521606445312e-01 -2.999116480350494385e-01 9.373378008604049683e-02 -2.423668056726455688e-01 -1.901646107435226440e-01 1.861595958471298218e-01 1.401916444301605225e-01 -9.192448854446411133e-02 2.858695089817047119e-01 -2.803086340427398682e-01 -5.148826166987419128e-02 2.620702981948852539e-01 1.011823341250419617e-01 -2.947593294084072113e-02 -6.544373929500579834e-02
-2.644006013870239258e-01 -1.689145714044570923e-01 6.548093259334564209e-02 -8.881854265928268433e-02 2.610645294189453125e-01 8.015348762273788452e-02 -3.678667545318603516e-01 2.761084735393524170e-01 -5.639792978763580322e-02 -2.214880585670471191e-01 -2.131407409906387329e-01 -1.589788645505905151e-01 -2.833472192287445068e-01 -1.393830180168151855e-01 6.620906293392181396e-02 -6.496981531381607056e-02 -6.349398754537105560e-03 -1.507326066493988037e-01 -7.759869843721389771e-02 -1.240444108843803406e-01 -2.476229332387447357e-02 -2.913000285625457764e-01 -8.487223088741302490e-02 -3.447050228714942932e-02 -2.336711734533309937e-01 -2.343523204326629639e-01 -2.011661827564239502e-01 -2.457140237092971802e-01 1.414684653282165527e-01 -4.305643960833549500e-02 -2.470371685922145844e-02 -3.331591561436653137e-02
-1.914961934089660645e-01 8.260679990053176880e-02 1.785047501325607300e-01 -1.608214527368545532e-01 -1.352219134569168091e-01 1.147830486297607422e-01 -4.150049760937690735e-02 2.098124176263809204e-01 1.165435165166854858e-01 2.180984467267990112e-01 6.032473174855113029e-04 1.739746630191802979e-01 2.116013318300247192e-01 -2.135808169841766357e-01 -2.017331868410110474e-01 -1.355366110801696777e-01 -1.109824106097221375e-01 -2.451440133154392242e-02 -3.427213132381439209e-01 -6.131164729595184326e-02 -2.379190474748611450e-01 8.438762277364730835e-02 4.009130224585533142e-02 3.340701758861541748e-01 -3.146152198314666748e-02 2.476413547992706299e-01 -2.603060901165008545e-01 3.713798522949218750e-02 3.446045219898223877e-01 9.682709723711013794e-02 6.565776467323303223e-02 7.572116702795028687e-02
6.689700484275817871e-02 -1.757499575614929199e-01 2.343249134719371796e-02 -2.208749204874038696e-01 -1.248061880469322205e-01 7.378383725881576538e-02 -2.889763116836547852e-01 -2.421057038009166718e-02 2.444747090339660645e-01 -6.906858831644058228e-02 1.471374463289976120e-02 1.377638131380081177e-01 7.460512220859527588e-02 -2.309970706701278687e-01 -4.218281060457229614e-02 1.689800806343555450e-02 2.769142687320709229e-01 -3.008131384849548340e-01 -1.962650269269943237e-01 -1.423097848892211914e-01 -2.075195610523223877e-01 -3.661021590232849121e-01 1.409283578395843506e-01 3.586865216493606567e-02 -2.161226980388164520e-02 5.729639530181884766e-02 -3.526040613651275635e-01 -2.021002471446990967e-01 6.281431019306182861e-02 -2.042810469865798950e-01 1.625213027000427246e-01 1.628711260855197906e-02
4.984280467033386230e-02 1.162688434123992920e-02 -1.001015305519104004e-01 1.958652026951313019e-02 -1.163816899061203003e-01 5.152784660458564758e-02 -1.496274173259735107e-01 3.722261190414428711e-01 1.563974022865295410e-01 -4.373149201273918152e-02 2.129653654992580414e-02 -6.039351597428321838e-02 -1.071824729442596436e-01 -1.038552671670913696e-01 -2.038533985614776611e-01 -2.526554465293884277e-01 2.667087912559509277e-01 6.624219566583633423e-02 -1.690809130668640137e-01 9.325695037841796875e-02 -4.156529903411865234e-01 -6.736984848976135254e-02 3.002715669572353363e-02 2.944283485412597656e-01 1.771746948361396790e-02 1.742120087146759033e-02 -3.100970685482025146e-01 -2.242310941219329834e-01 2.549008727073669434e-01 -7.593987137079238892e-02 -1.748976856470108032e-01 -1.600226461887359619e-01
-7.083766162395477295e-02 9.021038189530372620e-03 9.062042832374572754e-02 1.350264102220535278e-01 1.966760903596878052e-01 2.773833274841308594e-01 -1.716819852590560913e-01 3.645938336849212646e-01 3.411425352096557617e-01 -8.815243095159530640e-02 -1.908050775527954102e-01 1.814115941524505615e-01 -2.054761722683906555e-02 -1.860361844301223755e-01 -2.870976552367210388e-02 -2.186412177979946136e-02 6.962037831544876099e-02 -1.972656399011611938e-01 -5.204752087593078613e-02 -9.101866185665130615e-02 -1.882942318916320801e-01 -2.782622873783111572e-01 -2.306282818317413330e-01 1.476831883192062378e-01 -1.673135161399841309e-01 -2.152369469404220581e-01 -2.834271267056465149e-02 -2.612813115119934082e-01 5.959585309028625488e-02 2.626902163028717041e-01 3.964213654398918152e-02 -2.169113792479038239e-02
-5.769665911793708801e-02 -6.845538318157196045e-02 -2.851392626762390137e-01 -9.638943523168563843e-02 9.077844768762588501e-02 2.727873623371124268e-01 -3.009181916713714600e-01 1.577730327844619751e-01 8.577283471822738647e-02 -8.805011957883834839e-02 -2.844209671020507812e-01 -1.597826555371284485e-02 -3.755650222301483154e-01 -7.560971379280090332e-02 1.710976064205169678e-01 2.202304154634475708e-01 -7.075353711843490601e-02 -6.426221132278442383e-02 -2.331510186195373535e-01 -3.392230868339538574e-01 -7.596321403980255127e-02 -1.076397448778152466e-01 8.035863749682903290e-03 4.731071740388870239e-02 -2.089693397283554077e-01 -2.502980232238769531e-01 9.644433110952377319e-02 -1.833678483963012695e-01 1.569407135248184204e-01 -8.221444487571716309e-02 -5.242688953876495361e-02 2.969860471785068512e-02
6.280996650457382202e-02 -3.270680308341979980e-01 1.148343086242675781e-01 -1.517214924097061157e-01 9.338190406560897827e-02 9.971900284290313721e-02 -4.631458967924118042e-02 -1.944108903408050537e-01 -9.922129102051258087e-03 7.646404206752777100e-02 -3.861058056354522705e-01 7.630807161331176758e-02 -7.571641355752944946e-02 -3.359793722629547119e-01 -3.084817528724670410e-01 2.225017547607421875e-01 -2.307305485010147095e-01 -1.184016242623329163e-01 -2.069973200559616089e-01 1.432094871997833252e-01 5.978111294098198414e-04 -2.984766103327274323e-02 -2.454511076211929321e-01 1.550211161375045776e-01 -1.333385407924652100e-01 2.518273591995239258e-01 -2.287155687808990479e-01 7.950642146170139313e-03 4.327486734837293625e-03 -3.372642025351524353e-02 -1.361926645040512085e-01 3.294359892606735229e-02
2.952145636081695557e-01 3.221238264814019203e-03 -9.864309430122375488e-02 -1.898199170827865601e-01 -7.577745616436004639e-02 1.829128116369247437e-01 -1.208707243204116821e-01 1.465473175048828125e-01 2.519578039646148682e-01 -1.752064824104309082e-01 3.483929485082626343e-02 1.880371719598770142e-01 -1.563057303428649902e-01 -5.263524502515792847e-02 -2.142032831907272339e-01 -8.876363933086395264e-02 -1.916029304265975952e-02 -1.970776915550231934e-01 -5.355916917324066162e-02 -1.989689618349075317e-01 -3.586540818214416504e-01 -3.037520647048950195e-01 9.104097634553909302e-02 -4.454008862376213074e-02 -2.035000473260879517e-01 1.410023868083953857e-01 -3.862417936325073242e-01 -1.741201579570770264e-01 -4.456324130296707153e-02 -1.370873153209686279e-01 -6.801675260066986084e-02 3.226540237665176392e-02
5.079115927219390869e-02 -2.113023847341537476e-01 -1.195668429136276245e-02 -2.254276424646377563e-01 9.771618247032165527e-02 -2.414241433143615723e-02 -2.258845120668411255e-01 -2.277684360742568970e-01 -2.014378607273101807e-01 -2.204309701919555664e-01 -9.656712412834167480e-02 -3.372446075081825256e-02 -2.528341114521026611e-01 -3.087218701839447021e-01 -8.277665078639984131e-02 2.447953969240188599e-01 -1.736251860857009888e-01 -1.629600226879119873e-01 -1.522825360298156738e-01 1.664888858795166016e-01 -7.933793962001800537e-02 -1.619764417409896851e-02 -2.647237479686737061e-01 3.327973484992980957e-01 -2.684663608670234680e-02 -1.468560248613357544e-01 -1.852244138717651367e-01 -2.665561735630035400e-01 6.374361109919846058e-04 1.245376467704772949e-02 -7.370427995920181274e-02 1.868192404508590698e-01
8.738964051008224487e-02 -3.225734531879425049e-01 -1.364247351884841919e-01 -1.224223524332046509e-01 -3.002091050148010254e-01 2.186509072780609131e-01 8.581881411373615265e-03 1.790784299373626709e-01 8.990579843521118164e-02 -1.221525147557258606e-01 -1.914419978857040405e-01 -2.442578785121440887e-03 -7.755722850561141968e-02 -1.552808433771133423e-01 -4.641102254390716553e-01 6.020371615886688232e-02 -2.257651239633560181e-01 -3.707987070083618164e-01 -1.300779730081558228e-01 1.874630688689649105e-03 -2.026929706335067749e-01 7.519707828760147095e-02 -2.062841951847076416e-01 1.306324154138565063e-01 2.011631429195404053e-02 1.824656575918197632e-01 -1.442371010780334473e-01 -4.020065814256668091e-02 4.697867855429649353e-02 5.637797340750694275e-02 2.082482911646366119e-02 4.629638791084289551e-02
1.009321808815002441e-01 -2.082845121622085571e-01 6.562869250774383545e-02 2.587143331766128540e-02 7.061837613582611084e-02 -5.906838551163673401e-02 -2.238514125347137451e-01 1.652702540159225464e-01 1.188163310289382935e-01 2.562828063964843750e-01 -8.806572109460830688e-02 -3.809772431850433350e-02 -2.046492844820022583e-01 -1.540912985801696777e-01 1.343270242214202881e-01 7.354608178138732910e-02 1.988323032855987549e-02 -4.633798599243164062e-01 -2.464343607425689697e-01 -5.747941508889198303e-02 -4.501754045486450195e-02 -1.332885324954986572e-01 -9.619990736246109009e-02 -1.037435606122016907e-01 -1.361718028783798218e-01 3.243167400360107422e-01 -3.595783412456512451e-01 -2.669520117342472076e-02 -1.098698824644088745e-01 9.874823689460754395e-02 -2.836396098136901855e-01 -5.003898963332176208e-02
2.445799261331558228e-01 -1.766330003738403320e-01 8.895748853683471680e-02 -8.376333862543106079e-02 -2.991093136370182037e-02 -1.259277909994125366e-01 -3.165144324302673340e-01 1.319001317024230957e-01 7.529862225055694580e-02 2.311434447765350342e-01 -3.353057056665420532e-02 1.384827345609664917e-01 -1.405763477087020874e-01 -1.769612133502960205e-01 -2.679775655269622803e-02 4.105250909924507141e-02 4.650960117578506470e-02 -2.401775866746902466e-01 -4.562214612960815430e-01 -7.379820942878723145e-02 -1.799947023391723633e-01 1.160559803247451782e-02 1.106953918933868408e-01 6.394299864768981934e-02 -1.347188502550125122e-01 3.043766319751739502e-01 -3.465363681316375732e-01 -1.816332489252090454e-01 -1.830392181873321533e-01 2.729655615985393524e-02 -1.896615326404571533e-02 7.779993861913681030e-02
-8.895905315876007080e-02 1.575752794742584229e-01 1.970923691987991333e-01 9.853183478116989136e-02 2.177480161190032959e-01 2.579326629638671875e-01 -3.387825191020965576e-01 2.277604192495346069e-01 2.972233593463897705e-01 1.835566014051437378e-02 -1.225042641162872314e-01 2.088357508182525635e-01 -2.572062313556671143e-01 -1.191929653286933899e-01 -8.532573701813817024e-04 -1.393512450158596039e-02 -1.369836181402206421e-01 1.505238842219114304e-02 -1.087629795074462891e-01 1.531730890274047852e-01 -2.607376277446746826e-01 -9.806591272354125977e-02 8.253880590200424194e-02 2.156598716974258423e-01 -8.480220288038253784e-02 -1.244092583656311035e-01 -1.113410368561744690e-01 -2.289314717054367065e-01 3.601353149861097336e-03 2.243931591510772705e-01 -1.444828957319259644e-01 -2.575536370277404785e-01
5.245505832135677338e-03 -4.313287790864706039e-03 1.768038570880889893e-01 -8.289883844554424286e-03 -1.222917959094047546e-01 5.426215380430221558e-02 -2.174797356128692627e-01 -7.808949798345565796e-02 1.784756183624267578e-01 -7.002478837966918945e-02 -1.027019768953323364e-01 -1.555585414171218872e-01 -2.506658732891082764e-01 -2.324940413236618042e-01 6.851290166378021240e-02 -1.862466037273406982e-01 1.865473538637161255e-01 -1.010080501437187195e-01 -1.702778488397598267e-01 4.721910879015922546e-02 -3.628492951393127441e-01 1.846118569374084473e-01 -9.372291713953018188e-02 4.054239094257354736e-01 -5.368763580918312073e-02 5.304431915283203125e-02 -2.164764404296875000e-01 -3.108351528644561768e-01 2.138856500387191772e-01 -2.313309907913208008e-01 -2.651492133736610413e-03 -7.741898298263549805e-02
4.014243185520172119e-02 -1.655580401420593262e-01 -3.685831278562545776e-02 1.337440162897109985e-01 -2.267361879348754883e-01 1.265909075736999512e-01 -1.513022780418395996e-01 2.695581912994384766e-01 2.211237847805023193e-01 4.646683335304260254e-01 -1.812056899070739746e-01 -8.751480281352996826e-02 -6.991524994373321533e-02 -1.544340103864669800e-01 -3.065359778702259064e-03 1.273127198219299316e-01 8.692245930433273315e-02 -2.994245588779449463e-01 -3.009715676307678223e-01 -8.895374089479446411e-02 -1.327917426824569702e-01 9.004055522382259369e-03 -7.050346583127975464e-02 1.475634723901748657e-01 -1.076853349804878235e-01 -9.154853224754333496e-02 -1.787224411964416504e-01 -6.403788458555936813e-03 3.751410841941833496e-01 -1.466144248843193054e-02 -7.273035496473312378e-02 1.090475264936685562e-02
-9.687912464141845703e-02 -7.061914354562759399e-02 4.563999921083450317e-02 5.884177982807159424e-02 -3.398171439766883850e-02 -5.067908205091953278e-03 -1.819854974746704102e-01 3.854410052299499512e-01 1.089253462851047516e-02 -3.227825835347175598e-02 -1.446771323680877686e-01 9.566088020801544189e-02 4.003892093896865845e-02 -1.642274707555770874e-01 -7.819119095802307129e-02 7.521120831370353699e-03 -2.874915301799774170e-02 -1.677172929048538208e-01 -3.337425887584686279e-01 -2.638098001480102539e-01 -9.331481903791427612e-02 1.343358159065246582e-01 8.821789920330047607e-02 4.972232878208160400e-01 -5.556353554129600525e-02 5.801481753587722778e-02 -1.745224893093109131e-01 1.447494179010391235e-01 3.793613612651824951e-01 -3.281802684068679810e-02 1.225355640053749084e-01 -1.471658945083618164e-01
1.567864418029785156e-01 -1.258283257484436035e-01 8.491114526987075806e-02 -1.479398161172866821e-01 4.817079007625579834e-02 6.018265709280967712e-02 1.270757988095283508e-02 3.383825719356536865e-01 2.566358447074890137e-02 -6.927235983312129974e-03 -1.891223341226577759e-01 2.136486619710922241e-01 -2.594525814056396484e-01 -1.096020713448524475e-01 2.425373941659927368e-01 2.759339213371276855e-01 -5.341273173689842224e-02 -2.724491246044635773e-02 4.868292436003684998e-02 2.451607584953308105e-02 -2.986155152320861816e-01 -4.691827297210693359e-02 -1.325587928295135498e-01 5.066696405410766602e-01 -2.610034942626953125e-01 -1.176047027111053467e-01 -1.062787920236587524e-01 -5.353278666734695435e-02 8.375354111194610596e-02 6.836604326963424683e-02 -1.269046962261199951e-01 1.316738873720169067e-01
1.601102799177169800e-01 -1.224457025527954102e-01 -4.601744562387466431e-02 -2.709920108318328857e-01 5.894776433706283569e-02 1.555862575769424438e-01 -9.973729401826858521e-02 -1.257888078689575195e-01 8.728545159101486206e-02 -1.654321253299713135e-01 -1.644149422645568848e-02 1.188029348850250244e-01 -3.371752565726637840e-03 -1.893143951892852783e-01 1.797082722187042236e-01 1.328581869602203369e-01 1.504267901182174683e-01 -2.397515177726745605e-01 -6.899985671043395996e-02 1.691847592592239380e-01 -3.028169274330139160e-01 -2.833311557769775391e-01 9.926564991474151611e-03 2.023653388023376465e-01 -3.958101943135261536e-02 1.989264190196990967e-01 -4.322203993797302246e-01 -3.427158296108245850e-01 9.346865862607955933e-02 -9.043868631124496460e-02 7.841208577156066895e-02 -1.439791359007358551e-02
1.402088850736618042e-01 -2.095325738191604614e-01 -1.470266096293926239e-02 -9.499812871217727661e-02 1.606290489435195923e-01 9.756933152675628662e-02 3.088106215000152588e-02 2.005142122507095337e-01 1.504822373390197754e-01 -8.449035882949829102e-02 2.770562469959259033e-02 3.131925463676452637e-01 2.392855882644653320e-01 4.219747334718704224e-02 -6.744988262653350830e-02 -8.063618838787078857e-02 5.287509039044380188e-02 -3.161706328392028809e-01 -2.576501853764057159e-02 -2.747600078582763672e-01 -2.442438453435897827e-01 -3.423401415348052979e-01 6.472664326429367065e-02 2.909625172615051270e-01 -1.245268583297729492e-01 3.772091493010520935e-02 -1.978051960468292236e-01 -5.457155033946037292e-02 1.680422872304916382e-01 2.135932445526123047e-01 -2.365637272596359253e-01 -1.360537111759185791e-01
1.514978855848312378e-01 8.824010193347930908e-02 -1.744722127914428711e-01 -7.880080491304397583e-02 -8.690639585256576538e-02 1.990444064140319824e-01 2.476630732417106628e-02 2.801805734634399414e-01 1.361551582813262939e-01 -2.873227000236511230e-02 3.736705705523490906e-02 8.361027389764785767e-02 -9.891574084758758545e-02 -1.139722540974617004e-01 -2.123133093118667603e-01 1.477122604846954346e-01 1.212857887148857117e-01 -2.749451100826263428e-01 -2.429397702217102051e-01 -2.310212254524230957e-01 -3.044908046722412109e-01 -4.357063770294189453e-01 -1.266664713621139526e-01 -1.337846815586090088e-01 -6.159174069762229919e-02 1.534095704555511475e-01 -3.303986787796020508e-01 -1.391232013702392578e-01 4.804825782775878906e-02 -8.189217001199722290e-02 3.365472331643104553e-02 -6.097723543643951416e-02
-3.408585488796234131e-01 -1.838173568248748779e-01 -7.803756743669509888e-02 -3.536796197295188904e-02 -8.650034666061401367e-03 -6.506387144327163696e-02 -4.559884667396545410e-01 7.718087732791900635e-02 -2.521488629281520844e-02 -3.612159192562103271e-02 -1.786492913961410522e-01 -8.254290372133255005e-02 -3.521499335765838623e-01 -1.881205439567565918e-01 -1.673247963190078735e-01 -1.758718788623809814e-01 -6.383293867111206055e-02 -1.131373122334480286e-01 -3.783852234482765198e-02 -1.532848179340362549e-01 -5.976985394954681396e-02 -2.201561927795410156e-01 -1.813021004199981689e-01 7.132291793823242188e-02 -1.707459092140197754e-01 -2.076952010393142700e-01 -2.809526920318603516e-01 -1.154127493500709534e-01 -1.502994745969772339e-01 -9.004839509725570679e-02 -9.390182793140411377e-02 -1.721492558717727661e-01
2.489179372787475586e-01 -2.185192406177520752e-01 1.552383750677108765e-01 -2.169484496116638184e-01 1.194641217589378357e-01 5.205061659216880798e-02 6.889714859426021576e-03 -2.464774399995803833e-01 -2.807210385799407959e-02 -1.953337527811527252e-02 2.565676718950271606e-02 4.079014807939529419e-02 -1.220137029886245728e-01 -2.077290713787078857e-01 -2.534354031085968018e-01 1.001068390905857086e-02 1.334838122129440308e-01 -3.149865865707397461e-01 -3.552062809467315674e-01 -2.202217429876327515e-01 -1.958568841218948364e-01 6.794225424528121948e-02 -2.973288893699645996e-01 1.310100704431533813e-01 -2.669493257999420166e-01 3.972994163632392883e-02 -1.370933502912521362e-01 2.023506462574005127e-01 -6.388579308986663818e-02 1.594197452068328857e-01 7.418701052665710449e-02 -8.749642968177795410e-02
5.731268599629402161e-02 -2.741225659847259521e-01 3.837503492832183838e-03 -2.169389277696609497e-02 2.251854389905929565e-01 -6.786346435546875000e-02 -9.280420839786529541e-02 2.872502431273460388e-02 -9.272228926420211792e-02 1.674261540174484253e-01 1.852975971996784210e-02 -1.900672912597656250e-01 -6.738740950822830200e-02 -3.028867840766906738e-01 -2.584039270877838135e-01 -3.728055581450462341e-02 2.743977606296539307e-01 -4.364437460899353027e-01 -2.866351902484893799e-01 1.017939746379852295e-01 6.580354273319244385e-02 -1.156990081071853638e-01 -1.986480653285980225e-01 2.907413542270660400e-01 -2.268287390470504761e-01 1.533813402056694031e-02 -1.413021534681320190e-01 -1.800237596035003662e-02 4.653532989323139191e-03 -8.043541014194488525e-02 1.446464657783508301e-01 -1.392668634653091431e-01
-9.492781013250350952e-02 -9.850592166185379028e-02 3.038379549980163574e-01 -4.162149503827095032e-02 1.007933169603347778e-02 2.796698808670043945e-01 -4.118346795439720154e-02 -2.196237817406654358e-02 -5.217495188117027283e-02 -1.223978698253631592e-01 -4.966324940323829651e-02 3.986848145723342896e-02 -1.215855032205581665e-01 -9.120509773492813110e-02 1.981329731643199921e-02 -8.263392746448516846e-02 4.195539653301239014e-01 -8.616484701633453369e-02 -1.389738023281097412e-01 5.836679041385650635e-02 -2.156006395816802979e-01 -1.111066788434982300e-01 -8.915027976036071777e-02 3.203560113906860352e-01 5.432631820440292358e-02 -9.659669362008571625e-03 -4.085313975811004639e-01 -2.765952646732330322e-01 2.166902124881744385e-01 -8.311057090759277344e-02 -2.052958607673645020e-01 -1.913844943046569824e-01
4.200902581214904785e-02 -3.250129893422126770e-02 1.551961749792098999e-01 -2.366399914026260376e-01 5.889474228024482727e-02 1.849780380725860596e-01 -1.448738425970077515e-01 1.046027764678001404e-01 -3.218614682555198669e-02 -1.963485628366470337e-01 5.580836161971092224e-02 9.702243655920028687e-02 -3.665775060653686523e-02 -6.205660104751586914e-02 -1.269636750221252441e-01 8.029820770025253296e-02 8.023520559072494507e-02 -8.790789172053337097e-03 -3.072716593742370605e-01 -1.351692229509353638e-01 -3.618161678314208984e-01 -4.784150123596191406e-01 1.981869637966156006e-01 8.756148815155029297e-02 -1.934482604265213013e-01 9.320950508117675781e-02 -2.885544300079345703e-01 9.827409684658050537e-02 -3.785655274987220764e-02 -7.722719758749008179e-02 -1.404353976249694824e-01 -2.747916877269744873e-01
-2.731332778930664062e-01 -3.538983762264251709e-01 -9.737124294042587280e-02 2.028799935942515731e-04 -1.503130048513412476e-01 7.338203489780426025e-02 -9.184926748275756836e-02 -7.210493087768554688e-02 3.591656684875488281e-01 -7.153373211622238159e-02 -8.218336105346679688e-02 -1.892659813165664673e-01 -1.943709999322891235e-01 -1.179809402674436569e-02 -4.736496508121490479e-02 2.393234334886074066e-02 3.421374261379241943e-01 -3.494856134057044983e-02 -2.018080651760101318e-01 4.171339794993400574e-02 4.728463292121887207e-02 3.574340837076306343e-03 -7.182850502431392670e-03 3.001239001750946045e-01 -3.153120875358581543e-01 -9.980893880128860474e-02 -3.918698430061340332e-02 -1.550424546003341675e-01 3.278247117996215820e-01 3.554264828562736511e-02 -1.819237917661666870e-01 4.152215272188186646e-02
1.312069594860076904e-01 -3.703384697437286377e-01 -9.857593476772308350e-02 -2.684768140316009521e-01 -9.451616555452346802e-02 1.023816838860511780e-01 -1.339774727821350098e-01 6.837657839059829712e-02 2.235712110996246338e-01 3.238903880119323730e-01 -7.640792429447174072e-02 -2.599451318383216858e-02 -1.449271291494369507e-01 5.160846561193466187e-02 -8.524595201015472412e-02 2.767504155635833740e-01 9.693580865859985352e-02 -2.026736885309219360e-01 -2.732149660587310791e-01 -1.648797281086444855e-02 -1.755910068750381470e-01 1.266942620277404785e-01 1.230300217866897583e-01 3.483767807483673096e-01 1.278042942285537720e-01 -1.320125162601470947e-01 -2.189796268939971924e-01 -1.560222357511520386e-01 7.064490765333175659e-02 -1.200938224792480469e-01 -5.097771435976028442e-02 1.265799403190612793e-01
1.331004314124584198e-02 -1.173718869686126709e-01 -1.142225936055183411e-01 -1.376768350601196289e-01 2.999686263501644135e-02 2.889896035194396973e-01 -9.412797540426254272e-02 2.263384871184825897e-02 3.640885949134826660e-01 2.636040747165679932e-01 2.789962850511074066e-02 -1.561616361141204834e-01 -1.345935165882110596e-01 -1.022280454635620117e-01 -1.753508597612380981e-01 -2.254024147987365723e-01 -2.129488885402679443e-01 -9.512177854776382446e-02 -3.183937370777130127e-01 -1.718927174806594849e-01 -3.838303089141845703e-01 1.248651091009378433e-02 -7.455880939960479736e-02 2.059348970651626587e-01 -2.057332098484039307e-01 -1.522881537675857544e-01 6.131069362163543701e-02 -9.381228685379028320e-02 9.732884168624877930e-02 1.965812034904956818e-02 7.118468731641769409e-02 2.217076122760772705e-01
-5.555275827646255493e-02 -3.185430541634559631e-03 2.381567507982254028e-01 2.396655380725860596e-01 -6.074285600334405899e-03 6.826963275671005249e-02 -9.307133406400680542e-02 1.356000453233718872e-01 2.576476335525512695e-01 -2.488551661372184753e-02 -2.902093529701232910e-01 4.091280978173017502e-03 -1.807601004838943481e-01 -1.252123564481735229e-01 1.069075241684913635e-01 -1.790111064910888672e-01 1.680437177419662476e-01 -1.751538813114166260e-01 -7.874014228582382202e-02 -2.684887312352657318e-02 -8.503139019012451172e-02 -9.769456088542938232e-02 -1.293776780366897583e-01 2.870167493820190430e-01 -4.353072121739387512e-02 -1.680221855640411377e-01 -4.152659177780151367e-01 -2.887277603149414062e-01 2.745321094989776611e-01 -1.001479625701904297e-01 -1.931199431419372559e-01 -1.325628161430358887e-01
-7.103528082370758057e-02 2.353314310312271118e-02 -1.254398822784423828e-01 -3.269990980625152588e-01 1.380181759595870972e-01 3.591053187847137451e-02 1.199913620948791504e-01 -1.337501853704452515e-01 2.215468883514404297e-01 -2.526507899165153503e-02 -2.580092847347259521e-01 1.202873140573501587e-01 -1.634497940540313721e-01 9.873254597187042236e-02 -2.149511724710464478e-01 2.334282696247100830e-01 -2.083710730075836182e-01 -3.003109097480773926e-01 -2.110326141119003296e-01 1.323384493589401245e-01 -7.957911491394042969e-02 -7.068443298339843750e-02 1.335724443197250366e-01 4.087126627564430237e-02 -2.109442949295043945e-01 -8.573412895202636719e-02 -3.031776845455169678e-01 -2.328589409589767456e-01 1.743912398815155029e-01 -2.028529047966003418e-01 -2.286058813333511353e-01 5.376152321696281433e-02
-3.576439023017883301e-01 -1.194405257701873779e-01 1.287956833839416504e-01 -1.932892799377441406e-01 -1.644572615623474121e-01 5.123873800039291382e-02 -1.862359642982482910e-01 -6.111975759267807007e-02 1.254567205905914307e-01 3.216136991977691650e-02 4.385937377810478210e-02 -1.130659040063619614e-02 -1.508506089448928833e-01 -1.780081354081630707e-02 -3.369381278753280640e-02 2.386080920696258545e-01 3.298642933368682861e-01 -3.874512910842895508e-01 -2.096054106950759888e-01 -1.564344018697738647e-01 -1.402541100978851318e-01 7.323188334703445435e-02 8.006369322538375854e-02 4.491742849349975586e-01 6.171269342303276062e-03 -7.697316259145736694e-02 -1.754564642906188965e-01 -1.140594203025102615e-02 1.245572939515113831e-01 4.879071563482284546e-02 1.419015973806381226e-01 -1.927038282155990601e-02
1.206826344132423401e-01 -1.996731311082839966e-01 -2.414133772253990173e-02 2.282708184793591499e-03 1.029461994767189026e-02 2.542718313634395599e-02 -6.058304384350776672e-02 2.835612557828426361e-02 1.238129287958145142e-01 -2.587954401969909668e-01 2.400717437267303467e-01 2.958452105522155762e-01 -2.232385128736495972e-01 -1.048038601875305176e-01 -1.706424802541732788e-01 -2.150372602045536041e-02 6.301072239875793457e-02 -3.000918626785278320e-01 -1.787877231836318970e-01 -1.158927232027053833e-01 -4.459065198898315430e-01 -4.217645227909088135e-01 5.618473514914512634e-03 1.437103450298309326e-01 -8.800010383129119873e-02 -1.619552224874496460e-01 -6.952136009931564331e-02 -4.923989623785018921e-02 1.371772289276123047e-01 -3.533152863383293152e-02 -7.555828243494033813e-02 1.343779712915420532e-01
-1.211983710527420044e-01 -1.160016655921936035e-01 2.055393159389495850e-01 -9.777192771434783936e-02 1.042575538158416748e-01 5.132993310689926147e-02 -4.884164780378341675e-02 -2.845023013651371002e-02 1.240254715085029602e-01 -2.002852857112884521e-01 -3.248840868473052979e-01 1.591828763484954834e-01 -1.551742106676101685e-01 -7.992797344923019409e-02 -2.234424464404582977e-02 -2.410027831792831421e-01 1.931409835815429688e-01 -1.731319129467010498e-01 -5.101102963089942932e-02 -1.657855510711669922e-01 2.528282068669795990e-02 2.036692760884761810e-02 -2.222064584493637085e-01 2.206017374992370605e-01 -1.632546484470367432e-01 -1.923527568578720093e-01 -3.048793077468872070e-01 -3.508272767066955566e-01 2.782262563705444336e-01 -5.994693189859390259e-02 -2.002796977758407593e-01 -1.750910729169845581e-01
1.350377798080444336e-01 -2.312730103731155396e-01 2.087659686803817749e-01 -2.866168320178985596e-01 -3.729134798049926758e-02 8.386071026325225830e-02 -1.545868664979934692e-01 1.600434333086013794e-01 2.052259594202041626e-01 -6.706868112087249756e-02 -5.175855383276939392e-02 -2.192047685384750366e-01 -1.847601830959320068e-01 -9.468156099319458008e-02 -1.064029112458229065e-01 1.730587035417556763e-01 -1.829158961772918701e-01 -3.110645413398742676e-01 -2.239520847797393799e-01 7.130044978111982346e-03 -1.699304878711700439e-01 1.063094288110733032e-01 1.628200411796569824e-01 3.191081881523132324e-01 -2.168228179216384888e-01 -4.717588424682617188e-02 -1.592069566249847412e-01 3.355604037642478943e-02 -1.253233291208744049e-02 -1.012402176856994629e-01 5.565584171563386917e-03 3.574941754341125488e-01
9.491737186908721924e-02 -2.431368678808212280e-01 -1.034086197614669800e-01 2.885433845221996307e-02 -1.208208277821540833e-01 6.946583092212677002e-02 -7.324495166540145874e-02 1.229021474719047546e-01 1.860425174236297607e-01 3.072418868541717529e-01 -1.064258739352226257e-01 7.722674310207366943e-02 -2.735448181629180908e-01 -1.822239458560943604e-01 -5.326622724533081055e-02 5.741359665989875793e-02 -8.977991342544555664e-02 -1.844947189092636108e-01 -3.282428383827209473e-01 -2.492234557867050171e-01 -4.357710480690002441e-01 -5.496693309396505356e-03 -1.156042739748954773e-01 1.320938169956207275e-01 -2.526219487190246582e-01 1.073737163096666336e-02 -8.716095983982086182e-02 1.857354044914245605e-01 2.022268027067184448e-01 8.126807957887649536e-02 1.834543943405151367e-01 -1.063169632107019424e-02
1.818793267011642456e-02 -3.941697478294372559e-01 -8.632415533065795898e-02 5.475035682320594788e-02 -1.887379586696624756e-01 1.872330456972122192e-01 -2.630213089287281036e-02 8.410864323377609253e-02 2.412250488996505737e-01 7.447453588247299194e-02 -1.436685174703598022e-01 -1.589260064065456390e-02 -1.595294177532196045e-01 -2.124613970518112183e-01 -1.744906753301620483e-01 1.039965078234672546e-01 -3.245776295661926270e-01 -3.452867269515991211e-02 -8.689569681882858276e-02 4.093344509601593018e-02 -8.447229117155075073e-02 3.698279336094856262e-02 -3.616968989372253418e-01 3.251408934593200684e-01 -1.133153885602951050e-01 1.141247823834419250e-01 -3.043423295021057129e-01 3.762175515294075012e-02 2.411321699619293213e-01 8.834861963987350464e-02 -2.889754064381122589e-02 1.068705394864082336e-01
-2.814421355724334717e-01 5.008646473288536072e-02 2.380601912736892700e-01 -2.767514288425445557e-01 -7.207956165075302124e-02 -1.003689318895339966e-01 -1.774577349424362183e-01 -4.527994990348815918e-02 7.471077889204025269e-02 -4.314280301332473755e-02 -4.923264682292938232e-02 -5.900252982974052429e-02 -1.345279961824417114e-01 -2.170704901218414307e-01 -5.697242915630340576e-02 -1.729208081960678101e-01 9.634129703044891357e-02 -2.400821000337600708e-01 -5.728217959403991699e-01 -8.575229346752166748e-02 -7.836888730525970459e-02 -8.933807909488677979e-02 2.747686766088008881e-02 3.668103516101837158e-01 1.396396160125732422e-01 -6.755294650793075562e-02 -4.200141504406929016e-02 2.673319168388843536e-02 8.208004385232925415e-02 5.050483718514442444e-02 8.827035874128341675e-02 -1.704281866550445557e-01
7.018774747848510742e-02 -1.400598585605621338e-01 1.645348668098449707e-01 -2.357365936040878296e-01 -1.279414165765047073e-03 5.220312625169754028e-02 1.407229807227849960e-02 2.232787311077117920e-01 1.809609383344650269e-01 1.114034429192543030e-01 -2.907201647758483887e-01 -8.727402985095977783e-02 -3.012575805187225342e-01 -1.653207093477249146e-01 -2.298758178949356079e-01 -4.820784553885459900e-02 -1.831753365695476532e-02 -6.297282874584197998e-02 -3.921349048614501953e-01 -1.610597819089889526e-01 -3.153004050254821777e-01 1.314319297671318054e-02 7.555374503135681152e-02 4.593657329678535461e-02 -2.173417359590530396e-01 -2.089322507381439209e-01 -1.622268408536911011e-01 3.990492224693298340e-02 -2.318213321268558502e-02 -8.588498830795288086e-02 1.583954095840454102e-01 2.937160432338714600e-01
2.473058924078941345e-02 3.362566977739334106e-02 6.520341150462627411e-03 -1.285607814788818359e-01 -3.750434145331382751e-02 1.270007062703371048e-02 1.320812199264764786e-02 2.698647230863571167e-02 7.275520265102386475e-02 -1.022051125764846802e-01 5.262184143066406250e-02 1.795920580625534058e-01 -3.780429661273956299e-01 -1.363915652036666870e-01 -1.295296251773834229e-01 1.112041473388671875e-01 -8.365073055028915405e-02 -3.212726116180419922e-01 -3.810347616672515869e-01 3.789319694042205811e-01 -4.971322789788246155e-02 5.947749596089124680e-03 2.934032976627349854e-01 8.754480630159378052e-02 -1.356769204139709473e-01 1.669304668903350830e-01 -3.783832788467407227e-01 -1.488465815782546997e-01 -4.266734048724174500e-02 -3.572539240121841431e-02 -1.530455797910690308e-01 -6.649719923734664917e-02
1.627816259860992432e-01 -1.220730468630790710e-01 -2.828382700681686401e-02 -2.524176836013793945e-01 -4.604279249906539917e-02 -7.896405458450317383e-02 -2.455006390810012817e-01 7.744698226451873779e-02 7.909616082906723022e-02 2.959923446178436279e-01 -1.680435091257095337e-01 7.426717132329940796e-02 -1.537980735301971436e-01 -6.417088210582733154e-03 -7.828538119792938232e-02 -3.214965574443340302e-03 -3.673401847481727600e-02 -2.546645998954772949e-01 -3.439177870750427246e-01 -1.228685081005096436e-01 -2.554553151130676270e-01 1.530612409114837646e-01 5.110083147883415222e-02 3.561135008931159973e-02 -1.724770218133926392e-01 9.808837622404098511e-02 -4.454370141029357910e-01 -1.344240154139697552e-03 -1.197105944156646729e-01 -2.822045423090457916e-02 -1.156645491719245911e-01 3.218241930007934570e-01
-1.963879764080047607e-01 -1.470468640327453613e-01 -1.277494430541992188e-01 -1.065837144851684570e-01 -4.184597432613372803e-01 3.060709238052368164e-01 -2.132167667150497437e-02 2.154109179973602295e-01 2.583847194910049438e-02 -1.354780886322259903e-02 1.048596426844596863e-01 -3.340527042746543884e-02 -2.442538142204284668e-01 -1.982935667037963867e-01 3.189432621002197266e-02 6.857842206954956055e-02 2.165320813655853271e-01 -1.554258018732070923e-01 -1.229463070631027222e-01 2.582986056804656982e-01 -7.006204873323440552e-02 -2.506385743618011475e-01 1.390274465084075928e-01 7.029864192008972168e-02 -2.175714224576950073e-01 1.057771518826484680e-01 -2.718220055103302002e-01 -2.641767822206020355e-02 1.313452720642089844e-01 6.530510261654853821e-03 -1.105318143963813782e-01 -2.670627236366271973e-01
-6.134072691202163696e-02 -1.938581466674804688e-01 2.702587842941284180e-01 -1.318372339010238647e-01 1.957225203514099121e-01 -5.662817507982254028e-03 -2.788554728031158447e-01 3.909360617399215698e-02 1.321929544210433960e-01 -1.507405787706375122e-01 -1.179203391075134277e-01 1.734360009431838989e-01 -4.095545783638954163e-02 -1.985092759132385254e-01 1.681541800498962402e-01 2.975975871086120605e-01 -4.681719839572906494e-02 -1.739836931228637695e-01 -3.775091096758842468e-02 5.769809242337942123e-03 -1.047428920865058899e-01 6.705719977617263794e-02 -2.814325988292694092e-01 2.155332118272781372e-01 6.397496163845062256e-02 -1.287723779678344727e-01 -2.463356405496597290e-01 -2.386876791715621948e-01 1.608424037694931030e-01 2.541937530040740967e-01 -2.953624129295349121e-01 1.319167166948318481e-01
-1.196490153670310974e-01 7.688704133033752441e-02 2.637458741664886475e-01 5.996937304735183716e-02 2.114279270172119141e-01 2.213725261390209198e-02 -7.726728916168212891e-02 7.235438376665115356e-02 4.105847701430320740e-02 -1.052007675170898438e-01 -3.157679736614227295e-01 -1.448939442634582520e-01 -1.025648042559623718e-02 -2.166717499494552612e-01 1.924698352813720703e-01 -2.800365164875984192e-02 7.671098411083221436e-02 -1.739608645439147949e-01 -4.313804805278778076e-01 -1.499614398926496506e-02 -2.864699363708496094e-01 -1.081178933382034302e-01 -7.824850827455520630e-02 3.514428734779357910e-01 -1.756252795457839966e-01 1.926095038652420044e-01 -1.716561466455459595e-01 5.705703794956207275e-02 2.546355128288269043e-01 -2.500350587069988251e-02 1.097436547279357910e-01 8.864045888185501099e-02
-3.869802132248878479e-02 -2.020823955535888672e-02 -1.708054393529891968e-01 -1.873461306095123291e-01 6.767947226762771606e-02 1.963367611169815063e-01 -2.502011507749557495e-02 -7.775538414716720581e-02 3.368315845727920532e-02 2.254973053932189941e-01 -3.539601266384124756e-01 1.249736025929450989e-01 -3.100729286670684814e-01 -2.244125157594680786e-01 -2.390293478965759277e-01 1.694578379392623901e-01 5.421398207545280457e-02 -1.750930547714233398e-01 -2.364797443151473999e-01 2.856531366705894470e-02 -3.806176781654357910e-01 5.050760135054588318e-02 -2.356100380420684814e-01 1.746210306882858276e-01 -1.289270222187042236e-01 3.010519221425056458e-02 -1.100750267505645752e-01 1.808440238237380981e-01 -1.903438866138458252e-01 1.883448660373687744e-01 -9.838550351560115814e-03 -2.935383096337318420e-02
1.851284950971603394e-01 -3.128247857093811035e-01 -6.273759901523590088e-02 -2.507259249687194824e-01 -1.094093024730682373e-01 5.510086193680763245e-02 -1.189963892102241516e-01 -1.506959348917007446e-01 2.867662608623504639e-01 -2.417136579751968384e-01 -2.557446658611297607e-01 -4.126910120248794556e-02 -1.854029744863510132e-01 -2.610233724117279053e-01 5.519761890172958374e-02 -4.633062332868576050e-02 3.499705716967582703e-02 6.594181060791015625e-02 -1.901141703128814697e-01 -1.602340675890445709e-02 -1.315015852451324463e-01 -2.443783879280090332e-01 2.389715462923049927e-01 1.821131408214569092e-01 -4.880328103899955750e-02 -1.215107589960098267e-01 -1.010459810495376587e-01 -5.587951838970184326e-02 1.653811484575271606e-01 -1.248851865530014038e-01 -3.884867429733276367e-01 1.073208730667829514e-02
3.103634342551231384e-02 -3.051733374595642090e-01 9.207343310117721558e-02 -1.976297944784164429e-01 -3.660001158714294434e-01 1.607972979545593262e-01 -1.076707616448402405e-01 2.399354130029678345e-01 7.004401087760925293e-02 1.972749382257461548e-01 -1.938559114933013916e-01 9.297746419906616211e-02 -5.691343173384666443e-02 -3.068037629127502441e-01 -7.970523089170455933e-02 -1.828054636716842651e-01 -2.716957777738571167e-02 -1.986561268568038940e-01 -9.561903029680252075e-02 -1.936943084001541138e-01 -3.557778596878051758e-01 1.275804489850997925e-01 -1.294348388910293579e-01 7.087433338165283203e-02 -3.467004746198654175e-02 -2.278115451335906982e-01 -1.171217411756515503e-01 -7.412365823984146118e-02 2.736994326114654541e-01 6.962620653212070465e-03 -4.483920335769653320e-02 3.786334767937660217e-02
3.897864371538162231e-02 -3.107253015041351318e-01 2.018454968929290771e-01 -1.048286333680152893e-01 6.123691797256469727e-02 -1.221482157707214355e-01 -1.941244155168533325e-01 6.367861479520797729e-02 -1.334967166185379028e-01 -2.000888139009475708e-01 -3.309406712651252747e-02 -1.994352340698242188e-01 -2.130923792719841003e-02 -1.516987830400466919e-01 -2.718755900859832764e-01 2.178119421005249023e-01 -1.680557131767272949e-01 -2.991923689842224121e-01 3.851228207349777222e-02 -4.745656624436378479e-02 -4.701276868581771851e-02 -8.582294732332229614e-02 -3.196327686309814453e-01 2.849911153316497803e-01 4.119777306914329529e-02 -1.655493164435029030e-03 -2.815096974372863770e-01 -1.460286378860473633e-01 6.697721779346466064e-02 -3.764731809496879578e-02 -3.327010869979858398e-01 1.136606484651565552e-01
-1.252856254577636719e-01 -4.466761648654937744e-02 9.259826503694057465e-03 -5.470673739910125732e-02 1.282315105199813843e-01 1.125143617391586304e-01 -1.637611538171768188e-01 1.276157498359680176e-01 2.223960161209106445e-01 5.280755460262298584e-03 1.318445801734924316e-02 2.338558249175548553e-02 1.095958650112152100e-01 -1.084978133440017700e-01 -1.900714784860610962e-01 3.412041068077087402e-02 -2.759958617389202118e-02 -2.853045165538787842e-01 -2.658216357231140137e-01 5.128947272896766663e-02 2.536687068641185760e-02 1.888513267040252686e-01 3.395401686429977417e-02 4.579300284385681152e-01 -1.060679033398628235e-01 -2.370641827583312988e-01 -3.385305702686309814e-01 -1.264193207025527954e-01 2.601866722106933594e-01 1.680270135402679443e-01 6.453717499971389771e-02 -3.082163333892822266e-01
1.015151739120483398e-01 -3.077102899551391602e-01 1.069173514842987061e-01 9.165447205305099487e-03 1.951540708541870117e-01 1.300858408212661743e-01 -3.370107412338256836e-01 3.878177404403686523e-01 -7.737315446138381958e-02 -1.133601218461990356e-01 4.979079216718673706e-02 -1.237516626715660095e-01 -2.807481586933135986e-01 -8.071123622357845306e-03 8.152969181537628174e-02 9.777214378118515015e-02 -7.049082964658737183e-02 -2.292799353599548340e-01 -2.751602828502655029e-01 -1.623334139585494995e-01 -4.461507871747016907e-02 5.347701162099838257e-02 -7.559424638748168945e-02 1.269371062517166138e-01 -3.732138276100158691e-01 -7.244841754436492920e-02 8.297931402921676636e-02 -1.995515823364257812e-01 1.451006233692169189e-01 7.020373642444610596e-02 1.417083442211151123e-01 -9.589767456054687500e-02
1.343519091606140137e-01 -2.845472395420074463e-01 3.432246297597885132e-02 -2.415562421083450317e-01 -8.900153636932373047e-02 1.049881950020790100e-01 -1.144218742847442627e-01 1.263620611280202866e-02 -3.254854679107666016e-02 -2.264813184738159180e-01 -2.298504263162612915e-01 8.349139243364334106e-02 -2.400395870208740234e-01 -4.238221943378448486e-01 1.039113625884056091e-01 -6.748742610216140747e-02 3.015339672565460205e-01 -2.340959012508392334e-01 -7.831130921840667725e-02 -2.906063795089721680e-01 -2.144385576248168945e-01 -6.847257167100906372e-02 -1.223183795809745789e-02 1.892052032053470612e-02 -5.547266080975532532e-02 2.155582047998905182e-02 -7.950274646282196045e-02 -2.989870011806488037e-01 7.955440133810043335e-02 -4.035846143960952759e-02 1.610749065876007080e-01 -1.544686108827590942e-01
5.590666458010673523e-02 -2.377470582723617554e-01 1.302864700555801392e-01 -5.910262092947959900e-02 -2.157216668128967285e-01 1.813755929470062256e-02 -1.949444562196731567e-01 2.554468344897031784e-03 -2.034052908420562744e-01 -2.495300471782684326e-01 -2.318955510854721069e-01 1.153621599078178406e-01 -4.834105446934700012e-02 -3.127604424953460693e-01 2.170293778181076050e-01 7.034454494714736938e-02 5.734129622578620911e-02 -3.092705011367797852e-01 -2.596879303455352783e-01 -1.286970824003219604e-01 -1.951814144849777222e-01 -1.316975504159927368e-01 4.471790511161088943e-03 1.766227483749389648e-01 -2.086109966039657593e-01 -1.568197309970855713e-01 1.203872561454772949e-01 -2.531991004943847656e-01 1.930319368839263916e-01 -1.176985725760459900e-01 -1.317698061466217041e-01 1.652134358882904053e-01
-5.658859387040138245e-02 -2.208723276853561401e-01 4.688267037272453308e-02 -9.076106548309326172e-02 1.904622763395309448e-01 6.583739817142486572e-02 -1.176063939929008484e-01 -9.023814648389816284e-02 1.678750365972518921e-01 -2.835836075246334076e-02 -5.179181694984436035e-02 2.465280592441558838e-01 -2.377122268080711365e-02 -2.990431487560272217e-01 8.957246690988540649e-02 2.037464082241058350e-02 -1.531863063573837280e-01 -3.716260790824890137e-01 -1.979539543390274048e-01 -5.041240155696868896e-02 -1.107216477394104004e-01 2.915973663330078125e-01 -2.343617007136344910e-02 3.305620253086090088e-01 -1.697797924280166626e-01 1.052757278084754944e-01 -2.326456271111965179e-02 -4.669244587421417236e-01 1.329379435628652573e-02 -9.513081610202789307e-02 1.208763103932142258e-02 -7.661304622888565063e-02
7.132652681320905685e-03 -3.471647575497627258e-02 1.464417427778244019e-01 3.571646288037300110e-02 3.024683147668838501e-02 2.153918892145156860e-01 -2.467821091413497925e-01 3.497790098190307617e-01 6.779931485652923584e-02 3.593098744750022888e-02 -2.300306111574172974e-01 2.621596455574035645e-01 -1.481724083423614502e-01 -1.643785685300827026e-01 1.107426825910806656e-02 -1.490872502326965332e-01 -3.551850095391273499e-02 -1.651906780898571014e-02 -1.154272258281707764e-02 -4.221012815833091736e-02 -1.303871423006057739e-01 -1.648494899272918701e-01 -2.758429646492004395e-01 1.498829107731580734e-02 -2.973489835858345032e-02 -2.424184381961822510e-01 -2.957405745983123779e-01 -3.301292955875396729e-01 2.609047591686248779e-01 2.496723234653472900e-01 -1.897649466991424561e-01 1.251599285751581192e-02
1.638192087411880493e-01 -7.035447657108306885e-02 -8.065109699964523315e-02 -1.818425953388214111e-01 2.718988955020904541e-01 3.009634912014007568e-01 -8.496807515621185303e-02 -9.375642985105514526e-02 8.581916242837905884e-02 -2.787419259548187256e-01 -1.725188940763473511e-01 1.724099814891815186e-01 -2.105924785137176514e-01 -9.403607994318008423e-02 -2.993185818195343018e-01 -6.215348839759826660e-03 1.022941917181015015e-01 -1.660892367362976074e-01 -3.662353754043579102e-01 -1.257629320025444031e-02 -2.957349121570587158e-01 3.811883553862571716e-02 -3.734237700700759888e-02 2.868256904184818268e-02 -1.645924448966979980e-01 4.272438585758209229e-02 4.676472023129463196e-02 2.894015610218048096e-01 1.952561885118484497e-01 1.270993947982788086e-01 -6.282794475555419922e-02 1.555754840373992920e-01
2.078472822904586792e-02 -1.489445865154266357e-01 3.163451254367828369e-01 -3.972370922565460205e-01 -1.825167238712310791e-01 1.220450177788734436e-01 -2.757115066051483154e-01 2.152190357446670532e-01 1.189374178647994995e-01 -1.250741481781005859e-01 1.358544677495956421e-01 -2.339413911104202271e-01 -1.805393397808074951e-02 1.140330657362937927e-01 -5.340482667088508606e-02 8.682148531079292297e-03 -2.054980993270874023e-01 -2.321021556854248047e-01 -2.703160047531127930e-01 5.618310347199440002e-02 -1.517639458179473877e-01 1.664871932007372379e-03 -3.057646378874778748e-02 3.434740900993347168e-01 -2.069504112005233765e-01 -6.084106117486953735e-02 -4.928386583924293518e-02 -1.948195248842239380e-01 8.521722257137298584e-02 -1.055481135845184326e-01 5.884994193911552429e-02 8.176208287477493286e-02
-1.427447143942117691e-02 -1.251983270049095154e-02 -6.417989265173673630e-03 9.672921150922775269e-02 1.079467386007308960e-01 2.251581698656082153e-01 -8.496131002902984619e-02 2.835578918457031250e-01 2.888039350509643555e-01 -1.291387379169464111e-01 -1.318020224571228027e-01 2.861683666706085205e-01 -5.861191824078559875e-02 -1.495731770992279053e-01 -9.560412913560867310e-02 1.649944633245468140e-01 1.828636601567268372e-02 -1.634961515665054321e-01 -2.599201351404190063e-02 -3.414473682641983032e-02 -1.445034146308898926e-01 -2.290868014097213745e-01 -3.380216062068939209e-01 2.598389685153961182e-01 -1.816556751728057861e-01 -2.539266347885131836e-01 -1.518122851848602295e-01 -1.778046041727066040e-01 6.082740053534507751e-02 3.161799609661102295e-01 -1.521488428115844727e-01 -1.254916340112686157e-01
-7.800646126270294189e-03 -1.163992881774902344e-01 3.323566541075706482e-02 5.952035076916217804e-03 8.979535102844238281e-02 4.081692546606063843e-02 -2.017763257026672363e-01 -1.280765794217586517e-02 1.263207644224166870e-01 -1.128256618976593018e-01 3.575797751545906067e-02 1.925068348646163940e-02 -2.207149416208267212e-01 -4.028767719864845276e-02 -2.181470161303877831e-03 -4.484114944934844971e-01 3.012199699878692627e-01 -5.250067636370658875e-02 -3.207475543022155762e-01 1.282189637422561646e-01 -3.237574696540832520e-01 -2.231252640485763550e-01 1.639050431549549103e-02 1.152663454413414001e-01 4.201192036271095276e-02 -1.214888989925384521e-01 -4.105726778507232666e-01 -3.633593767881393433e-02 1.898018717765808105e-01 7.266815006732940674e-02 -2.003467082977294922e-01 -6.375820189714431763e-02
1.824567317962646484e-01 -8.840680867433547974e-02 1.912396550178527832e-01 -2.056869417428970337e-01 4.028419777750968933e-02 2.718493044376373291e-01 -1.964726150035858154e-01 -1.139774844050407410e-01 -2.788730263710021973e-01 1.054212599992752075e-01 -3.216990530490875244e-01 1.039553061127662659e-01 -1.135438084602355957e-01 -5.274863541126251221e-02 -6.346705555915832520e-02 4.943289756774902344e-01 -8.072852157056331635e-03 -2.024897374212741852e-02 -2.471292614936828613e-01 -1.468951553106307983e-01 -1.876517534255981445e-01 -1.414315998554229736e-01 -5.188233032822608948e-02 2.298788875341415405e-01 1.954278349876403809e-02 1.440627034753561020e-02 -2.251583635807037354e-01 -1.732037961483001709e-01 8.018977195024490356e-02 -2.486145682632923126e-02 2.727679908275604248e-02 -5.192271620035171509e-02
6.762901693582534790e-02 -2.911660633981227875e-02 -8.391223102807998657e-02 -1.168715208768844604e-01 -1.935231238603591919e-01 -9.481928311288356781e-03 1.739602535963058472e-01 -2.071131616830825806e-01 1.623414754867553711e-01 -6.191472709178924561e-02 -1.523654162883758545e-01 1.518765091896057129e-01 -1.086623743176460266e-01 -3.563358783721923828e-01 -2.122415155172348022e-01 3.597803413867950439e-02 8.282618224620819092e-02 -3.098934888839721680e-01 -3.192198574542999268e-01 1.179952174425125122e-01 -1.337780654430389404e-01 -1.010118275880813599e-01 1.946273893117904663e-01 -3.869457170367240906e-02 -2.438362538814544678e-01 -1.106937509030103683e-02 -6.607008725404739380e-02 -2.733054757118225098e-01 2.311871796846389771e-01 4.903758410364389420e-03 -3.183465898036956787e-01 -1.481022834777832031e-01
-1.067315265536308289e-01 -2.731637358665466309e-01 -2.003743648529052734e-01 -2.600672841072082520e-01 1.582381874322891235e-02 1.520024836063385010e-01 9.321231395006179810e-02 -1.114324107766151428e-02 1.207139790058135986e-01 -7.227946072816848755e-02 -7.539267092943191528e-02 -1.494546681642532349e-01 -2.236792147159576416e-01 1.710589043796062469e-02 -2.137146890163421631e-01 8.544763922691345215e-02 -1.871122419834136963e-01 -2.615904211997985840e-01 -3.366154730319976807e-01 -1.457771193236112595e-02 -3.649766445159912109e-01 1.628070622682571411e-01 2.972657382488250732e-01 -4.353975504636764526e-02 -2.163440436124801636e-01 -4.094475135207176208e-02 -1.642875969409942627e-01 7.769504189491271973e-02 2.269851267337799072e-01 8.524981141090393066e-02 -2.979806996881961823e-02 -1.216322928667068481e-01
3.106602281332015991e-02 4.217838868498802185e-02 -7.934613525867462158e-02 -2.875847220420837402e-01 -1.231835037469863892e-02 3.648376464843750000e-01 -8.815985172986984253e-03 -1.556546334177255630e-02 1.131115853786468506e-01 2.291015386581420898e-01 3.734980151057243347e-02 7.628379762172698975e-02 -1.991450488567352295e-01 -2.440595626831054688e-01 -2.159867882728576660e-01 -4.511539638042449951e-02 8.820632100105285645e-02 -1.275068521499633789e-01 -4.527243971824645996e-02 -2.276015430688858032e-01 -1.353569775819778442e-01 -1.284394264221191406e-01 2.030792832374572754e-01 2.828617393970489502e-01 -2.306800931692123413e-01 -7.457884028553962708e-03 -1.558058559894561768e-01 1.772893071174621582e-01 2.184799164533615112e-01 3.021453320980072021e-01 -2.620540559291839600e-01 -6.031133607029914856e-02
1.666828095912933350e-01 -1.306402087211608887e-01 1.807422637939453125e-01 -2.767932415008544922e-01 -5.130441114306449890e-02 -5.662226304411888123e-02 -3.418376147747039795e-01 1.779368817806243896e-01 4.502299427986145020e-02 2.112648934125900269e-01 -2.039052397012710571e-01 1.035859063267707825e-01 -2.484295517206192017e-01 -9.759838879108428955e-02 2.961183898150920868e-02 -9.762517362833023071e-02 -1.988575756549835205e-01 -1.744614690542221069e-01 -4.155225753784179688e-01 -5.787895619869232178e-02 -8.391941338777542114e-02 3.311127051711082458e-02 4.455728083848953247e-02 8.151697367429733276e-02 -1.487644463777542114e-01 2.041918039321899414e-01 -3.387982547283172607e-01 -9.169530868530273438e-02 -1.912156641483306885e-01 1.049600318074226379e-01 3.430182114243507385e-02 1.111934036016464233e-01
1.263111680746078491e-01 2.915103547275066376e-02 2.587110400199890137e-01 -1.659572422504425049e-01 2.182092964649200439e-01 5.936760827898979187e-02 -1.417161375284194946e-01 -6.459525227546691895e-02 1.019452214241027832e-01 -3.559316098690032959e-01 1.715079098939895630e-01 8.003018051385879517e-02 -1.090874150395393372e-01 -1.983913779258728027e-01 -9.720505774021148682e-02 1.339574605226516724e-01 2.542125992476940155e-02 -1.155937463045120239e-01 -4.590406268835067749e-02 1.272870749235153198e-01 -1.889229714870452881e-01 -3.205718696117401123e-01 8.029291033744812012e-02 3.533465862274169922e-01 1.072229221463203430e-01 9.398895315825939178e-03 -2.862189412117004395e-01 -2.542630732059478760e-01 2.452657967805862427e-01 -1.707350164651870728e-01 -1.096799224615097046e-01 1.435975171625614166e-02
5.161951109766960144e-02 -9.442601352930068970e-02 1.171631738543510437e-01 -6.777205318212509155e-02 2.363829016685485840e-01 3.265887498855590820e-01 -4.025614354759454727e-03 1.616070121526718140e-01 1.660334765911102295e-01 -1.467991471290588379e-01 -5.262809619307518005e-02 9.128934890031814575e-02 -2.179792709648609161e-02 -1.232570111751556396e-01 4.092626273632049561e-01 -5.906282737851142883e-02 1.459097117185592651e-02 -2.271571569144725800e-02 -1.769127249717712402e-01 -1.856511645019054413e-02 -2.931150197982788086e-01 -1.534300744533538818e-01 -2.219316214323043823e-01 4.124897718429565430e-01 -2.260413914918899536e-01 1.391472667455673218e-01 -6.057950109243392944e-02 -2.156478911638259888e-01 2.152122855186462402e-01 -5.072132125496864319e-02 -3.785277158021926880e-02 4.872222617268562317e-02
2.818994820117950439e-01 -8.643495291471481323e-02 5.959011986851692200e-02 -9.276788681745529175e-02 2.145805954933166504e-02 3.029732406139373779e-01 -2.754318416118621826e-01 9.283120185136795044e-02 -1.577973663806915283e-01 -9.496870636940002441e-02 -1.297026723623275757e-01 1.102914810180664062e-01 -8.567162603139877319e-02 -2.752194404602050781e-01 4.897455126047134399e-02 2.839907407760620117e-01 1.714860498905181885e-01 1.440532207489013672e-01 -6.998758763074874878e-02 -4.087679460644721985e-02 -2.726430892944335938e-01 -2.937678396701812744e-01 3.219715133309364319e-02 1.780208945274353027e-01 -2.175986617803573608e-01 -1.824983023107051849e-02 -3.752532005310058594e-01 -6.666164845228195190e-02 -8.632314950227737427e-02 -1.604650542140007019e-02 -9.472195804119110107e-02 1.881977170705795288e-01
2.756394445896148682e-01 -2.541669905185699463e-01 -2.868380844593048096e-01 2.876843512058258057e-01 1.392107903957366943e-01 1.825002431869506836e-01 -4.707757756114006042e-02 2.140355110168457031e-01 4.352652281522750854e-02 -1.535292416810989380e-01 -1.333089917898178101e-01 -4.948215931653976440e-02 -6.505291908979415894e-02 -2.589974999427795410e-01 -2.496995180845260620e-01 4.658460617065429688e-02 -1.277863234281539917e-01 -1.681400686502456665e-01 -3.091260194778442383e-01 1.170557066798210144e-01 -1.942666769027709961e-01 -1.389737427234649658e-01 -4.333830624818801880e-02 2.310122251510620117e-01 -1.348592638969421387e-01 3.479022998362779617e-03 -6.756740808486938477e-02 2.809021174907684326e-01 1.448097676038742065e-01 4.513096064329147339e-02 -2.376269362866878510e-02 1.440548598766326904e-01
1.424206942319869995e-01 -1.119442880153656006e-01 -9.748005867004394531e-02 -3.430411219596862793e-02 6.337847560644149780e-02 -4.585941135883331299e-02 -3.955635428428649902e-02 -7.851927075535058975e-04 -4.828897491097450256e-02 -2.051136828958988190e-02 -2.623444199562072754e-01 -4.621434211730957031e-02 1.441951990127563477e-01 -2.749065756797790527e-01 -2.787874639034271240e-01 1.553392112255096436e-01 -1.719980686902999878e-02 -4.048672616481781006e-01 -2.599532306194305420e-01 1.227637156844139099e-01 -2.271257191896438599e-01 7.224725186824798584e-02 -2.607112824916839600e-01 2.295736968517303467e-01 -1.648385673761367798e-01 2.095987498760223389e-01 -3.952113091945648193e-01 4.474255070090293884e-02 -1.370673179626464844e-01 1.326594129204750061e-02 -5.459480732679367065e-02 -3.615699335932731628e-02
4.211498051881790161e-02 -7.408680766820907593e-02 8.720724284648895264e-02 -2.616535127162933350e-01 2.490136176347732544e-01 -6.459490954875946045e-02 -4.496454298496246338e-01 1.949526555836200714e-02 -6.048564985394477844e-02 -1.760958321392536163e-02 -2.568509876728057861e-01 1.019058600068092346e-01 -1.207840368151664734e-01 -2.112559825181961060e-01 -3.543909490108489990e-01 2.936812117695808411e-02 1.504775229841470718e-02 -2.595238089561462402e-01 -1.481670737266540527e-01 1.528402417898178101e-01 -2.686762511730194092e-01 1.418465375900268555e-01 -2.175469100475311279e-01 7.798263430595397949e-02 -5.107916146516799927e-02 1.247806623578071594e-01 -1.695429533720016479e-01 2.373207509517669678e-01 -7.721979916095733643e-02 1.897689327597618103e-02 -1.083308979868888855e-01 -4.491545632481575012e-02
2.294443249702453613e-01 -2.024350017309188843e-01 6.796988099813461304e-02 -1.684279888868331909e-01 1.869828253984451294e-02 8.941333740949630737e-02 -8.394341915845870972e-03 5.050299689173698425e-02 1.126140914857387543e-02 -3.594688177108764648e-01 1.213248223066329956e-01 1.400163024663925171e-01 -2.010402455925941467e-02 -1.719113737344741821e-01 1.215517371892929077e-01 3.014545515179634094e-02 -1.202714368700981140e-01 -2.492612153291702271e-01 -1.093687489628791809e-01 8.843779563903808594e-02 -4.763597249984741211e-02 -4.275145530700683594e-01 -3.201927617192268372e-02 1.974340975284576416e-01 -1.137266755104064941e-01 1.066620200872421265e-01 -4.572438895702362061e-01 -2.330400794744491577e-01 1.265694350004196167e-01 2.769751660525798798e-02 -1.382370740175247192e-01 9.001415967941284180e-02
1.706743985414505005e-02 -7.231316715478897095e-02 1.769143193960189819e-01 -3.887058421969413757e-02 7.233724743127822876e-02 2.172889709472656250e-01 -1.038147062063217163e-01 -7.481088489294052124e-02 2.651464045047760010e-01 -1.051899567246437073e-01 -1.312818527221679688e-01 -1.365347206592559814e-01 -3.386335074901580811e-01 -1.310453116893768311e-01 8.979365974664688110e-02 -3.118009865283966064e-01 3.711267411708831787e-01 -2.932345122098922729e-02 1.420348696410655975e-02 4.192034527659416199e-02 -1.509217023849487305e-01 -1.967347860336303711e-01 -2.882846258580684662e-02 2.561526298522949219e-01 -5.348735675215721130e-02 -3.540474548935890198e-02 -3.107792735099792480e-01 -5.316655337810516357e-02 2.687451541423797607e-01 9.096933156251907349e-02 -6.043560057878494263e-02 -2.869116365909576416e-01
-1.193190813064575195e-01 -2.315349876880645752e-01 -1.162730902433395386e-01 -9.645817428827285767e-02 5.653399601578712463e-02 1.214604638516902924e-02 1.286607235670089722e-01 -2.063885889947414398e-02 7.370775938034057617e-02 -8.104482293128967285e-02 -4.388915002346038818e-02 -2.497973665595054626e-02 -2.126897871494293213e-01 -6.041326746344566345e-02 -2.589491009712219238e-01 7.475065998733043671e-03 8.862517774105072021e-03 -4.524598717689514160e-01 -4.120240509510040283e-01 3.807843327522277832e-01 4.995570983737707138e-03 -1.162835163995623589e-03 8.648601174354553223e-02 1.269386336207389832e-02 -1.250600516796112061e-01 -5.560599267482757568e-02 -2.724271118640899658e-01 -7.052985019981861115e-03 8.946829289197921753e-02 -1.131030917167663574e-01 -3.097486793994903564e-01 1.466071754693984985e-01
-1.182317640632390976e-02 -1.078928411006927490e-01 9.857132285833358765e-02 -3.168655633926391602e-01 -2.816889882087707520e-01 -4.485851153731346130e-02 -2.292555719614028931e-01 1.662475168704986572e-01 1.793045550584793091e-01 5.459991097450256348e-02 -1.329682022333145142e-01 -1.202158033847808838e-01 -1.847042590379714966e-01 6.919797044247388840e-03 8.504357933998107910e-02 3.352924585342407227e-01 1.103972643613815308e-01 -3.551372587680816650e-01 -2.324691563844680786e-01 9.230513870716094971e-02 -1.007361561059951782e-01 1.121604219079017639e-01 3.359499853104352951e-03 2.818770110607147217e-01 -6.379544734954833984e-02 -9.676203876733779907e-02 -2.106592953205108643e-01 -6.529848277568817139e-02 7.357036322355270386e-02 -1.097531989216804504e-01 -2.965515293180942535e-02 3.346395492553710938e-01
1.328031122684478760e-01 -3.218062520027160645e-01 -1.097166463732719421e-01 -9.443701058626174927e-02 -1.013152077794075012e-01 2.430500686168670654e-01 -1.001435518264770508e-01 3.731691241264343262e-01 1.512912288308143616e-02 -3.709749504923820496e-02 -2.209729105234146118e-01 8.734790235757827759e-02 -1.438632607460021973e-01 -1.403613090515136719e-01 -1.751776486635208130e-01 -1.278418749570846558e-01 -3.042566776275634766e-02 -2.055871188640594482e-01 -7.301688194274902344e-02 1.159761304734274745e-04 2.705190144479274750e-02 2.053584903478622437e-01 -2.419814169406890869e-01 9.350880980491638184e-03 9.953357279300689697e-02 1.153974384069442749e-01 -3.420391976833343506e-01 -1.725461930036544800e-01 3.834355175495147705e-01 1.285333782434463501e-01 -1.779805123805999756e-02 9.908130019903182983e-02
5.930123105645179749e-02 -3.189408183097839355e-01 1.837243884801864624e-01 -5.995943024754524231e-02 -6.700840592384338379e-02 7.676180452108383179e-02 -2.698144018650054932e-01 1.826321035623550415e-01 1.391316652297973633e-01 -9.986018389463424683e-02 -2.751536369323730469e-01 -1.628987491130828857e-01 -3.003250956535339355e-01 7.480455189943313599e-02 2.119128406047821045e-02 2.042841911315917969e-01 2.575594484806060791e-01 1.095901504158973694e-01 -1.320514678955078125e-01 -2.149432897567749023e-02 -3.286993801593780518e-01 -1.060352250933647156e-01 1.258768886327743530e-01 1.564172804355621338e-01 -6.641204468905925751e-03 -3.508210927248001099e-02 -2.096137553453445435e-01 -2.314811944961547852e-02 -7.938747853040695190e-02 -3.717330694198608398e-01 -1.479771882295608521e-01 5.786344408988952637e-02
-1.660694777965545654e-01 -4.769273474812507629e-02 -1.227269321680068970e-01 -4.041585624217987061e-01 5.883751809597015381e-02 3.192270100116729736e-01 -1.015576794743537903e-01 -2.639853209257125854e-02 -7.363212108612060547e-02 6.268870830535888672e-02 8.823902904987335205e-02 -4.261838272213935852e-03 -7.560352236032485962e-02 -1.967460066080093384e-01 -1.894664615392684937e-01 -1.820500791072845459e-01 9.592430666089057922e-03 -1.237165704369544983e-01 -8.528111129999160767e-02 -2.138345390558242798e-01 -1.656691730022430420e-01 -3.444975987076759338e-02 9.979818016290664673e-02 3.572530448436737061e-01 -2.552023828029632568e-01 1.097268890589475632e-02 -2.141927629709243774e-01 1.458353549242019653e-01 1.381327956914901733e-01 2.201055884361267090e-01 -3.304308056831359863e-01 3.187290579080581665e-02
2.763526700437068939e-02 -2.976818569004535675e-02 1.383474469184875488e-01 -6.855974346399307251e-02 1.596579104661941528e-01 -2.409661747515201569e-02 -2.803042829036712646e-01 -5.996742844581604004e-02 -4.194458574056625366e-02 -3.095522820949554443e-01 6.926625967025756836e-02 -1.203328371047973633e-03 -4.232903942465782166e-02 -2.783070206642150879e-01 -2.020072340965270996e-01 1.723655611276626587e-01 -6.800848990678787231e-02 -2.184620797634124756e-01 -1.164751499891281128e-01 1.080304309725761414e-01 5.590074509382247925e-02 -1.415026336908340454e-01 -4.111156761646270752e-01 2.071589380502700806e-01 6.206638645380735397e-03 -9.506168216466903687e-02 -3.510109782218933105e-01 -2.412647306919097900e-01 1.304899752140045166e-01 -1.524274945259094238e-01 -2.174810320138931274e-01 1.529973447322845459e-01
3.324798643589019775e-01 -2.145093977451324463e-01 -2.632441222667694092e-01 3.123017400503158569e-02 1.523686051368713379e-01 5.518493708223104477e-03 -1.386617720127105713e-01 1.568852961063385010e-01 1.224349532276391983e-02 -1.053920388221740723e-01 -2.798132896423339844e-01 -4.139804840087890625e-02 -1.528988927602767944e-01 -1.390939354896545410e-01 -3.809816837310791016e-01 -1.243478655815124512e-01 4.773050919175148010e-02 -2.032598108053207397e-01 -7.696388661861419678e-02 2.271992266178131104e-01 -1.600067764520645142e-01 -2.343114838004112244e-02 -9.363406151533126831e-02 2.908561229705810547e-01 7.241909950971603394e-02 -1.122272983193397522e-01 -2.576792538166046143e-01 1.886740922927856445e-01 2.321521788835525513e-01 5.199656262993812561e-02 6.883668154478073120e-02 9.827433526515960693e-02
6.305265426635742188e-02 -9.025456011295318604e-02 -2.461929768323898315e-01 7.338888477534055710e-03 4.339333251118659973e-02 2.526772618293762207e-01 -1.992824971675872803e-01 1.788970455527305603e-02 -2.012429386377334595e-01 1.675625145435333252e-01 -1.915963292121887207e-01 1.385679841041564941e-02 -2.421302795410156250e-01 -1.473623216152191162e-01 3.860796336084604263e-03 2.888583242893218994e-01 -1.812585294246673584e-01 -9.056447446346282959e-02 -1.483866721391677856e-01 -9.773583710193634033e-02 -3.536916077136993408e-01 -1.467792838811874390e-01 1.539270281791687012e-01 2.902136445045471191e-01 6.812379509210586548e-02 1.308368593454360962e-01 -3.393165767192840576e-02 -3.067944347858428955e-01 2.530540227890014648e-01 -1.287366300821304321e-01 -2.563576400279998779e-02 1.633725762367248535e-01
-1.665493547916412354e-01 -2.056937366724014282e-01 -5.117060244083404541e-02 -9.661590307950973511e-02 1.201417818665504456e-01 2.340426743030548096e-01 -2.799889631569385529e-02 8.984842896461486816e-02 2.871423661708831787e-01 -1.349971741437911987e-01 7.592434436082839966e-02 -7.583072036504745483e-02 9.285311214625835419e-03 -2.074941545724868774e-01 9.047016501426696777e-02 3.974332287907600403e-02 3.037198632955551147e-02 -2.629827857017517090e-01 -9.198103845119476318e-02 -1.777500659227371216e-01 -2.599835991859436035e-01 -2.681407928466796875e-01 2.414545044302940369e-02 2.654180228710174561e-01 -1.466632634401321411e-01 1.453599482774734497e-01 -4.210038781166076660e-01 -1.950347423553466797e-02 4.768351465463638306e-02 -2.696541137993335724e-02 -2.803691327571868896e-01 -2.287070006132125854e-01
-2.145692706108093262e-02 -2.237841188907623291e-01 4.784421063959598541e-03 -1.046246662735939026e-01 -1.418779492378234863e-01 2.329898066818714142e-02 2.691024169325828552e-02 -1.290421932935714722e-01 -1.083941683173179626e-01 -5.203775689005851746e-02 1.333571225404739380e-01 -4.398179054260253906e-02 -2.255223542451858521e-01 -1.683440208435058594e-01 -1.049609333276748657e-01 1.292840242385864258e-01 -1.738130152225494385e-01 -3.063333034515380859e-01 -4.772424995899200439e-01 1.859158724546432495e-01 -4.601648822426795959e-02 -1.750815659761428833e-02 3.652644455432891846e-01 1.220699846744537354e-01 -2.340717613697052002e-01 3.162391949445009232e-03 -2.700344026088714600e-01 -4.816485941410064697e-02 1.383010298013687134e-01 -1.301334146410226822e-02 -2.630972266197204590e-01 6.051279231905937195e-02
-2.338487803936004639e-01 -1.817792505025863647e-01 2.017633765935897827e-01 -9.045761823654174805e-02 -9.586643427610397339e-02 3.834860324859619141e-01 -3.850666284561157227e-01 1.237167268991470337e-01 1.066070944070816040e-01 -1.286402493715286255e-01 1.894132979214191437e-02 4.940460622310638428e-02 -1.128548383712768555e-01 -6.465067714452743530e-02 1.519667953252792358e-01 5.785269662737846375e-02 2.434596866369247437e-01 -1.043664366006851196e-01 -1.819987744092941284e-01 1.599608063697814941e-01 6.132903695106506348e-02 -3.263429999351501465e-01 8.080985397100448608e-03 3.151012063026428223e-01 -5.878271162509918213e-02 -1.575828343629837036e-01 -2.167548984289169312e-01 -3.182458505034446716e-02 1.219102740287780762e-01 5.592291802167892456e-02 4.206288605928421021e-02 -1.869311928749084473e-01
-5.781079828739166260e-02 1.284369081258773804e-01 3.695372343063354492e-01 2.054879441857337952e-02 5.586478393524885178e-03 8.011598140001296997e-02 -4.965675063431262970e-03 -7.493013143539428711e-02 7.032446563243865967e-02 -1.752447783946990967e-01 -2.629697620868682861e-01 1.348729580640792847e-01 4.280481953173875809e-03 -1.879755556583404541e-01 6.167703866958618164e-02 -1.443483084440231323e-01 4.577874764800071716e-02 -1.371508687734603882e-01 -2.945726215839385986e-01 -3.681711107492446899e-02 -8.035399019718170166e-02 -2.285543084144592285e-01 -3.129176497459411621e-01 3.473077714443206787e-01 -2.657023631036281586e-02 1.492148786783218384e-01 -3.772744536399841309e-01 -1.165474802255630493e-01 1.719814240932464600e-01 -2.067809551954269409e-01 -9.914905577898025513e-02 -2.781610749661922455e-02
-5.977061763405799866e-02 -1.743222624063491821e-01 -1.025388855487108231e-02 -1.931997686624526978e-01 6.873627752065658569e-02 -1.679098308086395264e-01 -2.352056801319122314e-01 -6.538875401020050049e-02 8.177465945482254028e-02 -4.964732378721237183e-02 -1.649542599916458130e-01 1.161910444498062134e-01 8.196392655372619629e-02 1.245850604027509689e-02 -6.813062727451324463e-02 8.451543003320693970e-02 -6.596358865499496460e-02 -9.230377525091171265e-02 -3.103044629096984863e-01 7.872296124696731567e-02 -2.895334362983703613e-01 -8.988133072853088379e-02 -1.460951268672943115e-01 3.504504561424255371e-01 -2.450969219207763672e-01 -2.157489359378814697e-01 1.713902503252029419e-02 6.801577983424067497e-04 -6.186900287866592407e-02 1.716844970360398293e-03 -4.872200489044189453e-01 2.608047127723693848e-01
-1.671408414840698242e-01 -3.762136697769165039e-01 3.053852915763854980e-01 -7.931727916002273560e-03 -8.565338328480720520e-03 1.791717559099197388e-01 -3.706649243831634521e-01 1.151933223009109497e-01 -2.422288991510868073e-02 4.954724758863449097e-02 1.459360569715499878e-01 1.288139820098876953e-01 -3.147550821304321289e-01 1.395294815301895142e-01 -1.106623634696006775e-01 -3.095663152635097504e-02 -1.927839517593383789e-01 -6.936156004667282104e-02 -1.932657510042190552e-01 -1.712926030158996582e-01 3.945868834853172302e-02 -3.978556990623474121e-01 -1.878559403121471405e-02 1.536299139261245728e-01 -8.831153810024261475e-02 -5.819518491625785828e-02 -4.771830886602401733e-02 4.886575415730476379e-02 2.188764959573745728e-01 8.767610788345336914e-02 -7.195834815502166748e-02 -1.122388541698455811e-01
1.519043147563934326e-01 -2.206384539604187012e-01 6.694372743368148804e-02 -1.950834244489669800e-01 9.059651196002960205e-02 -9.925995767116546631e-02 -3.706404864788055420e-01 8.715048432350158691e-02 8.805549889802932739e-02 2.250186204910278320e-01 -1.398614048957824707e-01 7.890398055315017700e-02 -1.877141892910003662e-01 -1.678879954852163792e-03 -3.135707229375839233e-02 -7.368467748165130615e-02 1.443225443363189697e-01 -3.247736990451812744e-01 -3.239463269710540771e-01 -1.528827473521232605e-02 -2.303855866193771362e-01 1.007735952734947205e-01 1.027579680085182190e-01 -2.620274946093559265e-02 -1.503714472055435181e-01 2.221179157495498657e-01 -3.867729008197784424e-01 -3.733599185943603516e-02 -1.168488785624504089e-01 4.167041555047035217e-02 -1.215952783823013306e-01 1.943640410900115967e-01
6.330878287553787231e-02 -1.470601856708526611e-01 5.690645426511764526e-02 -1.278192251920700073e-01 -9.368338435888290405e-02 -1.601355969905853271e-01 -4.607055485248565674e-01 -1.369041111320257187e-02 9.798745810985565186e-02 2.776670455932617188e-01 -1.367640048265457153e-01 3.995000850409269333e-03 -5.026002973318099976e-02 -3.363248333334922791e-02 -1.519421208649873734e-02 -1.114463284611701965e-01 4.408613592386245728e-02 -2.458088397979736328e-01 -2.522798478603363037e-01 -7.318470627069473267e-02 -1.328470557928085327e-01 -2.303518801927566528e-01 1.380940526723861694e-01 5.943856015801429749e-02 -6.278897821903228760e-02 3.043490946292877197e-01 -3.665938973426818848e-01 -1.877515912055969238e-01 -6.903483718633651733e-02 1.188082173466682434e-01 -1.217779368162155151e-01 2.481925636529922485e-01
1.485127490013837814e-02 -1.787580400705337524e-01 -1.413886845111846924e-01 -5.179779231548309326e-02 -2.022804021835327148e-01 1.072388887405395508e-01 -8.113618940114974976e-03 1.284500658512115479e-01 2.471996098756790161e-01 -6.800217181444168091e-02 -1.527219861745834351e-01 9.724429249763488770e-02 -3.336659371852874756e-01 -2.380826920270919800e-01 -1.768659800291061401e-01 -8.791718631982803345e-03 -4.411805570125579834e-01 4.467740654945373535e-03 -2.404568195343017578e-01 -9.378122538328170776e-02 -9.066580096259713173e-04 1.327372789382934570e-01 -2.356540858745574951e-01 2.286243587732315063e-01 -3.978579118847846985e-02 5.199763178825378418e-02 -2.349499166011810303e-01 1.162471845746040344e-01 2.896431386470794678e-01 6.276565045118331909e-02 -1.753418147563934326e-01 -2.305053174495697021e-03
-1.740815788507461548e-01 1.068498753011226654e-02 -3.307360783219337463e-02 -1.474123448133468628e-01 2.052812725305557251e-01 1.744275540113449097e-01 -2.348231822252273560e-01 -1.807777136564254761e-01 3.516219258308410645e-01 4.995515197515487671e-02 4.301097989082336426e-02 -2.442144602537155151e-01 3.135426342487335205e-02 -2.454032450914382935e-01 -3.932335972785949707e-02 7.633631676435470581e-02 -8.145335013978183270e-04 -2.310571670532226562e-01 -1.541603505611419678e-01 -2.957545220851898193e-01 -8.415076136589050293e-02 -1.426085382699966431e-01 -4.588932543992996216e-02 1.922777295112609863e-01 -1.614396870136260986e-01 -7.531102746725082397e-02 -3.697514832019805908e-01 -2.137496024370193481e-01 1.585772037506103516e-01 -2.063345313072204590e-01 1.121195033192634583e-02 -1.306163370609283447e-01
1.105096191167831421e-01 2.794240601360797882e-02 -6.179169192910194397e-02 -3.122169077396392822e-01 -1.112513318657875061e-01 -1.614999026060104370e-02 -9.814623743295669556e-02 8.262418210506439209e-02 8.196860551834106445e-02 4.124428629875183105e-01 -2.116747200489044189e-01 -1.174052134156227112e-01 -1.504620462656021118e-01 5.782934278249740601e-02 2.755338326096534729e-02 -4.375854134559631348e-02 1.821486800909042358e-01 -2.647530138492584229e-01 -2.067736238241195679e-01 -9.241746366024017334e-02 -3.488267958164215088e-01 -8.578348904848098755e-02 -2.154357880353927612e-01 3.969115391373634338e-02 -1.657472103834152222e-01 -1.175814047455787659e-01 -2.834804356098175049e-01 -1.575800776481628418e-01 2.033041566610336304e-01 -1.978954076766967773e-01 -9.323166683316230774e-03 1.840356886386871338e-01
5.326080322265625000e-02 -1.870650425553321838e-02 -8.456272073090076447e-03 3.389786183834075928e-01 3.770243749022483826e-02 3.549911826848983765e-02 -3.212738633155822754e-01 2.951428107917308807e-02 -1.410105377435684204e-01 3.874985128641128540e-02 -7.777643203735351562e-02 9.937050938606262207e-02 -1.756421476602554321e-01 -2.652697823941707611e-02 2.291488833725452423e-02 -8.885604143142700195e-02 -1.955968886613845825e-01 -4.411650896072387695e-01 -3.281759619712829590e-01 1.310627311468124390e-01 4.413981735706329346e-02 -1.437737792730331421e-01 -1.638952493667602539e-01 3.738691508769989014e-01 -7.821014523506164551e-02 9.005445241928100586e-02 -8.928676694631576538e-02 4.075515549629926682e-03 3.654901683330535889e-02 -1.503583490848541260e-01 -1.303799152374267578e-01 2.959794402122497559e-01
-1.729607433080673218e-01 -1.645147427916526794e-02 -8.468424528837203979e-02 -2.499713152647018433e-01 7.332509011030197144e-02 3.239986896514892578e-01 -7.806424796581268311e-02 7.798312604427337646e-02 7.646946609020233154e-02 2.097611576318740845e-01 -9.633996337652206421e-02 6.218015402555465698e-02 -1.039410382509231567e-01 -2.929390966892242432e-01 -1.251475363969802856e-01 -1.541887968778610229e-01 -1.136064827442169189e-01 -1.607205420732498169e-01 2.634436078369617462e-02 -1.323720663785934448e-01 -2.542989552021026611e-01 -1.155214980244636536e-01 1.421487331390380859e-01 2.494734823703765869e-01 -1.105947345495223999e-01 5.564980581402778625e-02 -2.360820621252059937e-01 1.955155283212661743e-01 2.267087101936340332e-01 2.612530589103698730e-01 -3.446163833141326904e-01 -1.160662397742271423e-01
4.696475341916084290e-02 -4.922254756093025208e-02 5.512378737330436707e-02 -2.337615936994552612e-01 1.799735575914382935e-01 3.791957795619964600e-01 -1.466259360313415527e-01 1.559423096477985382e-02 3.558456599712371826e-01 -1.723206043243408203e-01 -1.151047125458717346e-01 1.632119417190551758e-01 -1.719932258129119873e-02 -3.470969200134277344e-01 -1.735503673553466797e-01 1.825256273150444031e-02 9.360095858573913574e-02 -1.940604597330093384e-01 -2.872976660728454590e-01 -1.603477867320179939e-03 -3.575902283191680908e-01 4.437899962067604065e-02 -1.243687123060226440e-01 -8.539090305566787720e-02 -7.998604327440261841e-02 1.136684268712997437e-01 4.515828192234039307e-02 1.121538430452346802e-01 1.522581279277801514e-01 2.084340304136276245e-01 2.218873240053653717e-02 9.856472164392471313e-02
1.841249316930770874e-01 -2.897931039333343506e-01 9.558834880590438843e-02 -2.203921973705291748e-01 1.465909779071807861e-01 -3.315484523773193359e-02 -1.637785285711288452e-01 8.524239808320999146e-02 1.144518181681632996e-01 -5.849380418658256531e-02 1.762463152408599854e-02 5.556544288992881775e-02 -1.893337629735469818e-02 -2.129524201154708862e-01 3.128272891044616699e-01 9.041346609592437744e-02 6.426419317722320557e-02 1.417394578456878662e-01 -1.878539472818374634e-01 -1.223353222012519836e-01 -3.069548606872558594e-01 -2.365783900022506714e-01 1.035826727747917175e-01 4.366226792335510254e-01 -1.144089251756668091e-01 -2.243349887430667877e-02 -1.745646297931671143e-01 -1.486254483461380005e-01 3.774670511484146118e-02 8.719997853040695190e-02 -3.045946359634399414e-01 -4.552632570266723633e-02
-6.107333675026893616e-02 -3.521946072578430176e-01 -4.865462891757488251e-03 1.407240331172943115e-02 -6.666225939989089966e-02 2.162984609603881836e-01 -9.142541140317916870e-02 2.647667527198791504e-01 1.361548155546188354e-01 2.455186098814010620e-01 -1.559372395277023315e-01 -2.463835664093494415e-02 -1.697406359016895294e-02 -4.164791107177734375e-02 -4.393738806247711182e-01 -2.069309502840042114e-01 -6.278345733880996704e-02 -3.873402625322341919e-02 -2.330984324216842651e-01 1.300745159387588501e-01 -1.484067589044570923e-01 1.065533086657524109e-01 -2.393159121274948120e-01 2.812551856040954590e-01 -8.683097548782825470e-03 4.907336086034774780e-03 -6.733870506286621094e-02 -1.301228404045104980e-01 3.546094596385955811e-01 -5.265848338603973389e-02 1.338539272546768188e-02 6.299186497926712036e-02
-2.445868849754333496e-01 -4.434332251548767090e-02 1.690594255924224854e-01 -3.189497590065002441e-01 2.603165805339813232e-01 9.812465310096740723e-02 -2.739348411560058594e-01 8.963751792907714844e-02 2.387233227491378784e-01 -1.476484388113021851e-01 -1.981271058320999146e-01 2.226206362247467041e-01 -3.151721954345703125e-01 7.177543826401233673e-03 -6.870932877063751221e-02 3.847916051745414734e-02 -7.879205793142318726e-02 1.471467129886150360e-02 -1.104123070836067200e-01 -1.025690417736768723e-02 -5.772035941481590271e-02 -3.182062804698944092e-01 -8.311850577592849731e-02 3.161994814872741699e-01 -3.660351783037185669e-02 -9.044749289751052856e-02 1.870449185371398926e-01 -1.298606991767883301e-01 1.895869970321655273e-01 -2.678513340651988983e-02 -4.987944848835468292e-03 -2.144493162631988525e-01
2.544210851192474365e-01 -1.048759445548057556e-01 5.580660700798034668e-02 3.802900388836860657e-02 8.630754053592681885e-02 4.643058776855468750e-02 -1.391939520835876465e-01 3.192566707730293274e-02 1.239103898406028748e-01 -2.086592167615890503e-01 2.882002890110015869e-01 2.094516754150390625e-01 -2.609134316444396973e-01 -9.744209051132202148e-02 -1.362323462963104248e-01 -1.402804106473922729e-01 1.947359144687652588e-01 -1.568960547447204590e-01 -2.930646836757659912e-01 4.771446809172630310e-02 -3.338123857975006104e-01 -3.209492266178131104e-01 -2.391467429697513580e-02 1.493055075407028198e-01 -1.236794982105493546e-02 -1.159184873104095459e-01 -1.874096691608428955e-01 -1.261046081781387329e-01 2.617500126361846924e-01 1.674887984991073608e-01 1.058189664036035538e-03 1.972165107727050781e-01
-1.259198784828186035e-01 -1.180900633335113525e-02 3.653702735900878906e-01 -1.532932221889495850e-01 2.373852282762527466e-01 1.337298303842544556e-01 -7.177700847387313843e-02 7.078848034143447876e-02 2.764338441193103790e-02 4.123504459857940674e-02 -2.612287402153015137e-01 -1.617155224084854126e-01 -5.441455915570259094e-02 -3.266310691833496094e-01 1.745386868715286255e-01 -6.539973616600036621e-02 3.942381218075752258e-02 -1.433198302984237671e-01 -3.582887649536132812e-01 -2.103251405060291290e-02 -2.546909749507904053e-01 -2.567115426063537598e-01 3.634313493967056274e-02 3.044479787349700928e-01 -1.381839960813522339e-01 5.656497925519943237e-02 -1.230607926845550537e-01 5.217644851654767990e-03 2.481811344623565674e-01 -7.624085992574691772e-02 1.087033599615097046e-01 9.482227265834808350e-02
3.314924240112304688e-01 -1.249365210533142090e-01 6.298211216926574707e-02 -1.241537258028984070e-01 1.756919175386428833e-01 6.399452220648527145e-03 -4.002064466476440430e-01 -1.697909533977508545e-01 1.458066552877426147e-01 -1.085681468248367310e-01 -2.722055017948150635e-01 7.427541911602020264e-02 -4.489246010780334473e-02 -2.532247304916381836e-01 -8.348135650157928467e-02 3.073946833610534668e-01 1.977719515562057495e-01 -8.309482038021087646e-02 -1.829454004764556885e-01 -1.469939500093460083e-01 -2.134644985198974609e-01 9.145622700452804565e-02 -3.168732523918151855e-01 3.076507337391376495e-02 -1.556043792515993118e-02 7.002710551023483276e-02 -1.873419582843780518e-01 -2.005716115236282349e-01 9.075720794498920441e-03 -2.943979203701019287e-02 -9.867899864912033081e-02 8.615253865718841553e-02
-5.819419026374816895e-02 -2.376889735460281372e-01 5.645750090479850769e-02 3.563979268074035645e-02 1.664195358753204346e-01 1.067395880818367004e-01 -4.329203963279724121e-01 6.955808494240045547e-03 -3.785153105854988098e-02 -1.409082263708114624e-01 -1.303379982709884644e-01 -1.635368615388870239e-01 -4.034201800823211670e-01 -1.234699562191963196e-01 -1.900296285748481750e-02 -4.133616015315055847e-02 -7.017291337251663208e-02 -1.150660738348960876e-01 -1.536687612533569336e-01 -2.654596269130706787e-01 -3.229720517992973328e-02 -2.571432888507843018e-01 -5.139399692416191101e-02 1.247220784425735474e-01 -4.954979522153735161e-04 -2.733250260353088379e-01 -1.560742855072021484e-01 -3.583045899868011475e-01 7.948289066553115845e-02 -1.167954280972480774e-01 5.175473168492317200e-02 -1.277669519186019897e-01
1.004281863570213318e-01 -1.587087363004684448e-01 -2.202333807945251465e-01 4.678749479353427887e-03 -1.652237214148044586e-02 8.119687438011169434e-02 -2.599695324897766113e-01 -4.560823738574981689e-02 -3.730659559369087219e-02 1.659395694732666016e-01 -2.963425219058990479e-01 5.134943127632141113e-02 -1.137566342949867249e-01 7.745829410851001740e-03 -3.163016960024833679e-02 2.872780561447143555e-01 -1.944468617439270020e-01 -2.652957737445831299e-01 -3.024162948131561279e-01 -1.161169260740280151e-01 -3.343955576419830322e-01 -6.492181122303009033e-02 5.478727072477340698e-02 2.421661168336868286e-01 -1.449833344668149948e-02 9.980536252260208130e-02 -1.579099521040916443e-02 -2.249315679073333740e-01 3.053421080112457275e-01 -1.401526480913162231e-01 1.805552244186401367e-01 1.626492887735366821e-01
-3.696414083242416382e-02 -3.718562796711921692e-02 3.269417881965637207e-01 -1.727422922849655151e-01 1.671522408723831177e-01 -9.248050302267074585e-02 -1.409564316272735596e-01 6.360051035881042480e-02 1.361439675092697144e-01 -9.916174411773681641e-02 -6.186173297464847565e-03 -1.572515219449996948e-01 -2.979607582092285156e-01 -3.014358878135681152e-01 -2.827818095684051514e-01 1.993880867958068848e-01 -7.062399294227361679e-03 -1.860679537057876587e-01 -5.453479290008544922e-02 1.286560744047164917e-01 -1.215348541736602783e-01 -7.373384386301040649e-02 -3.758489787578582764e-01 1.325357407331466675e-01 4.857697710394859314e-02 7.043676916509866714e-03 -6.453777104616165161e-02 -4.042165577411651611e-01 9.796002507209777832e-02 7.444241642951965332e-02 -1.553924828767776489e-01 -7.162873446941375732e-02
4.987188801169395447e-02 2.367207966744899750e-02 6.689598783850669861e-03 -1.442853827029466629e-03 -5.496152117848396301e-02 -1.084940284490585327e-01 -2.528965473175048828e-01 2.733027748763561249e-02 1.867570430040359497e-01 -1.992971450090408325e-01 8.849313855171203613e-02 1.464210301637649536e-01 -7.781913876533508301e-02 -8.837091922760009766e-02 -1.039024218916893005e-01 -8.472996950149536133e-02 -1.360817551612854004e-01 -4.522410631179809570e-01 -7.041780650615692139e-02 -3.070984221994876862e-02 -7.509230077266693115e-02 1.637974753975868225e-03 -4.098771214485168457e-01 2.305629998445510864e-01 8.300452493131160736e-03 2.855778932571411133e-01 -8.185806125402450562e-02 -3.409707546234130859e-01 1.753309667110443115e-01 1.719227991998195648e-02 -1.200109496712684631e-01 2.755645513534545898e-01
1.937085986137390137e-01 -8.353319019079208374e-02 -2.653254009783267975e-02 -7.084426283836364746e-02 -2.601458504796028137e-02 8.829086273908615112e-02 -2.491930127143859863e-02 -5.769386887550354004e-02 9.808736294507980347e-02 -1.777096837759017944e-01 2.835972234606742859e-02 2.740268409252166748e-01 1.163220927119255066e-01 -2.021500617265701294e-01 1.810572147369384766e-01 6.264821439981460571e-02 6.813853234052658081e-02 -3.199214637279510498e-01 -2.775718867778778076e-01 3.537487983703613281e-01 -1.632225960493087769e-01 -2.866583764553070068e-01 -1.327995806932449341e-01 1.528892219066619873e-01 -9.786953777074813843e-02 3.333925455808639526e-02 -2.689691781997680664e-01 -2.435596883296966553e-01 2.839558422565460205e-01 -9.356191381812095642e-03 -2.073334604501724243e-01 6.397096812725067139e-02
4.375613853335380554e-02 -2.620369009673595428e-02 -8.978650718927383423e-02 3.309508040547370911e-02 -1.211010068655014038e-01 3.341165557503700256e-02 -1.179914027452468872e-01 2.851174771785736084e-01 -1.430485583841800690e-02 -2.550161071121692657e-02 -2.836644463241100311e-02 -8.850804716348648071e-02 -1.759507320821285248e-02 1.810201071202754974e-02 -3.057084381580352783e-01 -2.733523845672607422e-01 1.433308124542236328e-01 2.178599592298269272e-03 -3.118794560432434082e-01 1.341811865568161011e-01 -2.553495168685913086e-01 -1.406173408031463623e-01 -3.268231451511383057e-02 3.681010901927947998e-01 -4.874316975474357605e-02 -1.012882404029369354e-02 -3.475832641124725342e-01 -2.735240161418914795e-01 2.234677970409393311e-01 -2.794948816299438477e-01 -7.408307399600744247e-03 -1.239084526896476746e-01
8.560637384653091431e-02 -2.591130733489990234e-01 -1.269270479679107666e-01 -5.170750431716442108e-03 -1.391698867082595825e-01 2.010983675718307495e-01 -1.552772819995880127e-01 -2.280336320400238037e-01 -6.311599910259246826e-02 -8.009636402130126953e-02 -3.625527620315551758e-01 -1.668885201215744019e-01 -3.429766595363616943e-01 -1.378660351037979126e-01 -7.452199608087539673e-02 1.077920105308294296e-02 -2.791375517845153809e-01 -1.936818361282348633e-01 -1.270316392183303833e-01 -9.313210844993591309e-02 -3.351347148418426514e-01 -9.628670662641525269e-02 2.053279131650924683e-01 1.082984581589698792e-01 1.614071242511272430e-02 -2.892174199223518372e-02 -2.390861511230468750e-01 1.148681640625000000e-01 1.944810301065444946e-01 1.586051844060420990e-02 1.665208637714385986e-01 9.218153357505798340e-02
-1.419408917427062988e-01 -3.663498908281326294e-02 1.941516995429992676e-01 1.174010187387466431e-01 7.340782135725021362e-02 2.184742502868175507e-02 -2.031940408051013947e-02 -3.319637104868888855e-02 1.460274606943130493e-01 -3.512275591492652893e-02 -1.198381409049034119e-01 7.511240243911743164e-02 -2.008700966835021973e-01 -1.279464811086654663e-01 7.933169603347778320e-02 -2.123011201620101929e-01 2.529213428497314453e-01 -1.877711862325668335e-01 2.141934819519519806e-02 -1.586474478244781494e-02 -1.510279625654220581e-01 -7.988458871841430664e-02 -1.599824577569961548e-01 2.738706767559051514e-01 -7.810072600841522217e-02 4.440789669752120972e-02 -4.483834803104400635e-01 -2.856476604938507080e-01 3.909153640270233154e-01 -6.685879826545715332e-02 -2.476758956909179688e-01 -1.730212420225143433e-01
-1.533033400774002075e-01 -1.713598072528839111e-01 -1.663223654031753540e-01 -1.156674847006797791e-01 3.903471305966377258e-02 1.648665964603424072e-01 -2.224569171667098999e-01 1.075894013047218323e-01 2.139101177453994751e-01 -2.579511106014251709e-01 7.068476080894470215e-02 -2.353389710187911987e-01 -2.330378741025924683e-01 -1.774933636188507080e-01 -1.306847762316465378e-02 -1.175299957394599915e-01 2.229320704936981201e-01 -5.975909158587455750e-02 -1.397272795438766479e-01 4.346108809113502502e-02 -2.517798840999603271e-01 -2.602496445178985596e-01 -1.468108892440795898e-01 -1.185835432261228561e-02 1.629724949598312378e-01 8.488058298826217651e-02 -4.573870897293090820e-01 5.581922084093093872e-02 1.279834806919097900e-01 3.059779666364192963e-02 -2.111860513687133789e-01 -9.140157699584960938e-02
-9.099989384412765503e-02 -8.886037766933441162e-02 -1.265718638896942139e-01 -2.944332361221313477e-01 -1.365970075130462646e-02 3.300954699516296387e-01 -1.932353824377059937e-01 3.250342234969139099e-02 8.108077943325042725e-02 2.530674338340759277e-01 4.558440297842025757e-02 4.026981070637702942e-02 -1.752772927284240723e-01 -3.055141568183898926e-01 -1.690523773431777954e-01 -1.100898161530494690e-01 -3.583299368619918823e-02 -1.782650351524353027e-01 -8.197348564863204956e-02 -1.048745959997177124e-01 -8.526788651943206787e-02 -1.064743697643280029e-01 1.467322111129760742e-01 2.376829236745834351e-01 -1.761505603790283203e-01 7.030478119850158691e-02 -2.179874479770660400e-01 1.654001921415328979e-01 1.308480203151702881e-01 3.399411439895629883e-01 -3.183210194110870361e-01 -4.712336510419845581e-02
2.441520690917968750e-01 -4.494526684284210205e-01 -1.626549512147903442e-01 2.937984094023704529e-02 -5.876636132597923279e-02 2.541002631187438965e-01 -2.335476279258728027e-01 -4.907900840044021606e-02 4.483608528971672058e-02 -1.730019897222518921e-01 -7.092290371656417847e-02 7.117889821529388428e-02 -1.775397509336471558e-01 1.205051899887621403e-03 -2.715182006359100342e-01 2.197377532720565796e-01 -2.324637323617935181e-01 -7.933897525072097778e-02 -5.725508183240890503e-02 6.576575338840484619e-02 -6.005333736538887024e-02 8.832548558712005615e-02 -1.406357586383819580e-01 2.879788279533386230e-01 -7.723068352788686752e-03 -1.675601154565811157e-01 -3.605000674724578857e-01 -2.041909843683242798e-01 -3.871782869100570679e-02 6.964115053415298462e-02 -3.703142702579498291e-02 3.094598650932312012e-02
-1.969375014305114746e-01 9.267631173133850098e-02 -4.977946518920361996e-04 3.205211088061332703e-02 4.769961908459663391e-02 4.477564245462417603e-02 8.763838559389114380e-03 -2.014738172292709351e-01 2.099656462669372559e-01 -3.635776415467262268e-02 -1.957028359174728394e-01 -4.569847509264945984e-02 -1.420567464083433151e-02 -1.922304779291152954e-01 -2.084140628576278687e-01 -7.491268217563629150e-02 -4.992496967315673828e-02 -3.585431873798370361e-01 -5.158327817916870117e-01 2.015432901680469513e-02 -1.732444316148757935e-01 5.576768517494201660e-02 1.901879906654357910e-01 2.491139173507690430e-01 -8.649831265211105347e-02 9.243151545524597168e-02 -1.181245297193527222e-01 -2.596073448657989502e-01 6.553189456462860107e-02 -3.606861457228660583e-02 -2.710749804973602295e-01 -1.712084114551544189e-01
-1.406781282275915146e-02 -1.260056197643280029e-01 1.129897907376289368e-01 -1.269227713346481323e-01 5.156451370567083359e-03 3.277583420276641846e-01 -2.898212373256683350e-01 2.044458240270614624e-01 1.396397948265075684e-01 -1.624457836151123047e-01 -1.446602791547775269e-01 9.057535976171493530e-02 -2.335290238261222839e-02 -2.308328300714492798e-01 -8.523067086935043335e-02 1.750414967536926270e-01 1.136260330677032471e-01 -5.002697706222534180e-01 -2.484521269798278809e-01 2.655099630355834961e-01 -7.292610127478837967e-03 2.101299352943897247e-02 -1.545608881860971451e-02 -3.892083466053009033e-02 1.412543207406997681e-01 3.136760741472244263e-02 -2.754281759262084961e-01 1.373669654130935669e-01 1.549755334854125977e-01 -6.621417403221130371e-02 4.356949776411056519e-02 -1.069134250283241272e-01
1.202944666147232056e-01 -3.139074444770812988e-01 -7.127077132463455200e-02 -2.392905056476593018e-01 -1.457631438970565796e-01 1.225022301077842712e-01 -9.167943894863128662e-02 7.023791968822479248e-02 2.229373343288898468e-02 4.593133032321929932e-01 -1.754999756813049316e-01 4.722883459180593491e-03 -3.061462566256523132e-02 5.255206301808357239e-02 -1.294063776731491089e-01 6.397288292646408081e-02 -3.419755026698112488e-02 -6.318693608045578003e-02 -4.175686538219451904e-01 -5.542540177702903748e-02 -2.223314791917800903e-01 1.594190299510955811e-01 8.449426293373107910e-02 2.685153186321258545e-01 -1.036955788731575012e-02 -3.041260130703449249e-02 -3.232683241367340088e-01 -3.952962905168533325e-02 2.379633039236068726e-01 1.629515923559665680e-02 -6.922920048236846924e-02 -5.261846631765365601e-02
-4.648501425981521606e-02 -4.290689155459403992e-02 2.029180526733398438e-02 -7.187300920486450195e-02 2.975777350366115570e-02 3.051386587321758270e-02 -1.093663349747657776e-01 1.754545718431472778e-01 4.484691098332405090e-02 -8.897657692432403564e-02 -1.204025298357009888e-01 9.660091996192932129e-02 -9.011039882898330688e-02 2.073213830590248108e-02 -5.962642282247543335e-02 -5.899732187390327454e-02 3.964791297912597656e-01 7.290267199277877808e-02 -3.493604063987731934e-01 8.024422079324722290e-02 -1.933459341526031494e-01 -8.357606828212738037e-02 -1.261367797851562500e-01 1.575723141431808472e-01 -8.242373913526535034e-02 -1.310262382030487061e-01 -5.293248891830444336e-01 -2.225349694490432739e-01 3.518097698688507080e-01 1.020045019686222076e-02 6.775198131799697876e-02 -1.956378072500228882e-01
-1.835599988698959351e-01 4.201605543494224548e-02 4.486643522977828979e-02 5.211024358868598938e-02 9.235697239637374878e-02 1.901725977659225464e-01 -2.525334060192108154e-01 2.285806536674499512e-01 1.076124683022499084e-01 -2.469366230070590973e-02 -2.137113809585571289e-01 3.452178835868835449e-01 -2.669110000133514404e-01 -2.096474617719650269e-01 3.883689641952514648e-02 -4.790487512946128845e-02 -8.920747041702270508e-02 -9.648583829402923584e-02 -6.332539767026901245e-02 -1.725498586893081665e-01 -2.044225037097930908e-01 -2.232208997011184692e-01 -1.945990175008773804e-01 1.290464699268341064e-01 -2.389208413660526276e-02 -2.296793162822723389e-01 -2.424621433019638062e-01 -2.851257324218750000e-01 6.018584594130516052e-02 3.162446618080139160e-01 -9.177739173173904419e-02 -2.016297355294227600e-02
7.698448002338409424e-02 -2.600486874580383301e-01 4.669431224465370178e-02 -2.011543512344360352e-01 -1.552310436964035034e-01 1.155309900641441345e-01 -1.652847044169902802e-02 2.101177126169204712e-01 1.323949098587036133e-01 2.936457395553588867e-01 -1.395817250013351440e-01 -9.540670365095138550e-02 -1.292944103479385376e-01 -1.456979215145111084e-01 -4.213738441467285156e-02 6.854561716318130493e-02 -7.381359487771987915e-02 -3.063158392906188965e-01 -4.888296127319335938e-01 -1.328193098306655884e-01 -2.303241938352584839e-01 1.541266143321990967e-01 2.186435647308826447e-02 1.195085346698760986e-01 -1.370066702365875244e-01 -2.048662155866622925e-01 -2.926495075225830078e-01 7.041082531213760376e-02 8.125557750463485718e-02 2.622442319989204407e-03 1.267323493957519531e-01 6.104586645960807800e-02
-1.494131982326507568e-01 -1.839462071657180786e-01 2.278764694929122925e-01 -1.453195363283157349e-01 5.395201966166496277e-02 2.241443395614624023e-01 -1.934277117252349854e-01 -3.734864294528961182e-02 2.980915904045104980e-01 1.593089662492275238e-02 -1.121371909976005554e-01 -3.319756686687469482e-01 9.547703713178634644e-02 5.137236788868904114e-02 7.241898030042648315e-02 -6.966651231050491333e-02 -7.433870434761047363e-02 -1.590728461742401123e-01 -4.128111302852630615e-01 -1.344117820262908936e-01 -2.557481825351715088e-01 -7.867572456598281860e-02 1.140105202794075012e-01 3.788531124591827393e-01 -3.233376517891883850e-02 -5.605437234044075012e-02 -1.756691485643386841e-01 -1.029328033328056335e-01 1.984853297472000122e-01 6.503012776374816895e-02 6.484857946634292603e-02 -6.463277339935302734e-02
-3.536481410264968872e-02 -2.978819310665130615e-01 6.483688205480575562e-02 -7.861080020666122437e-02 2.771863900125026703e-02 1.357959359884262085e-01 -3.198167681694030762e-02 1.457546800374984741e-01 1.897659003734588623e-01 -1.584290340542793274e-02 1.732185781002044678e-01 1.005223765969276428e-01 -4.358060285449028015e-02 -1.963035613298416138e-01 -1.897541582584381104e-01 1.187496334314346313e-01 1.686971634626388550e-01 -2.215520143508911133e-01 -4.216735810041427612e-02 -3.321669101715087891e-01 -8.847064524888992310e-02 -2.683846354484558105e-01 5.443923175334930420e-02 2.352218776941299438e-01 -2.418255619704723358e-02 2.150589823722839355e-01 -2.965417802333831787e-01 -2.066833153367042542e-02 2.137931585311889648e-01 -3.328511118888854980e-01 -2.638027966022491455e-01 4.632702097296714783e-02
-1.531392633914947510e-01 -8.757504820823669434e-02 1.328258961439132690e-01 -2.221318036317825317e-01 2.464920282363891602e-02 3.304414153099060059e-01 -2.635143399238586426e-01 9.239215403795242310e-02 1.512211561203002930e-01 -6.223967298865318298e-03 2.701830267906188965e-01 -1.091539859771728516e-01 -1.299808621406555176e-01 -1.835177987813949585e-01 -1.713134348392486572e-02 -1.377050876617431641e-01 1.011624559760093689e-02 -3.058576285839080811e-01 -2.105373740196228027e-01 -1.898742467164993286e-01 6.527137756347656250e-02 -1.503572613000869751e-01 2.461024187505245209e-02 4.767956212162971497e-02 -2.215927392244338989e-01 1.310419887304306030e-01 -1.995899528264999390e-01 -8.178438246250152588e-02 5.094661191105842590e-02 -3.418951630592346191e-01 -2.252619266510009766e-01 2.228486984968185425e-01
-2.049249596893787384e-02 -2.179241180419921875e-01 1.215989887714385986e-01 -7.988589257001876831e-02 -1.324362009763717651e-01 1.308806147426366806e-02 -7.228616625070571899e-02 1.155659928917884827e-01 3.688057661056518555e-01 -2.324334233999252319e-01 -5.097214505076408386e-02 5.754109844565391541e-02 -1.068345829844474792e-01 -9.164573997259140015e-02 -9.775696694850921631e-02 -3.788055852055549622e-02 7.306316494941711426e-02 -1.074537634849548340e-01 -1.455806940793991089e-01 -5.868173390626907349e-02 -1.585111469030380249e-01 -5.377711653709411621e-01 -8.053680509328842163e-02 3.119726292788982391e-02 -5.745921656489372253e-02 1.027420088648796082e-01 -2.050507068634033203e-01 1.837863586843013763e-02 1.724483966827392578e-01 1.405057124793529510e-02 -4.336267411708831787e-01 -1.742404848337173462e-01
1.156169995665550232e-01 -1.406266391277313232e-01 6.476796418428421021e-02 -2.758341729640960693e-01 -7.105787098407745361e-02 1.071133613586425781e-01 -2.392692416906356812e-01 -8.073807694017887115e-03 1.760242134332656860e-01 2.962178885936737061e-01 -1.139023452997207642e-01 1.791661232709884644e-01 1.944683492183685303e-02 -2.917933836579322815e-02 9.497717022895812988e-02 2.995008043944835663e-02 1.252766698598861694e-01 -2.516099512577056885e-01 -2.594933211803436279e-01 -7.206011563539505005e-02 -2.743515074253082275e-01 -2.082774043083190918e-01 8.563377708196640015e-02 -3.758444264531135559e-02 -2.938140742480754852e-02 5.517067760229110718e-02 -4.649599492549896240e-01 -7.575489580631256104e-02 1.193101033568382263e-01 -2.358875423669815063e-01 1.074188426136970520e-01 2.271861881017684937e-01
3.015569411218166351e-02 -2.501597404479980469e-01 9.617511183023452759e-03 -2.331455200910568237e-01 -1.774859279394149780e-01 -1.412678044289350510e-02 -2.417358011007308960e-01 4.953934252262115479e-02 -1.427198052406311035e-01 -1.749594062566757202e-01 -1.861599683761596680e-01 1.371680945158004761e-01 -1.352724879980087280e-01 -5.071596503257751465e-01 6.517811864614486694e-02 -9.553432464599609375e-02 1.293028742074966431e-01 -2.498395740985870361e-01 -7.683737576007843018e-02 -2.014216035604476929e-01 -2.104503065347671509e-01 -1.580254584550857544e-01 1.415310706943273544e-02 1.517450660467147827e-01 -1.061744019389152527e-01 -8.336713910102844238e-02 8.184013515710830688e-02 -2.559741735458374023e-01 2.629535496234893799e-01 -7.589470595121383667e-02 3.188702091574668884e-02 -1.080203577876091003e-01
-9.498812258243560791e-02 7.489130832254886627e-03 -1.461543738842010498e-01 -9.998284280300140381e-02 -4.203818738460540771e-02 1.044307872653007507e-01 -2.858324050903320312e-01 -6.015282496809959412e-02 3.235603868961334229e-01 4.858816415071487427e-02 -1.374725699424743652e-01 -1.079509928822517395e-01 4.980690032243728638e-02 6.286875810474157333e-03 -1.662593185901641846e-01 -7.033125497400760651e-03 1.257127374410629272e-01 -2.184127122163772583e-01 -4.394011199474334717e-01 -1.132827177643775940e-01 -1.211236640810966492e-01 2.604542113840579987e-02 -2.015102654695510864e-01 2.299542725086212158e-01 -2.527095377445220947e-01 -8.499272167682647705e-02 -3.510775864124298096e-01 -8.994108997285366058e-03 2.341328933835029602e-02 -1.773484647274017334e-01 7.093778997659683228e-02 -2.899172604084014893e-01
-9.109900891780853271e-02 -1.122648641467094421e-01 -9.655175358057022095e-02 -1.403602063655853271e-01 2.416302263736724854e-01 7.015024125576019287e-02 -3.986875414848327637e-01 -3.354596719145774841e-02 2.953066490590572357e-02 -3.736290633678436279e-01 -1.231671646237373352e-01 -8.477572351694107056e-03 -1.304211616516113281e-01 -3.097231686115264893e-01 -3.456258177757263184e-01 5.715811625123023987e-02 1.100499555468559265e-01 -1.680102050304412842e-01 -2.079684883356094360e-01 -6.764718890190124512e-02 -3.173401057720184326e-01 5.261931195855140686e-02 -1.026085540652275085e-01 -9.110545367002487183e-02 -2.277958244085311890e-01 -5.319398269057273865e-02 5.886846408247947693e-02 1.433139294385910034e-01 -3.110512532293796539e-02 1.187641471624374390e-01 -5.427077040076255798e-02 1.676468998193740845e-01
-1.295654922723770142e-01 4.139216989278793335e-02 1.590575426816940308e-01 1.579679697751998901e-01 -7.564248889684677124e-02 1.557929813861846924e-01 -8.846620470285415649e-02 2.250569015741348267e-01 -2.550051361322402954e-02 9.784794412553310394e-03 -9.682111442089080811e-02 2.094535157084465027e-02 1.008280962705612183e-01 -1.482253819704055786e-01 -2.007640600204467773e-01 -7.757883984595537186e-03 3.114860504865646362e-03 3.179948776960372925e-02 -4.656876921653747559e-01 -2.106591314077377319e-01 -1.933281570672988892e-01 1.347898542881011963e-01 -2.533468417823314667e-02 4.391091167926788330e-01 2.164047397673130035e-02 6.320249289274215698e-02 -2.830525040626525879e-01 -2.086738869547843933e-02 3.904849290847778320e-01 4.233377799391746521e-02 -6.879973411560058594e-02 6.653311848640441895e-02
1.912982761859893799e-01 -1.869994997978210449e-01 5.309850350022315979e-02 -7.259636372327804565e-02 1.692971885204315186e-01 2.502734959125518799e-02 -2.637127041816711426e-01 -1.369318366050720215e-02 6.605535000562667847e-02 -3.252246975898742676e-01 1.773188561201095581e-01 2.289850115776062012e-01 -2.505183219909667969e-01 -7.326145470142364502e-02 -9.758478403091430664e-02 -2.344734519720077515e-01 1.799067258834838867e-01 -2.284884005784988403e-01 -1.921174377202987671e-01 6.898282468318939209e-02 -3.603824675083160400e-01 -3.518778085708618164e-01 -1.000970974564552307e-01 1.022423207759857178e-01 -1.163525041192770004e-02 -8.405594527721405029e-02 -1.173559352755546570e-01 -5.407246202230453491e-02 1.283409148454666138e-01 1.439364552497863770e-01 6.726119667291641235e-02 1.693259179592132568e-01
2.431033104658126831e-01 -2.876107394695281982e-01 -7.048746198415756226e-02 -1.353019196540117264e-02 6.179679185152053833e-02 1.035004332661628723e-01 -1.467841565608978271e-01 9.872525930404663086e-02 1.403813660144805908e-01 -4.135232046246528625e-02 5.389279499650001526e-02 3.738514333963394165e-02 1.061143055558204651e-01 -6.784128397703170776e-02 1.493860334157943726e-01 -1.636381000280380249e-01 2.361039221286773682e-01 -3.972805440425872803e-01 -6.842675060033798218e-02 2.066591829061508179e-01 -2.076511681079864502e-01 -3.119683861732482910e-01 5.892705544829368591e-02 3.570495843887329102e-01 -1.264807879924774170e-01 -5.804204195737838745e-02 -2.100433260202407837e-01 -1.853064894676208496e-01 3.251720964908599854e-02 2.380276918411254883e-01 -5.192961916327476501e-02 -1.610251814126968384e-01
-1.766201704740524292e-01 -9.711489826440811157e-02 -3.284112736582756042e-02 -2.435423880815505981e-01 4.837628081440925598e-02 3.346585929393768311e-01 -6.701032072305679321e-02 6.856626830995082855e-03 -2.415088238194584846e-03 2.026749253273010254e-01 -2.993645891547203064e-02 1.059083342552185059e-01 -1.123215928673744202e-01 -3.005879223346710205e-01 -2.737026512622833252e-01 -1.599570363759994507e-01 -1.076344698667526245e-01 -1.903149783611297607e-01 -1.112564373761415482e-02 -1.593319326639175415e-01 -2.254411578178405762e-01 -2.277275361120700836e-02 -4.045161604881286621e-02 3.089684247970581055e-01 -6.528474390506744385e-02 6.282372027635574341e-02 -1.725814044475555420e-01 2.717389166355133057e-01 2.781136631965637207e-01 1.847575008869171143e-01 -2.799281775951385498e-01 -3.324343590065836906e-03
-5.208404362201690674e-02 -4.339956864714622498e-02 -1.273140609264373779e-01 -1.277730017900466919e-01 1.286374181509017944e-01 -5.691658332943916321e-02 -2.004188299179077148e-01 4.899298772215843201e-02 -7.505235262215137482e-03 -2.931321859359741211e-01 1.073863059282302856e-01 -1.143145561218261719e-01 -1.782787144184112549e-01 -1.233958825469017029e-02 -5.912228301167488098e-02 -2.133851349353790283e-01 3.518910109996795654e-01 -4.730416834354400635e-02 -2.211730182170867920e-01 1.312677860260009766e-01 -4.220717549324035645e-01 -2.760669887065887451e-01 -5.666576325893402100e-02 2.346150279045104980e-01 -5.306578800082206726e-02 -1.214084550738334656e-01 -3.701986074447631836e-01 -2.896062284708023071e-02 1.986613273620605469e-01 -4.763985052704811096e-02 1.190935634076595306e-02 8.259262144565582275e-02
-1.307329833507537842e-01 4.086280241608619690e-02 9.912471473217010498e-02 4.284152388572692871e-02 9.424268454313278198e-02 3.207544386386871338e-01 -2.907530069351196289e-01 1.219115853309631348e-01 1.794464886188507080e-01 -3.170459717512130737e-02 -4.989077150821685791e-02 3.298465311527252197e-01 -3.701224029064178467e-01 -1.011943146586418152e-01 1.760453358292579651e-02 -1.291430145502090454e-01 -2.476205080747604370e-01 -1.638733148574829102e-01 -3.877873765304684639e-03 -3.623087704181671143e-02 -3.042173683643341064e-01 -2.327419221401214600e-01 -8.650422096252441406e-02 1.307622343301773071e-01 -1.117808967828750610e-01 -2.250043600797653198e-01 7.825490087270736694e-02 -1.852071434259414673e-01 9.127134084701538086e-02 2.181081771850585938e-01 -1.580658555030822754e-01 6.685545295476913452e-02
-1.146273389458656311e-01 -1.094530895352363586e-01 2.706159278750419617e-02 -5.053989589214324951e-03 6.708464771509170532e-02 2.830375134944915771e-01 -2.832016907632350922e-02 -3.283414244651794434e-02 2.365969270467758179e-01 -4.634720832109451294e-02 6.929861754179000854e-02 6.811030954122543335e-02 4.079067707061767578e-02 -1.111386418342590332e-01 -7.554803788661956787e-02 2.814273163676261902e-02 2.376594953238964081e-02 -1.580082029104232788e-01 -1.268094629049301147e-01 -2.755788862705230713e-01 -2.612538933753967285e-01 -3.272278308868408203e-01 6.148595828562974930e-03 2.875458598136901855e-01 -1.195163354277610779e-01 1.894473433494567871e-01 -3.710110187530517578e-01 -2.588112093508243561e-02 5.694101378321647644e-02 -4.573433101177215576e-02 -2.936636805534362793e-01 -3.793097138404846191e-01
-2.318897098302841187e-02 7.812045514583587646e-02 1.398809105157852173e-01 -2.050448656082153320e-01 1.551454812288284302e-01 2.557505369186401367e-01 1.074725314974784851e-01 3.707776591181755066e-02 2.751258313655853271e-01 1.472635418176651001e-01 -2.365411072969436646e-01 -1.143536493182182312e-01 -3.535908758640289307e-01 -3.511671125888824463e-01 -7.933589071035385132e-02 -2.536859512329101562e-01 -8.335188031196594238e-02 -1.850568503141403198e-01 -1.541016101837158203e-01 -9.258276969194412231e-02 -1.142946630716323853e-01 -4.070480912923812866e-02 -2.356237322092056274e-01 9.229441732168197632e-02 -9.260748326778411865e-02 1.496938895434141159e-02 -2.746713757514953613e-01 2.383166253566741943e-01 1.892309784889221191e-01 5.758226290345191956e-02 -9.969498217105865479e-02 -3.961014747619628906e-02
-1.171664595603942871e-01 1.638074778020381927e-02 6.474637240171432495e-02 -7.906817644834518433e-02 -1.463834941387176514e-01 3.981021046638488770e-01 -1.230816766619682312e-01 -2.972151152789592743e-02 -1.331164781004190445e-02 -1.773725301027297974e-01 2.393652312457561493e-02 9.429751336574554443e-02 -1.346779912710189819e-01 -6.056826934218406677e-02 -3.855151236057281494e-01 -1.286438852548599243e-01 -3.906497359275817871e-02 -3.094331920146942139e-01 -3.474490046501159668e-01 1.626708358526229858e-01 -3.771603703498840332e-01 2.452414296567440033e-02 -5.581407994031906128e-02 -1.378551404923200607e-02 -1.838311366736888885e-02 -4.408728331327438354e-02 -2.295159995555877686e-01 1.921969950199127197e-01 1.489465534687042236e-01 1.855712980031967163e-01 7.406216859817504883e-02 8.314350247383117676e-02
1.222708895802497864e-01 -8.124762773513793945e-02 -6.793541461229324341e-02 5.243147164583206177e-02 1.439870744943618774e-01 -1.998424902558326721e-02 2.813828177750110626e-02 9.985527396202087402e-02 1.171532645821571350e-01 -4.306428730487823486e-01 -1.356498748064041138e-01 -1.981125622987747192e-01 -4.620591104030609131e-01 -1.172303110361099243e-01 8.369916118681430817e-03 -3.530846536159515381e-02 -1.323107331991195679e-01 -3.868167102336883545e-01 -2.713516950607299805e-01 -6.922107934951782227e-02 -6.412104517221450806e-02 -2.888790145516395569e-02 -1.509934514760971069e-01 9.267824143171310425e-02 -5.137431994080543518e-02 -2.246444970369338989e-01 -1.194368451833724976e-01 1.125967428088188171e-01 2.015262097120285034e-01 9.247051179409027100e-02 -1.310285180807113647e-01 -1.597913503646850586e-01
-1.209029927849769592e-03 9.317290037870407104e-02 1.665692590177059174e-02 -3.037032783031463623e-01 7.757245004177093506e-02 3.937977850437164307e-01 -6.016545742750167847e-02 3.438634797930717468e-02 1.472883205860853195e-02 2.880126833915710449e-01 7.323345541954040527e-02 1.055855453014373779e-01 -1.306968033313751221e-01 -2.209107726812362671e-01 -2.020167410373687744e-01 -4.889672622084617615e-02 8.452221006155014038e-02 -2.200342565774917603e-01 -1.230135858058929443e-01 -7.120306044816970825e-02 -1.291287541389465332e-01 1.467042166041210294e-04 7.693413645029067993e-02 2.989538609981536865e-01 -8.415297418832778931e-02 1.033694371581077576e-01 -1.864463984966278076e-01 1.139864027500152588e-01 2.941863238811492920e-01 1.934535652399063110e-01 -3.764247000217437744e-01 7.230439037084579468e-02
2.897771075367927551e-03 -6.947202235460281372e-02 -3.079205565154552460e-02 -2.012068182229995728e-01 -8.389139920473098755e-02 3.934749364852905273e-01 -2.121600359678268433e-01 1.697194725275039673e-01 3.067430257797241211e-01 -1.695842891931533813e-01 -9.843284636735916138e-02 5.760881304740905762e-02 1.016646027565002441e-01 -1.002453640103340149e-01 -7.407961040735244751e-02 8.659052848815917969e-02 7.817707210779190063e-02 -3.444643020629882812e-01 -3.894809484481811523e-01 2.467832416296005249e-01 -7.771641761064529419e-02 6.130178272724151611e-02 -1.361031681299209595e-01 -9.218350797891616821e-02 -9.772631525993347168e-02 3.809871524572372437e-02 -2.196396440267562866e-01 1.157306879758834839e-01 3.003314435482025146e-01 5.891695246100425720e-02 9.014731645584106445e-02 -1.447390671819448471e-02
-6.505902111530303955e-02 -7.259062677621841431e-02 -4.911931604146957397e-02 2.481537312269210815e-02 -1.297356933355331421e-01 2.436197400093078613e-01 -1.871584802865982056e-01 -5.639363452792167664e-02 1.409039199352264404e-01 -1.050027385354042053e-01 2.001422271132469177e-02 -7.819502800703048706e-02 1.422864496707916260e-01 -1.377535611391067505e-01 -2.329891771078109741e-01 2.498811483383178711e-01 1.091762334108352661e-01 -3.136565983295440674e-01 -3.191465139389038086e-01 2.296019718050956726e-02 -8.744041621685028076e-02 1.355793774127960205e-01 2.399936318397521973e-02 3.303138613700866699e-01 1.993906646966934204e-01 -7.542308419942855835e-02 -4.397010207176208496e-01 -1.486627906560897827e-01 7.056374102830886841e-03 1.417953372001647949e-01 -1.834306120872497559e-01 -1.290763169527053833e-01
1.854872405529022217e-01 -8.837933093309402466e-02 5.752897635102272034e-02 6.350220739841461182e-02 2.114436626434326172e-01 5.819975584745407104e-02 -9.425657987594604492e-02 -2.765982598066329956e-02 1.580488979816436768e-01 -9.957442432641983032e-02 2.497333884239196777e-01 1.121627986431121826e-01 -2.807542383670806885e-01 -2.004122436046600342e-01 -1.940192878246307373e-01 -2.419589906930923462e-01 1.742250621318817139e-01 -1.246569752693176270e-01 -2.222598493099212646e-01 -1.526635885238647461e-02 -3.960533142089843750e-01 -3.928513526916503906e-01 -7.825741916894912720e-02 1.892699301242828369e-01 1.720043481327593327e-03 -8.665449917316436768e-02 -2.437587268650531769e-02 -1.801062673330307007e-01 2.175885736942291260e-01 1.155941486358642578e-01 -4.212822765111923218e-02 1.264478117227554321e-01
1.264269649982452393e-01 2.214365638792514801e-03 9.523504972457885742e-02 -1.180865522474050522e-02 8.525516092777252197e-02 6.370929628610610962e-02 -3.853335678577423096e-01 1.789135634899139404e-01 2.038055360317230225e-01 1.082524843513965607e-02 -2.358938306570053101e-01 8.848886936902999878e-03 -1.516662836074829102e-01 -1.199449747800827026e-01 -5.062402486801147461e-01 -8.789187669754028320e-02 7.012332230806350708e-02 -3.801699578762054443e-01 4.903865605592727661e-02 1.064699515700340271e-01 -1.641607731580734253e-01 -9.441004693508148193e-02 -5.578412860631942749e-02 -6.477177143096923828e-02 -9.048653393983840942e-02 1.454441547393798828e-01 -8.361536264419555664e-02 1.808376312255859375e-01 1.166546121239662170e-01 1.836205720901489258e-01 -2.184603810310363770e-01 1.173429414629936218e-01
2.385359853506088257e-01 -3.768092766404151917e-02 8.257258683443069458e-02 -3.756447508931159973e-02 -9.459403902292251587e-02 2.459000051021575928e-01 -8.344058692455291748e-02 1.178169026970863342e-01 1.561181992292404175e-01 -1.084482446312904358e-01 1.761631481349468231e-02 2.259818911552429199e-01 -3.724688664078712463e-02 -1.023689210414886475e-01 7.879120111465454102e-02 1.151188686490058899e-01 1.355550140142440796e-01 3.071498870849609375e-02 -1.059891134500503540e-01 -7.688767276704311371e-03 -1.391800940036773682e-01 -4.582392573356628418e-01 -1.516865640878677368e-01 3.527230322360992432e-01 -2.120064944028854370e-01 -8.828432112932205200e-02 -3.401851654052734375e-01 -3.277210593223571777e-01 2.030830271542072296e-02 3.270668908953666687e-02 -1.117719523608684540e-02 1.987235546112060547e-01
8.506658673286437988e-02 -3.624141216278076172e-01 -1.668402552604675293e-01 -2.136795371770858765e-01 -1.772838085889816284e-02 1.163011044263839722e-01 -9.474746882915496826e-02 -2.283451110124588013e-01 2.113574892282485962e-01 -1.806423515081405640e-01 -3.888835385441780090e-02 -3.082818910479545593e-02 -5.325083062052726746e-02 8.534754067659378052e-02 1.504353582859039307e-01 -1.297340448945760727e-02 2.808698713779449463e-01 -2.665071785449981689e-01 -2.190034985542297363e-01 9.509672969579696655e-02 -6.705818325281143188e-02 -2.398737370967864990e-01 1.406867504119873047e-01 4.510974287986755371e-01 -1.591831594705581665e-01 3.536917269229888916e-02 -9.496353566646575928e-02 -1.068819165229797363e-01 8.646519482135772705e-02 1.960715353488922119e-01 -7.560347020626068115e-02 -9.682516008615493774e-02
-1.011451184749603271e-01 -3.069321811199188232e-01 -1.285611838102340698e-01 -1.143926307559013367e-01 5.656084418296813965e-02 -5.278296768665313721e-02 -2.229384779930114746e-01 -1.223924756050109863e-01 -1.385539472103118896e-01 -1.920697838068008423e-01 -1.309038996696472168e-01 9.210856631398200989e-03 -3.919170051813125610e-02 -2.467264235019683838e-01 -1.194498091936111450e-01 2.988518178462982178e-01 -1.553103476762771606e-01 -3.335243463516235352e-01 2.857506647706031799e-02 1.014816090464591980e-01 -5.636436864733695984e-02 -8.390203118324279785e-03 -2.768683433532714844e-01 3.352358639240264893e-01 9.644051641225814819e-02 3.198872134089469910e-02 -3.338845372200012207e-01 -1.174635961651802063e-01 1.148737072944641113e-01 -1.921831369400024414e-01 -1.266086250543594360e-01 1.243419498205184937e-01
-5.182256922125816345e-03 -7.916446030139923096e-02 4.964020475745201111e-02 1.360203027725219727e-01 -3.710148856043815613e-03 -2.536002360284328461e-02 -1.898382455110549927e-01 1.722045987844467163e-01 2.278302311897277832e-01 -1.445548981428146362e-01 4.764217138290405273e-02 1.417547762393951416e-01 -3.304253220558166504e-01 -1.705974489450454712e-01 -2.531898021697998047e-01 2.573664188385009766e-01 8.269117027521133423e-02 -1.145576313138008118e-01 -1.474090814590454102e-01 -1.412442652508616447e-03 -1.336312387138605118e-02 3.157336963340640068e-03 -1.196388825774192810e-01 2.333078831434249878e-01 -8.145347982645034790e-02 -1.066818609833717346e-01 -4.427525103092193604e-01 -1.805711984634399414e-01 -3.157621622085571289e-02 4.072071611881256104e-01 1.316336989402770996e-01 3.429299220442771912e-02
8.203078806400299072e-02 -1.381684988737106323e-01 4.242397472262382507e-02 -2.116973400115966797e-01 -1.960280388593673706e-01 1.372355222702026367e-01 -2.039101272821426392e-01 -4.166650027036666870e-02 1.828283071517944336e-01 2.463084608316421509e-01 -2.306806594133377075e-01 -9.908147156238555908e-02 -1.107851192355155945e-01 6.072603911161422729e-02 -1.689722761511802673e-02 2.219243347644805908e-01 1.707551181316375732e-01 -3.784718513488769531e-01 -1.969529390335083008e-01 1.278353203088045120e-02 -1.671639680862426758e-01 1.612386107444763184e-01 1.033972352743148804e-01 1.712281554937362671e-01 -4.341827332973480225e-02 -1.364564597606658936e-01 -2.622329294681549072e-01 -2.104469984769821167e-01 2.046753764152526855e-01 -1.932983100414276123e-01 -4.704379662871360779e-02 2.898867428302764893e-01
-3.032445535063743591e-02 5.581516399979591370e-02 -1.147434711456298828e-01 -1.824447512626647949e-01 6.148111820220947266e-02 4.394937157630920410e-01 -5.368642881512641907e-02 5.997609347105026245e-02 1.545375138521194458e-01 3.338431119918823242e-01 1.684529706835746765e-02 7.445057854056358337e-03 -1.230752989649772644e-01 -1.879394501447677612e-01 -1.554367542266845703e-01 -6.673402339220046997e-02 9.404971450567245483e-02 -2.253057211637496948e-01 -1.139228940010070801e-01 -1.179442480206489563e-01 -2.089672982692718506e-01 3.354839235544204712e-02 6.595536600798368454e-03 2.962773442268371582e-01 -7.040744274854660034e-02 1.176212430000305176e-01 -1.271716654300689697e-01 1.670124977827072144e-01 3.025542497634887695e-01 1.301098167896270752e-01 -3.715595901012420654e-01 -5.336716771125793457e-02
1.121750250458717346e-01 -1.596514731645584106e-01 -8.481197804212570190e-02 -1.730105131864547729e-01 7.241526991128921509e-02 6.236527487635612488e-02 -1.502962857484817505e-01 -1.259546577930450439e-01 1.110845133662223816e-01 -2.286865264177322388e-01 1.402816027402877808e-01 1.857573986053466797e-01 -2.085775434970855713e-01 -1.348167061805725098e-01 1.485921889543533325e-01 -3.356302380561828613e-01 2.008236348628997803e-01 -2.172316461801528931e-01 -3.397406041622161865e-01 4.733126983046531677e-02 -2.444638162851333618e-01 -2.911950647830963135e-01 4.843414947390556335e-02 1.291230469942092896e-01 7.313333917409181595e-03 -1.966309994459152222e-01 -1.922728121280670166e-01 2.963287942111492157e-02 2.984762489795684814e-01 8.667047321796417236e-02 -1.356818377971649170e-01 -4.065679386258125305e-02
9.704498201608657837e-02 -2.642216682434082031e-01 1.947835087776184082e-01 -3.998689949512481689e-01 -1.227622572332620621e-02 2.914757132530212402e-01 -2.752377688884735107e-01 1.330922693014144897e-01 1.297554522752761841e-01 -1.149016339331865311e-02 -8.432394266128540039e-02 -1.458407491445541382e-01 -1.625173836946487427e-01 4.944837838411331177e-02 -3.104714676737785339e-02 3.571289777755737305e-02 -1.834181547164916992e-01 -1.278824806213378906e-01 -2.402450889348983765e-01 -6.539985537528991699e-02 -1.300763338804244995e-01 1.650833874009549618e-03 -5.683727562427520752e-02 2.018178403377532959e-01 -1.802525520324707031e-01 -1.577630341053009033e-01 -1.423188298940658569e-01 -2.832573652267456055e-01 -7.148070633411407471e-02 -8.339981734752655029e-02 9.361039847135543823e-02 3.410841524600982666e-01
2.583620324730873108e-02 -2.490738928318023682e-01 2.917391955852508545e-01 3.245911002159118652e-02 1.157534867525100708e-01 1.032309308648109436e-01 -2.406931370496749878e-01 3.125970810651779175e-02 1.044987216591835022e-01 -3.025968559086322784e-02 -5.251163616776466370e-02 1.561927199363708496e-01 -2.105297520756721497e-02 -2.492182254791259766e-01 -4.625277221202850342e-02 -7.877824455499649048e-02 -1.488099545240402222e-01 -5.193207263946533203e-01 2.270136401057243347e-02 -9.427671879529953003e-02 -1.387580782175064087e-01 1.974411010742187500e-01 1.175089031457901001e-01 2.971586585044860840e-01 -5.446529015898704529e-02 1.157406121492385864e-01 -1.187507286667823792e-01 -3.094779253005981445e-01 -6.939721107482910156e-02 -1.567176580429077148e-01 -4.297865554690361023e-02 -1.980439424514770508e-01
-2.337113618850708008e-01 -2.959809601306915283e-01 6.247004121541976929e-02 -1.512043084949254990e-02 4.022723808884620667e-02 -1.920994836837053299e-03 -2.143365144729614258e-01 1.761504411697387695e-01 -4.480171203613281250e-02 7.593274861574172974e-02 -1.115176230669021606e-01 2.928555011749267578e-01 -4.426935315132141113e-01 7.808104902505874634e-02 -9.264636039733886719e-02 -1.390155255794525146e-01 -3.468102589249610901e-02 -2.458010464906692505e-01 -1.708604628220200539e-03 -2.573389112949371338e-01 -2.171666473150253296e-01 4.121943935751914978e-02 2.281884104013442993e-01 2.898191809654235840e-01 -1.625687777996063232e-01 4.348907992243766785e-02 2.722227200865745544e-02 -6.661811470985412598e-02 1.477889269590377808e-01 2.374590374529361725e-02 -4.059639293700456619e-03 -2.653337121009826660e-01
-8.707891218364238739e-03 -1.994218081235885620e-01 6.190921366214752197e-02 -4.650591686367988586e-02 2.227830588817596436e-01 1.096339598298072815e-01 -1.714836657047271729e-01 -5.012729391455650330e-02 2.123415917158126831e-01 -2.222762703895568848e-01 1.140067055821418762e-01 5.294020473957061768e-02 -2.623270153999328613e-01 -5.588107276707887650e-03 1.128384191542863846e-02 -4.411551654338836670e-01 1.619408577680587769e-01 -1.744363754987716675e-01 -2.081793546676635742e-01 6.698378175497055054e-02 -2.001757919788360596e-01 -2.371276617050170898e-01 8.666584640741348267e-02 7.368043810129165649e-02 -1.849567145109176636e-02 -8.705805987119674683e-02 -3.772711455821990967e-01 -9.488572180271148682e-02 1.539712250232696533e-01 2.166701257228851318e-01 -8.466753363609313965e-02 1.894801706075668335e-01
-8.292971551418304443e-02 -4.751308821141719818e-03 2.720876634120941162e-01 -2.614779863506555557e-03 1.286532580852508545e-01 7.032718509435653687e-02 -9.591984748840332031e-02 1.529255211353302002e-01 1.878533214330673218e-01 -6.080380082130432129e-02 -2.405215650796890259e-01 -1.518355160951614380e-01 8.882758207619190216e-03 -2.068239152431488037e-01 1.933045387268066406e-01 -1.507968008518218994e-01 4.807236138731241226e-03 -2.091421931982040405e-01 -3.324538171291351318e-01 2.768838778138160706e-02 -3.563747107982635498e-01 -1.208391785621643066e-01 -7.656534016132354736e-02 3.877053558826446533e-01 -1.602481454610824585e-01 2.152617871761322021e-01 -1.091265603899955750e-01 1.503377873450517654e-02 2.073877006769180298e-01 -1.772323846817016602e-01 1.323204189538955688e-01 1.149140596389770508e-01
7.828362286090850830e-02 -2.714239060878753662e-01 2.481442876160144806e-02 5.067725107073783875e-02 5.973321571946144104e-02 4.335781335830688477e-01 -1.612042337656021118e-01 1.531743556261062622e-01 3.486480414867401123e-01 7.495232671499252319e-02 1.805099472403526306e-02 -3.522763773798942566e-02 -1.547512412071228027e-01 -3.881703913211822510e-01 -2.328123450279235840e-01 3.228991851210594177e-02 -4.984340071678161621e-02 -1.482131034135818481e-01 -2.311859428882598877e-01 -3.898186385631561279e-01 -7.492464780807495117e-02 6.372518092393875122e-02 2.771009318530559540e-02 -1.015064418315887451e-01 -1.855669021606445312e-01 6.628836691379547119e-02 -2.283335290849208832e-02 -1.330963969230651855e-01 8.352514356374740601e-02 -1.227517239749431610e-02 1.864017173647880554e-02 4.751988872885704041e-02
-1.017087921500205994e-01 8.638904988765716553e-02 1.424554139375686646e-01 -6.595394015312194824e-02 -1.499647945165634155e-01 1.996103823184967041e-01 -4.239280819892883301e-01 3.297318518161773682e-01 1.164602041244506836e-01 -3.639834001660346985e-02 9.765514172613620758e-03 7.335644960403442383e-02 -1.298598796129226685e-01 6.649463623762130737e-02 5.438251048326492310e-02 -3.932180348783731461e-03 1.616437733173370361e-01 -8.211632072925567627e-02 -1.550115644931793213e-01 1.362824290990829468e-01 -2.232372313737869263e-01 -3.438986837863922119e-01 -3.071900606155395508e-01 2.845397293567657471e-01 -5.339151248335838318e-02 -3.170762583613395691e-02 1.188646405935287476e-01 -2.060596644878387451e-01 1.496889535337686539e-02 1.893216222524642944e-01 -2.161637097597122192e-01 3.567304462194442749e-03
6.954127550125122070e-02 -1.133356541395187378e-01 1.117039769887924194e-01 -3.202547430992126465e-01 2.644475176930427551e-02 2.215349972248077393e-01 -1.894806772470474243e-01 1.059222817420959473e-01 -1.033282876014709473e-01 -1.056684181094169617e-01 -1.852792054414749146e-01 2.493527485057711601e-03 5.205712467432022095e-02 4.463075846433639526e-02 -3.001387119293212891e-01 -8.329205214977264404e-02 5.376069247722625732e-02 -8.429858833551406860e-02 -2.351264655590057373e-01 -1.050974279642105103e-01 -3.890928328037261963e-01 -4.661132097244262695e-01 1.458392739295959473e-01 -2.809260785579681396e-02 2.055021747946739197e-02 9.804179519414901733e-02 -1.464700847864151001e-01 -6.496439874172210693e-02 6.293625384569168091e-02 -1.338617205619812012e-01 -3.213481232523918152e-02 -2.946496009826660156e-01
1.347474306821823120e-01 -3.719181194901466370e-02 1.543017029762268066e-01 -1.508014500141143799e-01 1.407089531421661377e-01 2.062281668186187744e-01 -4.958440549671649933e-03 1.557210385799407959e-01 -1.239760220050811768e-01 1.450080610811710358e-02 -9.283228777348995209e-03 1.234525591135025024e-01 -2.911223471164703369e-01 -1.192011684179306030e-01 2.397829294204711914e-01 4.052949249744415283e-01 9.477136284112930298e-02 -1.358586456626653671e-02 -1.730002164840698242e-01 -6.174662150442600250e-03 -1.895430386066436768e-01 -1.415568292140960693e-01 -1.038439944386482239e-01 4.306038618087768555e-01 -2.020273357629776001e-01 -1.157977059483528137e-01 -2.305822223424911499e-01 -2.282840013504028320e-01 -7.437880337238311768e-02 -9.362098574638366699e-02 -1.680055856704711914e-01 4.846487566828727722e-02
-2.074428088963031769e-02 -3.575553745031356812e-02 1.318216919898986816e-01 -5.382094159722328186e-02 -2.270513772964477539e-01 2.682146728038787842e-01 -1.345202028751373291e-01 -5.625940859317779541e-02 1.890974789857864380e-01 -2.433957159519195557e-02 -1.504979096353054047e-03 -1.518948227167129517e-01 -7.440515607595443726e-02 -3.030127286911010742e-01 -4.803461208939552307e-02 1.261780858039855957e-01 -1.339681595563888550e-01 -9.630399942398071289e-02 -1.642963439226150513e-01 1.459177397191524506e-02 -1.016761958599090576e-01 2.649433538317680359e-02 1.395907253026962280e-01 3.709833323955535889e-01 2.298136502504348755e-01 1.816640645265579224e-01 -4.068331122398376465e-01 -1.022121533751487732e-01 1.806605011224746704e-01 2.542664110660552979e-02 -2.843358218669891357e-01 -2.444769293069839478e-01
-1.529319584369659424e-01 -4.009296745061874390e-02 -1.019280254840850830e-01 -3.776935935020446777e-01 -1.029438301920890808e-01 1.769650876522064209e-01 -2.221361547708511353e-01 1.393923908472061157e-01 3.106643445789813995e-03 9.498664736747741699e-02 -1.927823573350906372e-01 -6.327435374259948730e-02 -1.017949953675270081e-01 -1.728344708681106567e-01 -3.348227143287658691e-01 -3.093332611024379730e-02 1.456833034753799438e-01 6.777598708868026733e-02 -3.492339253425598145e-01 8.281985670328140259e-02 -5.961266532540321350e-02 1.309671550989151001e-01 1.361139211803674698e-02 2.068872749805450439e-01 2.409579791128635406e-02 -6.026179995387792587e-03 -6.500943005084991455e-02 -1.082225739955902100e-01 4.781126976013183594e-01 1.006448939442634583e-01 1.736051887273788452e-01 -6.345208734273910522e-02
-5.500182975083589554e-03 -5.154225230216979980e-02 1.388946324586868286e-01 -1.752119958400726318e-01 4.521018825471401215e-03 1.310828030109405518e-01 -1.066682338714599609e-01 1.714310497045516968e-01 1.338913440704345703e-01 1.816054880619049072e-01 -2.241880595684051514e-01 -1.246483102440834045e-01 -9.256096184253692627e-02 -1.151879578828811646e-01 -2.698503136634826660e-01 -2.263585105538368225e-02 -8.018733561038970947e-02 -3.086059093475341797e-01 -3.904405832290649414e-01 -2.749809622764587402e-01 -4.201218485832214355e-01 7.189922500401735306e-03 -1.573308855295181274e-01 5.983729660511016846e-02 -1.366183310747146606e-01 -1.465759873390197754e-01 -4.036624357104301453e-02 9.427546709775924683e-02 8.761417865753173828e-02 -1.782365739345550537e-01 1.407693475484848022e-01 1.814925521612167358e-01
2.170512080192565918e-02 -1.946650743484497070e-01 6.353494524955749512e-02 -1.030598878860473633e-01 2.183558233082294464e-02 2.905583977699279785e-01 -1.595933139324188232e-01 1.535366922616958618e-01 2.526991963386535645e-01 -1.908496618270874023e-01 -1.654682159423828125e-01 6.691063940525054932e-02 -1.100293174386024475e-01 -6.542274355888366699e-02 -3.705763444304466248e-02 1.199885979294776917e-01 9.034448117017745972e-02 -4.768920242786407471e-01 -4.451870024204254150e-01 2.521589994430541992e-01 4.667723551392555237e-02 1.011371389031410217e-01 -1.669858233071863651e-03 -1.362703591585159302e-01 4.622605815529823303e-02 4.245477914810180664e-02 -2.406986355781555176e-01 1.405385285615921021e-01 1.831467747688293457e-01 3.180553391575813293e-02 6.170582771301269531e-02 -2.014385908842086792e-02
-9.050563722848892212e-02 -1.067659705877304077e-01 7.194112520664930344e-03 2.403972744941711426e-01 8.555021136999130249e-02 -9.962067008018493652e-02 -1.574750691652297974e-01 5.652561783790588379e-02 1.452220976352691650e-01 3.534847795963287354e-01 1.092235520482063293e-01 -1.694382354617118835e-02 -8.916394412517547607e-02 -1.010102480649948120e-01 3.517834842205047607e-02 1.646662205457687378e-01 1.918302029371261597e-01 -3.985341191291809082e-01 -4.576824009418487549e-01 -9.435889869928359985e-02 4.208473488688468933e-03 1.297480426728725433e-02 -5.021458864212036133e-02 2.852703928947448730e-01 -1.450943350791931152e-01 -3.926300257444381714e-02 -1.602889150381088257e-01 6.174428015947341919e-02 2.981129288673400879e-01 -8.636736124753952026e-02 -1.510475426912307739e-01 5.683595314621925354e-02
1.729042679071426392e-01 -2.101712226867675781e-01 3.052720725536346436e-01 -2.078146338462829590e-01 -9.242948144674301147e-03 -2.867424488067626953e-02 -1.394914835691452026e-01 -1.005035638809204102e-01 1.273986101150512695e-01 2.200756222009658813e-01 -4.398427531123161316e-02 -8.677037805318832397e-02 8.819464128464460373e-04 -2.458110898733139038e-01 -2.728243470191955566e-01 -9.021808207035064697e-02 -1.607655584812164307e-01 -1.746000945568084717e-01 -2.527232766151428223e-01 -2.004842162132263184e-01 -3.511696159839630127e-01 6.459850072860717773e-02 -7.832702994346618652e-02 9.830039739608764648e-02 -3.882045149803161621e-01 -1.344725042581558228e-01 -9.443625807762145996e-02 -3.715182840824127197e-02 2.418570220470428467e-01 -2.293681912124156952e-02 2.017097547650337219e-03 -1.305175852030515671e-02
2.436046898365020752e-01 -2.741265594959259033e-01 -3.225209936499595642e-02 -2.996258437633514404e-01 8.973138779401779175e-02 7.993899285793304443e-02 -5.804192274808883667e-02 1.672679334878921509e-01 8.150833100080490112e-02 4.810983687639236450e-02 -2.365750260651111603e-02 9.345912933349609375e-02 -3.578788042068481445e-02 -7.948092184960842133e-03 2.997857034206390381e-01 2.487061917781829834e-01 -1.504246890544891357e-01 -5.846754088997840881e-02 -1.032525524497032166e-01 1.988722383975982666e-02 -2.510575354099273682e-01 -5.942486971616744995e-02 1.311845798045396805e-02 3.317281901836395264e-01 -3.094651103019714355e-01 -1.947579234838485718e-01 -2.068993747234344482e-01 -1.623779088258743286e-01 2.005714476108551025e-01 -9.105724096298217773e-02 -1.072849035263061523e-01 2.842540740966796875e-01
-6.861056201159954071e-03 2.284830212593078613e-01 -1.194602902978658676e-02 -2.454581260681152344e-01 1.292539387941360474e-01 2.438958920538425446e-02 -4.849030077457427979e-01 3.246745169162750244e-01 -9.043994545936584473e-02 3.871716186404228210e-02 1.480542272329330444e-01 -4.657148569822311401e-02 -1.089166924357414246e-01 -2.990570962429046631e-01 -1.585350036621093750e-01 -1.176520809531211853e-01 1.005032807588577271e-01 -3.746917247772216797e-01 -5.307649821043014526e-02 5.973166972398757935e-02 -2.728145569562911987e-02 -1.171388998627662659e-01 6.343418359756469727e-02 2.079439312219619751e-01 -1.719772815704345703e-01 1.326509416103363037e-01 -1.142737716436386108e-01 -4.676115140318870544e-02 5.385720357298851013e-02 -2.668697237968444824e-01 -9.068975225090980530e-03 -1.547763310372829437e-02
-2.397920936346054077e-02 1.273525133728981018e-02 -5.646302178502082825e-02 -3.312072753906250000e-01 9.383513033390045166e-02 1.877263337373733521e-01 -6.020118296146392822e-02 6.709873676300048828e-02 5.203163251280784607e-02 -1.538042444735765457e-02 5.861907452344894409e-02 1.525980886071920395e-02 -2.383972257375717163e-01 -1.387580037117004395e-01 -2.641312181949615479e-01 -4.600384086370468140e-02 -9.110917896032333374e-02 -3.328438401222229004e-01 -2.423465996980667114e-01 6.513233296573162079e-03 -2.224879711866378784e-01 -9.825839102268218994e-02 1.669654846191406250e-01 7.462915033102035522e-03 -1.770053505897521973e-01 1.220169737935066223e-01 -2.192989736795425415e-01 1.553465723991394043e-01 2.571974694728851318e-01 3.844880163669586182e-01 -2.779573202133178711e-01 7.062455266714096069e-02
1.278326511383056641e-01 -3.764178603887557983e-02 2.045008987188339233e-01 -2.373435795307159424e-01 -3.184408321976661682e-02 6.561218202114105225e-02 -2.154747843742370605e-01 -9.810350090265274048e-02 1.103982049971818924e-02 -2.557901144027709961e-01 2.104255259037017822e-01 3.289874792098999023e-01 -1.562428027391433716e-01 -1.428295671939849854e-01 1.284296959638595581e-01 2.566612139344215393e-02 1.421945542097091675e-01 -1.556078493595123291e-01 -1.886789798736572266e-01 1.126014143228530884e-01 -5.974899604916572571e-02 -3.447565436363220215e-01 -1.140521168708801270e-01 3.140231668949127197e-01 -1.071450412273406982e-01 1.249940842390060425e-01 -3.017336130142211914e-01 -1.978384107351303101e-01 1.691039055585861206e-01 -6.245249509811401367e-02 -1.304108053445816040e-01 -9.561435133218765259e-02
-6.413263827562332153e-02 -2.474520504474639893e-01 -3.571375906467437744e-01 -3.015609979629516602e-01 -2.238438092172145844e-02 4.633892700076103210e-02 -7.024741917848587036e-02 2.022986114025115967e-02 2.020066082477569580e-01 -9.992284327745437622e-02 -3.107492625713348389e-02 -8.673860132694244385e-02 6.135576404631137848e-03 -2.764677107334136963e-01 -4.687846451997756958e-02 4.965488985180854797e-02 1.463681608438491821e-01 -2.936368286609649658e-01 -1.578391641378402710e-01 1.524880230426788330e-01 2.225775457918643951e-02 -1.758566945791244507e-01 2.576631605625152588e-01 1.556873768568038940e-01 -1.171899586915969849e-01 -1.355676446110010147e-02 -2.581513822078704834e-01 -1.401025056838989258e-01 8.907425403594970703e-02 1.568832397460937500e-01 -3.534843623638153076e-01 -1.794778555631637573e-01
9.496035426855087280e-02 -3.879394829273223877e-01 -7.068086415529251099e-02 -1.679116301238536835e-02 -2.477028518915176392e-01 7.540087401866912842e-02 -6.118160113692283630e-02 6.587233394384384155e-02 3.793102875351905823e-02 -6.915787607431411743e-02 -4.236802756786346436e-01 8.638413250446319580e-02 -1.562364548444747925e-01 -6.219263747334480286e-02 1.219445839524269104e-01 -7.300645112991333008e-02 1.316394656896591187e-01 -8.742656558752059937e-02 -2.712393999099731445e-01 -2.104854136705398560e-01 -3.313561975955963135e-01 3.499209880828857422e-03 1.452736705541610718e-01 2.445228695869445801e-01 -6.001473590731620789e-02 -1.668517291545867920e-01 -1.276649832725524902e-01 -1.009538173675537109e-01 1.454907506704330444e-01 -3.246839344501495361e-01 1.846048794686794281e-02 -2.208484103903174400e-03
1.026610136032104492e-01 -2.426702380180358887e-01 1.378840059041976929e-01 -2.461677789688110352e-01 -1.035806462168693542e-01 1.269973218441009521e-01 -9.217628091573715210e-02 1.366001814603805542e-01 9.920191764831542969e-02 1.617606133222579956e-01 1.202282309532165527e-02 -1.663816273212432861e-01 -2.828857116401195526e-02 -3.080070316791534424e-01 -1.948526054620742798e-01 4.474418982863426208e-02 -2.334482371807098389e-01 -3.175417482852935791e-01 -2.459896057844161987e-01 -5.874281004071235657e-02 -3.516283929347991943e-01 5.712758749723434448e-02 -6.106714531779289246e-02 -8.432178758084774017e-03 -9.293963760137557983e-02 -1.706298738718032837e-01 -7.231068611145019531e-02 -2.355989664793014526e-01 1.222543567419052124e-01 -4.938263073563575745e-02 -1.527417264878749847e-02 3.624500334262847900e-01
1.020526513457298279e-01 7.719755172729492188e-02 1.457540392875671387e-01 -2.216225117444992065e-01 -2.545247673988342285e-01 2.029327601194381714e-01 1.065855622291564941e-01 9.485215693712234497e-02 1.146505698561668396e-01 -4.707561805844306946e-03 6.175896897912025452e-02 -7.655014842748641968e-02 -2.895160615444183350e-01 -1.111194789409637451e-01 -8.326564729213714600e-02 -1.149029955267906189e-01 -2.456381469964981079e-01 -2.947326302528381348e-01 -1.412469893693923950e-01 -1.586208492517471313e-01 -3.018918335437774658e-01 -4.837175086140632629e-02 -2.746426165103912354e-01 1.748010367155075073e-01 1.150869056582450867e-01 2.776177972555160522e-02 -3.157596290111541748e-01 1.312448829412460327e-01 2.716613411903381348e-01 2.590564638376235962e-02 1.137799620628356934e-01 1.940561234951019287e-01
1.810895353555679321e-01 -1.598839908838272095e-01 -1.681476086378097534e-01 -1.199006140232086182e-01 -1.506814211606979370e-01 1.878454536199569702e-01 -2.934983372688293457e-01 -1.395519375801086426e-01 -1.358665525913238525e-01 1.333417296409606934e-01 -3.144121468067169189e-01 -7.928001135587692261e-02 -5.270864069461822510e-02 1.647140644490718842e-02 4.976156633347272873e-03 2.033534646034240723e-01 -1.979496777057647705e-01 -2.319194674491882324e-01 -4.516089707612991333e-02 -1.177917495369911194e-01 -3.111898005008697510e-01 -2.159343287348747253e-02 6.967382971197366714e-03 3.029952943325042725e-01 -1.157635524868965149e-01 1.079607158899307251e-01 -1.826790720224380493e-01 -2.496095150709152222e-01 3.012779355049133301e-01 -7.032713387161493301e-03 2.593088522553443909e-02 1.982714533805847168e-01
8.945137262344360352e-02 -1.474332213401794434e-01 -2.935391366481781006e-01 -2.112761139869689941e-01 3.912227228283882141e-02 7.605930417776107788e-02 -7.584761828184127808e-02 1.034552529454231262e-01 2.519636452198028564e-01 -2.834737300872802734e-01 3.623926267027854919e-02 8.561119437217712402e-02 -1.145900934934616089e-01 -2.929233945906162262e-03 -1.714816689491271973e-01 -2.160298079252243042e-01 2.148164212703704834e-01 -8.550507016479969025e-03 -2.796041369438171387e-01 1.212969236075878143e-02 -4.023644328117370605e-01 -2.186563760042190552e-01 1.203433703631162643e-02 1.187768504023551941e-01 -1.163275614380836487e-01 -2.073417603969573975e-02 -3.700691759586334229e-01 -2.079811990261077881e-01 2.695038542151451111e-02 -2.797672711312770844e-02 1.679340600967407227e-01 -4.002951085567474365e-02
-1.411363929510116577e-01 -2.799527943134307861e-01 2.799303233623504639e-01 1.826743334531784058e-01 -3.331630825996398926e-01 2.252145111560821533e-01 -2.592614293098449707e-01 -6.021204218268394470e-02 4.001969471573829651e-03 -5.400083959102630615e-02 -1.091636717319488525e-01 -4.179615899920463562e-02 -1.920830160379409790e-01 -2.750471532344818115e-01 -1.812292933464050293e-01 -1.109292954206466675e-01 1.102236360311508179e-01 1.968507841229438782e-02 5.446696281433105469e-02 -2.893774583935737610e-02 -3.809283375740051270e-01 -6.259778141975402832e-02 4.480418562889099121e-02 1.464542299509048462e-01 -2.173376679420471191e-01 -1.642605066299438477e-01 -1.434218585491180420e-01 -2.627304196357727051e-01 6.037795171141624451e-02 -3.859580308198928833e-02 -8.861007541418075562e-02 -1.322874426841735840e-01
1.520834118127822876e-01 1.824202537536621094e-01 -1.524431705474853516e-01 -7.145448774099349976e-02 -3.032664209604263306e-02 9.020444005727767944e-02 -3.384341299533843994e-01 3.087735474109649658e-01 -1.037261914461851120e-02 -1.391498446464538574e-01 1.083871051669120789e-01 -1.331865787506103516e-01 -1.382621079683303833e-01 -5.880033224821090698e-02 -1.865424662828445435e-01 -1.175946071743965149e-01 2.271492034196853638e-01 7.995831966400146484e-02 -2.735018730163574219e-01 9.325095266103744507e-02 -1.141638234257698059e-01 1.102053932845592499e-02 8.588819205760955811e-02 3.441089689731597900e-01 4.712674021720886230e-02 -1.207708269357681274e-01 -3.259163498878479004e-01 -2.180702984333038330e-01 2.951028048992156982e-01 -5.431043356657028198e-02 -1.570023149251937866e-01 -1.022593751549720764e-01
1.819414049386978149e-01 -6.947202980518341064e-02 -9.506652504205703735e-02 -2.737609446048736572e-01 -1.872013360261917114e-01 -1.740488559007644653e-01 -2.433146536350250244e-01 1.634354703128337860e-02 2.319077588617801666e-02 8.485201746225357056e-03 -1.650758087635040283e-01 1.448228955268859863e-01 -1.216571852564811707e-01 7.897119969129562378e-02 -1.238789707422256470e-01 1.192276403307914734e-01 3.692217916250228882e-02 -2.194846719503402710e-01 -2.780923545360565186e-01 -4.644120484590530396e-02 -1.216508448123931885e-01 -9.903036057949066162e-02 5.815531685948371887e-02 5.037151649594306946e-02 -1.402193158864974976e-01 1.200076937675476074e-01 -5.314538478851318359e-01 4.416580125689506531e-02 -1.456645429134368896e-01 4.040812328457832336e-02 -1.863099336624145508e-01 3.439134955406188965e-01
-4.161076154559850693e-03 -2.084254771471023560e-01 -1.236252114176750183e-02 -1.602697521448135376e-01 -2.375971078872680664e-01 1.436304748058319092e-01 -3.097914159297943115e-01 3.013096749782562256e-01 4.520473256707191467e-02 1.101532354950904846e-01 -1.291775852441787720e-01 2.814699336886405945e-02 6.334251165390014648e-02 -4.063571393489837646e-01 1.371661294251680374e-02 -1.781297475099563599e-01 -9.279919415712356567e-02 -2.241440713405609131e-01 -2.074330151081085205e-01 -1.788207888603210449e-01 -1.578308790922164917e-01 4.123837128281593323e-02 1.250442564487457275e-01 3.489639237523078918e-02 -4.457867145538330078e-02 -2.536624670028686523e-01 -4.569783061742782593e-02 -1.536213606595993042e-01 3.896539807319641113e-01 -8.608389645814895630e-02 6.557813286781311035e-02 -3.557202592492103577e-02
1.381714791059494019e-01 -2.674316801130771637e-02 1.711674965918064117e-02 1.503117382526397705e-01 -4.012936353683471680e-02 1.999240368604660034e-01 -2.498491257429122925e-01 -1.220343336462974548e-01 4.151359945535659790e-02 2.709106504917144775e-01 -2.748761773109436035e-01 -6.188024580478668213e-02 -9.105871617794036865e-02 5.983011424541473389e-02 -1.143815219402313232e-01 1.544652432203292847e-01 -1.808052211999893188e-01 -2.404011487960815430e-01 -1.497804522514343262e-01 -1.005372870713472366e-02 -3.085419237613677979e-01 -1.219662353396415710e-01 -6.222195923328399658e-02 2.544786632061004639e-01 -4.206433519721031189e-02 8.120343089103698730e-02 -4.037527740001678467e-02 -3.196740448474884033e-01 3.268263339996337891e-01 -1.386719644069671631e-01 -9.864365682005882263e-03 3.241029977798461914e-01
-2.313958704471588135e-01 9.814324975013732910e-02 1.128528937697410583e-01 1.647424995899200439e-01 3.837307170033454895e-02 2.798980176448822021e-01 -1.839706748723983765e-01 3.483916521072387695e-01 2.937371730804443359e-01 4.875671491026878357e-02 -8.321403712034225464e-02 3.388767242431640625e-01 -2.330473661422729492e-01 -9.556446969509124756e-02 2.160803414881229401e-02 6.240672990679740906e-02 -6.924879550933837891e-02 -7.641242444515228271e-02 -3.038685023784637451e-01 1.006054356694221497e-01 -2.294454574584960938e-01 -3.638385236263275146e-01 -1.082626450806856155e-02 1.512895077466964722e-01 2.146022766828536987e-02 -1.721982210874557495e-01 -6.519379466772079468e-02 -8.213170617818832397e-02 -3.176945075392723083e-02 1.356438249349594116e-01 1.399755477905273438e-02 4.301781207323074341e-02
-9.158983826637268066e-02 9.446550160646438599e-03 8.040590584278106689e-02 -7.249556481838226318e-02 1.630981266498565674e-01 2.949537709355354309e-02 -2.061325125396251678e-02 2.933867741376161575e-03 -7.116853445768356323e-02 -1.467937976121902466e-01 -2.883253395557403564e-01 -8.256101608276367188e-02 -1.692090779542922974e-01 -3.433830738067626953e-01 3.030241094529628754e-02 -8.690889179706573486e-02 3.785222396254539490e-02 -4.399567097425460815e-02 -2.208622246980667114e-01 1.318656504154205322e-01 -3.248208165168762207e-01 -2.431348860263824463e-01 5.250366404652595520e-02 3.350839316844940186e-01 -2.342019528150558472e-01 2.307420372962951660e-01 -3.884372860193252563e-02 -1.683259308338165283e-01 2.476988732814788818e-01 -2.833598852157592773e-01 9.831792861223220825e-02 2.046305686235427856e-01
-6.751327961683273315e-02 -2.117018252611160278e-01 -7.983497530221939087e-02 -3.069144301116466522e-02 4.989929869771003723e-02 9.897557646036148071e-02 -1.661890596151351929e-01 4.385798797011375427e-02 -8.108592778444290161e-02 1.386643052101135254e-01 -1.743464320898056030e-01 9.239063411951065063e-02 1.711841225624084473e-01 -4.561574757099151611e-02 -2.040204256772994995e-01 1.149564459919929504e-01 9.073336422443389893e-02 -2.296596467494964600e-01 -1.740852296352386475e-01 9.595033526420593262e-02 -5.388907343149185181e-02 2.188370227813720703e-01 -1.646464616060256958e-01 3.158331215381622314e-01 -2.060874849557876587e-01 -2.022151201963424683e-01 -4.608662724494934082e-01 -8.679661899805068970e-02 3.243991434574127197e-01 1.488225162029266357e-01 9.560181200504302979e-02 -1.804513633251190186e-01
-6.847618520259857178e-02 -1.909877359867095947e-01 2.282221615314483643e-01 -6.527891755104064941e-02 1.633242666721343994e-01 9.665531665086746216e-02 -4.543760716915130615e-01 2.701173722743988037e-01 1.312323510646820068e-01 -9.492453187704086304e-02 -3.707472234964370728e-02 -2.282150089740753174e-01 -1.719131171703338623e-01 -5.714410170912742615e-02 -1.093299835920333862e-01 7.813621312379837036e-02 1.350013911724090576e-01 1.853120746091008186e-03 -1.173565238714218140e-01 -4.673560336232185364e-02 -1.104242131114006042e-01 -3.591778278350830078e-01 1.063728928565979004e-01 1.725687235593795776e-01 1.665924340486526489e-01 -2.579803168773651123e-01 -2.056517452001571655e-01 7.818673737347126007e-03 4.223144613206386566e-03 -2.562755346298217773e-01 -1.621561795473098755e-01 -1.065350100398063660e-01
-3.110788390040397644e-02 5.980583652853965759e-02 -1.347048133611679077e-01 -3.423008322715759277e-01 8.706303313374519348e-03 3.051201403141021729e-01 -3.351796418428421021e-02 1.069457158446311951e-01 4.640473797917366028e-02 1.225726753473281860e-01 -1.346524711698293686e-02 -8.746653050184249878e-02 -4.929117113351821899e-02 -2.104016989469528198e-01 -1.582000553607940674e-01 -2.300919443368911743e-01 -2.715823799371719360e-02 -1.377613693475723267e-01 -1.322045326232910156e-01 -2.995199859142303467e-01 -2.326776832342147827e-01 -8.659207075834274292e-02 1.524508148431777954e-01 3.515971899032592773e-01 -1.564981192350387573e-01 1.256161928176879883e-01 -1.158661693334579468e-01 4.029795527458190918e-02 2.023717015981674194e-01 1.990891396999359131e-01 -3.639317154884338379e-01 3.108283504843711853e-02
8.603293448686599731e-02 -2.365023046731948853e-01 -2.366975843906402588e-01 2.220318317413330078e-01 1.789194494485855103e-01 -1.515738070011138916e-01 -8.272890001535415649e-02 -1.520104240626096725e-02 2.134943902492523193e-01 1.721502691507339478e-01 -5.978829693049192429e-03 -3.214034810662269592e-02 -2.552903294563293457e-01 -1.000505015254020691e-01 -4.318317864090204239e-03 1.487299650907516479e-01 9.862395375967025757e-02 -3.286912739276885986e-01 -3.477799892425537109e-01 1.510929595679044724e-02 5.384863540530204773e-02 -3.995623067021369934e-02 -2.395724952220916748e-01 3.223902285099029541e-01 -2.877576947212219238e-01 2.033716440200805664e-01 -1.138628795742988586e-01 -4.675766080617904663e-02 2.138886451721191406e-01 -1.446226891130208969e-02 -6.885487586259841919e-02 -2.979910932481288910e-02
1.701508462429046631e-01 4.896801896393299103e-03 6.491444259881973267e-02 -1.171205490827560425e-01 -1.138494759798049927e-01 2.580119073390960693e-01 -1.977266222238540649e-01 2.575085461139678955e-01 1.599368304014205933e-01 -1.386109292507171631e-01 -2.736867778003215790e-02 9.375973045825958252e-02 -4.832452163100242615e-02 -1.305341422557830811e-01 -1.173368170857429504e-01 -4.101020470261573792e-02 1.139374151825904846e-01 -1.716384440660476685e-01 -2.330639958381652832e-01 -1.556508839130401611e-01 -3.711843490600585938e-01 -4.147317111492156982e-01 2.029997110366821289e-02 -5.689542368054389954e-02 -1.246510297060012817e-01 2.302255630493164062e-01 -2.449537217617034912e-01 -2.123964726924896240e-01 -9.427805244922637939e-02 -1.893668621778488159e-01 1.550815254449844360e-01 4.611742123961448669e-02
-1.931715458631515503e-01 -8.013546466827392578e-02 2.693377435207366943e-01 -1.733613759279251099e-01 -3.107496723532676697e-02 2.721267342567443848e-01 4.254693631082773209e-03 1.765141636133193970e-01 -2.060117125511169434e-01 -2.050601989030838013e-01 -1.973424255847930908e-01 1.509436368942260742e-01 -1.985656917095184326e-01 -3.383712768554687500e-01 6.553688645362854004e-02 1.232488006353378296e-01 2.128496170043945312e-01 -1.987812668085098267e-02 -2.198095917701721191e-01 -4.330587759613990784e-02 -1.053667590022087097e-01 -2.517750263214111328e-01 1.299891322851181030e-01 2.430370897054672241e-01 1.205882430076599121e-01 -1.162950098514556885e-01 -1.304535716772079468e-01 -2.225778698921203613e-01 1.534205526113510132e-01 -1.493076086044311523e-01 -1.983205378055572510e-01 4.134226217865943909e-02
-2.755541205406188965e-01 -1.162717565894126892e-01 -3.442152217030525208e-02 -1.219422668218612671e-01 -2.020376920700073242e-01 3.829229176044464111e-01 -2.878663539886474609e-01 1.052946746349334717e-01 1.566489338874816895e-01 -6.105619296431541443e-02 1.122681051492691040e-01 1.026822775602340698e-01 -1.502490490674972534e-01 -6.643133703619241714e-03 1.198194101452827454e-01 1.919872909784317017e-01 1.200379878282546997e-01 -1.268844902515411377e-01 -1.888525187969207764e-01 2.480598539113998413e-01 -5.155812576413154602e-02 -3.059251308441162109e-01 7.971127331256866455e-02 3.805000483989715576e-01 -1.279381662607192993e-01 -1.390921473503112793e-01 -1.572767198085784912e-01 -1.157093271613121033e-01 1.287715733051300049e-01 9.578203782439231873e-03 -3.831515461206436157e-02 -1.441251337528228760e-01
1.134381815791130066e-01 -9.591599553823471069e-02 2.340049296617507935e-01 -2.658392786979675293e-01 -1.441690325736999512e-01 1.378116756677627563e-01 -1.155384927988052368e-01 -1.190401166677474976e-01 1.504091620445251465e-01 9.845012426376342773e-02 -4.219282045960426331e-02 -4.930976405739784241e-02 -2.493584454059600830e-01 -1.639370620250701904e-01 -1.702689081430435181e-01 -1.459361463785171509e-01 1.162031665444374084e-01 -2.452725358307361603e-02 -2.258838713169097900e-01 -3.493272662162780762e-01 -4.239155054092407227e-01 2.195059508085250854e-01 -9.354609251022338867e-02 1.586331427097320557e-01 -5.990049615502357483e-02 -2.156361788511276245e-01 -2.102673649787902832e-01 1.148310024291276932e-02 1.723030358552932739e-01 7.508434355258941650e-02 1.545073688030242920e-01 8.213293552398681641e-02
1.761527061462402344e-01 6.521999090909957886e-02 1.024180725216865540e-01 -3.181867003440856934e-01 -6.861796975135803223e-02 1.801859587430953979e-01 5.900385975837707520e-02 1.835702955722808838e-01 2.276779115200042725e-01 1.772657036781311035e-01 -7.847660034894943237e-02 -1.392996013164520264e-01 -1.518626362085342407e-01 -3.084129989147186279e-01 -1.632673442363739014e-01 -3.976687416434288025e-02 -1.217913106083869934e-01 -3.465878367424011230e-01 -1.916149556636810303e-01 -9.199333190917968750e-02 -3.085424602031707764e-01 -7.570671290159225464e-02 -2.152557820081710815e-01 3.779014572501182556e-02 -1.778566651046276093e-02 -2.221554070711135864e-01 -2.065683752298355103e-01 1.267827749252319336e-01 2.495028525590896606e-01 -7.863478362560272217e-02 1.035380810499191284e-01 8.360806852579116821e-02
2.311446368694305420e-01 -4.879151284694671631e-01 4.111672937870025635e-02 1.648661792278289795e-01 -9.128884971141815186e-02 3.038148581981658936e-01 -3.420624136924743652e-02 -8.500263094902038574e-02 1.509792357683181763e-01 5.951653793454170227e-02 -9.180579334497451782e-02 -4.914832487702369690e-02 -1.790549904108047485e-01 -1.513133943080902100e-02 -3.118967413902282715e-01 2.548562586307525635e-01 -1.954879611730575562e-01 -1.646886020898818970e-01 -3.479549661278724670e-02 8.725687861442565918e-02 -2.168804854154586792e-01 1.512471288442611694e-01 -8.616721630096435547e-02 2.913155555725097656e-01 -2.976956777274608612e-02 -5.362353101372718811e-02 -2.367263734340667725e-01 -1.451039463281631470e-01 -4.109112918376922607e-02 4.220084473490715027e-02 -7.343608140945434570e-02 1.132335737347602844e-01
-1.037669852375984192e-01 -3.403925523161888123e-02 -4.997804388403892517e-02 -1.810572892427444458e-01 1.288108434528112411e-02 -9.555694460868835449e-02 -1.448271516710519791e-02 -2.541052401065826416e-01 7.912635058164596558e-02 -8.425997942686080933e-02 -1.716099679470062256e-01 -5.805087462067604065e-02 -1.245002821087837219e-01 -2.485067397356033325e-01 -1.656722649931907654e-02 2.473014965653419495e-02 -5.348588526248931885e-02 -4.043082892894744873e-01 -3.442050516605377197e-01 1.572571396827697754e-01 -2.235127836465835571e-01 -2.491614595055580139e-02 3.163854479789733887e-01 2.232551127672195435e-01 -1.142505258321762085e-01 8.843608945608139038e-02 -2.376711070537567139e-01 -2.078553587198257446e-01 1.033109053969383240e-01 9.203863143920898438e-02 -1.734580546617507935e-01 -2.730270922183990479e-01
-2.472670525312423706e-01 -4.483608305454254150e-01 -2.137307226657867432e-01 -1.414952278137207031e-01 7.107164710760116577e-02 -8.878464810550212860e-03 -2.665829062461853027e-01 7.030453532934188843e-02 -2.415718138217926025e-02 6.173311918973922729e-02 2.257596850395202637e-01 1.976208090782165527e-01 -4.192489087581634521e-01 -1.469201743602752686e-01 -1.007898803800344467e-02 -5.112355574965476990e-04 1.988178491592407227e-02 -2.040048688650131226e-01 -5.645301192998886108e-02 1.384257972240447998e-01 -1.053014025092124939e-01 -2.632205002009868622e-02 -1.601333022117614746e-01 1.517154425382614136e-01 -4.960007965564727783e-02 -2.684916742146015167e-02 -1.042333394289016724e-01 -1.298057287931442261e-01 3.003754913806915283e-01 1.899269670248031616e-01 9.608829021453857422e-02 8.881754428148269653e-02
6.118854880332946777e-02 2.574196457862854004e-02 -7.899839431047439575e-03 -1.434071660041809082e-01 9.934702515602111816e-02 1.723831743001937866e-01 -1.792043596506118774e-01 7.994624786078929901e-03 3.234733268618583679e-02 4.854387044906616211e-02 4.243740066885948181e-02 -1.967867612838745117e-01 -2.407310307025909424e-01 5.290831252932548523e-02 -3.703472912311553955e-01 -4.338191356509923935e-03 1.462453901767730713e-01 -1.356758326292037964e-01 -1.938924044370651245e-01 -1.596152931451797485e-01 -2.899379432201385498e-01 2.319528162479400635e-02 -3.456744924187660217e-02 2.728756666183471680e-01 -2.840461134910583496e-01 7.530544884502887726e-03 -3.833426907658576965e-02 -1.637519299983978271e-01 9.378406405448913574e-02 -1.751982606947422028e-02 4.595662355422973633e-01 -2.624768614768981934e-01
-4.768192768096923828e-03 -7.863058894872665405e-02 3.784566000103950500e-02 -9.100283682346343994e-02 -4.497525840997695923e-02 -1.220838651061058044e-01 -1.526129543781280518e-01 -1.833964511752128601e-02 1.737042069435119629e-01 -3.126223683357238770e-01 8.746984601020812988e-02 1.191800311207771301e-01 -3.236578702926635742e-01 -3.706903755664825439e-01 5.746868625283241272e-02 -2.485481947660446167e-01 5.000224336981773376e-02 -4.952001571655273438e-02 -2.060227543115615845e-01 5.071000754833221436e-02 -1.916104555130004883e-01 -3.267216682434082031e-01 -2.514838054776191711e-02 2.181572169065475464e-01 -8.836126327514648438e-02 -1.673425883054733276e-01 -3.859886527061462402e-01 -1.352797001600265503e-01 1.212481707334518433e-01 -9.004069864749908447e-02 -1.252248436212539673e-01 -5.723879113793373108e-02
-5.528572574257850647e-02 9.739088267087936401e-02 2.566605806350708008e-01 -2.054034620523452759e-01 4.774485528469085693e-02 -5.508176051080226898e-03 -8.799445629119873047e-02 5.759445950388908386e-02 1.370902359485626221e-01 -1.804226785898208618e-01 6.986641883850097656e-02 1.349631231278181076e-02 -1.652186512947082520e-01 -1.475303769111633301e-01 1.530555188655853271e-01 -5.898812413215637207e-02 2.437591254711151123e-01 -2.392893880605697632e-01 -5.885598659515380859e-01 3.982500638812780380e-03 -3.030329048633575439e-01 -1.809956133365631104e-01 -5.146053433418273926e-02 1.696083992719650269e-01 9.375759214162826538e-02 -1.885145306587219238e-01 -1.025520190596580505e-01 -3.309116233140230179e-03 5.835899617522954941e-03 1.945007741451263428e-01 1.436045020818710327e-01 3.468343615531921387e-02
1.571379899978637695e-01 -8.011691272258758545e-02 9.993435442447662354e-02 6.111092492938041687e-02 6.916460394859313965e-02 1.386968046426773071e-01 -1.994574209675192833e-03 -9.830654412508010864e-02 3.112209439277648926e-01 -3.379534184932708740e-01 1.472789347171783447e-01 1.704473942518234253e-01 -2.394387274980545044e-01 -1.048717796802520752e-01 -5.856884643435478210e-02 -1.959057450294494629e-01 5.944750271737575531e-03 -2.045020163059234619e-01 -1.001027971506118774e-01 1.121637821197509766e-01 -3.467266559600830078e-01 -3.707410693168640137e-01 -6.535349786281585693e-02 2.341019809246063232e-01 -1.968096047639846802e-01 -2.270264178514480591e-01 -1.690430641174316406e-01 -7.825006544589996338e-02 1.704853922128677368e-01 7.064191251993179321e-02 3.934058174490928650e-02 8.802402019500732422e-02
1.423330903053283691e-01 -9.526731073856353760e-02 -2.365401387214660645e-01 -1.719655245542526245e-01 -8.274202793836593628e-02 4.026367366313934326e-01 -2.191990613937377930e-01 -5.656225606799125671e-02 2.195334248244762421e-02 -1.491940915584564209e-01 -1.465805619955062866e-01 -5.843971855938434601e-03 -8.165141940116882324e-02 -8.867944777011871338e-02 -3.323779702186584473e-01 1.018516123294830322e-01 7.491240650415420532e-02 -1.049160659313201904e-01 -2.854825854301452637e-01 1.097936108708381653e-01 -4.399711489677429199e-01 -9.884910285472869873e-02 1.371496468782424927e-01 1.019136514514684677e-03 2.558973059058189392e-02 1.088178008794784546e-01 -1.575376391410827637e-01 1.928680092096328735e-01 4.270548745989799500e-02 1.073675230145454407e-01 -2.536531984806060791e-01 -2.750203385949134827e-02
3.834977000951766968e-02 -2.786194384098052979e-01 5.302278697490692139e-02 -1.355950981378555298e-01 6.218025088310241699e-02 -2.188281714916229248e-02 -1.494910567998886108e-01 -9.006063640117645264e-02 1.745071709156036377e-01 2.817218303680419922e-01 -5.517040938138961792e-02 1.723756045103073120e-01 8.405886590480804443e-03 -9.819099307060241699e-02 -3.950927257537841797e-01 -1.383220553398132324e-01 -7.260823249816894531e-02 -4.400666058063507080e-01 -1.422964483499526978e-01 -1.268306672573089600e-01 -3.033062219619750977e-01 -1.199467405676841736e-01 -1.336063146591186523e-01 1.161235966719686985e-03 -2.710254490375518799e-01 -1.285184472799301147e-01 -8.606791496276855469e-02 1.926077306270599365e-01 1.576352715492248535e-01 8.214500546455383301e-02 -1.042859852313995361e-01 -3.050507046282291412e-02
1.059907823801040649e-01 -6.182598322629928589e-02 -1.200346276164054871e-01 8.528870344161987305e-02 -8.948475867509841919e-02 2.471305727958679199e-01 -2.779465317726135254e-01 1.558061596006155014e-02 7.647126913070678711e-02 -2.986936271190643311e-01 -6.558433175086975098e-02 1.774085164070129395e-01 -3.075594902038574219e-01 -2.421634644269943237e-01 -1.373790856450796127e-02 1.586582660675048828e-01 3.306463658809661865e-01 -1.894869655370712280e-01 -2.997704744338989258e-01 1.995613574981689453e-01 2.492704987525939941e-01 -1.108388826251029968e-01 -2.079837257042527199e-03 8.157192915678024292e-02 -1.047925576567649841e-01 1.601840108633041382e-01 -1.734686046838760376e-01 1.781729608774185181e-02 2.408029884099960327e-01 1.209340244531631470e-01 -7.847513258457183838e-02 -7.367177307605743408e-02
1.157579720020294189e-01 3.176015242934226990e-02 2.479160130023956299e-01 -4.298814013600349426e-02 -4.288417100906372070e-02 1.416274718940258026e-02 -1.793505102396011353e-01 -1.179705113172531128e-01 1.387321203947067261e-01 -2.064829021692276001e-01 1.158872768282890320e-01 6.015714630484580994e-02 -1.810874342918395996e-01 -1.681310683488845825e-01 -3.063385374844074249e-02 -2.227286696434020996e-01 -9.934372454881668091e-02 -2.183979302644729614e-01 -3.648920357227325439e-01 -1.649472266435623169e-01 -4.409584105014801025e-01 -3.190011680126190186e-01 -2.361357957124710083e-01 2.369402162730693817e-02 -5.731397494673728943e-02 -2.284391373395919800e-01 -1.875918358564376831e-01 -1.037403419613838196e-01 1.812879182398319244e-02 -9.675408154726028442e-02 -3.261559456586837769e-02 -3.155908361077308655e-02
1.333913356065750122e-01 -3.120892047882080078e-01 2.117415368556976318e-01 -1.286595314741134644e-01 3.602449223399162292e-02 -2.486946582794189453e-01 -3.858198523521423340e-01 7.794805616140365601e-02 -2.601061202585697174e-02 -1.291446089744567871e-01 -1.936551369726657867e-02 3.358907997608184814e-01 -2.733977278694510460e-03 -2.077788710594177246e-01 -2.512434720993041992e-01 -1.120682209730148315e-01 1.933470554649829865e-02 -4.010484814643859863e-01 -1.667413115501403809e-01 -7.771854102611541748e-02 -1.187745183706283569e-01 2.599975559860467911e-03 6.844782829284667969e-02 1.409122794866561890e-01 -7.305481005460023880e-03 2.735059261322021484e-01 6.723734736442565918e-02 -1.314368247985839844e-01 7.055432349443435669e-02 1.120081096887588501e-01 -8.962459117174148560e-02 -1.161519787274301052e-03
-2.234378010034561157e-01 -9.586375206708908081e-03 1.705452799797058105e-01 1.282157152891159058e-01 3.801641613245010376e-02 3.140557408332824707e-01 -1.256195902824401855e-01 -7.782730739563703537e-03 1.954790651798248291e-01 5.582102388143539429e-02 8.406583964824676514e-02 1.323413103818893433e-01 -9.747908264398574829e-02 -1.850579530000686646e-01 -3.815408647060394287e-01 1.524507347494363785e-02 -1.265755295753479004e-02 -4.627617597579956055e-01 -2.603501081466674805e-01 2.744813263416290283e-01 -7.998158782720565796e-02 -1.433397457003593445e-02 -1.291501373052597046e-01 3.925786912441253662e-02 2.014719843864440918e-01 4.824291542172431946e-02 -3.004444837570190430e-01 4.588599130511283875e-02 9.220279008150100708e-02 7.702239602804183960e-02 -3.073148615658283234e-02 1.242972072213888168e-02
-2.101052738726139069e-02 7.283271104097366333e-02 5.389527976512908936e-02 -1.163110062479972839e-01 -8.676292002201080322e-02 1.399110704660415649e-01 -7.215132564306259155e-02 -8.668705821037292480e-02 2.694460749626159668e-01 3.533890098333358765e-02 -1.516422927379608154e-01 2.154026366770267487e-02 -3.579868376255035400e-01 -6.164903193712234497e-02 2.700161933898925781e-02 -2.442859411239624023e-01 1.756895929574966431e-01 1.219494566321372986e-01 -1.925373971462249756e-01 1.194094270467758179e-01 -2.373171038925647736e-02 -3.504398465156555176e-01 7.562685757875442505e-02 3.792123794555664062e-01 6.952494382858276367e-03 -1.118630394339561462e-01 -4.380664527416229248e-01 -9.154226630926132202e-02 2.128721922636032104e-01 1.303598168306052685e-03 -1.272038277238607407e-02 -1.415839642286300659e-01
2.463316768407821655e-01 1.850039698183536530e-02 1.980707049369812012e-02 -2.451092898845672607e-01 2.110710591077804565e-01 6.635557860136032104e-02 -3.636430501937866211e-01 -1.022427827119827271e-01 2.600322067737579346e-01 -9.835367649793624878e-02 -2.051206827163696289e-01 1.503448337316513062e-01 -1.310299783945083618e-01 -3.507075309753417969e-01 -8.855518884956836700e-03 1.802637428045272827e-01 1.497375220060348511e-01 -9.397849440574645996e-02 -5.736338719725608826e-02 1.045273896306753159e-02 -1.491363197565078735e-01 3.568446636199951172e-02 -2.391388863325119019e-01 -6.765220314264297485e-02 -1.162347793579101562e-01 1.892729401588439941e-01 -3.548128530383110046e-02 -3.265545666217803955e-01 1.739253550767898560e-01 1.555280294269323349e-02 -2.201560139656066895e-01 1.266205161809921265e-01
-1.631644964218139648e-01 6.926746666431427002e-02 1.016598269343376160e-01 1.114904806017875671e-01 -2.434868067502975464e-01 2.077373117208480835e-01 -1.351390331983566284e-01 -7.321206480264663696e-02 3.429737389087677002e-01 -4.219349473714828491e-02 -4.027058184146881104e-02 3.391374275088310242e-02 2.932302653789520264e-02 -3.400120437145233154e-01 6.962161511182785034e-02 2.764117904007434845e-02 -9.187173098325729370e-02 -4.129642248153686523e-01 -3.963446617126464844e-01 -1.668892502784729004e-01 -1.527629196643829346e-01 -2.452253997325897217e-01 -5.598893761634826660e-02 1.412856429815292358e-01 6.425792723894119263e-02 9.382213652133941650e-02 -1.656470447778701782e-01 1.117516160011291504e-01 1.941184140741825104e-02 6.624630093574523926e-02 1.641915887594223022e-01 -1.428858190774917603e-01
1.956134848296642303e-02 -1.170632056891918182e-02 6.990841031074523926e-02 -2.520876228809356689e-01 2.353119999170303345e-01 1.909156292676925659e-01 -2.044092267751693726e-01 -4.590484127402305603e-02 -8.544123917818069458e-02 -7.105764746665954590e-02 -2.121683210134506226e-01 2.354723811149597168e-01 -1.683595776557922363e-01 -2.236529439687728882e-01 1.298174709081649780e-01 4.281734824180603027e-01 1.041502431035041809e-01 -2.128487266600131989e-02 -1.131531968712806702e-01 -2.982419356703758240e-02 6.043902132660150528e-03 -3.197630941867828369e-01 -9.303731843829154968e-03 2.224260270595550537e-01 -4.350913316011428833e-02 -1.535546034574508667e-01 -3.928580582141876221e-01 -1.805468648672103882e-01 1.055468246340751648e-01 -4.434841498732566833e-02 7.621202617883682251e-03 -3.951280191540718079e-02
-1.999321021139621735e-02 -4.279624298214912415e-02 6.060709059238433838e-02 1.510976850986480713e-01 8.819022774696350098e-02 -3.667374327778816223e-02 -1.384313404560089111e-01 1.741194278001785278e-01 2.566100955009460449e-01 3.305995464324951172e-01 8.682099729776382446e-02 -1.031947359442710876e-01 -1.132157891988754272e-01 -8.985816687345504761e-02 3.049688041210174561e-02 1.223071813583374023e-01 1.404426544904708862e-01 -4.710205495357513428e-01 -3.418790698051452637e-01 3.036501072347164154e-02 -2.201004419475793839e-03 5.352682247757911682e-02 -5.363177135586738586e-02 3.066157698631286621e-01 -2.734035849571228027e-01 2.600390464067459106e-02 -1.998810172080993652e-01 1.672693714499473572e-02 2.852968573570251465e-01 -1.122173368930816650e-01 -8.759432286024093628e-02 -7.799641042947769165e-02
-5.716129392385482788e-02 5.022880807518959045e-02 4.655120521783828735e-02 -3.403018414974212646e-01 8.919011801481246948e-02 2.521519362926483154e-01 -5.412641912698745728e-02 -3.866336122155189514e-02 -9.968949854373931885e-02 -4.398882016539573669e-02 9.507694840431213379e-02 7.706393022090196609e-03 -1.235591918230056763e-01 -5.696403980255126953e-02 -3.172143101692199707e-01 -5.419854819774627686e-02 -1.141190975904464722e-01 -3.344676196575164795e-01 -1.805355101823806763e-01 6.035672873258590698e-02 -2.784933745861053467e-01 -1.279714256525039673e-01 3.202388063073158264e-02 2.531897127628326416e-01 -3.090856410562992096e-02 1.367889493703842163e-01 -2.358148396015167236e-01 1.867953091859817505e-01 1.448552012443542480e-01 2.316041290760040283e-01 -3.629794120788574219e-01 1.431511789560317993e-01
1.292613893747329712e-01 -1.563261598348617554e-01 4.188394173979759216e-02 -2.101199775934219360e-01 -1.366741061210632324e-01 -5.487123876810073853e-02 -1.277280747890472412e-01 -5.251221731305122375e-02 1.282273083925247192e-01 1.472032070159912109e-01 -1.574349105358123779e-01 -1.923212558031082153e-01 -2.661050856113433838e-01 -2.339366376399993896e-01 -2.233100533485412598e-01 -5.272186547517776489e-02 7.044057548046112061e-02 1.827099919319152832e-02 -2.309335172176361084e-01 -3.854931592941284180e-01 -3.564305305480957031e-01 1.597976386547088623e-01 -1.578077226877212524e-01 1.022345870733261108e-01 -2.818577587604522705e-01 -7.819607108831405640e-02 -1.368461549282073975e-01 -8.993659168481826782e-02 1.974140852689743042e-01 -9.037820994853973389e-02 4.819951206445693970e-02 1.926532387733459473e-01
1.118613217840902507e-04 2.962317131459712982e-02 8.834409713745117188e-02 -7.858848571777343750e-02 2.668677363544702530e-03 2.745909392833709717e-01 -1.968131810426712036e-01 -2.127095907926559448e-01 -1.722753643989562988e-01 1.963103264570236206e-01 -2.422848492860794067e-01 9.339009225368499756e-02 -1.503472179174423218e-01 -2.493242323398590088e-01 5.880924686789512634e-02 3.546470403671264648e-01 -4.511221125721931458e-02 -1.296988967806100845e-02 -2.995460629463195801e-01 -1.413929611444473267e-01 2.886140253394842148e-03 -3.823075294494628906e-01 -6.262531876564025879e-02 2.487654387950897217e-01 2.462144754827022552e-02 -9.663414210081100464e-02 -2.926210165023803711e-01 -1.853503286838531494e-01 -2.953215129673480988e-02 -4.652062430977821350e-02 -7.824508100748062134e-02 1.145954430103302002e-01
-4.292262718081474304e-02 -2.736655771732330322e-01 2.675513029098510742e-01 -5.871853604912757874e-02 1.564456373453140259e-01 9.900334477424621582e-02 -3.213583528995513916e-01 7.371073216199874878e-02 -1.869131773710250854e-01 -2.598354816436767578e-01 -8.646552264690399170e-02 3.841552734375000000e-01 4.993499442934989929e-02 -1.083387136459350586e-01 -1.399615705013275146e-01 1.278838515281677246e-01 -1.040263473987579346e-01 -1.909452527761459351e-01 -7.709550857543945312e-02 3.443990647792816162e-02 -2.222767323255538940e-01 5.006832629442214966e-02 -7.591923326253890991e-02 3.551311492919921875e-01 -1.417221128940582275e-01 2.832270562648773193e-01 -1.191196665167808533e-01 5.560702178627252579e-03 3.592335805296897888e-02 -9.508439898490905762e-02 1.359475106000900269e-01 1.266166716814041138e-01
-7.868200540542602539e-02 -1.227352321147918701e-01 -3.822715207934379578e-02 -2.415697872638702393e-01 1.757528632879257202e-01 2.625970542430877686e-01 -1.788337677717208862e-01 1.579819619655609131e-01 2.381234765052795410e-01 1.672827899456024170e-01 -5.178808420896530151e-02 2.390737384557723999e-01 -2.298459410667419434e-01 6.174952723085880280e-04 3.555344417691230774e-02 1.080344468355178833e-01 2.370014041662216187e-01 6.718513369560241699e-02 -1.252663601189851761e-02 -8.466484397649765015e-02 -2.041283696889877319e-01 -4.227898418903350830e-01 -2.075281739234924316e-01 3.254744708538055420e-01 3.870201483368873596e-02 -8.760318160057067871e-02 9.244924783706665039e-02 -7.861407846212387085e-02 1.651755422353744507e-01 1.577778905630111694e-01 -1.161482408642768860e-01 -1.576584726572036743e-01
-4.754444118589162827e-03 1.053563132882118225e-02 1.071192622184753418e-01 -6.232214719057083130e-02 -2.549125067889690399e-02 -4.574924334883689880e-02 -9.801761806011199951e-02 2.006234973669052124e-01 -4.299922287464141846e-02 -2.004560828208923340e-01 -8.603914082050323486e-02 2.041966468095779419e-01 -2.241579443216323853e-01 -2.672404348850250244e-01 -7.229263335466384888e-02 -1.533861458301544189e-01 1.872816085815429688e-01 -1.745871156454086304e-01 -1.633344292640686035e-01 -8.674474433064460754e-03 2.096968702971935272e-02 -1.023975461721420288e-01 -6.208157166838645935e-02 2.994205057621002197e-01 9.351172298192977905e-02 -2.108001559972763062e-01 -2.900457978248596191e-01 -3.224748671054840088e-01 2.327227890491485596e-01 -1.172141432762145996e-01 -3.107661902904510498e-01 -2.963896691799163818e-01
-3.720826283097267151e-02 -2.502436935901641846e-01 5.216177552938461304e-02 -2.516483068466186523e-01 9.500429779291152954e-02 2.298629432916641235e-01 1.345485895872116089e-01 9.340722858905792236e-02 2.036115229129791260e-01 8.339463919401168823e-02 -2.234622687101364136e-01 -7.052984833717346191e-02 -1.577491760253906250e-01 -2.497278749942779541e-01 -1.673043817281723022e-01 -1.020696982741355896e-01 4.905693931505084038e-04 -2.721537649631500244e-01 -4.363054633140563965e-01 -1.944072544574737549e-01 -2.116569727659225464e-01 4.164353385567665100e-02 -5.839711055159568787e-02 -1.189943253993988037e-01 -1.902936547994613647e-01 -1.381197869777679443e-01 -1.056396737694740295e-01 5.283717811107635498e-02 6.952398270368576050e-02 1.431646794080734253e-01 1.028911843895912170e-01 2.842378020286560059e-01
8.615896850824356079e-02 4.717250540852546692e-02 5.653396993875503540e-02 -1.796818077564239502e-01 8.620464056730270386e-02 2.332895398139953613e-01 -9.264291822910308838e-02 1.630290150642395020e-01 1.396334022283554077e-01 -2.479472905397415161e-01 -2.150423228740692139e-01 -3.913083299994468689e-02 5.581027828156948090e-03 -1.518204212188720703e-01 -1.245016232132911682e-01 7.472967356443405151e-02 1.144511029124259949e-01 -1.286951154470443726e-01 -9.916405379772186279e-02 -2.328942865133285522e-01 -4.379614591598510742e-01 -4.864414632320404053e-01 1.880276501178741455e-01 1.177462842315435410e-02 -8.900973200798034668e-02 1.761341840028762817e-01 -2.150779813528060913e-01 -9.760493785142898560e-02 -2.951267175376415253e-02 -1.419203281402587891e-01 -1.010519452393054962e-02 -1.069062799215316772e-01
-2.917959690093994141e-01 -1.276019215583801270e-01 2.297795290360227227e-04 -5.789491906762123108e-02 1.722589284181594849e-01 -5.687937512993812561e-02 -1.564979553222656250e-01 1.569021306931972504e-02 4.072428047657012939e-01 -1.397018227726221085e-02 -6.460332870483398438e-02 -2.594566643238067627e-01 1.151839736849069595e-02 -9.903148561716079712e-02 1.557622384279966354e-02 1.727288514375686646e-01 -1.067704856395721436e-01 -2.437557131052017212e-01 -3.799238502979278564e-01 -2.876328229904174805e-01 -1.382902562618255615e-01 -1.234677881002426147e-01 4.019986838102340698e-02 4.033752381801605225e-01 8.596426248550415039e-02 -1.114661917090415955e-01 -7.296217978000640869e-02 -7.181607186794281006e-02 1.500672250986099243e-01 2.607328630983829498e-02 -8.151828497648239136e-02 -5.740588158369064331e-02
1.541666686534881592e-01 -4.546401649713516235e-02 2.268130145967006683e-02 -9.702600538730621338e-02 1.557509154081344604e-01 -9.495743550360202789e-03 -2.969374358654022217e-01 -9.638664871454238892e-02 7.946623861789703369e-02 -3.765897452831268311e-01 1.621582508087158203e-01 2.302724123001098633e-01 -2.285865098237991333e-01 -9.156584739685058594e-02 -7.220736145973205566e-02 -2.660091817378997803e-01 1.848253011703491211e-01 -8.314521610736846924e-02 -3.187892436981201172e-01 5.589825287461280823e-02 -3.478481173515319824e-01 -1.538652926683425903e-01 -1.142404749989509583e-01 1.564352363348007202e-01 -3.587417677044868469e-02 -1.314740777015686035e-01 -3.163383901119232178e-01 2.063578553497791290e-02 1.674005240201950073e-01 3.977550193667411804e-03 1.816137880086898804e-02 -5.387837439775466919e-02
-1.787272244691848755e-01 -2.846624553203582764e-01 2.588981986045837402e-01 -6.355605274438858032e-02 6.654054671525955200e-02 -5.778362508863210678e-03 -2.669748067855834961e-01 1.577649265527725220e-01 1.325704455375671387e-01 -9.541173279285430908e-02 -1.960142701864242554e-02 -2.033354938030242920e-01 -5.030115842819213867e-01 -4.318238794803619385e-02 -1.216108724474906921e-01 -1.848733238875865936e-02 1.884907111525535583e-02 -2.115365713834762573e-01 -2.113277316093444824e-01 8.852171897888183594e-02 3.792797029018402100e-02 -9.278928488492965698e-02 -3.363852798938751221e-01 1.990812569856643677e-01 -8.749525994062423706e-03 -6.367173045873641968e-02 -1.188699826598167419e-01 -1.172993034124374390e-01 -2.029574811458587646e-01 1.059673801064491272e-01 -1.764835268259048462e-01 -2.971918508410453796e-02
3.489707112312316895e-01 -1.809636205434799194e-01 -6.562258116900920868e-03 -6.706077605485916138e-02 -1.241638511419296265e-02 1.920818910002708435e-02 -1.730446964502334595e-01 2.480741403996944427e-02 3.154071569442749023e-01 -2.001856714487075806e-01 1.757918149232864380e-01 2.618889808654785156e-01 -3.611280620098114014e-01 -5.133064463734626770e-02 -3.377556428313255310e-02 -1.235377714037895203e-01 2.793653309345245361e-02 -4.278606548905372620e-02 -1.771676987409591675e-01 4.530707374215126038e-02 -3.491299450397491455e-01 -3.253821134567260742e-01 -9.133350104093551636e-02 6.967362761497497559e-02 -7.631507515907287598e-02 -7.771468907594680786e-02 -8.367262780666351318e-02 -1.094042137265205383e-01 2.366639822721481323e-01 3.112042695283889771e-02 -1.342355459928512573e-01 1.962344050407409668e-01
-3.652202710509300232e-02 -1.139540970325469971e-01 1.110006347298622131e-01 1.936856806278228760e-01 4.395307041704654694e-03 1.721311062574386597e-01 -9.178771078586578369e-02 1.902613043785095215e-01 -1.633830741047859192e-02 -6.575525552034378052e-02 -2.981267869472503662e-01 -6.555645167827606201e-02 9.890115261077880859e-02 -2.894706726074218750e-01 -2.820962667465209961e-02 -2.098759859800338745e-01 1.296236738562583923e-02 -7.408071309328079224e-02 -3.995484113693237305e-01 -1.543341875076293945e-01 -8.308579772710800171e-02 3.314112126827239990e-02 -3.813080862164497375e-02 6.069804430007934570e-01 -8.784880489110946655e-02 9.960668534040451050e-02 -1.304673552513122559e-01 -4.642006009817123413e-03 8.769456297159194946e-02 -3.813051618635654449e-03 5.514471605420112610e-02 1.138576269149780273e-01
8.529157936573028564e-02 -3.608136996626853943e-02 2.859267964959144592e-02 -3.499246388673782349e-02 3.737582564353942871e-01 2.034330666065216064e-01 -1.734977066516876221e-01 4.434321820735931396e-02 7.031805813312530518e-02 2.524602459743618965e-03 -2.753879129886627197e-01 -5.689240619540214539e-02 -2.851838469505310059e-01 -9.500616788864135742e-02 -4.173823595046997070e-01 -4.569322988390922546e-02 1.202897056937217712e-01 -1.500099897384643555e-01 -1.549421548843383789e-01 8.194277435541152954e-02 -4.126680195331573486e-01 1.466800738126039505e-02 7.035218179225921631e-02 4.682778567075729370e-02 -5.448311567306518555e-02 1.836679726839065552e-01 -1.179063767194747925e-01 2.576091885566711426e-01 3.586149215698242188e-02 1.273567080497741699e-01 -1.336365193128585815e-01 1.669656187295913696e-01
-1.545609384775161743e-01 -1.507199853658676147e-01 7.110682129859924316e-02 1.295081079006195068e-01 -4.746429324150085449e-01 9.240198880434036255e-02 -2.865204215049743652e-01 1.142074987292289734e-01 8.962724357843399048e-02 4.353531077504158020e-02 -1.391559541225433350e-01 -1.446346640586853027e-01 -3.336806893348693848e-01 -1.328220665454864502e-01 -1.427259296178817749e-01 -1.203944087028503418e-01 1.164955180138349533e-02 -1.054670661687850952e-01 -1.125827729701995850e-01 9.413559734821319580e-02 -2.153823375701904297e-01 -1.518189758062362671e-01 1.418289691209793091e-01 7.610309123992919922e-02 -3.301345109939575195e-01 -1.049727723002433777e-01 -1.193679198622703552e-01 -1.518005430698394775e-01 1.494041979312896729e-01 -2.254404872655868530e-01 1.000003190711140633e-03 -1.730760931968688965e-01
6.458166241645812988e-02 -1.863328963518142700e-01 2.427519299089908600e-02 -2.444585226476192474e-02 9.202554821968078613e-03 9.602588415145874023e-02 -4.250923991203308105e-01 1.777467727661132812e-01 3.221929967403411865e-01 8.275386877357959747e-03 -1.349333524703979492e-01 -2.185410410165786743e-01 -2.577551603317260742e-01 2.554522594437003136e-03 -5.142796039581298828e-02 1.656033694744110107e-01 2.609760165214538574e-01 1.102923881262540817e-02 -2.078054547309875488e-01 -2.354281209409236908e-02 -1.663197726011276245e-01 -1.735986918210983276e-01 1.950868964195251465e-01 1.008936315774917603e-01 -1.181060075759887695e-01 -2.756671607494354248e-01 -9.379865974187850952e-02 1.071674525737762451e-01 1.957650780677795410e-01 -1.815464794635772705e-01 -1.650778651237487793e-01 -2.126000225543975830e-01
1.504660695791244507e-01 6.293158233165740967e-02 -3.666793107986450195e-01 -2.594005465507507324e-01 7.716833800077438354e-02 9.911147505044937134e-02 -2.390030771493911743e-01 9.111241437494754791e-03 1.082729101181030273e-01 3.410211205482482910e-02 -2.651250064373016357e-01 5.882631614804267883e-02 -1.902834773063659668e-01 -2.003999054431915283e-01 -7.305300980806350708e-02 1.339351385831832886e-01 -2.191710174083709717e-01 3.668272867798805237e-02 -3.385457396507263184e-01 -2.197916060686111450e-02 -2.878753244876861572e-01 -1.065810993313789368e-01 -1.479969471693038940e-01 2.234267741441726685e-01 1.939358711242675781e-01 1.929820775985717773e-01 -1.569685786962509155e-01 -9.274661540985107422e-02 -1.251739561557769775e-01 -4.244741424918174744e-02 1.485821604728698730e-01 1.849851310253143311e-01
1.983359307050704956e-01 -2.753338813781738281e-01 4.487241059541702271e-02 -1.739696115255355835e-01 -1.700010597705841064e-01 1.713346242904663086e-01 9.589686244726181030e-02 -6.065139919519424438e-02 2.658747732639312744e-01 1.985892653465270996e-01 -3.212039768695831299e-01 4.889398440718650818e-02 -1.390273422002792358e-01 1.588742733001708984e-01 -1.722519844770431519e-01 3.317199647426605225e-01 -6.754292547702789307e-02 -3.478714823722839355e-01 -1.098232194781303406e-01 4.305870085954666138e-02 -2.291214913129806519e-01 3.654455393552780151e-02 -1.007619649171829224e-01 1.986685246229171753e-01 -1.084109693765640259e-01 -9.956417232751846313e-02 -2.339023202657699585e-01 -1.255657523870468140e-01 4.578546434640884399e-02 -3.863706067204475403e-02 -1.317368894815444946e-01 1.595099717378616333e-01
1.397014111280441284e-01 -2.227952480316162109e-01 7.049048785120248795e-03 -3.370939986780285835e-03 5.374629423022270203e-02 -1.105023846030235291e-01 -3.166107535362243652e-01 1.211225166916847229e-01 1.231154799461364746e-01 2.118399888277053833e-01 -1.798912137746810913e-01 1.928834617137908936e-01 -2.958423197269439697e-01 -5.855976138263940811e-03 8.049392700195312500e-02 8.843389898538589478e-02 2.196056768298149109e-02 -1.652137935161590576e-01 -3.791162669658660889e-01 9.497094899415969849e-02 -1.325977295637130737e-01 -1.018741261214017868e-02 3.714124113321304321e-02 -1.802397817373275757e-01 -2.559169232845306396e-01 2.588841915130615234e-01 -3.138305842876434326e-01 -3.200449794530868530e-02 1.329731047153472900e-01 1.617303788661956787e-01 -2.407355606555938721e-01 5.846447125077247620e-02
-1.706456840038299561e-01 6.638343632221221924e-02 -5.820939317345619202e-02 8.217857219278812408e-03 7.508685439825057983e-02 1.514000631868839264e-02 -5.910531431436538696e-02 -1.025142613798379898e-02 2.709969319403171539e-02 -1.794470250606536865e-01 -1.362013071775436401e-01 -8.937465958297252655e-03 -2.717767655849456787e-01 -1.711965352296829224e-02 -5.160013213753700256e-02 -1.714759916067123413e-01 4.571013450622558594e-01 -8.274392038583755493e-02 -2.096501439809799194e-01 1.278199255466461182e-01 -2.722432017326354980e-01 -1.667302995920181274e-01 7.253792136907577515e-02 2.298381626605987549e-01 1.881034299731254578e-02 -1.361333131790161133e-01 -4.147918224334716797e-01 -6.436066329479217529e-02 3.560141623020172119e-01 2.501955814659595490e-02 -9.867978841066360474e-02 -1.658032089471817017e-01
1.570994406938552856e-01 -7.277207076549530029e-02 -5.322548002004623413e-02 -7.855271548032760620e-02 4.567887261509895325e-02 -1.952273584902286530e-02 -2.397081851959228516e-01 4.009988903999328613e-01 1.816916614770889282e-01 -2.786027491092681885e-01 1.157192513346672058e-01 -1.828631572425365448e-02 -2.413952946662902832e-01 -5.636737123131752014e-02 -1.117623671889305115e-01 -2.598682641983032227e-01 1.852656602859497070e-01 -1.059371381998062134e-01 -2.874958515167236328e-01 1.599939614534378052e-01 -2.999780327081680298e-02 -2.696268558502197266e-01 2.209792099893093109e-02 2.451811134815216064e-01 1.915149837732315063e-01 -3.781789541244506836e-02 -3.024862110614776611e-01 5.745593085885047913e-02 2.130189090967178345e-01 -1.557114440947771072e-02 8.451014757156372070e-02 2.824171073734760284e-02
-2.090058922767639160e-01 -1.288234740495681763e-01 2.525150775909423828e-01 -1.593369543552398682e-01 -2.081131786108016968e-01 8.841861039400100708e-02 4.809482023119926453e-02 1.909070014953613281e-01 -2.792430855333805084e-02 -1.082719713449478149e-01 -2.290217019617557526e-02 2.735107541084289551e-01 -1.767119318246841431e-01 -2.642112672328948975e-01 1.154631674289703369e-01 1.273047626018524170e-01 1.598551571369171143e-01 1.047103181481361389e-01 -3.718065321445465088e-01 -1.186150610446929932e-01 -2.513232231140136719e-01 -2.711137235164642334e-01 1.415891796350479126e-01 2.732231616973876953e-01 2.318472601473331451e-02 1.008543744683265686e-01 -1.312251240015029907e-01 -1.552679836750030518e-01 1.246899217367172241e-01 -1.400868892669677734e-01 -1.324031949043273926e-01 1.316866278648376465e-01
5.256617441773414612e-02 -1.408648341894149780e-01 -1.259834766387939453e-01 1.675390824675559998e-02 -1.261096298694610596e-01 9.487700462341308594e-02 -4.399362951517105103e-02 3.235798701643943787e-02 2.233064770698547363e-01 3.428502082824707031e-01 -1.429316848516464233e-01 9.769527614116668701e-02 -2.565525770187377930e-01 -2.157518863677978516e-01 -1.000907495617866516e-01 2.507008239626884460e-02 -1.555929780006408691e-01 -1.891986578702926636e-01 -3.402744531631469727e-01 -2.784925997257232666e-01 -3.941385149955749512e-01 -1.119689047336578369e-01 -8.129247277975082397e-02 1.599767655134201050e-01 -2.399524748325347900e-01 -4.096694290637969971e-02 -8.978590369224548340e-02 1.644007265567779541e-01 2.191086709499359131e-01 -8.195643313229084015e-03 1.288023740053176880e-01 -2.256285399198532104e-02
-1.354997009038925171e-01 -3.413926959037780762e-01 1.291582733392715454e-01 -1.263165026903152466e-01 7.694201171398162842e-02 1.565661430358886719e-01 -1.576576195657253265e-02 -1.212384700775146484e-01 2.455881834030151367e-01 -3.090938031673431396e-01 -2.821643650531768799e-01 -1.134594678878784180e-01 1.592837125062942505e-01 -8.575496077537536621e-02 5.438875406980514526e-02 -2.582113817334175110e-02 -5.765377730131149292e-02 -1.572173535823822021e-01 -8.889189362525939941e-02 -1.469990760087966919e-01 -2.559230625629425049e-01 -2.029552757740020752e-01 3.426822274923324585e-02 3.953713476657867432e-01 -7.257278263568878174e-02 2.282552421092987061e-01 -2.647798061370849609e-01 -1.764618605375289917e-01 1.232967078685760498e-01 -1.389878056943416595e-02 -8.145240694284439087e-02 -2.078337362036108971e-03
-8.701190352439880371e-02 6.985551211982965469e-03 2.092505544424057007e-01 1.233450695872306824e-01 1.143276095390319824e-01 1.788730025291442871e-01 -9.903845936059951782e-02 1.732268556952476501e-02 5.241442099213600159e-02 -1.433336883783340454e-01 -4.242765009403228760e-01 -6.693561561405658722e-03 -5.586328729987144470e-02 -3.497622311115264893e-01 4.357140511274337769e-02 -1.643176972866058350e-01 5.708205699920654297e-02 -3.095469437539577484e-02 -2.470134496688842773e-01 -4.136520996689796448e-02 -1.056772768497467041e-01 -2.357159107923507690e-01 -3.648554533720016479e-02 3.489626646041870117e-01 -2.623823583126068115e-01 2.242549359798431396e-01 -8.405140042304992676e-02 -1.849403381347656250e-01 2.323092818260192871e-01 -1.936105340719223022e-01 -1.320910826325416565e-02 1.081494390964508057e-01
2.093089371919631958e-01 -2.464522719383239746e-01 8.669912815093994141e-02 2.604543231427669525e-02 5.744788795709609985e-04 1.845809370279312134e-01 -1.359552890062332153e-01 -1.747967302799224854e-01 -9.819270670413970947e-02 8.333997428417205811e-02 -1.861667931079864502e-01 2.141272723674774170e-01 -3.119038045406341553e-01 2.855337969958782196e-02 1.140549257397651672e-01 -1.745273470878601074e-01 2.041606158018112183e-01 -4.629734531044960022e-02 -2.470994591712951660e-01 -5.611386522650718689e-02 -2.852188050746917725e-01 -2.765384316444396973e-01 2.811176180839538574e-01 1.645522415637969971e-01 -1.888220757246017456e-01 -1.003207713365554810e-01 -2.426667064428329468e-01 -1.928445398807525635e-01 4.080478847026824951e-02 7.544265687465667725e-02 3.674564138054847717e-02 -2.074210345745086670e-01
-7.671090960502624512e-02 1.112854182720184326e-01 -5.856890697032213211e-03 6.273835152387619019e-02 1.164707075804471970e-02 7.061408460140228271e-02 -3.089863955974578857e-01 1.590284407138824463e-01 1.570960581302642822e-01 -1.715950109064579010e-02 -2.263759225606918335e-01 3.120519518852233887e-01 -9.551176428794860840e-02 -1.578265726566314697e-01 -9.840298444032669067e-02 -6.666100770235061646e-02 -1.502307355403900146e-01 1.290736068040132523e-02 -3.894396498799324036e-02 -2.362892404198646545e-02 -2.108925282955169678e-01 -2.497796565294265747e-01 -2.771787047386169434e-01 2.369982302188873291e-01 -1.491265445947647095e-01 -2.870285511016845703e-01 -2.185706943273544312e-01 -2.913573682308197021e-01 1.011229455471038818e-01 3.422119319438934326e-01 -2.859114482998847961e-02 3.160632681101560593e-03
2.534585446119308472e-02 -1.013817638158798218e-01 1.944485604763031006e-01 9.363725781440734863e-02 -7.586837559938430786e-02 9.556077420711517334e-02 7.219836860895156860e-02 3.205279111862182617e-01 3.885255381464958191e-02 -1.786921024322509766e-01 -1.887247711420059204e-01 -4.683499410748481750e-02 2.508325735107064247e-03 -3.709432482719421387e-02 -2.422119118273258209e-02 1.555275470018386841e-01 -1.978944288566708565e-03 9.278050810098648071e-02 -2.971724569797515869e-01 -2.053857594728469849e-01 -2.929493188858032227e-01 6.271954625844955444e-02 -2.751607075333595276e-02 4.989282190799713135e-01 -1.202427446842193604e-01 -2.000812292098999023e-01 -1.885196119546890259e-01 8.795995265245437622e-02 3.645180761814117432e-01 -8.201459050178527832e-02 7.804889976978302002e-02 1.576641015708446503e-02
-5.494135990738868713e-02 -3.022571504116058350e-01 -1.972307264804840088e-02 -1.158183217048645020e-01 1.472100913524627686e-01 -2.074449136853218079e-02 -2.216510176658630371e-01 1.847870461642742157e-02 -9.057088941335678101e-02 -2.379291504621505737e-01 -2.962747775018215179e-02 -1.166991963982582092e-01 5.614051595330238342e-02 -2.261676341295242310e-01 -3.222562670707702637e-01 2.670608758926391602e-01 -1.950633525848388672e-01 -1.921489089727401733e-01 -8.117469400167465210e-02 1.038964018225669861e-01 -1.215144470334053040e-01 2.398628927767276764e-02 -4.065814614295959473e-01 2.447482049465179443e-01 -8.780502714216709137e-03 8.376911282539367676e-02 -2.606149017810821533e-01 -1.621324419975280762e-01 1.527477651834487915e-01 -7.228098809719085693e-02 -1.963837444782257080e-01 1.006620302796363831e-01
1.902716308832168579e-01 -2.939353287220001221e-01 2.405226677656173706e-01 -3.785649081692099571e-03 1.380253862589597702e-02 -1.035092025995254517e-01 -3.620017468929290771e-01 1.353153288364410400e-01 7.551169022917747498e-03 2.015364021062850952e-01 -1.160728260874748230e-01 2.511496543884277344e-01 -2.121816575527191162e-01 -8.003292232751846313e-02 -2.932021394371986389e-02 5.785617232322692871e-02 -1.982049085199832916e-02 -1.343042701482772827e-01 -3.527194857597351074e-01 1.304012835025787354e-01 -1.519544869661331177e-01 1.858697971329092979e-03 2.027840316295623779e-01 -6.320085376501083374e-02 -1.596350520849227905e-01 1.476527452468872070e-01 -3.818907737731933594e-01 -2.489533275365829468e-02 6.825511809438467026e-03 1.933976560831069946e-01 -1.374301314353942871e-01 9.099505841732025146e-02
-1.229886314831674099e-03 -1.008531674742698669e-01 -3.823797777295112610e-02 -7.922599464654922485e-02 -1.239923015236854553e-01 3.475749790668487549e-01 -2.613942921161651611e-01 -1.087832450866699219e-01 5.785974860191345215e-02 3.610021471977233887e-01 -2.306969314813613892e-01 -8.226707577705383301e-02 -1.072320714592933655e-01 -6.800106912851333618e-02 -9.225942939519882202e-02 2.007933557033538818e-01 2.625618577003479004e-01 -1.218812763690948486e-01 -4.058339595794677734e-01 -3.786803409457206726e-02 -5.713438987731933594e-02 -6.480295211076736450e-02 1.747135370969772339e-01 5.131623148918151855e-02 -2.230346649885177612e-01 -4.776319488883018494e-02 -2.307343780994415283e-01 -1.646712869405746460e-01 1.978865861892700195e-01 -1.614494621753692627e-01 1.322608441114425659e-01 3.851550817489624023e-02
-2.222763374447822571e-02 -2.380319237709045410e-01 -2.684526145458221436e-01 -1.457680761814117432e-01 3.495088778436183929e-03 1.348415911197662354e-01 -1.311685144901275635e-01 -4.072296246886253357e-02 -2.149569839239120483e-01 6.134508177638053894e-02 -3.094285912811756134e-02 4.595756530761718750e-03 -1.887131631374359131e-01 -9.537639468908309937e-02 3.533415496349334717e-02 4.724682867527008057e-02 -1.254530847072601318e-01 -3.733039200305938721e-01 -1.035256460309028625e-01 -1.207119897007942200e-01 -2.736189961433410645e-01 -1.787265986204147339e-01 1.136749386787414551e-01 3.528635799884796143e-01 2.842093072831630707e-02 2.040804624557495117e-01 1.609974205493927002e-01 -2.535157799720764160e-01 3.471145331859588623e-01 4.429286345839500427e-02 -1.273783622309565544e-03 1.833244860172271729e-01
-1.664532572031021118e-01 3.965583816170692444e-02 -1.631721407175064087e-01 1.231001392006874084e-01 -4.328976944088935852e-02 -9.383086115121841431e-02 -1.473102271556854248e-01 1.305755078792572021e-01 1.019163057208061218e-01 -1.672520190477371216e-01 -1.546303778886795044e-01 3.282542526721954346e-02 -1.759246736764907837e-01 -6.036943569779396057e-02 -2.485005743801593781e-02 -1.779756844043731689e-01 4.810387492179870605e-01 -1.176665574312210083e-01 -1.083497479557991028e-01 6.937517225742340088e-02 -3.408438265323638916e-01 -2.000193446874618530e-01 1.376719921827316284e-01 2.906869053840637207e-01 1.346268951892852783e-01 -8.911275863647460938e-02 -3.773901760578155518e-01 2.000059175770729780e-04 2.219476252794265747e-01 9.331233799457550049e-02 -8.980296115623787045e-05 3.729148209095001221e-02
-1.114214118570089340e-02 -3.039754927158355713e-01 -6.715250201523303986e-03 -2.165788710117340088e-01 2.200409173965454102e-01 8.893324434757232666e-02 -1.498615592718124390e-01 2.160096168518066406e-01 1.655104160308837891e-01 -1.015608608722686768e-01 -5.397658050060272217e-02 -6.205682083964347839e-02 1.690757125616073608e-01 -1.199865415692329407e-01 4.055534303188323975e-01 1.674205958843231201e-01 -2.703821053728461266e-03 -9.398059546947479248e-02 -1.366989165544509888e-01 -3.098625689744949341e-02 -3.300382792949676514e-01 -2.693354487419128418e-01 -1.804289817810058594e-01 2.698164880275726318e-01 -1.952583044767379761e-01 7.499754428863525391e-02 -1.953448355197906494e-01 -1.115533709526062012e-01 1.496593207120895386e-01 1.175330728292465210e-01 -8.980656415224075317e-02 -3.431806340813636780e-02
-9.720303863286972046e-02 6.536507606506347656e-02 7.611811906099319458e-02 -1.668757349252700806e-01 1.505845040082931519e-01 4.610163867473602295e-01 -7.827235013246536255e-02 2.457404322922229767e-02 -3.099302528426051140e-03 2.003571242094039917e-01 5.666973814368247986e-02 -6.592743098735809326e-02 -8.576980978250503540e-02 -2.673775851726531982e-01 -2.086122930049896240e-01 -1.934240162372589111e-01 -1.467648744583129883e-01 -1.723609864711761475e-01 -1.436657905578613281e-01 -9.988011419773101807e-02 -2.516972720623016357e-01 7.272096723318099976e-02 5.104222521185874939e-02 2.415159940719604492e-01 -1.106883361935615540e-01 4.049252718687057495e-03 -2.701778411865234375e-01 1.713999509811401367e-01 3.049599528312683105e-01 1.206879988312721252e-01 -2.616938054561614990e-01 3.277561441063880920e-02
4.891297593712806702e-02 -8.603153377771377563e-02 2.490253448486328125e-01 1.176966801285743713e-01 2.046732157468795776e-01 1.776846945285797119e-01 -3.775183260440826416e-01 2.387889623641967773e-01 9.180369973182678223e-02 -1.376740541309118271e-02 3.208391368389129639e-02 1.192727163434028625e-01 -3.953661024570465088e-01 -1.840089410543441772e-01 -6.550925970077514648e-02 7.830724120140075684e-03 -2.927282154560089111e-01 -3.040487505495548248e-02 -1.237345933914184570e-01 -9.353348612785339355e-02 -4.448949918150901794e-02 -3.288275599479675293e-01 1.209059506654739380e-01 1.383506804704666138e-01 -2.123202234506607056e-01 -2.481795102357864380e-01 -6.108121946454048157e-02 -1.372960656881332397e-01 1.187182292342185974e-01 1.231412664055824280e-01 -4.094978794455528259e-02 -9.060747176408767700e-02
-2.595886588096618652e-01 -9.365922212600708008e-02 2.756713628768920898e-01 2.760031521320343018e-01 2.663966827094554901e-02 6.241121143102645874e-02 -1.662200689315795898e-01 1.115504838526248932e-02 5.767288617789745331e-03 -1.252895742654800415e-01 -2.907627820968627930e-01 7.963624782860279083e-03 4.207723215222358704e-02 -2.716531753540039062e-01 1.600119620561599731e-01 -1.236805170774459839e-01 2.403632178902626038e-02 -1.209110245108604431e-01 -6.777693331241607666e-02 1.042381860315799713e-02 -1.697865426540374756e-01 -1.751637905836105347e-01 -8.424136042594909668e-02 3.598048388957977295e-01 -2.533471286296844482e-01 -6.775438319891691208e-03 -4.026370346546173096e-01 -5.471812561154365540e-02 2.626302540302276611e-01 -7.854489237070083618e-02 8.693077601492404938e-03 -4.450324550271034241e-02
1.257801502943038940e-01 7.300756871700286865e-02 4.497804641723632812e-01 -9.707470238208770752e-02 5.703291296958923340e-02 1.715788990259170532e-01 -6.684502214193344116e-02 8.469828218221664429e-02 5.267508327960968018e-02 8.036837726831436157e-02 -1.930036991834640503e-01 1.640093326568603516e-01 1.010008901357650757e-01 -5.102893337607383728e-02 1.502140164375305176e-01 4.181042686104774475e-02 -6.179667264223098755e-02 -1.031300053000450134e-01 -3.113451898097991943e-01 -1.642706692218780518e-01 -2.893847823143005371e-01 -3.099637925624847412e-01 3.067364543676376343e-02 3.247417509555816650e-01 -1.494042389094829559e-02 1.349285393953323364e-01 -1.925112009048461914e-01 -6.373235583305358887e-02 2.517873942852020264e-01 -2.278150171041488647e-01 2.809895016252994537e-02 1.098020821809768677e-01
2.226339131593704224e-01 -6.797898560762405396e-02 1.648938469588756561e-02 -9.438504278659820557e-02 2.895113721024245024e-05 1.696329414844512939e-01 -4.225096479058265686e-02 1.388205140829086304e-01 2.717508673667907715e-01 -3.271631598472595215e-01 1.042825505137443542e-01 2.502934932708740234e-01 -2.233587056398391724e-01 -7.506486773490905762e-02 -1.305685043334960938e-01 -1.289416849613189697e-01 1.467777490615844727e-01 -1.495727598667144775e-01 -1.917654424905776978e-01 -3.850847110152244568e-02 -4.158007502555847168e-01 -3.520113825798034668e-01 -1.044831331819295883e-02 7.919298857450485229e-02 -1.655814796686172485e-01 3.537097200751304626e-02 -9.025427699089050293e-02 -2.914687693119049072e-01 5.500590428709983826e-03 -4.519576206803321838e-02 -1.890638377517461777e-03 1.843819171190261841e-01
3.718627616763114929e-02 -1.043305099010467529e-01 1.424118038266897202e-02 -3.036630749702453613e-01 -2.117678374052047729e-01 6.908704340457916260e-02 -2.628889381885528564e-01 2.654828689992427826e-02 1.373129151761531830e-02 -2.101573497056961060e-01 -1.613553315401077271e-01 8.443436026573181152e-02 -1.894510239362716675e-01 -3.838512599468231201e-01 -1.161170974373817444e-01 3.602152317762374878e-02 1.901265829801559448e-01 -2.470405101776123047e-01 -4.607937112450599670e-02 -3.125574290752410889e-01 -1.393977999687194824e-01 -5.050526559352874756e-02 1.102582812309265137e-01 2.256760299205780029e-01 -4.247044026851654053e-02 -2.642666101455688477e-01 5.802600085735321045e-02 -3.077159821987152100e-01 4.131270572543144226e-02 -1.174294874072074890e-01 1.239027827978134155e-01 -1.332061737775802612e-01
8.294146507978439331e-03 -4.317317157983779907e-02 -9.496776759624481201e-02 -1.672920584678649902e-01 -7.970257848501205444e-02 1.190626621246337891e-01 -4.787356778979301453e-02 -9.489782154560089111e-02 2.477225959300994873e-01 -2.734344601631164551e-01 1.015444919466972351e-01 1.340401172637939453e-01 -2.177307009696960449e-02 -8.392462506890296936e-03 2.610365860164165497e-02 -1.128210276365280151e-01 1.126976683735847473e-01 -3.188157081604003906e-01 -9.094846248626708984e-02 -6.742882542312145233e-04 -3.225720226764678955e-01 -4.882377684116363525e-01 1.056933924555778503e-01 3.453711271286010742e-01 -2.876655161380767822e-01 -3.436931967735290527e-02 -5.887567251920700073e-02 -1.597840040922164917e-01 5.865199118852615356e-02 1.654565036296844482e-01 -8.291050791740417480e-02 -6.894227862358093262e-02
7.647892087697982788e-02 1.662888526916503906e-01 1.529586594551801682e-02 -3.885434567928314209e-02 -1.089441403746604919e-01 3.656466603279113770e-01 -4.991865903139114380e-02 -8.686615526676177979e-02 -2.445527352392673492e-02 -9.221394360065460205e-02 -4.965175874531269073e-03 1.475401967763900757e-01 -1.991706937551498413e-01 6.971909198909997940e-03 -2.403063625097274780e-01 -2.316793352365493774e-01 -1.660890690982341766e-02 -3.495197594165802002e-01 -2.999180555343627930e-01 2.007228694856166840e-02 -4.175753891468048096e-01 1.259180456399917603e-01 -5.678867921233177185e-02 2.333998680114746094e-02 -4.534440860152244568e-02 -1.239499542862176895e-02 -2.657203376293182373e-01 1.396490782499313354e-01 1.127919107675552368e-01 2.109024524688720703e-01 -2.654855251312255859e-01 -1.805868558585643768e-02
-5.258895084261894226e-02 -1.387868821620941162e-01 -5.335411056876182556e-02 -9.317740797996520996e-02 -3.033082559704780579e-02 3.158447146415710449e-01 -2.869609370827674866e-02 6.507968157529830933e-02 3.670261204242706299e-01 -1.896997354924678802e-02 1.415898799896240234e-01 1.437914371490478516e-01 -7.439662516117095947e-02 -1.121703684329986572e-01 -2.286954596638679504e-02 1.066398397088050842e-01 1.798510849475860596e-01 -2.438061833381652832e-01 -2.262479513883590698e-01 -3.012119233608245850e-01 -1.858137547969818115e-01 -2.269897460937500000e-01 4.520763084292411804e-02 1.276024729013442993e-01 -3.859855700284242630e-03 4.282549396157264709e-02 -4.261716306209564209e-01 -4.684156924486160278e-02 1.235478073358535767e-01 -3.008545637130737305e-01 -1.465260535478591919e-01 6.251925230026245117e-02
-8.620566688477993011e-03 -1.510730981826782227e-01 -1.683744192123413086e-01 -1.652809679508209229e-01 1.365852206945419312e-01 3.156566023826599121e-01 -1.185134053230285645e-01 -1.116037666797637939e-01 1.277722567319869995e-01 -2.670900821685791016e-01 -1.543129533529281616e-01 2.430813461542129517e-01 -1.316974759101867676e-01 -9.427119046449661255e-02 -1.434117257595062256e-01 1.745789200067520142e-01 -6.170658767223358154e-02 7.471060380339622498e-03 -1.680969744920730591e-01 9.289795160293579102e-02 -5.317853689193725586e-01 2.682948485016822815e-02 1.684945076704025269e-03 -1.066312864422798157e-01 -1.998959109187126160e-02 4.641716927289962769e-02 -1.391194164752960205e-01 1.019670739769935608e-01 2.687303423881530762e-01 1.182981655001640320e-01 -1.261159330606460571e-01 2.423623800277709961e-01
2.363497763872146606e-01 -7.244190573692321777e-02 1.063417419791221619e-01 -5.005189031362533569e-02 1.511262953281402588e-01 7.061025500297546387e-02 -2.144244015216827393e-01 -4.242228716611862183e-02 1.915524601936340332e-01 -2.470384687185287476e-01 1.978263258934020996e-01 1.173065751791000366e-01 -3.259608745574951172e-01 -4.022169113159179688e-02 -1.277786344289779663e-01 -1.064764037728309631e-01 4.043661057949066162e-02 -7.001970708370208740e-02 -2.244961708784103394e-01 -6.153194606304168701e-02 -4.518486559391021729e-01 -3.812195062637329102e-01 8.904846757650375366e-02 7.117512822151184082e-02 -1.258195936679840088e-01 -1.132022291421890259e-01 -1.021745055913925171e-01 -1.223739162087440491e-01 2.434529364109039307e-01 2.976928092539310455e-02 -6.367779523134231567e-02 1.477881073951721191e-01
5.261203274130821228e-02 1.789036206901073456e-02 -7.303201407194137573e-02 -1.305571757256984711e-02 -8.979070931673049927e-02 6.208762526512145996e-02 -1.388139873743057251e-01 1.386711746454238892e-01 2.555603086948394775e-01 1.192747652530670166e-01 -1.105428189039230347e-01 1.175405904650688171e-01 -2.577031962573528290e-03 -2.378073893487453461e-02 2.754826098680496216e-03 1.386727839708328247e-01 -9.192805737257003784e-02 -3.730409145355224609e-01 -2.543422281742095947e-01 -3.509380221366882324e-01 -4.578471481800079346e-01 -4.361221194267272949e-02 -1.763695180416107178e-01 9.267039597034454346e-02 -2.536834776401519775e-01 7.909803837537765503e-02 3.177669271826744080e-02 5.280052125453948975e-02 1.583917886018753052e-01 1.370400339365005493e-01 3.208309710025787354e-01 -8.786914497613906860e-02
-1.032255217432975769e-01 8.800020813941955566e-02 8.721159398555755615e-02 -1.964777559041976929e-01 7.104337960481643677e-02 2.302052080631256104e-01 -2.029614746570587158e-01 5.216699838638305664e-02 3.926173746585845947e-01 5.508311092853546143e-02 7.899933308362960815e-02 1.768863499164581299e-01 -1.452278345823287964e-01 -1.132588982582092285e-01 3.852939233183860779e-02 4.541821777820587158e-02 2.016433030366897583e-01 -2.841196358203887939e-01 3.288231790065765381e-02 -2.248136848211288452e-01 -5.362004507333040237e-03 -2.276940941810607910e-01 -7.234685588628053665e-03 1.696226447820663452e-01 -1.537873595952987671e-01 1.039766520261764526e-01 -2.227611541748046875e-01 7.979825884103775024e-02 2.771822214126586914e-01 -3.132024705410003662e-01 -1.561347693204879761e-01 2.404095977544784546e-01
-1.214412506669759750e-02 7.936018519103527069e-03 4.768224805593490601e-02 -1.045525968074798584e-01 2.941742539405822754e-02 3.452273607254028320e-01 -1.799878925085067749e-01 3.806228935718536377e-01 1.582117527723312378e-01 -2.273764461278915405e-02 -1.924154758453369141e-01 8.306849002838134766e-02 -1.292657852172851562e-01 7.261042296886444092e-02 1.365087628364562988e-01 8.296478539705276489e-02 2.146274298429489136e-01 -1.108859404921531677e-01 -1.164062991738319397e-01 6.079182773828506470e-02 -1.686335355043411255e-01 -3.621020019054412842e-01 -1.450634300708770752e-01 3.011427819728851318e-01 -3.365889191627502441e-02 -8.545232564210891724e-02 -1.337946653366088867e-01 -9.633500128984451294e-02 -1.264200359582901001e-01 3.231166601181030273e-01 -2.446646392345428467e-01 -9.767543524503707886e-02
-7.768757641315460205e-02 -4.227291047573089600e-01 -1.411752253770828247e-01 -1.462656259536743164e-01 2.444408386945724487e-01 -1.159330308437347412e-01 -9.482380747795104980e-02 -2.016589790582656860e-02 2.003018856048583984e-01 -1.227734461426734924e-01 -1.890632957220077515e-01 -1.787042617797851562e-01 1.521656513214111328e-01 -2.826036810874938965e-01 5.080971866846084595e-02 -6.123604625463485718e-02 -1.478700190782546997e-01 -2.543042898178100586e-01 -3.464525043964385986e-01 8.627693355083465576e-02 -1.778603047132492065e-01 -1.735337823629379272e-01 1.139584258198738098e-01 2.233182340860366821e-01 4.575000330805778503e-02 1.280174851417541504e-01 -1.440063267946243286e-01 -9.837506711483001709e-02 1.865140348672866821e-01 1.122957170009613037e-01 -4.806065931916236877e-02 -1.480066627264022827e-01
1.876647323369979858e-01 2.023406326770782471e-03 1.665285043418407440e-02 -2.189067453145980835e-01 8.161284774541854858e-02 1.933465152978897095e-01 -1.156500424258410931e-03 2.853841781616210938e-01 -2.004974782466888428e-01 -1.119677349925041199e-01 -1.711101531982421875e-01 -5.465713143348693848e-02 3.012115135788917542e-02 -1.359202861785888672e-01 6.450004130601882935e-02 -1.264045387506484985e-01 4.824947565793991089e-03 -1.974945962429046631e-01 -2.218225747346878052e-01 -3.408460021018981934e-01 -2.536946833133697510e-01 -2.784048020839691162e-01 1.996143162250518799e-01 -1.182975945994257927e-03 -1.207751482725143433e-01 6.943800300359725952e-02 -4.441213011741638184e-01 -1.626715809106826782e-01 7.583408057689666748e-02 -4.529784619808197021e-02 -3.619539365172386169e-02 -1.679774373769760132e-01
9.512327611446380615e-02 8.171987533569335938e-02 -1.065936759114265442e-01 -2.293986678123474121e-01 -1.031972002238035202e-03 1.701303422451019287e-01 -2.007512748241424561e-01 2.084387093782424927e-01 1.880034655332565308e-01 -2.003931552171707153e-01 3.964339569211006165e-02 2.089137136936187744e-01 -8.079271018505096436e-02 3.862999752163887024e-02 -2.380602210760116577e-01 7.923314720392227173e-02 1.037221327424049377e-01 -1.981459408998489380e-01 -1.669252961874008179e-01 -2.845592610538005829e-02 -4.146130084991455078e-01 -3.453561365604400635e-01 -1.155121549963951111e-01 -7.439490407705307007e-02 -6.232748180627822876e-02 1.387663930654525757e-01 -3.668562769889831543e-01 -4.883512854576110840e-02 1.130327954888343811e-01 -1.920654922723770142e-01 -1.487290300428867340e-02 -1.310054063796997070e-01
-2.472248077392578125e-01 -9.773859381675720215e-02 1.053954809904098511e-01 -1.032354161143302917e-01 6.746095418930053711e-02 1.574200540781021118e-01 -4.174126684665679932e-01 1.212278828024864197e-01 1.515033748000860214e-02 -1.686302423477172852e-01 -2.679981291294097900e-01 -1.710910052061080933e-01 -4.368476271629333496e-01 -3.780384361743927002e-02 -6.879083067178726196e-02 -1.489351540803909302e-01 -9.209752082824707031e-03 -1.750745922327041626e-01 -6.618659198284149170e-02 -1.843161433935165405e-01 -2.715742215514183044e-02 -2.592338621616363525e-01 -1.250159889459609985e-01 -6.073922663927078247e-02 -1.771303126588463783e-03 -1.768750697374343872e-01 -2.817987203598022461e-01 -2.105464786291122437e-01 3.085438907146453857e-02 -9.130425006151199341e-02 -3.661212685983628035e-04 -1.403431594371795654e-01
3.326147270854562521e-04 -2.575792372226715088e-01 -2.013782113790512085e-01 -1.822728663682937622e-01 1.659257411956787109e-01 2.143598347902297974e-01 4.276429489254951477e-02 7.466086745262145996e-02 6.496325600892305374e-03 -2.685261666774749756e-01 6.819433718919754028e-02 -6.073098257184028625e-02 7.440565526485443115e-02 -4.928299412131309509e-02 -1.235902458429336548e-01 4.528562352061271667e-02 1.558263748884201050e-01 -2.312457859516143799e-01 -2.532028853893280029e-01 -2.942223250865936279e-01 -1.091443747282028198e-01 -1.924650371074676514e-01 1.474933624267578125e-01 2.246261537075042725e-01 -8.646672964096069336e-02 4.621729627251625061e-02 -3.111802637577056885e-01 7.151994854211807251e-02 1.745916754007339478e-01 -3.042051196098327637e-02 -2.607111334800720215e-01 -3.356693387031555176e-01
2.744994759559631348e-01 -1.625164002180099487e-01 -1.933353208005428314e-02 1.175300627946853638e-01 2.229790985584259033e-01 1.331530958414077759e-01 -2.909880578517913818e-01 3.703229129314422607e-02 2.730296552181243896e-01 3.881019353866577148e-02 4.789120703935623169e-02 -4.423720762133598328e-02 -1.930108815431594849e-01 -2.930870652198791504e-01 -2.035112231969833374e-01 2.240503020584583282e-02 -1.966049224138259888e-01 -4.758242964744567871e-01 -7.805290073156356812e-02 3.818081319332122803e-02 -1.000421047210693359e-01 1.454672366380691528e-01 -1.188566610217094421e-01 1.131891831755638123e-01 -1.337486356496810913e-01 5.434863641858100891e-02 -2.808822393417358398e-01 1.629888862371444702e-01 1.390007883310317993e-01 1.605622470378875732e-02 7.525303959846496582e-02 -5.401523411273956299e-02
3.995054066181182861e-01 -3.228650093078613281e-01 8.247663080692291260e-02 -2.332412600517272949e-01 -2.850210061296820641e-03 3.116030097007751465e-01 1.567769795656204224e-01 -9.363663941621780396e-02 1.487277895212173462e-01 2.203360646963119507e-01 -1.604399085044860840e-01 -7.197340577840805054e-02 -2.462058216333389282e-01 -2.822761796414852142e-02 -1.977192759513854980e-01 7.862558960914611816e-02 -5.332497414201498032e-03 -2.031588703393936157e-01 -2.796927094459533691e-01 -1.789272278547286987e-01 -2.649119198322296143e-01 -7.524266093969345093e-02 -1.670417338609695435e-01 8.910334110260009766e-02 -2.331699430942535400e-01 9.287158609367907047e-04 -4.917234182357788086e-02 -1.078778356313705444e-01 -5.428119096904993057e-03 2.203075774013996124e-02 -3.850721567869186401e-02 -5.070422217249870300e-02
6.799159944057464600e-02 -2.035562247037887573e-01 -9.526030626147985458e-04 -3.325421810150146484e-01 -1.924289613962173462e-01 1.773271337151527405e-02 -1.151989325881004333e-01 -8.069335669279098511e-02 1.804918497800827026e-01 -2.067573368549346924e-01 -6.162301823496818542e-02 1.500009791925549507e-03 -2.634337246417999268e-01 -3.126458823680877686e-01 1.091263368725776672e-01 -7.513539493083953857e-02 5.890950933098793030e-02 1.671116054058074951e-01 -1.511672139167785645e-01 1.205825880169868469e-01 -2.100447118282318115e-01 -3.389793038368225098e-01 9.397679008543491364e-03 2.633810341358184814e-01 -8.052381128072738647e-02 -3.696640487760305405e-03 -2.442986667156219482e-01 1.112560629844665527e-01 7.463686913251876831e-02 -3.806856228038668633e-03 -3.530994951725006104e-01 -1.277238577604293823e-01
1.727226823568344116e-01 -1.223139613866806030e-01 1.275431811809539795e-01 2.934566698968410492e-02 8.305619657039642334e-02 9.263988584280014038e-02 -1.365336626768112183e-01 -2.598944678902626038e-02 3.478443324565887451e-01 -2.104095518589019775e-01 2.205505222082138062e-01 2.023595869541168213e-01 -2.522677481174468994e-01 -1.738742887973785400e-01 -1.599382162094116211e-01 -7.544995844364166260e-02 1.104077100753784180e-01 -1.211867481470108032e-01 -1.681450307369232178e-01 -2.595531195402145386e-02 -4.057528376579284668e-01 -4.297075867652893066e-01 1.103105172514915466e-01 1.423504501581192017e-01 -1.126471385359764099e-01 -4.781498014926910400e-02 -2.417742647230625153e-02 -1.512825489044189453e-01 1.431876718997955322e-01 -1.988096907734870911e-02 -4.789687693119049072e-02 1.552390158176422119e-01
1.639651320874691010e-02 -1.007190346717834473e-01 3.104355037212371826e-01 6.658804416656494141e-02 1.699923127889633179e-01 9.317595511674880981e-02 -3.076830878853797913e-02 1.055438667535781860e-01 -6.182601675391197205e-02 -8.776980638504028320e-02 -3.598947227001190186e-01 -1.458962261676788330e-01 -3.671525791287422180e-02 -1.611337810754776001e-01 -7.198464125394821167e-03 -1.279846727848052979e-01 1.205168012529611588e-02 -2.062767744064331055e-01 -4.453478753566741943e-01 -1.153763830661773682e-01 -1.958374381065368652e-01 -2.099226415157318115e-01 -5.575735587626695633e-03 3.509102463722229004e-01 -7.830648869276046753e-02 1.185329630970954895e-01 -6.176023278385400772e-03 4.057335481047630310e-02 2.481586784124374390e-01 -2.813780307769775391e-01 9.096467494964599609e-02 -4.700548946857452393e-02
-1.634912639856338501e-01 -2.552140057086944580e-01 2.025182172656059265e-02 -3.314432501792907715e-02 -3.815577924251556396e-01 1.174863949418067932e-01 -3.631143867969512939e-01 1.824513524770736694e-01 1.207531541585922241e-01 5.925591289997100830e-02 -1.491788178682327271e-01 -9.089235216379165649e-02 -3.783124983310699463e-01 1.066497713327407837e-01 -2.597532868385314941e-01 -2.678193338215351105e-02 -1.784740239381790161e-01 -2.050484567880630493e-01 6.864958442747592926e-03 7.129300385713577271e-02 -2.175007611513137817e-01 8.609378337860107422e-02 1.439844518899917603e-01 6.214326247572898865e-02 -1.173696294426918030e-01 -1.184013187885284424e-01 -2.567228376865386963e-01 -5.247192829847335815e-02 1.948614865541458130e-01 -6.692001968622207642e-02 -3.527222573757171631e-02 -1.109887063503265381e-01
1.130200847983360291e-01 -2.776439785957336426e-01 3.004750050604343414e-02 -7.015786319971084595e-02 -7.884719967842102051e-02 -1.362656429409980774e-02 -8.865790069103240967e-02 2.211406677961349487e-01 4.567373394966125488e-01 -2.475370466709136963e-01 2.132147736847400665e-02 -9.757982194423675537e-02 -2.299293577671051025e-01 -3.752037510275840759e-02 -5.831533670425415039e-02 -1.370736211538314819e-01 7.087498158216476440e-02 3.805457428097724915e-02 -2.037891745567321777e-01 6.231998652219772339e-02 -1.640365868806838989e-01 -3.845804035663604736e-01 -1.632005423307418823e-01 1.129602491855621338e-01 -3.769128769636154175e-02 8.967801183462142944e-02 -3.092767894268035889e-01 7.919734716415405273e-02 1.540603041648864746e-01 -4.713086783885955811e-02 -2.834428846836090088e-01 -3.242554143071174622e-02
5.940667167305946350e-02 -1.367376595735549927e-01 -2.966092824935913086e-01 -1.671757847070693970e-01 1.316193789243698120e-01 1.178805679082870483e-01 -1.246618106961250305e-01 2.918805778026580811e-01 3.775301575660705566e-01 -1.892422884702682495e-01 1.403643097728490829e-02 7.252300530672073364e-02 -2.073264867067337036e-01 -9.144547581672668457e-02 -1.281263828277587891e-01 -1.226864755153656006e-01 2.026422172784805298e-01 -1.553862839937210083e-01 -9.791110455989837646e-02 -8.869788795709609985e-02 -3.393024802207946777e-01 -2.400018125772476196e-01 -4.425027221441268921e-02 1.068372130393981934e-01 -1.778705418109893799e-02 5.090314149856567383e-02 -2.840010821819305420e-01 -2.276700437068939209e-01 -4.461856931447982788e-02 -2.376938760280609131e-01 -2.386587485671043396e-02 7.917216047644615173e-03
2.082071751356124878e-01 -2.333226293558254838e-04 -1.051617041230201721e-01 -1.905223578214645386e-01 -5.306179635226726532e-03 2.562101930379867554e-03 -1.867395639419555664e-01 1.408483535051345825e-01 6.331065297126770020e-02 9.456627815961837769e-02 -1.275298595428466797e-01 1.152651086449623108e-01 -9.497141093015670776e-02 -1.398649066686630249e-01 -5.926113203167915344e-02 1.634191125631332397e-01 -9.847720712423324585e-02 -2.347491979598999023e-01 -4.363737702369689941e-01 2.169924229383468628e-01 -1.005427762866020203e-01 6.961604952812194824e-02 2.399024814367294312e-01 -8.326758444309234619e-02 -2.512392401695251465e-01 2.844537198543548584e-01 -3.863988220691680908e-01 2.972607314586639404e-02 8.891510963439941406e-02 -2.512349560856819153e-02 -2.147820740938186646e-01 1.503373235464096069e-01
1.570376753807067871e-02 -3.181974291801452637e-01 -3.461822122335433960e-02 2.570175565779209137e-02 -1.429490000009536743e-01 2.111057490110397339e-01 6.753548979759216309e-02 1.401200443506240845e-01 2.438792288303375244e-01 8.273846656084060669e-02 -1.818878948688507080e-01 1.156399026513099670e-01 -3.646463155746459961e-01 -1.358772218227386475e-01 -2.093652337789535522e-01 -7.001622766256332397e-02 -3.573923707008361816e-01 -9.308844804763793945e-03 -1.766257286071777344e-01 5.601910501718521118e-02 -1.162347346544265747e-01 9.100478142499923706e-02 -2.388722747564315796e-01 2.568601965904235840e-01 -9.131524711847305298e-02 1.584288179874420166e-01 -2.018117308616638184e-01 1.432112604379653931e-01 2.900102436542510986e-01 -6.783389486372470856e-03 -9.321659058332443237e-02 -2.947439439594745636e-03
2.050438523292541504e-02 6.387310475111007690e-02 1.426373869180679321e-01 -1.257633697241544724e-02 2.977413833141326904e-01 1.330493986606597900e-01 -2.101210802793502808e-01 1.298795044422149658e-01 1.744870245456695557e-01 -2.734027206897735596e-01 -1.181737259030342102e-01 2.761368751525878906e-01 -3.654852211475372314e-01 -3.208476677536964417e-02 9.017990529537200928e-02 3.109903037548065186e-01 8.612179756164550781e-02 -2.022259533405303955e-01 1.024554148316383362e-01 1.015546023845672607e-01 -3.016809225082397461e-01 -1.129803732037544250e-01 1.589138209819793701e-01 2.234725058078765869e-01 -3.382257744669914246e-02 -1.584183275699615479e-01 -7.638381421566009521e-02 -2.006190121173858643e-01 4.608400166034698486e-02 1.287110894918441772e-01 -1.702724695205688477e-01 6.825529038906097412e-02
-1.849982887506484985e-01 -2.463743090629577637e-01 -8.613988757133483887e-02 -9.809628129005432129e-02 2.070821672677993774e-01 1.008394435048103333e-01 -2.900561094284057617e-01 1.303872019052505493e-01 1.600564271211624146e-01 5.056447163224220276e-02 1.403634902089834213e-03 -2.537835836410522461e-01 -3.791013360023498535e-01 -9.606207720935344696e-03 -4.568582028150558472e-02 -1.707921326160430908e-01 -8.972226828336715698e-02 -2.099646180868148804e-01 -2.914380282163619995e-03 -1.653761789202690125e-02 -1.419436186552047729e-01 1.418839674443006516e-02 -3.025586903095245361e-01 3.321136832237243652e-01 1.368786543607711792e-01 -9.446488320827484131e-02 -5.680704489350318909e-02 -1.332304477691650391e-01 2.672213129699230194e-02 1.707664877176284790e-01 -3.185910880565643311e-01 -1.075965836644172668e-01
-2.156399339437484741e-01 -3.653305768966674805e-01 9.676022082567214966e-02 4.689440503716468811e-02 -1.913053691387176514e-01 7.536721229553222656e-02 -1.992471516132354736e-01 1.466723084449768066e-01 1.046540290117263794e-01 3.955259174108505249e-02 -2.724356651306152344e-01 1.128521841019392014e-02 -1.935341954231262207e-01 -4.798673465847969055e-02 -2.371894121170043945e-01 -1.896012276411056519e-01 -1.062950417399406433e-01 -1.635968536138534546e-01 -1.509646624326705933e-01 -9.194407612085342407e-02 -2.752659022808074951e-01 -1.757455430924892426e-02 2.847106456756591797e-01 5.941243842244148254e-02 -2.686061561107635498e-01 -1.061367690563201904e-01 -1.207770109176635742e-01 -1.110643893480300903e-01 1.463112980127334595e-01 -1.876733601093292236e-01 2.235096134245395660e-02 -2.978402376174926758e-01
4.921883344650268555e-02 -2.331847995519638062e-01 5.176932085305452347e-03 -2.087357789278030396e-01 1.150127202272415161e-01 -1.194571405649185181e-01 -3.200156986713409424e-01 9.288097918033599854e-02 2.207757681608200073e-01 -2.757498025894165039e-01 1.416094452142715454e-01 -1.235675346106290817e-02 -1.577373743057250977e-01 -1.001129597425460815e-01 -9.663008153438568115e-02 -1.305403560400009155e-01 -5.179264768958091736e-02 -4.242947325110435486e-02 -5.537370219826698303e-02 -7.341392803937196732e-03 -3.508186340332031250e-01 -4.295530915260314941e-01 -2.897955104708671570e-02 2.716188430786132812e-01 1.992772817611694336e-01 3.477214276790618896e-02 -2.374438047409057617e-01 -1.239253804087638855e-01 2.126589119434356689e-01 3.780396282672882080e-02 -2.010144293308258057e-03 -7.535748183727264404e-02
-8.763968944549560547e-02 -9.645896404981613159e-02 1.921586543321609497e-01 -8.358185738325119019e-02 -1.093435660004615784e-01 2.181865274906158447e-01 -1.580730229616165161e-01 -1.270605921745300293e-01 2.362925708293914795e-01 -1.606423258781433105e-01 1.178955007344484329e-02 4.026044905185699463e-02 7.650587707757949829e-02 -3.169399201869964600e-01 1.278320401906967163e-01 -8.348581381142139435e-03 8.610325306653976440e-02 -2.528676390647888184e-01 -2.910294234752655029e-01 1.052304133772850037e-01 -1.629644334316253662e-01 -4.448614548891782761e-03 9.110587090253829956e-02 4.290045499801635742e-01 1.063852310180664062e-01 1.631052345037460327e-01 -2.441838830709457397e-01 -1.506080031394958496e-01 2.547476291656494141e-01 1.096125096082687378e-01 1.344850752502679825e-04 -2.215978205204010010e-01
2.161967307329177856e-01 -2.191691249608993530e-01 7.886550575494766235e-02 3.782615661621093750e-01 7.340358197689056396e-02 1.109890490770339966e-01 -1.404249817132949829e-01 5.189191550016403198e-02 1.904097944498062134e-01 -1.517562568187713623e-01 -9.661229699850082397e-02 -5.643381178379058838e-02 -2.480495125055313110e-01 -1.304976046085357666e-01 -3.582717776298522949e-01 2.061509042978286743e-01 -3.348723426461219788e-02 -3.132820725440979004e-01 -2.031332701444625854e-01 2.372661083936691284e-01 -1.254067122936248779e-01 -8.484940975904464722e-02 5.234348401427268982e-02 2.956691384315490723e-01 -1.139904782176017761e-01 -1.500388532876968384e-01 -1.244350299239158630e-01 -7.585421204566955566e-02 -7.748984545469284058e-02 6.507534533739089966e-02 4.240861535072326660e-02 1.260595917701721191e-01
-3.313639760017395020e-02 9.085505455732345581e-02 -4.729985073208808899e-02 -1.679257154464721680e-01 -2.322944812476634979e-02 1.852000653743743896e-01 -2.706100344657897949e-01 1.201773807406425476e-01 -4.485869780182838440e-02 -2.072218507528305054e-01 -6.561726331710815430e-02 2.143457680940628052e-01 -9.096918255090713501e-02 -4.605348110198974609e-01 1.721946522593498230e-02 -1.306538432836532593e-01 3.478088378906250000e-01 -1.843546181917190552e-01 -2.268521189689636230e-01 -6.608756631612777710e-02 -9.409647434949874878e-02 1.230079084634780884e-01 8.348672650754451752e-03 2.400020211935043335e-01 -1.047796010971069336e-01 -1.953627169132232666e-01 -1.548877209424972534e-01 -2.646518051624298096e-01 1.577813178300857544e-01 4.422919824719429016e-02 1.748870611190795898e-01 -1.081985160708427429e-01
-2.792595624923706055e-01 -1.550484001636505127e-01 -5.092941597104072571e-02 -2.330303192138671875e-01 7.384529709815979004e-02 -9.393534809350967407e-02 -2.464437335729598999e-01 -2.841738797724246979e-02 3.431553244590759277e-01 -2.311752438545227051e-01 -3.022472858428955078e-01 -4.753549024462699890e-02 8.059578388929367065e-02 -1.430371403694152832e-01 9.311998635530471802e-02 -2.054869569838047028e-02 -8.071786165237426758e-02 -1.653386354446411133e-01 -2.393853664398193359e-02 -2.118056863546371460e-01 -2.857598662376403809e-01 -1.145283430814743042e-01 1.252258270978927612e-01 3.186964988708496094e-01 -9.840523451566696167e-02 1.476999074220657349e-01 -2.613468170166015625e-01 -6.529002636671066284e-02 1.884636431932449341e-01 1.776640117168426514e-01 2.047188021242618561e-02 -3.900272771716117859e-02
2.389328479766845703e-01 2.656856551766395569e-02 1.256256103515625000e-01 -2.066308073699474335e-02 1.589988619089126587e-01 7.825830951333045959e-03 -1.481516361236572266e-01 1.275246031582355499e-02 1.075616702437400818e-01 8.508262224495410919e-03 -1.416681259870529175e-01 6.087673082947731018e-02 2.778802216053009033e-01 3.411732381209731102e-03 -3.349643666297197342e-03 5.177001282572746277e-02 -1.073304712772369385e-01 -2.125290483236312866e-01 -3.147744238376617432e-01 -2.511221766471862793e-01 -3.365555405616760254e-01 -3.514778017997741699e-01 -3.201530873775482178e-02 1.382640004158020020e-01 5.301368236541748047e-02 1.098333373665809631e-01 -3.106622397899627686e-01 -1.377655863761901855e-01 3.463537991046905518e-01 -1.786902546882629395e-01 -2.504549920558929443e-03 7.184293121099472046e-02
2.026308029890060425e-01 -1.520378887653350830e-01 4.110897332429885864e-02 -1.688808649778366089e-01 1.172826439142227173e-01 1.076136231422424316e-01 4.036653786897659302e-03 -6.834878027439117432e-02 -7.672745734453201294e-02 4.839388281106948853e-02 -1.593556702136993408e-01 3.703082352876663208e-02 -2.260671555995941162e-02 -2.770967185497283936e-01 -1.921688467264175415e-01 -1.965839713811874390e-01 5.365362390875816345e-02 -3.619390726089477539e-01 -2.170088887214660645e-01 -1.489790678024291992e-01 -9.671095013618469238e-02 -1.589850932359695435e-01 -3.894934952259063721e-01 5.659824237227439880e-02 -4.644029140472412109e-01 -3.488491475582122803e-02 -6.773497909307479858e-02 1.661367118358612061e-01 4.145396873354911804e-02 8.517598360776901245e-02 -2.151042222976684570e-02 -1.910807639360427856e-01
5.956907942891120911e-02 -2.579726278781890869e-01 4.196188226342201233e-02 -2.917855679988861084e-01 -1.579016745090484619e-01 4.307432472705841064e-02 -5.417899787425994873e-02 1.671954542398452759e-01 -7.607171684503555298e-02 -1.059493348002433777e-01 -4.866611957550048828e-02 1.751736998558044434e-01 -7.614590972661972046e-02 -4.210784733295440674e-01 -1.439925655722618103e-02 -6.117695197463035583e-02 -1.147994101047515869e-01 -1.206687018275260925e-01 -2.890973389148712158e-01 -5.097493529319763184e-02 -2.655085027217864990e-01 -1.605441868305206299e-01 5.283003300428390503e-02 8.354626595973968506e-02 -8.205777406692504883e-02 -4.225099980831146240e-01 -3.882498014718294144e-03 -1.147618964314460754e-01 2.437528818845748901e-01 -2.199252545833587646e-01 1.351095288991928101e-01 6.144843995571136475e-02
-1.636427342891693115e-01 -7.683203369379043579e-02 2.119738608598709106e-02 -1.604252606630325317e-01 -1.397857218980789185e-01 3.806955814361572266e-01 -4.114754796028137207e-01 3.996198251843452454e-02 1.831811666488647461e-01 -1.413229703903198242e-01 2.488353848457336426e-01 8.139865845441818237e-02 -4.383596777915954590e-02 8.829285949468612671e-02 6.907054781913757324e-02 2.547155916690826416e-01 2.264756336808204651e-02 -2.269878238439559937e-01 -2.325778007507324219e-01 -4.087945073843002319e-02 -9.333245456218719482e-02 -1.671076118946075439e-01 -1.742083020508289337e-02 3.813753426074981689e-01 -1.122179999947547913e-01 5.414979532361030579e-03 -9.027695655822753906e-02 6.583300419151782990e-03 1.068057119846343994e-01 8.065237198024988174e-04 -2.046243846416473389e-02 -2.854561209678649902e-01
4.812233150005340576e-02 4.299007728695869446e-02 -3.390489220619201660e-01 -2.486897557973861694e-01 7.750324159860610962e-02 5.382211506366729736e-02 -1.694223433732986450e-01 -8.448925800621509552e-03 8.760049939155578613e-02 -4.376341030001640320e-02 -2.185787558555603027e-01 -1.755092851817607880e-02 -1.765380799770355225e-01 -1.586666852235794067e-01 -2.124803960323333740e-01 1.303878873586654663e-01 -1.289052069187164307e-01 -8.379997313022613525e-02 -2.491645067930221558e-01 2.253684103488922119e-01 -2.955374717712402344e-01 -2.753155529499053955e-01 -1.150087863206863403e-01 2.292538583278656006e-01 1.774677485227584839e-01 6.437911838293075562e-02 -1.625418663024902344e-01 1.337324827909469604e-01 2.800304815173149109e-02 1.220002844929695129e-01 2.185138612985610962e-01 3.104744851589202881e-01
-4.718957468867301941e-02 -2.729361951351165771e-01 1.227131932973861694e-01 -2.604808211326599121e-01 5.285093188285827637e-02 5.710570141673088074e-02 2.553846836090087891e-01 -2.724779844284057617e-01 1.834803670644760132e-01 -5.128134414553642273e-02 -2.125585526227951050e-01 1.866977103054523468e-02 -1.173515841364860535e-01 1.659846007823944092e-01 -1.438094228506088257e-01 4.681634157896041870e-02 1.165990829467773438e-01 -2.040826082229614258e-01 -2.299768924713134766e-01 1.610612571239471436e-01 -2.839058637619018555e-01 -1.921296268701553345e-01 -1.452778577804565430e-01 1.956472992897033691e-01 -2.851034998893737793e-01 1.276546865701675415e-01 -1.786325275897979736e-01 -1.905166208744049072e-01 1.558673661202192307e-02 -1.492021530866622925e-01 -1.561582386493682861e-01 1.586820185184478760e-01
2.153527438640594482e-01 -2.352033555507659912e-01 2.584824524819850922e-02 -2.181183546781539917e-01 6.989470124244689941e-02 -1.596706509590148926e-01 -9.966033697128295898e-02 5.899797379970550537e-02 2.418453805148601532e-02 3.053473234176635742e-01 -7.867077738046646118e-02 -2.498943731188774109e-02 -1.865433901548385620e-01 -5.868880823254585266e-02 -1.519240885972976685e-01 -3.746997565031051636e-02 -6.312271580100059509e-03 -1.942486315965652466e-01 -2.656230926513671875e-01 1.144762337207794189e-01 -1.544201821088790894e-01 -9.191074222326278687e-02 1.287800073623657227e-01 2.118217796087265015e-01 -1.197206377983093262e-01 8.304063975811004639e-02 -4.360818564891815186e-01 7.810623198747634888e-02 -1.304166465997695923e-01 -6.126596033573150635e-02 -2.207795083522796631e-01 3.751285970211029053e-01
1.620278209447860718e-01 -2.426239848136901855e-01 6.443867832422256470e-02 1.594249755144119263e-01 -7.953894138336181641e-02 5.420672148466110229e-02 -4.373213648796081543e-02 2.394352704286575317e-01 -3.009313158690929413e-02 5.895174690522253513e-04 -2.004229929298162460e-03 -1.087455451488494873e-01 5.460260063409805298e-02 -1.269952803850173950e-01 -1.409079413861036301e-02 -2.500536479055881500e-02 -8.028415590524673462e-02 1.912630349397659302e-02 -3.686234652996063232e-01 -2.566103637218475342e-01 -1.315570175647735596e-01 3.510192409157752991e-02 1.043711900711059570e-01 5.952997207641601562e-01 -1.390614956617355347e-01 -1.722890585660934448e-01 -2.569713294506072998e-01 7.939160615205764771e-02 2.493773400783538818e-01 3.343437984585762024e-02 1.779502956196665764e-03 8.431972563266754150e-02
2.566165477037429810e-02 -3.236269950866699219e-01 9.295373409986495972e-02 -3.691397905349731445e-01 -1.651828885078430176e-01 1.819431930780410767e-01 -2.776842713356018066e-01 2.025108933448791504e-01 6.702347099781036377e-02 8.573955274187028408e-04 -5.948183685541152954e-02 -2.750792801380157471e-01 1.096211024560034275e-03 1.437683403491973877e-01 -2.516305819153785706e-02 8.376876264810562134e-02 -1.508092284202575684e-01 -3.308855295181274414e-01 -1.579019427299499512e-01 -7.131009548902511597e-02 -2.533455789089202881e-01 7.531072199344635010e-02 -2.019869722425937653e-02 2.850784063339233398e-01 -2.344788908958435059e-01 -4.612316563725471497e-02 -1.504874080419540405e-01 -1.548433899879455566e-01 -3.989877179265022278e-02 -9.861668199300765991e-02 4.438227787613868713e-02 1.684529632329940796e-01
-1.187141314148902893e-01 -3.083766996860504150e-01 -4.898659512400627136e-02 3.703068196773529053e-02 -2.421303242444992065e-01 -1.706181317567825317e-01 -1.931266486644744873e-01 3.717337176203727722e-02 2.520067393779754639e-01 1.061628237366676331e-01 -1.081099063158035278e-01 -8.149920403957366943e-02 -1.270627379417419434e-01 -3.620559871196746826e-01 -2.090695649385452271e-01 -1.417185068130493164e-01 1.219093501567840576e-01 3.757221624255180359e-02 -1.144355982542037964e-01 1.074174642562866211e-01 -2.654059827327728271e-01 -1.785288006067276001e-02 9.164538234472274780e-03 2.013780623674392700e-01 -2.004760205745697021e-01 -1.395469307899475098e-01 -1.876947879791259766e-01 -1.525932550430297852e-01 3.642070591449737549e-01 -2.276052832603454590e-01 3.870489820837974548e-02 7.752944249659776688e-03
-1.832987368106842041e-01 -1.045279577374458313e-01 -3.880619630217552185e-02 1.072125658392906189e-01 1.463212519884109497e-01 -4.936749860644340515e-02 -2.631669640541076660e-01 2.213812917470932007e-01 1.985843777656555176e-01 -1.256654262542724609e-01 3.900174424052238464e-02 -2.082795947790145874e-01 -4.175377786159515381e-01 -7.240518927574157715e-02 -1.822768002748489380e-01 -1.704944521188735962e-01 7.699178066104650497e-03 -3.521999418735504150e-01 -8.169539272785186768e-02 -1.539821177721023560e-01 -1.518135368824005127e-01 3.545888513326644897e-02 -2.874559760093688965e-01 1.523139178752899170e-01 -7.291618734598159790e-02 -8.241258561611175537e-02 -4.188738763332366943e-02 -2.453286796808242798e-01 2.670146897435188293e-02 -1.700918748974800110e-02 -3.134692311286926270e-01 2.050147578120231628e-02
-2.547360584139823914e-02 1.009380221366882324e-01 -2.976375445723533630e-02 -2.338150590658187866e-01 1.482050567865371704e-01 1.925278156995773315e-01 4.484031349420547485e-02 -7.347400486469268799e-02 2.260586470365524292e-01 1.882083117961883545e-01 -1.386169344186782837e-01 -1.465914249420166016e-01 -1.262181550264358521e-01 -2.560081481933593750e-01 -1.241951808333396912e-01 5.524316802620887756e-02 -1.551767885684967041e-01 -4.431212246417999268e-01 -2.063482403755187988e-01 -9.590192139148712158e-02 -3.169075250625610352e-01 -1.705009490251541138e-02 -2.255853563547134399e-01 7.382964342832565308e-02 -1.117597818374633789e-01 -2.472600489854812622e-01 -2.099830210208892822e-01 1.142634451389312744e-01 2.263690084218978882e-01 -6.327398866415023804e-02 1.553580611944198608e-01 -2.361110970377922058e-02
-8.159866929054260254e-02 1.284315064549446106e-02 -1.302444562315940857e-02 8.971534669399261475e-02 -2.723183035850524902e-01 -1.801346614956855774e-02 -4.182174056768417358e-02 1.323507726192474365e-01 9.457135945558547974e-02 1.499079167842864990e-01 -2.512735724449157715e-01 2.402590513229370117e-01 -1.652931869029998779e-01 -3.535270392894744873e-01 -1.625712811946868896e-01 -3.166741728782653809e-01 -3.532418608665466309e-02 -3.556665778160095215e-01 -8.695688098669052124e-02 -1.861244887113571167e-01 -1.696614921092987061e-01 -8.867414295673370361e-02 -5.033991858363151550e-02 7.113824784755706787e-02 1.700759530067443848e-01 -7.737562060356140137e-02 -2.227838486433029175e-01 -2.347250133752822876e-01 2.480403184890747070e-01 -3.001388907432556152e-02 -2.046287758275866508e-03 2.089331448078155518e-01
2.315327525138854980e-01 -3.585414588451385498e-01 8.604443818330764771e-02 2.715983390808105469e-01 7.915320247411727905e-02 4.682819172739982605e-02 -2.034061551094055176e-01 1.379534751176834106e-01 1.831817477941513062e-01 -2.107315137982368469e-02 -1.418645381927490234e-01 2.261853069067001343e-01 -4.237593114376068115e-01 6.088835373520851135e-02 -1.308202892541885376e-01 1.533026099205017090e-01 2.175132632255554199e-01 1.006643194705247879e-02 -2.097463607788085938e-01 6.034595519304275513e-02 -7.104488462209701538e-02 8.223600685596466064e-02 -1.497576832771301270e-01 2.326735109090805054e-01 -2.268375903367996216e-01 -2.038232684135437012e-01 -1.758636534214019775e-01 5.271769594401121140e-03 -8.999682962894439697e-02 9.063348919153213501e-02 -1.193062216043472290e-01 -2.650027535855770111e-02
-8.427318185567855835e-02 -1.297435611486434937e-01 4.937092959880828857e-02 -1.129927337169647217e-01 -1.877617090940475464e-01 1.943770349025726318e-01 -5.277739167213439941e-01 6.964515428990125656e-03 -1.897055655717849731e-02 -2.467033416032791138e-01 -2.492094337940216064e-01 -4.807315021753311157e-02 -3.506595790386199951e-01 -1.800737529993057251e-02 -1.469600051641464233e-01 -6.414642184972763062e-02 5.650869011878967285e-02 -2.153665721416473389e-01 5.728191882371902466e-02 -1.432732194662094116e-01 -1.079530641436576843e-01 -7.449257373809814453e-02 -4.817634820938110352e-02 -8.663045614957809448e-02 -1.634981185197830200e-01 -3.389297425746917725e-01 -1.938900202512741089e-01 -7.235981523990631104e-02 8.210545033216476440e-02 -1.803285628557205200e-01 9.036886505782604218e-03 -1.019958108663558960e-01
1.659438014030456543e-01 -1.660743802785873413e-01 -1.227547302842140198e-01 1.099765300750732422e-01 -1.111786216497421265e-01 1.966343224048614502e-01 5.274068564176559448e-02 2.418140918016433716e-01 5.596116930246353149e-02 -9.161403030157089233e-02 -2.659901790320873260e-02 -1.609206050634384155e-01 -3.108290731906890869e-01 -2.900815904140472412e-01 -4.090568125247955322e-01 -6.208936497569084167e-02 1.268841177225112915e-01 -2.817798256874084473e-01 -2.377803474664688110e-01 2.930681109428405762e-01 -1.385767608880996704e-01 9.183726459741592407e-02 -2.302685379981994629e-01 3.842636942863464355e-02 -6.965137273073196411e-02 -8.127032220363616943e-02 -1.784548908472061157e-01 1.247702725231647491e-02 7.971270382404327393e-02 -4.443248361349105835e-02 -1.532011479139328003e-01 1.415700912475585938e-01
1.771996468305587769e-01 -3.486253619194030762e-01 1.797143071889877319e-01 -1.911991089582443237e-01 -7.837802171707153320e-02 7.852645963430404663e-02 -1.012662425637245178e-01 1.353594064712524414e-01 8.117565512657165527e-02 1.597777605056762695e-01 -1.158125624060630798e-01 -1.039985269308090210e-01 -3.225995898246765137e-01 -2.824293971061706543e-01 -2.243947088718414307e-01 9.488768875598907471e-03 -1.499232202768325806e-01 -1.748891919851303101e-01 -1.799682825803756714e-01 -2.698441147804260254e-01 -3.475722074508666992e-01 7.345993071794509888e-02 -5.266159307211637497e-03 -2.785111404955387115e-02 -1.723900288343429565e-01 -2.510442584753036499e-02 -1.065393164753913879e-01 1.266082972288131714e-01 2.151430696249008179e-01 -2.170424163341522217e-01 6.861002743244171143e-02 7.476163655519485474e-02
8.930505067110061646e-02 -1.076550856232643127e-01 -6.490083038806915283e-02 1.555018499493598938e-02 -6.446065753698348999e-02 2.155965864658355713e-01 -8.223616331815719604e-02 -1.547359377145767212e-01 2.058364599943161011e-01 -1.095384731888771057e-01 7.007463276386260986e-02 1.773888766765594482e-01 6.125375255942344666e-02 7.993197441101074219e-02 -1.939535513520240784e-02 -2.041243463754653931e-01 9.763958305120468140e-02 -2.267026007175445557e-01 5.246414244174957275e-02 -4.668214172124862671e-02 -4.386498630046844482e-01 -4.316738843917846680e-01 -1.727453805506229401e-02 3.763391375541687012e-01 -1.712505072355270386e-01 -8.606928586959838867e-02 -1.712190806865692139e-01 -1.143132969737052917e-01 6.007555872201919556e-02 2.180089950561523438e-01 -1.866538524627685547e-01 8.334592916071414948e-03
2.312507182359695435e-01 -2.020745873451232910e-01 1.189391613006591797e-01 6.521440297365188599e-02 -4.750816524028778076e-02 8.810720592737197876e-02 -2.132728099822998047e-01 -5.175164714455604553e-02 1.394106447696685791e-01 -3.070786595344543457e-01 1.192977428436279297e-01 1.689505428075790405e-01 -1.952659785747528076e-01 -1.219330206513404846e-01 -1.477923803031444550e-02 -2.662591040134429932e-01 1.442794203758239746e-01 -1.154480651021003723e-01 -1.370140612125396729e-01 5.942863970994949341e-02 -3.707077205181121826e-01 -3.738308846950531006e-01 2.798204682767391205e-02 2.095198780298233032e-01 -9.452194720506668091e-02 -1.546589583158493042e-01 -1.779182553291320801e-01 -4.465682432055473328e-02 1.238794103264808655e-01 1.387274414300918579e-01 -1.086326315999031067e-01 2.393496930599212646e-01
-9.314431995153427124e-02 -3.007009029388427734e-01 2.093242555856704712e-01 -3.541598021984100342e-01 -3.901005163788795471e-02 2.223902493715286255e-01 -2.414173036813735962e-01 1.564641594886779785e-01 3.312538564205169678e-02 2.646019682288169861e-02 -4.802095890045166016e-02 -6.817340105772018433e-02 -1.443204432725906372e-01 4.486719518899917603e-02 9.298885613679885864e-02 1.452646404504776001e-01 -6.723397970199584961e-02 -1.942071765661239624e-01 -2.784501612186431885e-01 4.339807480573654175e-02 -1.231990233063697815e-01 -1.459345500916242599e-02 -1.166929751634597778e-01 2.027596384286880493e-01 -2.792748808860778809e-01 -1.899235844612121582e-01 -1.020079702138900757e-01 -3.057818114757537842e-01 -5.272234976291656494e-02 -1.954941600561141968e-01 1.013373117893934250e-02 2.927886545658111572e-01
2.454110234975814819e-01 -1.258540451526641846e-01 2.419570833444595337e-02 -1.431827992200851440e-01 -8.822180330753326416e-02 2.419986762106418610e-02 -2.195230275392532349e-01 -8.701236546039581299e-02 2.777817845344543457e-01 -4.404488950967788696e-02 -4.099046066403388977e-02 2.338730692863464355e-01 -2.795783281326293945e-01 -1.899868994951248169e-01 1.236930266022682190e-01 -1.144106090068817139e-01 1.757465153932571411e-01 -1.659934371709823608e-01 -8.674514293670654297e-02 3.232730925083160400e-02 -1.692077666521072388e-01 -4.724481403827667236e-01 1.330311149358749390e-01 7.387641072273254395e-02 -3.813253343105316162e-02 1.018955837935209274e-02 -2.836335003376007080e-01 -2.117455005645751953e-01 2.444964647293090820e-01 -1.553521156311035156e-01 8.611634373664855957e-02 2.035156637430191040e-02
-8.943182229995727539e-02 -1.318739652633666992e-01 8.345330506563186646e-02 3.459366783499717712e-02 -2.383494377136230469e-01 -5.798382312059402466e-02 -1.247642859816551208e-01 1.089035496115684509e-01 3.228496015071868896e-01 1.868426650762557983e-01 -1.437783092260360718e-01 5.202458798885345459e-02 -1.431668102741241455e-01 -3.078430593013763428e-01 -2.195454537868499756e-01 -3.529101312160491943e-01 -5.444284528493881226e-02 -1.494796425104141235e-01 -2.785718441009521484e-01 -1.161104440689086914e-01 -2.293968945741653442e-01 1.135140433907508850e-01 -9.919647872447967529e-02 1.018263027071952820e-01 1.532272249460220337e-01 -1.147467941045761108e-01 -3.660159185528755188e-02 -3.001804649829864502e-01 2.028658986091613770e-01 1.309664994478225708e-01 -1.982158422470092773e-01 -2.284969389438629150e-02
-1.583494395017623901e-01 -3.850899338722229004e-01 6.740652024745941162e-04 -2.809887826442718506e-01 -2.571259625256061554e-02 -1.917122863233089447e-02 -3.127689659595489502e-01 -2.726183459162712097e-02 7.427476346492767334e-02 -9.451766312122344971e-02 4.406387731432914734e-02 -9.168235212564468384e-02 -1.716491878032684326e-01 -2.554705440998077393e-01 -1.476095169782638550e-01 -1.475770920515060425e-01 4.445122778415679932e-01 7.788297533988952637e-02 -7.128360215574502945e-03 2.526764757931232452e-02 6.610674317926168442e-03 -4.050649702548980713e-02 -2.031233627349138260e-03 3.824633955955505371e-01 -1.349606513977050781e-01 -8.610885590314865112e-02 -1.037088409066200256e-01 2.575108222663402557e-02 2.769376337528228760e-01 1.366685926914215088e-01 -1.572228223085403442e-02 2.266339259222149849e-03
-4.581576585769653320e-02 -8.166888356208801270e-02 -1.282237470149993896e-01 -2.512342035770416260e-01 -1.022044122219085693e-01 2.684160172939300537e-01 -4.635524377226829529e-02 -1.103395149111747742e-01 -7.645890116691589355e-02 7.544449716806411743e-02 -2.542676925659179688e-01 5.879588797688484192e-02 -3.470391035079956055e-01 -9.115761518478393555e-02 -3.272430896759033203e-01 8.103764802217483521e-02 1.294279545545578003e-01 -1.072432100772857666e-01 -1.950449943542480469e-01 -3.944486007094383240e-02 -2.579129338264465332e-01 -3.972421213984489441e-02 -2.132747769355773926e-01 1.412819027900695801e-01 -1.797941625118255615e-01 9.692814201116561890e-02 -2.430053949356079102e-01 3.329233527183532715e-01 -1.590835303068161011e-01 2.157969325780868530e-01 -8.242806792259216309e-02 3.362919762730598450e-02
-5.013690888881683350e-02 2.057298645377159119e-02 -7.791531085968017578e-02 -1.984728723764419556e-01 1.730418503284454346e-01 2.910455763339996338e-01 -1.814830861985683441e-02 -2.362381480634212494e-02 1.277662962675094604e-01 1.784358918666839600e-01 -1.580713093280792236e-01 -1.012170910835266113e-01 -2.054968327283859253e-01 -2.762884497642517090e-01 -1.802338212728500366e-01 -2.251436412334442139e-01 -2.181997150182723999e-02 -1.902658045291900635e-01 -9.936377406120300293e-02 -1.527400910854339600e-01 -9.760119765996932983e-02 7.139263674616813660e-03 -6.159270927309989929e-02 2.098030000925064087e-01 -1.511045992374420166e-01 -4.912507161498069763e-02 -3.058357834815979004e-01 2.400009930133819580e-01 2.757982015609741211e-01 2.693668007850646973e-01 -3.139905333518981934e-01 -8.132261224091053009e-03
2.432115525007247925e-01 -3.494971096515655518e-01 3.669609501957893372e-02 -4.056417569518089294e-02 -2.174439094960689545e-02 1.491513699293136597e-01 -1.834756284952163696e-01 -1.657434701919555664e-01 2.269871532917022705e-02 3.677834197878837585e-02 7.354626804590225220e-02 2.990451753139495850e-01 -3.085271120071411133e-01 8.492015302181243896e-03 2.278380542993545532e-01 -1.398620158433914185e-01 3.599941730499267578e-02 -1.886771917343139648e-01 -1.544033288955688477e-01 1.213319823145866394e-01 -3.040830790996551514e-01 -2.206041514873504639e-01 1.463229805231094360e-01 2.962913215160369873e-01 -3.736660256981849670e-02 -9.951938688755035400e-02 -2.604030370712280273e-01 -5.577545613050460815e-02 1.717606484889984131e-01 3.383060544729232788e-02 1.159158572554588318e-01 -1.277690380811691284e-01
8.309299498796463013e-02 -2.516043782234191895e-01 -8.992598205804824829e-02 -7.243011891841888428e-02 3.961044549942016602e-02 9.850911796092987061e-02 -2.204524278640747070e-01 -1.482135951519012451e-01 2.166274040937423706e-01 -2.485293298959732056e-01 1.563217341899871826e-01 1.925779581069946289e-01 -3.525960147380828857e-01 -1.696912944316864014e-02 -3.435549512505531311e-02 -3.357346951961517334e-01 2.776725888252258301e-01 -3.601574152708053589e-02 -3.000881373882293701e-01 1.311107072979211807e-02 -2.273423373699188232e-01 -2.201614528894424438e-01 -7.042578607797622681e-02 1.280028522014617920e-01 -1.341132521629333496e-01 -1.128119677305221558e-01 -1.901435256004333496e-01 -9.993856772780418396e-03 1.533352881669998169e-01 1.379457414150238037e-01 -2.494836039841175079e-02 1.601151525974273682e-01
[truncated: 3,284,458 more chars]
