# Supplementary material for: The Language of Innovation
Source: PLoS One. 2020 Apr 30;15(4):e0230107. doi: 10.1371/journal.pone.0230107 (PMC7194493; doi:10.1371/journal.pone.0230107)
Supplement: S24 File — (GZ) [file pone.0230107.s024.tar.gz › 2002-2006/V2Run_22_VS_4500_embeddings2002-2006ED32.txt]

6.086409837007522583e-02 -1.403146982192993164e-01 -1.923556327819824219e-01 3.032170534133911133e-01 -5.170433316379785538e-03 -1.711619496345520020e-01 -1.906020045280456543e-01 -7.685427367687225342e-02 1.009270828217267990e-02 2.267048805952072144e-01 1.892172545194625854e-01 1.628263294696807861e-01 -2.688830196857452393e-01 -1.518300920724868774e-01 8.072979748249053955e-02 -6.688389182090759277e-02 9.683153033256530762e-02 4.971252009272575378e-02 8.418561518192291260e-02 -1.685997545719146729e-01 3.082172274589538574e-01 1.688307374715805054e-01 1.866398006677627563e-01 -5.664020776748657227e-02 -2.103903144598007202e-01 -2.675082087516784668e-01 7.509985566139221191e-02 6.562081724405288696e-02 -2.426398694515228271e-01 -3.665031790733337402e-01 -1.110506653785705566e-01 -1.254860162734985352e-01
3.451294451951980591e-02 -4.334562644362449646e-02 1.233067363500595093e-01 1.383821014314889908e-02 1.966193765401840210e-01 -7.676508277654647827e-02 8.453603833913803101e-02 3.300021961331367493e-02 4.331016913056373596e-02 1.520705670118331909e-01 1.886290460824966431e-01 1.265048235654830933e-01 -1.531480848789215088e-01 2.732738256454467773e-01 2.106066793203353882e-01 -1.291684806346893311e-01 1.757658421993255615e-01 1.761270761489868164e-01 6.888940930366516113e-02 -9.066781401634216309e-02 5.222801566123962402e-01 3.557985648512840271e-02 -7.318139076232910156e-02 -1.564885228872299194e-01 4.629890248179435730e-02 -2.493121027946472168e-01 -2.940158545970916748e-01 1.291470080614089966e-01 -2.238873243331909180e-01 9.755025804042816162e-02 -2.664931714534759521e-01 -1.270295381546020508e-01
-6.983231753110885620e-02 3.073218837380409241e-02 -3.007287979125976562e-01 1.686303913593292236e-01 -6.958543509244918823e-02 -3.794942498207092285e-01 1.559126526117324829e-01 4.529400542378425598e-02 -1.655227243900299072e-01 2.227094322443008423e-01 2.250287532806396484e-01 -2.919864840805530548e-02 -6.166313961148262024e-02 2.417302504181861877e-02 -2.411378175020217896e-02 -8.536369353532791138e-02 9.014084935188293457e-02 7.524947170168161392e-03 9.263133630156517029e-03 4.108154028654098511e-02 2.848200798034667969e-01 2.228489667177200317e-01 1.730651706457138062e-01 -2.609262168407440186e-01 -8.629128336906433105e-02 -1.386024206876754761e-01 -2.119512110948562622e-01 2.403044551610946655e-01 2.066110074520111084e-01 1.568232327699661255e-01 -3.187631666660308838e-01 -1.495066583156585693e-01
2.064643651247024536e-01 -1.037608366459608078e-02 1.714599505066871643e-02 2.019112855195999146e-01 -2.414422184228897095e-01 -3.245674073696136475e-01 -9.022175520658493042e-02 9.767238795757293701e-02 3.812341690063476562e-01 3.182161152362823486e-01 7.384328544139862061e-02 7.855959236621856689e-02 -1.505592465400695801e-01 -1.059695482254028320e-01 -2.576083317399024963e-02 -7.882340252399444580e-02 3.230771720409393311e-01 3.193927705287933350e-01 5.315999686717987061e-02 5.361595749855041504e-02 1.747701615095138550e-01 1.067013591527938843e-01 2.904284000396728516e-01 7.797200232744216919e-02 -2.060861438512802124e-01 1.129136681556701660e-01 -3.003288805484771729e-02 -1.889829337596893311e-02 -1.088491305708885193e-01 -1.285759955644607544e-01 7.918283343315124512e-02 1.747195050120353699e-02
2.366956621408462524e-01 -3.022879064083099365e-01 -2.533914148807525635e-01 1.279589980840682983e-01 -1.049626618623733521e-01 -2.532676160335540771e-01 8.337098173797130585e-03 -1.865404546260833740e-01 -9.632064402103424072e-02 1.733106225728988647e-01 1.245178207755088806e-01 -3.613257780671119690e-02 -1.290191560983657837e-01 3.234916133806109428e-03 -1.879484504461288452e-01 -6.647711992263793945e-02 7.327819615602493286e-02 1.344402432441711426e-01 8.281763643026351929e-02 -7.339848577976226807e-02 4.850590825080871582e-01 2.914900183677673340e-01 1.036736890673637390e-01 -9.965447336435317993e-02 -1.088635548949241638e-01 -1.133757159113883972e-01 5.734979361295700073e-02 -2.230977863073348999e-01 2.299935072660446167e-01 -1.528407931327819824e-01 -5.244109779596328735e-02 -1.267710030078887939e-01
-7.065492868423461914e-02 -2.042286843061447144e-01 -6.939285993576049805e-02 2.221209928393363953e-02 3.516353294253349304e-02 -3.260968327522277832e-01 -1.193747948855161667e-02 -8.248364180326461792e-02 -9.787051938474178314e-03 1.506467312574386597e-01 3.551478385925292969e-01 -3.196200728416442871e-02 -8.173257857561111450e-02 -1.108033675700426102e-02 -1.669971942901611328e-01 9.945315867662429810e-02 -6.550760474056005478e-03 -2.052812650799751282e-02 -7.614310830831527710e-02 -2.187155559659004211e-02 4.917643070220947266e-01 1.825736612081527710e-01 8.820725977420806885e-02 -2.671496868133544922e-01 -7.030273787677288055e-03 1.433414965867996216e-01 -3.556485176086425781e-01 -2.411071509122848511e-01 -3.487944975495338440e-02 -2.078886888921260834e-02 -1.860782653093338013e-01 -1.907896995544433594e-01
-8.365242928266525269e-02 -1.946568936109542847e-01 -2.176664918661117554e-01 2.012369483709335327e-01 8.056642860174179077e-02 -2.583999931812286377e-01 5.315605923533439636e-02 -3.557187318801879883e-02 -1.296981275081634521e-01 1.264052838087081909e-01 1.999749690294265747e-01 1.679613888263702393e-01 -3.567466977983713150e-03 1.335010528564453125e-01 7.190355658531188965e-02 -1.407523900270462036e-01 2.932856380939483643e-01 1.311312168836593628e-01 2.498033046722412109e-01 -1.111624529585242271e-03 3.599838316440582275e-01 1.693731844425201416e-01 7.163835316896438599e-02 -1.670776605606079102e-01 -2.157718688249588013e-01 2.946180999279022217e-01 -2.458633482456207275e-01 -8.839461207389831543e-02 1.984660178422927856e-01 1.842482089996337891e-01 -1.169200837612152100e-01 -2.241541258990764618e-02
2.487462759017944336e-02 -2.567371167242527008e-02 -3.096565008163452148e-01 -1.071136444807052612e-01 -9.137700498104095459e-02 -2.573382854461669922e-01 1.609935611486434937e-01 -1.017150878906250000e-01 4.673123732209205627e-02 2.731441855430603027e-01 4.971492663025856018e-02 4.617129266262054443e-02 -3.460464775562286377e-01 8.972299844026565552e-02 2.238404750823974609e-01 -4.798183217644691467e-03 1.465715467929840088e-02 2.725782990455627441e-01 -1.839483678340911865e-01 3.963380120694637299e-03 2.928074002265930176e-01 9.920966625213623047e-02 -1.363488435745239258e-01 -1.425898522138595581e-01 -2.532374262809753418e-01 -1.920275688171386719e-01 -2.390320897102355957e-01 4.668768495321273804e-03 -1.034853514283895493e-02 -6.375063210725784302e-02 -1.274707913398742676e-01 -3.158370256423950195e-01
2.132546901702880859e-01 2.219040840864181519e-01 -1.383307278156280518e-01 2.178013026714324951e-01 1.030984520912170410e-01 -3.466407358646392822e-01 -1.298542767763137817e-01 1.946632713079452515e-01 7.145725935697555542e-02 2.141740769147872925e-01 -6.642271578311920166e-02 1.288392990827560425e-01 -8.462477475404739380e-02 2.409751266241073608e-01 6.072381138801574707e-02 -3.770752996206283569e-02 2.021347433328628540e-01 2.343278676271438599e-01 -1.499449014663696289e-01 -2.979653142392635345e-02 3.891084194183349609e-01 1.106206402182579041e-01 8.851601928472518921e-02 -1.365151107311248779e-01 -1.828273981809616089e-01 -1.032077800482511520e-02 -5.060808733105659485e-02 -1.454851627349853516e-01 -4.671284183859825134e-02 -2.946338243782520294e-02 -1.426088660955429077e-01 -3.477578163146972656e-01
1.366050392389297485e-01 -7.241532206535339355e-02 -2.548288404941558838e-01 -1.738895848393440247e-02 1.547350548207759857e-02 -3.887366950511932373e-01 -3.298383951187133789e-02 -2.704596817493438721e-01 1.217209920287132263e-02 3.221295773983001709e-01 3.165396153926849365e-01 2.813405096530914307e-01 -1.693636775016784668e-01 5.292665958404541016e-02 -8.545388467609882355e-03 -2.370616346597671509e-01 8.632404357194900513e-02 -3.192493692040443420e-02 2.058267295360565186e-01 6.234143301844596863e-02 2.429928332567214966e-01 1.760968416929244995e-01 4.629969969391822815e-02 -1.211063638329505920e-01 -2.042176201939582825e-02 -6.781232357025146484e-02 -2.618607878684997559e-01 -5.840783473104238510e-03 1.786615103483200073e-01 2.150931060314178467e-01 2.168633602559566498e-02 -1.941500790417194366e-02
1.976111382246017456e-01 -2.627801895141601562e-01 -1.909103095531463623e-01 1.796489767730236053e-02 -1.460345685482025146e-01 -1.544256657361984253e-01 -9.251702576875686646e-02 4.927831888198852539e-02 -1.120062023401260376e-01 2.838565409183502197e-01 1.145420894026756287e-01 7.469134032726287842e-02 -9.577997773885726929e-02 6.507674697786569595e-03 1.851077526807785034e-01 -2.523030526936054230e-02 7.424731552600860596e-02 1.336775571107864380e-01 -1.600422859191894531e-01 4.115539789199829102e-02 2.400752305984497070e-01 2.689954340457916260e-01 3.640975952148437500e-01 -2.837084829807281494e-01 2.305981703102588654e-02 1.101012602448463440e-01 -3.570960462093353271e-01 -5.201240256428718567e-02 1.756427288055419922e-01 1.487921476364135742e-01 -1.142208725214004517e-01 -2.009347975254058838e-01
1.225001737475395203e-01 -7.421043515205383301e-02 -3.578858682885766029e-03 4.813018068671226501e-02 -2.143001407384872437e-01 -5.731764808297157288e-02 5.565399304032325745e-02 -2.390437573194503784e-02 2.517506182193756104e-01 2.759991884231567383e-01 -1.736408025026321411e-01 -1.145207807421684265e-01 -2.338267862796783447e-01 2.327233701944351196e-01 5.511129647493362427e-02 8.306938409805297852e-02 2.537279725074768066e-01 7.019859552383422852e-02 3.263809680938720703e-01 -2.840201854705810547e-01 2.832883894443511963e-01 7.646021991968154907e-02 3.527251183986663818e-01 -2.830921113491058350e-01 -8.551847189664840698e-02 -5.119433626532554626e-02 -1.925283670425415039e-01 -1.140307933092117310e-01 -3.186346963047981262e-03 1.219774261116981506e-01 -1.987886987626552582e-02 -1.564932428300380707e-02
1.243935450911521912e-01 -1.037814319133758545e-01 -2.211813479661941528e-01 1.910258531570434570e-01 -8.766045421361923218e-02 -3.311299085617065430e-01 -9.407718479633331299e-02 -1.461749076843261719e-01 1.082020401954650879e-01 1.897683590650558472e-01 2.405451983213424683e-01 5.048715695738792419e-02 1.171353533864021301e-01 1.381638795137405396e-01 -2.824785001575946808e-02 -1.094246134161949158e-01 1.854541301727294922e-01 1.369755268096923828e-01 -8.973868563771247864e-03 -9.438400156795978546e-03 5.003904104232788086e-01 3.687006533145904541e-01 2.202863618731498718e-02 -1.114297434687614441e-01 -6.802324950695037842e-02 1.477763205766677856e-01 -2.706933617591857910e-01 -1.186638623476028442e-01 1.408762931823730469e-01 7.380805909633636475e-03 2.806038223206996918e-02 3.938792739063501358e-03
1.299638003110885620e-01 1.292810142040252686e-01 1.242965534329414368e-01 1.159141138195991516e-01 -2.633212208747863770e-01 -1.616265773773193359e-01 -5.528621375560760498e-02 -4.498317837715148926e-02 1.739140003919601440e-01 3.452314138412475586e-01 -1.358930766582489014e-02 -8.202850818634033203e-02 -1.107913702726364136e-01 -2.064411491155624390e-01 -5.268863588571548462e-02 2.464644014835357666e-01 9.376413375139236450e-02 1.730048209428787231e-01 1.239985749125480652e-01 -1.066819950938224792e-01 3.469485640525817871e-01 2.518225312232971191e-01 2.837080359458923340e-01 -3.141382932662963867e-01 -2.775002717971801758e-01 -1.785047799348831177e-01 -8.127721399068832397e-02 4.436700046062469482e-02 3.109249286353588104e-02 8.526195585727691650e-02 4.988581314682960510e-02 -7.484185695648193359e-02
9.596382826566696167e-02 -2.770767509937286377e-01 -1.426930725574493408e-01 -1.509434729814529419e-01 -1.244762465357780457e-01 -3.903844654560089111e-01 -7.966915518045425415e-02 -1.091580092906951904e-01 -8.420233614742755890e-03 1.310794353485107422e-01 2.290357202291488647e-01 -4.688630998134613037e-02 1.753439567983150482e-02 -8.669022470712661743e-02 2.732655964791774750e-03 -2.806372009217739105e-02 1.445297598838806152e-01 3.148234635591506958e-02 -3.993361070752143860e-02 -1.148751974105834961e-01 5.921397209167480469e-01 9.715628623962402344e-02 1.999738812446594238e-02 -2.535633742809295654e-01 -5.452905967831611633e-02 1.830548197031021118e-01 -2.314027696847915649e-01 1.456117779016494751e-01 1.161419004201889038e-01 -5.776971206068992615e-02 -1.208351477980613708e-01 -9.856349788606166840e-03
2.553535997867584229e-01 1.227063243277370930e-03 1.169372536242008209e-02 5.050420016050338745e-02 1.259914487600326538e-01 -5.733612179756164551e-02 -9.433777630329132080e-02 5.011478438973426819e-02 -3.246192261576652527e-02 3.887385874986648560e-02 4.062723740935325623e-02 1.399264018982648849e-02 -1.867888867855072021e-01 2.817672491073608398e-01 -3.357866406440734863e-02 -2.223607748746871948e-01 5.094284657388925552e-03 3.256638050079345703e-01 7.832689583301544189e-02 -2.150631248950958252e-01 3.459882736206054688e-01 -2.424799501895904541e-01 -4.312832280993461609e-02 -2.380139976739883423e-01 -3.484961390495300293e-01 -7.102578412741422653e-03 -3.658408522605895996e-01 2.428988739848136902e-02 3.991488739848136902e-02 -2.090283036231994629e-01 5.534403957426548004e-03 -1.885095983743667603e-01
-4.462726786732673645e-02 -3.668492138385772705e-01 -5.210859701037406921e-02 9.409181028604507446e-02 8.710967749357223511e-02 -3.904807865619659424e-01 -8.769912272691726685e-02 -1.454029083251953125e-01 7.814072072505950928e-02 3.080542683601379395e-01 -9.858240187168121338e-02 -3.757940977811813354e-02 1.321430206298828125e-01 -4.240146279335021973e-02 -9.474413841962814331e-02 -2.630199072882533073e-03 3.444492518901824951e-01 -6.890512257814407349e-02 2.217931486666202545e-02 3.504761308431625366e-02 4.692256152629852295e-01 2.501135505735874176e-02 1.826792955398559570e-01 -4.273630678653717041e-02 -3.381032124161720276e-02 -8.777555823326110840e-02 -1.711025834083557129e-01 -2.113375812768936157e-01 1.809421777725219727e-01 -7.216066867113113403e-02 -1.351044028997421265e-01 -4.990335181355476379e-02
8.747157454490661621e-02 -2.663572430610656738e-01 2.696456611156463623e-01 2.028061449527740479e-01 -2.818011045455932617e-01 -9.177060425281524658e-02 -3.349112346768379211e-02 2.940707281231880188e-02 1.972986012697219849e-01 3.068906962871551514e-01 1.516673266887664795e-01 -1.948393136262893677e-02 -1.617790013551712036e-01 -8.314806222915649414e-02 1.219376400113105774e-01 -8.450502902269363403e-02 4.671746194362640381e-01 7.433357089757919312e-02 3.245338797569274902e-02 -3.024748526513576508e-02 8.319479972124099731e-02 1.312245428562164307e-01 2.770798206329345703e-01 -1.088032945990562439e-01 -1.494628787040710449e-01 1.177824009209871292e-02 -1.701662540435791016e-01 2.198706269264221191e-01 -1.778819262981414795e-01 1.026651635766029358e-01 -1.583364456892013550e-01 -2.505602873861789703e-02
5.963884666562080383e-02 -9.091086685657501221e-02 -2.407725900411605835e-01 -8.950565010309219360e-02 1.961975097656250000e-01 -3.988976478576660156e-01 -9.842319786548614502e-02 1.929654926061630249e-01 4.359332472085952759e-02 1.640958786010742188e-01 2.838498950004577637e-01 -1.663344651460647583e-01 -2.197605967521667480e-01 1.608603149652481079e-01 6.767538934946060181e-02 -1.220936253666877747e-01 2.081152796745300293e-02 -4.632864892482757568e-02 -7.455705851316452026e-02 7.976523600518703461e-03 4.225681424140930176e-01 1.734889745712280273e-01 1.759324222803115845e-01 7.864539325237274170e-02 2.959165535867214203e-02 2.285618335008621216e-01 -2.128278613090515137e-01 1.203114017844200134e-01 8.824747055768966675e-02 -5.623834207653999329e-02 -1.298491954803466797e-01 -2.285552769899368286e-01
3.362957835197448730e-01 2.473612427711486816e-01 -2.319089025259017944e-01 2.795738577842712402e-01 4.569892212748527527e-02 -1.230895370244979858e-01 1.486837118864059448e-01 2.646258771419525146e-01 -1.879510236904025078e-03 2.400465011596679688e-01 2.588627338409423828e-01 9.038851410150527954e-02 1.540897320955991745e-02 1.859694570302963257e-01 -1.228954195976257324e-01 -7.853632420301437378e-02 7.817957550287246704e-02 2.046458423137664795e-01 1.925355345010757446e-01 -6.325202435255050659e-02 3.545439839363098145e-01 3.144752606749534607e-02 -2.500217594206333160e-02 -1.161154657602310181e-01 -2.434407174587249756e-01 -9.951247274875640869e-02 -1.026872396469116211e-01 -1.233246400952339172e-01 -1.090151071548461914e-02 4.402650520205497742e-02 -1.885821819305419922e-01 -1.819358766078948975e-01
8.236644417047500610e-02 -2.441348433494567871e-01 -1.337072849273681641e-01 1.136596798896789551e-01 7.779768854379653931e-02 -4.092732071876525879e-01 -1.681983917951583862e-01 -2.514803316444158554e-03 -1.302754580974578857e-01 1.404402554035186768e-01 3.355053067207336426e-01 -1.126627996563911438e-02 4.653148644138127565e-04 1.817307919263839722e-01 1.194718703627586365e-01 6.496060639619827271e-02 1.539850234985351562e-01 1.413292139768600464e-01 9.088356792926788330e-02 -4.175958037376403809e-02 4.398077130317687988e-01 2.359597235918045044e-01 1.097516715526580811e-01 -1.806317865848541260e-01 -1.331955790519714355e-01 -1.459805015474557877e-02 -8.336087316274642944e-02 -8.627054095268249512e-02 2.044693529605865479e-01 -2.555951178073883057e-01 -1.133780777454376221e-01 1.584605127573013306e-02
3.180221915245056152e-01 -1.892935931682586670e-01 -3.371739685535430908e-01 4.414995387196540833e-02 2.497633360326290131e-02 -2.792412638664245605e-01 -4.368155822157859802e-02 1.202410459518432617e-01 -2.387345023453235626e-02 2.779766544699668884e-02 3.306406438350677490e-01 -1.302680969238281250e-01 -4.962455481290817261e-02 -6.183493137359619141e-02 -6.085290014743804932e-02 5.621862411499023438e-02 -5.068713799118995667e-02 3.142298385500907898e-02 -1.559658050537109375e-01 -1.388613879680633545e-01 4.327581226825714111e-01 6.628374010324478149e-02 2.467561215162277222e-01 -9.505858272314071655e-02 3.200563415884971619e-02 1.225003041326999664e-02 -4.090358018875122070e-01 8.219264447689056396e-02 2.502300590276718140e-02 3.806461766362190247e-02 -1.144012287259101868e-01 -1.117063090205192566e-01
-8.826713077723979950e-03 -7.365806400775909424e-02 -2.804391682147979736e-01 8.441765792667865753e-03 8.108392357826232910e-03 -4.491657316684722900e-01 -1.232094466686248779e-01 -1.043793782591819763e-01 -1.127390861511230469e-01 8.372455090284347534e-02 9.380637109279632568e-02 -9.764814376831054688e-02 -2.250839397311210632e-02 6.056129187345504761e-02 6.388460099697113037e-02 -1.053495854139328003e-01 -2.373305559158325195e-01 -2.911751344799995422e-02 -3.959688544273376465e-02 -2.267307341098785400e-01 2.571088373661041260e-01 1.184785887598991394e-01 1.548101902008056641e-01 -2.678919136524200439e-01 -3.017798364162445068e-01 1.986192166805267334e-01 -3.033015727996826172e-01 3.252752125263214111e-02 1.235331222414970398e-01 -1.642585098743438721e-01 -1.769232153892517090e-01 -2.175840139389038086e-01
1.003720052540302277e-02 5.892460793256759644e-02 -1.918715238571166992e-02 2.229085937142372131e-02 -4.476887881755828857e-01 -6.223288550972938538e-02 -1.443081127945333719e-04 -5.998504906892776489e-02 1.013398766517639160e-01 3.123021721839904785e-01 -1.879735477268695831e-02 -5.246837437152862549e-02 -3.131769001483917236e-01 -1.618514060974121094e-01 -9.336497634649276733e-02 -1.347602903842926025e-02 2.092954516410827637e-01 2.426108866930007935e-01 6.953817605972290039e-02 -3.323814570903778076e-01 3.955832123756408691e-01 9.342630207538604736e-02 2.864817976951599121e-01 -8.687268197536468506e-02 -2.182007022202014923e-02 -1.107137352228164673e-01 -2.146306931972503662e-01 5.224337428808212280e-02 5.387482047080993652e-02 4.829819779843091965e-03 -7.691375166177749634e-02 -2.002184651792049408e-02
-1.886467188596725464e-01 7.180344313383102417e-02 -6.430920213460922241e-02 -6.335248798131942749e-02 1.440941244363784790e-01 1.136605162173509598e-02 -2.063938677310943604e-01 -2.327026575803756714e-01 -5.481949821114540100e-02 2.876838445663452148e-01 9.874590486288070679e-02 8.915192633867263794e-02 -3.558580577373504639e-01 -1.932918876409530640e-01 -5.316289141774177551e-02 -3.069569766521453857e-01 -8.352004736661911011e-02 5.327668413519859314e-02 7.781256735324859619e-02 1.102162301540374756e-01 4.468775689601898193e-01 1.658168993890285492e-02 2.661358751356601715e-02 -2.066010385751724243e-01 -3.349334895610809326e-01 1.446520835161209106e-01 -1.099322736263275146e-01 -9.106721729040145874e-02 4.191870987415313721e-02 1.966315954923629761e-01 -3.069137595593929291e-02 -5.220428854227066040e-02
1.170970126986503601e-01 -8.588358014822006226e-02 1.051099151372909546e-01 1.825142502784729004e-01 -3.178497254848480225e-01 -1.888639330863952637e-01 1.630167365074157715e-01 -1.007544696331024170e-01 2.774552702903747559e-01 3.794426321983337402e-01 1.916221529245376587e-01 1.268289685249328613e-01 -4.360615089535713196e-02 -1.173504367470741272e-01 4.988558590412139893e-02 -1.271921396255493164e-02 2.847552597522735596e-01 1.309160888195037842e-01 -6.835178285837173462e-02 -2.316936254501342773e-01 2.693613469600677490e-01 -5.567074753344058990e-03 2.838518023490905762e-01 -2.964761853218078613e-01 -2.085416167974472046e-01 -1.900337450206279755e-02 -3.638828173279762268e-02 -1.621623896062374115e-02 -4.134687036275863647e-02 -1.018780842423439026e-01 -5.389596894383430481e-02 1.047709062695503235e-01
8.258800953626632690e-02 -8.236364275217056274e-02 2.224678397178649902e-01 3.802460432052612305e-01 -2.150760591030120850e-01 -1.883062869310379028e-01 7.724433392286300659e-02 1.905381865799427032e-02 3.010504245758056641e-01 2.602122724056243896e-01 3.929873406887054443e-01 -1.954347491264343262e-01 -1.365807205438613892e-01 -4.965781792998313904e-02 -1.706993430852890015e-01 -2.375657670199871063e-02 1.249654814600944519e-01 6.602066755294799805e-02 -6.500127166509628296e-02 3.969600424170494080e-02 8.647481352090835571e-02 7.670455425977706909e-02 2.469892948865890503e-01 -7.154715061187744141e-02 -3.327024281024932861e-01 5.651044473052024841e-02 -1.259289979934692383e-01 -6.794685870409011841e-02 -2.103252112865447998e-01 -1.343874540179967880e-02 1.291487962007522583e-01 -4.189465939998626709e-02
3.041746839880943298e-02 -1.337023526430130005e-01 -1.546452641487121582e-01 2.979723550379276276e-02 -2.889624563977122307e-03 -3.207384645938873291e-01 -1.198751106858253479e-02 3.789143264293670654e-02 -4.254284873604774475e-02 3.027558922767639160e-01 2.730795741081237793e-01 -8.534805476665496826e-02 9.410309605300426483e-03 -6.769879721105098724e-03 -5.471220239996910095e-02 -1.411553472280502319e-01 1.761483252048492432e-01 1.182968094944953918e-01 7.282460480928421021e-02 -2.812450565397739410e-02 5.504544377326965332e-01 1.633556783199310303e-01 -8.602187968790531158e-03 -2.898265719413757324e-01 -6.814053654670715332e-02 -1.258575543761253357e-02 -2.025463581085205078e-01 -2.270399332046508789e-01 2.734093070030212402e-01 -3.952509537339210510e-02 1.206959038972854614e-01 -2.056094817817211151e-02
-6.974024325609207153e-02 -1.163237355649471283e-02 -2.111290693283081055e-01 -1.553759537637233734e-02 1.611749529838562012e-01 -2.233058363199234009e-01 -1.322114765644073486e-01 -7.905427366495132446e-02 -2.585898339748382568e-01 2.229820191860198975e-01 1.535124778747558594e-01 -2.110813558101654053e-01 -1.024531796574592590e-01 1.650952547788619995e-02 -6.177291274070739746e-02 -6.655997782945632935e-02 5.022059008479118347e-02 2.098042964935302734e-01 1.375015377998352051e-01 -4.340000823140144348e-02 4.541591405868530273e-01 3.016894459724426270e-01 -8.074104785919189453e-02 -4.679152276366949081e-03 -6.250309199094772339e-02 1.116027906537055969e-01 -2.580618560314178467e-01 9.295941144227981567e-02 1.353048682212829590e-01 -1.949415802955627441e-01 -2.336245775222778320e-01 -2.706433832645416260e-01
1.105637475848197937e-01 1.022377312183380127e-01 -2.008601874113082886e-01 -5.264740437269210815e-02 1.255957633256912231e-01 -3.330167531967163086e-01 -1.360476296395063400e-02 -1.492073833942413330e-01 -8.903518319129943848e-02 3.174076676368713379e-01 2.211378663778305054e-01 4.832114651799201965e-02 2.783290147781372070e-01 -5.501895025372505188e-02 -3.530462505295872688e-03 -4.602741077542304993e-02 1.885493695735931396e-01 1.790625005960464478e-01 1.343783084303140640e-02 -9.816040098667144775e-02 5.252029299736022949e-01 2.981854677200317383e-01 1.071387007832527161e-01 -1.525256484746932983e-01 -1.203950047492980957e-01 1.079014763236045837e-01 -9.838096052408218384e-02 -4.077379032969474792e-02 1.007390767335891724e-01 -2.435075119137763977e-03 1.636542147025465965e-03 -1.341103166341781616e-01
-3.202668949961662292e-02 -1.042060181498527527e-01 -1.390480846166610718e-01 1.452729254961013794e-01 4.350192844867706299e-02 5.523960664868354797e-02 -1.344767212867736816e-01 -2.098126411437988281e-01 -6.364934146404266357e-02 8.043337613344192505e-02 2.876766920089721680e-01 2.493792027235031128e-01 -2.163173407316207886e-01 7.618813216686248779e-02 2.492596954107284546e-01 -1.536195427179336548e-01 2.907325029373168945e-01 2.472836822271347046e-01 1.712798476219177246e-01 7.801622897386550903e-02 2.991393208503723145e-01 3.152764216065406799e-02 1.234542205929756165e-01 -2.983570396900177002e-01 -3.593141138553619385e-01 -1.775598526000976562e-01 3.369234269484877586e-03 7.671600207686424255e-03 1.440490335226058960e-01 6.132751330733299255e-02 -3.881784901022911072e-02 1.558052152395248413e-01
-1.949082245118916035e-03 -3.342755138874053955e-01 -1.234572753310203552e-01 -1.323688402771949768e-02 6.617419421672821045e-02 -2.763194143772125244e-01 -2.804617211222648621e-02 -8.802492171525955200e-02 8.079486899077892303e-03 3.276086747646331787e-01 2.865332663059234619e-01 -1.421614885330200195e-01 1.531080342829227448e-02 1.172698587179183960e-01 2.955590374767780304e-02 -1.014569848775863647e-01 1.224708706140518188e-01 1.123186275362968445e-01 4.229022935032844543e-02 -1.311811804771423340e-01 5.112054944038391113e-01 1.510493606328964233e-01 3.160392940044403076e-01 6.710307300090789795e-02 1.088648959994316101e-01 7.477407157421112061e-02 -1.204317137598991394e-01 -1.515122503042221069e-01 1.186370700597763062e-01 -1.053586453199386597e-01 -1.175762042403221130e-01 1.402539759874343872e-01
3.529296664055436850e-04 -1.301547586917877197e-01 1.581785082817077637e-01 -1.125865653157234192e-01 -7.945288717746734619e-02 -2.642147243022918701e-01 -1.861212998628616333e-01 -3.931342065334320068e-02 2.308683246374130249e-01 3.674127161502838135e-01 3.725779652595520020e-01 -1.201672554016113281e-01 -2.956884801387786865e-01 1.350413821637630463e-02 -1.431608796119689941e-01 9.894823655486106873e-03 2.279348224401473999e-01 7.276719063520431519e-02 3.609150275588035583e-02 -1.047781705856323242e-01 7.254703342914581299e-02 3.772107064723968506e-01 6.206257268786430359e-02 -1.506470441818237305e-01 -7.936403155326843262e-02 -2.060308493673801422e-02 -1.169140562415122986e-01 1.412158906459808350e-01 -2.671064436435699463e-01 3.059981763362884521e-02 1.632746756076812744e-01 -1.996031217277050018e-02
7.713982462882995605e-02 -5.336622893810272217e-02 -7.481335103511810303e-02 2.533586621284484863e-01 -2.554992139339447021e-01 -9.285279363393783569e-02 9.018660336732864380e-02 1.167129874229431152e-01 4.742040634155273438e-01 2.686824798583984375e-01 9.442940354347229004e-02 -1.099250838160514832e-02 -1.175834834575653076e-01 -2.336786687374114990e-01 -6.979125086218118668e-03 -1.335653811693191528e-01 4.259551167488098145e-01 1.054249927401542664e-01 1.246645599603652954e-01 -9.679577499628067017e-02 2.344930022954940796e-01 1.900139451026916504e-02 2.116096168756484985e-01 -1.256592869758605957e-01 -2.563479244709014893e-01 7.151840627193450928e-02 -9.242657572031021118e-02 7.990555465221405029e-02 -3.963229712098836899e-03 3.213116154074668884e-02 1.142141595482826233e-01 1.047537289559841156e-02
2.602196037769317627e-01 -2.796571552753448486e-01 -6.035462021827697754e-03 1.590299308300018311e-01 -2.110704481601715088e-01 -1.720197498798370361e-01 1.719914525747299194e-01 1.713391765952110291e-02 1.670047789812088013e-01 1.140272542834281921e-01 2.615375816822052002e-01 -8.414459973573684692e-02 -2.317706346511840820e-01 2.499586553312838078e-04 -3.206324949860572815e-02 -2.668741345405578613e-02 1.854392737150192261e-01 1.932107210159301758e-01 2.181752771139144897e-01 -2.455982938408851624e-02 1.257907450199127197e-01 -4.848665092140436172e-03 1.433729231357574463e-01 -3.695655986666679382e-02 -3.119513392448425293e-01 -1.385402381420135498e-01 -3.103822171688079834e-01 3.483874499797821045e-01 -1.395037919282913208e-01 -1.277498155832290649e-01 3.579735755920410156e-02 1.546950787305831909e-01
-1.581702381372451782e-01 -2.319542169570922852e-01 -1.872923821210861206e-01 8.186376839876174927e-02 5.727869644761085510e-02 -2.565678060054779053e-01 1.122272908687591553e-01 -1.327184289693832397e-01 -7.724115997552871704e-02 2.103702276945114136e-01 2.643356323242187500e-01 -1.197219789028167725e-01 4.747744649648666382e-02 7.702099531888961792e-02 1.062909737229347229e-01 1.423061825335025787e-02 1.749107390642166138e-01 7.227895408868789673e-02 -6.442552804946899414e-02 6.463211029767990112e-02 6.201221942901611328e-01 1.288768500089645386e-01 2.480537891387939453e-01 -3.027259185910224915e-02 -1.450785547494888306e-01 -9.537975490093231201e-02 -2.042969465255737305e-01 -4.767885804176330566e-02 -2.008588612079620361e-02 -4.801955074071884155e-02 1.565507352352142334e-01 1.297700554132461548e-01
-5.671746656298637390e-02 1.739915832877159119e-02 -5.716584995388984680e-02 2.184641212224960327e-01 -1.140281185507774353e-01 -2.409564703702926636e-01 7.930553704500198364e-02 1.703633554279804230e-02 5.114567875862121582e-01 3.373995423316955566e-01 5.848080664873123169e-02 4.471079260110855103e-02 -2.852314710617065430e-01 -1.654004156589508057e-01 6.796468794345855713e-02 4.403417930006980896e-02 2.627478241920471191e-01 1.409449428319931030e-01 6.011590361595153809e-02 -1.210553199052810669e-01 1.997107118368148804e-01 1.099267154932022095e-01 3.239671885967254639e-01 -1.400756090879440308e-01 -1.410134136676788330e-01 3.145740181207656860e-02 -2.185525298118591309e-01 1.116069331765174866e-01 -1.036332547664642334e-02 -2.312819240614771843e-03 2.059258054941892624e-03 8.245531469583511353e-02
-1.631616614758968353e-02 1.265000998973846436e-01 -9.429111145436763763e-03 1.734692007303237915e-01 -2.844341099262237549e-01 -6.884371489286422729e-02 -2.991762943565845490e-02 -1.129079684615135193e-01 2.402429729700088501e-01 3.608469963073730469e-01 1.776546686887741089e-01 -3.074404597282409668e-02 -1.897601038217544556e-01 -3.737897798418998718e-02 4.420554265379905701e-02 4.904714226722717285e-02 1.571090966463088989e-01 3.345795869827270508e-01 7.885579764842987061e-02 -2.639394402503967285e-01 2.165348380804061890e-01 3.278017938137054443e-01 2.157456129789352417e-01 -2.746381461620330811e-01 -1.785487532615661621e-01 3.189027681946754456e-02 -1.376138031482696533e-01 3.424892202019691467e-02 -3.962123394012451172e-02 -1.692725569009780884e-01 4.651319980621337891e-02 -1.336033791303634644e-01
1.714758202433586121e-02 -9.105663001537322998e-02 -2.167561650276184082e-01 -6.950656324625015259e-02 -2.558936737477779388e-02 -1.753740608692169189e-01 1.089989244937896729e-01 9.447248280048370361e-02 -8.081978559494018555e-02 3.057320117950439453e-01 6.543400138616561890e-02 -5.154952034354209900e-02 -4.766779243946075439e-01 1.321961134672164917e-01 3.062569350004196167e-02 -9.276788681745529175e-02 3.790822029113769531e-01 -9.045971930027008057e-02 -6.446184217929840088e-02 1.526988297700881958e-01 1.644381135702133179e-01 -7.753951847553253174e-02 3.281752392649650574e-02 -3.099461793899536133e-01 -3.305389285087585449e-01 -1.346241682767868042e-01 -1.136606484651565552e-01 -5.932489410042762756e-02 -5.507989227771759033e-02 1.605949997901916504e-01 -1.921920925378799438e-01 -8.405129611492156982e-02
4.024901986122131348e-02 -7.902523875236511230e-02 -1.018958613276481628e-01 2.331463843584060669e-01 -3.466924130916595459e-01 -1.834151148796081543e-01 -4.586824402213096619e-02 -1.351903527975082397e-01 5.224005132913589478e-02 1.894964426755905151e-01 6.630508601665496826e-02 1.936737596988677979e-01 -2.147565335035324097e-01 1.902820616960525513e-01 -1.337344851344823837e-02 -1.422171145677566528e-01 2.906772196292877197e-01 -1.198537182062864304e-02 2.121670693159103394e-01 -4.059951007366180420e-02 2.384693324565887451e-01 -5.803604796528816223e-02 1.472790837287902832e-01 -1.784134507179260254e-01 1.064216531813144684e-02 -3.678096532821655273e-01 -7.411231100559234619e-02 -3.498429358005523682e-01 7.545399013906717300e-03 -6.915025413036346436e-02 -7.690471410751342773e-02 -2.254122942686080933e-01
2.695957124233245850e-01 2.916756086051464081e-02 -1.963348984718322754e-01 -6.894536782056093216e-03 -4.234402626752853394e-02 -1.871805638074874878e-01 2.254750430583953857e-01 -1.381002664566040039e-01 3.150571286678314209e-01 -2.826304920017719269e-02 4.551750794053077698e-02 2.166918478906154633e-02 -2.353664487600326538e-01 6.749433279037475586e-02 4.690773412585258484e-02 -2.379085272550582886e-01 2.205400764942169189e-01 1.158349141478538513e-01 1.793877631425857544e-01 1.735995560884475708e-01 4.630291759967803955e-01 -1.120658069849014282e-01 -8.445189893245697021e-02 -1.678456813097000122e-01 -2.579316794872283936e-01 -1.054488047957420349e-01 -5.890358239412307739e-02 -1.377429515123367310e-01 9.215588122606277466e-02 8.795647323131561279e-02 -2.272821068763732910e-01 -7.189346849918365479e-02
-5.351701378822326660e-02 -1.703093498945236206e-01 -2.999354004859924316e-01 4.503725096583366394e-02 -1.688012108206748962e-02 -3.135400712490081787e-01 -3.634878620505332947e-02 2.965235710144042969e-01 1.680031865835189819e-01 3.168220520019531250e-01 1.775954961776733398e-01 1.926769316196441650e-01 -3.109829127788543701e-02 1.392710953950881958e-01 1.874798536300659180e-01 -2.518955469131469727e-01 1.155498400330543518e-01 2.755228616297245026e-02 -3.325600549578666687e-02 1.874256879091262817e-01 3.528249263763427734e-01 -5.873797461390495300e-03 2.622121828608214855e-04 1.296910345554351807e-01 -1.509456336498260498e-01 -4.196372628211975098e-02 -4.343373700976371765e-03 3.392709186300635338e-03 4.177523031830787659e-02 1.653366535902023315e-01 -1.757216453552246094e-01 -3.095989823341369629e-01
4.553043097257614136e-02 2.555431611835956573e-02 -1.147438306361436844e-02 3.636063933372497559e-01 -2.092443704605102539e-01 -1.351074501872062683e-02 -5.098603293299674988e-02 -2.510847747325897217e-01 -4.011677950620651245e-02 1.345016360282897949e-01 -4.632145632058382034e-03 5.166119337081909180e-02 -2.012559175491333008e-01 8.308476954698562622e-02 -1.714309751987457275e-01 -2.068239301443099976e-01 -4.829934984445571899e-02 1.497080922126770020e-01 5.632386729121208191e-02 7.104555517435073853e-02 5.022830367088317871e-01 1.527447253465652466e-01 3.931690454483032227e-01 -1.063509956002235413e-01 -3.368427604436874390e-02 4.582091048359870911e-02 -3.033022284507751465e-01 9.667643904685974121e-02 7.021284848451614380e-02 2.833025343716144562e-02 1.268033683300018311e-02 -1.685788780450820923e-01
-1.485028769820928574e-02 -7.093153893947601318e-02 -4.201089739799499512e-01 8.668594062328338623e-02 -6.317619979381561279e-02 -2.735285460948944092e-01 -7.537277042865753174e-02 1.932348683476448059e-02 -6.561776995658874512e-02 1.802906841039657593e-01 -1.075913533568382263e-01 1.684450060129165649e-01 -1.731336116790771484e-02 -3.010418079793453217e-02 5.307434126734733582e-02 -2.815761566162109375e-01 2.385456413030624390e-01 9.945577941834926605e-03 1.765267401933670044e-01 -2.578817680478096008e-02 3.804498314857482910e-01 1.018484085798263550e-01 3.142496347427368164e-01 -2.082576006650924683e-01 7.522401213645935059e-02 -5.779757350683212280e-02 -2.871459722518920898e-01 -1.735643297433853149e-01 1.766538619995117188e-01 -1.656674593687057495e-02 -1.625168174505233765e-01 1.650408841669559479e-02
-1.134780328720808029e-02 7.198777515441179276e-03 -1.251073777675628662e-01 1.830446869134902954e-01 -2.453297972679138184e-01 -1.812146902084350586e-01 3.618901222944259644e-02 1.222380697727203369e-01 3.883037567138671875e-01 4.228082895278930664e-01 5.474488064646720886e-02 5.658359825611114502e-02 -1.742181032896041870e-01 -2.586577534675598145e-01 2.710074186325073242e-02 -8.806667476892471313e-02 2.161043584346771240e-01 -1.245098374783992767e-02 5.456274002790451050e-02 -4.581221565604209900e-02 1.884988397359848022e-01 1.023470610380172729e-01 3.454028069972991943e-01 -1.653789877891540527e-01 -2.205017507076263428e-01 1.498546302318572998e-01 -1.442624628543853760e-01 3.047494217753410339e-02 -1.709634214639663696e-01 5.726116150617599487e-02 1.105693802237510681e-01 1.332325637340545654e-01
-7.209172099828720093e-02 1.285537928342819214e-01 -5.818256735801696777e-02 -9.320324659347534180e-02 1.776392459869384766e-01 -1.542201042175292969e-01 1.935212127864360809e-02 -3.900085017085075378e-02 1.413953751325607300e-01 -2.965119481086730957e-02 1.273922771215438843e-01 1.658815518021583557e-02 -1.085044071078300476e-02 4.839437082409858704e-02 1.747466027736663818e-01 -3.104356825351715088e-01 2.229953110218048096e-01 2.646841108798980713e-01 -1.948654949665069580e-01 -1.802868247032165527e-01 4.079448580741882324e-01 -7.611631602048873901e-02 -5.212311819195747375e-02 -2.056659311056137085e-01 -2.165091931819915771e-01 -9.127493947744369507e-02 -2.614331245422363281e-01 -1.121007502079010010e-01 -4.159517586231231689e-02 -1.606994122266769409e-01 -3.518799245357513428e-01 -2.173564434051513672e-01
-1.220562160015106201e-01 6.506893038749694824e-02 -7.797577977180480957e-02 2.230619937181472778e-01 -2.805198729038238525e-01 -3.310507833957672119e-01 1.730099320411682129e-01 8.065583556890487671e-02 2.943325340747833252e-01 3.268935382366180420e-01 1.018647924065589905e-01 -6.141773983836174011e-02 -2.347573637962341309e-01 -2.292017787694931030e-01 -4.924550652503967285e-02 -1.221194043755531311e-01 2.155472189188003540e-01 1.593558639287948608e-01 9.080220758914947510e-02 -1.127569749951362610e-01 1.381957232952117920e-01 1.054172217845916748e-01 3.113148510456085205e-01 -1.690288931131362915e-01 -2.738995850086212158e-01 -2.515225298702716827e-02 -5.165497213602066040e-02 1.785802543163299561e-01 1.855585724115371704e-02 1.306650415062904358e-02 -7.008853554725646973e-02 5.943347886204719543e-02
2.714470587670803070e-02 1.720785163342952728e-02 -1.621915698051452637e-01 -5.386904999613761902e-02 1.689179986715316772e-01 -2.551601231098175049e-01 -1.458713561296463013e-01 -1.029778420925140381e-01 4.352985695004463196e-02 2.161124497652053833e-01 -5.176366493105888367e-02 1.521933078765869141e-02 -8.879989385604858398e-02 9.483993798494338989e-02 1.559255868196487427e-01 -9.189019352197647095e-02 3.559493422508239746e-01 1.084584742784500122e-01 4.984504356980323792e-02 8.736711740493774414e-02 -2.665903419256210327e-02 -5.576727446168661118e-03 2.243748754262924194e-01 -1.340162605047225952e-01 -3.744851648807525635e-01 -1.619988679885864258e-01 -2.790031731128692627e-01 6.244156509637832642e-02 -3.419984877109527588e-01 -7.021253556013107300e-02 -3.249018788337707520e-01 -2.231221944093704224e-01
2.184130996465682983e-01 -3.979085758328437805e-02 -1.681272089481353760e-01 -2.834636531770229340e-02 -6.172613054513931274e-02 -1.968422532081604004e-01 -9.863945096731185913e-02 -3.177010640501976013e-02 -1.401766985654830933e-01 2.707049846649169922e-01 3.111659884452819824e-01 -4.097375273704528809e-02 -5.113827530294656754e-03 1.497471779584884644e-01 -2.042691111564636230e-01 -8.766865357756614685e-03 3.912695944309234619e-01 -7.670310878893360496e-05 -3.676159307360649109e-02 -5.329787265509366989e-03 3.813521265983581543e-01 2.633817791938781738e-01 2.211080491542816162e-01 -1.239710301160812378e-01 -1.619034856557846069e-01 2.137536853551864624e-01 -2.162065058946609497e-01 -1.597053557634353638e-01 6.328228116035461426e-02 -1.596794575452804565e-01 4.724035784602165222e-02 5.693978443741798401e-02
-9.985192120075225830e-02 -1.111596897244453430e-01 -5.666705220937728882e-02 2.549231052398681641e-01 -1.529859751462936401e-01 -2.570462822914123535e-01 1.072928607463836670e-01 8.460665494203567505e-02 4.511471688747406006e-01 4.441723227500915527e-01 3.639270365238189697e-02 4.478764161467552185e-02 -1.542731225490570068e-01 -2.522837817668914795e-01 -5.295806750655174255e-02 -8.539284020662307739e-02 2.674035429954528809e-01 1.655012220144271851e-01 1.090091466903686523e-01 -8.109901845455169678e-02 1.676867455244064331e-01 9.415385127067565918e-02 2.263200879096984863e-01 -1.089124977588653564e-01 -1.208882182836532593e-01 -2.602920494973659515e-02 -1.816911846399307251e-01 7.403669506311416626e-02 -1.311565488576889038e-01 2.206544578075408936e-02 3.946967795491218567e-02 9.580370038747787476e-02
-3.726433729752898216e-03 1.520280167460441589e-02 -3.184592723846435547e-01 -6.654267758131027222e-02 1.772593408823013306e-01 -1.667061150074005127e-01 -2.385401129722595215e-01 -2.943635880947113037e-01 -4.869956150650978088e-02 3.345090448856353760e-01 1.003177464008331299e-01 1.231101602315902710e-01 -5.584462732076644897e-02 -1.292310804128646851e-01 1.349680125713348389e-01 -1.305631399154663086e-01 3.749316185712814331e-02 1.974848955869674683e-01 4.536203667521476746e-02 -1.564373075962066650e-01 2.577511668205261230e-01 2.810552716255187988e-01 9.230048209428787231e-02 -1.554802954196929932e-01 -3.019956946372985840e-01 -2.958090789616107941e-02 -2.453130036592483521e-01 -1.893902719020843506e-01 2.352386713027954102e-01 8.008877187967300415e-02 2.422383427619934082e-02 3.253217786550521851e-02
5.152109637856483459e-02 -1.597456634044647217e-01 -1.640847325325012207e-01 -2.692219614982604980e-02 -3.184948116540908813e-02 -3.699484765529632568e-01 -2.466062307357788086e-01 1.289690192788839340e-02 -1.885590404272079468e-01 5.896869301795959473e-02 2.937564849853515625e-01 1.988764293491840363e-02 8.162570744752883911e-02 -8.005103468894958496e-02 -9.523005783557891846e-02 -1.153072863817214966e-01 3.405827283859252930e-01 1.347248554229736328e-01 2.017262391746044159e-02 -6.111694127321243286e-02 4.358175992965698242e-01 3.874114751815795898e-01 2.282725274562835693e-01 -3.821678459644317627e-02 -8.115527033805847168e-02 1.142345834523439407e-02 -1.192845106124877930e-01 -1.618374437093734741e-01 1.885410398244857788e-02 4.574280977249145508e-02 4.943787306547164917e-02 -1.591705903410911560e-02
-1.632403582334518433e-01 2.126329205930233002e-02 -1.464083343744277954e-01 5.086004734039306641e-03 -3.646943718194961548e-02 1.824886538088321686e-02 -4.703127443790435791e-01 -2.063503414392471313e-01 -4.383316636085510254e-02 3.790473937988281250e-01 1.929924041032791138e-01 9.944263100624084473e-02 -1.896383464336395264e-01 2.892095362767577171e-04 -2.966901054605841637e-03 -2.275291532278060913e-01 1.568002104759216309e-01 1.117635294795036316e-01 1.280925720930099487e-01 1.841827034950256348e-01 3.209891617298126221e-01 3.192937672138214111e-01 -8.473742753267288208e-03 2.718358300626277924e-02 -1.476973742246627808e-01 1.443871110677719116e-01 -1.663759648799896240e-01 -1.042236536741256714e-01 3.088883822783827782e-04 5.636509880423545837e-02 -1.665800660848617554e-01 -1.393429469317197800e-02
9.621966630220413208e-02 -5.329984799027442932e-02 8.542283438146114349e-03 3.538578152656555176e-01 -1.147564053535461426e-01 -3.740680515766143799e-01 2.575232274830341339e-02 -1.809663325548171997e-01 1.812153728678822517e-03 9.690734744071960449e-02 1.550000347197055817e-02 -1.258034072816371918e-02 8.250391110777854919e-03 1.005233824253082275e-01 -1.053952984511852264e-02 2.032843232154846191e-02 2.540121078491210938e-01 4.668390378355979919e-02 -7.118874043226242065e-02 -2.452549189329147339e-01 4.816088378429412842e-01 1.811789572238922119e-01 2.259206920862197876e-01 -2.313358634710311890e-01 -6.419660896062850952e-02 -1.415989547967910767e-01 -1.105544622987508774e-02 -2.098156511783599854e-01 2.086275070905685425e-01 -1.853851526975631714e-01 8.485018461942672729e-02 -3.093662858009338379e-02
2.193845063447952271e-02 5.842230096459388733e-02 -7.553249597549438477e-02 6.413695961236953735e-02 -1.797955483198165894e-01 -6.043850630521774292e-02 1.549430191516876221e-01 -1.532054990530014038e-01 9.750490635633468628e-02 1.459898650646209717e-01 1.578052788972854614e-01 -2.802167236804962158e-01 -3.352458029985427856e-02 4.525224119424819946e-02 6.855896860361099243e-02 2.144722267985343933e-02 1.593312472105026245e-01 2.375613152980804443e-01 1.251749843358993530e-01 -2.902546525001525879e-01 2.974685430526733398e-01 -1.914540119469165802e-02 9.496427327394485474e-02 1.598201096057891846e-01 1.365225389599800110e-02 6.380406022071838379e-02 -2.577976584434509277e-01 1.021680384874343872e-01 -5.230205655097961426e-01 1.875311732292175293e-01 5.409555509686470032e-02 -2.495974302291870117e-01
-7.498817984014749527e-03 -4.166265949606895447e-02 -3.789344131946563721e-01 3.069032542407512665e-02 -1.014916673302650452e-01 -2.766611576080322266e-01 -2.974118478596210480e-02 -1.471546012908220291e-02 8.233807981014251709e-03 1.509060859680175781e-01 -2.728345990180969238e-02 1.562478244304656982e-01 -6.767472624778747559e-02 4.768537729978561401e-02 9.731020778417587280e-02 -2.280794233083724976e-01 2.633161246776580811e-01 7.279454916715621948e-02 9.335034526884555817e-03 4.140754695981740952e-03 5.428121089935302734e-01 1.531963050365447998e-01 3.340896964073181152e-01 -1.031047031283378601e-01 7.777174562215805054e-02 -1.336572021245956421e-01 -1.993751972913742065e-01 -1.641459576785564423e-02 1.547340452671051025e-01 -1.735026389360427856e-01 -3.314737603068351746e-02 -1.233437210321426392e-01
2.693946361541748047e-01 1.277460157871246338e-01 1.185911521315574646e-02 5.141507834196090698e-02 -1.453131288290023804e-01 -1.426358819007873535e-01 8.965083397924900055e-03 3.010300733149051666e-02 -7.401755452156066895e-02 2.617249488830566406e-01 2.190301716327667236e-01 -2.610672116279602051e-01 -1.615551114082336426e-02 2.744690179824829102e-01 -8.222725987434387207e-02 -4.819861799478530884e-02 1.885911971330642700e-01 -8.542945235967636108e-02 -3.618452325463294983e-02 -2.048208713531494141e-01 5.051061511039733887e-01 1.958105117082595825e-01 -1.857256740331649780e-01 -5.894387140870094299e-02 -2.003273516893386841e-01 1.032230257987976074e-02 -1.753343045711517334e-01 2.627571811899542809e-03 2.069090306758880615e-01 8.669827133417129517e-02 -2.002405226230621338e-01 -1.100415810942649841e-01
2.501475214958190918e-01 -1.752373278141021729e-01 4.204908758401870728e-02 6.029126048088073730e-02 -1.253018677234649658e-01 -1.724709123373031616e-01 -1.642306894063949585e-01 -1.121793910861015320e-01 -1.686694216914474964e-03 1.629977971315383911e-01 3.747452795505523682e-01 4.816536977887153625e-02 2.058696597814559937e-01 5.822861194610595703e-02 -1.597753167152404785e-01 -1.856490671634674072e-01 9.648764878511428833e-02 1.631391197443008423e-01 1.156658530235290527e-01 -6.822038441896438599e-02 5.319311618804931641e-01 2.326865643262863159e-01 6.640868261456489563e-03 -1.607035249471664429e-01 -7.979526184499263763e-03 4.284646734595298767e-02 -2.077777534723281860e-01 -3.808736056089401245e-02 1.642246097326278687e-01 -5.847562104463577271e-02 -1.565808504819869995e-01 -1.512342989444732666e-01
2.319612912833690643e-02 -6.550027430057525635e-02 -2.566443569958209991e-02 1.525837779045104980e-01 -2.092428952455520630e-01 -1.842947304248809814e-01 5.293054878711700439e-02 5.873771756887435913e-02 5.105591416358947754e-01 3.179040551185607910e-01 1.257866770029067993e-01 -1.254588961601257324e-01 -2.770271003246307373e-01 -2.259926050901412964e-01 1.257865130901336670e-01 -9.827862493693828583e-03 2.629588544368743896e-01 1.069148108363151550e-01 -9.286677464842796326e-03 3.419570252299308777e-02 3.065179884433746338e-01 8.491265773773193359e-02 2.185682356357574463e-01 -8.933817595243453979e-02 -6.882996112108230591e-02 -1.201810594648122787e-02 -1.715077012777328491e-01 9.263075888156890869e-02 -1.706253290176391602e-01 5.004468932747840881e-02 1.753843575716018677e-01 7.871400564908981323e-02
2.105285674333572388e-01 -1.743806898593902588e-01 -1.982395499944686890e-01 2.327801473438739777e-02 2.364897914230823517e-02 -2.415348738431930542e-01 9.665487706661224365e-02 7.196341454982757568e-02 1.570767015218734741e-01 5.095096230506896973e-01 -1.144351363182067871e-01 1.234515681862831116e-01 -1.907835304737091064e-01 1.239604204893112183e-01 -6.202916800975799561e-02 -2.305568754673004150e-02 1.953791379928588867e-01 2.517198324203491211e-01 9.514390677213668823e-02 -1.159839406609535217e-01 1.563449054956436157e-01 1.477613896131515503e-01 -2.686546444892883301e-01 -1.214486882090568542e-01 -1.807179152965545654e-01 -2.837106585502624512e-02 -1.500987112522125244e-01 -9.592690318822860718e-02 2.880438230931758881e-02 -1.732814311981201172e-02 -3.091247677803039551e-01 -1.553388237953186035e-01
-3.680552542209625244e-02 1.583194173872470856e-02 -4.316981066949665546e-04 1.677595637738704681e-02 -3.612411916255950928e-01 -2.393224835395812988e-01 8.689343929290771484e-02 -1.740534752607345581e-01 2.212993800640106201e-01 3.207863569259643555e-01 -1.070729549974203110e-02 -1.002116948366165161e-01 -9.713139384984970093e-02 -2.372048646211624146e-01 -5.172506347298622131e-02 1.671870648860931396e-01 1.864206641912460327e-01 1.610240191221237183e-01 -8.252790570259094238e-02 -1.330546438694000244e-01 2.552388906478881836e-01 2.264854907989501953e-01 3.150304853916168213e-01 -2.486978322267532349e-01 -2.049520909786224365e-01 6.009348109364509583e-02 -2.597651071846485138e-02 -9.140467643737792969e-02 -9.127105772495269775e-02 -9.859041124582290649e-02 -1.242501214146614075e-01 -2.515306174755096436e-01
3.909020125865936279e-02 2.106574177742004395e-02 -3.005385398864746094e-01 1.019513905048370361e-01 -1.206260472536087036e-01 -4.422249794006347656e-01 -5.716941505670547485e-02 2.082397043704986572e-01 -2.837840095162391663e-02 3.485876619815826416e-01 8.670587837696075439e-02 -1.190415211021900177e-02 8.550704456865787506e-03 2.310918718576431274e-01 5.886955559253692627e-02 -8.988494426012039185e-02 1.198117360472679138e-01 1.187583953142166138e-01 9.973882883787155151e-02 1.165574342012405396e-01 2.922967672348022461e-01 9.992334246635437012e-02 1.587944626808166504e-01 -1.504821777343750000e-01 -2.851549088954925537e-01 2.928961440920829773e-02 -1.757741570472717285e-01 -1.087655350565910339e-01 3.217464685440063477e-01 1.007839292287826538e-01 1.278126705437898636e-02 -1.074774041771888733e-01
1.248604282736778259e-01 -9.953786432743072510e-02 1.449429243803024292e-01 1.543795615434646606e-01 -1.876396238803863525e-01 -7.219394296407699585e-02 1.244519799947738647e-01 -5.674134567379951477e-02 3.421306014060974121e-01 3.918254077434539795e-01 5.085065960884094238e-02 -1.201464086771011353e-01 -3.201913535594940186e-01 -4.613169655203819275e-02 -6.564205139875411987e-02 -1.268594861030578613e-01 1.523621678352355957e-01 4.609214514493942261e-02 6.400641053915023804e-02 -1.609489172697067261e-01 2.341635078191757202e-01 -1.139388512820005417e-02 3.565336167812347412e-01 -1.078377589583396912e-01 -3.356436789035797119e-01 1.267547905445098877e-01 -3.036790713667869568e-02 1.576734036207199097e-01 -1.535822153091430664e-01 -1.736065447330474854e-01 -1.516172382980585098e-02 1.916047558188438416e-02
-5.409093108028173447e-03 6.776115298271179199e-02 -2.347144186496734619e-01 9.663812071084976196e-02 -9.332191944122314453e-02 5.689660459756851196e-02 -6.107164546847343445e-02 3.488725051283836365e-02 2.483539730310440063e-01 8.232358098030090332e-02 2.764015495777130127e-01 -1.816298067569732666e-01 -1.444241702556610107e-01 1.880303919315338135e-01 1.191618386656045914e-02 -2.017371542751789093e-02 7.824689149856567383e-02 2.549579739570617676e-01 -6.865537911653518677e-02 2.742910087108612061e-01 2.431431263685226440e-01 -1.557970494031906128e-01 9.845285117626190186e-02 -2.859643995761871338e-01 -1.481487452983856201e-01 -4.476087167859077454e-02 -3.393849432468414307e-01 -7.190751284360885620e-02 3.360584750771522522e-02 1.938974559307098389e-01 -3.214587569236755371e-01 -2.591302692890167236e-01
-6.975064426660537720e-02 3.821285068988800049e-02 -1.113390177488327026e-01 1.639518439769744873e-01 2.742324471473693848e-01 -2.560876607894897461e-01 -2.144801318645477295e-01 1.439292877912521362e-01 -2.733943164348602295e-01 2.253559380769729614e-01 2.631738185882568359e-01 -6.890283524990081787e-02 -1.561392396688461304e-01 4.397739842534065247e-02 -2.971895039081573486e-02 -2.558154761791229248e-01 1.991485059261322021e-01 4.648802801966667175e-02 -1.425792425870895386e-01 -4.588164854794740677e-03 1.808616220951080322e-01 7.767558097839355469e-02 -1.407101750373840332e-01 -2.560393325984477997e-02 -2.976511716842651367e-01 -8.091302961111068726e-02 -2.961580455303192139e-01 -7.943157106637954712e-02 -3.071716753765940666e-03 -1.465548127889633179e-01 3.687300160527229309e-02 -3.483391106128692627e-01
4.103874042630195618e-02 -2.219027280807495117e-01 -2.452006936073303223e-02 1.924381107091903687e-01 -1.679006069898605347e-01 -2.386648356914520264e-01 -3.487283596768975258e-03 7.495478540658950806e-02 5.077365040779113770e-01 3.569701015949249268e-01 3.718544915318489075e-02 -7.988027483224868774e-02 -2.203098088502883911e-01 -2.590084373950958252e-01 -2.012814581394195557e-02 -4.718529805541038513e-02 3.236626386642456055e-01 7.016154378652572632e-02 1.347950398921966553e-01 -1.177722811698913574e-01 1.328535825014114380e-01 1.083956956863403320e-01 2.426405549049377441e-01 -1.725540682673454285e-02 -2.179871946573257446e-01 -5.386200919747352600e-02 -1.052437126636505127e-01 4.923324659466743469e-02 -3.856477141380310059e-02 1.578239374794065952e-03 7.365177571773529053e-02 9.106369316577911377e-02
2.114446759223937988e-01 -3.860257565975189209e-02 -3.721407055854797363e-01 -7.007681578397750854e-02 7.897934317588806152e-02 -2.136726230382919312e-01 7.343257963657379150e-02 -5.695303156971931458e-02 2.531862631440162659e-02 5.445462092757225037e-02 2.011130154132843018e-01 -2.115788310766220093e-01 4.055856540799140930e-02 6.210281699895858765e-02 1.912101954221725464e-01 5.352384224534034729e-02 1.738012582063674927e-01 1.999511569738388062e-01 2.262840270996093750e-01 8.981991559267044067e-02 2.622873783111572266e-01 3.794978260993957520e-01 1.778818815946578979e-01 -3.573673367500305176e-01 2.692179754376411438e-02 7.374074310064315796e-02 -1.371766179800033569e-01 4.262540861964225769e-02 4.161702003329992294e-03 -1.607510633766651154e-02 1.149069592356681824e-01 -2.724396288394927979e-01
1.322216987609863281e-01 -1.043158695101737976e-01 5.196725018322467804e-03 -2.054848335683345795e-02 -1.492127627134323120e-01 -3.068630695343017578e-01 4.793169349431991577e-02 7.539035379886627197e-02 -1.577216573059558868e-02 7.620183378458023071e-02 1.779555082321166992e-01 1.061252057552337646e-01 1.454784572124481201e-01 6.321897357702255249e-02 7.531432062387466431e-02 -4.350543022155761719e-02 2.258276343345642090e-01 1.668646931648254395e-01 1.026987060904502869e-01 -2.085088044404983521e-01 5.047490000724792480e-01 3.108687996864318848e-01 1.893316209316253662e-01 -1.407927572727203369e-01 -1.103230714797973633e-01 -5.062811076641082764e-02 -2.427221387624740601e-01 -1.756728291511535645e-01 3.012879490852355957e-01 -1.082512438297271729e-01 -5.312578380107879639e-02 -1.236715465784072876e-01
7.305035740137100220e-02 -2.703059017658233643e-01 -3.698033988475799561e-01 1.693607307970523834e-02 8.021728135645389557e-03 -2.776680886745452881e-01 -1.099814549088478088e-01 2.635589540004730225e-01 -3.327959030866622925e-02 2.209129184484481812e-01 2.840557508170604706e-02 -2.461337251588702202e-03 -3.288346901535987854e-02 1.098645031452178955e-01 2.902113199234008789e-01 -9.375058114528656006e-02 1.366002410650253296e-01 1.479685604572296143e-01 1.473505795001983643e-02 4.657867178320884705e-02 2.580070197582244873e-01 -1.911843866109848022e-01 -6.664791703224182129e-02 -9.933016449213027954e-02 -3.359299302101135254e-01 -2.382263690233230591e-01 -1.131090000271797180e-01 1.995675414800643921e-01 1.426013112068176270e-01 5.533488467335700989e-02 -1.933553814888000488e-01 -1.599192768335342407e-01
1.344940066337585449e-01 8.302573114633560181e-02 -1.247113198041915894e-01 3.454425605013966560e-03 -8.495996147394180298e-02 -1.346648782491683960e-01 -1.161357760429382324e-01 4.482027143239974976e-03 9.242411702871322632e-02 1.204510107636451721e-01 2.262117564678192139e-01 9.001325070858001709e-02 -3.948561251163482666e-01 -1.438695788383483887e-01 -6.771007180213928223e-02 -1.104305610060691833e-01 2.105753123760223389e-01 2.863626368343830109e-02 1.084247007966041565e-01 1.493788510560989380e-02 6.770411878824234009e-02 -4.644506797194480896e-02 7.813908904790878296e-02 -3.043145500123500824e-02 -4.830370545387268066e-01 -2.245606929063796997e-01 -2.885836064815521240e-01 2.229752689599990845e-01 -1.829687803983688354e-01 -2.219831347465515137e-01 -1.745713800191879272e-01 -2.097252905368804932e-01
2.040112465620040894e-01 -1.145844608545303345e-01 -2.027289718389511108e-01 1.195399537682533264e-01 -1.900076717138290405e-01 -3.420633375644683838e-01 1.150061264634132385e-01 -6.453612819314002991e-03 -1.540273986756801605e-02 2.359551042318344116e-01 1.321531832218170166e-01 4.510509315878152847e-03 9.008342027664184570e-02 -4.090799018740653992e-02 8.376671373844146729e-02 5.164492875337600708e-02 1.211645267903804779e-02 -2.673361003398895264e-01 -6.728047132492065430e-02 2.632598206400871277e-02 3.353075087070465088e-01 1.079512909054756165e-01 3.894816040992736816e-01 1.677987575531005859e-01 -2.882288694381713867e-01 1.276515889912843704e-02 -3.516960889101028442e-02 -2.368744760751724243e-01 2.069658488035202026e-01 1.868411600589752197e-01 -1.456643790006637573e-01 -1.014563515782356262e-01
2.097776532173156738e-01 6.190893426537513733e-02 -3.246593056246638298e-03 -7.297880947589874268e-02 -2.009813115000724792e-02 -7.123858481645584106e-02 -1.025651171803474426e-01 -1.302881985902786255e-01 1.911061257123947144e-01 8.846423774957656860e-02 2.780451774597167969e-01 -5.338335037231445312e-02 -3.619436025619506836e-01 -1.641197055578231812e-01 -1.480955481529235840e-01 -1.409059017896652222e-01 3.329148888587951660e-01 1.433330178260803223e-01 7.974133640527725220e-02 3.660555556416511536e-02 2.829382754862308502e-02 5.291830003261566162e-02 5.995167791843414307e-02 -5.104670301079750061e-02 -3.238555490970611572e-01 -7.520316541194915771e-02 -3.229962289333343506e-01 1.093821823596954346e-01 -1.184434592723846436e-01 -1.770848333835601807e-01 -3.343092203140258789e-01 -2.382508516311645508e-01
1.809692531824111938e-01 8.949127979576587677e-03 -1.338388025760650635e-01 2.584803700447082520e-01 6.742767989635467529e-02 -2.947160005569458008e-01 1.349927335977554321e-01 2.639507502317428589e-02 -2.267335727810859680e-02 2.848759666085243225e-02 -7.077555358409881592e-02 -4.123158156871795654e-01 -2.282214909791946411e-01 -5.791782587766647339e-02 -1.447151452302932739e-01 -8.993481099605560303e-02 1.458417996764183044e-02 2.179877161979675293e-01 1.651447564363479614e-01 -3.875205218791961670e-01 9.040307253599166870e-02 -3.444679081439971924e-02 2.218794077634811401e-01 8.142698556184768677e-02 -1.326010227203369141e-01 -2.324640005826950073e-02 -1.128359436988830566e-01 -2.435059696435928345e-01 -2.584595382213592529e-01 8.764360100030899048e-02 -2.372379153966903687e-01 6.944338092580437660e-04
-1.506827324628829956e-01 -2.679599821567535400e-01 -2.799202799797058105e-01 7.227820903062820435e-02 -9.047040343284606934e-02 -3.113338649272918701e-01 -1.118000447750091553e-01 -6.516076624393463135e-02 1.085440665483474731e-01 5.279366672039031982e-02 4.248223602771759033e-01 -6.485971063375473022e-02 -8.348166197538375854e-02 -5.439132079482078552e-02 -9.705757349729537964e-02 1.240197420120239258e-01 9.477594494819641113e-02 5.317150056362152100e-02 4.422965273261070251e-02 -8.841298520565032959e-02 3.705707192420959473e-01 8.922541886568069458e-02 1.601350903511047363e-01 -3.595339134335517883e-02 -1.104578897356987000e-01 2.432527989149093628e-01 -4.009374380111694336e-01 4.809129517525434494e-03 1.569723933935165405e-01 -8.287775516510009766e-02 -9.282302111387252808e-02 8.801371441222727299e-04
2.276870310306549072e-01 -1.945579648017883301e-01 1.769337058067321777e-01 2.000464498996734619e-01 -6.095504760742187500e-02 -2.226945012807846069e-01 -1.858686208724975586e-01 -7.855632156133651733e-02 -8.118678629398345947e-02 2.402659058570861816e-01 2.209029048681259155e-01 1.184538230299949646e-01 -9.454001486301422119e-02 -1.538955122232437134e-01 -1.519512832164764404e-01 -1.361585408449172974e-01 2.774834930896759033e-01 -7.734387763775885105e-04 -1.368837505578994751e-01 -2.840190529823303223e-01 1.393073350191116333e-01 -1.633343696594238281e-01 -7.344655692577362061e-02 -2.289641648530960083e-02 -2.019879035651683807e-02 -7.419601082801818848e-02 -3.095171451568603516e-01 1.311352550983428955e-01 1.841292828321456909e-01 9.518612176179885864e-02 -3.836305439472198486e-01 -7.813370227813720703e-02
2.344292551279067993e-01 3.196161985397338867e-02 -2.089320570230484009e-01 1.990338414907455444e-01 6.074988096952438354e-02 -2.635415829718112946e-02 -1.244666799902915955e-01 -1.525699626654386520e-02 -3.114737272262573242e-01 3.919072151184082031e-01 5.539217591285705566e-02 1.488411128520965576e-01 -3.463965654373168945e-01 1.175370439887046814e-01 2.924220403656363487e-03 1.267373263835906982e-01 1.657699942588806152e-01 1.317196190357208252e-01 -7.680648006498813629e-03 -1.301909834146499634e-01 3.839753568172454834e-01 -5.895829945802688599e-02 -2.669240906834602356e-02 -1.938076317310333252e-01 -1.383143067359924316e-01 -1.436975598335266113e-01 -3.880435368046164513e-03 1.126974169164896011e-02 -5.910098180174827576e-02 -1.716169118881225586e-01 -1.366597265005111694e-01 -2.690173387527465820e-01
-1.818786859512329102e-01 -2.668797969818115234e-01 -2.493966221809387207e-01 1.861693561077117920e-01 3.750061849132180214e-03 -2.765901386737823486e-01 -2.525438070297241211e-01 -1.667195931077003479e-02 -2.645115926861763000e-02 1.580492705106735229e-01 1.961395144462585449e-01 -6.854800879955291748e-02 -4.793117567896842957e-02 5.576442554593086243e-02 2.246990054845809937e-02 9.462251514196395874e-02 1.463446319103240967e-01 -3.302877396345138550e-02 -1.459586918354034424e-01 1.526803895831108093e-02 5.249502658843994141e-01 6.751692295074462891e-02 2.547554671764373779e-01 -1.427877992391586304e-01 -8.304984867572784424e-02 3.134468197822570801e-01 -1.913342028856277466e-01 4.040138423442840576e-02 6.799910962581634521e-02 4.048116132616996765e-02 -1.202038675546646118e-01 -3.142450377345085144e-02
1.941093504428863525e-01 -1.055456623435020447e-01 1.314782649278640747e-01 1.556031703948974609e-01 -1.593697965145111084e-01 -2.073815762996673584e-01 6.165289506316184998e-02 1.147182956337928772e-01 4.920582175254821777e-01 2.895453870296478271e-01 1.832648068666458130e-01 -3.133000805974006653e-02 -9.390185773372650146e-02 -1.580641865730285645e-01 -9.933879226446151733e-02 -4.228530824184417725e-02 2.200858294963836670e-01 1.830663084983825684e-01 2.191110849380493164e-01 -1.795081607997417450e-02 2.109115868806838989e-01 -5.709345918148756027e-03 2.071674764156341553e-01 -2.031376957893371582e-01 -1.779555082321166992e-01 1.232394501566886902e-01 -2.160710990428924561e-01 1.827586591243743896e-01 -1.626418381929397583e-01 1.946763880550861359e-02 -9.305424988269805908e-03 7.408236712217330933e-02
2.770189195871353149e-02 -3.671566396951675415e-02 -2.658233232796192169e-02 1.668458729982376099e-01 -1.309650540351867676e-01 -1.753617525100708008e-01 1.422724127769470215e-01 1.123148351907730103e-01 3.883093595504760742e-01 3.707458376884460449e-01 9.558033198118209839e-02 -1.012428402900695801e-01 -1.911949515342712402e-01 -1.748811751604080200e-01 -3.342343028634786606e-03 2.641572151333093643e-03 3.784082531929016113e-01 1.839641779661178589e-01 2.999311871826648712e-02 1.653944142162799835e-02 1.631705462932586670e-01 2.317729890346527100e-01 2.433039098978042603e-01 -9.896902740001678467e-02 -2.395687550306320190e-01 8.668956905603408813e-02 -2.090312987565994263e-01 -2.196522057056427002e-02 -7.422991842031478882e-02 -3.284222260117530823e-02 6.175848096609115601e-02 2.583985924720764160e-01
1.456603109836578369e-01 -1.320289671421051025e-01 -1.311400532722473145e-01 2.103051841259002686e-01 -1.377287600189447403e-02 -2.148232758045196533e-01 1.119003370404243469e-01 1.503259688615798950e-01 -2.520515583455562592e-03 4.605207145214080811e-01 -1.327964011579751968e-03 3.526960015296936035e-01 -1.772810369729995728e-01 2.514552697539329529e-02 9.482371807098388672e-02 -1.585280597209930420e-01 -1.198812723159790039e-01 1.743630170822143555e-01 -3.519521653652191162e-02 -4.858197271823883057e-02 1.557496190071105957e-01 -3.479282185435295105e-02 -1.628531962633132935e-01 -1.408623158931732178e-01 -4.401506185531616211e-01 -1.188274919986724854e-01 -2.136503458023071289e-01 -4.311686009168624878e-02 -2.498828247189521790e-02 -3.603871213272213936e-03 -9.031608700752258301e-02 -1.773262172937393188e-01
9.960377961397171021e-02 1.755813956260681152e-01 9.773205220699310303e-02 1.545300334692001343e-02 -1.805672049522399902e-01 -2.934792339801788330e-01 -1.293280720710754395e-01 -4.407829139381647110e-03 3.026637732982635498e-01 2.076418995857238770e-01 1.022710576653480530e-01 -2.790340483188629150e-01 -3.534582629799842834e-02 -5.453506112098693848e-02 -2.686848118901252747e-02 2.384567558765411377e-01 3.275929689407348633e-01 1.440572291612625122e-01 6.276429444551467896e-02 -3.589319586753845215e-01 1.435654163360595703e-01 1.337567269802093506e-01 3.600494265556335449e-01 -9.414860606193542480e-02 -1.596920192241668701e-01 -8.636520057916641235e-02 -1.969681084156036377e-01 -6.642356514930725098e-02 7.584417471662163734e-04 -1.140085458755493164e-01 -4.515625163912773132e-02 -9.169747121632099152e-03
2.819061279296875000e-03 -1.586932316422462463e-02 -1.586309075355529785e-01 2.199041098356246948e-01 2.332531362771987915e-01 -8.712909370660781860e-02 -8.630153536796569824e-02 -1.729853302240371704e-01 3.691749647259712219e-02 1.793468296527862549e-01 2.465080916881561279e-01 -2.083484679460525513e-01 9.999776631593704224e-02 7.426810264587402344e-02 1.552719771862030029e-01 -3.445019945502281189e-02 4.335848391056060791e-01 -1.041730679571628571e-02 -2.826740741729736328e-01 -1.358106285333633423e-01 2.140316069126129150e-01 -1.408824045211076736e-02 5.597345530986785889e-03 -1.185589209198951721e-01 -1.739123016595840454e-01 -4.100207611918449402e-02 -3.567263484001159668e-01 -7.408297061920166016e-02 1.703103184700012207e-01 -1.136716231703758240e-01 -8.353790640830993652e-02 -2.970017790794372559e-01
2.490903139114379883e-01 -9.979015588760375977e-02 -3.165647760033607483e-02 1.417296100407838821e-02 3.234984278678894043e-01 -4.034812003374099731e-02 3.458056971430778503e-02 -1.083779409527778625e-01 5.882284138351678848e-03 8.478431403636932373e-02 2.686273753643035889e-01 -6.431323289871215820e-02 -2.217007130384445190e-01 2.642180323600769043e-01 2.040270715951919556e-02 -2.298657745122909546e-01 2.025170326232910156e-01 1.145267263054847717e-01 4.375346377491950989e-02 -8.758690208196640015e-02 2.707138657569885254e-01 3.074258379638195038e-02 -1.065406799316406250e-01 -9.241759777069091797e-02 -3.100982010364532471e-01 8.224882930517196655e-02 -2.650003433227539062e-01 -1.059115082025527954e-01 4.162304103374481201e-02 -3.463116660714149475e-02 -3.062529265880584717e-01 -3.360153436660766602e-01
-8.259458839893341064e-02 -1.168388947844505310e-01 5.727369710803031921e-02 2.748727500438690186e-01 -2.685461640357971191e-01 -1.221477761864662170e-01 4.149743169546127319e-02 3.627362474799156189e-02 3.604349493980407715e-01 3.399004638195037842e-01 5.906537920236587524e-02 8.134666085243225098e-02 -2.100223898887634277e-01 -1.226057037711143494e-01 -1.406874973326921463e-02 -8.190178871154785156e-02 2.546632289886474609e-01 2.004552483558654785e-01 9.287571907043457031e-02 -3.613217920064926147e-02 3.155431747436523438e-01 1.283962726593017578e-01 3.262538611888885498e-01 -2.047266513109207153e-01 -2.792454361915588379e-01 -8.360022678971290588e-03 -1.366858333349227905e-01 4.004317894577980042e-02 -8.270198851823806763e-02 -6.558194011449813843e-02 -5.744133377447724342e-04 1.294430997222661972e-02
2.833606302738189697e-01 -9.808786958456039429e-02 -1.212268695235252380e-01 1.135389953851699829e-01 1.615547835826873779e-01 5.534227192401885986e-02 8.129870891571044922e-02 -1.354959458112716675e-01 5.124339088797569275e-02 7.511693239212036133e-02 7.404757291078567505e-02 3.326942771673202515e-02 -1.069609308615326881e-03 1.231249608099460602e-02 8.242745697498321533e-02 1.569399051368236542e-02 2.959697544574737549e-01 1.536635011434555054e-01 -6.626892834901809692e-02 2.805261015892028809e-01 3.192843794822692871e-01 3.167269229888916016e-01 7.605163753032684326e-02 -3.541377186775207520e-01 -2.357911914587020874e-01 -1.201349347829818726e-01 -2.674598395824432373e-01 8.874506503343582153e-02 -2.579722553491592407e-02 3.045950829982757568e-01 -1.194867640733718872e-01 -1.462925821542739868e-01
1.064359024167060852e-02 -5.812634155154228210e-02 -3.883382678031921387e-02 3.280124962329864502e-01 -2.880232334136962891e-01 -1.010713130235671997e-01 -1.613568365573883057e-01 -3.837249474599957466e-03 2.175677567720413208e-01 3.390705585479736328e-01 1.522051542997360229e-01 -2.328018099069595337e-01 -1.059883236885070801e-01 1.335497200489044189e-02 3.993997350335121155e-02 8.702280372381210327e-02 2.454329878091812134e-01 1.732570081949234009e-01 -3.292741626501083374e-02 -5.884131044149398804e-02 2.490921765565872192e-01 8.246017247438430786e-02 3.717756867408752441e-01 -2.262976914644241333e-01 -1.739561706781387329e-01 5.375244095921516418e-02 2.746481448411941528e-02 2.232496738433837891e-01 -1.869224756956100464e-01 -1.086601093411445618e-01 -4.024601541459560394e-03 1.560521125793457031e-01
1.517927348613739014e-01 -3.852770105004310608e-02 1.140274945646524429e-02 1.508480608463287354e-01 -1.247820705175399780e-01 -2.149889469146728516e-01 -1.887916028499603271e-01 -2.433896958827972412e-01 -1.515848189592361450e-01 3.878898918628692627e-02 4.686265811324119568e-02 9.048149734735488892e-02 -2.142370492219924927e-01 -1.191015392541885376e-01 1.747279465198516846e-01 -1.513407230377197266e-01 1.745282560586929321e-01 1.145152673125267029e-01 -5.132649466395378113e-02 -5.084815025329589844e-01 7.911196351051330566e-02 -3.778545930981636047e-02 -3.893224149942398071e-02 7.034708559513092041e-02 -3.575470065698027611e-03 -6.474043428897857666e-02 -3.941437900066375732e-01 1.278482973575592041e-01 -7.269816845655441284e-02 -6.113725155591964722e-02 -3.329386711120605469e-01 -1.812558621168136597e-01
1.614941209554672241e-01 5.508079379796981812e-02 -4.616158828139305115e-02 3.185168206691741943e-01 -1.725116521120071411e-01 -9.030001610517501831e-02 1.503484249114990234e-01 -2.776064351201057434e-02 2.274675071239471436e-01 2.766900956630706787e-01 1.134952604770660400e-01 -8.137492835521697998e-02 -1.608113050460815430e-01 -2.512424290180206299e-01 -3.145449329167604446e-03 1.212951391935348511e-01 2.300876975059509277e-01 2.832612395286560059e-01 -2.923083258792757988e-03 -2.270701825618743896e-01 2.096679508686065674e-01 1.449813991785049438e-01 3.512147963047027588e-01 -3.054943382740020752e-01 -6.468577682971954346e-02 -1.378908604383468628e-01 -1.009000167250633240e-01 1.607899367809295654e-02 -8.846139162778854370e-02 -2.095166593790054321e-01 -8.950720541179180145e-03 -5.156549066305160522e-02
-5.642051994800567627e-02 -1.601835787296295166e-01 8.805327117443084717e-02 2.706505954265594482e-01 -1.482000946998596191e-01 -1.965595632791519165e-01 -5.468055978417396545e-02 -2.094152271747589111e-01 2.020595967769622803e-01 2.505677640438079834e-01 -1.710790395736694336e-01 -9.664773941040039062e-03 -9.345804154872894287e-02 -7.469167932868003845e-03 2.549457550048828125e-01 -1.916912943124771118e-01 9.059993922710418701e-02 2.550980262458324432e-02 -6.453323364257812500e-02 1.382286548614501953e-01 2.521178126335144043e-01 2.611740231513977051e-01 1.057364344596862793e-01 -2.878928482532501221e-01 5.590176582336425781e-02 1.894872039556503296e-01 -7.476953417062759399e-02 1.758015155792236328e-02 -2.620021998882293701e-01 -2.706915140151977539e-01 -6.846447288990020752e-02 -2.994952797889709473e-01
1.439986228942871094e-01 -3.146460056304931641e-01 -1.247173324227333069e-01 4.765903577208518982e-02 5.410058423876762390e-03 -2.844270765781402588e-01 -4.685631766915321350e-02 9.189946949481964111e-02 3.785693272948265076e-02 3.409433364868164062e-01 2.876668870449066162e-01 -6.722300499677658081e-02 -7.395286858081817627e-02 -1.150322426110506058e-02 -1.162539124488830566e-01 7.973437011241912842e-02 -7.852250337600708008e-02 -1.086925640702247620e-01 -1.678954809904098511e-01 -4.565374180674552917e-02 4.130886793136596680e-01 8.010533452033996582e-02 2.831790745258331299e-01 -1.137927845120429993e-01 -1.197199001908302307e-01 1.407685577869415283e-01 -3.520886301994323730e-01 -7.373059540987014771e-02 1.318057030439376831e-01 1.969656348228454590e-02 -1.113496795296669006e-01 1.681811809539794922e-01
1.066745147109031677e-01 -2.543985247611999512e-01 -1.966579407453536987e-01 6.728889793157577515e-02 1.325963735580444336e-01 -3.273779749870300293e-01 -2.571490406990051270e-02 1.994947344064712524e-02 -2.730797417461872101e-02 1.079833805561065674e-01 3.221168518066406250e-01 4.057291150093078613e-02 -1.078485399484634399e-01 5.757214874029159546e-02 3.779253363609313965e-02 1.277782917022705078e-01 5.869784951210021973e-02 -1.155933961272239685e-01 -4.634195566177368164e-02 -1.768974363803863525e-01 4.809229671955108643e-01 1.834518313407897949e-01 2.011119276285171509e-01 -1.296041160821914673e-01 -1.986898928880691528e-01 1.340952068567276001e-01 -3.547423779964447021e-01 4.521897807717323303e-02 2.034381031990051270e-01 1.480981428176164627e-02 -5.100470036268234253e-02 -4.881735891103744507e-02
8.690204471349716187e-03 -9.228535345755517483e-04 -1.001677196472883224e-02 2.095731198787689209e-01 -3.162928819656372070e-01 -2.119084894657135010e-01 9.376560151576995850e-02 1.476556211709976196e-01 4.599477946758270264e-01 3.875611424446105957e-01 1.098286807537078857e-01 -8.022163808345794678e-02 -1.368706822395324707e-01 -1.049236655235290527e-01 8.247295022010803223e-02 -7.145207375288009644e-02 2.369579374790191650e-01 2.099359631538391113e-01 8.859179913997650146e-03 -9.055893868207931519e-02 2.039653509855270386e-01 1.425150483846664429e-01 2.820278704166412354e-01 -1.055036783218383789e-01 -1.872529685497283936e-01 -6.543312221765518188e-02 -1.829393357038497925e-01 1.278671175241470337e-01 -7.327101379632949829e-02 -5.083765834569931030e-02 -4.063608124852180481e-03 1.556462608277797699e-02
-5.042985826730728149e-02 -2.853723764419555664e-01 -1.051604896783828735e-01 -1.687229126691818237e-01 2.652352154254913330e-01 4.980198293924331665e-02 -2.395283058285713196e-02 -1.851059682667255402e-02 -1.102210730314254761e-01 2.857092916965484619e-01 1.140516921877861023e-01 -2.595227360725402832e-01 -1.780197471380233765e-01 -3.302792906761169434e-01 2.650670409202575684e-01 1.410829126834869385e-01 3.004593849182128906e-01 2.845467925071716309e-01 1.498607844114303589e-01 -3.603016585111618042e-02 9.255740791559219360e-02 8.380488492548465729e-03 2.328318357467651367e-01 -1.528049856424331665e-01 -1.795907169580459595e-01 3.443228825926780701e-02 3.086171345785260201e-03 -1.772623807191848755e-01 -7.002799957990646362e-02 6.378425657749176025e-02 -1.426820755004882812e-01 -1.492368429899215698e-01
5.742627009749412537e-02 -2.595577239990234375e-01 -2.254628688097000122e-01 -5.808600410819053650e-02 2.075924277305603027e-01 -1.587148308753967285e-01 -1.195677965879440308e-01 -5.959585309028625488e-02 -2.216927111148834229e-01 1.081043332815170288e-01 6.690134108066558838e-02 -1.074290201067924500e-01 -3.039008588530123234e-04 1.625208556652069092e-01 -8.691496402025222778e-02 -2.230833917856216431e-01 2.253172844648361206e-01 -1.077085286378860474e-01 -5.590802431106567383e-02 -2.503642737865447998e-01 4.736037552356719971e-01 2.578833103179931641e-01 2.293007522821426392e-01 -1.437275707721710205e-01 -1.636655032634735107e-01 -1.807205229997634888e-01 -2.175844311714172363e-01 -2.947414480149745941e-02 3.562224283814430237e-02 -6.992455571889877319e-02 -1.084357947111129761e-01 -1.030270308256149292e-01
1.609222590923309326e-01 1.433205157518386841e-01 -1.369832605123519897e-01 -1.350147835910320282e-02 -5.240849778056144714e-02 -2.049643695354461670e-01 -2.628775080665946007e-03 -1.205576509237289429e-01 1.201678514480590820e-01 9.436805546283721924e-02 2.339439988136291504e-01 7.298532873392105103e-02 -1.404510140419006348e-01 3.441466391086578369e-02 -1.174935922026634216e-01 -1.085013896226882935e-01 2.189065366983413696e-01 -1.404533386230468750e-01 6.879179924726486206e-02 6.776937283575534821e-03 2.966414205729961395e-02 -6.625641882419586182e-02 1.668739318847656250e-01 -5.831291526556015015e-02 -4.462105631828308105e-01 -1.189235299825668335e-01 -3.140347003936767578e-01 -4.222829360514879227e-03 -2.626405060291290283e-01 -8.960922807455062866e-02 -4.818837642669677734e-01 -1.240207105875015259e-01
1.296751946210861206e-01 -1.266551315784454346e-01 1.864861100912094116e-01 3.621080219745635986e-01 -2.978380396962165833e-02 -2.436461672186851501e-02 -8.426248282194137573e-02 -1.007648464292287827e-02 -8.307699114084243774e-02 1.096091568470001221e-01 1.229799464344978333e-01 -5.770720914006233215e-02 -2.487901039421558380e-02 1.423018276691436768e-01 1.946757920086383820e-02 -7.307188957929611206e-02 1.917954236268997192e-01 2.877119369804859161e-02 -7.669144775718450546e-03 -3.460817635059356689e-01 1.558841615915298462e-01 -8.494877070188522339e-02 1.656369566917419434e-01 -5.608931556344032288e-02 -4.060596227645874023e-01 2.363442070782184601e-02 -2.068136632442474365e-01 1.451925337314605713e-01 -1.214220002293586731e-01 2.436058223247528076e-01 -4.467234909534454346e-01 7.820792496204376221e-02
-6.411618739366531372e-02 -4.579689726233482361e-02 -2.978306636214256287e-02 1.750910729169845581e-01 -3.476951718330383301e-01 -1.973960548639297485e-01 -1.799890026450157166e-02 -5.068343505263328552e-02 3.201704621315002441e-01 2.074705958366394043e-01 6.626767665147781372e-02 5.633530765771865845e-02 -3.188332915306091309e-02 -1.171620860695838928e-01 -1.915941014885902405e-02 1.819024235010147095e-01 1.523144841194152832e-01 2.203523516654968262e-01 2.477413862943649292e-01 -2.859386205673217773e-01 2.876384556293487549e-01 1.679034829139709473e-01 3.035426735877990723e-01 -2.361260354518890381e-01 -1.933930218219757080e-01 -1.614305824041366577e-01 -1.762489527463912964e-01 8.549620397388935089e-03 2.505008876323699951e-02 9.751590900123119354e-03 -1.256961524486541748e-01 -1.155351102352142334e-01
2.401517033576965332e-01 -5.954757332801818848e-02 7.496018707752227783e-02 -1.036056205630302429e-01 1.021453142166137695e-01 -3.035488724708557129e-01 -1.693949997425079346e-01 1.321261227130889893e-01 -4.002799838781356812e-02 1.557705551385879517e-01 -4.116456955671310425e-02 -2.520306408405303955e-01 -8.904055505990982056e-02 1.156442537903785706e-01 -1.615442782640457153e-01 -3.846541047096252441e-01 1.955228447914123535e-01 2.219094932079315186e-01 -1.177275553345680237e-01 7.180532068014144897e-02 1.126457303762435913e-01 -7.424021512269973755e-02 3.218895494937896729e-01 -1.666642129421234131e-01 -3.036157190799713135e-01 -2.321511059999465942e-01 -2.214886844158172607e-01 -2.812972525134682655e-03 -7.197197526693344116e-02 -7.432394474744796753e-02 1.517439633607864380e-01 -4.807542264461517334e-02
1.393771618604660034e-01 -4.748470149934291840e-03 -1.498144418001174927e-01 2.451454252004623413e-01 -1.323468983173370361e-01 -2.241131514310836792e-01 -1.637193411588668823e-01 1.621947884559631348e-01 2.166404575109481812e-01 -1.069100573658943176e-01 2.104658037424087524e-01 -2.979588322341442108e-02 -1.720316261053085327e-01 -9.638431668281555176e-02 2.148545384407043457e-01 -3.094552457332611084e-01 1.976042836904525757e-01 1.894591897726058960e-01 -5.840976536273956299e-02 -1.955395787954330444e-01 3.149720728397369385e-01 -6.091748550534248352e-02 2.424694597721099854e-01 1.079054400324821472e-01 4.275200888514518738e-02 2.218082547187805176e-01 1.463076751679182053e-02 -3.461717069149017334e-01 7.419651001691818237e-02 8.747062832117080688e-02 -1.338557302951812744e-01 2.662222459912300110e-02
1.522919982671737671e-01 -2.203458249568939209e-01 -1.745440214872360229e-01 1.233314424753189087e-01 7.602403312921524048e-02 -3.821323215961456299e-01 3.810350224375724792e-02 -1.245367750525474548e-01 -9.148302674293518066e-02 1.571154296398162842e-01 2.151844054460525513e-01 -1.217437088489532471e-01 -1.903601139783859253e-01 -3.201242163777351379e-02 -1.763809621334075928e-01 4.418961331248283386e-02 -5.294003058224916458e-04 -1.111970171332359314e-01 -1.100595667958259583e-01 -7.886364310979843140e-02 4.233485460281372070e-01 9.007076919078826904e-02 1.928118169307708740e-01 -7.240536063909530640e-02 -1.362518370151519775e-01 2.430057078599929810e-01 -4.274339377880096436e-01 2.502941153943538666e-02 7.808658480644226074e-02 1.176494136452674866e-01 -8.480006456375122070e-02 2.795783989131450653e-02
1.633966565132141113e-01 -2.756651639938354492e-01 6.485209614038467407e-02 1.482974588871002197e-01 -2.272608429193496704e-01 -2.868219316005706787e-01 2.408225238323211670e-01 1.403679996728897095e-01 3.381004631519317627e-01 -2.367567038163542747e-03 3.527218103408813477e-01 4.750025272369384766e-02 -7.567046582698822021e-02 -5.529867112636566162e-02 3.422405570745468140e-02 -1.342182159423828125e-01 1.508889347314834595e-01 8.117244392633438110e-02 4.494401812553405762e-02 -1.853163689374923706e-01 1.634518504142761230e-01 1.019524484872817993e-01 1.994259506464004517e-01 -1.044185385107994080e-01 -2.067614346742630005e-01 -1.879932358860969543e-02 -1.023840531706809998e-01 2.697658240795135498e-01 -3.025653362274169922e-01 -1.026906669139862061e-01 -7.715237885713577271e-02 -5.134475603699684143e-02
1.259784400463104248e-01 5.163805559277534485e-02 -1.836052089929580688e-01 2.111096680164337158e-01 -1.676618456840515137e-01 -2.224849313497543335e-01 4.826717823743820190e-02 3.153760358691215515e-02 -9.025365114212036133e-02 -5.973083153367042542e-02 1.092726588249206543e-01 1.476378887891769409e-01 1.064723804593086243e-01 -1.069958209991455078e-01 1.200990229845046997e-01 -1.236056014895439148e-01 7.326830923557281494e-02 -1.561049818992614746e-01 1.369199305772781372e-01 5.257846787571907043e-02 2.861354053020477295e-01 -8.543922752141952515e-02 3.575860559940338135e-01 2.007479071617126465e-01 -1.448315680027008057e-01 -1.557021141052246094e-01 -2.452486306428909302e-01 -3.716941550374031067e-02 1.183972805738449097e-01 -3.063959479331970215e-01 -4.155512452125549316e-01 -1.685127019882202148e-01
3.074429631233215332e-01 -5.149158090353012085e-02 1.528530567884445190e-01 2.837897837162017822e-01 -1.017911732196807861e-01 -1.741549521684646606e-01 -7.440331578254699707e-02 -1.163155138492584229e-01 1.560622155666351318e-01 1.219844296574592590e-01 -2.968723773956298828e-01 -1.948209404945373535e-01 -9.103259444236755371e-02 -1.906962692737579346e-02 6.238162517547607422e-02 -7.102428376674652100e-02 2.608472704887390137e-01 -6.432650983333587646e-02 3.287933021783828735e-02 6.405617296695709229e-02 2.364482134580612183e-01 -9.674903005361557007e-02 2.417223453521728516e-01 -4.687653183937072754e-01 -1.621443778276443481e-01 -2.361467108130455017e-03 -2.164510786533355713e-01 9.762138128280639648e-02 -1.300589144229888916e-01 -1.521544754505157471e-01 -7.682880759239196777e-02 -8.252960443496704102e-02
-1.076536718755960464e-03 -1.012831479310989380e-01 -1.341746151447296143e-01 2.150141000747680664e-01 -3.686447441577911377e-01 -1.807502359151840210e-01 2.388493344187736511e-02 2.203888744115829468e-01 4.131537675857543945e-01 3.963593542575836182e-01 1.397438645362854004e-01 -8.869210630655288696e-02 -2.567337453365325928e-01 -2.367248982191085815e-01 3.445402905344963074e-02 -7.717736810445785522e-02 1.602848470211029053e-01 1.460493952035903931e-01 1.791520789265632629e-02 1.092399843037128448e-02 1.527459621429443359e-01 1.835287734866142273e-02 2.733816802501678467e-01 -1.219820827245712280e-01 -1.334886103868484497e-01 8.523336797952651978e-02 -9.381330013275146484e-02 3.831855952739715576e-02 -1.557332426309585571e-01 4.207368195056915283e-02 -3.716656705364584923e-03 3.704383224248886108e-02
3.790995478630065918e-01 1.918920278549194336e-01 -1.249158978462219238e-01 8.252035081386566162e-02 1.351230144500732422e-01 -3.674623072147369385e-01 -1.676566600799560547e-01 3.099017031490802765e-02 -3.564820438623428345e-02 2.385862469673156738e-01 -8.857698738574981689e-02 -3.336217254400253296e-02 -1.661438941955566406e-01 8.366054296493530273e-02 7.608963549137115479e-02 -4.954001307487487793e-02 1.233619004487991333e-01 1.371860504150390625e-01 1.093333512544631958e-01 -2.182665169239044189e-01 4.200036227703094482e-01 -1.229503005743026733e-01 -7.894829660654067993e-02 -2.199961543083190918e-01 -1.967375427484512329e-01 -1.749487817287445068e-01 1.681115478277206421e-02 6.951731443405151367e-02 -2.262432873249053955e-01 6.532489508390426636e-02 -1.860182732343673706e-01 2.060222439467906952e-02
-4.240148700773715973e-04 1.325621604919433594e-01 7.064142823219299316e-02 2.317903786897659302e-01 -7.573176175355911255e-02 -6.492464244365692139e-02 -1.628557918593287468e-03 -1.626680940389633179e-01 1.560609489679336548e-01 1.784410774707794189e-01 9.844729304313659668e-02 8.011843264102935791e-02 -8.598814159631729126e-02 1.281504929065704346e-01 -3.771761804819107056e-02 -1.067762151360511780e-01 2.719698846340179443e-01 -1.266283839941024780e-01 1.731412559747695923e-01 -4.564524292945861816e-01 2.702040076255798340e-01 2.722114920616149902e-01 1.985161155462265015e-01 -6.269513815641403198e-02 2.302403561770915985e-02 -2.422418743371963501e-01 -4.436956346035003662e-02 -2.336074709892272949e-01 4.032340645790100098e-02 6.616958975791931152e-02 -2.291729748249053955e-01 -2.920517921447753906e-01
1.114836484193801880e-01 -4.299455508589744568e-02 -1.053968071937561035e-01 1.034684106707572937e-01 -2.876100242137908936e-01 -3.595520257949829102e-01 -1.898861490190029144e-02 -8.944789320230484009e-02 2.262048274278640747e-01 2.858038544654846191e-01 9.026598185300827026e-02 -4.810677841305732727e-02 -6.997708976268768311e-02 -5.964662879705429077e-02 -7.957284897565841675e-02 2.011368870735168457e-01 1.472419500350952148e-01 2.227322757244110107e-01 1.232672259211540222e-01 -3.444841504096984863e-01 2.036480158567428589e-01 2.211660295724868774e-01 2.100569903850555420e-01 -1.946253180503845215e-01 -1.524841189384460449e-01 -2.020380795001983643e-01 -1.425983905792236328e-01 9.755013883113861084e-02 -8.563707768917083740e-02 -2.260341942310333252e-01 9.251852333545684814e-02 -8.088886737823486328e-02
3.968450427055358887e-02 -1.851632073521614075e-02 6.374257151037454605e-03 2.792207300662994385e-01 -1.091123148798942566e-01 -2.706075906753540039e-01 1.412527710199356079e-01 8.362833410501480103e-02 4.227560758590698242e-01 5.077809095382690430e-01 2.049736082553863525e-01 -2.827219106256961823e-02 -2.721996307373046875e-01 -1.227352619171142578e-01 9.305429458618164062e-02 -2.433931268751621246e-02 2.587381899356842041e-01 8.918016403913497925e-02 7.308739423751831055e-02 -5.925796180963516235e-02 1.198167428374290466e-01 5.395058169960975647e-02 2.713827490806579590e-01 -1.082369387149810791e-01 -5.514021962881088257e-02 6.412613671272993088e-03 -7.410348951816558838e-02 8.846729993820190430e-02 -9.382960945367813110e-02 -8.998142927885055542e-02 6.047666445374488831e-02 8.289623260498046875e-02
4.799251258373260498e-02 6.764554884284734726e-03 2.959096059203147888e-02 1.174075081944465637e-01 -3.800635039806365967e-01 -1.609970927238464355e-01 -1.356858760118484497e-02 3.772373497486114502e-02 2.592267394065856934e-01 3.054475784301757812e-01 1.370814591646194458e-01 -7.551459968090057373e-02 -1.333806365728378296e-01 -1.690963357686996460e-01 1.990153342485427856e-01 1.107108071446418762e-01 2.009998857975006104e-01 2.807361781597137451e-01 4.488242324441671371e-03 -3.192411661148071289e-01 2.468540817499160767e-01 1.997523009777069092e-01 1.524915397167205811e-01 -3.199261128902435303e-01 -1.700273454189300537e-01 -1.584076583385467529e-01 -7.200569659471511841e-02 1.644391193985939026e-02 -4.661896452307701111e-02 -1.099647656083106995e-01 4.785302653908729553e-02 -6.458153575658798218e-02
1.829304844141006470e-01 4.154142364859580994e-02 -2.565114498138427734e-01 3.854696750640869141e-01 1.173159456811845303e-03 -2.027455717325210571e-01 -2.237531915307044983e-02 6.228471547365188599e-02 6.360081583261489868e-02 3.226423859596252441e-01 5.846001207828521729e-02 7.757551223039627075e-02 -3.997462689876556396e-01 1.962347179651260376e-01 5.020045489072799683e-02 -7.581736892461776733e-02 1.348067075014114380e-01 2.129485607147216797e-01 -6.007055938243865967e-02 4.048666357994079590e-02 1.364433616399765015e-01 -1.357182264328002930e-01 -1.690114438533782959e-01 -1.073657348752021790e-01 -1.810333132743835449e-01 -1.596327126026153564e-01 -1.625682711601257324e-01 -4.761923849582672119e-02 1.186866983771324158e-01 -2.809732854366302490e-01 -2.244411408901214600e-01 -6.732254475355148315e-02
7.336322218179702759e-03 -2.567553222179412842e-01 -2.498529553413391113e-01 1.629750281572341919e-01 -1.444795280694961548e-01 -2.700020670890808105e-01 1.237760931253433228e-01 2.720770835876464844e-01 -3.200453147292137146e-02 1.082222759723663330e-01 2.397569119930267334e-01 -1.017701029777526855e-01 -4.334631375968456268e-03 -6.431672722101211548e-02 6.239651143550872803e-02 -1.357450932264328003e-01 -4.750424623489379883e-02 -7.793056964874267578e-02 6.907381117343902588e-02 7.287882268428802490e-02 3.790799975395202637e-01 -3.198495507240295410e-02 2.862344086170196533e-01 -6.278157979249954224e-02 -1.497154682874679565e-01 -2.144388481974601746e-02 -3.012711703777313232e-01 -2.433088123798370361e-01 3.353180289268493652e-01 3.950340673327445984e-02 -9.246968477964401245e-02 1.022995710372924805e-01
2.413013763725757599e-02 -2.838144302368164062e-01 -1.080616787075996399e-01 -8.920880965888500214e-03 1.829696297645568848e-01 -6.758329272270202637e-02 -8.295567333698272705e-02 -1.144440174102783203e-01 -2.207328081130981445e-01 8.981966227293014526e-02 1.241680830717086792e-01 -7.352831959724426270e-02 -2.265971712768077850e-02 1.348084509372711182e-01 -1.033910270780324936e-02 -7.205783575773239136e-02 1.024538353085517883e-01 -1.055202111601829529e-01 -4.220381379127502441e-03 -1.670306473970413208e-01 5.149027109146118164e-01 2.723593711853027344e-01 2.657761871814727783e-01 1.223051548004150391e-02 -3.598366081714630127e-01 -1.999151408672332764e-01 -2.532517015933990479e-01 3.051582165062427521e-02 1.692375838756561279e-01 -2.861013077199459076e-02 -5.157623812556266785e-02 -1.456348598003387451e-01
-1.562901213765144348e-02 8.457908779382705688e-02 -2.925509028136730194e-02 3.443372845649719238e-01 -2.722921669483184814e-01 -2.012840956449508667e-01 4.993093013763427734e-02 -1.055245101451873779e-01 1.527389734983444214e-01 4.333410859107971191e-01 7.820135354995727539e-02 -7.584510371088981628e-03 -2.538056969642639160e-01 -1.420860439538955688e-01 1.414796113967895508e-01 1.272401958703994751e-01 1.943272054195404053e-01 2.453792095184326172e-01 -1.812638528645038605e-02 -2.438135147094726562e-01 1.901884675025939941e-01 1.571873575448989868e-01 3.238240182399749756e-01 -9.482445567846298218e-02 -2.057121396064758301e-01 -8.779451251029968262e-02 -5.037929117679595947e-02 8.926781266927719116e-02 1.019874364137649536e-01 -1.217297185212373734e-02 1.910257153213024139e-02 -5.352421849966049194e-02
2.386741340160369873e-01 4.907385259866714478e-02 -1.483080983161926270e-01 3.857152163982391357e-02 -1.333816796541213989e-01 -1.114570870995521545e-01 -1.475706100463867188e-01 7.379996124655008316e-03 2.484863437712192535e-02 1.460584104061126709e-01 -1.854953467845916748e-01 2.386943437159061432e-02 -2.561616301536560059e-01 9.865673631429672241e-02 7.756142318248748779e-02 -1.429022252559661865e-01 1.760542392730712891e-01 -7.792221009731292725e-02 2.659470029175281525e-02 2.111388891935348511e-01 4.980942904949188232e-01 1.315298080444335938e-01 1.920949369668960571e-01 -7.426256686449050903e-02 -1.399256736040115356e-01 -3.000321984291076660e-01 -2.536595463752746582e-01 -1.783734261989593506e-01 1.948523223400115967e-01 1.576920896768569946e-01 -2.092784792184829712e-01 -6.183250993490219116e-02
4.093838110566139221e-02 -1.731047593057155609e-02 -1.335582733154296875e-01 5.087542533874511719e-02 -1.025123894214630127e-01 -2.417657971382141113e-01 1.193026602268218994e-01 -5.723317712545394897e-02 -6.333672255277633667e-02 2.270082384347915649e-01 -4.352204874157905579e-02 1.736302971839904785e-01 -1.859045177698135376e-01 5.524209514260292053e-02 3.655217960476875305e-02 -2.208901047706604004e-01 1.641960889101028442e-01 -8.218005299568176270e-02 7.758321613073348999e-02 1.171542331576347351e-01 4.575070440769195557e-01 1.448505669832229614e-01 4.193621575832366943e-01 -2.811323702335357666e-01 -9.978152811527252197e-02 -3.400841355323791504e-02 -2.594455182552337646e-01 -1.608019173145294189e-01 1.595490276813507080e-01 -1.242218613624572754e-01 -4.938651621341705322e-02 -1.718796938657760620e-01
-5.060844495892524719e-02 -6.221715733408927917e-02 -4.325506389141082764e-01 -1.249193027615547180e-01 1.586177647113800049e-01 -6.949914991855621338e-02 1.243793964385986328e-01 -2.034776099026203156e-02 2.293535917997360229e-01 1.186182349920272827e-01 3.572180494666099548e-02 1.009107753634452820e-01 -2.431863695383071899e-01 -6.242457404732704163e-02 6.642793864011764526e-02 -3.068941831588745117e-01 4.354435801506042480e-01 -8.412210643291473389e-02 1.462206840515136719e-01 -1.195831149816513062e-01 1.403662562370300293e-01 1.835058480501174927e-01 1.009181439876556396e-01 -2.036885321140289307e-01 -3.604390323162078857e-01 1.029153820127248764e-02 -1.046730950474739075e-01 -2.231052704155445099e-02 -1.516733020544052124e-01 4.162184894084930420e-02 -1.781349442899227142e-02 3.568912297487258911e-02
7.477164268493652344e-02 -5.891433730721473694e-02 -3.874334692955017090e-01 1.485423743724822998e-01 -2.276123687624931335e-02 -1.863597631454467773e-01 1.398906558752059937e-01 6.079945713281631470e-02 -1.774610877037048340e-01 3.846612870693206787e-01 8.548329770565032959e-02 6.056932732462882996e-02 -1.604580879211425781e-01 9.483429789543151855e-02 1.593288332223892212e-01 -1.031660437583923340e-01 1.929701566696166992e-01 -1.698839478194713593e-03 3.725880384445190430e-02 2.513870298862457275e-01 3.750218152999877930e-01 2.663016319274902344e-01 1.640512347221374512e-01 -2.151942551136016846e-01 -7.096483558416366577e-02 7.805392146110534668e-02 -1.511761844158172607e-01 1.188259050250053406e-01 5.268903805699665099e-06 2.075080573558807373e-01 -9.667734056711196899e-02 -1.092758923768997192e-01
2.976161539554595947e-01 -2.549243271350860596e-01 -4.111696500331163406e-03 1.409591734409332275e-01 -1.404446810483932495e-01 -1.645688712596893311e-01 -2.172915190458297729e-01 -2.174369990825653076e-01 -1.833040118217468262e-01 1.852557659149169922e-01 1.598796695470809937e-01 -1.491032242774963379e-01 6.759682297706604004e-02 1.354331821203231812e-01 2.251732200384140015e-01 -4.064472764730453491e-02 -8.477678894996643066e-02 1.968108415603637695e-01 8.258136361837387085e-02 -9.547095745801925659e-02 4.969708919525146484e-01 1.840823143720626831e-01 7.910890132188796997e-02 -4.420426115393638611e-02 -4.416905716061592102e-02 -1.028083041310310364e-01 -1.357415616512298584e-01 -2.322353869676589966e-01 1.882379353046417236e-01 8.989901095628738403e-02 -8.856675028800964355e-02 -8.424042910337448120e-02
2.519997954368591309e-01 -2.336576879024505615e-01 -2.040484845638275146e-01 -3.797975927591323853e-02 -4.819825664162635803e-02 -2.120935320854187012e-01 -3.244377207010984421e-03 5.714356899261474609e-02 1.718490272760391235e-01 2.497399747371673584e-01 3.388689756393432617e-01 -1.267815679311752319e-01 -5.497612804174423218e-02 -7.553867250680923462e-02 2.515202388167381287e-02 5.400887224823236465e-03 1.701804250478744507e-01 -2.165449112653732300e-01 -7.685814052820205688e-02 -1.376707106828689575e-01 3.387226760387420654e-01 3.266491293907165527e-01 -6.151671335101127625e-02 -2.970796227455139160e-01 4.661432281136512756e-02 1.388565003871917725e-01 -2.086714804172515869e-01 -7.765882462263107300e-02 7.221205532550811768e-02 -1.192490905523300171e-01 1.878803968429565430e-02 -2.259156107902526855e-01
1.384066343307495117e-01 -9.705260396003723145e-02 -2.072330564260482788e-01 2.905029105022549629e-04 1.072458773851394653e-01 -3.697683215141296387e-01 -7.298550754785537720e-02 2.529894001781940460e-02 8.638136088848114014e-02 4.211654514074325562e-02 1.168759316205978394e-01 -5.190376937389373779e-02 7.961926609277725220e-02 -1.040204241871833801e-01 1.909808069467544556e-01 -7.701725512742996216e-02 3.944683372974395752e-01 1.442680507898330688e-01 5.387023091316223145e-02 2.268242835998535156e-01 3.079167008399963379e-01 3.057079911231994629e-01 1.946093291044235229e-01 -3.641625642776489258e-01 -5.872400850057601929e-02 1.389281153678894043e-01 -2.643420011736452579e-04 3.239415585994720459e-02 5.973218008875846863e-02 2.314908988773822784e-02 -1.157360058277845383e-02 -2.675133943557739258e-01
2.093022018671035767e-01 8.952055871486663818e-02 -9.093333780765533447e-02 -6.803601048886775970e-03 -1.319155003875494003e-02 -9.636948257684707642e-02 -5.534124001860618591e-02 -1.766312271356582642e-01 5.996752530336380005e-02 9.960805624723434448e-02 2.516664564609527588e-01 1.464462131261825562e-01 -3.015320599079132080e-01 -1.257499605417251587e-01 -8.666322380304336548e-02 -9.408479928970336914e-02 3.112528622150421143e-01 1.868757605552673340e-02 7.929667830467224121e-03 -5.653810687363147736e-03 1.104770004749298096e-01 -6.890076398849487305e-02 2.502765357494354248e-01 -1.835207641124725342e-01 -4.436217546463012695e-01 -7.873107492923736572e-02 -1.986423730850219727e-01 1.403198689222335815e-01 -2.621895372867584229e-01 -1.399918347597122192e-01 -2.821998000144958496e-01 -1.844600886106491089e-01
5.010515823960304260e-02 -5.259517207741737366e-02 -5.618731975555419922e-01 1.796522438526153564e-01 -1.559690386056900024e-01 -2.370735704898834229e-01 5.995517224073410034e-02 2.157800365239381790e-03 -2.395077049732208252e-02 1.048572883009910583e-01 1.440398842096328735e-01 -4.614411294460296631e-02 -2.610144019126892090e-01 1.787643283605575562e-01 2.369733303785324097e-01 -1.617371141910552979e-01 1.388496160507202148e-01 3.551597893238067627e-02 -2.536402083933353424e-02 2.008605152368545532e-01 1.785346418619155884e-01 7.996397465467453003e-02 1.006313040852546692e-01 -1.185525506734848022e-01 -6.369122117757797241e-02 -2.179128527641296387e-01 -2.811119258403778076e-01 -1.682673990726470947e-01 -8.809675276279449463e-02 9.886321425437927246e-02 -1.271023303270339966e-01 -1.709436327219009399e-01
1.202963069081306458e-01 -1.343212574720382690e-01 -1.861919313669204712e-01 -3.046791069209575653e-02 -1.021025478839874268e-01 -6.214549764990806580e-03 -2.161423563957214355e-01 -4.102000501006841660e-03 7.137156277894973755e-02 1.316994875669479370e-01 2.471424639225006104e-02 -8.268400281667709351e-02 -1.153031364083290100e-01 -6.749435514211654663e-02 1.817880421876907349e-01 -4.498542100191116333e-02 3.462144136428833008e-01 1.360851377248764038e-01 2.003892660140991211e-01 -1.284465342760086060e-01 1.989813596010208130e-01 -1.487597227096557617e-01 -6.939010322093963623e-02 -6.758580356836318970e-02 -5.707477331161499023e-01 1.948452591896057129e-01 -7.620289176702499390e-02 1.895358860492706299e-01 -2.486683577299118042e-01 -3.326179087162017822e-02 -1.173386201262474060e-01 -2.087658494710922241e-01
-8.302597701549530029e-02 -1.279653310775756836e-01 9.183710440993309021e-03 -1.507963687181472778e-01 -3.372294828295707703e-02 -3.652361631393432617e-01 -1.119659841060638428e-01 -1.140704751014709473e-02 -1.073216553777456284e-02 7.769169658422470093e-02 1.099030822515487671e-01 -1.832011193037033081e-01 -2.112404853105545044e-01 6.123435869812965393e-02 1.643407940864562988e-01 -3.341087102890014648e-01 -1.002536062151193619e-02 1.427307724952697754e-01 -4.375333897769451141e-03 -1.933299303054809570e-01 5.752525478601455688e-02 1.253164857625961304e-01 4.396536946296691895e-01 -2.751848995685577393e-01 -2.413899600505828857e-01 -9.180261939764022827e-02 -1.384310126304626465e-01 1.352108120918273926e-01 -2.636026442050933838e-01 4.700869694352149963e-02 6.609100848436355591e-02 -2.044391930103302002e-01
2.078382074832916260e-01 -8.768168836832046509e-02 -7.639373093843460083e-02 -1.201715841889381409e-01 2.691453695297241211e-01 5.868024751543998718e-02 3.581820055842399597e-02 -1.343241147696971893e-02 -6.178465485572814941e-02 4.488419368863105774e-02 5.476439371705055237e-02 -1.594383716583251953e-01 -2.499796301126480103e-01 -6.006293743848800659e-02 -2.061774767935276031e-02 -9.105145931243896484e-02 2.179877460002899170e-01 2.012819498777389526e-01 1.273849457502365112e-01 3.634632751345634460e-02 4.257245063781738281e-01 3.639022707939147949e-01 9.687471389770507812e-02 -3.003450632095336914e-01 -1.332916766405105591e-01 -2.909649722278118134e-02 2.877570129930973053e-02 1.294452995061874390e-01 1.820107549428939819e-02 3.440679013729095459e-01 -2.295959740877151489e-01 -1.263445615768432617e-01
3.700764477252960205e-02 -1.036158390343189240e-02 7.650170475244522095e-02 2.972888350486755371e-01 -3.715231716632843018e-01 -2.790568768978118896e-01 1.460982710123062134e-01 -3.429781645536422729e-02 1.826221942901611328e-01 2.789151668548583984e-01 -3.546188771724700928e-02 -1.329625695943832397e-01 -2.393145859241485596e-01 -1.708451062440872192e-01 4.856172949075698853e-02 2.461336180567741394e-02 2.477338463068008423e-01 1.327258944511413574e-01 1.516985706984996796e-02 -2.283105999231338501e-01 2.086030393838882446e-01 1.410422921180725098e-01 2.464819848537445068e-01 -2.138284891843795776e-01 -2.801233828067779541e-01 -2.390294894576072693e-02 -1.177108958363533020e-01 3.121097944676876068e-02 -4.433660581707954407e-02 -2.026256024837493896e-01 1.711435429751873016e-02 -8.914979547262191772e-02
4.283402487635612488e-02 -9.504873305559158325e-02 -3.676321506500244141e-01 9.589972347021102905e-02 -1.019971519708633423e-01 -4.195822179317474365e-01 3.965073451399803162e-02 -2.758912183344364166e-02 7.802832871675491333e-02 1.681328266859054565e-01 2.572270631790161133e-01 -4.284294322133064270e-02 -5.202083662152290344e-02 1.366732418537139893e-01 3.646838068962097168e-01 -1.914138048887252808e-01 1.834152787923812866e-01 1.780541539192199707e-01 -4.196322336792945862e-02 2.786127030849456787e-01 1.195743829011917114e-01 -1.157681941986083984e-01 2.640171349048614502e-02 -2.655849754810333252e-01 -1.495776623487472534e-01 -8.667784743010997772e-03 -1.594167202711105347e-01 -3.000835143029689789e-02 6.049597635865211487e-02 1.478731036186218262e-01 -1.369515210390090942e-01 -1.609637588262557983e-01
2.754784524440765381e-01 2.064251303672790527e-01 -2.940111160278320312e-01 4.377174004912376404e-02 1.438644379377365112e-01 -3.494955003261566162e-01 -1.621285229921340942e-01 -6.237559020519256592e-03 8.576097339391708374e-02 1.428850442171096802e-01 -6.517971307039260864e-02 1.231746673583984375e-01 6.808413565158843994e-02 8.042805641889572144e-02 2.180226296186447144e-01 -1.042431518435478210e-01 1.065306141972541809e-01 -1.403283607214689255e-02 1.457357406616210938e-01 -3.053063154220581055e-01 2.909970283508300781e-01 -1.107834875583648682e-01 2.710103057324886322e-02 -1.811568439006805420e-01 -2.114363908767700195e-01 -1.471474170684814453e-01 2.265023067593574524e-02 2.020607292652130127e-01 -2.070363163948059082e-01 5.136182159185409546e-02 -2.908534407615661621e-01 -1.139251068234443665e-01
2.566835843026638031e-02 -5.379216745495796204e-02 -2.522254288196563721e-01 4.130992107093334198e-03 2.640405595302581787e-01 -1.405539959669113159e-01 -8.730971068143844604e-02 2.867507040500640869e-01 -3.046311624348163605e-02 -7.394595444202423096e-02 3.374307230114936829e-02 -7.294329255819320679e-02 -4.906516522169113159e-02 -7.307055871933698654e-03 -1.006729453802108765e-01 -1.251973956823348999e-01 1.891426891088485718e-01 -1.910482197999954224e-01 -5.427114665508270264e-02 -1.490094065666198730e-01 3.819582164287567139e-01 3.493557451292872429e-04 3.454653024673461914e-01 9.741704910993576050e-02 -3.564487099647521973e-01 1.594470888376235962e-01 -2.514681518077850342e-01 -3.838862851262092590e-02 1.210104487836360931e-02 9.027696400880813599e-02 -1.097848117351531982e-01 -3.204301893711090088e-01
2.044713646173477173e-01 -1.731667220592498779e-01 -1.817207932472229004e-01 7.206851989030838013e-02 -1.364164203405380249e-01 -3.559909164905548096e-01 -6.050968170166015625e-02 -4.360128659754991531e-03 5.785487219691276550e-02 1.203946620225906372e-01 4.626722037792205811e-01 -3.372624516487121582e-02 -1.626381278038024902e-01 -5.899532139301300049e-02 -2.679971605539321899e-02 3.623988851904869080e-02 8.913438767194747925e-02 -7.937180995941162109e-02 -1.347494870424270630e-01 -4.190145432949066162e-02 3.977760970592498779e-01 2.675393521785736084e-01 -1.045373082160949707e-01 -2.692677974700927734e-01 -4.611276835203170776e-02 2.007595747709274292e-01 -1.473120599985122681e-01 -2.891840878874063492e-03 9.610198438167572021e-02 -1.698052287101745605e-01 -1.213070526719093323e-01 -1.078966334462165833e-01
1.991834640502929688e-01 2.154772430658340454e-01 -6.378872692584991455e-02 1.142794545739889145e-02 -1.470122486352920532e-01 -9.760408103466033936e-02 -3.682127594947814941e-01 -1.774063855409622192e-01 -2.103407979011535645e-01 4.088545963168144226e-02 1.191923990845680237e-01 -2.540014982223510742e-01 -1.338401287794113159e-01 -3.550891578197479248e-02 2.196669429540634155e-01 -2.987657189369201660e-01 2.056168764829635620e-01 1.456337701529264450e-02 -9.769799187779426575e-03 1.425124146044254303e-02 6.077526137232780457e-02 7.139000296592712402e-02 2.832626998424530029e-01 -2.342099696397781372e-01 -3.331104516983032227e-01 -1.137338131666183472e-01 -3.372844308614730835e-02 -1.666886210441589355e-01 -4.954278096556663513e-02 -8.654077351093292236e-02 -2.118516862392425537e-01 -1.893654018640518188e-01
1.959447562694549561e-01 1.685739308595657349e-02 -4.892701506614685059e-01 1.964029222726821899e-01 -5.274058505892753601e-02 -1.348062157630920410e-01 -1.070474386215209961e-01 -3.521572425961494446e-02 -2.741979062557220459e-01 1.581648737192153931e-01 2.023258246481418610e-02 7.622897624969482422e-03 -3.244881033897399902e-01 -1.344313025474548340e-01 3.070501387119293213e-01 -1.809684932231903076e-01 2.102568596601486206e-01 1.628991588950157166e-02 -7.373342663049697876e-02 1.256121397018432617e-01 2.487160861492156982e-01 -2.275560237467288971e-02 5.792962014675140381e-02 -2.420492768287658691e-01 9.382067248225212097e-03 -1.908232569694519043e-01 -1.944911926984786987e-01 8.686504513025283813e-02 3.657558932900428772e-02 -2.473185886628925800e-04 -8.486088365316390991e-02 -1.349963992834091187e-01
1.539349555969238281e-01 -1.821403652429580688e-01 1.532079000025987625e-02 1.521372795104980469e-01 2.134710103273391724e-01 -2.254418432712554932e-01 1.381025761365890503e-01 -4.288777336478233337e-02 4.629699105862528086e-05 -2.220554836094379425e-02 1.166263222694396973e-01 -1.352795362472534180e-01 -1.676682978868484497e-01 -1.001604944467544556e-01 2.092037498950958252e-01 -1.467480361461639404e-01 1.706380099058151245e-01 2.853225469589233398e-01 -9.115055948495864868e-02 -4.253157079219818115e-01 1.885478049516677856e-01 2.693696320056915283e-01 9.224969893693923950e-02 1.516199856996536255e-01 4.310671612620353699e-02 4.966280609369277954e-02 -3.593650087714195251e-02 -2.889043688774108887e-01 -2.845810055732727051e-01 -1.889023929834365845e-02 -1.937975883483886719e-01 -1.388599723577499390e-01
1.186967566609382629e-01 -1.497761607170104980e-01 -2.823019623756408691e-01 1.726705878973007202e-01 6.118744984269142151e-02 -3.569636642932891846e-01 -4.067047685384750366e-02 -2.805784530937671661e-02 -2.452723830938339233e-01 8.400492370128631592e-02 1.545143276453018188e-01 8.270209655165672302e-03 -2.300699204206466675e-01 1.735228300094604492e-02 2.240304499864578247e-01 -3.569522202014923096e-01 -5.122499074786901474e-03 2.058302313089370728e-01 8.639784157276153564e-02 3.100754693150520325e-02 2.718753516674041748e-01 3.622493520379066467e-02 2.687138915061950684e-01 -2.976095378398895264e-01 -5.116527155041694641e-02 6.487288326025009155e-02 -8.914092928171157837e-02 2.092475891113281250e-01 1.145033761858940125e-01 1.308450251817703247e-01 -1.224444434046745300e-01 -8.807710558176040649e-02
1.023820266127586365e-01 -2.355479449033737183e-02 -3.584459125995635986e-01 7.792440801858901978e-02 -6.635617464780807495e-02 -1.134505718946456909e-01 -4.830481112003326416e-02 -2.604562789201736450e-02 2.183144986629486084e-01 1.881096661090850830e-01 2.904997766017913818e-01 -7.948780059814453125e-02 -4.750706627964973450e-02 2.947823703289031982e-01 1.701844185590744019e-01 1.779463440179824829e-01 1.588861644268035889e-01 -1.814511865377426147e-01 -7.136741280555725098e-02 3.681487217545509338e-02 3.340782523155212402e-01 5.692949891090393066e-02 -3.600879013538360596e-02 -1.750446557998657227e-01 1.860048994421958923e-02 -1.215046197175979614e-01 -4.612351655960083008e-01 2.141662389039993286e-01 8.686076034791767597e-05 8.820038288831710815e-02 -1.160790026187896729e-01 -6.490670144557952881e-02
1.949792504310607910e-01 -7.755244523286819458e-02 2.990798652172088623e-01 2.736474871635437012e-01 1.093804165720939636e-01 -1.916675865650177002e-01 -3.738584369421005249e-02 -2.651913762092590332e-01 -2.711282670497894287e-01 1.909661144018173218e-01 1.871398240327835083e-01 1.283132880926132202e-01 -1.823898255825042725e-01 1.077286154031753540e-01 1.701570674777030945e-02 -8.742551505565643311e-02 1.837998181581497192e-01 -1.003155037760734558e-01 1.882530190050601959e-02 -3.054084181785583496e-01 6.848982069641351700e-03 6.869236379861831665e-02 7.010242342948913574e-02 -1.071897447109222412e-01 -3.083755970001220703e-01 5.117075983434915543e-03 -2.750768363475799561e-01 1.799212247133255005e-01 6.984181702136993408e-02 -3.191442042589187622e-02 -2.191430330276489258e-01 -2.030251920223236084e-01
2.537437342107295990e-02 -8.483070135116577148e-02 -2.466064840555191040e-01 2.698448300361633301e-01 -1.251029223203659058e-01 -6.777437776327133179e-02 6.771403551101684570e-02 -9.612455219030380249e-02 -6.258120387792587280e-02 5.760123133659362793e-01 5.476255342364311218e-02 -1.720648854970932007e-01 -1.166125312447547913e-01 1.876954138278961182e-01 1.105494424700737000e-01 -1.148936748504638672e-01 1.227164864540100098e-01 5.700184404850006104e-02 -1.239505931735038757e-01 1.119058877229690552e-01 2.048413604497909546e-01 -2.266712039709091187e-01 3.359096124768257141e-02 -2.904222160577774048e-02 -2.430090904235839844e-01 1.351099461317062378e-01 -3.078325688838958740e-01 -7.077103108167648315e-02 -5.049240961670875549e-02 1.201322376728057861e-01 -1.990446597337722778e-01 -8.193597942590713501e-02
2.775321900844573975e-01 -5.975601822137832642e-02 -1.445776522159576416e-01 -6.496376544237136841e-02 -8.946949243545532227e-02 -2.396330684423446655e-01 1.011271849274635315e-01 1.649755239486694336e-01 8.479823172092437744e-02 1.574183255434036255e-01 4.245561361312866211e-01 1.059442684054374695e-01 -4.078585654497146606e-02 1.053728088736534119e-01 5.909801926463842392e-03 -5.980746820569038391e-03 8.887477219104766846e-02 -1.605498194694519043e-01 5.129801481962203979e-02 -1.586792767047882080e-01 2.942412793636322021e-01 2.458067387342453003e-01 6.383994966745376587e-02 1.388890482485294342e-02 -6.662928313016891479e-02 3.462285399436950684e-01 -3.470027446746826172e-01 1.332694292068481445e-01 -8.807225525379180908e-02 -1.882195100188255310e-02 -5.367892235517501831e-02 -2.624846100807189941e-01
6.588079035282135010e-02 2.309875003993511200e-02 -3.088233172893524170e-01 1.458403766155242920e-01 2.046872973442077637e-01 -3.963763713836669922e-01 -1.350947320461273193e-01 -1.141176447272300720e-01 -3.194286823272705078e-01 1.519981473684310913e-01 6.110050156712532043e-02 -1.046643331646919250e-01 -2.279312908649444580e-01 4.751500091515481472e-04 2.798094451427459717e-01 -1.772563755512237549e-01 7.510877400636672974e-02 -1.968061551451683044e-02 -6.593777984380722046e-02 1.652723252773284912e-01 3.616099357604980469e-01 1.155438553541898727e-02 1.925798952579498291e-01 -1.502315700054168701e-01 -1.064715012907981873e-01 8.644608408212661743e-02 -5.436242744326591492e-02 1.336971372365951538e-01 8.310625329613685608e-03 1.730756163597106934e-01 -2.060197293758392334e-01 -7.973463833332061768e-02
2.436084300279617310e-01 -1.528594829142093658e-02 -1.384385228157043457e-01 2.732225954532623291e-01 9.622077777748927474e-05 -8.544709533452987671e-02 -1.289588809013366699e-01 2.103424668312072754e-01 -7.075816392898559570e-02 1.829815953969955444e-01 2.506631612777709961e-01 -3.290501981973648071e-02 -1.480142474174499512e-01 -1.717941313982009888e-01 8.304935693740844727e-02 -2.050713151693344116e-01 3.079950809478759766e-01 8.294014632701873779e-02 -1.829784363508224487e-02 -3.069606721401214600e-01 3.571008145809173584e-01 -2.321059629321098328e-02 1.949055641889572144e-01 1.452613621950149536e-01 7.185076177120208740e-02 1.331983655691146851e-01 2.063856087625026703e-02 -3.496488034725189209e-01 1.190998703241348267e-01 1.600071638822555542e-01 -1.061176322400569916e-02 8.197935670614242554e-02
1.092062890529632568e-01 6.352880597114562988e-02 -2.488076873123645782e-02 1.646108031272888184e-01 -1.377627551555633545e-01 -3.351343274116516113e-01 -5.669326335191726685e-02 -2.551641464233398438e-01 5.085165426135063171e-02 7.018706947565078735e-02 4.507917910814285278e-03 -2.123207552358508110e-03 -3.377279937267303467e-01 1.650967448949813843e-02 -9.385767579078674316e-02 -8.978090435266494751e-02 9.402047097682952881e-02 2.300505936145782471e-01 1.609165221452713013e-01 -4.456644058227539062e-01 2.866438925266265869e-01 -1.076214611530303955e-01 7.478420436382293701e-02 -1.025274768471717834e-01 -1.855809092521667480e-01 -2.234970927238464355e-01 -5.821415409445762634e-02 -1.559453606605529785e-01 -1.868573576211929321e-01 2.322166115045547485e-01 -1.445637941360473633e-01 1.610067440196871758e-03
4.962504655122756958e-02 -5.105030536651611328e-02 1.361470110714435577e-02 1.038668155670166016e-01 1.519194692373275757e-01 1.481114178895950317e-01 -2.220591008663177490e-01 9.844259172677993774e-02 3.125039488077163696e-02 7.082868367433547974e-02 -7.683265488594770432e-03 -1.091041415929794312e-01 -1.944305151700973511e-01 -5.622744560241699219e-02 4.364449083805084229e-01 -1.470186561346054077e-01 8.006230741739273071e-02 -2.232996560633182526e-02 3.184669613838195801e-01 1.228639669716358185e-02 3.263381421566009521e-01 1.762508153915405273e-01 8.675333857536315918e-02 -5.727782100439071655e-02 -5.035501345992088318e-02 3.009187877178192139e-01 -2.541027069091796875e-01 -8.784435689449310303e-03 -1.478553861379623413e-01 4.523513838648796082e-02 -4.124889969825744629e-01 1.685345359146595001e-02
2.616584300994873047e-01 -1.194304525852203369e-01 -1.825936287641525269e-01 2.373348176479339600e-01 -3.261615708470344543e-02 -4.285930097103118896e-02 -8.853010833263397217e-02 2.580028176307678223e-01 7.761303335428237915e-03 1.524210572242736816e-01 6.215718388557434082e-02 -1.155127361416816711e-01 2.841755151748657227e-01 9.131865203380584717e-02 -8.146411739289760590e-03 -1.142789199948310852e-01 4.636474698781967163e-02 3.953766524791717529e-01 -4.298838321119546890e-03 -1.506633162498474121e-01 4.574131965637207031e-01 2.026282548904418945e-01 1.106908638030290604e-02 -2.294179946184158325e-01 -2.467087469995021820e-02 -9.448526054620742798e-02 -1.008429676294326782e-01 4.042412713170051575e-02 -1.264054328203201294e-01 -3.022129461169242859e-02 -1.015823334455490112e-01 -2.734933793544769287e-01
1.972022801637649536e-01 2.115879207849502563e-01 -2.667243182659149170e-01 1.149699166417121887e-01 2.606043815612792969e-01 1.595838740468025208e-02 -2.134300470352172852e-01 -3.492071852087974548e-02 8.437437564134597778e-02 1.896698325872421265e-01 2.403309792280197144e-01 -1.490630209445953369e-01 -1.241478845477104187e-01 -1.147974375635385513e-02 -8.479391038417816162e-02 1.004028785973787308e-02 2.894086241722106934e-01 -4.646271467208862305e-02 -1.299784779548645020e-01 -2.614429593086242676e-01 2.703967094421386719e-01 7.419262081384658813e-02 -2.447698824107646942e-02 -2.606602013111114502e-01 -1.869083195924758911e-01 6.771627068519592285e-02 7.050000131130218506e-03 -8.187296241521835327e-02 -3.443011045455932617e-01 1.347614973783493042e-01 -2.619795501232147217e-01 3.461025282740592957e-02
1.908012293279170990e-02 -1.288150101900100708e-01 1.057429611682891846e-01 5.506872534751892090e-01 5.486709997057914734e-02 -1.212846711277961731e-01 -1.024813875555992126e-01 -7.549609243869781494e-02 -2.402577251195907593e-01 2.212701886892318726e-01 3.106374144554138184e-01 8.588715642690658569e-02 -2.007800936698913574e-01 1.074478626251220703e-01 -9.769754484295845032e-03 -2.373418062925338745e-01 6.148228049278259277e-02 -8.797687292098999023e-02 -1.835570633411407471e-01 -2.384986132383346558e-01 2.796112298965454102e-01 1.041775289922952652e-02 1.031337231397628784e-01 5.479341000318527222e-02 -1.206239759922027588e-01 1.023318096995353699e-01 -8.710469305515289307e-02 1.423977911472320557e-01 9.569168090820312500e-02 -1.457719057798385620e-01 -1.072461530566215515e-01 -1.643854379653930664e-01
-7.390234153717756271e-03 1.597620844841003418e-01 -4.778623878955841064e-01 1.880105733871459961e-01 -9.878851473331451416e-02 -1.122159138321876526e-01 2.691063843667507172e-02 -4.326369240880012512e-02 -4.777345433831214905e-02 1.423038542270660400e-01 1.443342566490173340e-01 5.699590966105461121e-02 -3.090457916259765625e-01 2.038305252790451050e-01 1.610373556613922119e-01 -1.595883220434188843e-01 2.406916767358779907e-01 -2.645485103130340576e-02 3.350999206304550171e-02 -4.468535259366035461e-02 1.170430183410644531e-01 1.496663242578506470e-01 -6.553638726472854614e-02 -2.396333217620849609e-01 -8.407533913850784302e-02 8.277311176061630249e-02 -3.646558225154876709e-01 -2.949945330619812012e-01 3.182116150856018066e-02 -1.754936017096042633e-02 -2.350396066904067993e-01 -2.553529106080532074e-02
1.639443933963775635e-01 -7.576245814561843872e-02 -1.683280766010284424e-01 2.773656249046325684e-01 -7.816009223461151123e-02 -1.545699238777160645e-01 -1.035796180367469788e-01 1.134110032580792904e-03 -4.447536543011665344e-02 9.700489789247512817e-02 1.326526105403900146e-01 -1.740403771400451660e-01 2.699323296546936035e-01 -1.035850122570991516e-01 -1.954756304621696472e-02 -9.560201317071914673e-02 2.477175556123256683e-02 2.406353875994682312e-02 -2.688260562717914581e-02 -1.558675915002822876e-01 2.134255170822143555e-01 6.383260339498519897e-02 6.273537874221801758e-02 4.056846722960472107e-02 -2.148060947656631470e-01 6.080421432852745056e-02 -2.041483670473098755e-01 -1.718824952840805054e-01 3.876768648624420166e-01 -8.078308403491973877e-02 -4.549403190612792969e-01 -3.205146491527557373e-01
5.581132322549819946e-02 4.382699728012084961e-03 -9.312579780817031860e-02 2.509394884109497070e-01 -1.530130058526992798e-01 -2.427021265029907227e-01 7.094850391149520874e-02 5.651289969682693481e-02 3.435860574245452881e-01 1.108663082122802734e-01 -8.621884882450103760e-02 9.209574759006500244e-02 -1.552796214818954468e-01 -1.229666918516159058e-01 -1.575490087270736694e-01 6.216514483094215393e-02 2.145260572433471680e-01 2.480175048112869263e-01 1.249409317970275879e-01 -1.200346425175666809e-01 2.675059735774993896e-01 1.905823647975921631e-01 1.119879912585020065e-02 1.735107451677322388e-01 -4.257923662662506104e-01 1.765647977590560913e-01 -2.615363895893096924e-01 -5.171944946050643921e-02 -1.107089370489120483e-01 1.354873776435852051e-01 -1.633271872997283936e-01 -6.322085857391357422e-02
1.113441511988639832e-01 2.280899323523044586e-02 -1.675071269273757935e-01 1.460384391248226166e-02 1.725434660911560059e-01 -1.241957470774650574e-01 1.052661016583442688e-01 -1.311397403478622437e-01 -1.016682945191860199e-02 2.808648943901062012e-01 -5.346319824457168579e-02 -3.424519300460815430e-02 -4.798824712634086609e-02 -6.623984873294830322e-02 2.491988055408000946e-02 -2.756358981132507324e-01 1.682884395122528076e-01 9.196372330188751221e-02 2.516802847385406494e-01 -1.180726513266563416e-01 -9.492712095379829407e-03 -2.491088956594467163e-02 3.665647804737091064e-01 -1.563629657030105591e-01 -3.025150597095489502e-01 -9.862320497632026672e-03 -5.396027117967605591e-02 -6.645512580871582031e-02 -3.764260411262512207e-01 -1.673333644866943359e-01 -3.220877349376678467e-01 -2.702948749065399170e-01
6.491259485483169556e-02 1.058299168944358826e-01 -2.649645879864692688e-02 -8.737987279891967773e-02 3.303339481353759766e-01 -2.054797559976577759e-01 -1.261167377233505249e-01 -1.734019815921783447e-02 8.987873792648315430e-02 1.453126072883605957e-01 8.942288346588611603e-03 -1.714048683643341064e-01 -1.104220971465110779e-01 1.130114421248435974e-01 2.343299835920333862e-01 -2.143643051385879517e-01 1.595742255449295044e-01 3.954781219363212585e-02 1.415965110063552856e-01 -1.275822371244430542e-01 1.454437673091888428e-01 -7.887757569551467896e-02 5.660625174641609192e-02 -2.197842597961425781e-01 -4.164740145206451416e-01 -3.660576418042182922e-02 -2.131898999214172363e-01 7.387266308069229126e-02 -2.791306376457214355e-01 -3.970289602875709534e-02 -3.605297505855560303e-01 -2.163574099540710449e-01
1.918673887848854065e-02 6.970834732055664062e-02 -2.203558804467320442e-03 1.083989813923835754e-01 -2.968347370624542236e-01 -3.308843970298767090e-01 -4.921394959092140198e-02 -2.642662525177001953e-01 9.171219915151596069e-02 1.279602944850921631e-01 4.805085808038711548e-02 -1.789021342992782593e-01 -2.829655706882476807e-01 1.067026033997535706e-01 -2.616847865283489227e-02 5.567460134625434875e-02 2.025894671678543091e-01 3.685975074768066406e-02 -4.181562981102615595e-04 -2.747136354446411133e-01 3.274590075016021729e-01 2.020234912633895874e-01 1.826655268669128418e-01 -3.530618548393249512e-01 -5.402557924389839172e-02 -2.338600903749465942e-01 -1.521165668964385986e-01 -1.918612420558929443e-01 -1.201401501893997192e-01 1.940270327031612396e-02 1.373423356562852859e-02 -4.832044616341590881e-02
1.458438783884048462e-01 -1.278893202543258667e-01 7.551477104425430298e-02 -6.742972880601882935e-02 3.574470803141593933e-02 -4.889500513672828674e-02 -3.560534492135047913e-02 -1.586400270462036133e-01 -1.106753200292587280e-02 1.078833192586898804e-01 1.751648783683776855e-01 -1.990215480327606201e-02 -4.568371772766113281e-01 -1.734476238489151001e-01 -1.899838563986122608e-03 -1.820631325244903564e-01 1.449848264455795288e-01 -2.988026663661003113e-02 -1.955372989177703857e-01 -1.057949215173721313e-01 1.041560322046279907e-01 3.299816697835922241e-02 2.546681463718414307e-01 -3.513164818286895752e-02 -4.220018088817596436e-01 3.609729558229446411e-02 -2.823747396469116211e-01 -3.972027823328971863e-02 -2.836841344833374023e-01 -1.274389028549194336e-01 -2.609184682369232178e-01 -1.799475699663162231e-01
-3.789191693067550659e-02 -1.510182023048400879e-01 -5.120522156357765198e-02 2.497910112142562866e-01 -2.189730554819107056e-01 -1.329328566789627075e-01 4.478275030851364136e-02 3.587624803185462952e-02 4.270210862159729004e-01 3.760744035243988037e-01 1.070034783333539963e-02 -1.024355366826057434e-01 -2.637637257575988770e-01 -2.306047827005386353e-01 2.452864870429039001e-02 -5.396663397550582886e-02 2.900579273700714111e-01 2.443792670965194702e-01 6.727848947048187256e-02 -4.263616725802421570e-02 1.903550028800964355e-01 1.252373754978179932e-01 2.945326566696166992e-01 -7.343800365924835205e-02 -1.502351909875869751e-01 3.857251955196261406e-03 -1.721875220537185669e-01 1.615575980395078659e-03 -1.522278189659118652e-01 -9.401426650583744049e-03 2.957925759255886078e-02 1.026759371161460876e-01
-2.762223407626152039e-02 -1.630372703075408936e-01 -7.833197712898254395e-02 2.775973379611968994e-01 -2.249926775693893433e-01 -1.535333096981048584e-01 1.313203871250152588e-01 9.525311738252639771e-02 4.061594903469085693e-01 4.699296951293945312e-01 1.408381313085556030e-01 -5.877128615975379944e-02 -8.231867849826812744e-02 -2.279546558856964111e-01 9.309625020250678062e-04 -9.209141135215759277e-02 2.962130010128021240e-01 2.028435170650482178e-01 -3.735078964382410049e-03 3.485126886516809464e-03 2.049931585788726807e-01 1.161411553621292114e-01 2.049220949411392212e-01 -1.184567585587501526e-01 -1.605619341135025024e-01 2.981448778882622719e-03 -1.200098916888237000e-01 1.382063049823045731e-02 -9.119363874197006226e-02 1.875188015401363373e-02 3.141529485583305359e-02 1.488289684057235718e-01
1.969288289546966553e-01 -9.669674187898635864e-02 9.124573320150375366e-02 2.374367322772741318e-03 -4.201653972268104553e-02 -1.785428375005722046e-01 -1.669591367244720459e-01 -3.398038446903228760e-01 9.932787716388702393e-02 3.350135087966918945e-01 1.611190587282180786e-01 -3.102821707725524902e-01 -1.107681021094322205e-01 -1.735479533672332764e-01 -8.574010431766510010e-02 2.767977416515350342e-01 2.456891089677810669e-01 1.309423744678497314e-01 -2.711225487291812897e-02 -5.018667504191398621e-02 3.557126224040985107e-01 -1.562550514936447144e-01 2.285408042371273041e-02 6.301572173833847046e-02 1.065658126026391983e-02 -1.181644871830940247e-01 -1.885443925857543945e-01 -1.307812035083770752e-01 -2.534772753715515137e-01 1.190329119563102722e-01 -1.171465069055557251e-01 -2.803325653076171875e-02
3.032588958740234375e-01 9.596196562051773071e-02 -1.545804291963577271e-01 -8.222384750843048096e-02 -2.350602112710475922e-02 -1.239094231277704239e-02 -9.580744802951812744e-02 1.267580389976501465e-01 2.322493195533752441e-01 8.821683377027511597e-02 1.210773959755897522e-01 -9.191337972879409790e-02 -2.371185570955276489e-01 -6.271966267377138138e-03 1.016020216047763824e-02 -8.534601330757141113e-02 3.568314611911773682e-01 1.774504184722900391e-01 3.044500946998596191e-01 -5.935685336589813232e-02 2.267834842205047607e-01 -6.960410624742507935e-02 1.011609360575675964e-01 2.778822369873523712e-02 -2.535525858402252197e-01 -8.405515551567077637e-02 1.053360998630523682e-01 4.659292846918106079e-02 -4.059701561927795410e-01 -1.772411167621612549e-01 -2.119578570127487183e-01 -2.136596590280532837e-01
1.065966263413429260e-01 1.260190969333052635e-03 -1.924302577972412109e-01 -4.312033578753471375e-02 -8.644226938486099243e-02 -1.403073370456695557e-01 3.773703798651695251e-02 -1.939896941184997559e-01 -5.203920975327491760e-02 3.473381996154785156e-01 -6.925547868013381958e-02 1.194453313946723938e-01 -2.773594669997692108e-02 9.633038192987442017e-03 3.486231863498687744e-01 -2.014428526163101196e-01 3.317382633686065674e-01 8.846472948789596558e-02 2.445374578237533569e-01 -1.388984173536300659e-01 2.854273319244384766e-01 2.249643392860889435e-02 -1.689279526472091675e-01 -1.942783892154693604e-01 -3.620758652687072754e-01 -6.028719618916511536e-02 -7.504464592784643173e-03 2.737206034362316132e-02 -2.544089555740356445e-01 -5.587957799434661865e-03 -1.744924187660217285e-01 4.661085829138755798e-02
8.112522214651107788e-02 -7.437951862812042236e-02 -2.874576114118099213e-02 -1.245028376579284668e-01 -4.577846080064773560e-02 -1.387015283107757568e-01 -3.186913952231407166e-02 -1.826593577861785889e-01 -8.731647580862045288e-02 3.093839585781097412e-01 -4.735594242811203003e-02 5.123979225754737854e-02 -1.215185299515724182e-01 -2.278565242886543274e-02 2.904022336006164551e-01 -1.784309893846511841e-01 2.307030111551284790e-01 1.526938527822494507e-01 3.076884150505065918e-01 -1.502261459827423096e-01 2.129196375608444214e-01 -5.016243457794189453e-02 -1.220157071948051453e-01 -2.422049343585968018e-01 -4.738433957099914551e-01 5.648363754153251648e-02 -4.146978259086608887e-02 1.396453231573104858e-01 -1.942470669746398926e-01 1.025927215814590454e-01 -2.518261373043060303e-01 -1.959650591015815735e-02
-5.820816382765769958e-02 -1.308320164680480957e-01 6.295308470726013184e-02 2.629432976245880127e-01 3.242650255560874939e-02 -8.741601556539535522e-02 1.156736817210912704e-02 3.209486305713653564e-01 2.564490437507629395e-01 5.019900798797607422e-01 1.515047904103994370e-02 1.731941998004913330e-01 -2.671768963336944580e-01 -1.756975948810577393e-01 -1.847421377897262573e-02 -8.423102647066116333e-02 3.027615845203399658e-01 2.082751542329788208e-01 5.324804410338401794e-02 -1.188222095370292664e-01 2.033440023660659790e-01 1.530348956584930420e-01 6.734810024499893188e-02 -7.948584854602813721e-02 -2.514926493167877197e-01 3.075554035604000092e-02 -1.312254071235656738e-01 4.609958082437515259e-02 -5.497517436742782593e-02 -3.827864304184913635e-02 1.008352637290954590e-01 -1.052052825689315796e-01
-4.945696145296096802e-02 1.662121415138244629e-01 5.233640968799591064e-02 6.013095006346702576e-02 -1.486350893974304199e-01 -7.794440537691116333e-02 -3.916721045970916748e-02 -2.244957536458969116e-01 1.299057900905609131e-01 2.219625562429428101e-01 -1.399861928075551987e-02 -4.845005646347999573e-02 -3.007348179817199707e-01 1.624595522880554199e-01 1.637950390577316284e-01 -1.465719789266586304e-01 3.245480954647064209e-01 5.654144287109375000e-02 9.752047061920166016e-02 -2.384521216154098511e-01 4.045360982418060303e-01 7.441657036542892456e-02 2.778488993644714355e-01 -1.277706176042556763e-01 2.276436798274517059e-02 -1.609746515750885010e-01 1.822739280760288239e-02 -3.079105615615844727e-01 -2.111227512359619141e-01 4.711917042732238770e-02 2.081141062080860138e-02 -2.079200595617294312e-01
5.680275708436965942e-02 2.613730542361736298e-02 -7.020153105258941650e-02 4.699365496635437012e-01 2.208121418952941895e-01 -1.693846285343170166e-01 -1.359932124614715576e-01 1.016048192977905273e-01 -1.772759407758712769e-01 -1.219576448202133179e-01 2.248835265636444092e-01 -3.761557936668395996e-01 -1.638437956571578979e-01 3.843777114525437355e-03 2.189606279134750366e-01 -8.968930691480636597e-03 1.949392557144165039e-01 3.157039359211921692e-02 1.627234071493148804e-01 1.288809478282928467e-01 2.166185379028320312e-01 -2.321584522724151611e-01 1.234369259327650070e-02 -1.112962365150451660e-01 -1.845650672912597656e-01 6.893225014209747314e-02 -2.019339650869369507e-01 5.721695348620414734e-02 -1.722600311040878296e-01 -1.970296502113342285e-01 6.151121109724044800e-02 -1.457669772207736969e-02
7.235842198133468628e-02 -1.131061241030693054e-01 -4.172393307089805603e-02 2.006650120019912720e-01 -2.416904568672180176e-01 -1.845566630363464355e-01 -1.095418110489845276e-01 -1.904382407665252686e-01 -2.502123266458511353e-02 1.288027167320251465e-01 -6.630365550518035889e-02 -1.973751336336135864e-01 -1.504279971122741699e-01 5.720752105116844177e-02 -4.140439629554748535e-02 -3.986948728561401367e-01 1.790486723184585571e-01 1.028403490781784058e-01 -3.600231930613517761e-02 1.922766864299774170e-01 3.861544132232666016e-01 3.760492056608200073e-02 4.109274148941040039e-01 -2.603005468845367432e-01 1.151372566819190979e-01 4.449847340583801270e-02 -4.650185257196426392e-02 -1.054394338279962540e-02 -1.061363592743873596e-01 -1.742153614759445190e-01 -1.198395639657974243e-01 -1.026837825775146484e-01
1.643080264329910278e-01 -6.334995478391647339e-02 -1.786667406558990479e-01 3.525343537330627441e-01 1.170671805739402771e-01 -3.564296066761016846e-01 3.638869896531105042e-02 -1.432298421859741211e-01 1.181912943720817566e-01 1.202691048383712769e-01 6.885110586881637573e-02 1.544905155897140503e-01 -8.611702173948287964e-02 -2.972770333290100098e-01 -1.073270067572593689e-01 7.739287614822387695e-02 1.835993081331253052e-01 1.108699738979339600e-01 1.654515229165554047e-02 -3.006183505058288574e-01 1.103252544999122620e-01 3.962251543998718262e-02 3.913534060120582581e-02 -1.380994636565446854e-02 -2.732632756233215332e-01 8.265887200832366943e-02 -1.141760945320129395e-01 -1.257959902286529541e-01 -2.684394419193267822e-01 3.080144524574279785e-01 -2.233538776636123657e-01 2.379264868795871735e-02
-3.983503580093383789e-02 -2.351260744035243988e-02 -7.307041436433792114e-02 1.744993180036544800e-01 -2.781800031661987305e-01 -1.609691232442855835e-01 7.495591044425964355e-02 1.263542324304580688e-01 4.239191710948944092e-01 5.045247077941894531e-01 1.407579481601715088e-01 -5.230829864740371704e-02 -2.091271579265594482e-01 -2.249408811330795288e-01 -1.914728246629238129e-02 -5.321782082319259644e-02 2.348506003618240356e-01 2.206071093678474426e-02 1.223458945751190186e-01 1.401054114103317261e-01 1.625017821788787842e-01 9.335514903068542480e-02 2.664564251899719238e-01 -3.403677791357040405e-02 -1.209176033735275269e-01 8.914735913276672363e-02 -1.393683403730392456e-01 -4.986222833395004272e-03 -1.515434682369232178e-01 -1.150587126612663269e-01 3.819357603788375854e-03 8.429019898176193237e-02
1.370486170053482056e-01 -2.663563489913940430e-01 -4.294043779373168945e-02 4.736732691526412964e-02 -1.977194547653198242e-01 -1.391429156064987183e-01 2.132405340671539307e-02 -1.619777381420135498e-01 1.920335441827774048e-01 -6.496530771255493164e-02 1.843633875250816345e-02 9.688711166381835938e-02 -3.760405182838439941e-01 1.822022162377834320e-02 7.637073099613189697e-02 -5.728226527571678162e-02 1.784173548221588135e-01 -9.103485941886901855e-02 6.568732112646102905e-02 -4.336160421371459961e-02 3.065599501132965088e-01 5.504001304507255554e-02 -5.510346218943595886e-02 -8.435737341642379761e-02 -5.199452638626098633e-01 -2.147084623575210571e-01 -2.346908599138259888e-01 -4.645732790231704712e-02 -2.607133388519287109e-01 4.295247048139572144e-02 -1.301186680793762207e-01 -7.388063520193099976e-02
2.596690952777862549e-01 3.541616722941398621e-02 -8.846211247146129608e-03 2.389932572841644287e-01 -2.700249552726745605e-01 -2.456737160682678223e-01 -1.886741816997528076e-01 1.124179270118474960e-02 -1.036034226417541504e-01 3.248933702707290649e-02 7.940306514501571655e-02 -4.124118015170097351e-02 -9.804290533065795898e-02 -2.845816016197204590e-01 1.944766640663146973e-01 -4.427490234375000000e-01 1.203435361385345459e-01 1.305366009473800659e-01 2.397989481687545776e-01 -1.253704577684402466e-01 1.153424084186553955e-01 7.055609486997127533e-03 2.618648810312151909e-03 -7.838102173991501331e-04 -6.582977622747421265e-02 2.631224878132343292e-02 -2.150759845972061157e-01 -2.264020405709743500e-02 2.514911442995071411e-02 2.436701804399490356e-01 2.484972327947616577e-01 -2.631098330020904541e-01
2.418740279972553253e-02 2.726242840290069580e-01 -4.468575716018676758e-01 1.241838932037353516e-01 1.083913445472717285e-01 -1.464824229478836060e-01 1.739736087620258331e-02 2.026771381497383118e-02 1.724065691232681274e-01 2.287125289440155029e-01 1.466754674911499023e-01 -1.061689481139183044e-01 -2.205966860055923462e-01 2.155816704034805298e-01 -1.160588636994361877e-01 4.939539730548858643e-02 7.471466064453125000e-02 -5.083236098289489746e-02 8.501618355512619019e-02 -7.962600141763687134e-02 2.975884079933166504e-01 -8.138734102249145508e-02 -1.457880530506372452e-02 -4.217342734336853027e-01 -1.865148395299911499e-01 -1.096860319375991821e-01 -1.626879125833511353e-01 -7.564130425453186035e-02 -7.448604702949523926e-02 -9.248346835374832153e-02 -4.336568713188171387e-02 -2.454026043415069580e-01
2.228315323591232300e-01 2.933463826775550842e-02 -1.981932073831558228e-01 2.902344167232513428e-01 6.263891700655221939e-03 -1.314098685979843140e-01 -4.877852275967597961e-03 -1.991967111825942993e-01 1.096788570284843445e-01 4.701693654060363770e-01 -9.994086623191833496e-02 1.137099936604499817e-01 -1.499404013156890869e-01 1.326153576374053955e-01 4.595065489411354065e-02 -2.759744226932525635e-01 1.026587635278701782e-01 -7.290995121002197266e-02 -8.748767897486686707e-03 1.240236386656761169e-01 3.710849881172180176e-01 2.197671681642532349e-01 3.531581759452819824e-01 2.413223497569561005e-02 1.484627872705459595e-01 6.092296913266181946e-02 5.684651061892509460e-02 6.674872338771820068e-02 -1.114966906607151031e-02 3.868957981467247009e-02 -1.151188835501670837e-01 -6.064547225832939148e-02
1.584126986563205719e-02 -1.020764186978340149e-01 -5.569653585553169250e-02 2.320226281881332397e-01 -2.138540148735046387e-01 -2.737443745136260986e-01 1.029212847352027893e-01 1.499859690666198730e-01 3.415600657463073730e-01 3.425548970699310303e-01 -2.856270037591457367e-02 -2.270016632974147797e-02 -2.104717046022415161e-01 -2.466450482606887817e-01 -1.126327924430370331e-02 -7.508428394794464111e-02 3.153856694698333740e-01 1.626398265361785889e-01 1.700289361178874969e-02 1.074529215693473816e-01 2.037507146596908569e-01 1.256869137287139893e-01 1.765789687633514404e-01 -2.242023795843124390e-01 -2.823593318462371826e-01 -2.466998435556888580e-02 -1.952172368764877319e-01 4.967054724693298340e-02 -1.047100350260734558e-01 -7.208720315247774124e-03 1.014392524957656860e-01 1.169102415442466736e-01
1.164471432566642761e-01 -2.333368360996246338e-01 -3.543513119220733643e-01 -5.457346141338348389e-02 1.912547796964645386e-01 -2.709484100341796875e-01 -1.910704188048839569e-03 -2.581572234630584717e-01 -7.697898149490356445e-02 -9.666290879249572754e-02 7.932747900485992432e-02 -5.601353943347930908e-02 9.112553298473358154e-02 2.119495719671249390e-01 2.108760178089141846e-02 -1.774213165044784546e-01 2.120037525892257690e-01 1.589849591255187988e-01 2.984146401286125183e-02 -8.664125949144363403e-02 2.382169663906097412e-01 1.068862527608871460e-01 3.972064256668090820e-01 -4.212016239762306213e-02 -4.084209799766540527e-01 -2.740873582661151886e-02 -1.483139097690582275e-01 -9.982468932867050171e-02 -8.268091827630996704e-03 1.898265071213245392e-02 -1.026063859462738037e-01 1.205990742892026901e-02
2.695096433162689209e-01 6.012755259871482849e-02 -2.783580124378204346e-01 -3.912267833948135376e-02 -1.021200884133577347e-02 -2.035134434700012207e-01 2.368038296699523926e-01 -5.349901504814624786e-03 3.705830872058868408e-02 1.154422834515571594e-01 -7.504905015230178833e-02 -6.152908876538276672e-02 -4.097248017787933350e-01 5.835176631808280945e-02 1.365828514099121094e-01 -9.602034091949462891e-02 1.523699313402175903e-01 1.184448692947626114e-02 -8.444614708423614502e-03 1.030448004603385925e-01 1.357845067977905273e-01 -6.692766398191452026e-02 4.657996818423271179e-02 -3.666621446609497070e-01 -4.031497836112976074e-01 1.131994929164648056e-02 -2.450337707996368408e-01 5.233323201537132263e-02 -2.115052938461303711e-01 1.217782273888587952e-01 -1.790028214454650879e-01 -1.149679273366928101e-01
3.079598955810070038e-02 1.274493895471096039e-02 -2.573110163211822510e-01 1.953816413879394531e-01 -1.117112338542938232e-01 1.040115207433700562e-02 9.690234065055847168e-02 -6.534609943628311157e-02 7.128096651285886765e-03 4.874184727668762207e-01 1.871639192104339600e-01 -2.647053897380828857e-01 -2.247215807437896729e-01 1.095672026276588440e-01 2.545576095581054688e-01 -2.025771141052246094e-01 3.256426379084587097e-02 1.812679469585418701e-01 -6.078089773654937744e-02 4.519077390432357788e-02 1.802783310413360596e-01 -3.173417150974273682e-01 2.052930891513824463e-01 5.426491796970367432e-02 -2.374408245086669922e-01 1.699979454278945923e-01 -4.277857765555381775e-02 1.290304660797119141e-01 9.436693042516708374e-02 8.640820160508155823e-03 -1.465065926313400269e-01 -7.098209857940673828e-02
3.382519632577896118e-02 1.939412765204906464e-02 -1.935007721185684204e-01 1.278790682554244995e-01 2.190728336572647095e-01 -2.063197493553161621e-01 -2.194797247648239136e-01 3.982370719313621521e-02 -2.669197320938110352e-01 1.520659327507019043e-01 2.446988821029663086e-01 -5.335476249456405640e-02 -3.204333037137985229e-02 6.321968138217926025e-02 -1.129565760493278503e-02 -2.448965460062026978e-01 2.278923243284225464e-01 1.565259546041488647e-01 8.113369345664978027e-02 3.490735590457916260e-02 1.585620641708374023e-01 -7.817678153514862061e-02 9.301684051752090454e-02 -2.185511961579322815e-02 -3.521386384963989258e-01 1.554118990898132324e-01 -3.318378925323486328e-01 7.697679102420806885e-02 2.136645615100860596e-01 -1.722466051578521729e-01 -1.215060800313949585e-01 -3.213176727294921875e-01
1.407860070466995239e-01 5.217326804995536804e-03 -3.837287425994873047e-02 1.975419931113719940e-02 -2.286064326763153076e-01 -5.606077611446380615e-02 -1.339922398328781128e-01 -1.983580887317657471e-01 1.374763548374176025e-01 6.149459257721900940e-02 2.904568612575531006e-01 5.099234730005264282e-02 -4.016697704792022705e-01 -7.530690729618072510e-02 -2.913226746022701263e-02 -1.061762794852256775e-01 3.045466244220733643e-01 8.795657753944396973e-02 6.926043331623077393e-02 4.935729317367076874e-03 2.311562001705169678e-01 -1.798513159155845642e-02 1.089106276631355286e-01 -8.285921066999435425e-02 -4.444814622402191162e-01 -1.149004772305488586e-01 -2.066034078598022461e-01 -6.649629678577184677e-03 -2.477855831384658813e-01 -1.429130434989929199e-01 -2.240821570158004761e-01 -1.161343306303024292e-01
1.042315065860748291e-01 -2.148849517107009888e-01 -3.414468467235565186e-01 8.069586753845214844e-02 3.805614262819290161e-02 -7.008901983499526978e-02 9.065884351730346680e-02 -5.981149524450302124e-02 2.699662148952484131e-01 7.958189398050308228e-02 -5.442260578274726868e-02 -1.517489273101091385e-02 -1.341437995433807373e-01 -1.129387840628623962e-01 -1.167304962873458862e-01 -3.063650727272033691e-01 2.182550877332687378e-01 -5.276132840663194656e-03 2.420474588871002197e-01 -5.643758922815322876e-02 3.939851745963096619e-02 2.321679331362247467e-02 -4.629258066415786743e-02 -1.197636649012565613e-01 -5.878199934959411621e-01 -3.688079491257667542e-02 -2.837502062320709229e-01 5.821770429611206055e-02 1.251941267400979996e-02 6.824363023042678833e-02 1.104374080896377563e-01 -7.241256535053253174e-02
1.798270940780639648e-01 -2.075658887624740601e-01 1.060115769505500793e-01 1.106712296605110168e-01 -5.120833404362201691e-03 -2.187345474958419800e-01 7.069200277328491211e-02 -2.771467268466949463e-01 1.938794553279876709e-02 2.803474962711334229e-01 -1.003821417689323425e-01 1.209378242492675781e-01 -2.361038327217102051e-02 -1.487971544265747070e-01 -1.074544861912727356e-01 -1.171845048666000366e-01 1.113684996962547302e-01 7.957527786493301392e-02 1.612278819084167480e-01 2.178090810775756836e-01 1.872054487466812134e-01 1.934152692556381226e-01 4.103124439716339111e-01 -2.099577784538269043e-01 -2.133724987506866455e-01 -1.022409647703170776e-01 2.535234019160270691e-02 7.294306065887212753e-03 -3.586964011192321777e-01 -1.534045785665512085e-01 -1.447055637836456299e-01 -1.135177984833717346e-01
1.621525287628173828e-01 -2.195757627487182617e-01 9.584479033946990967e-02 1.637645065784454346e-02 -1.295421272516250610e-01 -2.511071562767028809e-01 2.110215872526168823e-01 2.019127905368804932e-01 4.501682221889495850e-01 5.253690760582685471e-04 2.888070344924926758e-01 -4.722275584936141968e-02 -1.097601205110549927e-01 8.288728445768356323e-02 -6.877870112657546997e-02 -9.685482829809188843e-02 1.409174799919128418e-01 1.328300088644027710e-01 2.687815725803375244e-01 -8.666510879993438721e-02 5.558378249406814575e-02 8.208648115396499634e-02 1.094761043787002563e-01 -2.220848500728607178e-01 -3.571391701698303223e-01 1.063079386949539185e-01 -2.116856276988983154e-01 7.707329094409942627e-02 -1.862268894910812378e-01 -7.874377071857452393e-03 -1.290997415781021118e-01 -1.353238336741924286e-02
-2.033553570508956909e-01 1.413937211036682129e-01 1.192958373576402664e-02 1.247773393988609314e-01 -9.851029515266418457e-02 -2.965127527713775635e-01 9.745014458894729614e-02 1.095480993390083313e-01 1.924974173307418823e-01 2.311594933271408081e-01 6.525063514709472656e-02 1.744862645864486694e-01 -1.853781640529632568e-01 -2.049012631177902222e-01 3.201949596405029297e-02 4.090778157114982605e-02 3.784264624118804932e-01 1.442827582359313965e-01 2.564249038696289062e-01 -1.168972849845886230e-01 2.652918994426727295e-01 -5.638492852449417114e-02 1.240341886878013611e-01 -2.549675107002258301e-02 -3.427717983722686768e-01 1.324864774942398071e-01 -9.599494934082031250e-02 1.461352407932281494e-01 -1.360459923744201660e-01 -2.507757842540740967e-01 1.338586211204528809e-01 -4.015880078077316284e-02
5.527990311384201050e-02 1.662942767143249512e-01 1.732444018125534058e-01 9.003347158432006836e-02 1.702629029750823975e-01 -2.706081271171569824e-01 -7.914575189352035522e-02 4.605677723884582520e-02 2.010612785816192627e-01 6.668505817651748657e-02 8.568935096263885498e-02 -1.477957367897033691e-01 -8.390284329652786255e-02 -3.620688915252685547e-01 1.676088720560073853e-01 -1.584344208240509033e-01 5.542490258812904358e-02 3.465478867292404175e-02 2.746145054697990417e-02 -1.261733323335647583e-01 3.165365159511566162e-01 1.080777421593666077e-01 1.240188162773847580e-02 -1.831018030643463135e-01 -7.179371267557144165e-02 1.610105186700820923e-01 -1.680001802742481232e-02 8.133126050233840942e-02 -5.866590887308120728e-02 2.121177315711975098e-01 -5.390676856040954590e-01 -1.080393046140670776e-01
8.989664167165756226e-02 -1.145349815487861633e-01 -2.535586357116699219e-01 -4.642157256603240967e-02 2.411804348230361938e-01 -2.467195987701416016e-01 -5.178908631205558777e-02 -1.120890810852870345e-04 8.894859813153743744e-03 2.351568341255187988e-01 6.676392257213592529e-02 4.928744584321975708e-02 -1.434982847422361374e-02 9.549079090356826782e-02 2.109126299619674683e-01 -2.192005068063735962e-01 2.870843708515167236e-01 5.424923729151487350e-03 7.497739791870117188e-02 8.442665636539459229e-02 -1.887560449540615082e-02 1.138394400477409363e-01 1.871493160724639893e-01 -8.806269615888595581e-02 -3.530782461166381836e-01 -1.492018401622772217e-01 -1.405140459537506104e-01 9.571105986833572388e-02 -2.940544188022613525e-01 -1.574120670557022095e-02 -4.038767516613006592e-01 -2.226129472255706787e-01
1.747785210609436035e-01 -2.408141940832138062e-01 -2.463849037885665894e-01 8.860742300748825073e-02 5.167250335216522217e-02 -3.489520847797393799e-01 -5.420019477605819702e-02 -5.783210694789886475e-02 -8.015352301299571991e-03 2.260719686746597290e-01 2.636258602142333984e-01 -1.076623611152172089e-02 -9.316198527812957764e-02 -1.439498066902160645e-01 -2.301808446645736694e-02 5.606586486101150513e-02 -7.721658796072006226e-02 -1.768758445978164673e-01 -2.206308543682098389e-01 -8.451987057924270630e-02 4.520275592803955078e-01 2.167567163705825806e-01 4.235946014523506165e-02 5.285742878913879395e-02 -3.311143815517425537e-02 1.125102564692497253e-01 -4.221970140933990479e-01 3.773293271660804749e-02 -3.022703528404235840e-02 -3.852926939725875854e-02 -6.708020716905593872e-02 9.500791877508163452e-02
4.774919524788856506e-02 5.487659946084022522e-02 -3.310498297214508057e-01 9.339495748281478882e-02 -1.154254600405693054e-01 -3.787836432456970215e-01 -1.764544844627380371e-02 3.555465862154960632e-02 -3.402087837457656860e-02 3.056379258632659912e-01 -6.589366495609283447e-02 2.507825791835784912e-01 -2.616294324398040771e-01 7.435224205255508423e-02 2.165468782186508179e-02 -3.007898032665252686e-01 1.580556035041809082e-01 -6.749952584505081177e-02 1.153550520539283752e-01 -4.917204752564430237e-02 2.506460845470428467e-01 3.341524899005889893e-01 2.351501435041427612e-01 -1.308268308639526367e-01 9.173477068543434143e-03 3.755470365285873413e-02 -1.676135808229446411e-01 -2.183071076869964600e-01 7.375169545412063599e-02 -4.046428203582763672e-02 -1.046693846583366394e-01 -6.208793073892593384e-02
1.787405014038085938e-01 -6.796891242265701294e-02 7.338903099298477173e-02 2.948100566864013672e-01 -1.426765471696853638e-01 -2.511237263679504395e-01 2.221512347459793091e-01 7.275717332959175110e-03 2.234511822462081909e-01 3.252008855342864990e-01 5.819573998451232910e-02 -2.074300944805145264e-01 -2.123347967863082886e-01 -3.996278718113899231e-02 -7.460697740316390991e-02 -3.546466305851936340e-02 3.646476268768310547e-01 4.680876433849334717e-02 -2.816613577306270599e-02 -1.738260313868522644e-02 1.224618479609489441e-01 1.044805347919464111e-01 3.433887362480163574e-01 -1.000059694051742554e-01 -1.877731978893280029e-01 9.217048436403274536e-02 -6.005350872874259949e-02 2.355440407991409302e-01 -2.899535596370697021e-01 1.601228304207324982e-02 4.331173747777938843e-02 -5.975720286369323730e-02
-1.389769762754440308e-01 1.758953332901000977e-01 8.154632896184921265e-02 8.810941129922866821e-02 -1.703934371471405029e-01 -3.602883219718933105e-02 1.724761575460433960e-01 -6.065227463841438293e-02 -1.501781493425369263e-02 2.004950791597366333e-01 1.633361428976058960e-01 -2.103674411773681641e-01 6.694619357585906982e-02 -1.580244153738021851e-01 1.428087651729583740e-01 -1.314050406217575073e-01 -3.090255334973335266e-02 -1.788763701915740967e-01 2.205735743045806885e-01 4.142130538821220398e-02 2.285253554582595825e-01 3.303935006260871887e-02 3.934151232242584229e-01 -1.373964846134185791e-01 -2.054416090250015259e-01 1.551765650510787964e-01 -3.596940338611602783e-01 4.334766417741775513e-02 1.998700052499771118e-01 -7.262283563613891602e-02 -2.987860739231109619e-01 -2.253296226263046265e-01
3.842626512050628662e-02 5.359448492527008057e-02 -4.305448755621910095e-02 -4.971981979906558990e-03 -9.372822195291519165e-02 -1.492403447628021240e-01 -1.353785395622253418e-01 -2.441464513540267944e-01 4.624896869063377380e-02 3.774239718914031982e-01 -1.198651567101478577e-01 7.984497398138046265e-02 -7.865048944950103760e-02 1.556910481303930283e-02 2.125276625156402588e-01 -1.872403919696807861e-01 2.920980155467987061e-01 1.940747946500778198e-01 2.285533845424652100e-01 -1.446768790483474731e-01 2.239975780248641968e-01 4.025989025831222534e-02 -1.837574392557144165e-01 -3.028630018234252930e-01 -3.299573957920074463e-01 -7.000716775655746460e-02 -2.477476559579372406e-02 4.187105968594551086e-02 -2.614244520664215088e-01 3.647112473845481873e-02 -2.305512577295303345e-01 -1.427747458219528198e-01
1.691660135984420776e-01 -1.732015311717987061e-01 -1.026930138468742371e-01 2.551894485950469971e-01 -2.004404813051223755e-01 -2.089828252792358398e-01 -4.147731140255928040e-02 -2.231504768133163452e-01 2.530980855226516724e-02 3.534694761037826538e-02 6.825000792741775513e-02 -8.091342449188232422e-02 -2.546229660511016846e-01 2.726806998252868652e-01 1.498469859361648560e-01 -1.764302998781204224e-01 5.640377476811408997e-02 -4.096031654626131058e-03 1.197763457894325256e-01 2.121054381132125854e-01 3.345863521099090576e-01 -1.126373279839754105e-02 4.364686608314514160e-01 -2.258497178554534912e-01 4.224472492933273315e-02 9.129532426595687866e-02 4.473301768302917480e-02 1.159024909138679504e-01 -1.212620362639427185e-01 1.126419007778167725e-02 -1.450871378183364868e-01 -2.166304439306259155e-01
1.412895023822784424e-01 1.912409961223602295e-01 -4.183936491608619690e-02 3.749501109123229980e-01 5.096809193491935730e-02 1.141693349927663803e-02 -4.358756169676780701e-02 8.420634269714355469e-02 -1.375778019428253174e-01 1.572617441415786743e-01 2.446088194847106934e-01 -2.243960350751876831e-01 -1.650730520486831665e-01 -2.249288856983184814e-01 3.633075356483459473e-01 -1.277355700731277466e-01 1.042942553758621216e-01 -7.361876964569091797e-02 1.292641609907150269e-01 -9.960777312517166138e-02 2.566607594490051270e-01 1.723464429378509521e-01 -4.353715479373931885e-02 -8.143743872642517090e-02 -9.446623921394348145e-02 1.847068518400192261e-01 -3.378073573112487793e-01 2.634657323360443115e-01 1.087420880794525146e-01 1.224967539310455322e-01 -6.443718820810317993e-02 -6.946986913681030273e-02
1.265013217926025391e-01 -8.568905293941497803e-03 -1.990455389022827148e-01 2.926767431199550629e-02 8.636380732059478760e-02 -2.066878080368041992e-01 5.224871635437011719e-02 9.805703535676002502e-03 2.921821177005767822e-01 4.385171830654144287e-01 6.120637431740760803e-02 3.857017159461975098e-01 -1.915592849254608154e-01 6.881622225046157837e-02 -1.862568221986293793e-02 -1.127490028738975525e-02 1.208891496062278748e-01 1.505232751369476318e-01 7.290349155664443970e-02 -1.214964538812637329e-01 2.469955682754516602e-01 -1.774781942367553711e-01 1.986219286918640137e-01 -7.461495697498321533e-02 -2.489830404520034790e-01 -5.661174282431602478e-02 6.244597211480140686e-02 9.532372653484344482e-02 -4.019670560956001282e-02 2.501635849475860596e-01 -2.200884222984313965e-01 -1.807429194450378418e-01
2.325649932026863098e-02 -1.009998843073844910e-01 -2.520381510257720947e-01 -2.082487801089882851e-03 9.943965077400207520e-02 -1.243080943822860718e-01 -4.245981201529502869e-02 -1.542669534683227539e-01 -9.365209192037582397e-02 6.493528187274932861e-02 2.355504035949707031e-01 -1.625573635101318359e-02 -4.012855235487222672e-03 2.879702746868133545e-01 4.948931187391281128e-02 -2.143912017345428467e-01 2.209755927324295044e-01 -1.641546562314033508e-02 -1.818984746932983398e-01 -1.257601380348205566e-01 4.622885286808013916e-01 1.782681047916412354e-01 3.333120644092559814e-01 -4.203865677118301392e-02 -2.856720983982086182e-01 -1.402807533740997314e-01 -2.430553436279296875e-01 -2.008204534649848938e-02 1.391249001026153564e-01 1.619053632020950317e-01 -2.929793111979961395e-02 -1.055787652730941772e-01
6.228521838784217834e-02 -4.983105510473251343e-02 -6.998220086097717285e-02 1.283206939697265625e-01 1.143061369657516479e-01 -1.386214643716812134e-01 4.689471051096916199e-02 1.983653157949447632e-01 2.828831411898136139e-02 3.621249496936798096e-01 1.463646143674850464e-01 -8.554937690496444702e-02 1.556486040353775024e-01 1.473746448755264282e-01 -1.942993253469467163e-01 -1.618669778108596802e-01 -1.588962972164154053e-02 2.148059010505676270e-01 3.748783096671104431e-02 1.448589656502008438e-02 4.725525975227355957e-01 3.194191753864288330e-01 -2.694415673613548279e-02 -2.749891877174377441e-01 -1.494002789258956909e-01 5.757514759898185730e-02 -7.763549685478210449e-02 -1.068871766328811646e-01 -9.315019100904464722e-02 -9.338828176259994507e-02 4.869186878204345703e-02 -3.395931720733642578e-01
3.668664395809173584e-01 -1.080931797623634338e-01 -7.593574002385139465e-03 2.987965941429138184e-01 -1.865270435810089111e-01 -8.881568908691406250e-02 1.813069283962249756e-01 1.127087175846099854e-01 -7.404149323701858521e-02 9.236293286085128784e-02 5.931764096021652222e-02 -6.924118846654891968e-02 -1.345324963331222534e-01 -1.585068851709365845e-01 1.688706576824188232e-01 -2.273931652307510376e-01 5.186376348137855530e-02 8.790594339370727539e-02 -1.204776987433433533e-01 -3.146405220031738281e-01 2.081297338008880615e-01 1.041589304804801941e-01 2.307156622409820557e-01 3.868038766086101532e-03 -2.754115462303161621e-01 2.171149402856826782e-01 -1.794789731502532959e-01 -2.564341425895690918e-01 2.428681999444961548e-01 -3.855429589748382568e-02 -2.852501533925533295e-02 -1.294920146465301514e-01
2.819964885711669922e-01 1.957734376192092896e-01 -1.114658266305923462e-02 1.156792882829904556e-02 3.810451328754425049e-01 1.050315797328948975e-01 -3.539127483963966370e-02 1.580013036727905273e-01 -9.435345977544784546e-02 1.669214516878128052e-01 -4.618173837661743164e-02 3.511008992791175842e-02 -2.261532545089721680e-01 -2.919388711452484131e-01 1.433086246252059937e-01 -1.857674866914749146e-01 3.175241947174072266e-01 3.560949862003326416e-02 1.873772144317626953e-01 -8.612763881683349609e-02 2.669518589973449707e-01 8.714837580919265747e-02 1.347233802080154419e-01 1.506274100393056870e-02 -1.276993453502655029e-01 6.374061573296785355e-03 -2.954547405242919922e-01 -7.351408153772354126e-02 1.118494495749473572e-01 -2.974347770214080811e-01 -7.660386711359024048e-02 -1.007601469755172729e-01
-1.899262815713882446e-01 -7.823304831981658936e-02 -2.999537065625190735e-02 2.779227197170257568e-01 5.046975985169410706e-02 -3.335839509963989258e-01 1.440373063087463379e-01 -1.822210997343063354e-01 -2.650962024927139282e-02 4.784719645977020264e-02 1.600976884365081787e-01 -1.188843026757240295e-01 -1.837259232997894287e-01 7.503461092710494995e-03 6.986784189939498901e-02 -1.170076280832290649e-01 2.755030989646911621e-01 3.975350260734558105e-01 -2.139906026422977448e-02 -8.825154602527618408e-02 2.571752667427062988e-01 -2.234069854021072388e-01 3.298400938510894775e-01 7.526428252458572388e-02 -4.463249817490577698e-02 -7.550504524260759354e-03 -1.446480583399534225e-02 2.205408066511154175e-01 -2.906430661678314209e-01 -6.762759387493133545e-02 -6.057132780551910400e-02 2.111469395458698273e-02
-3.973082825541496277e-02 -2.237529456615447998e-01 -1.884269714355468750e-01 7.874527014791965485e-03 -8.062456548213958740e-02 -3.005067408084869385e-01 8.947652578353881836e-02 -2.439214587211608887e-01 -8.102921396493911743e-02 3.001139461994171143e-01 1.203890219330787659e-01 -1.484993547201156616e-01 1.151694357395172119e-02 7.345084100961685181e-02 -5.769792199134826660e-02 -6.989905238151550293e-02 2.062958925962448120e-01 5.347926169633865356e-02 -7.473989576101303101e-02 -1.942927688360214233e-01 2.953092753887176514e-01 2.598371207714080811e-01 2.049841135740280151e-01 2.111617624759674072e-01 -1.463245749473571777e-01 -1.132985297590494156e-02 -4.422536194324493408e-01 -1.787124872207641602e-01 3.700403124094009399e-02 -1.422229111194610596e-01 2.677105553448200226e-02 9.764897637069225311e-03
-7.238493114709854126e-02 -1.296080350875854492e-01 8.213599771261215210e-02 2.557314634323120117e-01 3.043791055679321289e-01 -1.932153850793838501e-01 -1.609743945300579071e-02 2.593849226832389832e-02 -1.056442707777023315e-01 5.850787460803985596e-02 7.944472879171371460e-02 -2.720286250114440918e-01 -1.827987134456634521e-01 -1.447863429784774780e-01 1.767110973596572876e-01 -8.770953118801116943e-02 2.175407260656356812e-01 3.419327139854431152e-01 2.343442738056182861e-01 1.958308368921279907e-02 1.709078550338745117e-01 -2.930175662040710449e-01 2.195395529270172119e-01 -5.096578598022460938e-02 -1.090802177786827087e-01 -1.047418862581253052e-01 -3.573645353317260742e-01 -1.590379625558853149e-01 3.792757540941238403e-02 1.431280374526977539e-01 -1.653951592743396759e-02 -5.689743161201477051e-02
5.742245912551879883e-02 -7.775753736495971680e-02 9.183089435100555420e-02 2.047448307275772095e-01 2.833287045359611511e-02 -1.355156600475311279e-01 3.720647096633911133e-02 -2.431338280439376831e-01 9.732016921043395996e-02 1.805842518806457520e-01 1.591810584068298340e-01 6.208776682615280151e-02 -2.222401946783065796e-01 -6.277021020650863647e-02 -1.097045093774795532e-01 1.701757498085498810e-02 3.218978941440582275e-01 2.271773964166641235e-01 2.488964647054672241e-01 -2.849517762660980225e-01 9.745687246322631836e-02 9.551914781332015991e-02 3.039606511592864990e-01 4.107300937175750732e-02 -9.800767153501510620e-02 -6.862927228212356567e-02 2.298736199736595154e-02 -1.598705053329467773e-01 -3.055918216705322266e-01 2.776230573654174805e-01 -2.971931397914886475e-01 -1.159470528364181519e-01
7.106819003820419312e-02 1.801981963217258453e-02 1.061151027679443359e-01 -3.494297852739691734e-03 -7.039909809827804565e-02 -3.887236118316650391e-01 8.251350373029708862e-03 -7.321287691593170166e-02 -4.243664070963859558e-02 2.819420397281646729e-01 2.865897715091705322e-01 1.018243059515953064e-01 -2.410865575075149536e-02 1.674394905567169189e-01 1.247159466147422791e-01 -4.696421623229980469e-01 2.254420891404151917e-02 1.026777848601341248e-01 2.463644146919250488e-01 -1.617792397737503052e-01 -9.736526757478713989e-02 1.047396212816238403e-01 2.568066120147705078e-01 -9.022384881973266602e-02 -1.992449611425399780e-01 2.533043734729290009e-02 -2.725078761577606201e-01 4.656058922410011292e-02 -1.811877638101577759e-01 -2.027762122452259064e-03 9.486092627048492432e-02 1.796464920043945312e-01
5.947671458125114441e-02 -4.428118839859962463e-02 -6.485578604042530060e-03 -1.511409282684326172e-01 7.029797881841659546e-02 -2.981464862823486328e-01 -1.754044294357299805e-01 -5.231716483831405640e-02 -4.617133364081382751e-02 9.381133317947387695e-02 1.503230780363082886e-01 -2.301271259784698486e-01 4.314362630248069763e-02 1.333017051219940186e-01 1.547184437513351440e-01 -3.893388509750366211e-01 1.843914985656738281e-01 1.650902256369590759e-02 6.328026950359344482e-02 -9.312141686677932739e-02 2.457484751939773560e-01 -2.724200300872325897e-02 3.300627768039703369e-01 -2.588132917881011963e-01 -2.766929864883422852e-01 -1.792599111795425415e-01 -2.542906105518341064e-01 1.304101496934890747e-01 -2.782496809959411621e-01 -3.374580293893814087e-02 7.917901128530502319e-02 5.860292911529541016e-02
2.674607336521148682e-01 -4.114402458071708679e-02 -1.636139601469039917e-01 3.195402771234512329e-02 -2.820538878440856934e-01 -4.764534533023834229e-04 2.108490765094757080e-01 7.841418683528900146e-02 -6.871654838323593140e-02 1.272795498371124268e-01 1.366749554872512817e-01 -1.656862050294876099e-01 -1.148636341094970703e-01 -2.908223867416381836e-01 3.049411475658416748e-01 -3.109597861766815186e-01 9.367112815380096436e-02 -7.238192111253738403e-02 3.715636581182479858e-02 -2.315346896648406982e-01 3.845685422420501709e-01 2.383819669485092163e-01 -1.157986447215080261e-01 5.169826373457908630e-02 -6.398089230060577393e-02 2.359051257371902466e-01 -1.553334742784500122e-01 -1.530141979455947876e-01 -1.013727951794862747e-02 -5.959531664848327637e-02 -6.681057065725326538e-02 -9.540653228759765625e-02
6.494843959808349609e-02 1.315014958381652832e-01 -3.099019229412078857e-01 2.747430205345153809e-01 2.425469309091567993e-01 -1.516369134187698364e-01 2.468804083764553070e-02 -7.488876581192016602e-02 1.251272391527891159e-02 2.396295517683029175e-01 2.006334960460662842e-01 -1.100632026791572571e-01 -1.604532301425933838e-01 2.739028930664062500e-01 -3.580779954791069031e-02 -1.648782044649124146e-01 6.735550612211227417e-02 2.658898830413818359e-01 -9.608861804008483887e-02 -1.089942976832389832e-01 4.392582178115844727e-01 3.171760216355323792e-02 -7.349822670221328735e-02 6.347517669200897217e-02 -1.768276989459991455e-01 -3.259897977113723755e-02 -6.930124014616012573e-02 6.945076398551464081e-03 -7.909291982650756836e-02 -2.353408485651016235e-01 -1.352122426033020020e-01 -2.508130371570587158e-01
1.634722948074340820e-01 6.863098591566085815e-03 -1.492285281419754028e-01 1.996460184454917908e-02 2.015395462512969971e-02 -1.295854151248931885e-01 -1.109888404607772827e-01 -2.457080632448196411e-01 -9.725685417652130127e-02 3.054551780223846436e-01 -2.244772762060165405e-02 6.317795813083648682e-02 -1.207658834755420685e-02 5.252335593104362488e-02 1.525141149759292603e-01 -1.521134823560714722e-01 3.252899348735809326e-01 2.420204877853393555e-02 2.488342970609664917e-01 -2.579512298107147217e-01 1.665505021810531616e-01 3.016761317849159241e-02 -1.047520488500595093e-01 -1.588325947523117065e-01 -4.481352567672729492e-01 -1.576416790485382080e-01 -4.933107644319534302e-03 1.805340945720672607e-01 -1.750243157148361206e-01 8.537710458040237427e-02 -3.086301088333129883e-01 -1.137402579188346863e-01
2.857963144779205322e-01 -1.630030125379562378e-01 -4.223041981458663940e-02 -1.012426987290382385e-01 -3.615667298436164856e-02 -2.786675393581390381e-01 1.361657232046127319e-01 7.992377132177352905e-02 1.601867824792861938e-01 3.357070088386535645e-01 1.411135345697402954e-01 1.041556522250175476e-01 -1.798033267259597778e-01 5.989751964807510376e-02 2.173504233360290527e-01 -2.211232930421829224e-01 2.504158020019531250e-01 1.160507798194885254e-01 -3.779490664601325989e-02 -2.140464335680007935e-01 1.226178556680679321e-01 -1.534591466188430786e-01 -2.983999997377395630e-02 -8.093045651912689209e-02 -5.871809646487236023e-02 -2.417198866605758667e-01 -6.890700012445449829e-02 -4.710178356617689133e-03 9.477728605270385742e-02 3.307374417781829834e-01 -2.872833609580993652e-01 -1.940558850765228271e-01
1.272215247154235840e-01 1.246062815189361572e-01 1.688784807920455933e-01 1.036381497979164124e-01 -1.319799385964870453e-02 -2.599705457687377930e-01 1.313468068838119507e-01 9.876298904418945312e-02 -1.339464783668518066e-01 1.809058785438537598e-01 1.960819363594055176e-01 -1.641428768634796143e-01 1.672968268394470215e-01 -1.605964303016662598e-01 3.130329251289367676e-01 -5.054562911391258240e-02 1.311732530593872070e-01 2.007601223886013031e-02 1.042425259947776794e-01 -1.657775789499282837e-01 4.094990435987710953e-03 -5.466338992118835449e-02 3.279263675212860107e-01 -1.528034955263137817e-01 -2.082429230213165283e-01 4.140403587371110916e-03 -1.562067270278930664e-01 -2.293621152639389038e-01 1.581065356731414795e-01 -1.280954033136367798e-01 -4.288187623023986816e-01 -1.683730781078338623e-01
3.820117563009262085e-02 -2.062923610210418701e-01 -1.169016808271408081e-01 1.001310814172029495e-02 -3.307401016354560852e-02 -1.485096663236618042e-01 -2.459305822849273682e-01 -4.346594214439392090e-03 -2.690883874893188477e-01 7.644741982221603394e-02 3.675349056720733643e-02 -6.460872292518615723e-02 -7.999767363071441650e-02 2.981163561344146729e-01 9.950953722000122070e-02 -1.628097705543041229e-02 2.264315783977508545e-01 -1.618036031723022461e-01 9.905443340539932251e-02 -1.242715399712324142e-02 5.079463124275207520e-01 -7.782767713069915771e-02 4.227201044559478760e-01 -6.024726107716560364e-02 -1.959233582019805908e-01 3.649518266320228577e-02 -1.947135925292968750e-01 9.591709077358245850e-02 3.510785475373268127e-02 -1.076528728008270264e-01 -5.337421968579292297e-02 -1.817736774682998657e-01
1.118647605180740356e-01 -4.102593660354614258e-02 -2.722209692001342773e-01 1.715023964643478394e-01 1.170570477843284607e-01 -3.292059004306793213e-01 2.611814439296722412e-01 -3.149347007274627686e-02 1.423039883375167847e-01 2.658664286136627197e-01 9.409779310226440430e-02 -4.769881814718246460e-02 1.769953779876232147e-02 3.648270666599273682e-02 4.559243842959403992e-02 3.400501236319541931e-02 -7.019045948982238770e-02 2.392473630607128143e-02 9.089238196611404419e-02 1.119967028498649597e-01 3.864378035068511963e-01 -1.293863803148269653e-01 3.591743111610412598e-01 9.985911846160888672e-02 -1.239683702588081360e-01 4.397563636302947998e-02 -3.716114461421966553e-01 -1.686033010482788086e-01 2.151695489883422852e-01 -1.001124829053878784e-02 -9.437954425811767578e-02 1.164849698543548584e-01
3.348798304796218872e-02 -2.864291071891784668e-01 7.069620490074157715e-02 3.944202512502670288e-02 2.993780933320522308e-02 -2.339092940092086792e-01 3.534973412752151489e-02 -2.356228530406951904e-01 9.634789079427719116e-03 1.589795053005218506e-01 1.653273552656173706e-01 -2.371512725949287415e-02 -9.184032678604125977e-02 -3.308351710438728333e-02 -4.497134312987327576e-02 -1.441736072301864624e-01 2.106575369834899902e-01 1.459941416978836060e-01 -3.702984750270843506e-02 -9.312786906957626343e-02 4.561782181262969971e-01 2.916271388530731201e-01 2.918836474418640137e-01 1.557427197694778442e-01 -1.914212107658386230e-01 3.777609393000602722e-02 -2.963026165962219238e-01 -1.241513416171073914e-01 2.201186269521713257e-01 -1.627855896949768066e-01 1.330168247222900391e-01 -7.138139568269252777e-03
1.234119534492492676e-01 1.287756413221359253e-01 -3.519288077950477600e-02 4.066931605339050293e-01 4.203292727470397949e-02 3.790622204542160034e-02 -6.470881402492523193e-02 1.753306090831756592e-01 -3.743776306509971619e-02 1.523794978857040405e-01 5.434748530387878418e-02 -4.068648815155029297e-01 -3.983899019658565521e-03 -1.666937917470932007e-01 2.246483266353607178e-01 -3.063254654407501221e-01 -3.772018104791641235e-02 1.665865927934646606e-01 1.051298622041940689e-02 3.121185861527919769e-02 1.883854717016220093e-01 1.832713782787322998e-01 -5.002966150641441345e-02 1.827800995670258999e-03 -2.116788625717163086e-01 1.180861890316009521e-01 -3.899126946926116943e-01 9.880287945270538330e-02 -2.370279282331466675e-02 2.441831976175308228e-01 -1.249052658677101135e-01 4.565340932458639145e-03
3.083261894062161446e-03 -9.807608276605606079e-02 -1.276750266551971436e-01 -2.513952739536762238e-02 -4.050311148166656494e-01 -1.752373576164245605e-01 1.226693019270896912e-01 2.237779349088668823e-01 1.084083318710327148e-01 -5.997815355658531189e-02 1.869698911905288696e-01 -1.960863918066024780e-01 -5.768344923853874207e-02 -4.032281786203384399e-02 -1.676943153142929077e-01 -1.780323237180709839e-01 2.242947518825531006e-01 2.588604390621185303e-01 2.315688282251358032e-01 -1.582851707935333252e-01 3.683388531208038330e-01 -1.449831724166870117e-01 6.752555072307586670e-02 -1.755767762660980225e-01 -3.019772768020629883e-01 -8.430463820695877075e-02 -5.453331395983695984e-02 1.613672822713851929e-01 -1.893622428178787231e-01 -4.200550727546215057e-03 -8.848500996828079224e-02 3.060920909047126770e-02
2.175282984972000122e-01 1.547277420759201050e-01 -8.345447480678558350e-02 -2.838042378425598145e-02 -2.876726388931274414e-01 -2.977819144725799561e-01 -1.027415320277214050e-01 6.567350029945373535e-02 -1.676484793424606323e-01 1.984763294458389282e-01 1.485986560583114624e-01 -1.329016685485839844e-01 5.941901728510856628e-02 1.045450195670127869e-02 -8.657525479793548584e-02 -2.971136868000030518e-01 1.882589459419250488e-01 1.338313519954681396e-01 2.366688549518585205e-01 6.011760234832763672e-02 4.570635557174682617e-01 -1.130194813013076782e-01 -2.051492780447006226e-01 -1.710288599133491516e-02 -9.742299467325210571e-02 -6.455846130847930908e-02 -9.868586063385009766e-02 -5.724334344267845154e-02 -3.353382647037506104e-01 2.671282552182674408e-02 -9.559925645589828491e-02 4.472553357481956482e-02
4.869605228304862976e-02 -8.529987931251525879e-02 -1.659737974405288696e-01 2.522952556610107422e-01 -1.760977357625961304e-01 -1.912966072559356689e-01 -2.200223356485366821e-01 2.187638282775878906e-01 -8.407621085643768311e-02 1.654736846685409546e-01 1.937955468893051147e-01 6.313586980104446411e-02 5.300811305642127991e-02 2.249553352594375610e-01 1.561573147773742676e-01 -3.078786842525005341e-02 -5.166536197066307068e-02 1.257180869579315186e-01 9.412802010774612427e-02 -2.081775069236755371e-01 4.134013652801513672e-01 1.548413783311843872e-01 6.046437472105026245e-02 -6.076496094465255737e-03 -2.415856420993804932e-01 -1.150986477732658386e-01 -3.908653184771537781e-02 2.486817166209220886e-02 1.419626027345657349e-01 5.132856220006942749e-02 -5.898103490471839905e-02 -4.596446752548217773e-01
-3.611135482788085938e-02 -1.262282021343708038e-02 -6.389377266168594360e-02 1.618284434080123901e-01 9.714312106370925903e-02 -5.304496884346008301e-01 1.084494590759277344e-01 8.838903158903121948e-02 -2.588231302797794342e-02 3.908787667751312256e-01 1.242889557033777237e-02 -3.170371055603027344e-01 -4.011330753564834595e-02 9.003544598817825317e-02 -3.761707618832588196e-02 -1.309183984994888306e-01 -6.619296967983245850e-02 6.484031677246093750e-02 1.161011457443237305e-01 5.366996675729751587e-02 2.633716166019439697e-01 3.275918662548065186e-01 2.193821072578430176e-01 -2.504875510931015015e-02 -1.152182072401046753e-01 1.801311783492565155e-02 -1.147688403725624084e-01 -1.001797467470169067e-01 2.887428700923919678e-01 -2.908516116440296173e-02 -2.959168702363967896e-02 5.657447129487991333e-02
2.828707098960876465e-01 2.094556093215942383e-01 -3.419418931007385254e-01 2.393065243959426880e-01 1.350067406892776489e-01 -6.037182360887527466e-02 -5.320151150226593018e-02 -4.163132607936859131e-02 1.833783537149429321e-01 2.371403016149997711e-02 7.694564759731292725e-02 7.054329663515090942e-02 -1.685210168361663818e-01 1.388001143932342529e-01 2.221793979406356812e-01 -4.266493320465087891e-01 -1.149963960051536560e-01 1.442335844039916992e-01 1.439165025949478149e-01 -3.304297924041748047e-01 1.604802757501602173e-01 1.579567342996597290e-01 4.718128126114606857e-03 -1.329642236232757568e-01 -1.667385175824165344e-02 -6.354382634162902832e-02 -3.060570955276489258e-01 1.223289445042610168e-01 3.823589161038398743e-02 -5.325562879443168640e-02 1.264859363436698914e-02 -4.002388939261436462e-02
3.305060043931007385e-02 1.325118094682693481e-01 -2.353883534669876099e-01 1.158222649246454239e-02 2.810164391994476318e-01 -1.398899555206298828e-01 5.203923210501670837e-02 -7.954944670200347900e-02 -3.469308465719223022e-02 2.281131893396377563e-01 -1.987373828887939453e-02 -5.834494531154632568e-02 6.857080757617950439e-02 -8.816273510456085205e-02 5.333724617958068848e-02 -2.593406438827514648e-01 3.999122679233551025e-01 1.170174777507781982e-01 8.615217357873916626e-02 -8.812953531742095947e-02 3.454987308941781521e-04 1.327430158853530884e-01 2.218366414308547974e-01 -2.299068719148635864e-01 -3.004323840141296387e-01 -2.091423720121383667e-01 -1.139183640480041504e-01 -6.988055258989334106e-02 -2.787679433822631836e-01 -1.142680868506431580e-01 -2.803333699703216553e-01 -2.211284190416336060e-01
1.725241243839263916e-01 1.163820698857307434e-01 -1.551873087882995605e-01 -9.960339218378067017e-02 1.531225512735545635e-03 1.973720453679561615e-02 -1.439575552940368652e-01 -1.356907486915588379e-01 1.377431154251098633e-01 1.939978599548339844e-01 -6.635109335184097290e-02 8.226355910301208496e-02 -2.540132701396942139e-01 -1.166978552937507629e-01 1.207468807697296143e-01 1.702759601175785065e-02 3.292959928512573242e-01 -8.231385610997676849e-03 2.427386492490768433e-01 9.562819451093673706e-02 2.612925171852111816e-01 1.708350777626037598e-01 1.663637012243270874e-01 8.188110589981079102e-02 -4.580833017826080322e-01 3.117122687399387360e-02 -2.028246410191059113e-02 2.561126351356506348e-01 -2.428098022937774658e-01 -8.105708658695220947e-02 -2.628983855247497559e-01 -5.000304803252220154e-02
5.461332574486732483e-02 2.311815693974494934e-02 -1.067220196127891541e-01 3.723905682563781738e-01 5.803002044558525085e-02 -2.715500891208648682e-01 -1.090238019824028015e-01 1.187406703829765320e-01 -1.767753660678863525e-01 3.070853650569915771e-01 1.406746059656143188e-01 6.399821490049362183e-02 -1.009889021515846252e-01 -3.370357304811477661e-02 1.194580793380737305e-01 -1.898781061172485352e-01 -4.380989819765090942e-02 1.493103206157684326e-01 -8.264820277690887451e-02 -3.180055320262908936e-01 3.667786419391632080e-01 8.354468643665313721e-02 -7.490577548742294312e-02 -3.182719647884368896e-02 -2.910782396793365479e-01 1.220017895102500916e-01 1.317945420742034912e-01 1.057553570717573166e-02 1.177696362137794495e-01 1.214174479246139526e-01 6.210752762854099274e-03 -3.258635699748992920e-01
9.207786619663238525e-02 -2.083586901426315308e-01 -3.313473239541053772e-02 3.449650108814239502e-01 -1.354611665010452271e-01 -2.090004831552505493e-01 -3.472482087090611458e-03 -1.165844276547431946e-01 1.110334172844886780e-01 8.573615550994873047e-02 -1.716536283493041992e-01 -2.118307948112487793e-01 -3.325000777840614319e-02 -6.183962896466255188e-02 6.739337742328643799e-02 -2.722964882850646973e-01 1.340216770768165588e-02 1.435833871364593506e-01 2.009118646383285522e-01 1.386140882968902588e-01 1.007135063409805298e-01 2.627055048942565918e-01 3.449482321739196777e-01 1.130491960793733597e-02 -1.509868353605270386e-01 -1.118896827101707458e-01 -8.247070759534835815e-02 7.152917236089706421e-02 -1.641489118337631226e-01 -2.729246020317077637e-01 -3.833594918251037598e-01 -2.144641987979412079e-02
6.991332024335861206e-02 3.788475319743156433e-02 -1.428374201059341431e-01 2.195037901401519775e-01 2.103579938411712646e-01 -1.764708310365676880e-01 -8.501568436622619629e-02 -1.560032069683074951e-01 1.274232715368270874e-01 1.648012250661849976e-01 3.641682490706443787e-02 -1.912159919738769531e-01 -1.414318531751632690e-01 1.665157526731491089e-01 2.498375922441482544e-01 -2.140934318304061890e-01 -2.549361437559127808e-02 -7.337646186351776123e-02 1.604178547859191895e-02 2.066844254732131958e-01 3.682962357997894287e-01 -3.410775214433670044e-02 -1.310833543539047241e-01 -3.981004953384399414e-01 -2.282121032476425171e-01 -1.868344694375991821e-01 -1.081740111112594604e-01 -2.806732952594757080e-01 -1.487258970737457275e-01 -5.816126614809036255e-02 -6.395754963159561157e-02 -1.110059767961502075e-01
1.692201197147369385e-01 -2.424534857273101807e-01 -1.517965495586395264e-01 7.823370397090911865e-02 8.151246607303619385e-02 -3.851509690284729004e-01 -1.514953821897506714e-01 -5.873843282461166382e-02 3.441077191382646561e-03 1.001938134431838989e-01 1.476006507873535156e-01 -3.321531042456626892e-02 -7.369954138994216919e-02 -7.771834731101989746e-03 -2.164606750011444092e-02 9.684071689844131470e-02 9.258918464183807373e-03 -2.358464710414409637e-02 -5.811708047986030579e-02 -6.915298849344253540e-02 4.097761213779449463e-01 1.600455194711685181e-01 1.449469774961471558e-01 -1.049931719899177551e-01 -2.094001024961471558e-01 2.969749867916107178e-01 -4.968111813068389893e-01 -1.282883584499359131e-01 3.337095305323600769e-02 6.681626662611961365e-03 -1.031005084514617920e-01 1.108031272888183594e-01
5.321520729921758175e-04 -2.241862565279006958e-01 5.699518602341413498e-03 3.964050710201263428e-01 4.372443945612758398e-04 -1.489286124706268311e-01 -5.787802860140800476e-02 1.000544652342796326e-01 -7.740281522274017334e-02 1.802621185779571533e-01 1.987532079219818115e-01 -1.827025860548019409e-01 -2.595935165882110596e-01 2.064750343561172485e-02 9.808229655027389526e-02 -1.736840903759002686e-01 -1.401575375348329544e-02 1.407574117183685303e-01 -3.339506685733795166e-02 -1.262385994195938110e-01 4.696604609489440918e-01 1.496694236993789673e-02 -2.259824723005294800e-01 6.846927851438522339e-02 -1.739483177661895752e-01 9.631986916065216064e-02 3.693242743611335754e-02 5.847875028848648071e-02 1.159222200512886047e-01 1.683393716812133789e-01 -1.689567118883132935e-01 -3.313556909561157227e-01
1.910404115915298462e-01 8.501454442739486694e-02 1.881151273846626282e-02 -4.946890845894813538e-02 -1.179731413722038269e-01 -9.092316962778568268e-03 -1.954555660486221313e-01 -2.876845300197601318e-01 4.651166126132011414e-02 3.012002110481262207e-01 1.082880944013595581e-01 -1.148442402482032776e-01 -2.322181165218353271e-01 -8.509231358766555786e-02 1.294623762369155884e-01 -1.159409657120704651e-01 1.506237238645553589e-01 -8.089669048786163330e-02 -9.258486330509185791e-03 6.994102150201797485e-02 -3.268729522824287415e-02 5.440350621938705444e-02 1.728895008563995361e-01 -8.941322565078735352e-02 -3.024701178073883057e-01 -1.834567487239837646e-01 -3.995954990386962891e-01 -2.655505537986755371e-01 -3.070820868015289307e-01 -5.292242765426635742e-02 -2.567275166511535645e-01 -1.219424605369567871e-01
2.111315131187438965e-01 -2.556361556053161621e-01 -1.624510288238525391e-01 -1.915535144507884979e-02 8.566305041313171387e-03 -2.183803915977478027e-02 -6.196604296565055847e-02 -1.097513511776924133e-01 1.007768362760543823e-01 1.837886720895767212e-01 1.019827648997306824e-01 3.535797446966171265e-02 -2.109662443399429321e-01 -8.256813138723373413e-02 1.003045812249183655e-01 3.832119703292846680e-02 3.742508292198181152e-01 9.670710563659667969e-02 2.372783869504928589e-01 -7.203581929206848145e-02 1.883876472711563110e-01 -5.182225629687309265e-02 -1.052464842796325684e-01 -1.581818014383316040e-01 -5.146169066429138184e-01 1.021778956055641174e-01 -6.084422767162322998e-02 1.413018703460693359e-01 -2.535202205181121826e-01 4.879155755043029785e-02 -2.407784573733806610e-02 -2.776518166065216064e-01
8.528187125921249390e-02 -8.564032614231109619e-02 -1.517563015222549438e-01 1.447236239910125732e-01 2.617658972740173340e-01 -3.867594897747039795e-01 6.286399811506271362e-02 -1.149664893746376038e-01 6.012119725346565247e-02 8.332616835832595825e-02 -9.030900150537490845e-02 6.284820847213268280e-03 -7.242713868618011475e-02 -1.866355389356613159e-01 -7.199128717184066772e-02 1.062577441334724426e-01 2.403662055730819702e-01 2.491022199392318726e-01 2.202435284852981567e-01 -3.728962242603302002e-01 7.459495216608047485e-02 2.866314910352230072e-02 1.419110894203186035e-01 -1.573581993579864502e-02 -3.553919494152069092e-01 2.908143214881420135e-02 -4.324442520737648010e-02 -1.335523277521133423e-01 -2.564295530319213867e-01 1.847243010997772217e-01 -2.205719202756881714e-01 -3.596881031990051270e-02
1.777477115392684937e-01 1.155373752117156982e-01 -3.292377889156341553e-01 3.019074201583862305e-01 -1.488033980131149292e-01 -1.637198776006698608e-01 -6.343927979469299316e-02 -3.430528566241264343e-03 1.693060696125030518e-01 1.315877288579940796e-01 2.389575093984603882e-01 6.509927660226821899e-02 -1.011983603239059448e-01 2.524456083774566650e-01 1.216742210090160370e-02 -1.941590942442417145e-02 1.938275098800659180e-01 -1.216531451791524887e-02 -3.967085853219032288e-02 6.464645266532897949e-02 1.781463474035263062e-01 -1.536203175783157349e-01 -5.608049780130386353e-02 -4.359957873821258545e-01 1.391178928315639496e-02 -3.077507577836513519e-02 -3.190027475357055664e-01 -2.416290640830993652e-01 -1.475352346897125244e-01 -2.881313674151897430e-02 -1.412514299154281616e-01 -1.575928479433059692e-01
2.296087443828582764e-01 4.021346941590309143e-02 6.019640341401100159e-02 -1.204681321978569031e-01 -3.688739612698554993e-02 -1.334715187549591064e-01 -1.329165399074554443e-01 -2.995713353157043457e-01 6.097700446844100952e-02 2.386637181043624878e-01 2.295533865690231323e-01 1.095805093646049500e-01 -1.235027015209197998e-01 -3.551114350557327271e-02 -9.546833485364913940e-02 2.541927620768547058e-02 1.507312506437301636e-01 5.542808026075363159e-02 -7.501227408647537231e-02 1.181054860353469849e-01 1.274108737707138062e-01 -4.092417657375335693e-02 1.825493574142456055e-01 -1.645303964614868164e-01 -5.484673976898193359e-01 3.778222715482115746e-03 -2.660809159278869629e-01 -1.645467057824134827e-02 -2.912378609180450439e-01 -1.375699639320373535e-01 -2.058376967906951904e-01 -8.718051761388778687e-02
-1.749832183122634888e-03 -1.758968234062194824e-01 2.264666855335235596e-01 3.491832911968231201e-01 -1.875631362199783325e-01 -1.113087236881256104e-01 -2.060098052024841309e-01 -2.983565330505371094e-01 1.245116256177425385e-02 1.280694603919982910e-01 8.266687393188476562e-03 -2.022908069193363190e-02 -1.489661186933517456e-01 1.481106877326965332e-01 1.338621228933334351e-01 -2.419049441814422607e-01 2.416398227214813232e-01 -1.874131709337234497e-01 1.063223183155059814e-01 1.557237282395362854e-02 2.976572215557098389e-01 3.481971472501754761e-02 3.460917174816131592e-01 -2.297216802835464478e-01 -6.648435443639755249e-02 8.812896162271499634e-02 -1.472839862108230591e-01 3.032293915748596191e-02 -2.491117715835571289e-01 -7.967374473810195923e-02 9.220420569181442261e-02 -9.295278228819370270e-03
1.914290189743041992e-01 -2.143561989068984985e-01 -4.228344187140464783e-02 -3.049238324165344238e-01 1.095988601446151733e-01 -2.495720982551574707e-01 -5.787412077188491821e-02 -6.705883145332336426e-02 1.943262852728366852e-02 2.083734124898910522e-01 1.149349194020032883e-02 -5.112431198358535767e-02 -6.017422676086425781e-02 -3.437422588467597961e-02 2.172027528285980225e-02 -2.735835313796997070e-01 1.455250233411788940e-01 2.139438316226005554e-02 -1.001894101500511169e-01 -8.067126572132110596e-02 3.038626722991466522e-02 8.297801762819290161e-02 2.624914944171905518e-01 -7.463901489973068237e-02 -3.935852050781250000e-01 -1.127509400248527527e-01 -2.544749379158020020e-01 8.008264750242233276e-02 -4.533507525920867920e-01 4.405670240521430969e-02 -1.103313788771629333e-01 -1.869070082902908325e-01
2.392543107271194458e-01 8.580875582993030548e-03 -1.418264955282211304e-01 3.609544038772583008e-01 -4.817119240760803223e-02 -4.746275022625923157e-02 -9.284458309412002563e-02 3.847814351320266724e-02 2.669034004211425781e-01 1.244621351361274719e-01 8.804502338171005249e-02 -1.313052773475646973e-01 1.345130801200866699e-01 2.550455629825592041e-01 -1.257272958755493164e-01 -2.665330171585083008e-01 1.322865337133407593e-01 -6.732352077960968018e-02 6.760274618864059448e-02 -9.263079613447189331e-02 2.966292202472686768e-01 8.704877644777297974e-02 3.583824634552001953e-01 -2.530590295791625977e-01 -7.708313316106796265e-02 -9.166496992111206055e-02 6.731132417917251587e-02 -4.030990600585937500e-02 9.625767916440963745e-02 1.485185921192169189e-01 7.988760620355606079e-02 -3.383268415927886963e-01
-2.709684967994689941e-01 9.108129888772964478e-02 2.910071425139904022e-02 3.157589137554168701e-01 -3.153510391712188721e-02 -4.203821122646331787e-01 -3.562308847904205322e-02 2.537011206150054932e-01 -8.122120052576065063e-02 -2.024694159626960754e-02 2.631959915161132812e-01 -1.089891418814659119e-01 -1.679359227418899536e-01 -1.399755626916885376e-01 3.236672878265380859e-01 -1.099413633346557617e-01 1.510421633720397949e-01 4.747974127531051636e-02 9.488103538751602173e-02 -1.171422004699707031e-01 2.833660878241062164e-02 -6.079818308353424072e-02 1.062553524971008301e-01 1.608544737100601196e-01 -1.081391423940658569e-01 -8.726384490728378296e-02 -2.504260241985321045e-01 -1.368341892957687378e-01 1.043264418840408325e-01 -1.027951687574386597e-01 -2.476887702941894531e-01 -2.204026132822036743e-01
-2.383614517748355865e-02 -2.273802906274795532e-01 -2.927483916282653809e-01 2.725137770175933838e-01 -8.628354221582412720e-02 -1.851986944675445557e-01 1.813571304082870483e-01 -3.493334725499153137e-02 1.388304531574249268e-01 3.385485112667083740e-01 8.946208655834197998e-02 -1.732192039489746094e-01 -1.157476529479026794e-01 2.743188738822937012e-01 2.808169722557067871e-01 -1.392235755920410156e-01 5.910601466894149780e-02 1.671116240322589874e-02 -1.461004465818405151e-01 3.944012522697448730e-02 2.586039304733276367e-01 -2.551575601100921631e-01 6.787362694740295410e-02 2.677149325609207153e-02 -2.693901062011718750e-01 -6.620477139949798584e-02 -1.268930882215499878e-01 1.349307745695114136e-01 -8.521848171949386597e-02 1.287909746170043945e-01 -1.501326560974121094e-01 -1.774643510580062866e-01
-1.069602146744728088e-01 6.579165905714035034e-02 8.946900814771652222e-02 7.396211475133895874e-02 -7.249408960342407227e-02 -4.051845967769622803e-01 1.057414561510086060e-01 4.697224125266075134e-02 7.127579301595687866e-02 1.720125377178192139e-01 1.979865729808807373e-01 1.046954020857810974e-01 -1.270783394575119019e-01 -2.563340775668621063e-02 2.569739008322358131e-03 5.627638474106788635e-02 4.192672371864318848e-01 1.907259970903396606e-02 2.035900801420211792e-01 -1.228392496705055237e-01 1.823528856039047241e-01 -1.898358613252639771e-01 3.019981384277343750e-01 -5.676403269171714783e-02 -3.864731192588806152e-01 4.490935057401657104e-02 1.411087214946746826e-01 1.099571809172630310e-01 -2.222687900066375732e-01 -2.211582511663436890e-01 2.346110530197620392e-02 -6.695240736007690430e-02
1.445772349834442139e-01 -3.570771217346191406e-02 -3.216786980628967285e-01 1.753608882427215576e-01 1.473007500171661377e-01 -2.456325888633728027e-01 -2.043402343988418579e-01 -8.570613712072372437e-02 1.069663837552070618e-01 6.268135458230972290e-02 3.312272205948829651e-02 2.643902320414781570e-03 -1.427589654922485352e-01 -1.218076422810554504e-01 -5.794613063335418701e-02 3.315394744277000427e-02 1.095067262649536133e-01 -9.716473519802093506e-02 1.903715729713439941e-01 6.542195379734039307e-02 1.978390365839004517e-01 -7.139723747968673706e-02 1.758784800767898560e-01 -3.412252962589263916e-01 -2.067285627126693726e-01 1.756365448236465454e-01 -2.700146138668060303e-01 1.354486346244812012e-01 3.455563485622406006e-01 -1.635837107896804810e-01 1.376346498727798462e-02 -3.025793135166168213e-01
2.428323477506637573e-01 2.813212946057319641e-02 -2.735061012208461761e-02 2.525697648525238037e-01 1.897136270999908447e-01 1.057500112801790237e-02 -7.018630951642990112e-02 -1.309384554624557495e-01 1.925055831670761108e-01 1.622855365276336670e-01 2.126104831695556641e-01 1.246434226632118225e-01 -1.942299455404281616e-01 7.202796638011932373e-02 -9.188869595527648926e-02 -1.485976874828338623e-01 2.563757002353668213e-01 -1.238013133406639099e-01 4.986442998051643372e-02 -2.263707220554351807e-01 1.075108796358108521e-01 -1.166514828801155090e-01 1.223681643605232239e-01 2.661106875166296959e-03 -4.866837859153747559e-01 -6.670489162206649780e-02 -7.133164256811141968e-02 1.003434062004089355e-01 -8.965732902288436890e-02 3.506522625684738159e-02 -3.793134391307830811e-01 -1.881709098815917969e-01
-2.602777779102325439e-01 -1.345542538911104202e-02 1.134148687124252319e-01 7.579612731933593750e-02 2.136783152818679810e-01 -3.779675066471099854e-01 -1.070033311843872070e-01 1.177704408764839172e-01 3.707033023238182068e-02 1.138188764452934265e-01 1.327651292085647583e-01 -1.819314956665039062e-01 -4.042930006980895996e-01 -1.742989718914031982e-01 2.868882417678833008e-01 -6.222578138113021851e-02 1.752549856901168823e-01 2.381250411272048950e-01 1.249895691871643066e-01 -3.928010165691375732e-02 2.491751015186309814e-01 -2.014178633689880371e-01 1.106541454792022705e-01 1.242111548781394958e-01 1.040645167231559753e-01 -9.381153434514999390e-02 -2.399309724569320679e-01 6.516237277537584305e-03 -6.544570624828338623e-02 -2.621969021856784821e-02 3.255295380949974060e-02 -1.907392740249633789e-01
2.632098197937011719e-01 8.252765983343124390e-02 -1.752747744321823120e-01 1.445605754852294922e-01 -4.820598661899566650e-02 -2.109698057174682617e-01 -7.615335285663604736e-02 6.640755385160446167e-02 1.177017763257026672e-01 3.305849730968475342e-01 -1.253480017185211182e-01 1.982361450791358948e-02 -4.193572327494621277e-02 -8.271548897027969360e-02 -4.591446369886398315e-02 -1.972337514162063599e-01 -6.048400327563285828e-02 -4.228583350777626038e-02 -4.519275203347206116e-02 -1.331814527511596680e-01 4.815895855426788330e-01 -9.348464012145996094e-02 -4.131711646914482117e-02 -2.557726204395294189e-01 6.158594414591789246e-02 -2.575784325599670410e-01 -3.351400047540664673e-02 -2.637639045715332031e-01 -1.825489848852157593e-01 2.744748592376708984e-01 -1.769594848155975342e-01 -1.120918095111846924e-01
3.350328207015991211e-01 -5.632534623146057129e-02 2.194603681564331055e-01 1.099507585167884827e-01 9.994491934776306152e-02 2.999755321070551872e-03 -3.343745172023773193e-01 5.098776891827583313e-02 -1.332381814718246460e-01 -1.233811900019645691e-01 1.744257360696792603e-01 -3.155989572405815125e-02 -1.035664752125740051e-01 -1.871978342533111572e-01 3.623166680335998535e-01 -4.754369705915451050e-02 2.256017923355102539e-01 1.580874435603618622e-02 2.239518016576766968e-01 -2.259566485881805420e-01 2.477626949548721313e-01 -6.760091334581375122e-02 9.296791255474090576e-02 -9.447395801544189453e-02 -4.332066699862480164e-02 -9.070817381143569946e-02 -2.831553220748901367e-01 -3.907581558451056480e-04 -2.399036139249801636e-01 -1.311286985874176025e-01 -1.450267881155014038e-01 -1.851525455713272095e-01
-1.668551713228225708e-01 3.068015445023775101e-03 -1.378989666700363159e-01 1.508657783269882202e-01 2.265511304140090942e-01 -4.695145785808563232e-02 -7.516672462224960327e-02 -8.999443054199218750e-02 2.012509554624557495e-01 1.987353526055812836e-02 1.837154626846313477e-01 -2.964223921298980713e-01 4.365323856472969055e-02 1.627354621887207031e-01 2.476729452610015869e-02 -2.767110764980316162e-01 1.355460435152053833e-01 -9.336368739604949951e-02 -5.133008211851119995e-02 -1.448794603347778320e-01 3.595651090145111084e-01 -6.212981790304183960e-02 5.544082075357437134e-02 -7.936752587556838989e-02 -4.001396894454956055e-01 -1.068772375583648682e-01 -2.681154608726501465e-01 1.174342073500156403e-02 1.553047150373458862e-01 -1.805681139230728149e-01 -7.473639212548732758e-03 -3.184905946254730225e-01
7.378134131431579590e-02 5.026703001931309700e-04 2.942429389804601669e-03 -1.246896684169769287e-01 3.121593222022056580e-02 4.859105683863162994e-03 -6.538566946983337402e-02 -2.478435784578323364e-01 -7.464989274740219116e-02 3.936360478401184082e-01 2.489886730909347534e-01 -8.467945456504821777e-02 4.190425574779510498e-02 -3.140560165047645569e-02 1.405322402715682983e-01 -1.450596600770950317e-01 2.172746956348419189e-01 -1.372879929840564728e-02 -3.803458809852600098e-02 -5.662432685494422913e-02 1.266849786043167114e-01 -9.818469732999801636e-02 1.196401007473468781e-02 1.039626896381378174e-01 -2.084428966045379639e-01 1.652823239564895630e-01 -3.668939769268035889e-01 -1.269804388284683228e-01 9.881902486085891724e-02 2.903315238654613495e-02 7.872761343605816364e-04 -5.641607046127319336e-01
3.591957688331604004e-02 2.760213315486907959e-01 -1.317392140626907349e-01 1.999681740999221802e-01 -5.373623594641685486e-02 -1.828596144914627075e-01 -2.857100367546081543e-01 -6.034409999847412109e-02 7.438567280769348145e-02 3.555096983909606934e-01 1.567967981100082397e-01 -5.247217416763305664e-02 5.602401494979858398e-02 -4.646743834018707275e-02 -2.089636027812957764e-01 -3.166382908821105957e-01 -1.341332644224166870e-01 2.900269627571105957e-01 3.518727123737335205e-01 -8.855517208576202393e-02 -6.745384074747562408e-03 -1.301679015159606934e-01 6.098282709717750549e-02 -1.050765067338943481e-01 -1.739917248487472534e-01 -9.512290358543395996e-02 -1.092165485024452209e-01 -1.055203080177307129e-01 -2.438991144299507141e-02 1.000314205884933472e-01 -1.881046295166015625e-01 -2.474236935377120972e-01
2.273834347724914551e-01 -1.179207339882850647e-01 8.458360284566879272e-02 3.978632092475891113e-01 -1.634828746318817139e-01 -1.462020277976989746e-01 1.726220361888408661e-02 -1.189536675810813904e-01 -9.738685190677642822e-02 1.213212311267852783e-01 3.196718394756317139e-01 -1.767147779464721680e-01 -9.355427324771881104e-02 -1.761034131050109863e-01 1.205274611711502075e-01 -2.509895861148834229e-01 -1.788164861500263214e-02 -1.738077998161315918e-01 -1.053186878561973572e-01 -3.420279324054718018e-01 2.156107872724533081e-01 -2.076524496078491211e-02 -2.797576785087585449e-02 1.675246357917785645e-01 -2.087622135877609253e-01 2.556661069393157959e-01 -1.176398098468780518e-01 -9.334158897399902344e-02 8.607183396816253662e-02 8.695992827415466309e-02 -2.105759084224700928e-01 -7.938489317893981934e-02
-3.009572066366672516e-02 1.676941812038421631e-01 -1.460541933774948120e-01 8.884052932262420654e-02 -4.087176918983459473e-01 -2.569853663444519043e-01 -2.320424467325210571e-02 4.217521846294403076e-02 2.407890558242797852e-01 2.127860337495803833e-01 2.174981832504272461e-01 -1.541408896446228027e-01 3.206751868128776550e-02 -2.133748680353164673e-01 -2.542777173221111298e-02 2.536174058914184570e-01 1.894118040800094604e-01 2.419231832027435303e-02 1.307323724031448364e-01 -3.074496388435363770e-01 6.388048827648162842e-02 1.926239728927612305e-01 1.835984885692596436e-01 -1.064992472529411316e-01 -2.605525255203247070e-01 -1.627041846513748169e-01 -2.192993313074111938e-01 -5.892962962388992310e-02 -1.643481552600860596e-01 -6.379963457584381104e-02 6.983710080385208130e-02 -6.553967297077178955e-02
2.581402361392974854e-01 1.373511701822280884e-01 -7.022845745086669922e-02 6.132503971457481384e-03 -2.210022658109664917e-01 6.975263357162475586e-02 -1.829093843698501587e-01 -3.135472536087036133e-02 -9.489481151103973389e-02 3.275070786476135254e-01 5.537737160921096802e-02 -2.851735353469848633e-01 -1.408564299345016479e-01 -8.298800885677337646e-02 2.758627384901046753e-02 -3.617810904979705811e-01 1.407102495431900024e-01 6.745553016662597656e-02 8.051948621869087219e-03 -3.567050443962216377e-03 -3.185061737895011902e-02 2.720271348953247070e-01 2.013667300343513489e-02 -3.487105965614318848e-01 -2.169485539197921753e-01 -1.074998229742050171e-01 -2.274507135152816772e-01 -2.157047092914581299e-01 -1.250505894422531128e-01 -3.599937260150909424e-02 -2.390013188123703003e-01 -9.983099251985549927e-02
2.136601209640502930e-01 -1.570360958576202393e-01 -1.253534108400344849e-01 3.985389769077301025e-01 -1.960912197828292847e-01 -1.798599809408187866e-01 3.166985511779785156e-02 2.231297194957733154e-01 -3.703218698501586914e-02 6.884918361902236938e-02 1.607555299997329712e-01 -1.465404927730560303e-01 -7.628664374351501465e-02 -2.695032656192779541e-01 1.922569572925567627e-01 -1.040514111518859863e-01 5.482359230518341064e-02 8.871417492628097534e-02 4.948685411363840103e-03 -3.371027112007141113e-01 2.082346379756927490e-01 -6.759714335203170776e-02 1.655351966619491577e-01 -1.113296672701835632e-01 -7.492665201425552368e-02 2.659935355186462402e-01 -1.636882126331329346e-01 -2.894420325756072998e-01 1.708934456110000610e-01 8.949907869100570679e-02 -1.076051294803619385e-01 -7.671599835157394409e-02
1.878969818353652954e-01 -1.851173341274261475e-01 -2.180523127317428589e-01 -1.075057089328765869e-01 -8.505829423666000366e-02 -1.390885859727859497e-01 -5.302812531590461731e-02 2.386074364185333252e-01 1.201546862721443176e-01 1.590158194303512573e-01 4.610637128353118896e-01 -2.530845068395137787e-02 2.706739678978919983e-02 3.451742604374885559e-02 2.622600644826889038e-02 2.341853268444538116e-02 -2.647536620497703552e-02 -3.094658255577087402e-02 -4.424714017659425735e-03 -4.456170275807380676e-02 4.990544915199279785e-01 2.180366963148117065e-01 5.634386837482452393e-02 -8.423701673746109009e-02 -2.082275003194808960e-01 1.285361498594284058e-01 -1.133977323770523071e-01 2.357191406190395355e-02 -5.904140416532754898e-03 -2.418324537575244904e-02 2.496876195073127747e-02 -3.792416453361511230e-01
2.201490290462970734e-02 -2.050372660160064697e-01 -1.705786772072315216e-02 4.072461277246475220e-02 2.819774858653545380e-02 -5.430784448981285095e-02 -3.114937543869018555e-01 1.552471667528152466e-01 -2.663015127182006836e-01 4.036609530448913574e-01 -1.626401394605636597e-01 -2.039112895727157593e-01 3.499430790543556213e-02 -8.933056890964508057e-02 7.739015668630599976e-02 1.754537373781204224e-01 1.383198201656341553e-01 1.302216649055480957e-01 1.583984643220901489e-01 -1.188848987221717834e-01 1.136444061994552612e-01 -8.897472172975540161e-02 3.188185691833496094e-01 -7.484017312526702881e-02 -3.250433802604675293e-01 -6.918327510356903076e-02 -1.681799441576004028e-01 -9.905473142862319946e-02 -3.235691785812377930e-02 1.143789105117321014e-02 -2.993323504924774170e-01 -2.001949399709701538e-01
7.967139035463333130e-02 -2.058697119355201721e-02 3.379525616765022278e-02 4.533968567848205566e-01 -7.633432745933532715e-03 -2.010554075241088867e-01 -7.842004299163818359e-02 -3.149231970310211182e-01 2.319083213806152344e-01 2.962479591369628906e-01 9.516055695712566376e-03 -2.217713370919227600e-02 4.706669598817825317e-03 2.245049476623535156e-01 -1.905299723148345947e-01 -1.962802857160568237e-01 1.939164400100708008e-01 -8.320390433073043823e-02 6.765644252300262451e-02 -6.109109520912170410e-02 2.325157821178436279e-01 1.765827238559722900e-01 1.677135676145553589e-01 -2.034091055393218994e-01 -2.306778542697429657e-02 2.170505523681640625e-01 -6.709049642086029053e-02 1.949367821216583252e-01 -5.124903470277786255e-02 -2.275300472974777222e-01 -9.883596003055572510e-02 -1.069461479783058167e-01
1.338633596897125244e-01 -4.465244710445404053e-02 9.957978874444961548e-02 3.321393728256225586e-01 -2.620982229709625244e-01 -3.018243312835693359e-01 -1.063954606652259827e-01 -1.693627536296844482e-01 1.515835821628570557e-01 1.081490442156791687e-01 -5.968175828456878662e-02 -1.364607661962509155e-01 -3.294897377490997314e-01 -1.781195998191833496e-01 3.403915837407112122e-02 -3.332095593214035034e-02 2.437877953052520752e-01 1.250559538602828979e-01 -1.470523141324520111e-02 5.188562721014022827e-02 7.388582080602645874e-02 -2.810687385499477386e-02 2.907252311706542969e-02 -4.800386428833007812e-01 -2.400232106447219849e-01 -1.664376258850097656e-02 -5.650257319211959839e-02 1.963722333312034607e-02 -9.652806818485260010e-02 -8.540035039186477661e-02 -2.438978254795074463e-01 8.698266744613647461e-02
2.395845204591751099e-02 -1.608184725046157837e-01 1.219670474529266357e-02 2.390549629926681519e-01 7.806496694684028625e-03 -1.967692077159881592e-01 1.582065969705581665e-01 2.690535485744476318e-01 2.953328192234039307e-01 4.744783937931060791e-01 1.829887367784976959e-02 1.547856926918029785e-01 -2.272258698940277100e-01 -1.492706537246704102e-01 8.835146203637123108e-03 -2.045728266239166260e-02 3.979077637195587158e-01 9.976470470428466797e-02 1.852896623313426971e-02 -2.468972466886043549e-02 2.266980260610580444e-01 -1.174636185169219971e-02 1.116125285625457764e-01 -1.115478575229644775e-01 -2.617733180522918701e-01 1.700557954609394073e-02 -1.526609361171722412e-01 -1.105627566576004028e-01 -3.397589549422264099e-02 -7.104420661926269531e-02 6.829959154129028320e-02 -9.020812809467315674e-02
2.263879179954528809e-01 -5.669138208031654358e-02 2.505172193050384521e-01 -2.475451976060867310e-01 1.167237944900989532e-02 -1.665017604827880859e-01 -5.683840811252593994e-02 -2.100013010203838348e-02 -6.469662487506866455e-02 1.538831740617752075e-01 2.637679874897003174e-01 -1.357701420783996582e-01 -9.424367547035217285e-02 8.630163967609405518e-02 3.402557969093322754e-02 -2.995962500572204590e-01 8.279038965702056885e-02 -5.719338357448577881e-02 8.186092227697372437e-02 -7.522520422935485840e-02 1.288244575262069702e-01 3.809418901801109314e-02 3.319387435913085938e-01 -3.612642586231231689e-01 -3.372069597244262695e-01 -7.616269588470458984e-02 -2.272768169641494751e-01 2.087672241032123566e-02 -3.109009563922882080e-01 1.270555406808853149e-01 -1.808677427470684052e-02 -2.985653653740882874e-02
2.521312423050403595e-02 -3.064243197441101074e-01 -2.992365658283233643e-01 9.968554228544235229e-02 -1.215996295213699341e-01 -2.588480114936828613e-01 -2.747326493263244629e-01 -1.035638153553009033e-01 -1.559735834598541260e-01 2.890308201313018799e-01 2.881806194782257080e-01 -4.955068230628967285e-02 3.223738633096218109e-03 7.650888711214065552e-02 1.644653081893920898e-01 -1.389594841748476028e-02 3.716225177049636841e-02 -6.899183243513107300e-02 2.390795350074768066e-01 4.290841985493898392e-03 3.421621620655059814e-01 -8.879730105400085449e-02 1.281740069389343262e-01 3.320201113820075989e-02 1.124858409166336060e-01 2.240381836891174316e-01 -2.204117327928543091e-01 -8.433196693658828735e-02 4.770126193761825562e-02 1.050966531038284302e-01 -8.241093717515468597e-03 -2.716314494609832764e-01
1.353444159030914307e-01 -8.836248517036437988e-02 -2.049897313117980957e-01 2.558496296405792236e-01 -1.566727310419082642e-01 -2.358615994453430176e-01 1.279283463954925537e-01 -1.068231239914894104e-01 4.250996187329292297e-02 2.795013785362243652e-01 5.853699892759323120e-02 -2.797392010688781738e-02 4.449200630187988281e-02 1.662309914827346802e-01 2.297258973121643066e-01 -9.195047616958618164e-02 5.976544320583343506e-02 -2.118383347988128662e-01 9.883195161819458008e-03 -6.826169788837432861e-02 1.784667521715164185e-01 -3.005992174148559570e-01 2.173435389995574951e-01 -6.020402163267135620e-02 -2.350487262010574341e-01 2.217042446136474609e-01 -1.749859154224395752e-01 -1.458160579204559326e-01 2.574407756328582764e-01 -3.206165879964828491e-02 -3.306456506252288818e-01 -1.557919234037399292e-01
1.341229677200317383e-01 -6.716237962245941162e-02 -4.946133121848106384e-02 1.064422726631164551e-01 -2.976478077471256256e-02 -1.603232324123382568e-01 -2.675999701023101807e-01 3.468426316976547241e-02 -2.299042493104934692e-01 2.289592325687408447e-01 2.262746095657348633e-01 -1.955753564834594727e-01 3.364928066730499268e-01 1.581056788563728333e-02 3.030345030128955841e-02 -1.866840757429599762e-03 7.339728623628616333e-02 -1.181356832385063171e-01 2.542048692703247070e-01 -4.613021388649940491e-02 1.635293364524841309e-01 -6.248911842703819275e-02 3.417039513587951660e-01 -9.470260888338088989e-02 -4.222240746021270752e-01 1.767222285270690918e-01 -2.196193486452102661e-01 -2.078200429677963257e-01 1.679154112935066223e-02 -9.940502047538757324e-02 3.954382240772247314e-02 8.570973761379718781e-03
-1.536526717245578766e-02 9.067250788211822510e-02 -1.584023535251617432e-01 5.142611637711524963e-02 -1.993819028139114380e-01 -2.317065447568893433e-01 1.682348698377609253e-01 -3.894370198249816895e-01 -2.917786687612533569e-02 1.981902867555618286e-01 1.585641354322433472e-01 -3.371060788631439209e-01 -1.619525849819183350e-01 -1.679664105176925659e-01 6.415697932243347168e-02 1.493271887302398682e-01 4.113631844520568848e-01 7.237067911773920059e-03 2.094730585813522339e-01 -1.985187530517578125e-01 2.446095496416091919e-01 7.609050720930099487e-02 3.859945759177207947e-02 8.253182470798492432e-02 -8.947040140628814697e-02 -1.335322558879852295e-01 -7.061818987131118774e-02 9.544457495212554932e-02 -2.226718366146087646e-01 2.923821285367012024e-02 5.334891751408576965e-02 -1.045447364449501038e-01
-7.288903743028640747e-02 -1.043008919805288315e-02 5.292888730764389038e-02 1.443368345499038696e-01 -1.823265552520751953e-01 -4.327107369899749756e-01 -5.924830585718154907e-02 -1.539030671119689941e-01 -2.863973751664161682e-02 1.719038486480712891e-01 -9.278916567564010620e-02 -7.594978064298629761e-02 -1.349838525056838989e-01 2.090186253190040588e-02 -2.378956973552703857e-02 -8.942948281764984131e-02 1.582435369491577148e-01 3.003225624561309814e-01 1.565955132246017456e-01 4.097160696983337402e-02 3.824158012866973877e-01 -1.007409915328025818e-01 3.024692237377166748e-01 -7.145379669964313507e-03 2.671124786138534546e-02 -1.351281702518463135e-01 -1.807777211070060730e-02 3.531667888164520264e-01 -2.956976890563964844e-01 7.100284099578857422e-02 -1.429860740900039673e-01 -7.057278603315353394e-02
-1.602739244699478149e-01 -1.473335772752761841e-01 9.078958630561828613e-02 -5.940834060311317444e-02 -2.285738438367843628e-01 -2.487667798995971680e-01 -1.943318694829940796e-01 6.082694977521896362e-02 2.577103972434997559e-01 1.687260121107101440e-01 3.661250770092010498e-01 -1.190432682633399963e-01 -1.755560785531997681e-01 -5.086807906627655029e-02 7.983046770095825195e-02 -1.366762220859527588e-01 1.874301582574844360e-01 1.020193770527839661e-01 5.989945307374000549e-02 -1.865775436162948608e-01 1.528997123241424561e-01 -2.100090086460113525e-01 3.381824195384979248e-01 1.579007208347320557e-01 -1.024034693837165833e-01 -2.051380574703216553e-01 -1.094843670725822449e-01 1.361529976129531860e-01 -2.417722493410110474e-01 1.101737096905708313e-01 4.324942827224731445e-02 -1.933907717466354370e-01
4.352844506502151489e-02 -2.784514725208282471e-01 -1.097916737198829651e-01 1.084494441747665405e-01 -1.949228048324584961e-01 -3.652511239051818848e-01 -1.669726371765136719e-01 8.723332546651363373e-03 -5.714134871959686279e-02 1.147077009081840515e-01 2.264865785837173462e-01 -5.681762471795082092e-02 3.482295200228691101e-02 2.424299269914627075e-01 1.219828650355339050e-01 4.132334887981414795e-02 1.140479966998100281e-01 -2.185958325862884521e-01 1.841419190168380737e-01 -8.017744123935699463e-02 2.553817033767700195e-01 -1.761862039566040039e-01 4.422359764575958252e-01 -4.425870999693870544e-02 3.159222379326820374e-02 6.228739023208618164e-02 -3.454016149044036865e-01 2.270920574665069580e-02 1.082957237958908081e-01 -5.121015012264251709e-03 -9.017038345336914062e-02 -1.018536612391471863e-01
1.592152416706085205e-01 6.619732826948165894e-02 -2.181678563356399536e-01 7.402832806110382080e-02 -9.124951809644699097e-02 -3.224186301231384277e-01 -4.879829660058021545e-02 4.161422848701477051e-01 1.638798117637634277e-01 1.456457674503326416e-01 2.095320522785186768e-01 6.210375577211380005e-02 -1.331474184989929199e-01 9.511525928974151611e-02 -8.329088240861892700e-02 -9.520529210567474365e-02 -8.894675225019454956e-02 -1.687551289796829224e-02 1.229192540049552917e-01 -1.719607114791870117e-01 2.593224644660949707e-01 4.413012415170669556e-02 8.402203023433685303e-02 -1.322400718927383423e-01 -2.101869583129882812e-01 6.147212907671928406e-02 -5.282844603061676025e-02 1.293422430753707886e-01 1.746888309717178345e-01 -1.469592005014419556e-01 -4.865276813507080078e-02 -4.713514745235443115e-01
1.098609864711761475e-01 4.209041222929954529e-02 1.700852215290069580e-01 4.255246222019195557e-01 -2.835478484630584717e-01 -1.479481905698776245e-01 -7.955068349838256836e-02 -1.302704960107803345e-01 -5.658079683780670166e-02 1.801039278507232666e-01 -1.016683429479598999e-01 -1.777214407920837402e-01 -1.848787218332290649e-01 9.931749105453491211e-02 7.209370285272598267e-02 -1.236304044723510742e-01 2.739618122577667236e-01 -1.158964186906814575e-01 1.363499909639358521e-01 4.472275450825691223e-02 2.031148523092269897e-01 1.527231335639953613e-01 2.748668491840362549e-01 -1.056856513023376465e-01 1.065486855804920197e-02 7.372081279754638672e-02 -1.453621983528137207e-01 1.775548234581947327e-02 -4.362896382808685303e-01 -1.064053028821945190e-01 -3.919879347085952759e-02 -1.338099092245101929e-01
8.343908935785293579e-02 -6.770671904087066650e-02 -1.684252731502056122e-02 -4.439188912510871887e-02 1.350653171539306641e-01 -2.332438379526138306e-01 -2.604139149188995361e-01 -1.472959816455841064e-01 8.087210357189178467e-02 2.118353396654129028e-01 2.538704127073287964e-02 -3.693655505776405334e-02 3.224816871806979179e-03 6.067197397351264954e-02 1.253213584423065186e-01 -2.799027562141418457e-01 1.952147185802459717e-01 3.626256808638572693e-02 9.897440671920776367e-02 1.280612647533416748e-01 2.399544231593608856e-02 3.109008446335792542e-02 2.017399072647094727e-01 -2.632373273372650146e-01 -1.791484653949737549e-01 -8.594525605440139771e-02 -2.257238477468490601e-01 -3.680781722068786621e-01 -2.566046118736267090e-01 -3.703587874770164490e-02 -3.086146116256713867e-01 -3.276399075984954834e-01
1.177531853318214417e-01 -7.786505669355392456e-02 -4.474856704473495483e-02 4.303896129131317139e-01 2.338023297488689423e-02 -2.604039907455444336e-01 1.729214191436767578e-02 -2.056862413883209229e-01 1.926021724939346313e-01 6.959390593692660332e-04 1.842112839221954346e-01 -5.890104547142982483e-02 -8.067782968282699585e-02 9.201887249946594238e-02 1.962065100669860840e-01 9.488210827112197876e-02 3.702130168676376343e-02 -5.215426161885261536e-02 1.267855614423751831e-01 -4.870868921279907227e-01 6.825247406959533691e-02 -1.363352835178375244e-01 1.773419380187988281e-01 1.428910791873931885e-01 -2.538373172283172607e-01 -5.598632246255874634e-02 -1.569509357213973999e-01 -1.073323041200637817e-01 -1.803125292062759399e-01 1.371654421091079712e-01 -2.297221273183822632e-01 -6.739550083875656128e-02
1.942023783922195435e-01 1.327849179506301880e-01 -1.766850948333740234e-01 -1.051492094993591309e-01 1.170644983649253845e-01 -2.734980583190917969e-01 -1.093960180878639221e-01 -1.289772540330886841e-01 -2.070568650960922241e-01 -2.851027064025402069e-02 2.562372386455535889e-01 -1.560371667146682739e-01 1.857382655143737793e-01 -7.674327492713928223e-02 1.952331960201263428e-01 -2.095534801483154297e-01 2.366388440132141113e-01 1.943987756967544556e-01 9.043897688388824463e-02 5.197206512093544006e-02 1.977791786193847656e-01 2.862251996994018555e-01 1.131709888577461243e-01 -7.677090913057327271e-02 -2.256475985050201416e-01 6.703393161296844482e-02 -1.748200803995132446e-01 2.482654601335525513e-01 5.941085889935493469e-02 2.274306723847985268e-03 -3.209501132369041443e-02 -3.641142547130584717e-01
-6.217107176780700684e-02 -1.379700899124145508e-01 -3.116295300424098969e-02 2.654700279235839844e-01 -9.350516833364963531e-03 -1.116027981042861938e-01 2.928162366151809692e-02 2.603826820850372314e-01 2.478090673685073853e-01 4.268112480640411377e-01 2.333462983369827271e-02 1.145803406834602356e-01 -2.329574525356292725e-01 -1.555131226778030396e-01 3.914418816566467285e-02 -1.983303949236869812e-02 3.627624511718750000e-01 2.102822214365005493e-01 -9.557724744081497192e-02 -3.984494879841804504e-02 3.085501194000244141e-01 -7.644838839769363403e-02 5.110389739274978638e-02 -7.224015146493911743e-02 -3.247964382171630859e-01 3.812401741743087769e-02 -1.922125667333602905e-01 3.972771763801574707e-02 -1.134938932955265045e-02 -1.423593312501907349e-01 1.550098359584808350e-01 3.893777728080749512e-02
-2.608857750892639160e-01 -1.015482842922210693e-01 -9.603216312825679779e-03 3.118353784084320068e-01 5.966895818710327148e-02 -3.986521065235137939e-01 -1.473414897918701172e-01 1.001207977533340454e-01 -1.098614782094955444e-01 1.209213659167289734e-01 1.140423938632011414e-01 -2.985294461250305176e-01 -2.338813841342926025e-01 1.287916395813226700e-02 2.480516433715820312e-01 2.248788438737392426e-02 1.106577441096305847e-01 1.700409799814224243e-01 1.714598089456558228e-01 -1.917074471712112427e-01 3.414230644702911377e-01 -1.745995283126831055e-01 1.275508999824523926e-01 5.639153346419334412e-02 1.224592477083206177e-01 -1.357144564390182495e-01 -2.052259594202041626e-01 -8.845443953759968281e-04 1.328998357057571411e-01 5.014408379793167114e-02 -1.066530197858810425e-01 -5.881083011627197266e-02
1.623812019824981689e-01 6.041881814599037170e-02 6.631110608577728271e-02 -1.010191589593887329e-01 -2.093190513551235199e-02 -3.657473921775817871e-01 8.243773877620697021e-02 -1.754949837923049927e-01 1.117423474788665771e-01 2.361705005168914795e-01 1.760363392531871796e-02 -3.157605230808258057e-01 -6.280265003442764282e-02 -1.728477329015731812e-01 -1.508368737995624542e-02 2.842005491256713867e-01 3.064804673194885254e-01 -1.168000623583793640e-01 1.239987984299659729e-01 -1.956992149353027344e-01 3.822674453258514404e-01 -1.193596050143241882e-01 4.665891826152801514e-02 9.518300741910934448e-02 7.742225658148527145e-03 -6.659173220396041870e-02 -2.346591055393218994e-01 -1.985479891300201416e-02 -2.357228994369506836e-01 9.896136075258255005e-02 -1.910067051649093628e-01 -7.633283734321594238e-02
7.221120595932006836e-02 -1.495243608951568604e-01 -1.539870798587799072e-01 -1.521117240190505981e-01 2.093708217144012451e-01 3.088366240262985229e-02 -5.595823004841804504e-02 -3.787228371948003769e-03 -4.884004220366477966e-02 6.186131834983825684e-01 1.188723519444465637e-01 -7.202563434839248657e-02 1.208787485957145691e-01 -2.870130538940429688e-01 1.444720625877380371e-01 1.619075238704681396e-01 2.009775489568710327e-01 1.289944350719451904e-01 1.398677229881286621e-01 -1.612122654914855957e-01 1.235398948192596436e-01 -6.187309697270393372e-02 1.570728421211242676e-01 2.286902256309986115e-02 -9.597899019718170166e-02 -1.189243197441101074e-01 -2.356219887733459473e-01 -7.372698932886123657e-02 -4.338500276207923889e-02 -4.831281024962663651e-03 -2.297948300838470459e-01 -2.080701887607574463e-01
6.721226964145898819e-03 -6.368548423051834106e-02 -3.343457281589508057e-01 1.295558959245681763e-01 -4.399447888135910034e-02 -3.545801937580108643e-01 4.120063409209251404e-02 2.854193560779094696e-02 -3.124040365219116211e-02 3.086702227592468262e-01 -5.267513543367385864e-02 1.926478594541549683e-01 -2.427335232496261597e-01 -1.927836798131465912e-02 1.205935180187225342e-01 -1.829799264669418335e-01 1.564425379037857056e-01 -6.649067252874374390e-02 1.616538316011428833e-01 1.339937001466751099e-01 3.382540941238403320e-01 2.480859905481338501e-01 2.723505795001983643e-01 -1.976658254861831665e-01 -7.319413125514984131e-02 -3.597162663936614990e-03 -1.670991629362106323e-01 -2.128357887268066406e-01 1.773041635751724243e-01 5.934710055589675903e-02 -1.278983950614929199e-01 -3.995472937822341919e-02
1.503963321447372437e-01 -2.426963001489639282e-01 5.942418798804283142e-02 3.141717016696929932e-01 -2.645253539085388184e-01 -2.634766995906829834e-01 -1.543834656476974487e-01 -2.005388736724853516e-01 5.080255120992660522e-02 9.181904792785644531e-02 -2.254605740308761597e-01 -2.252268418669700623e-02 -2.676554918289184570e-01 -1.058928519487380981e-01 6.044893711805343628e-02 -3.693732917308807373e-01 2.159370779991149902e-01 -1.988975256681442261e-01 1.125877648591995239e-01 3.881902992725372314e-02 1.598899215459823608e-01 1.083177700638771057e-01 1.931141763925552368e-01 -1.833555847406387329e-01 -4.290995374321937561e-02 1.435303539037704468e-01 -9.016085416078567505e-02 -1.798511110246181488e-02 -1.414413005113601685e-01 -1.001870110630989075e-01 -1.312552690505981445e-01 -2.018869370222091675e-01
9.082470834255218506e-02 -1.571926288306713104e-02 -3.109608292579650879e-01 3.163322210311889648e-01 -1.086873188614845276e-01 2.318883687257766724e-01 -6.994941085577011108e-02 8.053546398878097534e-02 4.385668039321899414e-02 1.116578504443168640e-01 2.070926427841186523e-01 -7.846302539110183716e-02 -6.941329920664429665e-04 -2.678527683019638062e-02 1.863371133804321289e-01 -2.417592257261276245e-01 1.294065117835998535e-01 -1.448983848094940186e-01 1.530050635337829590e-01 -2.226077765226364136e-02 3.758035302162170410e-01 2.525541186332702637e-01 1.185628492385149002e-02 -1.407170146703720093e-01 5.820029973983764648e-02 -1.432692110538482666e-01 -2.242886126041412354e-01 -1.544856578111648560e-01 9.313624352216720581e-02 1.659077852964401245e-01 -1.289085894823074341e-01 -3.506453931331634521e-01
-1.432437002658843994e-01 -2.469159364700317383e-01 -2.474844753742218018e-01 3.259437680244445801e-01 -1.509367823600769043e-01 -3.342145085334777832e-01 -1.014323607087135315e-01 -1.844735629856586456e-02 -6.201773881912231445e-03 4.204908013343811035e-01 9.887599945068359375e-02 -3.152439370751380920e-02 2.816713415086269379e-02 1.930375695228576660e-01 1.347073614597320557e-01 -2.242513932287693024e-03 9.576174616813659668e-02 3.641435876488685608e-02 5.894130840897560120e-02 -9.569510817527770996e-02 3.465159237384796143e-01 -2.568105757236480713e-01 1.440961612388491631e-03 -8.450119942426681519e-02 -1.368640214204788208e-01 7.890857756137847900e-02 -3.781439736485481262e-03 1.008420810103416443e-01 9.078652411699295044e-02 1.731133013963699341e-01 -1.289832890033721924e-01 -2.362251877784729004e-01
-3.546359762549400330e-02 1.605247706174850464e-01 -7.281881570816040039e-02 1.668999344110488892e-01 -1.652479022741317749e-01 -1.768796592950820923e-01 1.191579326987266541e-01 -2.337327599525451660e-02 1.957410015165805817e-02 3.476438224315643311e-01 2.784128300845623016e-02 -3.722373247146606445e-01 2.522043585777282715e-01 -2.234380841255187988e-01 1.669535227119922638e-02 -1.289476007223129272e-01 2.767683938145637512e-02 -2.939706146717071533e-01 2.596686184406280518e-01 1.564251631498336792e-01 2.279259860515594482e-01 4.796696081757545471e-02 1.152753010392189026e-01 -1.876456737518310547e-01 -2.961239218711853027e-01 3.418289124965667725e-02 -1.693388223648071289e-01 8.180933445692062378e-02 2.027405798435211182e-02 -1.800894290208816528e-01 -6.583089381456375122e-02 -1.795262843370437622e-01
6.944786012172698975e-02 -2.938519790768623352e-02 -1.234743893146514893e-01 7.275573909282684326e-02 1.358314156532287598e-01 6.265702098608016968e-02 -1.637691110372543335e-01 2.593068480491638184e-01 8.709458261728286743e-02 -3.029138408601284027e-02 1.377607434988021851e-01 -2.310601919889450073e-01 -2.140242755413055420e-01 -1.865628212690353394e-01 4.529637694358825684e-01 -1.246218606829643250e-01 -2.794047631323337555e-02 -2.028447538614273071e-01 3.577226698398590088e-01 -3.741450607776641846e-02 3.328713178634643555e-01 3.000351786613464355e-01 1.754556745290756226e-01 -8.521804958581924438e-02 -1.106651872396469116e-01 6.275629997253417969e-02 -6.703998893499374390e-02 2.424046583473682404e-02 -3.448053263127803802e-03 7.559209316968917847e-02 -1.947487592697143555e-01 -8.092284202575683594e-03
2.911747805774211884e-02 -2.216344624757766724e-01 5.487392190843820572e-03 -1.730009466409683228e-01 1.769172400236129761e-02 -2.742105722427368164e-01 -7.321859151124954224e-02 -1.045664492994546890e-02 -2.687121974304318428e-03 2.076900452375411987e-01 6.554944813251495361e-02 -1.164782196283340454e-01 -4.464993253350257874e-02 7.699175924062728882e-02 1.094887107610702515e-01 -3.478734791278839111e-01 1.117260232567787170e-01 1.223528683185577393e-01 -1.664833724498748779e-01 -9.876058250665664673e-02 1.327853947877883911e-01 7.490081340074539185e-02 3.352697789669036865e-01 -1.916900575160980225e-01 -2.443629056215286255e-01 -1.049690395593643188e-01 -3.440870940685272217e-01 7.852514833211898804e-02 -4.279248714447021484e-01 1.852471381425857544e-02 9.968270361423492432e-02 -1.056185960769653320e-01
2.734319306910037994e-02 -1.730972528457641602e-01 9.281770139932632446e-02 -2.341054081916809082e-01 1.735364645719528198e-01 -1.985186040401458740e-01 6.482471525669097900e-02 2.017804794013500214e-02 1.886072754859924316e-02 2.142573893070220947e-01 2.451558709144592285e-01 -1.267712861299514771e-01 -1.023672968149185181e-01 2.482951059937477112e-02 1.021685674786567688e-01 -4.453490972518920898e-01 4.331924021244049072e-02 1.372000128030776978e-01 -1.488800812512636185e-02 1.381479948759078979e-01 1.729275286197662354e-01 8.203029632568359375e-02 4.071623086929321289e-01 -2.128422111272811890e-01 -2.136165946722030640e-01 -6.604284048080444336e-02 -2.522763609886169434e-01 -2.127883257344365120e-03 -2.462964355945587158e-01 2.908350666984915733e-03 9.759669005870819092e-02 -1.336838454008102417e-01
5.337253585457801819e-02 -2.606198005378246307e-02 -9.779933840036392212e-02 2.574802935123443604e-01 1.061529219150543213e-01 -3.576464056968688965e-01 -1.373382378369569778e-02 -1.523957103490829468e-01 1.178596317768096924e-01 1.254254672676324844e-02 2.318244613707065582e-02 7.583596557378768921e-02 -2.136559486389160156e-01 -3.729689493775367737e-02 -7.419726252555847168e-02 1.153681576251983643e-01 2.113436907529830933e-01 2.441646456718444824e-01 6.975457817316055298e-02 -3.530138134956359863e-01 1.729611158370971680e-01 1.645892113447189331e-01 1.115150377154350281e-02 -2.117340080440044403e-02 -2.632091343402862549e-01 1.839170306921005249e-01 -1.534867137670516968e-01 -1.658796668052673340e-01 -2.787024974822998047e-01 1.570764631032943726e-01 -3.263813257217407227e-01 1.320258527994155884e-01
6.270996481180191040e-02 1.066310554742813110e-01 -3.410385549068450928e-01 8.716011047363281250e-02 -3.715322539210319519e-02 -1.557061672210693359e-01 -4.274136200547218323e-02 -2.084062546491622925e-01 -1.742474585771560669e-01 1.615247726440429688e-01 1.498292237520217896e-01 2.006981074810028076e-01 -1.775876432657241821e-01 -3.699972108006477356e-02 6.644191592931747437e-02 -3.019851148128509521e-01 1.033609360456466675e-01 8.869890123605728149e-02 -1.314788013696670532e-01 1.183298379182815552e-01 5.091260671615600586e-01 3.746970370411872864e-02 1.149688512086868286e-01 -5.452733114361763000e-02 -1.800291240215301514e-01 -2.355135679244995117e-01 -7.434133440256118774e-02 -1.943833976984024048e-01 7.684375159442424774e-03 -4.748765379190444946e-02 -2.556644082069396973e-01 1.292302310466766357e-01
2.377612441778182983e-01 -3.364028632640838623e-01 -2.014270126819610596e-01 -4.470881074666976929e-02 1.263665556907653809e-01 -1.834256798028945923e-01 -1.440948545932769775e-01 9.207537770271301270e-02 1.419144775718450546e-02 1.572919338941574097e-01 -6.517738103866577148e-02 4.470565472729504108e-04 -8.890594542026519775e-02 1.214812919497489929e-01 6.972444802522659302e-02 -1.794257313013076782e-01 3.028088808059692383e-01 8.484428375959396362e-02 3.554277867078781128e-02 1.224442645907402039e-01 1.326749622821807861e-01 8.507237583398818970e-02 1.093903556466102600e-01 -2.292023785412311554e-02 -3.802435696125030518e-01 -1.011305749416351318e-01 3.734229505062103271e-02 -1.538857370615005493e-01 -1.918415576219558716e-01 -3.885389864444732666e-01 -3.085254132747650146e-01 -6.817855685949325562e-02
2.981186509132385254e-01 -5.178751889616250992e-03 -8.396087586879730225e-02 8.470515906810760498e-02 -1.217306554317474365e-01 -2.716787755489349365e-01 -1.386445201933383942e-02 -8.832015097141265869e-02 -1.513550430536270142e-01 3.132875859737396240e-01 1.510655581951141357e-01 -9.309952706098556519e-02 2.255102992057800293e-01 -2.523726522922515869e-01 2.011562585830688477e-01 -1.282453984022140503e-01 3.014667332172393799e-01 2.523284554481506348e-01 2.489861696958541870e-01 3.766550868749618530e-02 5.121032521128654480e-02 -1.926356106996536255e-01 -3.559205308556556702e-02 6.332016736268997192e-02 9.097871184349060059e-02 -8.421633392572402954e-02 -2.739075720310211182e-01 5.409770086407661438e-02 -2.112904042005538940e-01 1.746355444192886353e-01 1.196996569633483887e-01 -1.746080666780471802e-01
-8.477179706096649170e-02 -1.500001102685928345e-01 -2.483418211340904236e-02 1.737390756607055664e-01 -4.802801832556724548e-02 -1.248561218380928040e-01 1.192978173494338989e-01 2.988569140434265137e-01 2.203179448843002319e-01 3.798678815364837646e-01 3.277035057544708252e-02 1.014461442828178406e-01 -3.342864811420440674e-01 -2.718142867088317871e-01 -1.230652108788490295e-01 -6.009218841791152954e-02 3.384825885295867920e-01 2.516568303108215332e-01 -2.979826647788286209e-03 -2.945544198155403137e-03 2.512007951736450195e-01 -4.301388747990131378e-03 1.347418427467346191e-01 -1.038531307131052017e-02 -2.266501188278198242e-01 1.125202551484107971e-01 -1.927538067102432251e-01 -1.044459939002990723e-01 -7.042004168033599854e-02 -1.177094224840402603e-02 1.013236567378044128e-01 -1.507187038660049438e-01
4.391629248857498169e-02 1.154586076736450195e-01 -6.649182643741369247e-03 3.274435549974441528e-02 -1.921288818120956421e-01 -3.266314864158630371e-01 -6.094587221741676331e-02 3.953987360000610352e-02 3.932572603225708008e-01 1.756720244884490967e-01 2.295000664889812469e-02 -1.626085042953491211e-01 -2.644231319427490234e-01 4.374959319829940796e-02 -4.666465893387794495e-02 1.292198151350021362e-01 2.932876348495483398e-01 -7.323200255632400513e-02 1.145570948719978333e-01 -3.380337357521057129e-01 2.158810049295425415e-01 3.068390488624572754e-01 1.848055720329284668e-01 -6.214956194162368774e-02 -2.600125670433044434e-01 -1.620770394802093506e-01 6.041905283927917480e-02 -7.733273506164550781e-02 8.921673893928527832e-02 -7.640044391155242920e-02 -7.269340753555297852e-02 -1.068986579775810242e-01
1.187939867377281189e-01 -1.758564449846744537e-02 -2.530080080032348633e-01 1.157708317041397095e-01 8.559402823448181152e-02 -3.653444647789001465e-01 1.685807108879089355e-01 7.742115855216979980e-02 -1.520667970180511475e-01 1.431565135717391968e-01 2.305379956960678101e-01 -8.181958645582199097e-02 5.541280657052993774e-02 -2.375487051904201508e-02 1.892146617174148560e-01 -9.194295108318328857e-02 1.325421780347824097e-01 -1.213345453143119812e-01 1.403873562812805176e-01 8.197063207626342773e-02 1.050804927945137024e-01 -7.232418749481439590e-03 3.234289586544036865e-01 -1.188656687736511230e-02 -1.825653463602066040e-01 7.900773733854293823e-02 -2.952462136745452881e-01 -3.865954652428627014e-02 3.643193840980529785e-01 -1.300815343856811523e-01 -2.239761054515838623e-01 -2.810412347316741943e-01
3.201537728309631348e-01 6.030388921499252319e-02 -6.084353476762771606e-02 3.200897276401519775e-01 9.613323956727981567e-02 -4.927725344896316528e-02 2.576128393411636353e-02 -2.177865803241729736e-01 1.698616147041320801e-02 2.747014462947845459e-01 6.789750605821609497e-02 3.014724887907505035e-02 -2.368511408567428589e-01 -2.233579382300376892e-02 1.379321366548538208e-01 1.500518918037414551e-01 1.759947389364242554e-01 4.735339805483818054e-02 -2.306221518665552139e-03 -3.988244533538818359e-01 1.798166036605834961e-01 2.872107550501823425e-02 3.268840163946151733e-02 -2.187401405535638332e-04 -2.819328904151916504e-01 -2.949576675891876221e-01 3.744799271225929260e-02 9.072191268205642700e-02 -2.960142493247985840e-01 7.038328051567077637e-02 -1.891131997108459473e-01 -1.325266361236572266e-01
2.625092491507530212e-02 4.062919318675994873e-02 -2.650536224246025085e-02 2.838348150253295898e-01 -7.774676382541656494e-02 9.558094292879104614e-02 -2.102150209248065948e-02 -6.058172509074211121e-02 3.031738288700580597e-02 -1.167511940002441406e-01 2.265755385160446167e-01 -1.462661195546388626e-02 -1.808469295501708984e-01 -4.126286506652832031e-01 2.981398701667785645e-01 -7.887361943721771240e-02 -5.689568445086479187e-02 -1.846227049827575684e-01 -1.286446601152420044e-01 -7.743190508335828781e-03 4.649905264377593994e-01 1.953076124191284180e-01 2.543360590934753418e-01 2.029652521014213562e-02 -2.393468022346496582e-01 9.199140593409538269e-03 -1.662236005067825317e-01 -3.670204430818557739e-02 7.975695282220840454e-02 2.193561289459466934e-03 -5.368698388338088989e-02 -2.528575062751770020e-01
3.080488741397857666e-01 -9.347493201494216919e-02 -8.826767653226852417e-02 1.701608533039689064e-03 -7.688975334167480469e-02 -3.349857330322265625e-01 -1.633045375347137451e-01 6.603125482797622681e-02 3.851743787527084351e-02 1.933158040046691895e-01 3.378705084323883057e-01 -4.729571193456649780e-02 -2.253279834985733032e-02 -9.743246436119079590e-02 5.055141169577836990e-03 1.136033236980438232e-01 -6.496787071228027344e-02 -1.616474837064743042e-01 -2.377178519964218140e-01 -7.476831972599029541e-02 4.411772191524505615e-01 3.055591583251953125e-01 1.192627251148223877e-01 -4.995955526828765869e-02 -1.593003273010253906e-01 1.806226968765258789e-01 -2.854981422424316406e-01 -1.099522691220045090e-02 -5.518914386630058289e-02 2.258037589490413666e-02 -1.416128575801849365e-01 2.868930622935295105e-02
5.545700341463088989e-02 -1.934570074081420898e-01 -3.679679930210113525e-01 1.910588294267654419e-01 -1.658578962087631226e-01 -2.111641615629196167e-01 5.233472213149070740e-02 -9.943126142024993896e-02 1.689030975103378296e-02 3.934576809406280518e-01 1.882014721632003784e-01 -2.459688037633895874e-01 -2.033987194299697876e-01 3.057488203048706055e-01 1.289207935333251953e-01 -1.196729317307472229e-01 1.347381621599197388e-01 -9.813623875379562378e-02 5.105698853731155396e-02 7.720345258712768555e-02 -4.178420826792716980e-02 -1.835653334856033325e-01 3.272102773189544678e-02 -1.203410401940345764e-01 -2.931338250637054443e-01 -1.238482147455215454e-01 -2.186731398105621338e-01 -7.568854372948408127e-03 -4.987482726573944092e-02 1.145925465971231461e-02 -1.023467108607292175e-01 -1.909929960966110229e-01
-2.746204137802124023e-01 -6.879001110792160034e-02 6.402481347322463989e-02 1.073308102786540985e-02 1.324473023414611816e-01 -2.206692397594451904e-01 -2.183501794934272766e-02 1.646476536989212036e-01 -1.432915329933166504e-01 1.964262127876281738e-01 1.017619967460632324e-01 -2.507717609405517578e-01 1.102905049920082092e-01 -1.307507008314132690e-01 -8.177033811807632446e-02 -1.617961227893829346e-01 -4.160823300480842590e-03 1.990662366151809692e-01 2.972077131271362305e-01 -3.565602600574493408e-01 2.073283642530441284e-01 -1.889038458466529846e-02 2.681130766868591309e-01 2.081129886209964752e-02 -2.437694519758224487e-01 -1.999529898166656494e-01 -2.115258574485778809e-01 6.202516332268714905e-02 -3.484648838639259338e-02 1.791154444217681885e-01 -1.408691704273223877e-01 -2.354248166084289551e-01
5.749601498246192932e-02 1.878947615623474121e-01 -7.117448747158050537e-02 3.514974415302276611e-01 1.142933294177055359e-01 8.079967647790908813e-02 -1.022313833236694336e-01 5.504729971289634705e-02 -1.072097569704055786e-01 2.784578502178192139e-02 2.950845658779144287e-01 -3.989667594432830811e-01 -9.915377199649810791e-02 -1.310087889432907104e-01 3.226431608200073242e-01 -2.026345729827880859e-01 8.302003890275955200e-02 -9.638670831918716431e-02 1.169973164796829224e-01 2.383220009505748749e-02 2.502668201923370361e-01 1.541457176208496094e-01 -6.464163959026336670e-02 -7.710066437721252441e-02 -2.420276850461959839e-01 1.560661643743515015e-01 -3.291213214397430420e-01 1.335003376007080078e-01 4.376950487494468689e-02 2.955722063779830933e-02 1.747285574674606323e-02 -1.729139089584350586e-01
5.699042975902557373e-02 -2.316320240497589111e-01 -1.730996072292327881e-01 -2.010772526264190674e-01 2.128977924585342407e-01 -2.224557101726531982e-02 -1.247596070170402527e-01 1.236623851582407951e-03 -3.088734671473503113e-02 5.358452200889587402e-01 2.432948723435401917e-02 -1.970543563365936279e-01 -2.934494614601135254e-02 -1.779135316610336304e-01 1.478240489959716797e-01 -7.149295508861541748e-02 3.470020294189453125e-01 1.730319410562515259e-01 2.591683566570281982e-01 -1.268215775489807129e-01 8.182808756828308105e-03 -1.545214951038360596e-01 2.059175400063395500e-03 -1.278175711631774902e-01 -2.737887501716613770e-01 -8.614645153284072876e-02 -8.933666348457336426e-02 -3.961443901062011719e-02 -1.430891901254653931e-01 -6.159297749400138855e-02 -1.436672359704971313e-01 -1.166365668177604675e-01
-2.566979229450225830e-01 -1.588417589664459229e-01 1.707862503826618195e-02 1.652816087007522583e-01 -3.973551839590072632e-02 -1.719135642051696777e-01 -4.011132195591926575e-02 2.015676498413085938e-01 8.115659654140472412e-02 -8.303412795066833496e-02 1.995145678520202637e-01 -3.219914436340332031e-01 -2.337903678417205811e-01 -8.505734801292419434e-02 5.418065562844276428e-02 -3.635289613157510757e-03 -4.038937389850616455e-02 1.750497706234455109e-02 3.805055618286132812e-01 -2.259018421173095703e-01 2.227960377931594849e-01 -4.485875740647315979e-02 -4.813984036445617676e-02 1.044473350048065186e-01 -1.083958223462104797e-01 -2.727517113089561462e-02 -4.702847301959991455e-01 -1.249613761901855469e-01 -5.327293276786804199e-02 8.068548142910003662e-02 -1.277325004339218140e-01 -2.202629894018173218e-01
-1.131490692496299744e-01 -1.634413748979568481e-01 -2.769036889076232910e-01 2.088256925344467163e-01 -9.323006868362426758e-02 -4.065952897071838379e-01 -4.227488040924072266e-01 -1.058425754308700562e-01 -2.115361858159303665e-03 1.454726010560989380e-01 2.078770101070404053e-01 -2.672367990016937256e-01 5.117407813668251038e-02 -8.597512543201446533e-02 1.064338237047195435e-01 3.305254504084587097e-02 -3.010275401175022125e-02 9.903772175312042236e-02 3.651625514030456543e-01 -5.500543490052223206e-02 1.047279983758926392e-01 -9.074460715055465698e-02 -1.843030750751495361e-02 5.336081609129905701e-02 8.095339685678482056e-02 -7.633250951766967773e-02 -1.891223043203353882e-01 6.648837774991989136e-02 -1.361782550811767578e-01 1.728709936141967773e-01 -1.893846988677978516e-01 -1.081959903240203857e-01
5.692087113857269287e-02 -1.563022136688232422e-01 -1.003174707293510437e-01 2.861127853393554688e-01 -2.959199845790863037e-01 -2.158168852329254150e-01 -1.678870171308517456e-01 -8.212330192327499390e-02 -1.236474737524986267e-01 2.760404944419860840e-01 1.811327934265136719e-01 -6.843741983175277710e-02 7.595991343259811401e-02 1.346584260463714600e-01 -7.795385271310806274e-02 -1.754428744316101074e-01 7.757160067558288574e-02 -2.374892085790634155e-01 9.565135091543197632e-02 -1.124185174703598022e-01 3.553268313407897949e-01 -1.967593133449554443e-01 3.495008051395416260e-01 -8.438823372125625610e-02 -5.329709872603416443e-02 1.242304593324661255e-01 -2.875751256942749023e-01 -5.433763191103935242e-02 1.606676578521728516e-01 7.288035005331039429e-02 -5.029671359807252884e-03 -8.980003744363784790e-02
1.805832684040069580e-01 -1.911234259605407715e-01 -1.318101137876510620e-01 1.764290928840637207e-01 5.397370085120201111e-02 -1.290576457977294922e-01 -1.490517109632492065e-01 1.584449112415313721e-01 -4.056572169065475464e-02 3.253388106822967529e-01 3.282558172941207886e-02 -9.163037687540054321e-02 1.379091590642929077e-01 2.706551253795623779e-01 -8.788554370403289795e-02 -1.765633970499038696e-01 7.448084652423858643e-02 2.329903393983840942e-01 6.725131720304489136e-02 -2.068593353033065796e-01 4.343332052230834961e-01 2.771388888359069824e-01 1.706024259328842163e-02 -2.662190496921539307e-01 -1.816302388906478882e-01 -2.115207351744174957e-02 7.591205835342407227e-02 -1.141379121690988541e-02 -1.092670187354087830e-01 -2.080302834510803223e-01 -4.888672754168510437e-02 -1.632117927074432373e-01
2.427683919668197632e-01 -2.082503437995910645e-01 -2.469115406274795532e-01 -1.128778234124183655e-01 1.953826248645782471e-01 -2.927134931087493896e-02 -8.818876743316650391e-02 -2.450425550341606140e-02 1.203960552811622620e-01 2.524039447307586670e-01 2.615207135677337646e-01 -2.707796692848205566e-01 -1.662178784608840942e-01 -2.999740540981292725e-01 -4.267023410648107529e-03 8.614666759967803955e-02 2.167503535747528076e-01 -4.890456050634384155e-02 2.289998978376388550e-01 -2.385092526674270630e-01 1.402433514595031738e-01 -1.793565154075622559e-01 -1.065495535731315613e-01 -4.393146187067031860e-02 -2.118240594863891602e-01 -3.797143325209617615e-02 -2.858560979366302490e-01 3.028503060340881348e-02 -1.484951227903366089e-01 -7.250670343637466431e-02 -1.143610849976539612e-01 1.961159557104110718e-01
1.163610965013504028e-01 -1.452708244323730469e-01 -4.933051764965057373e-02 3.440671265125274658e-01 7.475159596651792526e-03 -2.536720037460327148e-01 -1.578911244869232178e-01 4.457299038767814636e-02 -9.581801295280456543e-02 3.487415909767150879e-01 1.058086454868316650e-01 8.870273083448410034e-02 -2.135265618562698364e-03 9.387895464897155762e-02 -1.879092678427696228e-02 -4.939438775181770325e-02 -6.745553761720657349e-02 1.327678561210632324e-01 4.938412830233573914e-02 -1.404220461845397949e-01 3.996704220771789551e-01 1.109983846545219421e-01 -1.294905692338943481e-01 2.730955369770526886e-02 -3.078797757625579834e-01 9.291733801364898682e-02 7.868352532386779785e-02 8.224344998598098755e-02 2.217781357467174530e-02 2.155041694641113281e-01 2.000667899847030640e-02 -4.405959248542785645e-01
-4.639868810772895813e-02 -2.415614761412143707e-02 -3.210809826850891113e-01 5.378996953368186951e-02 -1.494747996330261230e-01 -1.802474856376647949e-01 1.261146068572998047e-01 7.960610836744308472e-02 3.558551147580146790e-02 9.637958556413650513e-02 4.260469675064086914e-01 1.024348437786102295e-01 2.786142565310001373e-02 1.631857641041278839e-02 1.167532578110694885e-01 -2.329579293727874756e-01 1.299834549427032471e-01 -5.531480535864830017e-02 -4.301397874951362610e-02 -2.475934103131294250e-02 3.972666561603546143e-01 3.319567441940307617e-01 2.371072918176651001e-01 -3.031392693519592285e-01 -2.301858272403478622e-03 1.895675957202911377e-01 4.624398425221443176e-02 3.043554350733757019e-02 -5.253059417009353638e-02 -1.575472801923751831e-01 -2.857171930372714996e-02 -1.916899681091308594e-01
-1.043837741017341614e-01 -1.859672963619232178e-01 -7.260509580373764038e-02 2.078499644994735718e-01 -1.008545979857444763e-01 -7.414621114730834961e-02 1.799613833427429199e-01 1.949568539857864380e-01 2.612955868244171143e-01 5.260697603225708008e-01 5.274097621440887451e-02 1.879006177186965942e-01 -1.562556177377700806e-01 -2.262464910745620728e-01 4.184551909565925598e-02 -5.611161142587661743e-02 3.443683683872222900e-01 1.440587639808654785e-01 8.844430744647979736e-02 -2.533237915486097336e-03 2.693027853965759277e-01 1.543363481760025024e-01 5.723790079355239868e-02 4.915048182010650635e-02 -2.410296648740768433e-01 7.204273249953985214e-03 -1.042947173118591309e-01 5.182825494557619095e-03 -5.004778876900672913e-02 5.828923732042312622e-02 9.468595683574676514e-02 -1.524514257907867432e-01
-3.256450593471527100e-02 4.894101619720458984e-02 -4.865680262446403503e-02 2.163019776344299316e-01 2.833939194679260254e-01 -3.182681798934936523e-01 2.593707144260406494e-01 -8.801315724849700928e-02 -7.776612043380737305e-02 3.279748931527137756e-02 9.483620524406433105e-03 -3.101561665534973145e-01 -1.986625045537948608e-01 -1.416807621717453003e-01 6.702441722154617310e-02 -1.136350557208061218e-01 8.968153595924377441e-02 1.720244437456130981e-01 7.031258195638656616e-02 -2.990396320819854736e-01 1.858958154916763306e-01 -4.930521175265312195e-02 2.299907803535461426e-01 -6.807048618793487549e-02 -5.475740134716033936e-02 3.518745675683021545e-02 4.073360189795494080e-02 -3.839482069015502930e-01 -3.173512816429138184e-01 6.877992302179336548e-02 -7.095950096845626831e-02 -1.417658925056457520e-01
5.891019478440284729e-02 6.448024511337280273e-02 -3.669230639934539795e-02 3.594652712345123291e-01 -1.261380463838577271e-01 -1.566654890775680542e-01 2.081221044063568115e-01 -8.926616609096527100e-02 2.225685268640518188e-01 3.796459436416625977e-01 6.004154682159423828e-02 1.592260971665382385e-02 -4.716563597321510315e-02 1.479609310626983643e-01 -8.929078280925750732e-02 -3.187558948993682861e-01 5.207414925098419189e-02 1.077969791367650032e-03 5.783094093203544617e-02 9.103886783123016357e-02 2.847231328487396240e-01 -3.505773097276687622e-02 1.605791300535202026e-01 -2.952643334865570068e-01 2.108979374170303345e-01 1.002079844474792480e-01 -1.363856196403503418e-01 1.665090471506118774e-01 -2.428524643182754517e-01 -8.735641092061996460e-02 -2.132757753133773804e-01 -1.276765912771224976e-01
-4.761068150401115417e-02 2.851870283484458923e-02 1.008205637335777283e-01 5.536885932087898254e-02 -1.484912335872650146e-01 -1.536539047956466675e-01 -7.921077311038970947e-02 -1.469164341688156128e-01 -4.342907294631004333e-02 2.456629872322082520e-01 -3.680720180273056030e-02 4.866483807563781738e-02 -2.757945954799652100e-01 1.130052655935287476e-01 9.412058442831039429e-02 -1.362698376178741455e-01 1.833921074867248535e-01 9.512361139059066772e-03 1.379541754722595215e-01 -3.606753945350646973e-01 3.712442517280578613e-01 1.004938259720802307e-01 2.867337167263031006e-01 -1.928265541791915894e-01 -4.287428222596645355e-03 -3.569586277008056641e-01 -1.953788548707962036e-01 -2.821443080902099609e-01 -1.016625761985778809e-01 1.387240290641784668e-01 3.259556740522384644e-02 -4.395130276679992676e-02
2.296434342861175537e-01 5.705114826560020447e-02 -1.968698203563690186e-01 8.077569305896759033e-03 2.074440121650695801e-01 -3.160248696804046631e-01 -1.133667528629302979e-01 3.977303206920623779e-02 5.441130697727203369e-02 2.820246219635009766e-01 -1.651755720376968384e-02 9.316911548376083374e-02 -5.683709681034088135e-02 1.584623754024505615e-01 1.090982258319854736e-01 -8.388520777225494385e-02 1.938788294792175293e-01 7.383432984352111816e-02 9.991583973169326782e-02 -2.106411606073379517e-01 -6.853430997580289841e-03 -3.382233157753944397e-02 1.650346964597702026e-01 -2.355103939771652222e-01 -3.496262729167938232e-01 -1.359618157148361206e-01 -8.425378054380416870e-02 1.237785220146179199e-01 -4.106132090091705322e-01 1.866791956126689911e-02 -2.760956585407257080e-01 -1.396613568067550659e-01
1.786207854747772217e-01 -1.073501780629158020e-01 -2.523123621940612793e-01 2.251703590154647827e-01 -5.053301341831684113e-03 -1.117610111832618713e-01 9.932214766740798950e-02 2.356285005807876587e-01 1.367751210927963257e-01 2.637088894844055176e-01 2.180734127759933472e-01 1.360670104622840881e-02 9.653908759355545044e-02 1.319056302309036255e-01 2.729960717260837555e-02 -9.562855958938598633e-02 1.428074389696121216e-01 1.454154998064041138e-01 1.136542335152626038e-01 -8.933220058679580688e-02 6.022441387176513672e-01 5.245282500982284546e-02 -2.060064673423767090e-01 -2.121313707903027534e-03 -1.126904785633087158e-01 6.725370883941650391e-02 -6.829138845205307007e-02 -1.970084942877292633e-02 8.636042475700378418e-02 -1.124908775091171265e-01 1.562677174806594849e-01 -2.336021959781646729e-01
2.591470777988433838e-01 -1.412941515445709229e-01 1.066071540117263794e-01 2.990342676639556885e-01 -1.359583586454391479e-01 -3.131910040974617004e-02 8.040671050548553467e-02 8.571816235780715942e-02 -1.923998743295669556e-01 1.275287121534347534e-01 1.586647629737854004e-01 -2.253707349300384521e-01 -1.206514015793800354e-01 -2.904514074325561523e-01 1.631405651569366455e-01 -2.394078522920608521e-01 -2.954583428800106049e-02 -5.738943349570035934e-03 -5.069513991475105286e-02 -3.333534300327301025e-01 3.555037975311279297e-01 -6.782585382461547852e-02 9.511839598417282104e-02 9.101755172014236450e-02 -8.593514561653137207e-02 2.866285741329193115e-01 -1.543083041906356812e-01 -1.544758528470993042e-01 -8.258553221821784973e-03 4.200214520096778870e-02 -2.414121478796005249e-01 -8.046201616525650024e-02
2.629038989543914795e-01 -1.092547699809074402e-01 -5.289711058139801025e-03 -6.368356198072433472e-02 -1.487624943256378174e-01 -2.547470033168792725e-01 -1.040369644761085510e-01 -1.833358258008956909e-01 5.389321222901344299e-02 1.606345176696777344e-01 -2.768018096685409546e-02 -5.859049269929528236e-04 -1.515721231698989868e-01 3.932515904307365417e-02 1.489835325628519058e-02 -1.450059264898300171e-01 2.720569968223571777e-01 3.109251148998737335e-02 1.563347131013870239e-01 1.505366899073123932e-02 1.193367838859558105e-01 -4.751487821340560913e-02 6.222251802682876587e-02 -2.364647686481475830e-01 -3.746385872364044189e-01 -1.350488364696502686e-01 -1.975065469741821289e-01 7.991651445627212524e-02 -3.659916818141937256e-01 9.177513420581817627e-02 -3.848364353179931641e-01 -1.943222135305404663e-01
1.869255453348159790e-01 9.072034060955047607e-02 -4.124883711338043213e-01 1.537977135740220547e-03 -7.121731340885162354e-02 -1.091837510466575623e-01 1.360090523958206177e-01 1.330754347145557404e-02 -9.597443044185638428e-02 2.384735643863677979e-01 1.296878308057785034e-01 -8.413189649581909180e-02 -4.262778759002685547e-01 1.077065542340278625e-01 2.055441737174987793e-01 -2.076470702886581421e-01 2.421727478504180908e-01 8.877799659967422485e-02 4.316553846001625061e-02 1.470031738281250000e-01 1.256119310855865479e-01 7.108467072248458862e-02 7.272294908761978149e-02 -2.836667299270629883e-01 -1.258398592472076416e-01 -1.927703320980072021e-01 -1.440310627222061157e-01 8.650435484014451504e-04 -3.610950708389282227e-02 1.138481199741363525e-01 -3.035639226436614990e-01 -7.487724721431732178e-02
-1.761534065008163452e-01 -3.703406080603599548e-02 -2.262565046548843384e-01 6.170996348373591900e-04 1.914198696613311768e-01 -3.412119150161743164e-01 -1.185782253742218018e-01 -1.935284286737442017e-01 -4.212383180856704712e-02 4.194233715534210205e-01 2.585209012031555176e-01 1.398295015096664429e-01 -1.825945526361465454e-01 2.699744328856468201e-02 1.037641614675521851e-01 -2.407878786325454712e-01 1.078194007277488708e-01 3.403113409876823425e-02 2.465731501579284668e-01 1.994145475327968597e-02 2.443810701370239258e-01 2.241852134466171265e-01 1.128280311822891235e-01 -2.146572321653366089e-01 -1.407479941844940186e-01 -6.365959998220205307e-04 -1.523193567991256714e-01 -1.033113002777099609e-01 1.934542059898376465e-01 -8.875495940446853638e-02 4.422973841428756714e-02 3.496820107102394104e-02
-5.784742534160614014e-02 9.530943632125854492e-02 -5.808646231889724731e-02 3.289482323452830315e-03 2.130226492881774902e-01 -1.252899169921875000e-01 -1.523921936750411987e-01 -1.400819886475801468e-02 6.024231761693954468e-02 2.421251982450485229e-01 2.681920863687992096e-02 2.429586499929428101e-01 -1.146100759506225586e-01 -1.057716682553291321e-01 9.720570594072341919e-02 -4.221531748771667480e-01 9.278840571641921997e-02 8.273518830537796021e-02 1.040262281894683838e-01 -6.766544282436370850e-02 3.012059330940246582e-01 1.986001729965209961e-01 2.243290990591049194e-01 9.891300648450851440e-02 -2.699905633926391602e-01 -1.032832339406013489e-01 -2.442050278186798096e-01 -2.051049470901489258e-01 1.291184425354003906e-01 1.420288085937500000e-01 -2.660983502864837646e-01 2.272748351097106934e-01
2.564447000622749329e-02 -2.060954272747039795e-02 -8.036248385906219482e-02 1.274736523628234863e-01 1.563446521759033203e-01 -3.501181006431579590e-01 1.086070090532302856e-01 -1.213626340031623840e-01 1.948411613702774048e-01 1.012868881225585938e-01 3.453744053840637207e-01 4.469187185168266296e-02 -1.342493016272783279e-02 -7.783941924571990967e-02 1.698099374771118164e-01 -1.241281814873218536e-02 2.712547779083251953e-03 8.670721203088760376e-02 -2.675315923988819122e-02 4.180724173784255981e-02 3.466239273548126221e-01 9.782656282186508179e-02 4.283003807067871094e-01 -2.447761446237564087e-01 -5.569367483258247375e-02 8.925469964742660522e-02 -1.921145021915435791e-01 -5.930828675627708435e-02 3.541161417961120605e-01 6.336936727166175842e-03 1.228349953889846802e-01 -1.511397808790206909e-01
-1.949930004775524139e-02 -2.071969211101531982e-01 -2.456495165824890137e-01 -1.598152220249176025e-01 1.322136670351028442e-01 -2.437675446271896362e-01 -6.980862468481063843e-02 -1.315248757600784302e-01 -6.798009574413299561e-02 8.626922965049743652e-02 -4.928839951753616333e-02 -1.101769581437110901e-01 9.757235646247863770e-02 1.780507564544677734e-01 -3.230902925133705139e-02 -1.726300865411758423e-01 1.879609227180480957e-01 4.335245117545127869e-02 1.650301041081547737e-03 -2.523336187005043030e-02 2.555842697620391846e-01 5.541700124740600586e-02 4.795431494712829590e-01 -1.270776540040969849e-01 -4.837628901004791260e-01 -1.499674320220947266e-01 -1.187563091516494751e-01 -1.903850771486759186e-02 -8.732658624649047852e-02 -3.260110691189765930e-02 -2.012649774551391602e-01 -2.232896164059638977e-02
1.019508317112922668e-01 9.555768966674804688e-02 -2.007624506950378418e-02 2.129058390855789185e-01 2.415332943201065063e-01 -5.212166160345077515e-02 -7.635668665170669556e-02 -2.029088586568832397e-01 1.518992185592651367e-01 1.527748107910156250e-01 2.378804087638854980e-01 -2.552028596401214600e-01 1.086881943047046661e-02 1.732546463608741760e-02 6.850006524473428726e-03 -1.588282585144042969e-01 2.315491586923599243e-01 -7.444932311773300171e-02 -9.332694858312606812e-02 -1.270197480916976929e-01 2.231016159057617188e-01 -1.182795837521553040e-01 9.109598398208618164e-02 -3.177075460553169250e-02 -3.286262452602386475e-01 -9.454134851694107056e-02 -2.440904080867767334e-01 4.426246881484985352e-02 2.087952494621276855e-01 -9.316654503345489502e-02 -9.967105090618133545e-02 -4.848801195621490479e-01
2.888463437557220459e-01 7.478786259889602661e-02 -1.506076604127883911e-01 -5.113862827420234680e-02 -5.020303279161453247e-02 -1.278737783432006836e-01 1.268762797117233276e-01 -1.403714995831251144e-02 6.176494807004928589e-02 1.110490113496780396e-01 4.004269838333129883e-02 -2.746935747563838959e-02 -1.406124327331781387e-02 1.281073540449142456e-01 6.938549131155014038e-02 -2.758646607398986816e-01 3.184698522090911865e-01 2.009769082069396973e-01 -1.069422960281372070e-01 -3.668016940355300903e-02 5.057674646377563477e-01 1.832349412143230438e-02 9.404825419187545776e-02 -1.908710449934005737e-01 -3.321671113371849060e-02 -2.555766105651855469e-01 -1.564651429653167725e-01 -2.032864689826965332e-01 -4.703605547547340393e-02 1.302549988031387329e-01 -3.352757096290588379e-01 1.210464090108871460e-01
1.159502342343330383e-01 1.912619546055793762e-02 1.079843379557132721e-02 -7.599280029535293579e-02 -3.971658945083618164e-01 -1.486007273197174072e-01 -1.222977042198181152e-01 -2.965148538351058960e-02 2.382879555225372314e-01 3.583384454250335693e-01 2.589640319347381592e-01 -2.051047682762145996e-01 4.577625915408134460e-02 -2.124599926173686981e-02 -7.481691986322402954e-02 6.984179466962814331e-02 5.941260233521461487e-02 8.497413992881774902e-02 1.447237879037857056e-01 -3.109897375106811523e-01 2.087943442165851593e-02 3.160424157977104187e-02 2.398099452257156372e-01 7.964510470628738403e-02 -2.976700067520141602e-01 -1.007007434964179993e-01 -2.636652588844299316e-01 2.857818640768527985e-02 -1.064126193523406982e-01 8.495329320430755615e-02 1.888507604598999023e-01 -2.455861270427703857e-01
2.394569665193557739e-01 3.748666495084762573e-02 -1.333944201469421387e-01 1.413655877113342285e-01 5.109455436468124390e-02 -1.698635369539260864e-01 2.575142383575439453e-01 1.164728030562400818e-01 7.604181766510009766e-02 5.426135063171386719e-01 9.130993485450744629e-02 1.557306647300720215e-01 -2.309695631265640259e-01 1.000568717718124390e-01 1.657638698816299438e-01 -1.290918886661529541e-01 2.654814720153808594e-01 -5.252619460225105286e-02 -5.953854694962501526e-02 -2.033301889896392822e-01 1.809587776660919189e-01 -7.515751291066408157e-03 -7.565601915121078491e-02 1.379553787410259247e-02 -1.571475118398666382e-01 -4.497029632329940796e-02 1.023180335760116577e-01 1.679951325058937073e-02 -5.341803282499313354e-02 2.841054797172546387e-01 -1.690498143434524536e-01 -2.130046784877777100e-01
2.228329479694366455e-01 -2.284742742776870728e-01 -1.668231040239334106e-01 4.750550165772438049e-02 -4.059630632400512695e-02 -3.803950548171997070e-01 -7.169463485479354858e-02 -2.259415341541171074e-03 1.612984389066696167e-01 5.782138183712959290e-02 2.840337157249450684e-01 -2.473286166787147522e-02 -3.592758253216743469e-02 -1.388446241617202759e-01 4.866153746843338013e-02 5.819663777947425842e-02 -5.080442503094673157e-02 -1.877483576536178589e-01 -1.073698252439498901e-01 -2.272760272026062012e-01 3.898790776729583740e-01 3.141885995864868164e-01 1.140324175357818604e-01 -6.798847764730453491e-02 -2.940141409635543823e-02 2.408958524465560913e-01 -3.222088217735290527e-01 8.938151597976684570e-02 -4.564549773931503296e-02 2.442402299493551254e-03 -1.544672697782516479e-01 -1.165428385138511658e-01
1.238030046224594116e-01 -2.523383684456348419e-02 -3.844943046569824219e-01 1.158727854490280151e-01 -4.448656737804412842e-02 -1.729764193296432495e-01 1.586832553148269653e-01 1.537124961614608765e-01 5.526945460587739944e-03 -5.761666223406791687e-02 2.311763763427734375e-01 9.473477490246295929e-03 -4.794544726610183716e-02 9.685061126947402954e-02 1.520470082759857178e-01 -8.062835037708282471e-02 2.716268226504325867e-02 -2.799963653087615967e-01 1.007140204310417175e-01 -1.804639399051666260e-01 3.798231184482574463e-01 -5.374081805348396301e-02 5.234907865524291992e-01 9.124013036489486694e-02 -5.337547883391380310e-02 -4.700155183672904968e-02 -2.091818302869796753e-01 -8.023656904697418213e-02 -8.312383666634559631e-03 8.354798704385757446e-02 -1.142847985029220581e-01 -1.309755891561508179e-01
7.345275580883026123e-02 -1.209417730569839478e-01 -4.811008274555206299e-02 2.519863545894622803e-01 -5.318214371800422668e-02 -1.856099069118499756e-01 1.918373107910156250e-01 2.389459460973739624e-01 1.864942014217376709e-01 3.916229903697967529e-01 -1.578671038150787354e-01 1.964915245771408081e-01 -2.024973481893539429e-01 -1.504167169332504272e-01 -9.097417443990707397e-02 1.134559791535139084e-02 3.150964379310607910e-01 1.750192791223526001e-01 -1.112437155097723007e-02 -1.158084645867347717e-01 2.879074215888977051e-01 1.467474084347486496e-02 1.221843957901000977e-01 -4.593610018491744995e-02 -3.665628731250762939e-01 5.018712952733039856e-02 -1.995605379343032837e-01 3.191196545958518982e-02 -1.415093392133712769e-01 1.103013381361961365e-01 7.333116233348846436e-02 -1.945163682103157043e-02
6.654086709022521973e-02 -1.646224111318588257e-01 -3.080862164497375488e-01 8.012598752975463867e-02 -8.644498139619827271e-02 -2.594419419765472412e-01 -9.840393811464309692e-02 2.290486395359039307e-01 1.104851141571998596e-01 9.751542657613754272e-02 3.462224006652832031e-01 7.198020070791244507e-02 1.769977957010269165e-01 -2.581764711067080498e-03 1.567847132682800293e-01 5.263899266719818115e-02 1.627676934003829956e-01 -9.965775907039642334e-02 -1.123774349689483643e-01 -8.649865165352821350e-03 4.450632333755493164e-01 2.525844275951385498e-01 -7.127536088228225708e-02 -2.215756773948669434e-01 -1.059166193008422852e-01 1.299924552440643311e-01 -1.954624205827713013e-01 9.858558326959609985e-02 -1.210291758179664612e-01 8.153136819601058960e-02 9.298404306173324585e-02 -2.314806431531906128e-01
2.335875034332275391e-01 -9.534543752670288086e-02 1.650938391685485840e-01 1.547577679157257080e-01 -8.057833462953567505e-02 -2.241001278162002563e-02 2.950441837310791016e-01 1.952114701271057129e-01 -7.151886075735092163e-02 1.314513832330703735e-01 9.207794815301895142e-02 -5.790483951568603516e-02 -1.153654083609580994e-01 -3.313408195972442627e-01 3.394027054309844971e-01 -1.491135805845260620e-01 1.055015400052070618e-01 -6.894605606794357300e-02 -1.820783689618110657e-02 -2.237657457590103149e-01 3.613016903400421143e-01 1.161956712603569031e-01 1.019248515367507935e-01 -1.247088238596916199e-02 -6.189722940325737000e-02 3.210984766483306885e-01 -2.729759216308593750e-01 -3.784576430916786194e-02 -1.645772135816514492e-04 -8.924915641546249390e-02 -2.065563648939132690e-01 -6.204763054847717285e-02
-1.025551278144121170e-02 -1.456475555896759033e-01 -2.623188495635986328e-01 1.283345520496368408e-01 -1.930742524564266205e-02 -4.166531562805175781e-01 1.069480404257774353e-01 6.983596086502075195e-02 9.285731613636016846e-02 2.748896777629852295e-01 2.642271341755986214e-03 1.306866556406021118e-01 -1.505519300699234009e-01 2.530032396316528320e-02 6.693495064973831177e-02 -2.394742071628570557e-01 -4.624238237738609314e-02 1.310443878173828125e-01 3.596135601401329041e-02 9.580995887517929077e-02 3.383042812347412109e-01 1.935081928968429565e-01 2.855788469314575195e-01 -1.715454161167144775e-01 2.366305142641067505e-02 -1.131620332598686218e-01 -2.271189689636230469e-01 -3.130387067794799805e-01 2.144154310226440430e-01 -6.186146661639213562e-02 -1.041660830378532410e-01 2.123351208865642548e-02
1.166483014822006226e-01 -1.690242439508438110e-01 -1.894828230142593384e-01 1.712214946746826172e-01 -1.887149512767791748e-01 -2.355794757604598999e-01 -5.849958583712577820e-02 9.447294473648071289e-02 2.382201552391052246e-01 1.397997792810201645e-02 -3.182582929730415344e-02 1.156374067068099976e-01 -1.272909492254257202e-01 5.729797855019569397e-02 -1.324325650930404663e-01 1.077312082052230835e-01 4.263236224651336670e-01 1.296968199312686920e-02 -9.123588353395462036e-02 -1.496271938085556030e-01 3.201730251312255859e-01 1.373770064674317837e-03 1.283505745232105255e-02 6.234150007367134094e-02 -3.253332078456878662e-01 3.839668259024620056e-02 -3.661657273769378662e-01 -8.187413960695266724e-02 -3.107419312000274658e-01 -2.179780788719654083e-02 -5.942948535084724426e-02 -3.640156611800193787e-02
1.748945713043212891e-01 4.938327893614768982e-02 -1.126862093806266785e-01 1.278911083936691284e-01 -3.544580042362213135e-01 -4.295487329363822937e-02 3.942066803574562073e-02 -6.907800585031509399e-02 2.044755816459655762e-01 2.691401839256286621e-01 1.165780723094940186e-01 4.551487043499946594e-02 -2.440340071916580200e-01 -1.098594516515731812e-01 1.512843817472457886e-01 1.496506631374359131e-01 1.144854798913002014e-01 2.830792367458343506e-01 9.259273856878280640e-02 -3.587105572223663330e-01 2.362833321094512939e-01 1.023584678769111633e-01 3.565404117107391357e-01 -2.169066518545150757e-01 -1.801789551973342896e-01 -1.190351694822311401e-02 -6.455381959676742554e-02 4.374335054308176041e-03 -1.031969264149665833e-01 1.909831017255783081e-01 4.728353768587112427e-02 1.335768681019544601e-02
1.543938368558883667e-01 1.023539379239082336e-01 6.443183124065399170e-02 4.308785870671272278e-02 3.730348125100135803e-02 -3.154183626174926758e-01 6.793998181819915771e-04 -3.653907403349876404e-02 1.123805642127990723e-01 -1.101851388812065125e-01 1.344494968652725220e-01 -1.106442213058471680e-01 -2.527936995029449463e-01 -1.152232140302658081e-01 1.610335260629653931e-01 1.239230930805206299e-01 1.397539973258972168e-01 -2.154345363378524780e-01 4.091606438159942627e-01 8.589533716440200806e-02 3.707087039947509766e-01 1.790348440408706665e-01 -2.587027475237846375e-02 8.372959494590759277e-02 -3.286874890327453613e-01 1.731869280338287354e-01 -2.223830074071884155e-01 -1.259224116802215576e-01 -1.832853406667709351e-01 -1.729756593704223633e-03 1.666230708360671997e-01 -3.622092306613922119e-02
-1.063434854149818420e-01 3.056171722710132599e-02 -8.207295089960098267e-02 2.164988666772842407e-01 -4.534157738089561462e-02 -6.295191496610641479e-02 1.535569727420806885e-01 2.206112742424011230e-01 2.367697656154632568e-01 4.913983345031738281e-01 9.455866180360317230e-03 6.855960190296173096e-02 -3.309572935104370117e-01 -1.036827042698860168e-01 -9.666734933853149414e-02 7.214277982711791992e-02 3.562109768390655518e-01 2.061994820833206177e-01 -1.139200106263160706e-02 4.500424256548285484e-05 1.880880296230316162e-01 1.203326284885406494e-01 1.388535797595977783e-01 -8.900968730449676514e-02 -2.788109183311462402e-01 9.237127751111984253e-02 -1.812130957841873169e-01 -1.104039475321769714e-01 -1.362599283456802368e-01 1.269415370188653469e-03 7.847459986805915833e-03 -1.490234136581420898e-01
-9.868401288986206055e-02 1.873621903359889984e-02 -9.684946388006210327e-02 1.568990051746368408e-01 -3.549021482467651367e-01 -6.729193031787872314e-02 -1.429549008607864380e-01 -1.496182978153228760e-01 1.807628870010375977e-01 2.306983619928359985e-01 1.537327305413782597e-03 -5.605335161089897156e-02 -1.580111682415008545e-01 1.988823711872100830e-01 9.627927839756011963e-02 -1.402415335178375244e-01 2.377084791660308838e-01 1.393120288848876953e-01 1.144775450229644775e-01 -3.714050650596618652e-01 3.398218750953674316e-01 1.999231129884719849e-01 1.350887268781661987e-01 -1.292394846677780151e-01 -5.671989917755126953e-02 -3.198626041412353516e-01 -9.720579534769058228e-02 -1.954745948314666748e-01 -3.174105286598205566e-02 8.660694956779479980e-02 -1.450485140085220337e-01 -3.417886560782790184e-03
2.798953056335449219e-01 3.033945858478546143e-01 -1.328576505184173584e-01 -9.784131310880184174e-03 -8.735346049070358276e-02 -3.203882575035095215e-01 1.280651539564132690e-01 -5.703344941139221191e-02 1.914460211992263794e-01 3.170489668846130371e-01 1.022388972342014313e-02 1.201656907796859741e-01 -1.774980872869491577e-01 8.775526285171508789e-02 -8.629009127616882324e-02 -2.464036494493484497e-01 -3.880229964852333069e-02 -6.074286624789237976e-02 1.015368252992630005e-01 -1.500732302665710449e-01 3.897865414619445801e-01 -5.263753607869148254e-02 2.755319178104400635e-01 -1.561045944690704346e-01 1.120278313755989075e-01 -2.441900223493576050e-01 -1.025807484984397888e-01 -1.198889091610908508e-01 4.317300394177436829e-02 -5.129252001643180847e-02 -9.364626556634902954e-02 -1.396072357892990112e-01
1.287337690591812134e-01 -3.065589070320129395e-01 -2.143162190914154053e-01 7.784065604209899902e-02 -2.208557724952697754e-02 -3.251440227031707764e-01 -4.624169319868087769e-02 6.444958597421646118e-02 -3.075378760695457458e-02 1.427945643663406372e-01 2.659808993339538574e-01 -1.034671813249588013e-01 -1.499024331569671631e-01 -1.080667525529861450e-01 5.741385743021965027e-02 1.402752548456192017e-01 -1.268272250890731812e-01 -9.728607535362243652e-02 -6.599530577659606934e-02 -2.236882001161575317e-01 4.291070103645324707e-01 1.914518624544143677e-01 5.211182683706283569e-02 -1.557603776454925537e-01 -1.411801278591156006e-01 2.732449769973754883e-01 -3.255967795848846436e-01 7.452334742993116379e-03 -1.138127520680427551e-01 -3.368989750742912292e-02 -9.546062350273132324e-02 1.161061301827430725e-01
7.139660418033599854e-02 -1.544664055109024048e-01 1.401341110467910767e-01 3.772765025496482849e-02 -1.447495222091674805e-01 -3.568566441535949707e-01 -8.254540711641311646e-02 4.875226318836212158e-02 2.019281834363937378e-01 3.165866732597351074e-01 2.114547342061996460e-01 -2.400670945644378662e-01 -8.377528190612792969e-02 -9.978488087654113770e-02 8.558405190706253052e-02 5.373318493366241455e-02 3.772758543491363525e-01 -4.105643928050994873e-02 -8.073779195547103882e-02 -1.411199420690536499e-01 9.034971892833709717e-02 1.035535633563995361e-01 1.444848179817199707e-01 -7.122085988521575928e-02 -2.268746346235275269e-01 -1.022770404815673828e-01 -1.042910814285278320e-01 1.767199933528900146e-01 -3.398269116878509521e-01 2.042738795280456543e-01 2.030557394027709961e-01 6.469611078500747681e-02
6.697282940149307251e-02 -1.147147193551063538e-01 -1.959897428750991821e-01 1.048563122749328613e-01 -6.532919406890869141e-02 -1.763747930526733398e-01 -1.875779777765274048e-01 7.685754448175430298e-02 -2.357559651136398315e-01 7.721500098705291748e-02 1.408838480710983276e-01 -4.327376559376716614e-02 2.978539168834686279e-01 -5.826659966260194778e-03 2.557393908500671387e-01 -7.537739723920822144e-02 1.134512647986412048e-01 -1.969210356473922729e-01 7.489455398172140121e-03 -2.503544092178344727e-01 4.273127317428588867e-01 -4.357738792896270752e-02 4.029785096645355225e-01 -5.090401321649551392e-02 -8.512677997350692749e-02 2.491553574800491333e-01 -1.706336736679077148e-01 -1.078934445977210999e-01 3.912488743662834167e-02 -2.470631711184978485e-02 -1.629449129104614258e-01 -1.036624684929847717e-01
1.997894644737243652e-01 -7.582027465105056763e-02 -2.071311622858047485e-01 1.018232554197311401e-01 1.146811693906784058e-01 -2.500957846641540527e-01 5.103816092014312744e-02 2.416000068187713623e-01 1.492045670747756958e-01 -5.786214023828506470e-02 -3.679775446653366089e-02 -8.110570721328258514e-03 -2.925948202610015869e-01 1.734904572367668152e-02 1.546052545309066772e-01 -1.706453263759613037e-01 7.057976722717285156e-02 -3.344346582889556885e-01 1.472060531377792358e-01 -1.310912072658538818e-01 2.704294919967651367e-01 -8.477625995874404907e-02 3.293766081333160400e-01 -2.318961322307586670e-01 -7.731291651725769043e-02 -4.135670606046915054e-03 -2.578829228878021240e-01 -8.018179982900619507e-02 2.044599205255508423e-01 1.328843384981155396e-01 2.004240080714225769e-02 -2.477224320173263550e-01
7.649438455700874329e-03 -6.288601458072662354e-02 8.952915668487548828e-03 1.595497578382492065e-01 2.030376493930816650e-01 -2.481414526700973511e-01 -1.117503717541694641e-01 3.217470273375511169e-02 -1.812305450439453125e-01 2.509168088436126709e-01 9.617178142070770264e-02 -1.605216115713119507e-01 -3.217430114746093750e-01 -1.461611092090606689e-01 8.727681636810302734e-02 -7.185748219490051270e-02 3.151807934045791626e-02 4.397615790367126465e-01 4.683103784918785095e-02 -1.695554703474044800e-01 2.772108316421508789e-01 -3.288843035697937012e-01 2.218992114067077637e-01 8.659180253744125366e-02 1.093712076544761658e-01 -1.102465465664863586e-01 -2.315780520439147949e-01 -6.290555000305175781e-02 -7.440184801816940308e-02 3.237870335578918457e-02 -1.106483396142721176e-02 -1.736780107021331787e-01
1.157626062631607056e-01 -1.926594376564025879e-01 -2.326000854372978210e-02 1.588405817747116089e-01 1.491053588688373566e-02 -3.613876402378082275e-01 -7.436565309762954712e-02 1.049197986721992493e-01 8.754088729619979858e-02 -1.130789294838905334e-01 2.800854742527008057e-01 -1.041981205344200134e-01 -3.075483441352844238e-01 -1.764082312583923340e-01 2.705902755260467529e-01 -1.439015418291091919e-01 2.042544782161712646e-01 4.701291769742965698e-02 -2.901401929557323456e-02 -3.961034417152404785e-01 6.829103827476501465e-02 1.753222644329071045e-01 2.701329812407493591e-02 -2.343539521098136902e-02 -1.021024584770202637e-01 -3.632912784814834595e-02 -1.642420291900634766e-01 -4.016188681125640869e-01 -6.239805370569229126e-02 3.572537004947662354e-02 2.658226713538169861e-02 5.211257934570312500e-02
1.403307467699050903e-01 5.640350654721260071e-02 -1.751376092433929443e-01 -8.953950018621981144e-04 2.381859868764877319e-01 -2.075413912534713745e-01 -6.000668555498123169e-02 -7.550747692584991455e-02 1.014980860054492950e-02 3.079017698764801025e-01 -1.172665953636169434e-01 -1.351396203972399235e-03 8.031190186738967896e-02 3.899827226996421814e-02 6.872847676277160645e-02 -2.611738443374633789e-01 1.579173207283020020e-01 -3.786966670304536819e-03 2.117544263601303101e-01 -4.646430164575576782e-02 6.231749057769775391e-02 7.717760652303695679e-02 1.953378319740295410e-01 -1.635602563619613647e-01 -3.435285389423370361e-01 -2.691255807876586914e-01 -1.475511789321899414e-01 -2.532823085784912109e-01 -2.498859912157058716e-01 -3.621806949377059937e-02 -3.594801425933837891e-01 -1.781385689973831177e-01
-4.465688765048980713e-02 -6.733079999685287476e-02 -2.667330205440521240e-02 3.010352551937103271e-01 -7.595644798129796982e-03 2.102833986282348633e-02 5.687410011887550354e-02 3.058645725250244141e-01 2.064657509326934814e-01 3.341327607631683350e-01 7.622449100017547607e-02 1.555004715919494629e-01 -3.326550424098968506e-01 -4.379874095320701599e-02 -9.021756052970886230e-02 -1.055471524596214294e-01 3.908915817737579346e-01 2.694626152515411377e-01 2.282088622450828552e-02 -7.657970488071441650e-02 2.220024913549423218e-01 -1.220462750643491745e-02 2.627081573009490967e-01 -1.192769259214401245e-01 -2.559389770030975342e-01 -6.835279613733291626e-02 -2.107063978910446167e-01 5.097196437418460846e-03 7.024655491113662720e-02 4.876449238508939743e-03 -3.816995769739151001e-02 5.698045343160629272e-02
1.901412755250930786e-01 -9.268925338983535767e-02 -3.078506588935852051e-01 8.059499412775039673e-02 -1.478358805179595947e-01 -2.108088433742523193e-01 -2.082812599837779999e-02 9.854205697774887085e-02 1.177533492445945740e-01 1.693182885646820068e-01 3.403708934783935547e-01 -3.813942521810531616e-02 -1.346874237060546875e-01 3.088482469320297241e-02 -1.312382817268371582e-01 -3.336689248681068420e-02 -6.495495326817035675e-03 -2.541940212249755859e-01 -1.500559896230697632e-01 -1.855436712503433228e-01 4.777072072029113770e-01 1.205974817276000977e-01 9.937915205955505371e-02 -1.237838938832283020e-01 -1.229128688573837280e-01 1.860739737749099731e-01 -2.753454446792602539e-01 -1.364043354988098145e-02 5.694803968071937561e-02 2.503124997019767761e-03 -1.441201660782098770e-03 -2.484831064939498901e-01
9.973570704460144043e-02 1.976812779903411865e-01 9.154158178716897964e-04 -7.271087169647216797e-02 -4.437881335616111755e-02 1.871817559003829956e-02 -1.358512789011001587e-01 -6.593780964612960815e-02 -1.493934094905853271e-01 2.362674176692962646e-01 1.468967199325561523e-01 -1.549149453639984131e-01 -1.607747375965118408e-01 -1.047989055514335632e-01 -1.130946353077888489e-02 -1.934397816658020020e-01 1.398342251777648926e-01 -1.382048726081848145e-01 1.471187472343444824e-01 6.166050955653190613e-02 5.120468884706497192e-02 1.694297343492507935e-01 2.963308393955230713e-01 -1.066709831357002258e-01 -4.298743009567260742e-01 -1.208863407373428345e-01 -3.007991313934326172e-01 -1.749002337455749512e-01 -1.718792915344238281e-01 -1.818590215407311916e-03 -4.123455882072448730e-01 -8.830849826335906982e-02
-3.080246597528457642e-02 2.499162256717681885e-01 -7.154741883277893066e-02 4.375018551945686340e-02 -2.569411695003509521e-02 -3.071048557758331299e-01 -4.703842103481292725e-01 -2.846772782504558563e-02 -1.120537240058183670e-02 2.828263938426971436e-01 2.867811322212219238e-01 4.468872770667076111e-02 -9.802643209695816040e-02 -3.342742100358009338e-02 -4.895339533686637878e-02 -1.767491698265075684e-01 -1.600915342569351196e-01 2.877897024154663086e-01 1.514038443565368652e-01 -1.527238637208938599e-01 6.920977681875228882e-02 -3.101464733481407166e-02 1.816756278276443481e-01 -1.167018786072731018e-01 -1.746290028095245361e-01 -9.694030880928039551e-02 4.936053603887557983e-02 -7.847035303711891174e-03 -3.823710978031158447e-02 2.213118672370910645e-01 -2.682937383651733398e-01 -1.786172688007354736e-01
4.881681129336357117e-02 4.006888344883918762e-02 1.338251829147338867e-01 9.245487302541732788e-02 1.214317902922630310e-01 -3.411190509796142578e-01 -1.977626085281372070e-01 -3.482966497540473938e-02 1.616857647895812988e-01 9.257691353559494019e-02 3.105377554893493652e-01 3.810067102313041687e-02 -6.918127089738845825e-02 -3.220165371894836426e-01 2.446966469287872314e-01 -6.919819861650466919e-02 6.862532347440719604e-02 -5.526882782578468323e-02 2.237723469734191895e-01 -5.760887637734413147e-02 3.194246292114257812e-01 2.614364586770534515e-02 -3.938493132591247559e-02 -1.971738636493682861e-01 -1.277529299259185791e-01 1.327164620161056519e-01 1.754744201898574829e-01 3.855454176664352417e-02 -2.050370723009109497e-02 6.747728586196899414e-02 -4.479010701179504395e-01 -1.275821924209594727e-01
3.256029188632965088e-01 -1.461320668458938599e-01 -7.912295311689376831e-02 -3.682507947087287903e-02 -5.661496147513389587e-02 -2.904340624809265137e-01 1.082563493400812149e-02 1.057649254798889160e-01 2.303431369364261627e-02 9.855076670646667480e-02 3.666819334030151367e-01 -9.783942997455596924e-02 -1.288669258356094360e-01 -8.967191725969314575e-02 -2.344990707933902740e-02 1.032940670847892761e-01 7.496689260005950928e-02 -2.227041423320770264e-01 -1.686930656433105469e-01 -7.183439284563064575e-02 3.819447159767150879e-01 2.735399305820465088e-01 9.581281989812850952e-02 -1.512120366096496582e-01 -8.417771756649017334e-02 1.746268123388290405e-01 -1.826740652322769165e-01 6.592021137475967407e-02 -1.343752592802047729e-01 -1.306473016738891602e-01 2.499536052346229553e-02 -3.512563407421112061e-01
4.978784546256065369e-02 -1.610732972621917725e-01 -2.510586380958557129e-01 1.443206220865249634e-01 -7.624457776546478271e-02 -9.821300953626632690e-02 1.773626357316970825e-01 -1.340338885784149170e-01 2.785217389464378357e-02 4.547182023525238037e-01 1.330057829618453979e-01 -2.190776914358139038e-01 -2.112848162651062012e-01 2.846656441688537598e-01 2.987608909606933594e-01 -1.270482242107391357e-01 2.493563592433929443e-01 2.284571155905723572e-02 -9.842193871736526489e-02 1.039024814963340759e-01 1.413229107856750488e-01 -1.550603359937667847e-01 6.729276478290557861e-02 -1.362494677305221558e-01 -2.053809165954589844e-01 1.101859658956527710e-01 -1.566078513860702515e-01 -8.835961110889911652e-03 1.412432640790939331e-02 7.948403060436248779e-02 -2.685444951057434082e-01 -1.033436655998229980e-01
1.076129972934722900e-01 3.026105463504791260e-02 -1.432992964982986450e-01 1.360270567238330841e-02 2.734527923166751862e-02 7.676253467798233032e-02 -1.792068034410476685e-01 -3.283562064170837402e-01 2.013925164937973022e-01 1.988067477941513062e-01 2.300583124160766602e-01 3.449054062366485596e-01 -2.846614718437194824e-01 -1.601044684648513794e-01 -3.566074371337890625e-02 -8.035533875226974487e-02 2.009576708078384399e-01 2.025700360536575317e-01 3.938678503036499023e-01 -3.833720833063125610e-02 1.844989359378814697e-01 2.492130734026432037e-02 1.267954707145690918e-01 1.744088716804981232e-02 -2.003860175609588623e-01 5.505238100886344910e-02 -2.027258723974227905e-01 -1.432687193155288696e-01 -1.159618492238223553e-03 1.953742802143096924e-01 -1.433138400316238403e-01 -3.555623814463615417e-02
7.910525053739547729e-02 -3.815921768546104431e-02 -4.483031854033470154e-02 3.344313204288482666e-01 -1.389936655759811401e-01 1.153894066810607910e-01 9.810393303632736206e-02 5.704984068870544434e-02 1.750263944268226624e-02 -8.851379901170730591e-02 1.734828203916549683e-01 -1.110900044441223145e-01 2.269177436828613281e-01 -1.524650007486343384e-01 3.047732710838317871e-01 -2.631539106369018555e-01 1.138000413775444031e-01 -6.967117637395858765e-02 7.733849436044692993e-02 -2.271619737148284912e-01 5.381478667259216309e-01 -3.656580671668052673e-02 2.600768506526947021e-01 -1.454537454992532730e-02 -2.688289582729339600e-01 -4.660630133002996445e-03 -1.818383485078811646e-02 -9.334994852542877197e-02 1.474247723817825317e-01 -6.091824546456336975e-02 6.513601541519165039e-02 -1.622957736253738403e-02
1.350007671862840652e-02 -1.748502254486083984e-01 3.937774896621704102e-02 6.489522010087966919e-02 1.256967782974243164e-01 -5.205016136169433594e-01 2.052215486764907837e-01 -3.219170495867729187e-02 6.901184469461441040e-02 2.326984405517578125e-01 -2.177727036178112030e-02 -3.555762767791748047e-01 -9.467460960149765015e-02 1.531663537025451660e-01 1.506628841161727905e-01 -1.339612603187561035e-01 9.264086931943893433e-02 5.561841279268264771e-02 1.159221082925796509e-01 -2.463878318667411804e-02 1.261570602655410767e-01 3.332618772983551025e-01 1.854621171951293945e-01 -4.052042961120605469e-02 -1.451404988765716553e-01 2.152689918875694275e-02 -2.359223663806915283e-01 -1.121431589126586914e-01 2.458598613739013672e-01 1.506069153547286987e-01 8.376386016607284546e-02 7.792835682630538940e-02
3.803945705294609070e-02 1.640381067991256714e-01 3.000600263476371765e-02 2.890063822269439697e-02 -2.018748819828033447e-01 -1.221821829676628113e-01 -1.447212249040603638e-01 9.470558166503906250e-02 -1.968491077423095703e-01 1.968723088502883911e-01 1.826567500829696655e-01 -1.474270075559616089e-01 2.594213485717773438e-01 -7.363788783550262451e-02 1.868309676647186279e-01 1.086039766669273376e-01 2.318492159247398376e-02 5.895981565117835999e-02 3.492815420031547546e-02 -9.063863754272460938e-02 1.899044066667556763e-01 -2.670060144737362862e-03 3.276206254959106445e-01 -3.531472012400627136e-02 -1.812398731708526611e-01 1.436719596385955811e-01 -2.452831268310546875e-01 -1.724573820829391479e-01 1.184284780174493790e-02 -1.757137030363082886e-01 -4.094846248626708984e-01 -3.634474873542785645e-01
3.754285871982574463e-01 6.384023278951644897e-02 -1.804704517126083374e-01 1.615639925003051758e-01 -1.081763021647930145e-02 -2.844219207763671875e-01 -3.905814513564109802e-02 4.598408564925193787e-02 1.516102440655231476e-02 5.022681951522827148e-01 -1.786438822746276855e-01 2.421614229679107666e-01 -2.206728309392929077e-01 1.595294326543807983e-01 -9.726081788539886475e-02 -1.534956544637680054e-01 1.176890265196561813e-02 3.947893530130386353e-02 1.369917988777160645e-01 -4.706692323088645935e-02 2.051528096199035645e-01 8.720880746841430664e-02 1.329272836446762085e-01 -7.200600951910018921e-02 1.850830316543579102e-01 -9.452172368764877319e-02 -2.665255367755889893e-01 2.434157952666282654e-02 -9.448448568582534790e-02 -5.462146922945976257e-02 -6.735528260469436646e-02 -1.869062036275863647e-01
4.485674798488616943e-01 2.204346358776092529e-01 -1.867762655019760132e-01 1.643956154584884644e-01 9.455920755863189697e-02 -1.778556853532791138e-01 2.418711408972740173e-02 4.489874467253684998e-02 2.007252573966979980e-01 1.073211804032325745e-01 2.562605738639831543e-01 1.357609629631042480e-01 -5.868329666554927826e-03 6.321237236261367798e-02 1.128823980689048767e-01 2.614872753620147705e-01 7.692576199769973755e-02 1.419867724180221558e-01 3.729188349097967148e-03 -2.174678146839141846e-01 2.927224636077880859e-01 -1.577734053134918213e-01 3.865432739257812500e-02 -3.406534790992736816e-01 -1.585891097784042358e-01 -2.522394955158233643e-01 -1.094175279140472412e-01 -5.556787364184856415e-03 -7.800152152776718140e-02 2.345358766615390778e-02 -1.126673966646194458e-01 -4.943630099296569824e-02
2.436670809984207153e-01 -1.628060191869735718e-01 -6.755499541759490967e-02 -4.279408603906631470e-02 -8.285538852214813232e-02 -9.221790730953216553e-02 -4.775257781147956848e-02 -1.789335012435913086e-01 1.653583943843841553e-01 1.285949945449829102e-01 2.148281931877136230e-01 8.783347159624099731e-02 -3.638896346092224121e-01 -1.284133940935134888e-01 9.394916892051696777e-02 -1.823122613131999969e-03 2.572014629840850830e-01 4.070456698536872864e-02 5.750609189271926880e-02 8.826978504657745361e-02 1.637441366910934448e-01 -1.386429816484451294e-01 6.971045583486557007e-02 -2.504475973546504974e-02 -4.575726389884948730e-01 -1.384884417057037354e-01 -2.268241643905639648e-01 1.339843124151229858e-01 -2.252378463745117188e-01 -2.164189219474792480e-01 -2.555148303508758545e-01 -1.064853444695472717e-01
-5.819291993975639343e-02 8.078498393297195435e-02 2.579201757907867432e-02 1.133421808481216431e-01 -2.845219969749450684e-01 -1.865987926721572876e-01 -1.354727596044540405e-01 -1.005524918437004089e-01 6.842742860317230225e-02 1.954546123743057251e-01 -9.430997073650360107e-02 -5.713273957371711731e-02 -1.316986083984375000e-01 1.790547072887420654e-01 2.055684328079223633e-01 -1.701177060604095459e-01 1.633803993463516235e-01 5.509489402174949646e-02 8.230227977037429810e-02 -3.823935985565185547e-01 2.172751277685165405e-01 2.079350352287292480e-01 2.831947803497314453e-01 -1.840377748012542725e-01 -7.193434238433837891e-02 -3.197974562644958496e-01 -1.059170216321945190e-01 -1.973357945680618286e-01 -2.511230409145355225e-01 1.607707142829895020e-01 -1.184801533818244934e-01 -9.433496743440628052e-02
8.381693810224533081e-02 4.519961401820182800e-02 -1.168463975191116333e-01 -1.228799447417259216e-01 -2.081739902496337891e-01 -2.587164640426635742e-01 -1.945411227643489838e-02 -1.642067134380340576e-01 5.777805671095848083e-02 3.384051024913787842e-01 -4.744123667478561401e-02 9.383889287710189819e-02 1.093915328383445740e-01 7.610301487147808075e-03 2.210327237844467163e-01 -3.243312239646911621e-01 1.721357554197311401e-01 -5.791174247860908508e-02 2.547287046909332275e-01 -1.401644498109817505e-01 2.637660503387451172e-01 -7.796967029571533203e-02 -2.286470979452133179e-01 -1.576934605836868286e-01 -4.266441166400909424e-01 -1.472735852003097534e-01 -1.381647735834121704e-01 4.513875767588615417e-02 -4.641335830092430115e-02 1.236339360475540161e-01 -8.875726163387298584e-02 9.543509781360626221e-02
2.957803308963775635e-01 1.282635480165481567e-01 -2.045660652220249176e-02 8.032376319169998169e-02 -6.599768251180648804e-02 -8.553145080804824829e-02 -6.178339570760726929e-02 6.315165013074874878e-02 1.820292621850967407e-01 -5.656019318848848343e-03 2.363110482692718506e-01 1.437642574310302734e-01 -2.887573838233947754e-01 -1.750901923514902592e-03 -8.363892883062362671e-02 -2.714146375656127930e-01 9.032447636127471924e-02 1.584875732660293579e-01 1.971521377563476562e-01 -2.639128640294075012e-02 1.886675506830215454e-01 -9.590394794940948486e-03 1.330564618110656738e-01 -1.002372652292251587e-01 -4.067828953266143799e-01 -4.431327432394027710e-02 -7.227797061204910278e-02 3.289136588573455811e-01 -3.062845468521118164e-01 -1.332642436027526855e-01 -1.265774220228195190e-01 -2.264406532049179077e-01
1.938851028680801392e-01 -1.072978600859642029e-01 -7.398506999015808105e-02 4.534223303198814392e-02 1.254752837121486664e-02 -1.457800567150115967e-01 1.060979738831520081e-01 -2.539834938943386078e-02 -1.583165824413299561e-01 1.018686369061470032e-01 1.176686258986592293e-03 -1.768504977226257324e-01 8.007144555449485779e-03 -2.428172156214714050e-02 2.024235725402832031e-01 -1.426988691091537476e-01 1.331848949193954468e-01 -2.649082615971565247e-02 2.399081885814666748e-01 -3.941859118640422821e-03 -8.292557299137115479e-02 -1.457269936800003052e-01 3.318793177604675293e-01 -2.026787102222442627e-01 -3.744472265243530273e-01 2.038255147635936737e-02 -1.274693757295608521e-01 -2.775129973888397217e-01 6.396842747926712036e-02 -2.723129987716674805e-01 -3.226732909679412842e-01 -3.312772810459136963e-01
3.255078792572021484e-01 -1.143399626016616821e-01 2.109568566083908081e-01 -1.638043969869613647e-01 -4.080243408679962158e-02 -1.800542920827865601e-01 -1.316827237606048584e-01 -1.515139043331146240e-01 1.825947761535644531e-01 1.496600359678268433e-01 1.871120482683181763e-01 9.113587439060211182e-02 -3.321395069360733032e-02 -9.171119332313537598e-02 5.732092261314392090e-02 -2.563338577747344971e-01 -6.178706511855125427e-02 1.965611279010772705e-01 1.115274708718061447e-02 -9.813749790191650391e-02 3.880576193332672119e-01 6.641554832458496094e-02 6.677834689617156982e-02 -1.642228849232196808e-02 -1.864566653966903687e-01 -3.782247304916381836e-01 -3.305278718471527100e-01 -1.730183362960815430e-01 1.207220777869224548e-01 2.564605884253978729e-02 9.032624959945678711e-02 7.321340590715408325e-02
-9.455773979425430298e-02 -1.003777384757995605e-01 -8.599910885095596313e-02 2.885057330131530762e-01 -2.235143333673477173e-01 -1.058412343263626099e-01 1.156962066888809204e-01 7.447021454572677612e-02 3.343041539192199707e-01 3.746914565563201904e-01 7.520604133605957031e-02 5.615671724081039429e-02 -3.657150268554687500e-02 -2.696280777454376221e-01 3.110235370695590973e-02 -1.091723367571830750e-01 1.833404302597045898e-01 2.591669559478759766e-01 -5.114751681685447693e-02 -4.268932715058326721e-02 2.561337649822235107e-01 2.286209017038345337e-01 2.702086269855499268e-01 -1.298974454402923584e-01 -2.410582602024078369e-01 2.924060449004173279e-02 -1.268566846847534180e-01 4.924598336219787598e-02 -1.744650155305862427e-01 5.730841308832168579e-02 1.549951881170272827e-01 1.190325096249580383e-01
4.714555665850639343e-02 -3.586676716804504395e-01 -1.531269401311874390e-01 1.914391219615936279e-01 -1.211923509836196899e-01 -1.590898931026458740e-01 -3.252710402011871338e-01 6.033957004547119141e-02 -4.521920904517173767e-02 1.518086642026901245e-01 2.906344234943389893e-01 -1.314114332199096680e-01 4.166191816329956055e-02 1.979196518659591675e-01 1.205995529890060425e-01 -1.178466230630874634e-01 6.603247020393610001e-03 -2.985731363296508789e-01 1.469896286725997925e-01 -1.628517806529998779e-01 4.081319570541381836e-01 4.204326122999191284e-02 1.763583570718765259e-01 -9.788987785577774048e-02 1.153783965855836868e-02 1.742833852767944336e-02 -1.814712136983871460e-01 -2.512573823332786560e-02 1.551883667707443237e-01 5.107047408819198608e-02 -1.175512373447418213e-01 -2.063507884740829468e-01
1.640785634517669678e-01 -3.339938819408416748e-02 -1.894028931856155396e-01 4.436306953430175781e-01 -5.661159008741378784e-02 -2.059599161148071289e-01 -1.837787926197052002e-01 -1.435539126396179199e-01 1.674598008394241333e-01 8.959635347127914429e-02 -1.207985356450080872e-01 9.059175103902816772e-02 -3.812000155448913574e-01 2.616801857948303223e-02 2.860405482351779938e-02 -1.202364191412925720e-01 5.820022430270910263e-03 -1.843604445457458496e-01 1.880900263786315918e-01 1.193730309605598450e-01 3.346100449562072754e-01 2.960733771324157715e-01 2.779692113399505615e-01 -8.826000988483428955e-02 4.019546881318092346e-02 -2.864220365881919861e-02 -1.997114159166812897e-02 1.018483340740203857e-01 1.135096475481987000e-01 -1.072678044438362122e-01 -8.782340586185455322e-02 -7.409178465604782104e-02
8.914203383028507233e-03 -1.150012202560901642e-02 -2.032550126314163208e-01 -1.510802656412124634e-02 4.085390269756317139e-01 -1.627954691648483276e-01 4.547065496444702148e-02 -6.714250892400741577e-02 -9.868660569190979004e-02 1.961496919393539429e-01 9.878177940845489502e-02 -1.434437464922666550e-02 -1.219086423516273499e-01 -1.212431769818067551e-02 -1.009123623371124268e-01 -2.382765263319015503e-01 1.979815512895584106e-01 5.122979730367660522e-02 2.668451145291328430e-02 -5.545450747013092041e-02 2.455661743879318237e-01 -2.840186934918165207e-03 -8.703818544745445251e-03 -1.104555130004882812e-01 -2.666329443454742432e-01 1.331265419721603394e-01 -2.464502006769180298e-01 1.002531424164772034e-01 -6.040422245860099792e-02 3.021101467311382294e-02 -2.902009487152099609e-01 -5.015400052070617676e-01
1.169160455465316772e-01 1.698704659938812256e-01 -5.803257226943969727e-02 -4.776158556342124939e-02 -1.363801360130310059e-01 2.034683339297771454e-02 -8.430348336696624756e-02 -8.839473873376846313e-02 -1.639554859139025211e-03 7.511202991008758545e-02 1.140341013669967651e-01 -2.011862695217132568e-01 -2.318028062582015991e-01 -9.976620972156524658e-02 7.676690071821212769e-02 -2.192516475915908813e-01 3.020853996276855469e-01 1.676191389560699463e-01 4.402777180075645447e-02 -6.011364981532096863e-02 -8.099673315882682800e-03 9.468868374824523926e-02 2.630383372306823730e-01 1.581487208604812622e-01 -4.177474081516265869e-01 -1.711854189634323120e-01 -2.095360159873962402e-01 5.653413385152816772e-02 -2.341770380735397339e-01 -1.573574841022491455e-01 -4.225000441074371338e-01 -6.289771199226379395e-02
3.219204023480415344e-02 -2.616711556911468506e-01 -1.548742651939392090e-01 4.537702351808547974e-02 -9.613972902297973633e-02 -1.226568967103958130e-01 7.104936987161636353e-02 -6.603286019526422024e-04 3.710972666740417480e-01 2.071717381477355957e-02 -2.834748104214668274e-02 -6.467925757169723511e-02 -4.355892241001129150e-01 -3.370987996459007263e-02 1.638992130756378174e-01 8.306220173835754395e-03 -1.087961047887802124e-01 5.744192749261856079e-02 -6.753654032945632935e-02 -9.640213847160339355e-02 1.230061054229736328e-01 2.335497736930847168e-01 -7.538101170212030411e-03 6.643096357583999634e-02 -4.394925832748413086e-01 -8.027540892362594604e-02 -2.800242602825164795e-01 -4.994472116231918335e-02 -2.305540293455123901e-01 2.906671352684497833e-02 -2.289591878652572632e-01 -1.552747488021850586e-01
-1.002505701035261154e-02 -1.706929504871368408e-01 -1.756749600172042847e-01 -1.498778909444808960e-01 2.271767407655715942e-01 9.011945128440856934e-02 -1.077590435743331909e-01 7.521948218345642090e-02 2.578663080930709839e-02 4.851818978786468506e-01 1.945917308330535889e-01 -2.298294901847839355e-01 -7.464937865734100342e-02 -1.612532138824462891e-01 2.842629849910736084e-01 1.250486075878143311e-01 8.561673760414123535e-02 7.067649066448211670e-02 2.164943367242813110e-01 -1.868048608303070068e-01 1.663544960319995880e-02 -1.014039367437362671e-01 1.300372481346130371e-01 -8.746046572923660278e-02 -2.354885935783386230e-01 -1.568787246942520142e-01 -1.503672748804092407e-01 -9.616370499134063721e-02 -1.668904125690460205e-01 -6.024996191263198853e-02 -3.107779622077941895e-01 -1.283240765333175659e-01
1.204261556267738342e-01 -2.615429162979125977e-01 -1.671408861875534058e-01 -1.646028906106948853e-01 -7.737088203430175781e-02 -2.660160660743713379e-01 9.573867917060852051e-02 1.218712702393531799e-02 -7.122132182121276855e-02 1.527823954820632935e-01 1.902275532484054565e-01 -1.368985883891582489e-02 -9.592597186565399170e-02 -4.003640264272689819e-02 -3.368248045444488525e-02 -4.718486219644546509e-02 1.938259303569793701e-01 1.680780760943889618e-02 -2.156864106655120850e-02 -2.224072515964508057e-01 4.527880549430847168e-01 3.576278686523437500e-01 1.554122269153594971e-01 -1.600134223699569702e-01 5.556086450815200806e-02 1.447815299034118652e-01 -2.476266324520111084e-01 2.313435822725296021e-02 -6.776784360408782959e-02 -1.519193500280380249e-01 1.628300994634628296e-01 -2.941111624240875244e-01
1.625684462487697601e-02 -1.460366547107696533e-01 -1.304429620504379272e-01 1.933568269014358521e-01 1.969369053840637207e-01 6.005314365029335022e-02 -3.256833553314208984e-02 -5.474602221511304379e-04 1.693041771650314331e-01 1.710886508226394653e-01 1.695543676614761353e-01 -3.091919720172882080e-01 -1.490154652856290340e-03 -8.036420494318008423e-02 3.740136325359344482e-02 -3.617780506610870361e-01 1.018399968743324280e-01 1.298548281192779541e-01 -1.296035498380661011e-01 -1.873657107353210449e-01 3.338915109634399414e-01 1.699364334344863892e-01 -1.314873248338699341e-01 -9.271140396595001221e-02 -1.743537187576293945e-01 2.188912183046340942e-01 3.534545004367828369e-02 -1.344630494713783264e-02 -8.533187210559844971e-02 1.270471662282943726e-01 -1.789111196994781494e-01 -4.230501949787139893e-01
3.061160147190093994e-01 -5.649954080581665039e-02 -8.762850612401962280e-02 1.335124969482421875e-01 1.650706678628921509e-01 1.514859218150377274e-02 -2.923638187348842621e-02 1.397249698638916016e-01 6.863947957754135132e-02 2.994930744171142578e-01 2.592361569404602051e-01 -3.366436809301376343e-02 1.012743487954139709e-01 -7.955440878868103027e-02 -6.744769215583801270e-02 -1.604571640491485596e-01 1.598700433969497681e-01 1.466723084449768066e-01 -4.633621498942375183e-02 -1.145007610321044922e-01 5.096297264099121094e-01 2.643532454967498779e-01 -1.291327327489852905e-01 -3.061381876468658447e-01 7.692301273345947266e-02 -1.558722406625747681e-01 -6.726365536451339722e-02 -6.686156243085861206e-02 6.254488229751586914e-02 -1.709527969360351562e-01 2.902706386521458626e-03 -2.131491750478744507e-01
-9.139138273894786835e-03 -6.858039647340774536e-02 -7.358332723379135132e-02 -1.686517000198364258e-01 1.159717813134193420e-01 -4.457339346408843994e-01 -1.435899585485458374e-01 -1.625024527311325073e-01 7.182838022708892822e-02 1.380573362112045288e-01 2.326760143041610718e-01 -6.194293871521949768e-02 -1.990067660808563232e-01 -4.734221473336219788e-02 3.807046636939048767e-02 -4.070523679256439209e-01 6.668670475482940674e-02 -5.379211530089378357e-02 -2.350344555452466011e-03 2.565331570804119110e-02 1.447116024792194366e-02 7.876774668693542480e-02 4.106628298759460449e-01 -6.306984275579452515e-02 -3.862205520272254944e-02 3.998097404837608337e-02 -2.232540398836135864e-01 -5.563827231526374817e-02 -3.045039772987365723e-01 -2.703028619289398193e-01 4.620565846562385559e-02 -5.702950526028871536e-03
2.400605082511901855e-01 5.288704857230186462e-02 7.146973162889480591e-03 1.752228140830993652e-01 1.673706918954849243e-01 6.123600061982870102e-03 -5.267851054668426514e-02 -1.298631280660629272e-01 1.948813796043395996e-01 1.751866936683654785e-01 -3.220139071345329285e-02 -1.898570358753204346e-02 3.043916635215282440e-02 -5.054390430450439453e-02 -9.261175245046615601e-02 -1.235334575176239014e-01 5.601604282855987549e-02 -9.513914585113525391e-02 -4.414472356438636780e-02 -1.689016819000244141e-01 2.461414486169815063e-01 -1.196291893720626831e-01 -1.020501088351011276e-02 -1.320788711309432983e-01 -4.608378708362579346e-01 -1.358276456594467163e-01 -3.210424780845642090e-01 1.001315116882324219e-01 -1.550713554024696350e-02 2.195630073547363281e-01 -3.405550420284271240e-01 -3.468309938907623291e-01
-1.320360451936721802e-01 -2.410354465246200562e-01 -1.594938039779663086e-01 -1.362940818071365356e-01 2.435234636068344116e-01 -4.842028021812438965e-02 3.420309163630008698e-03 2.077257726341485977e-03 5.228958558291196823e-03 4.521091282367706299e-01 9.731815755367279053e-02 -1.024474650621414185e-01 -9.325865656137466431e-02 -1.857579946517944336e-01 3.542591333389282227e-01 1.641353825107216835e-03 8.004711568355560303e-02 9.942677617073059082e-02 3.223146498203277588e-01 1.163964867591857910e-01 7.796274125576019287e-02 -1.142801642417907715e-01 3.165367990732192993e-02 1.765371859073638916e-02 -1.785716116428375244e-01 -1.636784374713897705e-01 -2.730976343154907227e-01 5.294083803892135620e-02 -2.296611815690994263e-01 5.770408362150192261e-02 -2.789090573787689209e-01 -3.975432366132736206e-02
3.136983215808868408e-01 8.546675741672515869e-02 -1.201689988374710083e-01 5.867806449532508850e-02 -2.778910994529724121e-01 -1.386030316352844238e-01 1.394799053668975830e-01 1.516083478927612305e-01 -1.437023133039474487e-01 2.135681211948394775e-01 9.895124286413192749e-02 2.697356417775154114e-02 -1.278033852577209473e-02 -2.612929940223693848e-01 2.206253707408905029e-01 -1.213129162788391113e-01 1.443894505500793457e-01 -5.102687329053878784e-02 1.521880030632019043e-01 -2.858192622661590576e-01 3.210364878177642822e-01 2.355501800775527954e-01 9.717712551355361938e-02 5.612383782863616943e-02 -1.790246665477752686e-01 3.443409502506256104e-01 -2.914706990122795105e-02 -1.315827369689941406e-01 1.252298206090927124e-01 4.869108647108078003e-02 -1.967501193284988403e-01 -6.265240907669067383e-02
2.102807164192199707e-02 -2.903995513916015625e-01 -1.165449172258377075e-01 3.297260999679565430e-01 5.997703969478607178e-02 -1.494886428117752075e-01 1.892235502600669861e-02 -2.681291401386260986e-01 -5.706509202718734741e-02 5.815021395683288574e-01 1.716513782739639282e-01 -2.349288165569305420e-01 -5.792290344834327698e-02 2.698404900729656219e-02 2.672329917550086975e-02 -1.219317838549613953e-01 3.758866339921951294e-02 5.890950933098793030e-02 -6.257047504186630249e-02 1.346615403890609741e-01 6.834490597248077393e-02 -1.424813717603683472e-01 7.308351248502731323e-02 -5.674452707171440125e-02 -2.071124613285064697e-01 5.416607856750488281e-02 -1.394638270139694214e-01 1.200560703873634338e-01 1.247580498456954956e-01 -3.320643305778503418e-02 -1.771881878376007080e-01 -2.465478777885437012e-01
2.889293432235717773e-01 1.312908530235290527e-01 -8.880756795406341553e-02 7.725720107555389404e-02 -8.093532919883728027e-02 -3.348507285118103027e-01 5.022108089178800583e-03 -3.062445484101772308e-02 2.875122986733913422e-02 1.603623032569885254e-01 -2.811304852366447449e-02 6.982695311307907104e-02 -2.171397060155868530e-01 1.275189314037561417e-02 1.241848766803741455e-01 -2.050432264804840088e-01 -1.510106325149536133e-01 9.516693651676177979e-02 1.123441308736801147e-01 -2.981077432632446289e-01 3.949877619743347168e-01 -2.526030242443084717e-01 -5.107193067669868469e-02 -7.952430844306945801e-02 -5.002360790967941284e-02 -6.974755227565765381e-02 -3.686647862195968628e-02 -1.809005886316299438e-01 -3.002970516681671143e-01 1.612671762704849243e-01 -2.225241363048553467e-01 -2.440132796764373779e-01
1.449136584997177124e-01 4.510816931724548340e-02 -2.447349131107330322e-01 1.880415081977844238e-01 7.881624996662139893e-02 -1.480244696140289307e-01 -1.009165570139884949e-01 1.009109779261052608e-03 -1.459412872791290283e-01 2.125985361635684967e-02 1.127486005425453186e-01 -2.469402551651000977e-01 4.944398626685142517e-02 -1.025465354323387146e-01 2.058133631944656372e-01 -9.998922049999237061e-02 3.252128958702087402e-01 -4.501418024301528931e-02 2.448001503944396973e-01 1.095359474420547485e-01 2.215654104948043823e-01 4.909964799880981445e-01 5.169904232025146484e-02 -1.713128685951232910e-01 -1.664319336414337158e-01 9.842336922883987427e-02 -1.288116630166769028e-02 1.327297091484069824e-02 1.162934154272079468e-01 7.860259711742401123e-02 -5.712752416729927063e-02 -3.464714288711547852e-01
-4.771253839135169983e-02 4.328149557113647461e-02 -7.561873644590377808e-02 2.327168285846710205e-01 2.705835923552513123e-02 -1.024173870682716370e-01 -3.446751739829778671e-03 2.686079740524291992e-01 2.902247905731201172e-01 5.431057810783386230e-01 -6.280212849378585815e-02 4.290306195616722107e-02 -2.595673501491546631e-01 -9.039302170276641846e-02 -4.473534598946571350e-02 1.490886043757200241e-02 3.755097687244415283e-01 1.192502304911613464e-01 -1.627492159605026245e-02 -3.223371133208274841e-02 2.900191545486450195e-01 -4.085754603147506714e-02 6.213518232107162476e-02 4.112219810485839844e-02 -2.134005576372146606e-01 1.611867100000381470e-01 -1.497226208448410034e-01 -3.559559211134910583e-02 -1.512686312198638916e-01 2.378806937485933304e-03 9.681566059589385986e-02 -1.204665601253509521e-01
1.399694383144378662e-01 7.568260282278060913e-02 -1.053776144981384277e-01 6.798582524061203003e-02 -2.564326226711273193e-01 -2.122867256402969360e-01 -4.758555442094802856e-02 3.101974492892622948e-03 -5.065035447478294373e-02 4.196248650550842285e-01 1.275754626840353012e-02 -7.054997235536575317e-02 -8.077321201562881470e-02 -5.934880673885345459e-02 2.551846802234649658e-01 -4.655016958713531494e-01 6.356119364500045776e-02 1.418800950050354004e-01 2.359603941440582275e-01 -1.787233650684356689e-01 1.295147538185119629e-01 -2.258019745349884033e-01 -1.567576676607131958e-01 -2.563022635877132416e-02 3.233328089118003845e-02 4.665085673332214355e-02 -2.410427927970886230e-01 -3.407580778002738953e-02 -2.660809457302093506e-01 1.080790534615516663e-02 1.863377913832664490e-02 1.779921948909759521e-01
-8.199790120124816895e-02 -2.710883617401123047e-01 -6.996487732976675034e-03 -1.085498332977294922e-01 1.187019869685173035e-01 -2.329386770725250244e-01 -2.551144734025001526e-02 -1.063892394304275513e-01 -7.451333105564117432e-02 2.107829004526138306e-01 1.182816475629806519e-01 -1.899225860834121704e-01 7.700968068093061447e-03 1.778179109096527100e-01 4.801268130540847778e-02 -1.678617149591445923e-01 2.319533675909042358e-01 -6.044825166463851929e-02 2.939749695360660553e-02 -2.746166661381721497e-02 4.443105161190032959e-01 3.724782168865203857e-01 1.666598021984100342e-01 1.701544672250747681e-01 -2.107711583375930786e-01 9.464134275913238525e-02 -3.462753891944885254e-01 -1.691319197416305542e-01 -3.248263616114854813e-03 -6.519705057144165039e-02 8.294642716646194458e-02 -2.101676166057586670e-02
-1.932594925165176392e-01 1.007852107286453247e-01 -6.151799112558364868e-02 1.799770146608352661e-01 -4.877814278006553650e-02 -1.446975767612457275e-01 -1.781272441148757935e-01 2.399220876395702362e-02 6.896620243787765503e-02 3.529309332370758057e-01 3.441432714462280273e-01 -1.604599356651306152e-01 9.092804789543151855e-02 2.696344852447509766e-01 2.020674645900726318e-01 -1.721552573144435883e-02 -1.116786897182464600e-01 6.575796008110046387e-02 6.310308724641799927e-02 -8.953535556793212891e-02 1.670976579189300537e-01 1.451125442981719971e-01 7.420011609792709351e-02 -2.677070349454879761e-02 -4.036330580711364746e-01 1.767830699682235718e-01 -1.409042179584503174e-01 -1.187731623649597168e-01 2.096747010946273804e-01 -1.095691025257110596e-01 -1.143076643347740173e-01 -2.897133827209472656e-01
2.141808122396469116e-01 -5.568552296608686447e-03 -1.363601535558700562e-01 3.015941977500915527e-01 -8.523418009281158447e-02 2.222777754068374634e-01 -1.346685737371444702e-01 4.829517751932144165e-02 2.746040374040603638e-02 1.916588842868804932e-01 5.782841891050338745e-02 -1.073585897684097290e-01 -1.019744202494621277e-01 2.887663058936595917e-02 1.138223931193351746e-01 -2.906742393970489502e-01 3.163662180304527283e-02 -1.148785427212715149e-01 2.165755331516265869e-01 -1.114852610044181347e-03 4.778746962547302246e-01 1.796875000000000000e-01 1.590701192617416382e-01 -2.190151810646057129e-01 -1.167102009057998657e-01 -1.504393965005874634e-01 -1.264066845178604126e-01 -1.285806298255920410e-01 2.410959452390670776e-01 8.096874505281448364e-02 3.373854979872703552e-02 -2.770412862300872803e-01
6.109333038330078125e-02 8.604412525892257690e-02 -1.043984889984130859e-01 1.226091384887695312e-01 1.242223531007766724e-01 -1.638921350240707397e-01 -8.761111646890640259e-02 -3.209278360009193420e-02 1.520447283983230591e-01 1.052069440484046936e-01 9.693393111228942871e-02 1.545630842447280884e-01 -3.101890087127685547e-01 8.808774501085281372e-02 -1.243921294808387756e-01 -9.968994557857513428e-02 3.485390543937683105e-01 -3.390744328498840332e-03 -8.025699853897094727e-02 8.822679519653320312e-02 3.074480295181274414e-01 4.868209827691316605e-03 -1.569051742553710938e-01 -1.249658223241567612e-02 -4.197698831558227539e-01 6.101394444704055786e-02 -1.805082261562347412e-01 3.888143226504325867e-02 -3.276127874851226807e-01 -2.797402143478393555e-01 -2.262146770954132080e-01 -9.618937224149703979e-02
7.676917314529418945e-02 -2.061937004327774048e-01 -9.239269047975540161e-02 -1.120672933757305145e-02 -2.772438526153564453e-01 -8.874841034412384033e-02 -3.425538912415504456e-02 -1.503807604312896729e-01 2.079304158687591553e-01 -2.847285009920597076e-02 1.729073673486709595e-01 1.209907755255699158e-01 -3.639142513275146484e-01 2.291847486048936844e-03 -4.593396931886672974e-02 -7.564467936754226685e-02 2.435949295759201050e-01 -5.608378350734710693e-02 4.710738360881805420e-02 -8.739556372165679932e-02 2.497819513082504272e-01 6.858698278665542603e-02 9.684995561838150024e-02 -8.546850830316543579e-02 -4.532102346420288086e-01 -1.005282849073410034e-01 -1.301049441099166870e-01 -1.054765470325946808e-02 -2.128953337669372559e-01 -5.056123062968254089e-02 -3.570032715797424316e-01 -2.038409709930419922e-01
2.318175695836544037e-02 1.723073720932006836e-01 -1.193201318383216858e-01 2.107553184032440186e-01 1.291869431734085083e-01 -1.269848793745040894e-01 2.350085973739624023e-01 -1.980077773332595825e-01 2.431170828640460968e-02 -2.976019494235515594e-02 7.515157759189605713e-02 -2.250657677650451660e-01 -8.853610605001449585e-02 -2.481385320425033569e-01 6.970493495464324951e-02 -1.004535257816314697e-01 1.598840057849884033e-01 2.971035540103912354e-01 1.259498894214630127e-01 -1.918356418609619141e-01 1.134812384843826294e-01 5.458136647939682007e-02 2.911854088306427002e-01 -1.906241625547409058e-01 -8.209384977817535400e-02 -4.299494251608848572e-02 -8.148247748613357544e-02 -2.354026585817337036e-01 -4.511786103248596191e-01 7.666059583425521851e-02 -2.410935163497924805e-01 -6.233744788914918900e-03
1.237742677330970764e-01 -1.176198273897171021e-01 -3.159382566809654236e-02 5.737370252609252930e-01 -8.482610434293746948e-02 -2.266106456518173218e-01 -1.446094810962677002e-01 -1.233138069510459900e-01 1.881717741489410400e-01 8.444497734308242798e-02 -1.192452311515808105e-01 -6.365024298429489136e-02 -1.668228358030319214e-01 1.070735901594161987e-01 -2.928465418517589569e-02 -1.788352429866790771e-01 1.290572583675384521e-01 -6.249082088470458984e-02 8.372819423675537109e-02 3.061277866363525391e-01 3.679680526256561279e-01 -4.873376339673995972e-03 7.518591731786727905e-02 -2.862310111522674561e-01 -3.192033618688583374e-02 -1.830307580530643463e-02 -1.283752918243408203e-01 1.756406724452972412e-01 -5.963905528187751770e-02 -3.267018124461174011e-02 -1.112608760595321655e-01 -5.553909391164779663e-02
2.229231894016265869e-01 -1.319244801998138428e-01 2.559306286275386810e-02 4.438382089138031006e-01 2.421959042549133301e-01 -2.355527877807617188e-01 -2.873671054840087891e-01 2.796741388738155365e-02 1.454160362482070923e-01 1.090760752558708191e-01 7.716820389032363892e-02 -6.369167566299438477e-02 -9.516332298517227173e-02 -1.930120401084423065e-02 3.418613970279693604e-01 9.629836678504943848e-02 -3.197442274540662766e-03 1.748651117086410522e-01 2.767980396747589111e-01 -1.986523419618606567e-01 8.935373276472091675e-02 2.150545828044414520e-02 -8.199182152748107910e-02 -2.109336704015731812e-01 -5.053977947682142258e-03 1.842412054538726807e-01 -2.683224380016326904e-01 -1.000394225120544434e-01 -1.553551554679870605e-01 -8.785394951701164246e-03 -1.113655120134353638e-01 -1.419525127857923508e-02
4.937241673469543457e-01 -1.338603533804416656e-02 2.247100323438644409e-02 -1.351875364780426025e-01 -6.209338456392288208e-02 -2.365510724484920502e-02 -4.396905750036239624e-02 6.378045678138732910e-02 2.587695717811584473e-01 5.240216851234436035e-02 -6.758753955364227295e-02 -1.668567359447479248e-01 -9.980157017707824707e-02 -3.006208920851349831e-03 2.137190252542495728e-01 1.881927251815795898e-02 2.076768875122070312e-01 3.429088592529296875e-01 2.683847546577453613e-01 1.288850605487823486e-01 4.117469191551208496e-01 -6.717887241393327713e-03 -3.772484883666038513e-02 3.039437718689441681e-02 -5.676017329096794128e-02 -1.287989765405654907e-01 -8.074372261762619019e-02 -4.603243619203567505e-02 -1.287837028503417969e-01 -7.477183640003204346e-02 -2.259673327207565308e-01 -2.139432430267333984e-01
3.807693719863891602e-02 -2.281140238046646118e-01 -2.607195079326629639e-01 1.562042385339736938e-01 6.505130976438522339e-02 -2.182720750570297241e-01 -2.185966372489929199e-01 2.258981578052043915e-02 1.851033568382263184e-01 1.386968344449996948e-01 5.049851536750793457e-01 6.080604344606399536e-02 -1.624101959168910980e-02 4.859952628612518311e-02 1.463104337453842163e-01 5.049223825335502625e-02 1.196752488613128662e-01 -5.181985348463058472e-02 -6.251721829175949097e-02 -1.585018336772918701e-01 3.367714583873748779e-01 3.894815966486930847e-02 1.382051259279251099e-01 -3.779051080346107483e-02 9.378439933061599731e-02 1.916338354349136353e-01 -1.817811429500579834e-01 9.809367358684539795e-02 1.410318017005920410e-01 -1.109034270048141479e-01 -1.176917329430580139e-01 -3.153651952743530273e-01
2.684309780597686768e-01 -1.595428138971328735e-01 -3.649216890335083008e-01 7.781968265771865845e-02 -2.481980919837951660e-01 -1.531131267547607422e-01 -3.406861051917076111e-02 -2.276687324047088623e-02 1.366224884986877441e-01 1.346361488103866577e-01 3.918012976646423340e-01 -7.075171172618865967e-02 -2.151503860950469971e-01 1.372709572315216064e-01 7.101364433765411377e-02 1.438629068434238434e-02 5.510363355278968811e-02 -1.525015681982040405e-01 -4.719888046383857727e-02 -3.590968996286392212e-02 2.846477329730987549e-01 -1.045631989836692810e-01 -1.304123252630233765e-01 -3.031006753444671631e-01 4.730073362588882446e-02 -7.450185716152191162e-02 -3.937218785285949707e-01 -1.430479902774095535e-02 -6.221435964107513428e-02 9.029766917228698730e-02 -2.891466580331325531e-02 -6.585697829723358154e-02
2.760965824127197266e-01 -1.893909573554992676e-01 -1.607547253370285034e-01 2.159463055431842804e-02 1.163023114204406738e-01 -4.043485522270202637e-01 -1.445270031690597534e-01 7.458475977182388306e-02 1.109471991658210754e-01 3.818177059292793274e-02 2.782983481884002686e-01 -1.446989476680755615e-01 -1.605641096830368042e-01 -3.006788529455661774e-02 -4.912159591913223267e-02 3.702312707901000977e-02 -1.179386302828788757e-01 -1.948519200086593628e-01 -9.114312380552291870e-02 -1.765956282615661621e-01 5.140822529792785645e-01 1.437102407217025757e-01 1.315197050571441650e-01 -1.242891475558280945e-01 -6.605608761310577393e-02 9.238629788160324097e-02 -2.703705430030822754e-01 -2.036236412823200226e-02 5.961219966411590576e-02 -8.925356715917587280e-02 -7.893405854701995850e-02 4.777874425053596497e-02
-3.888143226504325867e-02 -4.540085047483444214e-02 3.850589040666818619e-03 1.815244853496551514e-01 -2.635001242160797119e-01 -2.060398310422897339e-01 -3.377827629446983337e-02 -8.304880559444427490e-02 5.155272316187620163e-03 3.119399249553680420e-01 1.129059791564941406e-01 -5.455046892166137695e-02 -7.673246413469314575e-02 -1.672963798046112061e-01 -9.973114356398582458e-04 1.122491285204887390e-01 4.058663547039031982e-01 1.504629850387573242e-01 1.383582036942243576e-02 -2.246390283107757568e-01 2.311155349016189575e-01 2.320116385817527771e-02 4.376490414142608643e-01 -3.189714252948760986e-01 -7.332144677639007568e-02 -1.308141052722930908e-01 -1.248615831136703491e-01 -8.081947267055511475e-02 -5.027230456471443176e-02 -1.958404928445816040e-01 1.079270616173744202e-01 4.015534371137619019e-02
2.394058108329772949e-01 -8.467148244380950928e-02 9.184338152408599854e-02 4.157675430178642273e-02 -1.516715884208679199e-01 -2.122370749711990356e-01 1.679704636335372925e-01 1.783826351165771484e-01 3.433969616889953613e-01 -5.289530381560325623e-02 3.592687845230102539e-01 -7.782904803752899170e-02 -1.230168715119361877e-01 4.598646610975265503e-02 4.229194298386573792e-02 -8.425131440162658691e-02 2.011297047138214111e-01 9.496817737817764282e-02 1.938639134168624878e-01 -8.015527576208114624e-02 7.634723931550979614e-02 5.953142419457435608e-02 2.006261199712753296e-01 -2.056344002485275269e-01 -4.558682441711425781e-01 4.137866944074630737e-02 -1.364507675170898438e-01 2.393164038658142090e-01 -1.927730590105056763e-01 8.851200342178344727e-03 -8.167410641908645630e-02 -2.374554611742496490e-02
-7.733125239610671997e-03 9.863365441560745239e-02 -5.010293424129486084e-02 1.835734397172927856e-01 -9.387245029211044312e-02 -1.802364438772201538e-01 -1.013338863849639893e-01 -3.736857324838638306e-02 1.865170598030090332e-01 -8.715113997459411621e-02 2.702311873435974121e-01 -1.002245470881462097e-01 -3.180211409926414490e-02 -3.862305730581283569e-02 2.237453358247876167e-03 -1.831998974084854126e-01 1.689078956842422485e-01 -1.298514455556869507e-01 2.276379913091659546e-01 -1.454418003559112549e-01 3.544045090675354004e-01 1.994309872388839722e-01 2.042049169540405273e-01 -2.069176584482192993e-01 5.497920140624046326e-02 -1.024184282869100571e-02 -1.044329255819320679e-01 -3.145061731338500977e-01 -3.631109371781349182e-02 4.523685872554779053e-01 5.469267442822456360e-02 -2.221876829862594604e-01
1.022781133651733398e-01 -1.028178706765174866e-01 -1.516032218933105469e-01 5.360286310315132141e-02 -5.949176102876663208e-02 -2.574963867664337158e-01 -1.745560914278030396e-01 -2.047706097364425659e-01 1.843947023153305054e-01 3.057957813143730164e-02 4.326107203960418701e-01 -8.540803939104080200e-02 -2.082057744264602661e-01 1.139715090394020081e-01 -6.389246787875890732e-03 8.319573476910591125e-03 -4.731373116374015808e-02 6.334448605775833130e-02 -2.586134076118469238e-01 -1.306965947151184082e-01 3.899588286876678467e-01 3.133949637413024902e-02 1.435456126928329468e-01 -2.708398997783660889e-01 -2.213447242975234985e-01 2.322740852832794189e-01 -2.297944575548171997e-01 -1.371403187513351440e-01 9.263332188129425049e-02 2.044283971190452576e-02 6.232909485697746277e-02 1.921785809099674225e-02
-1.394857913255691528e-01 1.298721283674240112e-01 7.489337120205163956e-03 2.000915855169296265e-01 2.082006186246871948e-01 -3.221366703510284424e-01 -2.648298144340515137e-01 8.622335642576217651e-02 1.277880072593688965e-01 1.200030073523521423e-01 2.958351373672485352e-01 -1.120007559657096863e-01 -7.180050015449523926e-02 -1.068340428173542023e-02 1.140828710049390793e-02 -1.039888411760330200e-01 -4.906591773033142090e-02 -4.081174358725547791e-02 3.727630153298377991e-02 -1.173911243677139282e-01 1.020964905619621277e-01 -1.047052592039108276e-01 3.051122128963470459e-01 -1.743105351924896240e-01 -2.277143150568008423e-01 -2.356331050395965576e-01 -1.665806919336318970e-01 1.341622471809387207e-01 -2.113004475831985474e-01 2.862247228622436523e-01 2.260052561759948730e-01 -2.387569546699523926e-01
7.556090503931045532e-02 5.496051535010337830e-02 -1.265963315963745117e-01 1.315618008375167847e-01 -3.095627129077911377e-01 5.996347591280937195e-02 -3.247051313519477844e-02 3.628075867891311646e-02 5.810632184147834778e-02 3.253121972084045410e-01 1.206684559583663940e-01 3.431782126426696777e-02 -3.740015625953674316e-01 1.768500059843063354e-01 1.067595407366752625e-01 2.664796076714992523e-02 1.663861274719238281e-01 1.663204655051231384e-02 1.930460333824157715e-01 -2.093038260936737061e-01 2.975965440273284912e-01 1.147729307413101196e-01 4.125044643878936768e-01 7.618218660354614258e-02 5.163137614727020264e-02 -3.819349408149719238e-02 1.628434099256992340e-02 -9.246410429477691650e-02 -3.156581223011016846e-01 1.696014404296875000e-01 -9.092102199792861938e-02 1.076520383358001709e-01
8.482854813337326050e-02 4.000884667038917542e-02 -2.639184296131134033e-01 6.494734436273574829e-02 4.953543841838836670e-02 -1.453852951526641846e-01 3.509921580553054810e-02 3.192647993564605713e-01 1.222212091088294983e-01 3.670440316200256348e-01 3.161571621894836426e-01 1.084227040410041809e-01 -1.339362114667892456e-01 -3.600233048200607300e-02 -4.023422673344612122e-02 -2.713347598910331726e-02 -1.030454710125923157e-01 -4.989498108625411987e-02 1.709773093461990356e-01 -3.095536231994628906e-01 3.155923187732696533e-01 1.600161045789718628e-01 2.688668854534626007e-02 -1.022982820868492126e-01 -1.151161491870880127e-01 7.015116512775421143e-02 -1.755979657173156738e-01 7.391773909330368042e-02 1.262624859809875488e-01 1.126385182142257690e-01 8.799886703491210938e-02 -3.771188855171203613e-01
-2.764280736446380615e-01 -2.087732404470443726e-01 4.700202844105660915e-04 1.337096691131591797e-01 -1.753407157957553864e-02 -1.714469492435455322e-01 7.136358879506587982e-03 1.718116104602813721e-01 -2.405974641442298889e-02 1.145446747541427612e-01 3.561682701110839844e-01 -4.395082592964172363e-01 -1.307130698114633560e-02 -1.130888387560844421e-01 3.332575410604476929e-02 -2.528456747531890869e-01 7.835432887077331543e-02 7.066868245601654053e-02 2.279253005981445312e-01 -3.011828660964965820e-01 2.186295539140701294e-01 -3.635647008195519447e-03 8.939747512340545654e-02 -6.045003607869148254e-02 -2.161739468574523926e-01 -2.846307754516601562e-01 -1.024204418063163757e-01 8.405120670795440674e-02 1.053612008690834045e-01 -4.820175096392631531e-02 1.194814741611480713e-01 -6.981132179498672485e-02
-1.580495983362197876e-01 -2.473296970129013062e-02 -2.731279730796813965e-01 8.391661942005157471e-02 -6.023390218615531921e-02 -2.893822826445102692e-02 2.536592818796634674e-02 -3.016900718212127686e-01 1.139101907610893250e-01 6.899094581604003906e-02 -6.599102914333343506e-02 1.687721908092498779e-01 -2.973823547363281250e-01 2.165522724390029907e-01 1.965332180261611938e-01 5.590203031897544861e-02 2.905284166336059570e-01 8.204842358827590942e-02 1.694655865430831909e-01 -1.954000256955623627e-02 5.042755603790283203e-01 -1.658642143011093140e-01 1.877462118864059448e-01 -1.861426383256912231e-01 -8.515527844429016113e-02 -3.464572876691818237e-02 -2.197788655757904053e-01 6.023618206381797791e-02 -1.631655544042587280e-02 -2.563570253551006317e-02 -3.515549376606941223e-02 -1.857485920190811157e-01
3.042868897318840027e-02 4.193001240491867065e-02 2.607757225632667542e-03 2.923093140125274658e-01 -1.018125265836715698e-01 7.256326079368591309e-02 -2.076544761657714844e-01 1.502450089901685715e-02 -3.525060415267944336e-01 3.473223149776458740e-01 7.762161642313003540e-02 6.381393410265445709e-03 1.492221951484680176e-01 -1.217616498470306396e-01 1.300846189260482788e-01 2.503680884838104248e-01 1.123089566826820374e-01 -4.490514844655990601e-02 6.620050966739654541e-02 -8.553426712751388550e-02 3.827067017555236816e-01 -6.061864644289016724e-02 1.731419712305068970e-01 -1.392121165990829468e-01 -1.079941689968109131e-01 6.793755292892456055e-02 -3.135998845100402832e-01 -1.359642595052719116e-01 3.728082031011581421e-02 -4.048147797584533691e-02 -2.281432300806045532e-01 -2.668628394603729248e-01
5.585862696170806885e-02 1.041731461882591248e-01 -1.472701430320739746e-01 -1.163959875702857971e-01 -2.407124340534210205e-01 -2.887377440929412842e-01 -4.836145043373107910e-02 -1.312288045883178711e-01 1.513898745179176331e-02 2.034671604633331299e-01 -2.392362244427204132e-02 3.618922457098960876e-02 1.650942116975784302e-02 4.161393269896507263e-03 3.193362057209014893e-01 -3.191715478897094727e-01 2.494896352291107178e-01 8.337495476007461548e-02 2.277644723653793335e-01 -1.496802568435668945e-01 3.387780487537384033e-01 3.498184308409690857e-02 -1.895337253808975220e-01 -2.533136010169982910e-01 -3.075115680694580078e-01 -1.450496166944503784e-01 -1.209558472037315369e-01 2.647107699885964394e-03 -6.437891721725463867e-02 1.030868384987115860e-02 -9.550755470991134644e-02 1.977337300777435303e-01
3.564503788948059082e-02 -1.036216914653778076e-01 -1.429745703935623169e-01 2.848729491233825684e-01 -1.729891151189804077e-01 -2.038113772869110107e-01 1.064171195030212402e-01 1.958723664283752441e-01 2.835042178630828857e-01 3.591472506523132324e-01 -8.252198249101638794e-02 -1.035546883940696716e-01 -1.845147460699081421e-01 -1.042409613728523254e-01 8.053879719227552414e-04 4.738852381706237793e-02 2.740735411643981934e-01 2.125285416841506958e-01 -6.103541702032089233e-02 -8.765003085136413574e-02 1.944707483053207397e-01 6.260710954666137695e-02 3.000313937664031982e-01 -2.080898135900497437e-01 -2.856149375438690186e-01 7.219377905130386353e-02 -2.047951221466064453e-01 -1.091059073805809021e-01 -1.146071553230285645e-01 -2.943220175802707672e-02 1.361323893070220947e-01 1.061727404594421387e-01
1.867415755987167358e-01 1.495776474475860596e-01 -7.315352559089660645e-02 -3.824004530906677246e-02 2.152488380670547485e-01 -1.622239798307418823e-01 -7.124800235033035278e-02 3.652823343873023987e-02 1.526756435632705688e-01 3.911414369940757751e-02 2.309770137071609497e-01 1.016480550169944763e-01 -2.398232221603393555e-01 -4.552257061004638672e-02 -8.471912145614624023e-02 -1.553223133087158203e-01 3.509020209312438965e-01 1.653318479657173157e-02 -1.648843660950660706e-02 1.686124950647354126e-01 3.135005831718444824e-01 -8.543603867292404175e-02 -1.017264835536479950e-02 3.376603499054908752e-02 -3.932787775993347168e-01 2.362388558685779572e-02 -1.790696382522583008e-01 1.322771757841110229e-01 -2.731306850910186768e-01 -1.805726438760757446e-01 -2.811498343944549561e-01 -1.658133119344711304e-01
1.645994000136852264e-02 1.206526085734367371e-01 -2.072438895702362061e-01 9.859761595726013184e-02 1.364989876747131348e-01 -1.011512801051139832e-01 -1.297993808984756470e-01 1.276729404926300049e-01 -3.074261248111724854e-01 4.527329802513122559e-01 -8.192136883735656738e-02 -4.332588613033294678e-02 9.702059626579284668e-02 -1.336221694946289062e-01 6.423621624708175659e-02 1.748009175062179565e-01 1.866425126791000366e-01 1.052719578146934509e-01 -2.606593072414398193e-02 1.828219927847385406e-02 2.785539031028747559e-01 -1.676936596632003784e-01 3.626665174961090088e-01 -1.099638268351554871e-01 -2.001647949218750000e-01 1.722752233035862446e-03 -2.513577938079833984e-01 -9.854099154472351074e-02 -5.692527443170547485e-02 -7.757233455777168274e-03 -2.742768526077270508e-01 -1.127865314483642578e-01
-2.112095355987548828e-01 5.814258009195327759e-02 -1.157998442649841309e-01 2.346709966659545898e-01 2.375706136226654053e-01 -3.506896793842315674e-01 -3.623069226741790771e-01 4.520968720316886902e-02 -1.130146607756614685e-01 1.721163243055343628e-01 3.193127214908599854e-01 -1.451200805604457855e-02 -1.763321608304977417e-01 -2.029772251844406128e-01 1.175883188843727112e-01 1.018980890512466431e-01 8.766990900039672852e-02 2.182782441377639771e-01 5.394929647445678711e-02 -1.829100213944911957e-02 1.631108820438385010e-01 -1.006275489926338196e-01 2.072293758392333984e-01 -1.361709535121917725e-01 -2.157897651195526123e-01 -1.061171740293502808e-01 9.247412532567977905e-02 7.687484472990036011e-02 -9.656077623367309570e-02 2.531798481941223145e-01 1.131521537899971008e-01 -1.200713887810707092e-01
1.117322519421577454e-01 -9.106232225894927979e-02 3.721350058913230896e-02 3.165052533149719238e-01 -2.289429903030395508e-01 1.963832881301641464e-03 -1.204468775540590286e-03 9.941738843917846680e-02 4.154546558856964111e-02 -1.518989354372024536e-01 1.760071814060211182e-01 4.327478259801864624e-02 -9.457784704864025116e-03 -3.567719757556915283e-01 1.413058936595916748e-01 9.681639261543750763e-03 6.488564889878034592e-03 4.461044445633888245e-02 -7.468570023775100708e-02 8.585890382528305054e-02 3.882269263267517090e-01 8.684056997299194336e-02 3.275486528873443604e-01 -1.092869695276021957e-02 -3.034142255783081055e-01 -3.604699671268463135e-02 -2.654325366020202637e-01 -1.459765732288360596e-01 2.301273345947265625e-01 1.410329937934875488e-01 -2.245143651962280273e-01 -1.457468420267105103e-01
6.544546037912368774e-02 2.326028421521186829e-02 9.483598917722702026e-02 1.812269240617752075e-01 -1.324664503335952759e-01 -1.646337360143661499e-01 -2.481583207845687866e-01 -1.435167193412780762e-01 -2.693771384656429291e-02 3.110107779502868652e-01 2.626703083515167236e-01 -3.624185547232627869e-02 -5.222427472472190857e-02 1.456473618745803833e-01 9.262591600418090820e-03 -4.979464411735534668e-02 1.599756628274917603e-01 1.447329223155975342e-01 3.052591532468795776e-02 -2.147347480058670044e-01 4.964689016342163086e-01 1.462659090757369995e-01 -1.120123714208602905e-01 -3.704921528697013855e-02 -1.850200444459915161e-01 1.426435559988021851e-01 1.416971720755100250e-02 -1.204908639192581177e-02 1.689179837703704834e-01 5.259661003947257996e-02 -3.564495220780372620e-02 -4.115413129329681396e-01
9.326059371232986450e-02 9.935563802719116211e-02 -1.124799400568008423e-01 2.138717472553253174e-02 -2.611765563488006592e-01 -1.669151633977890015e-01 -2.239419668912887573e-01 -1.468089818954467773e-01 1.148608028888702393e-01 2.074537873268127441e-01 -3.602518886327743530e-02 -1.160376705229282379e-03 -2.350463867187500000e-01 -5.963281169533729553e-02 -1.388597339391708374e-01 5.149334669113159180e-03 2.966453433036804199e-01 1.262495964765548706e-01 -9.035331010818481445e-02 -5.247812718152999878e-03 1.515607982873916626e-01 9.927444905042648315e-02 1.130202338099479675e-01 -8.414422720670700073e-02 -5.292221307754516602e-01 -9.377235174179077148e-02 -2.382708638906478882e-01 5.178064852952957153e-02 -3.320243954658508301e-01 -7.659786194562911987e-02 -1.855699568986892700e-01 3.504982963204383850e-02
-2.245982363820075989e-02 -1.885888576507568359e-01 3.017217852175235748e-03 1.331517100334167480e-01 8.442133665084838867e-02 -5.299896001815795898e-01 4.690158367156982422e-02 -2.764647593721747398e-03 -2.796794474124908447e-01 3.453035652637481689e-01 -9.943686425685882568e-02 -6.051398441195487976e-02 3.114374354481697083e-02 -2.326648868620395660e-02 4.450099170207977295e-02 -2.727753818035125732e-01 8.988258987665176392e-02 5.369314923882484436e-02 1.761789992451667786e-02 -6.130390986800193787e-02 2.931748628616333008e-01 2.409899979829788208e-01 2.304554581642150879e-01 1.882332563400268555e-01 -9.430891275405883789e-02 7.272537052631378174e-02 -2.780644595623016357e-01 -9.641451761126518250e-03 1.161196380853652954e-01 -2.942655980587005615e-02 1.162615492939949036e-01 -1.848380197770893574e-03
8.130870759487152100e-02 1.632573604583740234e-01 -5.799919962882995605e-01 8.759036660194396973e-02 -3.827181458473205566e-02 -2.584056556224822998e-01 4.904060065746307373e-02 -2.483444102108478546e-02 -9.298150986433029175e-02 1.761630475521087646e-01 1.537706404924392700e-01 -2.277143672108650208e-02 -3.232443928718566895e-01 -8.056594431400299072e-02 1.386418640613555908e-01 -3.285567462444305420e-01 1.752483993768692017e-01 -2.446074411273002625e-02 -1.726669631898403168e-02 9.540017694234848022e-02 2.060423344373703003e-01 -2.869407273828983307e-02 1.790904998779296875e-01 -2.848342657089233398e-01 -2.106534130871295929e-02 -8.575430512428283691e-02 -2.972125634551048279e-02 -4.990598186850547791e-02 -1.165077388286590576e-01 1.033297404646873474e-01 -1.066359505057334900e-01 -7.373750209808349609e-02
2.804185748100280762e-01 -1.710524111986160278e-01 -2.151351124048233032e-01 -1.620624959468841553e-02 -7.712066173553466797e-02 -2.613168358802795410e-01 -7.542311400175094604e-02 3.534889221191406250e-02 1.306796967983245850e-01 2.781618237495422363e-01 4.110261201858520508e-01 -3.344315290451049805e-02 4.357532784342765808e-02 -8.402903378009796143e-02 8.964167535305023193e-02 3.345365077257156372e-02 -1.928008534014225006e-02 -1.765374541282653809e-01 -1.094456687569618225e-01 -2.369593083858489990e-01 3.860758244991302490e-01 1.087148264050483704e-01 -8.037406019866466522e-03 -3.192697167396545410e-01 5.524690449237823486e-02 1.518633812665939331e-01 -2.373129427433013916e-01 -4.322646185755729675e-02 4.779173433780670166e-02 -5.383642762899398804e-02 -1.168082351796329021e-03 -1.724556833505630493e-01
-1.449474543333053589e-01 8.534554392099380493e-02 4.945907741785049438e-02 2.636968791484832764e-01 -1.641449332237243652e-02 -9.665600210428237915e-02 -1.007767245173454285e-01 1.291940510272979736e-01 -6.288149207830429077e-02 -1.267283111810684204e-01 -1.176689937710762024e-01 -4.098948836326599121e-01 -1.250226497650146484e-01 -1.250121146440505981e-01 3.042187094688415527e-01 -5.829380080103874207e-02 1.263645142316818237e-01 -4.801393672823905945e-02 3.335406184196472168e-01 -1.201686710119247437e-01 3.400337398052215576e-01 7.181155681610107422e-02 -5.793976038694381714e-02 -7.729251682758331299e-02 -2.891008257865905762e-01 1.929235905408859253e-01 -2.561350762844085693e-01 -1.680625677108764648e-01 -1.735392212867736816e-01 -1.596479490399360657e-02 -6.355824321508407593e-02 -1.051275879144668579e-01
1.603095531463623047e-01 -2.957350015640258789e-01 -1.836868673563003540e-01 7.743396610021591187e-02 1.623387783765792847e-01 -2.991335988044738770e-01 5.635963752865791321e-03 -4.749071225523948669e-02 5.866841226816177368e-02 1.500230431556701660e-01 3.503796458244323730e-01 -1.535822153091430664e-01 -5.026206746697425842e-02 -1.581494510173797607e-01 1.624863967299461365e-02 1.382519453763961792e-01 3.102171793580055237e-02 -1.976371556520462036e-01 -2.368454188108444214e-01 -1.090708523988723755e-01 3.144666254520416260e-01 1.891505271196365356e-01 7.136898487806320190e-02 -1.185152605175971985e-01 -2.043154835700988770e-01 3.228782862424850464e-02 -4.149480760097503662e-01 -3.267553076148033142e-02 4.975937679409980774e-02 3.398448601365089417e-02 -1.353570520877838135e-01 9.977220743894577026e-02
2.695296108722686768e-01 -2.127818614244461060e-01 -1.660657674074172974e-01 1.587188243865966797e-01 -8.510599844157695770e-03 -1.655026376247406006e-01 1.985485553741455078e-01 -1.561170909553766251e-02 1.175115481019020081e-01 4.086147546768188477e-01 3.672875091433525085e-02 -1.923610568046569824e-01 -2.729626893997192383e-01 5.716943740844726562e-02 1.901810914278030396e-01 -2.179735600948333740e-01 2.420523762702941895e-01 7.767630368471145630e-02 -1.166360974311828613e-01 -7.670375704765319824e-02 1.645244508981704712e-01 -2.779593765735626221e-01 -9.378631412982940674e-02 6.156024336814880371e-02 -1.888767033815383911e-01 -8.145559579133987427e-02 -6.224387139081954956e-02 6.783217191696166992e-02 1.793315261602401733e-02 3.143333494663238525e-01 -1.719820871949195862e-02 -1.742438375949859619e-01
-3.821298480033874512e-02 -2.248314917087554932e-01 -3.068603761494159698e-02 8.971399813890457153e-02 -2.296279817819595337e-01 -1.439626514911651611e-01 3.199661150574684143e-02 -1.785308867692947388e-01 2.773512899875640869e-01 2.532330751419067383e-01 3.848135769367218018e-01 -1.967531442642211914e-01 -1.009726822376251221e-01 -1.625356078147888184e-01 -3.145280852913856506e-02 1.473164558410644531e-01 2.729341685771942139e-01 -1.120994705706834793e-02 -6.889262795448303223e-02 -1.912135779857635498e-01 1.997614949941635132e-01 1.126780286431312561e-01 2.601818144321441650e-01 -1.799364760518074036e-02 -4.267789795994758606e-02 -1.719922944903373718e-02 -4.613362625241279602e-02 1.884624958038330078e-01 -3.156328201293945312e-01 -6.395208090543746948e-02 1.612840443849563599e-01 -1.986542940139770508e-01
3.736478686332702637e-01 6.395357102155685425e-02 6.552674621343612671e-02 1.236744076013565063e-01 2.429697662591934204e-01 1.151123717427253723e-01 -6.362205743789672852e-02 -9.307857602834701538e-02 1.132279038429260254e-01 2.795666754245758057e-01 2.057816088199615479e-01 -1.566900610923767090e-01 7.135761529207229614e-02 2.268713898956775665e-02 7.772509008646011353e-02 -4.306124150753021240e-01 1.097321361303329468e-01 1.532184332609176636e-01 6.616503745317459106e-02 -1.892141550779342651e-01 2.916785180568695068e-01 6.171513348817825317e-02 9.484824724495410919e-03 -1.902792602777481079e-01 -1.246666833758354187e-01 1.610441058874130249e-01 8.046352118253707886e-02 1.112045869231224060e-01 -7.764236629009246826e-02 2.481775581836700439e-01 -1.126528680324554443e-01 -2.350611239671707153e-01
2.829250395298004150e-01 -6.327440589666366577e-02 -2.578604221343994141e-01 1.763295829296112061e-01 1.730464994907379150e-01 -9.555478394031524658e-02 -1.124609485268592834e-01 -1.050111874938011169e-01 -2.261807769536972046e-02 -3.494733199477195740e-02 2.323639392852783203e-01 -1.644748449325561523e-01 1.208944544196128845e-01 -9.641483426094055176e-02 7.266499847173690796e-02 -5.073321610689163208e-02 3.478015959262847900e-01 -5.619185976684093475e-03 2.876027822494506836e-01 1.454571448266506195e-02 2.217235118150711060e-01 2.728184461593627930e-01 7.161056250333786011e-02 -3.458932042121887207e-01 -9.795124083757400513e-02 -7.776357978582382202e-02 -3.435965254902839661e-02 8.760843425989151001e-02 1.456925570964813232e-01 1.448571532964706421e-01 -2.444188147783279419e-01 -2.496758699417114258e-01
-1.108652353286743164e-01 4.032582417130470276e-02 -1.123599633574485779e-01 -1.347224563360214233e-01 8.955296128988265991e-02 -1.672826856374740601e-01 -3.214771673083305359e-02 -2.892205715179443359e-01 -6.627504527568817139e-02 3.706604242324829102e-01 1.045208424329757690e-01 -1.197589486837387085e-01 -2.565352916717529297e-01 -1.386501640081405640e-01 1.323329359292984009e-01 1.012228876352310181e-01 1.179870404303073883e-02 1.447800397872924805e-01 1.370156109333038330e-01 5.821179226040840149e-02 2.598317563533782959e-01 -2.798331677913665771e-01 3.332536816596984863e-01 -1.481552273035049438e-01 -2.815037965774536133e-01 -1.754108257591724396e-02 -6.461849261540919542e-05 -1.160215437412261963e-01 -1.637802869081497192e-01 -9.957225620746612549e-02 2.275944650173187256e-01 -2.261450141668319702e-01
6.349438335746526718e-04 -2.952837944030761719e-02 -1.879196912050247192e-01 1.558650135993957520e-01 3.193779662251472473e-02 -2.325474917888641357e-01 1.411349922418594360e-01 -1.527253836393356323e-01 1.117835342884063721e-01 2.138913869857788086e-01 8.627563714981079102e-02 -1.125209629535675049e-01 7.235197722911834717e-02 -2.396384626626968384e-01 4.871051013469696045e-02 -1.250871866941452026e-01 1.174129396677017212e-01 1.514069288969039917e-01 1.569698005914688110e-01 -5.437215045094490051e-02 -5.958858132362365723e-02 5.375764891505241394e-02 1.760823726654052734e-01 -9.964098781347274780e-02 -2.105830758810043335e-01 -1.981364339590072632e-01 -2.592490427196025848e-02 -8.091747760772705078e-02 -4.825614988803863525e-01 -2.949589490890502930e-01 -3.665007948875427246e-01 -1.595468521118164062e-01
-2.168836258351802826e-02 -9.657827764749526978e-02 2.758190333843231201e-01 -2.863803878426551819e-02 -3.727795928716659546e-02 -2.847129702568054199e-01 -3.893798589706420898e-02 7.709162682294845581e-02 -1.102542206645011902e-01 2.265643030405044556e-01 1.084814444184303284e-01 -1.386820971965789795e-01 7.359348982572555542e-02 -2.557340310886502266e-03 2.382560670375823975e-01 -3.922093808650970459e-01 1.154048889875411987e-01 -1.419105827808380127e-01 -9.701418690383434296e-03 -1.232455447316169739e-01 1.798456460237503052e-01 1.881932318210601807e-01 1.657213121652603149e-01 -2.198288291692733765e-01 -3.029341697692871094e-01 6.521560251712799072e-02 -1.651186048984527588e-01 7.994441688060760498e-02 -3.939229249954223633e-01 -6.966194603592157364e-03 1.132665798068046570e-01 1.512285023927688599e-01
1.673541069030761719e-01 2.488210564479231834e-03 -1.879543960094451904e-01 1.529943943023681641e-01 -1.040222942829132080e-01 -1.401596218347549438e-01 -4.114228859543800354e-02 2.367973625659942627e-01 1.060458496212959290e-01 1.776549369096755981e-01 2.800889313220977783e-01 1.306869834661483765e-01 1.196077242493629456e-01 1.242510378360748291e-01 6.679181009531021118e-02 -1.427754759788513184e-01 8.080605417490005493e-02 5.175559222698211670e-02 -2.447956986725330353e-02 -7.490301132202148438e-02 4.930574595928192139e-01 2.626711726188659668e-01 -1.443199515342712402e-01 -1.226250547915697098e-02 -1.665216088294982910e-01 7.608363032341003418e-02 -1.577824056148529053e-01 8.211664855480194092e-02 -7.844721525907516479e-02 3.543635830283164978e-02 2.299994826316833496e-01 -3.976562321186065674e-01
2.727792561054229736e-01 -1.676291674375534058e-01 -3.577074036002159119e-02 -4.840432479977607727e-02 4.086592048406600952e-02 -1.730340123176574707e-01 2.162720047635957599e-04 9.480808675289154053e-02 -5.431846529245376587e-02 1.830916702747344971e-01 3.032186031341552734e-01 -7.004652172327041626e-02 -3.790340945124626160e-02 -4.162799101322889328e-03 8.211413025856018066e-02 1.141389384865760803e-01 1.669993996620178223e-01 -1.244108974933624268e-01 1.007372438907623291e-01 -9.647263586521148682e-02 5.277479887008666992e-01 3.342540860176086426e-01 1.028989329934120178e-01 -3.474030792713165283e-01 1.447884365916252136e-02 2.394213378429412842e-01 9.700489044189453125e-02 1.323866546154022217e-01 -7.575920224189758301e-02 -4.162273183465003967e-02 2.361778356134891510e-02 -1.479317545890808105e-01
-1.652828007936477661e-01 -1.800780557096004486e-02 -1.583558619022369385e-01 8.743520826101303101e-02 4.028721153736114502e-02 -2.822910845279693604e-01 -2.042771279811859131e-01 7.045645266771316528e-02 -4.700860753655433655e-02 3.395524322986602783e-01 3.071275055408477783e-01 -8.827140182256698608e-02 -3.554274886846542358e-02 1.699360460042953491e-01 2.997167408466339111e-01 4.151306301355361938e-02 5.504691973328590393e-02 -1.078940182924270630e-01 1.744472384452819824e-01 -2.464471571147441864e-02 1.382534056901931763e-01 1.883883178234100342e-01 4.848483018577098846e-03 1.122037600725889206e-02 -3.843694925308227539e-01 -1.335832569748163223e-02 -1.556583791971206665e-01 -6.387021392583847046e-03 4.034121334552764893e-01 -3.690454736351966858e-02 -1.527582705020904541e-01 -1.010952070355415344e-01
1.339004039764404297e-01 -2.513227760791778564e-01 -1.413308531045913696e-01 5.491049960255622864e-03 -5.714121460914611816e-02 -8.582901954650878906e-02 -1.464548856019973755e-01 -9.903573244810104370e-02 1.887051761150360107e-02 1.943850070238113403e-01 1.392618119716644287e-01 3.643265366554260254e-02 -1.494067758321762085e-01 -1.248553171753883362e-01 5.377356335520744324e-02 4.102343693375587463e-02 4.379783868789672852e-01 1.188469529151916504e-01 2.705636620521545410e-01 -9.488685429096221924e-02 1.015235930681228638e-01 -3.039022348821163177e-02 -9.928019344806671143e-02 -1.107957959175109863e-01 -5.075067877769470215e-01 4.866463318467140198e-02 -6.933131255209445953e-03 2.064976096153259277e-01 -2.409442812204360962e-01 -2.876046672463417053e-02 -1.353051960468292236e-01 -2.330995202064514160e-01
-1.681778766214847565e-02 -5.446595326066017151e-02 -3.527325391769409180e-01 2.871209383010864258e-01 -9.570065140724182129e-02 -4.422058165073394775e-01 -7.039128988981246948e-02 -1.440087705850601196e-01 -1.985879838466644287e-01 2.353163957595825195e-01 4.525608196854591370e-02 1.263030339032411575e-02 -1.644243746995925903e-01 -6.804684549570083618e-02 1.867427229881286621e-01 -2.703058719635009766e-01 1.658819019794464111e-01 -1.599519848823547363e-01 -7.370653003454208374e-02 4.374738410115242004e-02 2.031509429216384888e-01 -1.285512149333953857e-01 1.553314924240112305e-01 -2.777107954025268555e-01 -4.703522473573684692e-02 1.022027581930160522e-01 5.685837939381599426e-03 1.355472977593308315e-05 1.011670529842376709e-01 1.598533093929290771e-01 -3.364705666899681091e-02 -2.318762689828872681e-01
-1.137127131223678589e-01 -3.018235266208648682e-01 -4.210951551795005798e-02 3.309248685836791992e-01 2.949411608278751373e-02 -9.261285513639450073e-02 4.652004688978195190e-02 -1.580428183078765869e-01 5.808170139789581299e-02 5.206686854362487793e-01 1.954631358385086060e-01 -1.326755136251449585e-01 -2.042787224054336548e-01 1.659482568502426147e-01 1.202194914221763611e-01 -1.667321920394897461e-01 1.370714753866195679e-01 3.335329890251159668e-02 -3.427544608712196350e-02 -2.183904507546685636e-05 1.394108235836029053e-01 -2.428778260946273804e-01 7.668133825063705444e-02 -6.331962347030639648e-02 -2.755743265151977539e-01 1.094387099146842957e-01 -5.954967811703681946e-02 3.569150716066360474e-02 1.395773440599441528e-01 7.137544453144073486e-02 -1.010072007775306702e-01 -2.634254097938537598e-01
1.983888894319534302e-01 -1.727654486894607544e-01 -2.128927558660507202e-01 -1.171734705567359924e-01 3.224872052669525146e-01 -9.766761213541030884e-02 2.486503124237060547e-02 5.229053273797035217e-02 -1.465329527854919434e-01 5.659145861864089966e-02 9.662649780511856079e-02 -1.992022693157196045e-01 -2.395974993705749512e-01 -7.471128366887569427e-03 7.034647464752197266e-02 -8.711422234773635864e-02 6.025111302733421326e-03 -1.094162240624427795e-01 -3.440691530704498291e-02 -3.410676717758178711e-01 3.911808729171752930e-01 2.894262596964836121e-02 2.234891057014465332e-01 1.307251453399658203e-01 -1.700944304466247559e-01 1.062726788222789764e-02 -2.820447385311126709e-01 4.059729352593421936e-02 -9.634479135274887085e-02 9.237815439701080322e-02 -4.402640741318464279e-03 -3.642318248748779297e-01
2.701668441295623779e-01 -2.693487331271171570e-02 7.946582883596420288e-02 2.752346098423004150e-01 -1.984715908765792847e-01 -2.783932685852050781e-01 1.541711986064910889e-01 1.467135250568389893e-01 -8.209207653999328613e-02 7.920392602682113647e-02 2.555459141731262207e-01 -2.207059711217880249e-01 -2.099339812994003296e-01 -2.197398245334625244e-01 2.180155515670776367e-01 -2.982165515422821045e-01 -1.818906143307685852e-02 2.708064392209053040e-02 -9.335346519947052002e-02 -3.706291019916534424e-01 2.573940455913543701e-01 8.784326165914535522e-02 9.873931109905242920e-02 7.194378972053527832e-02 -1.076218560338020325e-01 1.045783460140228271e-01 -4.876212775707244873e-02 -5.482564866542816162e-02 1.969018131494522095e-01 -4.104411229491233826e-02 -1.475879102945327759e-01 8.216361165978014469e-04
2.150529623031616211e-01 -2.205743044614791870e-01 -1.535448431968688965e-01 2.398416213691234589e-02 1.021762564778327942e-01 -2.693942487239837646e-01 3.214639425277709961e-01 6.632737070322036743e-02 4.715534672141075134e-02 1.103840991854667664e-01 1.130975186824798584e-01 1.252983510494232178e-01 -1.703179031610488892e-01 6.772087421268224716e-03 3.810319602489471436e-01 -1.191095113754272461e-01 2.417258918285369873e-01 2.028323113918304443e-01 -1.386107653379440308e-01 -2.137529104948043823e-01 9.256946295499801636e-02 -1.044481247663497925e-01 -1.344617903232574463e-01 -2.001569978892803192e-02 -2.135434001684188843e-01 -4.442256689071655273e-02 -2.170344442129135132e-01 -1.076743230223655701e-01 6.866988539695739746e-02 1.594606637954711914e-01 -2.872927859425544739e-02 -3.452475666999816895e-01
-1.486177593469619751e-01 -1.622387915849685669e-01 1.106670945882797241e-01 9.344723820686340332e-02 2.492048442363739014e-01 -3.120678961277008057e-01 -5.319038033485412598e-02 -1.483637141063809395e-03 -2.748017199337482452e-02 1.740065217018127441e-01 1.083952859044075012e-01 -1.343458741903305054e-01 -3.823973238468170166e-01 -6.344605982303619385e-02 2.055970430374145508e-01 -6.977149099111557007e-02 1.857496798038482666e-01 3.478488624095916748e-01 2.229054421186447144e-01 -2.591068744659423828e-01 1.994689702987670898e-01 -2.558127343654632568e-01 2.071779221296310425e-01 7.115700840950012207e-02 7.850982993841171265e-02 -1.030538752675056458e-01 -1.936743855476379395e-01 -1.290346146561205387e-03 -4.378915578126907349e-02 1.472063362598419189e-01 2.159438282251358032e-02 -7.861278951168060303e-02
8.106228709220886230e-02 8.577019721269607544e-02 2.057229429483413696e-01 3.519465029239654541e-02 9.969335049390792847e-02 -2.298557311296463013e-01 3.946029581129550934e-03 9.746266156435012817e-02 -1.136076822876930237e-01 1.948855519294738770e-01 2.167200446128845215e-01 -3.217106312513351440e-02 9.325791895389556885e-02 7.881170511245727539e-02 9.502757340669631958e-02 -3.758420944213867188e-01 2.043934166431427002e-01 -1.577341109514236450e-01 -1.161021813750267029e-01 -2.363360114395618439e-02 1.750735491514205933e-01 1.783812344074249268e-01 3.259865939617156982e-01 -2.006455659866333008e-01 -2.877516150474548340e-01 -7.169761508703231812e-02 -2.221123129129409790e-01 -1.284912321716547012e-02 -3.985446095466613770e-01 4.175299406051635742e-02 1.323371827602386475e-01 3.021914511919021606e-02
1.692574322223663330e-01 -2.027550637722015381e-01 -4.626400768756866455e-01 -5.413707345724105835e-02 7.165157049894332886e-02 1.675298623740673065e-02 -2.158511877059936523e-01 -7.011095434427261353e-02 6.464594602584838867e-02 1.947059929370880127e-01 2.561320737004280090e-02 -1.058440357446670532e-01 1.139917746186256409e-01 8.857087790966033936e-02 1.547957509756088257e-01 -3.174222409725189209e-01 1.686668992042541504e-01 2.224312424659729004e-01 2.214552760124206543e-01 -5.991477519273757935e-02 2.529527544975280762e-01 -1.470660567283630371e-01 5.685120075941085815e-02 -2.818627059459686279e-01 -1.819595694541931152e-01 -1.007187515497207642e-01 2.165931276977062225e-02 -1.073150262236595154e-01 -1.939360052347183228e-01 2.504223771393299103e-02 -2.446683198213577271e-01 6.825871765613555908e-02
4.142685234546661377e-02 -1.077021881937980652e-01 -1.849047839641571045e-01 -9.187731146812438965e-02 1.362504512071609497e-01 1.380797475576400757e-01 -1.266262587159872055e-02 1.372319553047418594e-02 -1.375346332788467407e-01 6.077575683593750000e-01 2.262301445007324219e-01 -1.283150613307952881e-01 -2.167496271431446075e-02 -2.695701718330383301e-01 8.060311526060104370e-02 -7.360493391752243042e-02 2.191660255193710327e-01 1.085090786218643188e-01 6.096828356385231018e-02 -2.420480102300643921e-01 1.481470912694931030e-01 2.151190936565399170e-01 1.069519892334938049e-01 1.315125674009323120e-01 -1.107323542237281799e-01 -1.772546470165252686e-01 2.313515916466712952e-02 -1.348748207092285156e-01 -1.898795068264007568e-01 -1.297518908977508545e-01 -3.917916864156723022e-02 -1.708493828773498535e-01
1.094644516706466675e-01 -1.360783539712429047e-02 -1.960388869047164917e-01 1.849102526903152466e-01 -8.500269800424575806e-02 -2.147843092679977417e-01 -2.153739780187606812e-01 3.477137386798858643e-01 -1.798224449157714844e-02 8.367259800434112549e-02 2.679397165775299072e-01 1.938908398151397705e-01 1.023871749639511108e-01 4.019781574606895447e-02 1.287813037633895874e-01 -6.498753279447555542e-02 1.805351823568344116e-01 -7.972449064254760742e-02 -7.754937559366226196e-02 1.344177033752202988e-02 3.419864475727081299e-01 3.769954144954681396e-01 -6.242102384567260742e-02 -7.659692317247390747e-02 -1.730196923017501831e-01 1.373738348484039307e-01 -1.117724031209945679e-01 2.086407132446765900e-02 -1.034176796674728394e-01 -2.007712125778198242e-01 2.464244700968265533e-02 -3.429423570632934570e-01
9.988312423229217529e-02 8.800025284290313721e-02 -2.472939491271972656e-01 1.109991744160652161e-01 -2.590699791908264160e-01 -2.795264124870300293e-01 2.319779843091964722e-01 -5.178925395011901855e-02 -1.668069362640380859e-01 3.553690016269683838e-02 1.447250097990036011e-01 9.332694858312606812e-02 -8.437789976596832275e-03 -5.929619073867797852e-03 2.814692854881286621e-01 -7.746382057666778564e-02 8.745838701725006104e-02 -1.922725886106491089e-01 -3.607136430218815804e-03 1.485216021537780762e-01 3.073333501815795898e-01 -1.434994935989379883e-01 3.673031628131866455e-01 -4.077160358428955078e-02 -2.195957303047180176e-01 7.359680533409118652e-02 -2.042529731988906860e-01 2.474877284839749336e-03 2.127522081136703491e-01 -5.856415256857872009e-02 -2.807154953479766846e-01 -1.476942747831344604e-01
-2.016154350712895393e-03 -1.259795725345611572e-01 -1.215507239103317261e-01 1.096192151308059692e-01 -1.958843320608139038e-01 1.987119950354099274e-02 1.026637852191925049e-01 1.990048736333847046e-01 2.479771971702575684e-01 4.462632834911346436e-01 4.159914702177047729e-02 1.780571937561035156e-01 -2.198732942342758179e-01 -2.141522318124771118e-01 -2.444631233811378479e-02 -1.989540085196495056e-02 4.133665561676025391e-01 1.951146423816680908e-01 -2.177044935524463654e-02 -8.931919187307357788e-02 2.959922552108764648e-01 3.434428479522466660e-03 6.214204803109169006e-02 -1.167988777160644531e-02 -3.429638743400573730e-01 -1.966642215847969055e-02 -1.772284656763076782e-01 5.899001844227313995e-03 -3.268524631857872009e-02 1.397943943738937378e-01 -5.598198622465133667e-04 -8.165753446519374847e-03
2.598003745079040527e-01 9.733849018812179565e-02 5.812894552946090698e-02 2.771854698657989502e-01 -4.864068760070949793e-04 -2.678867662325501442e-03 4.673418775200843811e-02 6.249873340129852295e-02 -1.039515659213066101e-01 1.022695675492286682e-01 3.148763477802276611e-01 1.895863004028797150e-02 -3.137711286544799805e-01 -2.284706085920333862e-01 3.838495314121246338e-01 -9.119261801242828369e-02 -1.950437726918607950e-04 -2.394554913043975830e-01 2.420739978551864624e-01 -1.814102977514266968e-01 2.446725815534591675e-01 1.440771669149398804e-01 6.909693777561187744e-02 -2.957466244697570801e-02 -1.067556142807006836e-01 2.279491424560546875e-01 -1.919384449720382690e-01 -8.275516331195831299e-02 -5.735810101032257080e-02 -1.866832077503204346e-01 -1.528186202049255371e-01 -7.733430713415145874e-02
5.122979171574115753e-03 -2.677172422409057617e-01 -1.380245089530944824e-01 3.697130680084228516e-01 -1.472267508506774902e-01 -3.109745085239410400e-01 -1.115771159529685974e-01 1.468714922666549683e-01 -4.099132493138313293e-02 3.344144821166992188e-01 1.249610930681228638e-01 -1.698550581932067871e-02 -5.443546548485755920e-02 2.442410886287689209e-01 1.983705163002014160e-01 -1.545340865850448608e-01 2.368707582354545593e-02 1.661815494298934937e-01 -2.476484179496765137e-01 -9.506671130657196045e-02 1.426199823617935181e-01 -1.124852746725082397e-01 5.759894475340843201e-02 9.163272380828857422e-02 -1.430563628673553467e-01 -1.053882762789726257e-01 -7.180155068635940552e-02 -4.669804498553276062e-02 -2.398364990949630737e-02 2.185719758272171021e-01 -1.420853137969970703e-01 -3.379318714141845703e-01
-1.064974367618560791e-01 -3.132292926311492920e-01 -3.934292793273925781e-01 8.499155193567276001e-02 -1.241963449865579605e-02 -2.983438968658447266e-01 1.194628402590751648e-01 4.927778244018554688e-02 -5.582553893327713013e-02 4.128942787647247314e-01 1.710601449012756348e-01 -1.404832154512405396e-01 1.881509833037853241e-02 2.425144314765930176e-01 1.388293951749801636e-01 -5.866976454854011536e-02 6.080636754631996155e-02 6.607230007648468018e-02 6.711678951978683472e-02 2.484203688800334930e-02 6.070241704583168030e-02 -1.188882514834403992e-01 1.587958186864852905e-01 1.022719070315361023e-01 -3.251751363277435303e-01 -7.681357860565185547e-02 -1.482346504926681519e-01 -7.035674154758453369e-02 5.107717216014862061e-02 -2.031009085476398468e-02 -2.944959998130798340e-01 -1.523247361183166504e-01
1.178447902202606201e-01 -1.627127379179000854e-01 -6.518605351448059082e-02 -8.557279407978057861e-02 3.637690097093582153e-02 -3.584858477115631104e-01 -1.675494164228439331e-01 -1.422279048711061478e-02 -6.858366727828979492e-02 1.145951822400093079e-01 1.079028546810150146e-01 -2.058103233575820923e-01 -8.093316107988357544e-02 -1.060225963592529297e-01 -1.269261240959167480e-01 7.074606418609619141e-02 9.846727550029754639e-02 -2.850801311433315277e-02 -1.264737099409103394e-01 -1.237120404839515686e-01 4.043729305267333984e-01 3.291208446025848389e-01 2.266428172588348389e-01 -1.060743853449821472e-01 -1.894146651029586792e-01 1.263525336980819702e-01 -4.834801256656646729e-01 -7.385028991848230362e-03 1.152981072664260864e-01 3.804878145456314087e-02 -4.444577544927597046e-02 2.406245470046997070e-02
7.510861754417419434e-02 9.618590772151947021e-02 -2.099082805216312408e-02 1.839579492807388306e-01 1.703096181154251099e-01 1.257374584674835205e-01 -1.037539467215538025e-01 -3.026319742202758789e-01 1.729213744401931763e-01 1.258042752742767334e-01 2.822497189044952393e-01 -2.653901576995849609e-01 2.045144513249397278e-02 2.704345621168613434e-02 9.852204471826553345e-02 -2.594645023345947266e-01 1.262979507446289062e-01 2.831049263477325439e-02 -8.700777590274810791e-02 -1.279033869504928589e-01 2.221264243125915527e-01 1.005588397383689880e-01 -3.542670747265219688e-03 -1.190918013453483582e-01 -2.319510579109191895e-01 -1.549681872129440308e-01 -2.765569090843200684e-01 -1.938474774360656738e-01 1.347496956586837769e-01 -9.010673314332962036e-02 -1.136753633618354797e-01 -4.292443096637725830e-01
2.406411916017532349e-01 -9.048147499561309814e-02 -2.041266709566116333e-01 1.166502311825752258e-01 -2.373654954135417938e-02 -2.301536947488784790e-01 -3.886779025197029114e-02 1.244770735502243042e-01 3.410425782203674316e-02 1.446070075035095215e-01 1.092636063694953918e-01 -2.122859656810760498e-01 -1.413733959197998047e-01 3.844359144568443298e-02 -4.696457460522651672e-02 -1.705259829759597778e-02 -4.945392161607742310e-02 -2.925515770912170410e-01 4.087242111563682556e-02 1.140994057059288025e-01 4.294833540916442871e-01 2.709648013114929199e-02 2.684361636638641357e-01 -3.738654777407646179e-02 -1.052760928869247437e-01 1.024810522794723511e-01 -4.740797579288482666e-01 -2.448610812425613403e-01 1.318384110927581787e-01 5.466202273964881897e-02 1.193164885044097900e-01 -5.277035012841224670e-02
1.644919812679290771e-01 -2.158576995134353638e-02 4.031274840235710144e-02 3.046083450317382812e-01 -3.047285079956054688e-01 -7.051859050989151001e-02 1.335057020187377930e-01 1.687838579528033733e-03 1.448628157377243042e-01 2.853053212165832520e-01 6.536863744258880615e-02 6.067550275474786758e-03 -1.216628775000572205e-01 -9.915620088577270508e-02 1.493548005819320679e-01 -4.170871898531913757e-02 5.408380925655364990e-02 3.913691341876983643e-01 -2.742034848779439926e-03 -3.542583286762237549e-01 1.807169467210769653e-01 2.202455997467041016e-01 2.935512065887451172e-01 -1.874636858701705933e-01 -2.653580009937286377e-01 -1.539792865514755249e-01 -1.179112866520881653e-01 7.072511315345764160e-02 -3.464431315660476685e-02 -2.696216851472854614e-02 8.007195591926574707e-02 -3.975108638405799866e-02
-7.561237365007400513e-02 -8.266974240541458130e-02 -3.104841411113739014e-01 -8.267673850059509277e-02 -4.087438434362411499e-02 -2.638023793697357178e-01 -1.559445858001708984e-01 -1.730912923812866211e-01 -1.699922978878021240e-02 3.193941414356231689e-01 1.808649748563766479e-01 2.294627428054809570e-01 2.589709183666855097e-04 1.912838593125343323e-02 1.099700629711151123e-01 -2.026900053024291992e-01 2.377528846263885498e-01 2.044676989316940308e-02 1.401263773441314697e-01 -8.514708280563354492e-02 4.271612763404846191e-01 2.350777685642242432e-01 1.004108712077140808e-01 -1.404934823513031006e-01 -2.845388352870941162e-01 -1.365920435637235641e-02 -9.367614984512329102e-02 -1.433921158313751221e-01 2.002636194229125977e-01 4.209152236580848694e-02 1.594563387334346771e-02 1.160418763756752014e-01
-1.530334651470184326e-01 -6.755372136831283569e-02 -1.408066153526306152e-01 2.024545148015022278e-02 -1.991535276174545288e-01 -3.235245048999786377e-01 -2.930531501770019531e-01 -1.016389578580856323e-01 2.193409353494644165e-01 1.823401749134063721e-01 2.111209742724895477e-02 -1.045971885323524475e-01 -2.166788727045059204e-01 -2.061723470687866211e-01 2.137024700641632080e-01 2.818227112293243408e-01 5.241031572222709656e-02 1.010550186038017273e-01 9.253800660371780396e-02 -3.483976721763610840e-01 1.741845458745956421e-01 1.142989918589591980e-01 3.004395067691802979e-01 -1.669072657823562622e-01 -1.697307676076889038e-01 6.410277914255857468e-03 -2.492327801883220673e-02 -9.309129789471626282e-03 4.393946751952171326e-02 -2.136644721031188965e-01 -1.791504211723804474e-02 1.485081911087036133e-01
1.479498296976089478e-01 -1.833153069019317627e-01 -1.439425200223922729e-01 9.368167258799076080e-03 6.988627463579177856e-02 -4.371279776096343994e-01 -6.039390712976455688e-02 -2.597175538539886475e-02 -3.618410788476467133e-03 1.425877809524536133e-01 2.723836004734039307e-01 -5.558178573846817017e-02 -1.003385111689567566e-01 -9.430231153964996338e-02 -3.336630761623382568e-02 2.365182638168334961e-01 -8.856683969497680664e-02 -3.930643945932388306e-02 -1.756819784641265869e-01 -1.188436448574066162e-01 4.516372084617614746e-01 1.584571301937103271e-01 1.217589378356933594e-01 -6.535716354846954346e-02 -2.092263698577880859e-01 8.862083405256271362e-02 -4.159012138843536377e-01 2.156297862529754639e-02 2.769930753856897354e-03 -4.729549586772918701e-02 -1.165198236703872681e-01 7.951498776674270630e-02
8.166973292827606201e-02 -3.228467702865600586e-01 -1.379062682390213013e-01 -7.048417348414659500e-03 -1.303424090147018433e-01 -3.214241936802864075e-02 -1.519540417939424515e-02 -2.281501889228820801e-01 1.032067313790321350e-01 6.439045071601867676e-02 9.078527800738811493e-03 1.245991364121437073e-01 -2.308344691991806030e-01 4.323727265000343323e-02 2.016300410032272339e-01 -4.830156266689300537e-02 1.918231397867202759e-01 -2.624042332172393799e-03 4.106887876987457275e-01 1.735436357557773590e-02 1.406495422124862671e-01 1.795521564781665802e-02 -4.377140477299690247e-02 -1.183357909321784973e-01 -3.903236389160156250e-01 2.256810814142227173e-01 -1.874269247055053711e-01 1.124165281653404236e-01 -2.348115444183349609e-01 3.248223289847373962e-02 -5.961582437157630920e-02 -3.443689048290252686e-01
-4.879514500498771667e-02 -4.678844287991523743e-02 -2.360682040452957153e-01 1.688600480556488037e-01 2.110344916582107544e-01 -8.576212823390960693e-02 -6.861627101898193359e-02 -1.368067711591720581e-01 8.251959830522537231e-02 2.253481894731521606e-01 1.756952553987503052e-01 1.018569543957710266e-01 -8.202339522540569305e-03 -9.033208340406417847e-02 1.115524470806121826e-01 -3.003142476081848145e-01 1.539887487888336182e-01 -3.927554935216903687e-02 2.022428363561630249e-01 1.516440212726593018e-01 2.334495037794113159e-01 2.419214397668838501e-01 2.882957085967063904e-02 -1.275776177644729614e-01 -4.151932895183563232e-01 -1.812734007835388184e-01 -2.574072778224945068e-01 -2.249814271926879883e-01 1.490781158208847046e-01 1.044363975524902344e-01 5.091173574328422546e-02 2.214708924293518066e-01
2.202111631631851196e-01 -1.346487998962402344e-01 -2.292944937944412231e-01 2.116641998291015625e-01 -9.717354923486709595e-02 -1.279824785888195038e-02 1.836165934801101685e-01 1.137675195932388306e-01 2.169715799391269684e-02 1.926366537809371948e-01 3.842186927795410156e-02 -1.158767268061637878e-01 2.216697484254837036e-01 -3.317774832248687744e-01 2.336349636316299438e-01 -3.053364157676696777e-01 -9.810074418783187866e-02 -1.863292753696441650e-01 3.272013738751411438e-02 -1.810352653264999390e-01 3.978952765464782715e-01 -3.309564292430877686e-02 2.398992478847503662e-01 -5.883035063743591309e-02 -1.984774023294448853e-01 1.195219531655311584e-01 -5.766496062278747559e-02 -1.798926442861557007e-01 1.493117362260818481e-01 -9.204930067062377930e-02 -2.748991921544075012e-02 -2.680287882685661316e-02
-7.759129162877798080e-03 -5.868420377373695374e-02 -3.213948309421539307e-01 2.854004204273223877e-01 -6.439962983131408691e-02 -2.608984410762786865e-01 6.087789312005043030e-02 -6.034131348133087158e-02 -6.222758069634437561e-02 7.853409647941589355e-02 -1.209579557180404663e-01 -1.399532854557037354e-01 -1.440971642732620239e-01 -4.824135079979896545e-02 1.829821169376373291e-01 -1.772103905677795410e-01 2.437738478183746338e-01 -1.249198019504547119e-01 -2.128208428621292114e-01 1.929956674575805664e-01 3.418252468109130859e-01 4.548293352127075195e-02 1.865961104631423950e-01 -1.423348933458328247e-01 1.934446841478347778e-01 -9.051804244518280029e-02 -2.370869070291519165e-01 6.107521057128906250e-02 -1.754053533077239990e-01 -1.347116380929946899e-02 -2.371191531419754028e-01 -2.750649154186248779e-01
-9.437189251184463501e-02 1.514068339020013809e-02 -2.110746800899505615e-01 1.448696702718734741e-01 1.847465634346008301e-01 -4.912789762020111084e-01 7.271877676248550415e-02 2.288850583136081696e-02 -2.078222036361694336e-01 1.547290533781051636e-01 -5.280265212059020996e-02 -1.844740360975265503e-01 4.828115180134773254e-02 6.374129652976989746e-02 2.324002236127853394e-02 -2.142516672611236572e-01 1.705644726753234863e-01 1.320735663175582886e-01 6.451301276683807373e-02 -1.874069310724735260e-02 2.520927786827087402e-01 2.160849720239639282e-01 3.208424448966979980e-01 1.210902854800224304e-01 -3.204503059387207031e-01 7.966064731590449810e-04 -2.438648939132690430e-01 -1.667824685573577881e-01 1.197228357195854187e-01 -2.822511084377765656e-02 4.661211743950843811e-02 -3.264102339744567871e-02
3.189825639128684998e-02 -3.087505102157592773e-01 9.881463646888732910e-02 -6.910599768161773682e-02 -1.115908026695251465e-01 -3.972693085670471191e-01 4.326987080276012421e-03 -7.963810116052627563e-02 1.523050107061862946e-02 2.338896393775939941e-01 9.687384217977523804e-02 -9.215442836284637451e-02 5.493396893143653870e-02 4.177182167768478394e-02 -2.421224862337112427e-02 -7.341148704290390015e-02 2.628950178623199463e-01 1.165308579802513123e-01 2.619243785738945007e-02 2.825029939413070679e-02 5.611071586608886719e-01 2.115658819675445557e-01 1.723679155111312866e-01 1.301675438880920410e-01 8.289387449622154236e-03 -1.036459230817854404e-03 -2.565319836139678955e-01 -7.229977101087570190e-02 1.113011911511421204e-01 -2.263705134391784668e-01 4.196176677942276001e-02 -4.468473047018051147e-02
4.341020807623863220e-02 1.749796271324157715e-01 -1.734973639249801636e-01 3.651400804519653320e-01 2.382007241249084473e-02 1.705095358192920685e-02 -6.722972542047500610e-02 9.238785505294799805e-02 -1.519008632749319077e-02 1.420552879571914673e-01 1.395466737449169159e-02 -3.815373480319976807e-01 3.746233135461807251e-02 -3.026258945465087891e-01 3.682126402854919434e-01 -8.164600282907485962e-02 4.289684072136878967e-02 -6.237348075956106186e-03 -5.827053636312484741e-02 -3.939179703593254089e-02 3.222932815551757812e-01 1.309768706560134888e-01 -1.035283580422401428e-01 -1.130801439285278320e-01 -6.996544450521469116e-02 1.353941261768341064e-01 -3.426506817340850830e-01 1.799251139163970947e-01 -3.136544302105903625e-02 1.606910079717636108e-01 -8.670260757207870483e-02 -1.733663082122802734e-01
2.270511165261268616e-02 -1.022538095712661743e-01 -2.137504070997238159e-01 1.185714229941368103e-01 -1.776545494794845581e-01 -4.919712245464324951e-01 1.332206130027770996e-01 2.921956777572631836e-02 9.289634227752685547e-02 2.543442547321319580e-01 -1.511186957359313965e-01 2.546958439052104950e-02 -1.651043891906738281e-01 5.470568686723709106e-02 1.188573613762855530e-01 -2.343779802322387695e-01 3.207075223326683044e-02 7.485080510377883911e-02 2.573774158954620361e-01 1.208761557936668396e-01 3.342067897319793701e-01 2.979580760002136230e-01 2.344397455453872681e-01 -7.594005018472671509e-02 -2.544276416301727295e-02 2.233103662729263306e-02 -6.602337211370468140e-02 -2.034108936786651611e-01 1.523770987987518311e-01 2.660343609750270844e-02 -1.209154650568962097e-01 -8.275109529495239258e-02
1.732098609209060669e-01 -1.548130512237548828e-01 -5.912293866276741028e-02 5.678473412990570068e-02 -1.107728481292724609e-01 -4.913268238306045532e-02 -3.730897977948188782e-02 -2.651537954807281494e-01 1.767704449594020844e-02 1.673656329512596130e-02 8.321714401245117188e-02 -3.082033693790435791e-01 -2.706351876258850098e-01 -8.890704065561294556e-02 -6.112483888864517212e-02 -2.863593399524688721e-01 2.293949723243713379e-01 5.364645645022392273e-02 2.334605157375335693e-01 -3.281394541263580322e-01 3.231862783432006836e-01 -7.856164127588272095e-02 3.090486489236354828e-02 -1.303635188378393650e-03 -2.563079297542572021e-01 -1.625293046236038208e-01 -1.409878283739089966e-01 2.205777540802955627e-02 -2.627429962158203125e-01 1.559014022350311279e-01 1.833081543445587158e-01 1.219158768653869629e-01
5.223300680518150330e-02 -2.125615924596786499e-01 -9.842880815267562866e-02 9.917583316564559937e-02 -1.106604859232902527e-01 -9.720913320779800415e-02 1.947425007820129395e-01 1.049064192920923233e-02 1.149736065417528152e-02 2.697132527828216553e-02 1.514066159725189209e-01 -5.570894479751586914e-02 -1.021167635917663574e-01 -3.426221013069152832e-01 -1.911702193319797516e-02 -9.632774442434310913e-02 1.364081799983978271e-01 1.169579997658729553e-01 2.643100619316101074e-01 -3.434103354811668396e-02 1.453367918729782104e-01 8.506523817777633667e-02 -1.277631428092718124e-02 -2.736197113990783691e-01 -3.125669658184051514e-01 -2.724236249923706055e-01 -1.619006693363189697e-01 1.749476641416549683e-01 -4.370720088481903076e-01 -1.413970589637756348e-01 -2.011383622884750366e-01 -1.468256860971450806e-01
1.162657812237739563e-01 -4.906582832336425781e-02 -1.589718312025070190e-01 1.135333403944969177e-01 2.716761231422424316e-01 -2.200455516576766968e-01 2.674030512571334839e-02 -5.764055997133255005e-02 2.501750290393829346e-01 1.311710029840469360e-01 4.481148347258567810e-02 3.855718672275543213e-02 -1.827839910984039307e-01 -4.257713258266448975e-02 5.287536978721618652e-02 1.618595421314239502e-01 -4.169876873493194580e-02 -1.958470232784748077e-02 1.937537640333175659e-01 6.112412735819816589e-02 2.650016248226165771e-01 1.569592058658599854e-01 2.878188490867614746e-01 -2.321983426809310913e-01 -1.144855618476867676e-01 2.421685010194778442e-01 -2.291322946548461914e-01 1.659162044525146484e-01 3.287853300571441650e-01 -2.852400951087474823e-02 -1.587172746658325195e-01 -3.335244655609130859e-01
1.200733110308647156e-01 -2.886140942573547363e-01 -2.623150348663330078e-01 7.151734083890914917e-02 1.481685340404510498e-01 -2.729826569557189941e-01 -2.907139994204044342e-02 -7.097649574279785156e-02 -6.633639335632324219e-02 2.092020362615585327e-01 2.493888288736343384e-01 -2.004057355225086212e-02 -1.529406607151031494e-01 -2.018694281578063965e-01 5.589795485138893127e-02 1.770623177289962769e-01 3.860668279230594635e-03 -1.889906525611877441e-01 -1.637213528156280518e-01 -9.747248888015747070e-02 4.327108263969421387e-01 1.101443916559219360e-01 1.185923218727111816e-01 -9.212587028741836548e-02 -1.269330382347106934e-01 1.398232430219650269e-01 -3.960767984390258789e-01 -4.007629305124282837e-02 3.013470210134983063e-03 6.520217657089233398e-02 -1.274671852588653564e-01 8.950270712375640869e-02
3.167742863297462463e-02 -2.664592564105987549e-01 -2.153490632772445679e-01 2.376289963722229004e-01 -2.179336249828338623e-01 -1.204466000199317932e-01 -6.634861230850219727e-03 -1.153358295559883118e-01 7.205133885145187378e-02 4.653101861476898193e-01 8.831175416707992554e-02 -2.512629330158233643e-01 -8.066510409116744995e-02 1.076033189892768860e-01 9.520324319601058960e-02 -1.506698131561279297e-01 1.324528753757476807e-01 6.524452567100524902e-02 -1.325835883617401123e-01 1.757252067327499390e-01 1.340033710002899170e-01 -2.118272036314010620e-01 -5.920626595616340637e-02 -2.355674281716346741e-02 -3.019048273563385010e-01 -9.582011401653289795e-02 -1.926747262477874756e-01 -4.701097309589385986e-02 5.758487433195114136e-02 1.886265724897384644e-01 -2.514179944992065430e-01 -1.685295701026916504e-01
1.877162456512451172e-01 8.930809050798416138e-02 7.497022300958633423e-02 1.428429484367370605e-01 1.831406205892562866e-01 -5.827737972140312195e-02 -8.245004713535308838e-02 -5.717790871858596802e-02 2.430426478385925293e-01 6.069536879658699036e-02 1.093389540910720825e-01 -2.973321080207824707e-01 -6.844791024923324585e-02 -1.969884037971496582e-01 3.136054873466491699e-01 -1.856395900249481201e-01 1.902958005666732788e-01 9.787793271243572235e-03 -2.160007357597351074e-01 -3.111164569854736328e-01 2.201443016529083252e-01 -4.489679634571075439e-02 7.728661596775054932e-02 -3.421976268291473389e-01 -1.997534036636352539e-01 2.675567287951707840e-03 -6.984207779169082642e-03 3.071802854537963867e-02 -1.494644880294799805e-01 2.050385028123855591e-01 -2.928335070610046387e-01 7.231477648019790649e-04
1.438732892274856567e-01 -1.856777369976043701e-01 -1.201770976185798645e-01 3.653150796890258789e-02 1.719184592366218567e-02 -1.981057524681091309e-01 9.131227433681488037e-02 -2.869035303592681885e-02 1.476638168096542358e-01 1.622288972139358521e-01 3.714416325092315674e-01 9.128787368535995483e-02 -3.590424358844757080e-02 -2.085802145302295685e-02 6.321363896131515503e-02 6.905563920736312866e-02 2.023954130709171295e-02 6.913280487060546875e-02 7.470848411321640015e-02 7.780604064464569092e-02 3.366889655590057373e-01 2.509264647960662842e-01 3.675597608089447021e-01 -4.116022288799285889e-01 -1.497678309679031372e-01 2.185354977846145630e-01 -7.488755881786346436e-02 8.535269647836685181e-02 2.215460389852523804e-01 -4.722273722290992737e-02 8.371294289827346802e-02 -1.906953006982803345e-01
6.967417895793914795e-02 -2.102068960666656494e-01 -1.738858371973037720e-01 -1.220415905117988586e-01 -2.829749323427677155e-02 -2.043316662311553955e-01 -3.600525856018066406e-02 -2.081619650125503540e-01 -2.219474762678146362e-01 1.399268060922622681e-01 2.091555446386337280e-01 -7.186736166477203369e-02 -4.498581588268280029e-02 -9.057369083166122437e-02 2.605061978101730347e-03 -1.480795294046401978e-01 2.387764155864715576e-01 8.201222121715545654e-02 -1.256754156202077866e-02 -3.020352683961391449e-02 4.691396951675415039e-01 4.084446728229522705e-01 1.972039788961410522e-01 -2.042282372713088989e-01 -1.494578123092651367e-01 1.453705579042434692e-01 -2.468627989292144775e-01 1.283596456050872803e-02 2.886301465332508087e-02 -1.159576624631881714e-01 1.228838860988616943e-01 -4.951146245002746582e-02
4.963195696473121643e-02 -2.256661802530288696e-01 2.378745824098587036e-01 1.196793168783187866e-01 -1.633953154087066650e-01 -2.178812772035598755e-01 -6.696607917547225952e-02 -9.787867218255996704e-02 -5.373302847146987915e-02 2.989822924137115479e-01 -5.964888632297515869e-02 6.543692201375961304e-02 -1.770307123661041260e-01 1.441390067338943481e-01 3.601067885756492615e-02 -3.725124597549438477e-01 1.531354337930679321e-01 -6.718028336763381958e-02 -1.011584233492612839e-02 -1.241755634546279907e-01 1.061147376894950867e-01 8.135734498500823975e-02 4.338081479072570801e-01 -1.231926530599594116e-01 -9.264379739761352539e-02 -4.375211149454116821e-02 -2.780370712280273438e-01 1.000642217695713043e-02 -3.681160211563110352e-01 -4.599644988775253296e-02 -4.887931208941154182e-05 7.010886818170547485e-02
1.201923862099647522e-01 -3.333775699138641357e-02 -2.402002811431884766e-01 2.318000495433807373e-01 1.207551062107086182e-01 -2.906855046749114990e-01 4.725096747279167175e-02 -1.338963359594345093e-01 1.594008356332778931e-01 4.741510003805160522e-02 4.299752414226531982e-02 -2.479818277060985565e-02 -9.851086139678955078e-02 -1.371541172266006470e-01 -1.696380972862243652e-02 9.086506068706512451e-02 2.568274736404418945e-01 2.945117354393005371e-01 7.367396354675292969e-02 -2.563309967517852783e-01 1.469275951385498047e-01 1.490511894226074219e-01 9.171164035797119141e-02 2.580501884222030640e-02 -3.365181684494018555e-01 1.067697778344154358e-01 -9.276411682367324829e-02 2.249637804925441742e-02 -3.102489709854125977e-01 2.807226777076721191e-01 -3.053221702575683594e-01 8.857293426990509033e-02
1.942948549985885620e-01 1.520800739526748657e-01 -4.750619176775217056e-03 3.417661786079406738e-02 -1.444678604602813721e-01 -3.489826917648315430e-01 5.077191442251205444e-02 1.273004263639450073e-01 -4.696280509233474731e-02 2.267901599407196045e-01 1.641184836626052856e-01 -1.662762016057968140e-01 2.601869963109493256e-02 -2.413388937711715698e-01 2.189787328243255615e-01 -7.981252856552600861e-03 5.974734202027320862e-02 -1.956893950700759888e-01 -5.236579477787017822e-02 -2.886497229337692261e-02 1.638621538877487183e-01 4.595483839511871338e-02 -3.524693846702575684e-02 3.200071677565574646e-02 -9.535715728998184204e-02 2.512147277593612671e-02 -3.508479893207550049e-01 -4.667651355266571045e-01 1.095048412680625916e-01 -2.636115849018096924e-01 1.224340274930000305e-01 -1.936483085155487061e-01
7.871830463409423828e-02 -1.090974584221839905e-01 1.519801318645477295e-01 2.056912481784820557e-01 -1.188114434480667114e-01 -1.682926714420318604e-01 -1.150510832667350769e-01 2.094807922840118408e-01 -2.142663449048995972e-01 -7.577667385339736938e-02 5.693230405449867249e-02 -4.012133181095123291e-01 -1.586170345544815063e-01 -9.633594751358032227e-02 2.357754260301589966e-01 1.811792254447937012e-01 2.051681280136108398e-01 9.130776859819889069e-03 2.588583528995513916e-01 -1.377743482589721680e-01 1.496530324220657349e-01 2.804745733737945557e-01 -1.661156490445137024e-02 -1.257972866296768188e-01 -4.135494530200958252e-01 -1.012768670916557312e-01 -1.345212459564208984e-01 -7.966514676809310913e-02 5.363547243177890778e-03 -5.486361682415008545e-02 -1.549687385559082031e-01 -1.043059304356575012e-02
2.622097730636596680e-01 -2.364982105791568756e-02 -6.628862768411636353e-02 1.004900932312011719e-01 2.270327210426330566e-01 -6.065795570611953735e-02 -1.537539958953857422e-01 -2.081667035818099976e-01 1.995187848806381226e-01 3.764562308788299561e-02 1.562970131635665894e-01 -1.723826527595520020e-01 -5.723850801587104797e-02 -1.856056600809097290e-01 2.113524377346038818e-01 -2.303633689880371094e-01 6.284684687852859497e-02 2.018007338047027588e-01 4.705411195755004883e-02 -2.133057564496994019e-01 2.384705990552902222e-01 -4.730346426367759705e-02 1.822252422571182251e-01 -2.236912101507186890e-01 -7.456810027360916138e-02 9.236190468072891235e-02 1.041939407587051392e-01 2.883616387844085693e-01 -5.781987309455871582e-02 2.348827570676803589e-01 -2.807896435260772705e-01 -2.880502343177795410e-01
1.579623073339462280e-01 -8.107869327068328857e-02 -3.627527058124542236e-01 3.865295648574829102e-02 -5.365072190761566162e-02 -4.632837474346160889e-01 8.491440117359161377e-02 1.861862689256668091e-01 -8.510191738605499268e-02 1.890913695096969604e-01 3.367131054401397705e-01 -1.568463742733001709e-01 6.784101575613021851e-02 7.869393378496170044e-02 4.144475981593132019e-02 5.953362211585044861e-02 1.901352591812610626e-02 4.530935361981391907e-02 -8.212003111839294434e-02 5.500024929642677307e-02 2.102037221193313599e-01 2.086583822965621948e-01 3.514661788940429688e-01 -1.152098104357719421e-01 -2.032517641782760620e-02 2.378503680229187012e-01 -1.624227315187454224e-01 1.259496062994003296e-02 -3.726795688271522522e-02 -3.465481102466583252e-02 -1.362898349761962891e-01 -1.938396841287612915e-01
5.315875168889760971e-04 1.377403289079666138e-01 -2.689366936683654785e-01 2.552870512008666992e-01 -8.617316931486129761e-02 -9.614236652851104736e-02 -4.830914363265037537e-02 5.890049785375595093e-02 4.118479788303375244e-02 2.645992338657379150e-01 -5.113472044467926025e-02 2.119032740592956543e-01 -1.938445419073104858e-01 2.261024862527847290e-01 2.114879898726940155e-02 -4.959181323647499084e-02 1.647268831729888916e-01 -2.437704056501388550e-02 1.588958799839019775e-01 -2.053478360176086426e-02 4.060450494289398193e-01 -1.216844618320465088e-01 1.501139998435974121e-01 -2.396683692932128906e-01 2.328934613615274429e-03 -1.161299496889114380e-01 -3.490757942199707031e-01 -9.232915937900543213e-02 -6.156082265079021454e-03 1.301541626453399658e-01 -1.119219362735748291e-01 -3.518480360507965088e-01
1.222240999341011047e-01 3.482076823711395264e-01 -1.096469908952713013e-01 1.475566625595092773e-01 -6.124088168144226074e-02 -3.624745011329650879e-01 -1.384289376437664032e-02 -9.200205653905868530e-02 -5.596536397933959961e-02 1.226174533367156982e-01 1.247407868504524231e-01 -2.433710247278213501e-01 -6.906218081712722778e-02 -1.967875957489013672e-01 1.858439445495605469e-01 -8.308323472738265991e-02 4.031210243701934814e-01 -2.379931509494781494e-02 1.935250461101531982e-01 -8.176693320274353027e-02 1.459755301475524902e-01 1.006653234362602234e-01 1.952641606330871582e-01 -6.277509778738021851e-02 9.240936487913131714e-02 3.064168244600296021e-02 -7.810348272323608398e-02 -1.257668733596801758e-01 -4.083569645881652832e-01 1.639647632837295532e-01 3.343773260712623596e-02 3.814372047781944275e-02
2.140023112297058105e-01 8.027199655771255493e-02 -3.793417289853096008e-02 6.724568456411361694e-02 -5.193851888179779053e-02 -4.803504794836044312e-02 -7.842938601970672607e-02 -1.738923043012619019e-02 2.523608207702636719e-01 2.557559609413146973e-01 2.099740803241729736e-01 -5.938208103179931641e-02 -3.148347511887550354e-02 -2.933329343795776367e-02 -1.419119238853454590e-01 -2.595101296901702881e-01 2.126302272081375122e-01 -1.206747666001319885e-01 -8.073509484529495239e-02 -1.044234484434127808e-01 5.112147331237792969e-01 -4.489117115736007690e-02 -2.087276279926300049e-01 4.978464543819427490e-02 -1.388643234968185425e-01 -2.129623889923095703e-01 -1.544997245073318481e-01 -1.422452833503484726e-02 2.837391197681427002e-01 -3.885713592171669006e-02 -5.248653516173362732e-02 -3.228192031383514404e-01
9.377988427877426147e-02 1.362246461212635040e-02 -2.126173675060272217e-01 2.234963923692703247e-01 -1.268945634365081787e-01 -4.862780869007110596e-01 -1.101975142955780029e-01 -2.777321264147758484e-02 -2.051249742507934570e-01 -8.069752901792526245e-02 3.570562601089477539e-02 3.313969448208808899e-02 -2.725607752799987793e-01 -3.388713300228118896e-02 2.437203973531723022e-01 -2.487155646085739136e-01 2.180532738566398621e-02 8.989941328763961792e-03 2.150721848011016846e-02 7.078683376312255859e-02 2.470630854368209839e-01 -7.750004529953002930e-02 1.991884261369705200e-01 -2.873401343822479248e-01 -1.777317821979522705e-01 5.580636858940124512e-02 -1.973056346178054810e-01 7.326558977365493774e-02 4.969900101423263550e-02 2.750850617885589600e-01 -8.209802955389022827e-02 -1.533717066049575806e-01
3.661275655031204224e-02 -3.592168986797332764e-01 -3.059505820274353027e-01 -7.575367391109466553e-02 1.645511016249656677e-02 -3.262449800968170166e-01 2.270542979240417480e-01 -1.215519011020660400e-01 -1.580360084772109985e-01 3.184911906719207764e-01 1.170498430728912354e-01 -1.252789348363876343e-01 6.815931200981140137e-02 1.563768088817596436e-01 1.261559426784515381e-01 6.303281337022781372e-02 6.142986565828323364e-02 2.856725752353668213e-01 5.663110315799713135e-02 3.920677304267883301e-02 1.403086781501770020e-01 -4.144768789410591125e-02 2.985048294067382812e-01 -1.423753239214420319e-02 -2.127640843391418457e-01 -1.627918630838394165e-01 -2.550019919872283936e-01 -6.117964163422584534e-02 8.383603394031524658e-02 8.826597779989242554e-02 -1.834208816289901733e-01 -5.106632411479949951e-02
2.068803012371063232e-01 -1.227849945425987244e-01 4.546442255377769470e-02 1.084707006812095642e-01 -2.022864222526550293e-01 -1.130743473768234253e-01 1.475358456373214722e-01 1.999738216400146484e-01 2.583040483295917511e-02 5.794693157076835632e-02 3.177717626094818115e-01 -1.900375261902809143e-02 3.017066977918148041e-02 -9.091518074274063110e-02 -2.347726821899414062e-01 -2.743548452854156494e-01 2.804373800754547119e-01 9.535282850265502930e-02 2.193486988544464111e-01 -7.472958415746688843e-02 3.751861751079559326e-01 5.725197494029998779e-03 -7.964020222425460815e-02 8.702510595321655273e-02 -3.358966112136840820e-01 -6.115467101335525513e-02 3.055016696453094482e-02 4.205840453505516052e-02 -3.855357766151428223e-01 -4.364875331521034241e-02 -4.049821570515632629e-02 -1.728868670761585236e-02
2.215456217527389526e-01 1.297513544559478760e-01 -1.138047575950622559e-01 1.112914532423019409e-01 1.219605877995491028e-01 1.773994565010070801e-01 -7.123301178216934204e-02 -9.080019593238830566e-02 3.159887716174125671e-02 1.759904325008392334e-01 3.120219111442565918e-01 9.994024876505136490e-04 -1.638285815715789795e-02 -6.232742592692375183e-02 -1.689841039478778839e-02 -1.065687984228134155e-01 1.835626065731048584e-01 -9.582801163196563721e-02 -2.622199058532714844e-01 -5.790058895945549011e-02 1.636090576648712158e-01 -3.556159138679504395e-02 1.171035021543502808e-01 -8.964192122220993042e-02 -4.526106715202331543e-01 9.239643812179565430e-02 -3.238331377506256104e-01 9.238615632057189941e-02 -8.730813115835189819e-02 -3.179085627198219299e-02 -9.244591742753982544e-02 -4.418236613273620605e-01
2.306773960590362549e-01 -6.760552525520324707e-02 -1.128706112504005432e-01 1.450816243886947632e-01 -4.457167536020278931e-02 1.709032952785491943e-01 -8.469314128160476685e-02 6.085668876767158508e-02 1.409637778997421265e-01 1.984824538230895996e-01 1.757648587226867676e-02 -6.080011278390884399e-02 -1.145164147019386292e-01 -8.061394095420837402e-02 1.847231984138488770e-01 -2.014040648937225342e-01 9.462363272905349731e-02 -1.462562531232833862e-01 1.668802201747894287e-01 1.087841764092445374e-01 5.277587175369262695e-01 1.464392989873886108e-01 6.559929996728897095e-02 -2.884826660156250000e-01 5.105844698846340179e-03 -2.659052014350891113e-01 -2.154945135116577148e-01 -2.748463749885559082e-01 1.837822347879409790e-01 5.713837221264839172e-02 -9.657280892133712769e-02 -1.103801429271697998e-01
1.067133396863937378e-01 6.057317182421684265e-02 -7.649966329336166382e-02 1.988053694367408752e-02 -1.538389362394809723e-03 -8.940201997756958008e-02 -4.631523042917251587e-02 -2.635785043239593506e-01 -1.336823217570781708e-02 3.788178861141204834e-01 2.834189534187316895e-01 -1.849932968616485596e-01 -9.610076993703842163e-02 -2.243658602237701416e-01 -3.646125644445419312e-02 2.780519425868988037e-01 -1.167779671959578991e-03 2.333927005529403687e-01 2.211409807205200195e-01 -7.098949979990720749e-03 2.346985191106796265e-01 -1.841383874416351318e-01 1.500309556722640991e-01 -2.807609438896179199e-01 -3.214029073715209961e-01 9.896888397634029388e-03 7.013644278049468994e-02 -1.187362894415855408e-01 -9.845852851867675781e-02 -1.030221879482269287e-01 2.413426935672760010e-01 -8.894470334053039551e-02
-4.564034193754196167e-02 -3.243460655212402344e-01 -1.205428689718246460e-01 4.637590646743774414e-01 -1.579048484563827515e-02 -3.041589260101318359e-01 -7.065820693969726562e-02 5.333746783435344696e-03 -2.166191488504409790e-01 1.765120029449462891e-01 1.182544231414794922e-02 -1.323646903038024902e-01 -2.096664905548095703e-02 -1.181258559226989746e-01 -2.172616869211196899e-01 -1.409916579723358154e-01 4.827863350510597229e-02 2.638369612395763397e-02 1.473240554332733154e-01 2.039569616317749023e-01 7.554448395967483521e-02 8.488977700471878052e-02 1.593783199787139893e-01 -2.101576030254364014e-01 -1.004140451550483704e-01 -8.963946253061294556e-02 -1.341375708580017090e-01 -7.810645271092653275e-03 -3.097943365573883057e-01 -1.777528077363967896e-01 -2.607774436473846436e-01 -8.694269508123397827e-02
9.099656343460083008e-02 -2.668783664703369141e-01 1.261246055364608765e-01 -1.507287174463272095e-01 9.061022847890853882e-02 -4.609741866588592529e-01 -7.427550852298736572e-02 -9.371387213468551636e-02 5.199657753109931946e-02 2.772251665592193604e-01 1.212148293852806091e-01 -1.835942268371582031e-01 -9.214554727077484131e-02 -9.422589093446731567e-02 6.683595478534698486e-02 -1.749621480703353882e-01 5.145414546132087708e-02 -1.326274275779724121e-01 -3.673302382230758667e-02 -8.398713544011116028e-03 -3.224893659353256226e-02 1.575352996587753296e-01 3.982061743736267090e-01 -1.381732821464538574e-01 -1.399571746587753296e-01 -1.212005093693733215e-01 -1.469027996063232422e-01 4.663714393973350525e-02 -3.734722435474395752e-01 -1.274830847978591919e-01 -8.933460712432861328e-02 -1.397676914930343628e-01
2.993524968624114990e-01 -1.567537188529968262e-01 -2.247642129659652710e-01 -8.909221738576889038e-02 -7.525626569986343384e-03 -1.761020570993423462e-01 1.823983192443847656e-01 1.311387866735458374e-01 -6.041759997606277466e-02 2.938896715641021729e-01 -1.156177446246147156e-01 -4.823539406061172485e-02 -2.036297768354415894e-01 -7.117525488138198853e-02 3.409362435340881348e-01 -1.250552237033843994e-01 2.606645524501800537e-01 6.993427872657775879e-02 -2.329261749982833862e-01 -9.844262152910232544e-02 2.048048973083496094e-01 -2.745759859681129456e-02 -1.861980855464935303e-01 -5.345985409803688526e-04 -2.403815686702728271e-01 -5.055802688002586365e-02 -2.454747706651687622e-01 8.332434296607971191e-02 -9.964314848184585571e-02 2.390401810407638550e-01 -7.631023880094289780e-03 -2.299634963274002075e-01
1.882641911506652832e-01 1.159507036209106445e-01 -1.714116930961608887e-01 -5.891839042305946350e-02 -1.227337494492530823e-01 3.006120212376117706e-02 -2.289432436227798462e-01 -2.113439291715621948e-01 5.891039967536926270e-02 1.841211915016174316e-01 1.207772940397262573e-01 -2.907842993736267090e-01 -5.411421880125999451e-02 -8.207987993955612183e-02 1.757666170597076416e-01 -3.056070506572723389e-01 1.788595318794250488e-01 -1.651323214173316956e-02 -9.002409875392913818e-03 1.081860251724720001e-02 2.065817080438137054e-02 1.589353978633880615e-01 1.829805523157119751e-01 -1.270471811294555664e-01 -2.778386771678924561e-01 -1.889015287160873413e-01 -1.348793357610702515e-01 -2.807754576206207275e-01 -2.367219775915145874e-01 -4.981341212987899780e-02 -3.743927776813507080e-01 -1.355578750371932983e-01
3.026475906372070312e-01 1.996841654181480408e-02 -1.285509020090103149e-01 6.678851693868637085e-02 2.594753205776214600e-01 7.940473407506942749e-02 -1.737160682678222656e-01 -2.121521532535552979e-02 1.150339990854263306e-01 2.114872485399246216e-01 2.086027711629867554e-01 5.514667928218841553e-02 -3.754369914531707764e-02 1.350550502538681030e-01 4.938318207859992981e-02 -3.561272323131561279e-01 1.259789764881134033e-01 2.898637354373931885e-01 -4.063615202903747559e-02 -3.773963749408721924e-01 2.962751984596252441e-01 4.511807113885879517e-02 -7.835376262664794922e-02 7.576867938041687012e-02 -2.070140689611434937e-01 1.777620613574981689e-02 -1.574538052082061768e-01 2.113525122404098511e-01 -9.381829947233200073e-02 -8.778690546751022339e-02 -2.334096431732177734e-01 -6.497682537883520126e-03
-8.204483240842819214e-02 4.000017419457435608e-02 1.123039796948432922e-01 1.740693598985671997e-01 -2.463551424443721771e-02 -1.057476084679365158e-02 -7.331211119890213013e-02 2.171407938003540039e-01 -2.042154371738433838e-01 6.619022041559219360e-02 5.927295237779617310e-02 -1.856698691844940186e-01 -2.086183428764343262e-01 -1.606920361518859863e-01 3.899332284927368164e-01 1.716431826353073120e-01 8.371418714523315430e-02 -2.575713209807872772e-02 3.476525843143463135e-01 -2.774149477481842041e-01 2.892523407936096191e-01 1.480551660060882568e-01 -6.884505599737167358e-02 -7.640776038169860840e-02 -3.688016235828399658e-01 -5.077797546982765198e-02 -2.272866070270538330e-01 -2.055289410054683685e-02 -1.022425368428230286e-01 1.340277791023254395e-01 -8.079475909471511841e-02 -1.153734698891639709e-01
1.550723165273666382e-01 -2.398927211761474609e-01 -2.014343589544296265e-01 6.682767719030380249e-02 -2.648176252841949463e-01 -1.061988621950149536e-01 2.625509537756443024e-02 -9.315819293260574341e-02 2.235587239265441895e-01 -4.798354953527450562e-02 7.958582043647766113e-02 5.123817920684814453e-02 -3.041811883449554443e-01 -1.572948396205902100e-01 -3.449752554297447205e-02 -8.788385987281799316e-02 1.880129128694534302e-01 -4.698400944471359253e-02 1.256264895200729370e-01 1.080206185579299927e-01 3.811408281326293945e-01 -5.709992721676826477e-02 -7.996909320354461670e-02 -1.528738290071487427e-01 -4.278959333896636963e-01 -1.761407256126403809e-01 -1.934899762272834778e-02 -3.692554601002484560e-04 -3.161766827106475830e-01 -1.154730003327131271e-02 -1.468025296926498413e-01 -1.253726184368133545e-01
1.907142996788024902e-01 -1.339248567819595337e-01 1.896977722644805908e-01 2.206821292638778687e-01 -1.024833619594573975e-01 -1.069798097014427185e-01 -2.546482980251312256e-01 -1.436680704355239868e-01 -1.552536189556121826e-01 2.774730026721954346e-01 1.418145745992660522e-01 2.158604003489017487e-02 -1.461252123117446899e-01 -4.102684929966926575e-02 8.287108503282070160e-03 -1.319255679845809937e-01 2.493191659450531006e-01 3.955563530325889587e-02 -8.525706827640533447e-02 -2.670977115631103516e-01 2.059631943702697754e-01 -6.856048945337533951e-03 3.931712359189987183e-02 1.123113855719566345e-01 -2.750572860240936279e-01 -1.396767497062683105e-01 -1.718708276748657227e-01 3.064627945423126221e-01 6.038375943899154663e-02 9.734901785850524902e-02 -3.919978439807891846e-01 8.377834409475326538e-02
1.356175839900970459e-01 1.248530521988868713e-01 -9.362390637397766113e-02 2.830880880355834961e-01 5.468756332993507385e-02 -2.048336863517761230e-01 -3.087939508259296417e-02 2.317364215850830078e-01 5.254210904240608215e-02 -1.826955936849117279e-02 1.090815961360931396e-01 1.852767542004585266e-02 -6.420165300369262695e-03 2.642769180238246918e-02 2.488009929656982422e-01 -2.062294632196426392e-01 1.646113246679306030e-01 -1.576011925935745239e-01 3.059459850192070007e-02 -2.238758802413940430e-01 2.542111650109291077e-02 2.013265788555145264e-01 1.376229077577590942e-01 2.081017382442951202e-02 -8.908259123563766479e-02 1.040234416723251343e-01 -3.531188368797302246e-01 -3.746760189533233643e-01 -4.147186279296875000e-01 8.684182167053222656e-02 1.135680750012397766e-01 -1.311423629522323608e-01
1.849708259105682373e-01 1.704175621271133423e-01 3.410333395004272461e-02 2.909872531890869141e-01 2.398229986429214478e-01 -1.293940655887126923e-02 -9.537135064601898193e-02 -7.906967401504516602e-02 1.126190647482872009e-01 9.174903482198715210e-02 9.472708404064178467e-02 -4.072740972042083740e-01 3.279416123405098915e-03 -1.719951629638671875e-01 2.984955310821533203e-01 -2.698085606098175049e-01 9.509968012571334839e-02 -9.228701144456863403e-02 -4.880454763770103455e-02 -7.686084508895874023e-02 2.812867164611816406e-01 5.974541977047920227e-02 -5.418280139565467834e-02 -1.877627074718475342e-01 -1.196838170289993286e-01 7.349636405706405640e-02 -3.651404976844787598e-01 8.669786155223846436e-02 5.756288766860961914e-02 2.247872948646545410e-01 1.593514531850814819e-02 -1.704164147377014160e-01
-2.749849297106266022e-02 2.172887474298477173e-01 -1.199776381254196167e-01 3.242225348949432373e-01 -1.654966920614242554e-01 -1.282721310853958130e-01 9.864981472492218018e-02 -2.683610022068023682e-01 1.065386831760406494e-01 4.479429125785827637e-02 3.486978635191917419e-02 -2.328486591577529907e-01 3.608095645904541016e-02 5.656612664461135864e-02 8.722593635320663452e-02 -4.919639974832534790e-02 4.382593333721160889e-01 3.348472714424133301e-02 2.476549297571182251e-01 -1.515384763479232788e-01 2.597700059413909912e-01 1.005530804395675659e-01 1.782732158899307251e-01 1.161796078085899353e-01 -1.449810117483139038e-01 -2.255546674132347107e-02 -8.873879909515380859e-02 4.214243963360786438e-02 -3.951527774333953857e-01 9.548684209585189819e-02 -1.625133156776428223e-01 -1.970058679580688477e-02
2.317944020032882690e-01 2.235879749059677124e-02 -7.624687999486923218e-02 2.440902218222618103e-02 3.952627885155379772e-04 4.877671599388122559e-02 -2.014778107404708862e-01 -7.417439669370651245e-02 1.479703634977340698e-01 8.739835768938064575e-02 2.626262307167053223e-01 -9.058432281017303467e-02 -3.531008362770080566e-01 -1.692847460508346558e-01 -1.218355670571327209e-01 -6.254287809133529663e-02 1.804709881544113159e-01 2.561640143394470215e-01 6.335163116455078125e-02 -5.953124910593032837e-02 8.041276782751083374e-02 -1.784806251525878906e-01 1.340264081954956055e-01 -1.802626103162765503e-01 -4.366732537746429443e-01 -1.351946741342544556e-01 -2.366901338100433350e-01 1.511591523885726929e-01 -9.772571176290512085e-02 -9.070447832345962524e-02 -2.772742509841918945e-01 -1.872572898864746094e-01
2.943729162216186523e-01 -1.281645596027374268e-01 -1.865165680646896362e-01 1.367890685796737671e-01 -3.486495465040206909e-02 -2.501694560050964355e-01 8.893094211816787720e-02 2.055357396602630615e-01 2.435889095067977905e-02 1.189123746007680893e-02 1.944961696863174438e-01 -1.556095778942108154e-01 2.716486901044845581e-02 5.069124698638916016e-02 -8.840940892696380615e-02 4.204411804676055908e-02 -1.292600184679031372e-01 -2.475630939006805420e-01 1.113191470503807068e-01 6.670586019754409790e-02 4.660430252552032471e-01 -3.532101586461067200e-02 2.643823921680450439e-01 -8.477431535720825195e-02 -2.638686597347259521e-01 3.857128322124481201e-02 -3.541671037673950195e-01 -1.475655734539031982e-01 1.465850174427032471e-01 7.240359485149383545e-02 1.354762315750122070e-01 -4.707061685621738434e-03
1.405529528856277466e-01 -1.627075374126434326e-01 -1.202743202447891235e-01 1.054389551281929016e-01 1.359300315380096436e-01 -4.343734085559844971e-01 -5.416712909936904907e-02 2.566272020339965820e-01 1.396299153566360474e-02 6.673339009284973145e-02 3.855073750019073486e-01 -3.984937071800231934e-02 -3.455021651461720467e-03 -1.386301368474960327e-01 -3.655778989195823669e-02 9.075924754142761230e-02 -1.453869789838790894e-02 -2.286921888589859009e-01 -4.066510871052742004e-02 -2.176522761583328247e-01 3.830405175685882568e-01 1.195705682039260864e-01 2.669287845492362976e-02 -6.502589583396911621e-02 -2.013546675443649292e-01 2.163150310516357422e-01 -2.804404497146606445e-01 9.586313366889953613e-02 -8.941569365561008453e-03 1.162492781877517700e-01 -1.086800172924995422e-01 -2.257836610078811646e-02
1.913216561079025269e-01 2.310606837272644043e-01 -2.532078698277473450e-02 1.008555069565773010e-01 -1.067221760749816895e-01 7.585778087377548218e-02 -1.686082631349563599e-01 -2.030937522649765015e-01 -1.960252523422241211e-01 1.393528133630752563e-01 1.792421787977218628e-01 -2.017844766378402710e-01 -2.493060007691383362e-02 -8.398347347974777222e-02 7.416057586669921875e-02 -2.789411246776580811e-01 1.894596368074417114e-01 -4.548550024628639221e-02 1.343392580747604370e-01 1.331898272037506104e-01 8.628547191619873047e-02 5.456052720546722412e-03 2.187707275152206421e-01 -1.731157600879669189e-01 -3.995127379894256592e-01 -1.181918755173683167e-01 -2.060296684503555298e-01 -2.623659670352935791e-01 -8.906742185354232788e-02 -1.202215999364852905e-01 -3.407872915267944336e-01 -9.088646620512008667e-02
9.173131734132766724e-02 -1.899950057268142700e-01 -3.212586641311645508e-01 -3.576206788420677185e-02 1.972826421260833740e-01 -1.132911518216133118e-01 -1.071413308382034302e-01 2.460196614265441895e-02 2.424207329750061035e-02 1.059673428535461426e-01 3.061316907405853271e-01 -9.258558601140975952e-02 1.253469474613666534e-02 2.339015901088714600e-01 -2.907384932041168213e-02 -5.697271972894668579e-02 1.715355962514877319e-01 -2.287949472665786743e-01 -5.674363672733306885e-02 -3.131252229213714600e-01 2.988425791263580322e-01 1.830826401710510254e-01 4.103409051895141602e-01 1.827076449990272522e-02 -2.015941441059112549e-01 4.892201349139213562e-02 -2.085686475038528442e-01 1.941777020692825317e-02 9.852252900600433350e-02 9.977255016565322876e-02 7.923092693090438843e-03 -1.813389509916305542e-01
1.973915249109268188e-01 1.272149477154016495e-02 4.138173907995223999e-02 3.165387511253356934e-01 1.244508475065231323e-01 -8.104001730680465698e-02 -2.101200222969055176e-01 7.388006150722503662e-02 3.729454427957534790e-02 1.940378546714782715e-01 1.168390884995460510e-01 1.443637721240520477e-02 -1.304303705692291260e-01 9.172256290912628174e-02 -1.626961678266525269e-02 -1.423838138580322266e-01 1.897285729646682739e-01 1.355463266372680664e-01 -5.802967026829719543e-02 -2.254556715488433838e-01 2.640708684921264648e-01 -5.764903966337442398e-03 8.658706396818161011e-02 6.950977444648742676e-02 -2.705097198486328125e-01 -1.400123983621597290e-01 -1.566971391439437866e-01 2.891086637973785400e-01 7.562611997127532959e-02 7.557012885808944702e-02 -5.235703587532043457e-01 1.063071936368942261e-01
1.964997053146362305e-01 1.034895181655883789e-01 -3.085767626762390137e-01 2.278277575969696045e-01 2.054688036441802979e-01 -4.845086485147476196e-02 -1.779662072658538818e-01 1.478493809700012207e-01 8.204072713851928711e-02 -1.043051704764366150e-01 4.553469717502593994e-01 7.302022725343704224e-02 -3.149655759334564209e-01 1.274636387825012207e-01 1.059776023030281067e-01 -1.576654911041259766e-01 -2.277397178113460541e-02 1.028517168015241623e-02 1.511746048927307129e-01 -1.863180249929428101e-01 4.005528986454010010e-01 1.673364043235778809e-01 -9.895163029432296753e-02 -6.305956840515136719e-02 -1.204643398523330688e-01 -4.774893820285797119e-02 -1.505989134311676025e-01 1.345637887716293335e-01 -6.620498746633529663e-02 -9.497905150055885315e-03 8.949963375926017761e-03 -3.310742229223251343e-02
-4.666709899902343750e-02 1.071089208126068115e-01 8.555545657873153687e-02 1.560897082090377808e-01 -1.813326030969619751e-01 -3.452084660530090332e-01 1.444850116968154907e-01 5.553565174341201782e-02 1.669490784406661987e-01 2.734538912773132324e-01 1.032261624932289124e-01 1.287323087453842163e-01 -1.273663491010665894e-01 -9.478179365396499634e-02 4.466930031776428223e-02 1.155124008655548096e-01 1.721198409795761108e-01 1.243775710463523865e-01 2.638669610023498535e-01 -2.181616425514221191e-01 2.721386551856994629e-01 -7.760177366435527802e-03 1.966548413038253784e-01 -5.443476140499114990e-02 -3.697057664394378662e-01 7.654151320457458496e-02 -7.728118449449539185e-02 1.458090543746948242e-01 -2.803771793842315674e-01 -1.930741518735885620e-01 1.318303346633911133e-01 -1.646864861249923706e-01
-7.191200554370880127e-02 -1.421096175909042358e-01 -1.496878713369369507e-01 2.214029133319854736e-01 -5.298789218068122864e-02 -1.172555163502693176e-01 7.644638419151306152e-03 2.990008592605590820e-01 4.144457876682281494e-01 2.219572961330413818e-01 -2.506045810878276825e-02 -4.025323316454887390e-02 -1.144330799579620361e-01 -7.477652281522750854e-02 -2.833324670791625977e-02 1.101753115653991699e-01 3.954792618751525879e-01 9.854802489280700684e-02 -4.776093363761901855e-02 -4.278879612684249878e-02 3.556770980358123779e-01 7.367243617773056030e-02 1.684586107730865479e-01 8.120939880609512329e-02 -3.156932294368743896e-01 -2.053535729646682739e-02 -1.314358860254287720e-01 -8.262914419174194336e-02 -2.418011575937271118e-01 3.498845174908638000e-02 -1.458157747983932495e-01 -2.981643658131361008e-03
1.396076977252960205e-01 -1.930717229843139648e-01 -1.810693740844726562e-01 -6.908507645130157471e-02 2.797516882419586182e-01 -2.391680479049682617e-01 -1.770487986505031586e-02 1.641071438789367676e-01 -3.645887598395347595e-02 -2.341551519930362701e-02 1.156025901436805725e-01 -1.858834773302078247e-01 -2.740537524223327637e-01 -2.947431989014148712e-02 -4.021984338760375977e-02 -1.663448810577392578e-01 -8.705033920705318451e-03 -2.325444370508193970e-01 -1.231525652110576630e-02 -2.038524895906448364e-01 4.129531979560852051e-01 8.689407259225845337e-02 2.101169079542160034e-01 1.454901844263076782e-01 -1.843137294054031372e-01 8.355276286602020264e-02 -1.965988576412200928e-01 -7.667148113250732422e-02 -5.803223326802253723e-02 5.473083630204200745e-02 -1.579506322741508484e-02 -3.956741094589233398e-01
2.253079116344451904e-01 -9.904865175485610962e-02 -2.534491717815399170e-01 -5.462924763560295105e-02 -8.446914702653884888e-02 -3.324193656444549561e-01 6.935695651918649673e-03 1.093909665942192078e-01 3.580125421285629272e-02 7.655403763055801392e-02 3.829761743545532227e-01 2.962839603424072266e-02 6.777656823396682739e-02 -2.131286263465881348e-01 -9.637104719877243042e-02 -2.075972594320774078e-02 1.048157736659049988e-02 -2.600254416465759277e-01 -1.373786330223083496e-01 -1.999083012342453003e-01 4.013040959835052490e-01 1.441991776227951050e-01 3.541958332061767578e-02 -1.909584254026412964e-01 -1.085670590400695801e-01 1.736844480037689209e-01 -2.348969727754592896e-01 6.692375987768173218e-02 -1.179751381278038025e-01 -3.702712804079055786e-02 -1.495136916637420654e-01 -2.067767977714538574e-01
9.588210284709930420e-02 -8.196537941694259644e-02 -1.487737745046615601e-01 1.748436093330383301e-01 5.215942859649658203e-02 -1.918511092662811279e-01 8.766788989305496216e-02 -4.854037240147590637e-02 2.219898104667663574e-01 1.561411917209625244e-01 -2.795247919857501984e-02 5.084639042615890503e-02 -3.787603676319122314e-01 1.948896795511245728e-02 -9.291892498731613159e-02 5.765759944915771484e-02 8.586765080690383911e-02 1.873307377099990845e-01 1.072096973657608032e-01 -2.424461096525192261e-01 9.664884954690933228e-02 1.762028634548187256e-01 8.187019079923629761e-02 1.733721792697906494e-01 -4.767541289329528809e-01 7.923986017704010010e-02 -3.343280255794525146e-01 -1.003431901335716248e-02 -2.266609370708465576e-01 8.864983171224594116e-02 -2.029055207967758179e-01 1.151015162467956543e-01
[truncated: 3,274,422 more chars]
