# Supplementary material for: The Language of Innovation
Source: PLoS One. 2020 Apr 30;15(4):e0230107. doi: 10.1371/journal.pone.0230107 (PMC7194493; doi:10.1371/journal.pone.0230107)
Supplement: S24 File — (GZ) [file pone.0230107.s024.tar.gz › 2002-2006/V2Run_9_VS_4500_embeddings2002-2006ED32.txt]

1.685814410448074341e-01 1.205585151910781860e-01 -1.887024194002151489e-01 5.834602937102317810e-02 7.455693185329437256e-02 -1.036998927593231201e-01 -2.463593035936355591e-01 2.649778872728347778e-02 -1.671781688928604126e-01 4.326704740524291992e-01 -1.651601046323776245e-01 -8.980180323123931885e-02 -3.910751640796661377e-01 2.230484485626220703e-01 -1.560858450829982758e-02 -1.209821105003356934e-01 9.731374680995941162e-02 -3.950391411781311035e-01 1.158273816108703613e-01 4.541788995265960693e-02 1.843315809965133667e-01 1.937345415353775024e-01 -5.432753264904022217e-02 7.874507457017898560e-02 1.086738035082817078e-01 -1.375992149114608765e-01 1.952303498983383179e-01 1.300992816686630249e-01 -1.175417974591255188e-01 8.639181405305862427e-02 -5.543447565287351608e-03 5.914151296019554138e-02
5.489756911993026733e-02 2.361831665039062500e-01 -3.450385630130767822e-01 7.142987567931413651e-03 2.270503342151641846e-01 8.955051004886627197e-02 -1.102243587374687195e-01 2.772305905818939209e-01 -1.258629411458969116e-01 -3.278647363185882568e-02 4.397962987422943115e-02 8.811708539724349976e-02 1.134181767702102661e-01 1.287877839058637619e-02 4.028033837676048279e-02 -3.114151656627655029e-01 -1.115709319710731506e-01 -1.561178863048553467e-01 1.778068393468856812e-01 1.723625957965850830e-01 2.706179320812225342e-01 -1.469458490610122681e-01 -3.044347763061523438e-01 -8.159767836332321167e-02 -5.793154984712600708e-02 7.159895449876785278e-02 2.179834991693496704e-01 4.400322586297988892e-02 -5.764904990792274475e-02 3.710708618164062500e-01 -6.523702293634414673e-02 1.993932276964187622e-01
5.077257379889488220e-02 2.678492963314056396e-01 -2.042451649904251099e-01 1.321653723716735840e-01 9.379821270704269409e-02 -1.387444287538528442e-01 2.099406421184539795e-01 3.495467603206634521e-01 -1.602628827095031738e-01 8.363846689462661743e-02 5.667955428361892700e-02 -2.736742421984672546e-02 -1.448795795440673828e-01 1.120074838399887085e-01 6.369479000568389893e-02 4.175176471471786499e-02 -4.548094421625137329e-02 -1.976884901523590088e-03 1.961379796266555786e-01 3.429294526576995850e-01 2.777887284755706787e-01 2.268895208835601807e-01 -3.255009651184082031e-01 1.916426569223403931e-01 -8.382731676101684570e-02 -2.158795110881328583e-02 1.646672040224075317e-01 -1.396145373582839966e-01 -6.354914605617523193e-02 5.850392580032348633e-02 2.851071357727050781e-01 -1.545890867710113525e-01
-1.249638050794601440e-01 1.284639388322830200e-01 -1.081561371684074402e-01 2.789094746112823486e-01 3.653653860092163086e-01 -4.205994307994842529e-01 -3.762891516089439392e-02 3.136467039585113525e-01 -1.753554195165634155e-01 3.264282345771789551e-01 -6.818723678588867188e-02 5.857457965612411499e-02 -1.352392286062240601e-01 1.625627726316452026e-01 -1.013313755393028259e-01 9.178851544857025146e-02 -1.059338077902793884e-02 -1.836446523666381836e-01 5.559838563203811646e-02 -1.926418207585811615e-02 2.475650906562805176e-01 -2.030902355909347534e-01 -4.522834345698356628e-02 6.233994290232658386e-02 -7.368516642600297928e-03 1.667033433914184570e-01 1.722194552421569824e-01 -1.273325085639953613e-01 7.536157965660095215e-02 -3.386658430099487305e-02 9.806259721517562866e-02 -1.532523334026336670e-01
1.312052011489868164e-01 1.345382332801818848e-01 -7.222372293472290039e-02 1.548474431037902832e-01 1.333575397729873657e-01 2.700884640216827393e-01 -1.490801125764846802e-01 2.302400320768356323e-01 -2.069755792617797852e-01 2.951198518276214600e-01 8.923435956239700317e-02 1.453243046998977661e-01 -4.117140173912048340e-01 -3.993819653987884521e-02 1.913392245769500732e-01 -2.822722494602203369e-02 1.696309074759483337e-02 -4.539804458618164062e-01 1.329352557659149170e-01 2.039968967437744141e-01 1.013099774718284607e-01 6.212692242115736008e-03 -1.223871111869812012e-01 1.302786618471145630e-01 -1.798031479120254517e-01 -1.220986247062683105e-01 1.164256185293197632e-01 7.198759168386459351e-02 -7.391046732664108276e-02 -7.276837527751922607e-02 1.161411255598068237e-01 6.203828006982803345e-02
-1.126748844981193542e-01 1.171835213899612427e-01 4.941064119338989258e-02 2.035305500030517578e-01 5.711488425731658936e-02 5.327690765261650085e-02 8.679013699293136597e-02 1.319897472858428955e-01 -2.263280898332595825e-01 7.621668279170989990e-02 2.047630846500396729e-01 7.606378197669982910e-02 -4.291375875473022461e-01 3.379316031932830811e-01 -1.177078485488891602e-02 -4.774281010031700134e-02 -4.728244245052337646e-02 -2.157251685857772827e-01 3.089981675148010254e-01 1.001836434006690979e-01 2.066051065921783447e-01 1.603328287601470947e-01 -8.019147813320159912e-02 2.828202843666076660e-01 2.478901762515306473e-03 7.264298200607299805e-02 3.771266341209411621e-01 -4.991377890110015869e-02 -7.828172296285629272e-02 3.616016730666160583e-02 -1.445876657962799072e-01 7.543314248323440552e-02
1.082144752144813538e-01 -5.800719372928142548e-03 -1.623894870281219482e-01 1.607297658920288086e-01 -4.308100044727325439e-02 1.205100119113922119e-01 -1.969337761402130127e-01 1.739954203367233276e-01 -2.636598944664001465e-01 6.718851625919342041e-02 -2.348092943429946899e-02 2.494304031133651733e-01 -3.431803882122039795e-01 2.334107607603073120e-01 -6.955086439847946167e-02 -2.091049402952194214e-01 -1.499375104904174805e-01 -1.055354550480842590e-01 1.819342076778411865e-01 3.705176115036010742e-01 1.065277978777885437e-01 1.011989116668701172e-01 -2.798932492733001709e-01 2.467288523912429810e-01 4.986577481031417847e-02 -4.148980602622032166e-03 1.861067563295364380e-01 6.961026042699813843e-02 -2.190741598606109619e-01 -1.562275108881294727e-03 1.408561319112777710e-01 -1.355495750904083252e-01
-9.117774665355682373e-02 1.997948884963989258e-01 -1.379315406084060669e-01 1.103962138295173645e-01 7.610934227705001831e-02 4.255822673439979553e-02 -1.225034371018409729e-01 1.988876610994338989e-01 -1.254805326461791992e-01 4.343804717063903809e-02 -1.638990342617034912e-01 2.121415883302688599e-01 -3.338176012039184570e-01 2.605272270739078522e-02 -7.057499140501022339e-02 8.737643808126449585e-02 1.518670171499252319e-01 -1.178205683827400208e-01 2.796095311641693115e-01 1.554720550775527954e-01 3.605915307998657227e-01 -8.971258997917175293e-02 -2.786691784858703613e-01 2.530473098158836365e-02 1.423108875751495361e-01 -2.384756505489349365e-01 9.710481762886047363e-02 1.298634856939315796e-01 2.185996472835540771e-01 3.704756796360015869e-01 -6.040575448423624039e-03 -1.626238517928868532e-04
-2.177288830280303955e-01 3.455869257450103760e-01 -2.184175550937652588e-01 1.306436210870742798e-01 -3.727234527468681335e-02 -1.182168629020452499e-02 -1.186757311224937439e-01 -3.082069568336009979e-02 5.202177166938781738e-02 -7.846783101558685303e-02 1.059347465634346008e-01 -1.166468635201454163e-01 -3.249674439430236816e-01 -1.083661094307899475e-01 -1.668387502431869507e-01 -1.335918903350830078e-01 -1.285546808503568172e-03 -3.304015100002288818e-01 2.425660490989685059e-01 2.390938550233840942e-01 1.710295975208282471e-01 -8.858358114957809448e-02 -2.984260916709899902e-01 8.395384997129440308e-02 9.896038100123405457e-04 6.941853463649749756e-02 3.277117908000946045e-01 9.006521105766296387e-02 -2.562323771417140961e-02 1.365815699100494385e-01 2.220545411109924316e-01 8.822863548994064331e-02
2.890299307182431221e-03 1.009308025240898132e-01 -2.069341540336608887e-01 4.334463924169540405e-02 1.472432613372802734e-01 7.634628564119338989e-02 8.912948518991470337e-02 2.835972011089324951e-01 -1.594716608524322510e-01 1.402543634176254272e-01 1.039978563785552979e-01 2.368084490299224854e-01 -2.360388636589050293e-01 -9.089753776788711548e-02 -2.675745785236358643e-01 -2.017456889152526855e-01 1.790957301855087280e-01 -1.725917309522628784e-01 4.856390506029129028e-02 1.938325166702270508e-01 2.133049666881561279e-01 1.875303387641906738e-01 -3.057528734207153320e-01 3.738645911216735840e-01 -8.676879107952117920e-02 1.754911243915557861e-01 6.630096584558486938e-02 -6.245050579309463501e-02 -1.096278652548789978e-01 1.303867399692535400e-01 -1.357556730508804321e-01 -1.765320450067520142e-01
-1.133631616830825806e-01 2.233788371086120605e-01 -2.423319667577743530e-01 2.773860394954681396e-01 -9.775253944098949432e-03 1.365891396999359131e-01 -5.153935402631759644e-02 1.563883572816848755e-01 -1.679293662309646606e-01 2.301642447710037231e-01 2.456241697072982788e-01 6.326908618211746216e-02 -2.703063488006591797e-01 -5.251890420913696289e-02 -2.435516864061355591e-01 1.036558151245117188e-01 -1.840765327215194702e-01 -1.959713399410247803e-01 5.056448280811309814e-02 2.404077351093292236e-01 3.002937734127044678e-01 2.382501512765884399e-01 -1.410030126571655273e-01 1.933472901582717896e-01 1.319506764411926270e-01 -1.740543693304061890e-01 6.292501837015151978e-02 -2.073823809623718262e-01 -1.265760213136672974e-01 -1.095023304224014282e-01 5.980998277664184570e-02 -3.482679650187492371e-02
-1.154603958129882812e-01 3.207922875881195068e-01 -2.805917337536811829e-02 4.209561645984649658e-01 1.419736146926879883e-01 -1.289490163326263428e-01 -2.124425619840621948e-01 4.131625592708587646e-01 -1.135664731264114380e-01 1.518135517835617065e-01 1.407878659665584564e-02 5.468574166297912598e-02 -5.171546339988708496e-02 8.964550495147705078e-02 2.258796244859695435e-02 -1.226771399378776550e-01 -1.708675026893615723e-01 -3.312905430793762207e-01 2.071117758750915527e-01 -3.171915560960769653e-02 1.154330652207136154e-02 -1.083809286355972290e-01 -1.389857530593872070e-01 -1.367352604866027832e-01 -4.277415573596954346e-02 -1.413457691669464111e-01 -1.072447896003723145e-01 2.306660860776901245e-01 -1.813860386610031128e-01 -3.646702319383621216e-02 1.800456941127777100e-01 4.287883639335632324e-02
7.147764414548873901e-02 8.995937556028366089e-02 -1.224805042147636414e-01 2.518670558929443359e-01 1.050376370549201965e-01 1.027989853173494339e-02 -1.647543311119079590e-01 1.996313035488128662e-01 -1.811300665140151978e-01 3.512126207351684570e-02 2.974915876984596252e-02 1.120153814554214478e-02 -2.851414382457733154e-01 2.108957059681415558e-02 3.474827483296394348e-02 -1.442814618349075317e-01 -6.866345554590225220e-02 -3.091041743755340576e-01 1.675123721361160278e-01 2.705169916152954102e-01 1.577344685792922974e-01 3.211780488491058350e-01 -5.904114805161952972e-03 4.031674265861511230e-01 -1.488558501005172729e-01 2.005681246519088745e-01 2.335646301507949829e-01 -9.086319059133529663e-02 -2.565391957759857178e-01 6.408903747797012329e-02 5.662263184785842896e-02 -3.103444539010524750e-02
-2.383836209774017334e-01 2.177159935235977173e-01 -1.814031898975372314e-01 3.065755963325500488e-01 2.521525323390960693e-01 -2.577674090862274170e-01 2.413261309266090393e-02 4.685676991939544678e-01 -5.910434946417808533e-02 -5.488549545407295227e-02 -1.759837195277214050e-02 -4.557002976071089506e-04 -2.557446956634521484e-01 1.116070747375488281e-01 -9.899088740348815918e-02 -6.190164759755134583e-02 -1.712477356195449829e-01 -4.069683849811553955e-01 -3.240591846406459808e-03 -1.869052797555923462e-01 -3.197913616895675659e-02 7.822135090827941895e-02 7.730899006128311157e-02 -5.581007525324821472e-02 4.764269664883613586e-02 2.128105796873569489e-02 9.647513180971145630e-02 -1.532286405563354492e-02 -1.891100853681564331e-01 1.498333215713500977e-01 -1.106321625411510468e-02 6.066684424877166748e-02
-1.240121424198150635e-01 -4.867454245686531067e-02 -1.023693233728408813e-01 3.104776442050933838e-01 1.458844691514968872e-01 1.349609494209289551e-01 5.678744614124298096e-02 2.153361141681671143e-01 -3.838097453117370605e-01 1.519468575716018677e-01 2.166559845209121704e-01 1.168022751808166504e-01 -1.986072510480880737e-01 2.004771679639816284e-01 -1.226296275854110718e-01 -4.258512705564498901e-02 -1.262312829494476318e-01 -2.679212391376495361e-01 9.171149134635925293e-02 4.196670353412628174e-01 4.816436767578125000e-02 1.016800850629806519e-01 5.052068829536437988e-02 2.785018682479858398e-01 -8.496457338333129883e-02 1.929697841405868530e-01 1.697018295526504517e-01 -2.796468138694763184e-02 -4.002626240253448486e-02 7.637467235326766968e-02 -1.103885322809219360e-01 -1.170734874904155731e-02
-2.499453276395797729e-01 1.801546961069107056e-01 -4.657379090785980225e-01 2.261566370725631714e-01 -1.222480461001396179e-01 -1.346075790934264660e-03 -1.425193995237350464e-01 1.802442818880081177e-01 -5.444295704364776611e-02 -1.629505753517150879e-01 -3.311986336484551430e-03 -1.853279769420623779e-02 -3.346492350101470947e-01 -5.448889918625354767e-03 1.424774527549743652e-01 -1.627623438835144043e-01 -1.429668515920639038e-01 -1.677204221487045288e-01 -3.794915229082107544e-02 9.194796532392501831e-02 8.561397343873977661e-02 9.910584241151809692e-02 -1.378399133682250977e-01 5.885537713766098022e-02 1.192942447960376740e-02 6.439027935266494751e-02 1.222374141216278076e-01 1.877750158309936523e-01 2.830629944801330566e-01 3.821834325790405273e-01 -2.175562269985675812e-02 -3.677546232938766479e-02
8.470484614372253418e-02 3.101313114166259766e-02 -3.092121623922139406e-04 1.575468033552169800e-01 1.628149002790451050e-01 1.131071820855140686e-01 -1.799347251653671265e-01 3.536300957202911377e-01 -1.558329761028289795e-01 1.450661271810531616e-01 1.963272988796234131e-01 -3.338387608528137207e-02 -3.115808963775634766e-01 5.135291721671819687e-03 -6.046084687113761902e-03 1.863317042589187622e-01 -2.983951568603515625e-01 -2.233801186084747314e-01 2.108511328697204590e-01 7.481630891561508179e-02 -6.460915505886077881e-02 4.778285324573516846e-02 -1.610945463180541992e-01 3.192591369152069092e-01 -6.037970259785652161e-02 2.406850308179855347e-01 2.551243305206298828e-01 1.750519275665283203e-01 -1.895553916692733765e-01 -1.495550572872161865e-01 -8.328598737716674805e-02 -8.710343390703201294e-02
-9.378180652856826782e-02 2.371983379125595093e-01 -3.118174709379673004e-02 1.105982512235641479e-01 3.251079320907592773e-01 -1.206805184483528137e-01 -8.114075660705566406e-02 3.826752603054046631e-01 -5.458372831344604492e-02 5.345303416252136230e-01 -5.716453492641448975e-02 -1.295931041240692139e-01 -3.832391202449798584e-01 9.115658700466156006e-02 -6.699271500110626221e-02 -2.764078415930271149e-02 -1.151050031185150146e-01 -2.161024808883666992e-01 -1.089284643530845642e-01 1.626352667808532715e-01 -7.995405793190002441e-02 -2.038497477769851685e-01 -4.838014766573905945e-02 -1.230470538139343262e-01 6.857829540967941284e-02 -4.654444381594657898e-02 -2.489247918128967285e-02 -1.990713737905025482e-02 -8.360207080841064453e-02 2.210049331188201904e-02 1.214105449616909027e-02 7.235236465930938721e-03
-9.399567544460296631e-02 2.823583781719207764e-01 -9.771619737148284912e-02 3.833767473697662354e-01 1.520305126905441284e-01 2.346170246601104736e-01 5.244713742285966873e-03 1.655055284500122070e-01 -1.606763750314712524e-01 -7.612959295511245728e-02 6.571934372186660767e-02 -1.569074392318725586e-01 -4.041720926761627197e-01 1.562544107437133789e-01 -2.835903503000736237e-02 -8.541628718376159668e-02 -1.902833208441734314e-02 1.004337444901466370e-01 8.863063156604766846e-02 4.661225676536560059e-01 2.080349624156951904e-01 2.021447122097015381e-01 -9.007587097585201263e-03 1.445283740758895874e-01 -6.414607912302017212e-02 3.454615548253059387e-02 1.276688128709793091e-01 -3.158443048596382141e-02 -8.042955398559570312e-02 1.111038252711296082e-01 -8.996645361185073853e-02 5.210250616073608398e-02
1.543682813644409180e-02 1.140209957957267761e-01 -2.563991844654083252e-01 1.439697742462158203e-01 2.601094841957092285e-01 -1.056034192442893982e-01 9.060516208410263062e-02 1.642841249704360962e-01 -1.625725813210010529e-02 -2.554611265659332275e-01 2.473131865262985229e-01 -2.909031324088573456e-02 -1.902881115674972534e-01 -1.551246643066406250e-01 -1.860781013965606689e-02 -7.860292494297027588e-02 -1.595636084675788879e-02 -4.119440019130706787e-01 2.549079954624176025e-01 2.668790519237518311e-01 1.874762177467346191e-01 -4.185783118009567261e-02 -1.404778361320495605e-01 -3.193754330277442932e-02 5.634877458214759827e-02 1.526876986026763916e-01 1.385288834571838379e-01 1.560617238283157349e-01 -1.463891658931970596e-02 2.265169620513916016e-01 3.099967539310455322e-01 -1.024114936590194702e-01
4.125523567199707031e-02 1.483606547117233276e-01 -3.491640836000442505e-02 1.401592493057250977e-01 7.670485973358154297e-02 1.664215028285980225e-01 -6.332512944936752319e-02 1.471049487590789795e-01 -1.963960677385330200e-01 2.091871798038482666e-01 -1.014203648082911968e-03 -3.821900486946105957e-02 -3.146288096904754639e-01 7.232207804918289185e-02 -1.717411354184150696e-02 -2.460115775465965271e-02 -1.579373329877853394e-01 -2.267880588769912720e-01 2.153557091951370239e-01 5.480958223342895508e-01 5.799618363380432129e-02 2.044469565153121948e-01 -1.484086811542510986e-01 2.246029973030090332e-01 -7.777007669210433960e-02 9.524196386337280273e-02 2.462774068117141724e-01 -1.016396358609199524e-01 -2.218956351280212402e-01 1.500380039215087891e-01 -6.965502351522445679e-02 6.146655976772308350e-02
-7.982488721609115601e-02 2.931659519672393799e-01 -1.720574498176574707e-01 5.018170475959777832e-01 2.390415221452713013e-02 4.557026550173759460e-03 -1.356654018163681030e-01 1.495409756898880005e-01 -2.042494118213653564e-01 2.250542119145393372e-02 2.870595753192901611e-01 7.656048238277435303e-02 -2.701110243797302246e-01 2.420110553503036499e-01 8.940915763378143311e-02 1.205596923828125000e-01 -4.801889508962631226e-02 -5.452468246221542358e-02 4.857495799660682678e-02 3.510821461677551270e-01 1.780692487955093384e-01 1.650688946247100830e-01 -8.163144811987876892e-03 2.224643230438232422e-01 2.749877795577049255e-02 -4.386998340487480164e-02 1.219150424003601074e-01 -2.714270958676934242e-03 1.029819473624229431e-01 -4.523857310414314270e-02 -1.668041646480560303e-01 -5.397789925336837769e-02
-2.686298638582229614e-02 1.870499104261398315e-01 -2.242929339408874512e-01 2.282746285200119019e-01 1.087973266839981079e-01 1.555130779743194580e-01 1.833637207746505737e-01 1.372763216495513916e-01 -1.363215595483779907e-01 8.436174690723419189e-02 5.784386768937110901e-02 2.167595028877258301e-01 -2.152689397335052490e-01 1.313095092773437500e-01 2.766273356974124908e-02 2.935761809349060059e-01 -2.526412904262542725e-02 2.652153838425874710e-03 1.977857947349548340e-01 3.569543063640594482e-01 1.371137052774429321e-01 3.787243068218231201e-01 1.671061106026172638e-02 1.754450947046279907e-01 8.563306927680969238e-02 2.086348682641983032e-01 2.801629304885864258e-01 1.074767634272575378e-01 -1.417007595300674438e-01 9.647910296916961670e-02 1.255734711885452271e-01 -1.692365109920501709e-02
-6.297502666711807251e-02 1.895505338907241821e-01 -1.593977957963943481e-01 3.781780898571014404e-01 1.795220077037811279e-01 -8.621716499328613281e-02 -5.928861722350120544e-02 4.647690653800964355e-01 -4.564966633915901184e-02 1.603680849075317383e-02 -4.048516973853111267e-02 1.749303787946701050e-01 -3.062094151973724365e-01 4.772275313735008240e-02 -2.841615118086338043e-02 -1.293304115533828735e-01 -1.674674600362777710e-01 -3.320843577384948730e-01 1.962949037551879883e-01 -1.458842121064662933e-02 1.628884524106979370e-01 -1.404946893453598022e-01 2.111242562532424927e-01 8.097071200609207153e-02 2.662582695484161377e-01 -1.094820648431777954e-01 -5.880019441246986389e-02 3.693045303225517273e-02 -9.964121133089065552e-02 -2.708743140101432800e-02 9.895745664834976196e-02 4.133339971303939819e-02
-6.255403906106948853e-02 -8.671792596578598022e-02 -1.828805804252624512e-01 -9.765600413084030151e-02 1.183565799146890640e-02 2.044768929481506348e-01 2.867735326290130615e-01 2.857924997806549072e-01 -2.647478878498077393e-01 1.439018994569778442e-01 -1.214334592223167419e-01 -1.186978188343346119e-03 -3.753057122230529785e-01 -1.216227747499942780e-02 1.601243168115615845e-01 -3.613025546073913574e-01 6.072367355227470398e-02 -1.221775114536285400e-01 9.542091935873031616e-02 8.284243941307067871e-02 7.949434220790863037e-03 1.938840001821517944e-01 -2.931975722312927246e-01 -9.957002103328704834e-02 2.120759487152099609e-01 -7.497711479663848877e-02 -2.582240290939807892e-02 1.448328495025634766e-01 -2.277690172195434570e-01 1.573806554079055786e-01 2.567386068403720856e-02 -1.390168666839599609e-01
-4.819042980670928955e-02 1.517682820558547974e-01 -1.596892774105072021e-01 4.213162660598754883e-01 1.341775059700012207e-01 -1.320950537919998169e-01 -1.596185266971588135e-01 2.622334957122802734e-01 -3.710355982184410095e-02 2.707257270812988281e-01 3.313165530562400818e-02 1.132291108369827271e-01 -3.651468753814697266e-01 1.582997292280197144e-01 -2.127547562122344971e-01 3.682109341025352478e-02 4.718495905399322510e-02 -4.356341361999511719e-01 -2.260166704654693604e-01 -6.836769729852676392e-02 1.536614149808883667e-01 -1.340205967426300049e-01 1.456029564142227173e-01 -2.066436968743801117e-02 -6.300202757120132446e-02 7.305055111646652222e-02 6.261324137449264526e-02 8.050762116909027100e-02 2.542038448154926300e-03 1.167207211256027222e-01 -1.549716386944055557e-02 -6.164559349417686462e-02
6.771738827228546143e-02 2.230204343795776367e-01 -2.026271820068359375e-01 1.605141460895538330e-01 3.892157375812530518e-01 -2.321304082870483398e-01 1.638958156108856201e-01 2.901498377323150635e-01 -1.254734545946121216e-01 3.842332065105438232e-01 2.424271218478679657e-02 -4.655844345688819885e-02 -3.230046927928924561e-01 1.556242536753416061e-02 -3.974130377173423767e-02 -2.969123236835002899e-02 7.266015559434890747e-02 -4.719605669379234314e-02 -1.167197301983833313e-01 -7.309257239103317261e-02 6.609603017568588257e-02 -2.004925757646560669e-01 2.196672111749649048e-01 8.209223300218582153e-02 1.127517744898796082e-01 1.606076373718678951e-03 2.697927355766296387e-01 5.108274891972541809e-02 -2.264968603849411011e-01 -8.334102481603622437e-02 -1.263949424028396606e-01 -2.991722896695137024e-02
-4.527756944298744202e-02 1.140013858675956726e-01 -2.474851608276367188e-01 1.054290011525154114e-01 7.130007445812225342e-02 9.179037809371948242e-02 -9.357223659753799438e-02 4.667278751730918884e-02 -2.914923727512359619e-01 6.080023944377899170e-02 1.287370473146438599e-01 1.524929106235504150e-01 -4.721985757350921631e-01 7.641500979661941528e-02 2.707236818969249725e-02 7.743911817669868469e-03 -5.642145127058029175e-02 -3.168393373489379883e-01 2.657304406166076660e-01 2.576631605625152588e-01 -8.809324353933334351e-03 4.620076622813940048e-03 -1.728665530681610107e-01 3.961127102375030518e-01 -1.173965707421302795e-01 6.278160214424133301e-02 1.073919907212257385e-01 -6.694350391626358032e-02 -2.119376212358474731e-01 1.482940465211868286e-01 -4.405307024717330933e-02 1.664770301431417465e-03
-9.723011404275894165e-02 7.001031935214996338e-02 -3.485489189624786377e-01 -2.389498054981231689e-02 9.470486640930175781e-02 1.000177264213562012e-01 2.077534049749374390e-01 2.484897673130035400e-01 -2.162165492773056030e-01 1.049181595444679260e-01 7.724135369062423706e-02 -5.044142156839370728e-02 -1.477843225002288818e-01 1.140956431627273560e-01 9.081556648015975952e-02 -1.160448864102363586e-01 -1.163082197308540344e-02 -6.962321698665618896e-02 2.614377737045288086e-01 5.066874623298645020e-01 3.432701528072357178e-02 2.021843791007995605e-01 -5.131469666957855225e-02 3.352015018463134766e-01 9.938988834619522095e-02 -1.363732665777206421e-01 2.130824178457260132e-01 1.702052354812622070e-01 -5.453187599778175354e-02 9.173493832349777222e-02 -6.261615455150604248e-02 1.076664701104164124e-01
-2.068615257740020752e-01 9.114444255828857422e-03 -3.465979099273681641e-01 2.151294946670532227e-01 1.065863221883773804e-01 9.780625998973846436e-02 -2.451616376638412476e-01 2.131111323833465576e-01 -2.324833348393440247e-02 2.258436828851699829e-01 1.551216095685958862e-01 7.277385797351598740e-03 -2.964896857738494873e-01 1.592348963022232056e-01 9.014467708766460419e-03 -9.625425934791564941e-02 1.376970298588275909e-02 -1.853351891040802002e-01 3.236927390098571777e-01 3.108640313148498535e-01 -3.288362547755241394e-02 1.780166029930114746e-01 -8.885820955038070679e-02 3.248562514781951904e-01 -3.254504874348640442e-02 6.900583207607269287e-02 1.492881774902343750e-01 -1.041507199406623840e-01 -8.028930425643920898e-02 7.954432070255279541e-02 1.240244880318641663e-01 1.293659806251525879e-01
9.858448058366775513e-03 4.616684839129447937e-02 7.009720057249069214e-02 1.946507543325424194e-01 1.489257365465164185e-01 9.057315438985824585e-02 1.549639506265521049e-03 3.147134780883789062e-01 1.413365360349416733e-02 1.068043522536754608e-03 -1.653334200382232666e-01 -7.307124137878417969e-02 -3.588646352291107178e-01 -1.081178560853004456e-01 -1.645411550998687744e-01 -4.410748481750488281e-01 -9.550427645444869995e-02 -6.640870869159698486e-02 2.200688123703002930e-01 2.824290096759796143e-01 4.429289698600769043e-02 1.139262467622756958e-01 -1.517534852027893066e-01 1.186837032437324524e-01 2.469646334648132324e-01 6.979012489318847656e-02 -6.858463585376739502e-02 3.721633180975914001e-02 -1.940330415964126587e-01 2.473278194665908813e-01 -3.787392005324363708e-02 -2.541276216506958008e-01
1.279065907001495361e-01 -1.001923978328704834e-01 -2.717900276184082031e-01 2.873870432376861572e-01 1.719266921281814575e-01 5.141102150082588196e-02 -3.281088313087821007e-03 3.087835907936096191e-01 -1.121894642710685730e-01 1.237311363220214844e-01 1.435779929161071777e-01 1.299143880605697632e-01 -2.239775210618972778e-01 7.607220858335494995e-02 1.122798398137092590e-01 1.287552118301391602e-01 -2.268070578575134277e-01 -2.715856432914733887e-01 2.151727229356765747e-01 2.689501047134399414e-01 -2.669641375541687012e-02 1.771345883607864380e-01 -1.857587844133377075e-01 1.319508105516433716e-01 -1.637599766254425049e-01 1.952842175960540771e-01 1.058020368218421936e-01 7.254868745803833008e-02 -2.606298029422760010e-01 -5.191816389560699463e-02 -9.317906200885772705e-02 2.247173637151718140e-01
1.243316680192947388e-01 -3.154667466878890991e-02 1.053505614399909973e-01 7.278587669134140015e-02 2.015233784914016724e-01 -2.623457908630371094e-01 3.237057849764823914e-02 3.830906748771667480e-01 -1.355714444071054459e-02 1.170322597026824951e-01 -8.019209653139114380e-02 -7.876307517290115356e-02 -3.518531918525695801e-01 1.303829699754714966e-01 -1.294487714767456055e-01 8.497680723667144775e-02 -1.706072390079498291e-01 -1.696639209985733032e-01 -9.388719499111175537e-02 4.270142316818237305e-02 1.539412289857864380e-01 -1.228436008095741272e-01 1.311934292316436768e-01 7.482561282813549042e-03 4.299448728561401367e-01 -1.896000653505325317e-02 2.194587737321853638e-01 3.056117594242095947e-01 -1.693290770053863525e-01 9.725255519151687622e-02 -1.250091940164566040e-01 -1.161724776029586792e-01
-2.743811346590518951e-02 1.466374099254608154e-01 -2.579838037490844727e-01 2.962096631526947021e-01 3.496728539466857910e-01 -2.819723188877105713e-01 -9.397066384553909302e-02 2.363260686397552490e-01 -1.149985045194625854e-01 3.356928229331970215e-01 -4.058694839477539062e-02 7.653311640024185181e-02 -2.548711001873016357e-01 1.890880018472671509e-01 -1.265549063682556152e-01 -9.450434148311614990e-02 2.532489132136106491e-03 -2.474947720766067505e-01 -1.532193273305892944e-01 1.000125333666801453e-01 1.845009624958038330e-01 -2.441394180059432983e-01 1.678430102765560150e-02 8.098947256803512573e-02 -4.535848647356033325e-02 1.508492045104503632e-02 7.345752418041229248e-02 -1.561407744884490967e-01 -1.458892822265625000e-01 1.807194799184799194e-01 1.291248202323913574e-01 -2.738617593422532082e-03
-7.954842597246170044e-02 -1.200597211718559265e-01 -2.379081398248672485e-01 3.613792359828948975e-01 1.192146092653274536e-01 -2.039451450109481812e-01 1.831316649913787842e-01 3.034598231315612793e-01 -2.557237073779106140e-02 4.027526080608367920e-01 -2.069138139486312866e-01 -7.031550258398056030e-02 -1.872069239616394043e-01 4.299968108534812927e-02 -5.441702902317047119e-02 5.238806456327438354e-02 -1.283102203160524368e-02 -1.845437884330749512e-01 -2.965820431709289551e-01 1.773130595684051514e-01 5.861441045999526978e-02 8.779261261224746704e-03 -3.299271315336227417e-02 -9.401191025972366333e-02 1.558338701725006104e-01 1.214649751782417297e-01 1.930292993783950806e-01 -1.063182130455970764e-01 -2.064060866832733154e-01 2.180468440055847168e-01 -9.341518580913543701e-02 6.222510337829589844e-02
1.862239837646484375e-02 -1.574806720018386841e-01 4.095981363207101822e-03 2.004255652427673340e-01 2.509905099868774414e-01 -1.808097236789762974e-03 -2.587361037731170654e-01 2.008529156446456909e-01 -4.565154761075973511e-02 1.347255706787109375e-01 -3.314307704567909241e-02 1.197637245059013367e-01 -3.339845538139343262e-01 2.186156958341598511e-01 -1.482553631067276001e-01 1.349533349275588989e-01 -1.231375262141227722e-01 -2.907170355319976807e-01 2.601527571678161621e-01 3.145207464694976807e-01 1.410966515541076660e-01 1.063958778977394104e-01 -1.882383227348327637e-01 2.298753559589385986e-01 -9.687040001153945923e-02 7.000554352998733521e-02 1.372823566198348999e-01 4.686306789517402649e-02 -2.921806275844573975e-01 -2.400575322099030018e-04 -1.004550233483314514e-01 1.122411936521530151e-01
-1.333914995193481445e-01 5.478071793913841248e-02 -1.649743318557739258e-01 4.712482094764709473e-01 2.614765465259552002e-01 -2.723584473133087158e-01 -1.790568232536315918e-01 2.433198988437652588e-01 -2.252444326877593994e-01 2.409323453903198242e-01 -7.214196771383285522e-02 8.685260266065597534e-02 -3.059514760971069336e-01 1.981730610132217407e-01 -7.225051522254943848e-02 -1.744773238897323608e-01 -6.341762840747833252e-02 -2.483646124601364136e-01 -1.146239489316940308e-01 -3.330081328749656677e-02 6.916406750679016113e-02 -1.884459108114242554e-01 -6.315332651138305664e-02 1.782995760440826416e-01 1.866040937602519989e-02 -7.784114778041839600e-02 9.151810407638549805e-02 1.849474199116230011e-02 -1.117610558867454529e-01 6.713325530290603638e-02 7.466293126344680786e-02 -1.109093725681304932e-01
-1.354394406080245972e-01 1.166765466332435608e-01 -1.922914236783981323e-01 3.737230002880096436e-01 2.005344182252883911e-01 -1.729951947927474976e-01 -2.716708779335021973e-01 3.262474536895751953e-01 -1.107037588953971863e-01 1.214550733566284180e-01 -1.994512081146240234e-01 1.179947517812252045e-02 -2.324310392141342163e-01 7.938290387392044067e-02 -2.510577142238616943e-01 -1.108416542410850525e-01 -1.383967697620391846e-01 -3.070472180843353271e-01 -5.927208065986633301e-02 1.422457396984100342e-02 7.408586144447326660e-02 6.314851809293031693e-03 2.177327871322631836e-01 -9.866474568843841553e-02 1.518250405788421631e-01 9.202366322278976440e-02 2.558242380619049072e-01 -3.480973467230796814e-02 -1.461616158485412598e-01 -8.624676614999771118e-03 1.715223640203475952e-01 9.794457256793975830e-02
-1.444982737302780151e-01 -8.059635013341903687e-02 -1.017594784498214722e-01 3.769922554492950439e-01 1.470158398151397705e-01 2.370728850364685059e-01 -2.082072570919990540e-02 2.070382684469223022e-01 -1.454561054706573486e-01 1.227717027068138123e-01 -1.377529054880142212e-01 -5.803166329860687256e-02 -6.715685874223709106e-02 -1.572108827531337738e-02 -1.498982608318328857e-01 -9.801322221755981445e-02 1.490565538406372070e-01 -1.169130355119705200e-01 2.687330543994903564e-01 1.216141581535339355e-01 3.883672654628753662e-01 -3.097730502486228943e-02 -2.859964072704315186e-01 -2.346412837505340576e-01 -1.612242311239242554e-02 6.520787626504898071e-02 2.850916087627410889e-01 1.024252623319625854e-01 1.271970570087432861e-01 2.460543960332870483e-01 1.081664711236953735e-01 -8.595730364322662354e-02
-9.378620237112045288e-02 1.243184208869934082e-01 -2.415351271629333496e-01 1.531826108694076538e-01 -1.998227648437023163e-02 6.897181272506713867e-02 9.867700934410095215e-02 5.309455990791320801e-01 -1.477945297956466675e-01 8.618960529565811157e-02 -1.147287245839834213e-02 2.024981081485748291e-01 -2.092290297150611877e-02 2.765655703842639923e-02 -1.441429853439331055e-01 -8.168109506368637085e-02 1.527002453804016113e-01 -5.382602214813232422e-01 2.069428861141204834e-01 5.289402231574058533e-02 1.406276226043701172e-01 -8.080243319272994995e-02 -1.536232829093933105e-01 -2.938513830304145813e-02 -8.309272676706314087e-02 2.006012201309204102e-01 -9.513574093580245972e-02 5.841475725173950195e-02 3.896486014127731323e-03 2.206280361860990524e-03 1.018142253160476685e-01 -1.366003304719924927e-01
-1.049041897058486938e-01 4.673596099019050598e-02 -8.027680963277816772e-02 2.758035957813262939e-01 7.138668745756149292e-02 3.423335775732994080e-02 1.611353605985641479e-01 2.040916830301284790e-01 -7.133188191801309586e-03 -1.470717974007129669e-02 9.445882402360439301e-03 1.244106218218803406e-01 -1.293891519308090210e-01 1.641633734107017517e-02 1.594151854515075684e-01 -1.140063628554344177e-01 -3.984159231185913086e-02 -1.734068244695663452e-01 2.919869720935821533e-01 2.718216478824615479e-01 3.302158713340759277e-01 -4.064929783344268799e-01 -3.086831867694854736e-01 1.771411150693893433e-01 1.551291942596435547e-01 1.932394504547119141e-01 1.721136569976806641e-01 5.585195869207382202e-02 1.643546670675277710e-02 1.120540276169776917e-01 -6.708976626396179199e-02 -2.365087717771530151e-01
-1.079877093434333801e-01 -7.900911569595336914e-02 -1.001932546496391296e-01 2.428549528121948242e-01 1.314762532711029053e-01 6.280633807182312012e-02 1.155617311596870422e-01 1.424269378185272217e-01 -3.840252757072448730e-01 -6.838253140449523926e-02 -1.200907155871391296e-01 -1.337577551603317261e-01 -3.059031963348388672e-01 -1.882290393114089966e-01 -1.507742702960968018e-01 -1.109407916665077209e-01 -2.648876607418060303e-02 -9.605691581964492798e-02 1.441728770732879639e-01 4.029455482959747314e-01 1.628812104463577271e-01 -8.001729846000671387e-02 -3.520437180995941162e-01 3.421533852815628052e-02 1.532116625458002090e-02 -5.937446653842926025e-02 3.130863010883331299e-01 8.755604177713394165e-02 -1.268519181758165359e-02 1.647200137376785278e-01 1.058868393301963806e-01 1.030701324343681335e-01
-1.741060987114906311e-02 3.754308819770812988e-01 -2.446878701448440552e-01 2.144934386014938354e-01 -2.105106599628925323e-02 1.828500330448150635e-01 -1.106425970792770386e-01 3.846961557865142822e-01 -1.230735033750534058e-01 1.441569626331329346e-01 -3.450726866722106934e-01 2.012516930699348450e-02 -3.061761558055877686e-01 7.015135139226913452e-02 -1.308899372816085815e-01 -1.179249510169029236e-01 -1.826884001493453979e-01 -2.999272346496582031e-01 2.141751348972320557e-02 1.938895434141159058e-01 -9.462150186300277710e-02 1.497203577309846878e-02 -4.987382888793945312e-02 -5.542634986340999603e-03 -6.474129855632781982e-02 -3.833542577922344208e-03 2.124204300343990326e-02 -2.149124890565872192e-01 -1.500695198774337769e-01 -1.434558033943176270e-01 -6.015704944729804993e-02 -5.480704456567764282e-02
-6.714765727519989014e-02 7.632483541965484619e-02 -4.323454201221466064e-01 3.439900875091552734e-01 -8.161746710538864136e-02 2.171130925416946411e-01 -2.329711802303791046e-02 2.189461886882781982e-01 -2.751569747924804688e-01 1.549765169620513916e-01 3.205345245078206062e-03 3.053529560565948486e-02 -2.126185446977615356e-01 8.394890464842319489e-03 1.021132711321115494e-02 -9.281926602125167847e-02 -5.872359871864318848e-02 -1.617792695760726929e-01 2.116179764270782471e-01 6.928218901157379150e-02 1.293178349733352661e-01 6.546235084533691406e-02 -4.494257867336273193e-01 1.685396134853363037e-01 -1.066003218293190002e-01 5.758633092045783997e-02 6.142388656735420227e-02 1.718846336007118225e-02 -6.935828924179077148e-02 -1.910761296749114990e-01 3.385528549551963806e-02 -1.888123750686645508e-01
-4.022537171840667725e-02 -1.385460793972015381e-02 -6.468366831541061401e-02 3.266832828521728516e-01 4.176538586616516113e-01 -2.088218033313751221e-01 -7.737855613231658936e-02 2.221423089504241943e-01 -2.104292958974838257e-01 2.467510402202606201e-01 -2.760354802012443542e-02 7.288376241922378540e-02 -2.516498863697052002e-01 2.405205219984054565e-01 -4.964777734130620956e-03 -7.108897715806961060e-02 -8.056199550628662109e-02 -3.164113163948059082e-01 -1.431631743907928467e-01 -2.475268207490444183e-02 2.689812183380126953e-01 -2.716351151466369629e-01 -6.142319366335868835e-02 2.345934137701988220e-02 -9.199278429150581360e-03 2.643603086471557617e-02 1.129361093044281006e-01 4.193422943353652954e-02 -2.566632032394409180e-01 9.432850033044815063e-02 8.731178939342498779e-02 -2.330754324793815613e-02
-6.830233335494995117e-02 2.197699397802352905e-01 -1.201463565230369568e-01 1.715934127569198608e-01 8.556924760341644287e-03 -5.373172089457511902e-02 -2.045839130878448486e-01 2.094381302595138550e-01 8.008637279272079468e-02 -6.668467074632644653e-02 -3.609172254800796509e-02 -1.202690824866294861e-01 -8.985473960638046265e-02 1.532490998506546021e-01 3.352622985839843750e-01 -2.482538223266601562e-01 -4.758676886558532715e-02 -1.519614905118942261e-01 3.391525149345397949e-01 2.439572066068649292e-01 2.009809911251068115e-01 1.738203912973403931e-01 -2.609720230102539062e-01 -9.567254036664962769e-02 7.607121020555496216e-02 -9.633515030145645142e-02 1.233488172292709351e-01 2.644671797752380371e-01 1.015961822122335434e-02 2.991516590118408203e-01 -2.034339755773544312e-01 -5.736911669373512268e-02
4.739552363753318787e-02 9.743352234363555908e-02 -1.612801700830459595e-01 3.435328304767608643e-01 1.904708445072174072e-01 -3.100727498531341553e-01 -8.717756718397140503e-02 3.941729664802551270e-01 -2.161544561386108398e-01 2.163669317960739136e-01 5.625507235527038574e-02 7.276228070259094238e-02 -4.042043685913085938e-01 2.793603539466857910e-01 -7.293789088726043701e-02 -7.320546358823776245e-02 6.294438149780035019e-03 -1.092489287257194519e-01 -1.421283632516860962e-01 -7.280042022466659546e-02 5.349022522568702698e-02 -2.031158506870269775e-01 -2.115354500710964203e-02 -2.783106826245784760e-02 -4.146376252174377441e-02 9.148108772933483124e-03 1.383364051580429077e-01 -3.021848574280738831e-02 -1.136684566736221313e-01 1.653492748737335205e-01 1.796366870403289795e-01 -1.324424594640731812e-01
-2.077813073992729187e-02 4.729536827653646469e-03 -3.331789672374725342e-01 1.936900913715362549e-01 1.591811031103134155e-01 2.872238755226135254e-01 4.591590724885463715e-03 9.801526367664337158e-02 1.043544337153434753e-01 2.422577440738677979e-01 -1.643682271242141724e-01 -3.101645503193140030e-03 -4.335263967514038086e-01 -1.050013024359941483e-02 -1.763042956590652466e-01 -2.189305871725082397e-01 -1.948409378528594971e-01 1.949203014373779297e-02 2.340329624712467194e-02 1.268096119165420532e-01 1.515994220972061157e-01 -7.969757425598800182e-04 -1.132820472121238708e-01 -3.206597864627838135e-01 2.018939554691314697e-01 -4.135048761963844299e-02 1.694466471672058105e-01 2.856836915016174316e-01 -1.779792830348014832e-02 1.397968977689743042e-01 -3.546711523085832596e-03 -6.002015620470046997e-02
-3.530444204807281494e-02 -8.536561392247676849e-03 -2.584772408008575439e-01 1.667170673608779907e-01 9.888710826635360718e-02 1.938581615686416626e-01 -1.322557926177978516e-01 1.695612072944641113e-01 -1.133141443133354187e-01 1.946998238563537598e-01 4.612245410680770874e-02 6.543565541505813599e-02 -4.234224557876586914e-01 1.134625077247619629e-01 8.527375012636184692e-02 3.380465507507324219e-02 -1.855633407831192017e-01 -1.203744709491729736e-01 1.955750286579132080e-01 2.841267585754394531e-01 3.569608032703399658e-01 1.571599543094635010e-01 -7.391581684350967407e-02 2.651160359382629395e-01 -1.480194181203842163e-01 1.817583888769149780e-01 1.108579337596893311e-02 -2.380812615156173706e-01 -6.309312582015991211e-02 3.379522264003753662e-02 -1.893026083707809448e-01 6.527130305767059326e-02
4.951220005750656128e-03 1.899009943008422852e-02 -1.042041182518005371e-01 3.971955776214599609e-01 3.430643677711486816e-01 -2.742461264133453369e-01 -1.538498401641845703e-01 2.550794184207916260e-01 -1.713588535785675049e-01 2.605382204055786133e-01 2.707860246300697327e-02 5.569738894701004028e-02 -3.863005936145782471e-01 1.351443380117416382e-01 2.381520159542560577e-02 -1.381993442773818970e-01 -1.771548092365264893e-01 -2.080236822366714478e-01 -7.616766542196273804e-02 -6.379728764295578003e-02 1.720698177814483643e-01 -2.503180801868438721e-01 -9.881331771612167358e-02 1.347435563802719116e-01 1.758872414939105511e-03 3.013604320585727692e-02 6.858215481042861938e-02 -2.878242812585085630e-04 -1.106662452220916748e-01 8.010398596525192261e-02 7.716647535562515259e-02 -1.617571413516998291e-01
-4.155402258038520813e-02 -2.773264795541763306e-02 -1.329870522022247314e-01 8.703197538852691650e-02 -2.814229391515254974e-02 6.451778113842010498e-02 -4.553993791341781616e-02 1.383170485496520996e-01 -1.284200847148895264e-01 2.183401584625244141e-01 1.017800346016883850e-01 -8.011583238840103149e-02 -4.246248304843902588e-01 -5.860360711812973022e-02 -9.142888337373733521e-02 -2.422626763582229614e-01 3.476885706186294556e-02 -2.164323925971984863e-01 1.880213469266891479e-01 2.425171285867691040e-01 -4.764783754944801331e-02 4.366387724876403809e-01 -2.893181443214416504e-01 1.670121103525161743e-01 -2.074463218450546265e-01 8.623879402875900269e-02 2.236821502447128296e-02 1.377481669187545776e-01 -1.646200865507125854e-01 2.076825350522994995e-01 -1.061249896883964539e-01 -1.271640062332153320e-01
-1.448960900306701660e-01 -5.821611732244491577e-02 -2.370410114526748657e-01 8.151073008775711060e-02 -2.496821060776710510e-02 2.684365212917327881e-01 -6.397331506013870239e-02 3.005669116973876953e-01 -8.923594653606414795e-02 2.035674303770065308e-01 2.071962654590606689e-01 4.253528267145156860e-02 -4.219283163547515869e-01 2.049966752529144287e-01 2.560210786759853363e-02 4.277482628822326660e-02 -1.199719775468111038e-02 -3.016098141670227051e-01 1.351828277111053467e-01 2.262973934412002563e-01 1.670366376638412476e-01 1.630232632160186768e-01 -1.470727920532226562e-01 1.339005529880523682e-01 -1.366846263408660889e-01 7.274355739355087280e-02 1.508478522300720215e-01 -1.698343306779861450e-01 -2.680359184741973877e-01 1.551981717348098755e-01 4.936815053224563599e-02 2.048304863274097443e-02
6.888383626937866211e-02 4.878717288374900818e-02 -2.259660065174102783e-01 1.263201385736465454e-01 5.452642589807510376e-02 2.018177211284637451e-01 1.842004358768463135e-01 1.815290004014968872e-01 -1.631116718053817749e-01 1.909781247377395630e-01 1.280172467231750488e-01 1.363172978162765503e-01 -4.365252256393432617e-01 -2.725936472415924072e-02 1.686177402734756470e-02 -2.727415263652801514e-01 1.655842959880828857e-01 7.495335303246974945e-03 3.581733107566833496e-01 1.367022246122360229e-01 5.103957280516624451e-02 3.282411396503448486e-01 -1.488595306873321533e-01 4.001051560044288635e-02 2.905693948268890381e-01 6.888761371374130249e-02 -1.624940633773803711e-01 6.885670125484466553e-02 -5.096157640218734741e-02 1.169499084353446960e-01 -6.219086796045303345e-02 -4.724236205220222473e-02
8.742829784750938416e-03 9.904544055461883545e-02 -9.524612128734588623e-02 3.350337445735931396e-01 -3.805950284004211426e-02 9.594783931970596313e-02 -2.799285352230072021e-01 3.576252162456512451e-01 -2.008376121520996094e-01 1.052634641528129578e-01 -1.671634241938591003e-02 1.780213229358196259e-02 -2.663805186748504639e-01 1.403730958700180054e-01 -1.973526738584041595e-02 1.135559231042861938e-01 3.458644449710845947e-02 -5.152374505996704102e-01 2.527262866497039795e-01 1.653716564178466797e-01 -6.574898213148117065e-02 -4.316048324108123779e-02 -1.143990978598594666e-01 2.405055165290832520e-01 -1.057431474328041077e-01 9.237509965896606445e-02 9.799710661172866821e-02 -5.791094899177551270e-02 -1.468192040920257568e-01 1.613769680261611938e-02 7.626774162054061890e-02 2.487682737410068512e-02
-1.994480341672897339e-01 1.494021862745285034e-01 -3.275285288691520691e-02 3.076107203960418701e-01 -7.843199372291564941e-02 -2.567785382270812988e-01 -5.616810917854309082e-02 2.035213708877563477e-01 1.649724096059799194e-01 1.269686520099639893e-01 1.961463242769241333e-01 1.293426305055618286e-01 -5.548492074012756348e-02 2.409447878599166870e-01 -1.365899294614791870e-01 -1.099447309970855713e-01 -2.177121862769126892e-02 -9.768440574407577515e-02 1.738423556089401245e-01 1.203992124646902084e-02 1.406033784151077271e-01 -1.508801579475402832e-01 1.338714733719825745e-02 8.188832551240921021e-02 4.116400703787803650e-02 4.360055029392242432e-01 1.318717747926712036e-01 3.395451605319976807e-01 -1.362355500459671021e-01 -1.616338640451431274e-01 -2.693839371204376221e-01 5.992678925395011902e-02
-1.636199951171875000e-01 1.273714900016784668e-01 -2.351429015398025513e-01 2.941272556781768799e-01 1.033110320568084717e-01 2.370634078979492188e-01 -9.794720262289047241e-02 2.502883374691009521e-01 -1.832700818777084351e-01 8.412414789199829102e-02 -7.897436618804931641e-02 7.410141080617904663e-02 -3.047619760036468506e-01 1.293506007641553879e-02 -3.085353784263134003e-02 8.321626484394073486e-02 -3.857860714197158813e-02 -2.557441592216491699e-01 2.991787791252136230e-01 -4.405088722705841064e-02 2.379124760627746582e-01 1.228860765695571899e-01 -3.761499524116516113e-01 2.913017272949218750e-01 -7.687149196863174438e-02 1.779240667819976807e-01 -1.980870775878429413e-02 -3.543800860643386841e-02 -9.022614359855651855e-02 -4.272828996181488037e-02 1.311250627040863037e-01 -3.111842321231961250e-03
1.984850317239761353e-02 1.959875971078872681e-01 -2.268490940332412720e-01 2.521666884422302246e-01 -4.087205603718757629e-02 -5.737154558300971985e-02 -1.021765768527984619e-01 2.911733388900756836e-01 -1.625966578722000122e-01 -1.334542781114578247e-01 2.579618990421295166e-01 -6.150177493691444397e-02 -9.197594970464706421e-02 1.572082340717315674e-01 7.529025524854660034e-02 -1.477149575948715210e-01 -1.817337796092033386e-02 -3.363764286041259766e-01 3.207904398441314697e-01 5.217114090919494629e-01 -5.647703260183334351e-02 -6.825586408376693726e-02 -5.469718482345342636e-03 3.600213676691055298e-02 6.586960703134536743e-02 2.994091436266899109e-02 1.486643552780151367e-01 -2.571886777877807617e-02 1.273028403520584106e-01 7.923171669244766235e-02 1.198036968708038330e-01 -9.026659280061721802e-02
-4.107934981584548950e-02 2.993400208652019501e-02 -1.653461307287216187e-01 1.804112344980239868e-01 1.086768042296171188e-02 1.547023952007293701e-01 -1.440839618444442749e-01 2.374623715877532959e-01 -3.670547306537628174e-01 1.159330978989601135e-01 1.855398118495941162e-01 3.063957579433917999e-02 -2.946425676345825195e-01 8.478457480669021606e-02 4.329827055335044861e-02 -1.335100084543228149e-01 -2.659825384616851807e-01 -4.302762150764465332e-01 2.510824501514434814e-01 1.861421167850494385e-01 1.506720390170812607e-02 2.194949686527252197e-01 -1.607118546962738037e-02 1.128965541720390320e-01 -8.615098148584365845e-02 8.328918367624282837e-02 2.050022929906845093e-01 -1.990462094545364380e-01 5.796398222446441650e-02 1.560074388980865479e-01 1.589430123567581177e-02 1.240623928606510162e-02
-7.344701141119003296e-02 2.723436616361141205e-02 -2.018447034060955048e-02 3.150484561920166016e-01 4.371237456798553467e-01 -2.484431415796279907e-01 -6.157828494906425476e-02 2.461044490337371826e-01 -2.176890522241592407e-01 3.829106688499450684e-01 -1.196087822318077087e-01 6.668375432491302490e-02 -2.629451155662536621e-01 1.942246258258819580e-01 -1.119566410779953003e-01 -1.185900866985321045e-01 6.181107461452484131e-02 -2.275461703538894653e-01 -4.836965352296829224e-02 1.332811918109655380e-02 1.953068375587463379e-01 -2.023360431194305420e-01 -1.896938867866992950e-02 1.196825727820396423e-01 -1.162756793200969696e-02 1.350433100014925003e-02 1.355394069105386734e-02 1.314497645944356918e-02 -2.573815882205963135e-01 1.574187353253364563e-02 -6.400265544652938843e-02 -8.757963031530380249e-02
9.633183479309082031e-02 1.655012182891368866e-02 -2.224087417125701904e-01 1.500696539878845215e-01 -1.676825061440467834e-02 -2.264275252819061279e-01 -1.973233669996261597e-01 2.477563917636871338e-01 -9.984885156154632568e-02 2.889639697968959808e-02 1.332097500562667847e-01 1.844302415847778320e-01 -3.161215782165527344e-01 -2.470254898071289062e-01 -1.362086981534957886e-01 -1.305109113454818726e-01 -7.253994792699813843e-02 -8.018136024475097656e-02 2.545363903045654297e-01 2.585723996162414551e-01 3.278365433216094971e-01 -1.658540666103363037e-01 -1.990706473588943481e-01 -8.515319228172302246e-02 1.209488660097122192e-01 -9.398613125085830688e-03 1.477814912796020508e-01 -5.228693038225173950e-02 2.437407225370407104e-01 2.136499434709548950e-01 1.509143859148025513e-01 -1.231245324015617371e-01
-2.133344560861587524e-01 2.252984791994094849e-01 -3.623218461871147156e-02 3.309784531593322754e-01 7.201661914587020874e-02 -1.229322254657745361e-01 -2.938810549676418304e-02 3.748050034046173096e-01 7.950084656476974487e-02 1.032711714506149292e-01 -6.601020693778991699e-02 -1.901034563779830933e-01 -4.578718245029449463e-01 1.767052114009857178e-01 -1.700966805219650269e-01 1.067500561475753784e-01 4.423541575670242310e-02 -3.361788094043731689e-01 1.489463150501251221e-01 -1.137996688485145569e-01 1.064976751804351807e-01 -2.572575956583023071e-02 1.563000231981277466e-01 6.939349696040153503e-03 1.313048899173736572e-01 -1.650511845946311951e-02 1.166556254029273987e-01 -1.766776479780673981e-02 -2.055827379226684570e-01 8.371806889772415161e-02 1.555347740650177002e-01 3.253712877631187439e-02
7.686258852481842041e-02 1.131955012679100037e-01 -1.768423914909362793e-01 2.978923320770263672e-01 3.437723265960812569e-03 1.318370252847671509e-01 -6.616714596748352051e-02 2.349685579538345337e-01 -3.426415920257568359e-01 5.682165175676345825e-02 -4.439355432987213135e-02 8.002164773643016815e-03 -2.723405361175537109e-01 -3.035154566168785095e-02 -2.425598502159118652e-01 1.058204099535942078e-02 4.236559942364692688e-02 -1.804414242506027222e-01 1.174357980489730835e-01 3.253361582756042480e-01 -5.871027708053588867e-02 2.023336142301559448e-01 -3.459134697914123535e-01 -7.210314739495515823e-03 -7.617339491844177246e-02 -8.538386225700378418e-02 1.741993576288223267e-01 -9.868736378848552704e-03 -1.694660186767578125e-01 2.694335281848907471e-01 2.540862858295440674e-01 9.437043219804763794e-03
-5.110162496566772461e-02 1.511636823415756226e-01 -9.118185937404632568e-02 3.772656321525573730e-01 4.100131094455718994e-01 -1.084930896759033203e-01 1.653421223163604736e-01 2.854798734188079834e-01 -7.846237719058990479e-02 2.899346351623535156e-01 -1.095853596925735474e-01 2.386035770177841187e-01 -3.728601634502410889e-01 1.711018979549407959e-01 -1.882531046867370605e-01 -5.812804773449897766e-02 1.947205699980258942e-02 -1.831119060516357422e-01 -1.004578843712806702e-01 6.294245272874832153e-02 4.219843074679374695e-02 -2.351263761520385742e-01 1.772818714380264282e-02 -7.881531864404678345e-02 1.110422909259796143e-01 8.740425109863281250e-02 1.758301854133605957e-01 1.357980910688638687e-02 -3.020251169800758362e-02 4.792362451553344727e-02 -3.272001072764396667e-02 4.466364160180091858e-02
-1.527555137872695923e-01 3.520073592662811279e-01 1.891350932419300079e-02 1.678210198879241943e-01 3.220026195049285889e-02 -3.106815554201602936e-02 5.365087464451789856e-02 2.632680833339691162e-01 6.795651465654373169e-02 -1.410821527242660522e-01 -1.378688812255859375e-01 -2.291027829051017761e-02 -9.904920309782028198e-02 4.766469448804855347e-02 -2.349102944135665894e-01 7.790714502334594727e-02 -1.263934075832366943e-01 -2.391375601291656494e-01 3.048542141914367676e-01 1.156380027532577515e-01 4.309600889682769775e-01 9.074400365352630615e-02 -2.296930737793445587e-02 -1.470467746257781982e-01 -5.245551094412803650e-02 -3.074678033590316772e-02 2.708356976509094238e-01 1.929372362792491913e-02 -2.851296775043010712e-02 3.576771020889282227e-01 -4.895669873803853989e-03 -1.757319271564483643e-01
-1.583812981843948364e-01 2.378052771091461182e-01 -3.203238546848297119e-01 -2.012002915143966675e-01 -2.034970670938491821e-01 4.810822755098342896e-02 -1.334770699031651020e-03 2.733137011528015137e-01 -1.324599385261535645e-01 -1.666122407186776400e-04 7.185437530279159546e-02 4.594897851347923279e-02 -2.731047868728637695e-01 8.588001132011413574e-02 -9.209179878234863281e-02 -6.560438126325607300e-02 5.856752861291170120e-03 -1.672912575304508209e-02 2.083147130906581879e-02 4.376339614391326904e-01 9.886632859706878662e-02 1.587595194578170776e-01 -3.237432613968849182e-02 -4.356644302606582642e-02 1.347305327653884888e-01 -4.106280207633972168e-02 2.991841733455657959e-01 1.748976409435272217e-01 -1.124828159809112549e-01 3.850198686122894287e-01 -4.622086510062217712e-02 -6.415987014770507812e-02
7.420643419027328491e-02 7.118970900774002075e-02 -1.579169780015945435e-01 3.232485353946685791e-01 3.326132297515869141e-01 -3.434564769268035889e-01 -5.941247940063476562e-02 2.297087609767913818e-01 -1.612770855426788330e-01 2.966283857822418213e-01 -5.800947546958923340e-02 -7.550413720309734344e-04 -3.423580229282379150e-01 1.932757645845413208e-01 -5.855823401361703873e-03 -1.192518472671508789e-01 -1.218224316835403442e-01 -2.111222594976425171e-01 -1.280706226825714111e-01 -6.619191914796829224e-02 2.177888453006744385e-01 -1.637288331985473633e-01 -7.137258350849151611e-02 2.343901544809341431e-01 2.142186975106596947e-03 -7.558587938547134399e-02 2.095985114574432373e-01 7.991336286067962646e-02 -9.670240432024002075e-02 4.796066321432590485e-03 9.510633349418640137e-02 -5.777142359875142574e-04
-1.688805222511291504e-01 1.829785704612731934e-01 -1.239647716283798218e-01 1.586073637008666992e-01 2.796833217144012451e-01 2.406325191259384155e-01 -2.295897901058197021e-01 -7.686697691679000854e-02 -1.706094741821289062e-01 3.513391911983489990e-01 7.033848762512207031e-02 -2.277000248432159424e-01 -1.767018884420394897e-01 2.532955408096313477e-01 -7.446033507585525513e-02 -8.719437569379806519e-02 -1.350232362747192383e-01 -2.223541438579559326e-01 1.274619549512863159e-01 1.905340999364852905e-01 1.464003175497055054e-01 1.291213333606719971e-01 -1.180959641933441162e-01 3.308561146259307861e-01 -6.336455792188644409e-02 -1.200672239065170288e-01 2.078943997621536255e-01 3.477683663368225098e-02 -7.573381066322326660e-02 1.283339411020278931e-01 4.001235961914062500e-02 -1.282561421394348145e-01
-1.314031183719635010e-01 1.882057823240756989e-02 -2.165983170270919800e-01 1.802624166011810303e-01 7.078263908624649048e-02 1.374496370553970337e-01 -1.620279550552368164e-01 2.936178743839263916e-01 -3.128228783607482910e-01 1.202089935541152954e-01 1.056667566299438477e-01 -1.932639814913272858e-02 -2.076066583395004272e-01 4.822696372866630554e-02 -2.216137945652008057e-02 -8.471111953258514404e-02 -1.688016206026077271e-01 -3.360255956649780273e-01 2.304374575614929199e-01 1.859156042337417603e-01 5.856260657310485840e-02 6.798294931650161743e-02 -1.158749908208847046e-01 2.433141171932220459e-01 -1.909813098609447479e-02 -9.990550577640533447e-02 1.828020960092544556e-01 -2.437987327575683594e-01 -3.139609098434448242e-01 2.348942905664443970e-01 -1.026491448283195496e-01 1.114655956625938416e-01
1.281971186399459839e-01 5.411596968770027161e-02 -2.138565331697463989e-01 2.481585890054702759e-01 4.582013934850692749e-02 -7.502867840230464935e-03 -1.453180462121963501e-01 1.700547486543655396e-01 -2.324209064245223999e-01 7.028827071189880371e-02 -2.508947849273681641e-01 -3.849763888865709305e-03 -1.646458953619003296e-01 -2.068907916545867920e-01 -8.872745931148529053e-02 1.005733832716941833e-01 -2.790504992008209229e-01 -7.921472936868667603e-02 1.249744370579719543e-01 4.035559892654418945e-01 4.641044512391090393e-02 6.943590193986892700e-02 -2.622871994972229004e-01 6.789303570985794067e-02 1.551999337971210480e-02 1.475767605006694794e-02 3.192479312419891357e-01 2.231250405311584473e-01 7.019343972206115723e-02 3.075262606143951416e-01 1.202232092618942261e-01 -4.679667204618453979e-02
-1.837609708309173584e-01 1.126950383186340332e-01 -3.583937883377075195e-01 4.711548238992691040e-02 1.998243480920791626e-01 -1.711834818124771118e-01 1.493116915225982666e-01 5.741975829005241394e-02 7.118238508701324463e-02 2.203386127948760986e-01 -1.400259584188461304e-01 2.076740264892578125e-01 -3.070911467075347900e-01 8.988191187381744385e-02 3.106740862131118774e-02 -1.087240204215049744e-01 1.318339724093675613e-03 -1.672664731740951538e-01 1.157237216830253601e-01 1.707059592008590698e-01 4.114598035812377930e-03 1.006340831518173218e-01 -8.000289648771286011e-02 -2.651407122611999512e-01 2.856671512126922607e-01 -4.183485358953475952e-02 3.324346244335174561e-01 1.622821763157844543e-02 -1.147441491484642029e-01 2.348403334617614746e-01 8.883269876241683960e-02 -2.623425722122192383e-01
1.934572868049144745e-02 -1.334537658840417862e-02 -1.117100268602371216e-01 1.662359386682510376e-01 3.565498888492584229e-01 1.838354766368865967e-01 -6.577528268098831177e-02 3.044353127479553223e-01 -2.479555457830429077e-01 -8.305833674967288971e-03 1.351300925016403198e-01 1.115436255931854248e-01 -6.955830752849578857e-02 1.719192862510681152e-01 -1.228504925966262817e-01 1.534645259380340576e-01 1.419212669134140015e-01 -2.583844959735870361e-01 1.438267081975936890e-01 3.325783014297485352e-01 1.187145486474037170e-01 6.315513700246810913e-02 -1.464637666940689087e-01 -4.459363967180252075e-02 1.966995745897293091e-01 -1.655751913785934448e-01 2.853665947914123535e-01 4.945762455463409424e-03 -2.705209851264953613e-01 -2.263328433036804199e-01 -4.938075691461563110e-02 -4.450429603457450867e-02
-2.562694847583770752e-01 1.257205009460449219e-01 -3.587900698184967041e-01 1.347580701112747192e-01 1.524784713983535767e-01 -9.428337216377258301e-02 1.639573574066162109e-01 1.382542699575424194e-01 1.048718988895416260e-01 1.244457587599754333e-01 1.657283119857311249e-02 1.668697893619537354e-01 -2.798255980014801025e-01 5.874161794781684875e-02 -1.389389019459486008e-02 -1.774814128875732422e-01 7.992552965879440308e-02 -1.626248061656951904e-01 1.169177815318107605e-01 3.135878443717956543e-01 -6.125617399811744690e-02 4.445117712020874023e-02 -9.671903401613235474e-02 -4.623996317386627197e-01 2.278748452663421631e-01 3.386251628398895264e-02 1.063952669501304626e-01 4.788665473461151123e-02 -5.173059925436973572e-02 1.870084553956985474e-01 -1.315178629010915756e-02 -2.172510474920272827e-01
-2.029376327991485596e-01 1.419100016355514526e-01 -3.164568543434143066e-01 2.428690344095230103e-01 -8.968935906887054443e-02 -2.486088424921035767e-01 -1.741984635591506958e-01 -3.963268548250198364e-02 -5.982532724738121033e-02 3.594945669174194336e-01 1.708315014839172363e-01 7.358504086732864380e-02 -1.920839995145797729e-01 -4.137871041893959045e-02 1.366496980190277100e-01 2.126665860414505005e-01 -2.006760835647583008e-01 -1.120458245277404785e-01 3.563987314701080322e-01 -8.204354345798492432e-02 5.112290754914283752e-02 -3.712946176528930664e-02 1.156161427497863770e-01 -6.666247546672821045e-02 1.171183884143829346e-01 1.783728152513504028e-01 2.633485943078994751e-02 2.574138045310974121e-01 -5.293885990977287292e-02 2.018143385648727417e-01 2.757254987955093384e-02 2.066373080015182495e-01
3.145021852105855942e-03 2.391752004623413086e-01 -1.645963639020919800e-02 2.755984663963317871e-01 4.465382173657417297e-02 3.162996098399162292e-02 1.012086644768714905e-01 1.869544535875320435e-01 -2.350980192422866821e-01 1.159380301833152771e-01 1.663612872362136841e-01 2.949149608612060547e-01 -2.683565616607666016e-01 1.558192670345306396e-01 -1.176668033003807068e-01 -1.190400496125221252e-01 -7.772490382194519043e-02 3.382837027311325073e-02 2.161929756402969360e-01 2.683661580085754395e-01 2.378524541854858398e-01 1.157598271965980530e-01 2.662503719329833984e-02 2.298758327960968018e-01 -3.123677968978881836e-01 1.067212149500846863e-01 2.299533337354660034e-01 1.009037159383296967e-02 -2.431581020355224609e-01 6.776986271142959595e-02 -1.849843561649322510e-01 -3.664958477020263672e-02
2.769013941287994385e-01 8.815229684114456177e-02 -1.589775383472442627e-01 1.053568869829177856e-01 1.838522404432296753e-01 -3.345455229282379150e-02 5.794119834899902344e-02 2.279640436172485352e-01 -1.546501517295837402e-01 -6.461102515459060669e-02 -6.830831617116928101e-02 2.287872880697250366e-01 -2.904070615768432617e-01 1.234169676899909973e-01 8.068191260099411011e-02 -2.619741857051849365e-01 -1.939087659120559692e-01 -9.154105186462402344e-02 2.493141591548919678e-01 7.312090694904327393e-02 1.895539462566375732e-01 1.818207055330276489e-01 3.163118958473205566e-01 -2.146543711423873901e-01 3.459043428301811218e-02 1.397590935230255127e-01 3.382446169853210449e-01 -2.376821264624595642e-02 1.336653679609298706e-01 1.029479950666427612e-01 -1.050153151154518127e-01 1.591415554285049438e-01
1.873130649328231812e-01 2.397902458906173706e-01 -4.340544939041137695e-01 1.580141335725784302e-01 -6.355360150337219238e-02 1.636951416730880737e-02 7.723514735698699951e-02 -4.723948240280151367e-02 -3.003925643861293793e-02 1.618256419897079468e-01 3.362109418958425522e-03 -6.014881655573844910e-02 -1.420613229274749756e-01 2.120384573936462402e-02 -1.306279599666595459e-01 -2.444592118263244629e-01 2.574798837304115295e-02 -3.654607534408569336e-01 3.940363228321075439e-02 3.783521056175231934e-01 3.507723212242126465e-01 6.459350138902664185e-02 -8.706472814083099365e-02 -1.067421678453683853e-02 -1.313128881156444550e-02 -9.118034690618515015e-02 2.060637921094894409e-01 1.675043255090713501e-01 1.999353617429733276e-01 -5.049983039498329163e-02 1.260579377412796021e-01 4.591710492968559265e-02
-9.442012012004852295e-02 2.524864114820957184e-02 6.182999908924102783e-02 3.452793955802917480e-01 -5.497512407600879669e-03 5.191573128104209900e-02 -1.413292996585369110e-02 2.226039320230484009e-01 -3.055898249149322510e-01 1.518111955374479294e-02 1.420297324657440186e-01 6.430841982364654541e-02 -3.647918105125427246e-01 1.816776245832443237e-01 -1.100760623812675476e-01 -7.095637265592813492e-03 -2.756199240684509277e-01 -5.284132435917854309e-02 1.632115542888641357e-01 3.585388958454132080e-01 1.872938424348831177e-01 2.414373308420181274e-01 -1.057537347078323364e-01 1.045489162206649780e-01 -1.523673236370086670e-01 8.668502420186996460e-02 2.267050445079803467e-01 1.255631297826766968e-01 -1.961059123277664185e-01 -1.782195419073104858e-01 -2.501555159687995911e-02 -2.427664026618003845e-02
-1.315445899963378906e-01 1.880981773138046265e-01 -6.623308360576629639e-02 3.453507423400878906e-01 3.361769020557403564e-01 -2.503641247749328613e-01 -1.311370581388473511e-01 3.449364602565765381e-01 -5.290047079324722290e-02 4.039781391620635986e-01 -1.363067328929901123e-01 5.485610663890838623e-02 -2.365063130855560303e-01 2.407034188508987427e-01 -9.491937607526779175e-02 -9.988781064748764038e-02 7.127588987350463867e-02 -3.768008202314376831e-02 -1.881984025239944458e-01 1.553707867860794067e-01 1.803553551435470581e-01 -1.285970807075500488e-01 1.891545951366424561e-02 4.972173646092414856e-02 -1.880957745015621185e-02 -5.077101662755012512e-02 2.002150565385818481e-01 -3.548683598637580872e-02 -1.464373171329498291e-01 8.034396916627883911e-02 -3.307882696390151978e-02 -1.074934657663106918e-02
-6.129089370369911194e-02 1.276899427175521851e-01 -9.355097264051437378e-02 2.668064832687377930e-01 2.837369143962860107e-01 -2.753103673458099365e-01 -5.103464797139167786e-02 2.376766204833984375e-01 -2.692623734474182129e-01 3.767058849334716797e-01 -9.501235932111740112e-02 3.738615429028868675e-03 -2.761032879352569580e-01 2.340540289878845215e-01 -1.330789774656295776e-01 -8.188434690237045288e-02 -8.259280771017074585e-02 -1.604001373052597046e-01 -1.027062162756919861e-01 -1.217527911067008972e-01 2.939375936985015869e-01 -2.031263560056686401e-01 -1.372804213315248489e-02 -5.321685597300529480e-02 -6.773532927036285400e-02 -1.392855346202850342e-01 1.253340989351272583e-01 1.203521899878978729e-02 -1.440260857343673706e-01 1.813354343175888062e-01 3.763327375054359436e-02 -1.491221487522125244e-01
1.104905828833580017e-01 -2.698063384741544724e-03 -2.083868831396102905e-01 1.080683618783950806e-01 1.811056882143020630e-01 -1.767651587724685669e-01 -1.000441052019596100e-02 2.701580226421356201e-01 -1.402682363986968994e-01 1.335018277168273926e-01 -2.346365712583065033e-02 4.365015774965286255e-02 -3.189658820629119873e-01 -5.522846430540084839e-02 -6.708288192749023438e-02 -2.249066233634948730e-01 4.599428549408912659e-02 -1.044369041919708252e-01 3.837980031967163086e-01 2.420319020748138428e-01 1.548547148704528809e-01 -8.576310425996780396e-02 -2.379819154739379883e-01 -1.882633380591869354e-02 -7.344527542591094971e-02 -1.805993616580963135e-01 1.127844750881195068e-01 2.471292912960052490e-01 1.764499247074127197e-01 2.561933696269989014e-01 2.826887667179107666e-01 3.108016448095440865e-03
-1.065629795193672180e-01 5.825460702180862427e-02 -1.572734415531158447e-01 4.172875583171844482e-01 1.640716344118118286e-01 -4.016899466514587402e-01 -1.051215268671512604e-02 1.866593956947326660e-01 -1.119943261146545410e-01 1.374080926179885864e-01 -2.969481050968170166e-02 -2.145347744226455688e-02 -2.054015845060348511e-01 4.040127992630004883e-02 -3.008051812648773193e-01 -7.496582716703414917e-02 -2.294741198420524597e-02 -3.417447805404663086e-01 3.055560868233442307e-03 -8.220469951629638672e-02 -2.643960341811180115e-02 -3.818322671577334404e-03 1.991474628448486328e-02 2.076330594718456268e-02 3.255223929882049561e-01 1.383786797523498535e-01 -7.039773464202880859e-02 1.080335304141044617e-01 -3.321351408958435059e-01 5.254283174872398376e-02 9.572097659111022949e-02 -2.944532036781311035e-02
-1.080763265490531921e-01 9.301136434078216553e-02 -1.372110396623611450e-01 6.830202788114547729e-02 1.958718150854110718e-01 -5.841680243611335754e-02 -1.422988995909690857e-02 3.376390635967254639e-01 -2.752830386161804199e-01 -1.747953891754150391e-01 -1.500954735092818737e-03 7.566311210393905640e-02 -2.734982669353485107e-01 1.940796226263046265e-01 9.001330286264419556e-02 7.810533046722412109e-02 -6.337451189756393433e-02 -7.085411250591278076e-02 3.085634112358093262e-01 3.901854157447814941e-01 -1.420615166425704956e-01 4.969222471117973328e-02 5.365989729762077332e-02 -9.423961490392684937e-02 -1.691770404577255249e-01 9.979780763387680054e-02 2.651467733085155487e-02 2.462665885686874390e-01 8.074188977479934692e-02 3.343909084796905518e-01 -2.933218702673912048e-02 -2.267851233482360840e-01
-1.944657266139984131e-01 2.039120793342590332e-01 -2.682658433914184570e-01 1.029970571398735046e-01 3.520758077502250671e-02 1.544859409332275391e-01 6.987150013446807861e-02 2.155732661485671997e-01 3.768446156755089760e-03 -2.384769916534423828e-02 1.352375149726867676e-01 -4.917864501476287842e-02 -2.973544001579284668e-01 1.163644120097160339e-01 7.504613697528839111e-02 -2.406452596187591553e-01 -6.103724241256713867e-02 -5.600450932979583740e-02 2.453176081180572510e-01 2.311511635780334473e-01 3.297327086329460144e-02 9.084388613700866699e-03 -7.104331254959106445e-02 2.127081714570522308e-02 -1.231413856148719788e-01 -5.185450986027717590e-02 3.927573561668395996e-01 2.808998227119445801e-01 2.084777504205703735e-01 2.674596905708312988e-01 -1.513250470161437988e-01 -2.423222661018371582e-01
-5.737470462918281555e-02 3.876442462205886841e-02 -7.917110621929168701e-02 3.905110955238342285e-01 3.518493771553039551e-01 -1.411572992801666260e-01 -1.276664249598979950e-02 3.455936312675476074e-01 -1.208788454532623291e-01 2.768797278404235840e-01 -7.833740860223770142e-02 -3.170954063534736633e-02 -3.919628858566284180e-01 1.759854704141616821e-01 -8.515620976686477661e-02 -1.594561487436294556e-01 -1.640885719098150730e-03 -3.422567546367645264e-01 -1.370066702365875244e-01 2.327589504420757294e-02 1.884935349225997925e-01 -1.319077312946319580e-01 3.802060335874557495e-02 -3.862079605460166931e-02 -6.711704283952713013e-02 4.874543473124504089e-02 1.726241558790206909e-01 -5.101143196225166321e-02 -7.089710980653762817e-02 -3.077581711113452911e-02 1.338537186384201050e-01 -4.385555535554885864e-02
-7.407115399837493896e-02 2.868505716323852539e-01 1.930456794798374176e-02 1.379757225513458252e-01 2.690377235412597656e-01 1.676724255084991455e-01 -1.266159862279891968e-01 1.630532890558242798e-01 -2.889990247786045074e-02 2.883936762809753418e-01 2.147219926118850708e-01 6.034062802791595459e-02 -2.932041883468627930e-02 -1.064487397670745850e-01 3.467179834842681885e-02 -1.438267678022384644e-01 -1.549625694751739502e-01 2.759640291333198547e-02 3.154150843620300293e-01 2.247443199157714844e-01 3.428896665573120117e-01 -1.604176163673400879e-01 -6.575272232294082642e-02 1.043740287423133850e-01 4.732153192162513733e-02 -1.410797238349914551e-01 1.079971268773078918e-01 -2.974046580493450165e-02 -6.339152902364730835e-02 2.634494602680206299e-01 9.412046521902084351e-02 -3.627746105194091797e-01
-1.769533008337020874e-01 1.200229972600936890e-01 -1.152724474668502808e-01 1.682160496711730957e-01 3.224618434906005859e-01 -2.053807973861694336e-01 8.657211810350418091e-02 3.520594537258148193e-01 -1.477120071649551392e-01 2.946206629276275635e-01 -3.255558386445045471e-02 -3.764317184686660767e-02 -3.347086906433105469e-01 2.805119156837463379e-01 -2.213509529829025269e-01 -1.391447633504867554e-01 -1.649886183440685272e-02 -1.669782400131225586e-01 -2.177145332098007202e-01 -1.092134118080139160e-01 1.184922605752944946e-01 -1.201085299253463745e-01 1.662765443325042725e-01 1.589256338775157928e-02 1.363754551857709885e-02 2.242248654365539551e-01 1.206213906407356262e-01 1.789997220039367676e-01 -1.152770710177719593e-03 8.670502901077270508e-02 9.511616826057434082e-02 8.634363114833831787e-02
9.546919912099838257e-02 2.801771461963653564e-01 -1.392337381839752197e-01 1.784706115722656250e-01 -2.893607914447784424e-01 -2.354768104851245880e-02 -4.343102127313613892e-02 7.661379873752593994e-02 -1.395291984081268311e-01 1.934200376272201538e-01 7.871167035773396492e-04 8.164173364639282227e-02 -3.049001693725585938e-01 1.211369931697845459e-01 1.377745158970355988e-02 -4.400728940963745117e-01 -1.274864375591278076e-01 -6.479384750127792358e-02 2.762070000171661377e-01 9.700407832860946655e-02 6.678050011396408081e-02 9.589067846536636353e-02 2.141554653644561768e-01 -3.213203549385070801e-01 8.825290016829967499e-03 6.502120196819305420e-02 2.190643399953842163e-01 9.038747521117329597e-04 8.330205082893371582e-02 3.491108864545822144e-02 -2.035265415906906128e-01 1.824250370264053345e-01
-2.039634063839912415e-02 2.889217436313629150e-01 -9.470145404338836670e-02 3.580386340618133545e-01 1.476732194423675537e-01 -3.004235923290252686e-01 -1.818726360797882080e-01 2.991369962692260742e-01 -2.395213022828102112e-02 1.514597386121749878e-01 -1.367256343364715576e-01 5.066697672009468079e-02 -2.555781900882720947e-01 2.688359022140502930e-01 -2.485499978065490723e-01 -1.472434848546981812e-01 -9.983444213867187500e-02 -3.645596206188201904e-01 5.160009115934371948e-02 -1.564424484968185425e-02 6.459902971982955933e-02 -3.209115564823150635e-02 2.287486046552658081e-01 -2.609581686556339264e-02 -9.678632766008377075e-02 -2.908453717827796936e-02 1.198094636201858521e-01 8.528385660611093044e-04 -1.495903730392456055e-01 5.677329842001199722e-03 -4.221490025520324707e-02 -1.604759395122528076e-01
4.609092697501182556e-02 3.886447250843048096e-01 -8.247192949056625366e-02 3.825486600399017334e-01 -4.010951519012451172e-02 8.210265636444091797e-02 1.670481860637664795e-01 8.047671616077423096e-02 -2.229273617267608643e-01 3.190673589706420898e-01 -1.304119080305099487e-01 -2.082834541797637939e-01 -3.416902124881744385e-01 1.437630504369735718e-01 -5.882856249809265137e-02 9.995885938405990601e-02 -2.016606777906417847e-01 -1.951299905776977539e-01 -2.009727805852890015e-02 5.425916612148284912e-02 1.258028745651245117e-01 -1.584908813238143921e-01 1.819339096546173096e-01 5.490936338901519775e-02 -4.172293841838836670e-02 4.133103787899017334e-02 -2.807090803980827332e-02 3.330156579613685608e-02 -4.526417702436447144e-02 5.274262651801109314e-02 6.857836991548538208e-02 -3.378771245479583740e-01
-3.353672847151756287e-02 2.980067208409309387e-02 -8.167643100023269653e-02 4.505392611026763916e-01 5.671007186174392700e-02 6.498212367296218872e-02 1.955133862793445587e-02 1.283529214560985565e-02 -3.444821238517761230e-01 9.175649285316467285e-02 1.938122510910034180e-01 1.220624819397926331e-01 -3.395105302333831787e-01 1.955551356077194214e-01 -8.095646649599075317e-02 1.117615625262260437e-01 -1.070590615272521973e-01 -1.641036719083786011e-01 3.680910170078277588e-02 2.211932837963104248e-01 2.010516226291656494e-01 2.651107311248779297e-01 -5.041550844907760620e-02 1.362874209880828857e-01 -1.443782597780227661e-01 8.375012874603271484e-02 2.870078682899475098e-01 -3.290501888841390610e-03 -3.834836184978485107e-02 -5.152248591184616089e-02 -3.051700890064239502e-01 1.579642109572887421e-02
-8.606990426778793335e-02 2.056092023849487305e-01 -4.515641927719116211e-02 3.677285015583038330e-01 1.077170148491859436e-01 7.086624950170516968e-02 1.906985044479370117e-02 2.616962492465972900e-01 -3.484148979187011719e-01 -5.952483415603637695e-02 2.343394607305526733e-01 9.117207676172256470e-02 -2.751198410987854004e-01 8.799220621585845947e-02 6.077159941196441650e-02 2.350108511745929718e-02 -1.819629222154617310e-01 -9.560672938823699951e-02 8.408078551292419434e-02 3.087889254093170166e-01 1.948897093534469604e-01 3.615450859069824219e-01 -7.255094498395919800e-02 1.401838958263397217e-01 -3.054022975265979767e-02 -4.503769427537918091e-02 2.012893408536911011e-01 2.100090496242046356e-02 -1.314926147460937500e-01 1.614227592945098877e-01 -1.611887812614440918e-01 1.432679034769535065e-02
-8.889438211917877197e-02 3.439757600426673889e-02 -1.537157446146011353e-01 3.056637048721313477e-01 3.674933612346649170e-01 -2.449971288442611694e-01 -1.666382253170013428e-01 2.947462201118469238e-01 -1.907501369714736938e-01 3.596362173557281494e-01 2.933317236602306366e-02 1.366905122995376587e-01 -3.818546831607818604e-01 1.530550718307495117e-01 -5.816028639674186707e-02 2.491602860391139984e-02 -8.568232506513595581e-02 -2.835412323474884033e-01 -9.194713085889816284e-02 -7.670398056507110596e-02 8.362360298633575439e-02 -1.447576880455017090e-01 5.532966926693916321e-02 9.431882761418819427e-03 1.456326106563210487e-03 1.762783736921846867e-03 1.372157186269760132e-01 1.533704716712236404e-02 -1.431018561124801636e-01 1.070455759763717651e-01 1.251998096704483032e-01 -7.598067075014114380e-02
-1.264319717884063721e-01 -6.079344544559717178e-03 -3.120128810405731201e-01 1.473991274833679199e-01 2.398689985275268555e-01 3.214976564049720764e-02 1.460607498884201050e-01 -1.443081498146057129e-01 -7.688661664724349976e-02 4.499731957912445068e-02 -1.039230003952980042e-01 -2.156854271888732910e-01 -2.173047065734863281e-01 2.021924108266830444e-01 4.096370562911033630e-02 -2.179765850305557251e-01 -2.632635235786437988e-01 1.203080192208290100e-01 2.514171004295349121e-01 2.922052750363945961e-03 4.062421321868896484e-01 2.718434203416109085e-03 1.273323148488998413e-01 -5.104065686464309692e-02 -1.408199369907379150e-01 1.984666474163532257e-02 1.128104701638221741e-01 3.325234651565551758e-01 -2.181100845336914062e-01 6.201843265444040298e-03 -1.809407621622085571e-01 8.298768848180770874e-02
7.211949676275253296e-02 5.780256912112236023e-02 -2.264482229948043823e-01 1.626145690679550171e-01 2.266955077648162842e-01 3.203517794609069824e-01 -1.921399123966693878e-02 3.177097439765930176e-01 1.112874671816825867e-01 3.543386235833168030e-02 9.513741731643676758e-02 8.363392204046249390e-02 -3.906166255474090576e-01 1.120759174227714539e-01 1.149314567446708679e-01 2.139213308691978455e-02 -2.344919741153717041e-01 -2.803101837635040283e-01 2.337104827165603638e-01 1.979627609252929688e-01 1.077425256371498108e-01 2.136370688676834106e-01 -9.207440540194511414e-03 1.632310599088668823e-01 -4.668075963854789734e-02 -1.745840013027191162e-01 8.175493776798248291e-02 1.464607119560241699e-01 -9.432303160429000854e-02 1.423644870519638062e-01 -1.242047995328903198e-01 -1.821599006652832031e-01
-1.491513997316360474e-01 1.222658753395080566e-01 -2.401717007160186768e-01 1.830733567476272583e-01 1.167413592338562012e-01 -2.976586110889911652e-02 1.274305284023284912e-01 9.455127269029617310e-02 -7.780226878821849823e-03 2.747857570648193359e-01 -2.208144869655370712e-03 1.557360887527465820e-01 -2.234109342098236084e-01 1.058980375528335571e-01 -1.359218358993530273e-01 -2.173219919204711914e-01 -1.590072512626647949e-01 -2.975567802786827087e-02 3.632790967822074890e-02 2.214602231979370117e-01 8.223458193242549896e-03 2.515428001061081886e-03 -1.133327484130859375e-01 -3.459038138389587402e-01 2.509065866470336914e-01 2.016118913888931274e-02 3.902330100536346436e-01 2.207769751548767090e-01 1.874817907810211182e-02 1.542575657367706299e-01 9.860176593065261841e-02 -3.128933012485504150e-01
2.925039827823638916e-01 9.737303853034973145e-02 7.596288342028856277e-03 3.715836703777313232e-01 9.875495731830596924e-02 -1.696552783250808716e-01 -1.517173368483781815e-02 1.572540849447250366e-01 1.288336887955665588e-02 1.247361376881599426e-01 1.030287370085716248e-01 -5.449433997273445129e-02 -2.544445395469665527e-01 -7.155345380306243896e-02 2.108375877141952515e-01 -3.383908048272132874e-02 4.501108080148696899e-03 -6.179689615964889526e-02 3.873190581798553467e-01 1.609361469745635986e-01 1.000340133905410767e-01 -2.853563800454139709e-02 1.740400940179824829e-01 -2.570163607597351074e-01 1.214685365557670593e-01 3.085521757602691650e-01 3.569274246692657471e-01 6.982208788394927979e-02 1.315060108900070190e-01 -6.376659125089645386e-02 -3.486444056034088135e-02 -8.266313374042510986e-02
-1.855336725711822510e-01 1.371903419494628906e-01 -7.094102352857589722e-02 3.310223817825317383e-01 2.037984132766723633e-01 -3.122223019599914551e-01 -9.013786166906356812e-02 4.212185740470886230e-01 -3.326954692602157593e-02 4.320261999964714050e-02 -9.759210795164108276e-02 1.386246234178543091e-01 -2.517055571079254150e-01 6.936476379632949829e-02 -4.078439623117446899e-02 -1.436121016740798950e-01 -3.986772522330284119e-02 -4.434456527233123779e-01 6.528300046920776367e-02 6.174940615892410278e-02 -3.959660604596138000e-02 1.256646066904067993e-01 8.837591856718063354e-02 8.912252634763717651e-02 6.678984314203262329e-02 4.155378043651580811e-02 7.616438716650009155e-02 1.429613679647445679e-01 -1.881192475557327271e-01 1.206425428390502930e-01 2.136503756046295166e-01 -1.340687423944473267e-01
3.433168679475784302e-02 -3.148186951875686646e-02 -3.566222488880157471e-01 -1.114421337842941284e-01 -2.272177953273057938e-03 -3.976556286215782166e-02 1.425665467977523804e-01 2.820296883583068848e-01 2.037943005561828613e-01 2.634795308113098145e-01 1.210401281714439392e-01 2.308670245110988617e-02 -3.091520667076110840e-01 2.759630084037780762e-01 -1.794790029525756836e-01 -2.659948915243148804e-02 -1.236074864864349365e-01 -3.029325604438781738e-01 9.478547424077987671e-02 2.650355100631713867e-01 1.225691884756088257e-01 -1.199290677905082703e-01 1.335065811872482300e-02 1.417897194623947144e-01 6.078784167766571045e-02 -6.004624813795089722e-02 6.335941608995199203e-03 2.208607345819473267e-01 6.485429406166076660e-02 2.519519627094268799e-02 -1.601615250110626221e-01 -3.215808570384979248e-01
-1.048838645219802856e-01 -1.565393954515457153e-01 -6.557501107454299927e-02 2.682065665721893311e-01 1.583105139434337616e-02 -1.181134432554244995e-01 -2.250469475984573364e-01 2.222455888986587524e-01 -4.368521571159362793e-01 -2.219385467469692230e-02 3.097511529922485352e-01 -1.035249382257461548e-01 -1.133171766996383667e-01 -1.369601637125015259e-01 4.364893771708011627e-03 -2.675827145576477051e-01 4.430561885237693787e-02 -2.205597013235092163e-01 3.249101936817169189e-01 2.259494177997112274e-02 1.124445274472236633e-01 1.484858989715576172e-01 2.641688473522663116e-02 -2.254136502742767334e-01 1.409396976232528687e-01 9.761557728052139282e-02 -8.839723467826843262e-02 1.218536496162414551e-01 -2.334053814411163330e-01 6.186605617403984070e-02 -3.879490867257118225e-02 1.343570500612258911e-01
-6.511598825454711914e-02 1.305529177188873291e-01 2.380626462399959564e-02 3.180190026760101318e-01 7.502046227455139160e-02 1.166359707713127136e-01 -6.990288197994232178e-02 3.332602679729461670e-01 -2.650361657142639160e-01 1.199498176574707031e-01 3.008356392383575439e-01 1.993756443262100220e-01 -2.833844423294067383e-01 1.559919714927673340e-01 -2.974504418671131134e-02 -5.736360698938369751e-02 -1.364945527166128159e-02 -4.923430457711219788e-02 -1.221053767949342728e-02 3.221325874328613281e-01 2.500246167182922363e-01 2.815595567226409912e-01 4.157533403486013412e-03 1.652564704418182373e-01 -1.559558883309364319e-02 8.921083062887191772e-02 2.345016598701477051e-01 8.063227869570255280e-03 -5.841539427638053894e-02 -9.842806495726108551e-03 -2.714603543281555176e-01 -4.505480080842971802e-02
6.562407594174146652e-03 -4.745168238878250122e-02 -2.309959232807159424e-01 3.780401051044464111e-01 2.643835544586181641e-01 -2.439686357975006104e-01 -7.491967827081680298e-02 3.128068745136260986e-01 2.890400961041450500e-02 2.163260132074356079e-01 -2.533811628818511963e-01 -1.035714298486709595e-01 -3.799096643924713135e-01 1.703750044107437134e-01 7.446797937154769897e-02 8.865346759557723999e-02 1.668131910264492035e-02 -4.983556643128395081e-02 -3.343332931399345398e-02 7.142356783151626587e-02 6.781484186649322510e-02 -1.919473260641098022e-01 4.644322022795677185e-02 -1.006586849689483643e-01 9.841412305831909180e-02 7.585923373699188232e-02 1.041001901030540466e-01 3.060225211083889008e-02 -6.058529019355773926e-03 1.996964961290359497e-01 -2.824412286281585693e-01 2.227361649274826050e-01
3.534879684448242188e-01 1.588229835033416748e-01 -2.687235176563262939e-01 -1.236006896942853928e-02 1.956053972244262695e-01 1.768575608730316162e-01 -1.137990504503250122e-01 2.123296558856964111e-01 -2.731633186340332031e-01 1.209730729460716248e-01 -1.318876594305038452e-01 6.398808211088180542e-02 -2.037857025861740112e-01 1.071379929780960083e-01 2.418488077819347382e-02 -2.878280170261859894e-02 9.978241473436355591e-02 8.030313253402709961e-02 2.814075052738189697e-01 1.204482167959213257e-01 2.506464719772338867e-01 1.085416227579116821e-01 -2.407070249319076538e-01 -2.983953654766082764e-01 -1.309038791805505753e-02 9.204278700053691864e-03 1.302704662084579468e-01 -1.585162878036499023e-01 -2.726666927337646484e-01 -1.854456216096878052e-01 3.792985901236534119e-02 2.242656797170639038e-02
-1.092502921819686890e-01 3.419365882873535156e-01 -3.634388325735926628e-03 3.528408408164978027e-01 2.942952215671539307e-01 1.545519083738327026e-01 1.273573935031890869e-01 2.053620368242263794e-01 -1.030090674757957458e-01 1.575812697410583496e-01 -1.779298670589923859e-02 -1.942936182022094727e-01 -3.531508147716522217e-01 3.396351039409637451e-01 -1.211779788136482239e-01 -1.964787989854812622e-01 -1.707506366074085236e-02 -1.045551896095275879e-01 1.529931183904409409e-02 -2.153950929641723633e-02 7.100073248147964478e-02 -1.904083192348480225e-01 -1.285283565521240234e-01 -8.372153341770172119e-02 9.060125052928924561e-02 2.368236333131790161e-01 -1.601451039314270020e-01 -3.051045164465904236e-02 7.310424745082855225e-02 7.688149809837341309e-02 3.032027184963226318e-02 -1.763159036636352539e-01
4.081693664193153381e-02 5.671373754739761353e-02 2.088195411488413811e-03 3.196936845779418945e-01 4.587901532649993896e-01 -2.261835038661956787e-01 -9.667264670133590698e-02 3.750959038734436035e-01 -1.473061144351959229e-01 3.787475228309631348e-01 1.167795434594154358e-02 3.846222162246704102e-02 -2.903813421726226807e-01 1.071545705199241638e-01 3.855170309543609619e-02 -5.194501951336860657e-02 -2.601795364171266556e-03 -1.850095540285110474e-01 -6.228622794151306152e-02 -3.488558903336524963e-02 1.655611693859100342e-01 -1.341605931520462036e-01 5.390825867652893066e-02 6.904494762420654297e-02 -1.132371649146080017e-01 1.103683635592460632e-01 5.292984843254089355e-02 -5.324145313352346420e-03 -1.762974411249160767e-01 1.461871862411499023e-01 1.604194939136505127e-01 -1.266192793846130371e-01
7.635580003261566162e-02 1.578517258167266846e-01 -2.707848548889160156e-01 7.996878772974014282e-02 8.075316250324249268e-02 -4.781604558229446411e-02 -5.034601688385009766e-02 4.517126828432083130e-02 -3.891291841864585876e-02 1.047344505786895752e-01 7.744106650352478027e-02 5.923133343458175659e-02 -2.847801744937896729e-01 -1.164055988192558289e-01 -2.273787744343280792e-02 -1.181260868906974792e-01 -1.663590371608734131e-01 -1.808040738105773926e-01 1.875138282775878906e-01 1.364016979932785034e-01 2.985258698463439941e-01 -2.590405046939849854e-01 -2.361986972391605377e-02 8.310862630605697632e-02 2.581786513328552246e-01 2.983148396015167236e-01 4.819492250680923462e-02 3.758948743343353271e-01 2.075643837451934814e-01 3.372192382812500000e-01 1.049842387437820435e-01 1.160127576440572739e-02
-2.132494561374187469e-02 1.931743919849395752e-01 -2.602032423019409180e-01 2.599487900733947754e-01 5.644925683736801147e-02 9.264151006937026978e-02 -4.869233071804046631e-02 3.340556621551513672e-01 -8.752000331878662109e-02 9.410111606121063232e-02 -1.801726073026657104e-01 -2.233122102916240692e-02 -9.370139986276626587e-02 1.613654196262359619e-01 2.156032249331474304e-02 -1.981471776962280273e-01 4.847890522796660662e-04 -4.622496068477630615e-01 4.501936435699462891e-01 -2.054580673575401306e-02 -1.427993327379226685e-01 -1.264075636863708496e-01 1.064383685588836670e-01 -4.785820469260215759e-02 3.537723422050476074e-02 4.191195219755172729e-02 1.731782257556915283e-01 1.887082904577255249e-01 -9.813041239976882935e-02 1.103226747363805771e-02 1.239973381161689758e-01 1.292186528444290161e-01
-7.037527859210968018e-02 7.175601273775100708e-02 -1.766534894704818726e-01 3.572392761707305908e-01 1.641687452793121338e-01 -3.627741932868957520e-01 -1.945042163133621216e-01 4.530344903469085693e-01 -8.496750891208648682e-02 1.004491820931434631e-01 -1.186117529869079590e-01 1.252972579095512629e-04 -3.094922900199890137e-01 1.388365477323532104e-01 -1.590589880943298340e-01 -1.676262170076370239e-01 4.821449518203735352e-02 -3.020648658275604248e-01 -1.005589682608842850e-02 -1.155170872807502747e-01 4.062354192137718201e-02 8.775123953819274902e-02 1.200626883655786514e-02 -7.784258108586072922e-03 2.271403968334197998e-01 -2.039513364434242249e-02 1.352111548185348511e-01 8.191368728876113892e-02 -1.065035089850425720e-01 -1.013893517665565014e-03 1.567658931016921997e-01 -1.083150133490562439e-02
-1.137632727622985840e-01 4.004579037427902222e-02 -4.863799549639225006e-03 3.904830813407897949e-01 2.389107048511505127e-01 -2.936594188213348389e-01 -9.357833862304687500e-02 2.762170135974884033e-01 -2.417450994253158569e-01 4.313182830810546875e-01 -6.331431795842945576e-04 9.325771778821945190e-02 -3.106063008308410645e-01 1.368101090192794800e-01 -7.782877981662750244e-02 -3.335621580481529236e-02 -1.368502527475357056e-01 -1.308640241622924805e-01 -8.817235380411148071e-02 1.206008531153202057e-02 1.573260277509689331e-01 -2.830317318439483643e-01 -1.888557337224483490e-02 1.455960571765899658e-01 -9.188413619995117188e-02 7.624103128910064697e-02 6.015440076589584351e-02 6.961978226900100708e-02 -1.491627395153045654e-01 1.891053095459938049e-02 3.891343716531991959e-03 -1.162766292691230774e-01
-1.507564820349216461e-02 1.273758709430694580e-01 -1.818343400955200195e-01 3.314379751682281494e-01 2.071135789155960083e-01 -2.284533232450485229e-01 -9.990301728248596191e-02 3.384321331977844238e-01 -1.680549383163452148e-01 7.071880996227264404e-02 6.569047272205352783e-02 3.388102725148200989e-02 -2.394420057535171509e-01 3.101373314857482910e-01 -1.706879287958145142e-01 -6.275554001331329346e-02 -3.922137245535850525e-02 -4.728773236274719238e-01 -6.840986013412475586e-02 -1.022789999842643738e-01 1.225189790129661560e-01 6.462454795837402344e-02 2.100969254970550537e-01 -1.353836506605148315e-01 1.936016082763671875e-01 -1.272601773962378502e-03 1.174236014485359192e-01 1.016239449381828308e-02 -7.323982566595077515e-02 5.928035080432891846e-02 1.139023825526237488e-01 -2.359660901129245758e-02
-4.835488274693489075e-02 1.829940825700759888e-01 -1.777552813291549683e-01 -4.637720528990030289e-03 5.123441293835639954e-02 -1.357613205909729004e-01 3.807555511593818665e-02 1.289199292659759521e-01 -8.629106730222702026e-02 6.984096020460128784e-02 1.061198934912681580e-01 1.507500559091567993e-01 -2.396655678749084473e-01 -2.658019363880157471e-01 -1.377533823251724243e-01 -4.299395903944969177e-02 4.209612309932708740e-02 -4.330580532550811768e-01 2.126294821500778198e-01 1.358191072940826416e-01 3.120612204074859619e-01 1.452333629131317139e-01 -1.263563036918640137e-01 -1.323731094598770142e-01 -1.700908690690994263e-01 -9.989734739065170288e-02 2.590288519859313965e-01 2.254226207733154297e-01 2.404598742723464966e-01 2.602535486221313477e-01 1.010793745517730713e-01 -2.607931382954120636e-02
4.836181923747062683e-02 2.383446693420410156e-01 -2.591778934001922607e-01 2.775517702102661133e-01 2.265747040510177612e-01 7.198176532983779907e-02 -2.529466748237609863e-01 1.494762897491455078e-01 -1.641907989978790283e-01 -3.804903104901313782e-02 2.559478878974914551e-01 2.092341184616088867e-01 -1.882822364568710327e-01 -7.605896145105361938e-02 -6.964915990829467773e-02 -2.458520978689193726e-02 1.312192976474761963e-01 -2.819805592298507690e-02 2.105670720338821411e-01 1.991729587316513062e-01 7.183868438005447388e-02 1.037175953388214111e-01 -2.692136764526367188e-01 1.169418469071388245e-01 -2.762976661324501038e-02 -5.440548807382583618e-02 3.146633207798004150e-01 2.471948228776454926e-02 -3.291864991188049316e-01 -1.659471839666366577e-01 -1.524405032396316528e-01 5.326925218105316162e-02
4.890758171677589417e-02 -4.910000413656234741e-02 -9.891548007726669312e-02 1.002946197986602783e-01 1.339167058467864990e-01 2.691099047660827637e-01 -2.075379192829132080e-01 3.966356217861175537e-01 1.309394836425781250e-02 2.541885152459144592e-02 9.790228307247161865e-02 3.690567985177040100e-02 -2.357875853776931763e-01 1.007109358906745911e-01 -2.492781495675444603e-03 7.508961856365203857e-02 -1.491923183202743530e-01 -2.691296339035034180e-01 1.700190454721450806e-01 2.414264380931854248e-01 1.975952088832855225e-01 3.531800508499145508e-01 4.871336743235588074e-02 1.914341598749160767e-01 5.284162238240242004e-02 -4.386013001203536987e-02 1.517324149608612061e-01 2.964435517787933350e-01 -2.324700206518173218e-01 1.186634674668312073e-01 -1.456362754106521606e-01 -1.087543293833732605e-01
-1.055960580706596375e-01 1.283348202705383301e-01 -2.887233197689056396e-01 3.394968807697296143e-01 2.751943767070770264e-01 -2.138910442590713501e-01 -2.298927456140518188e-01 3.030900359153747559e-01 -9.944224357604980469e-02 8.502211421728134155e-02 -2.213135361671447754e-02 1.546097695827484131e-01 -3.633853495121002197e-01 -4.753135610371828079e-03 -2.865313291549682617e-01 -1.286007836461067200e-02 -5.600209161639213562e-02 -3.363881111145019531e-01 2.231597341597080231e-02 -1.359388977289199829e-01 -2.509734034538269043e-02 -9.989397972822189331e-02 1.813562214374542236e-01 -2.081838808953762054e-02 -1.107890158891677856e-02 4.748809337615966797e-02 1.251210719347000122e-01 1.221677586436271667e-01 -5.507401749491691589e-02 7.758389413356781006e-02 1.728623360395431519e-01 -2.493591606616973877e-02
-2.208086252212524414e-01 2.515976130962371826e-01 -1.608128994703292847e-01 1.809199750423431396e-01 7.030886411666870117e-02 3.179046809673309326e-01 -9.171352535486221313e-02 3.263480067253112793e-01 -1.227131113409996033e-01 7.474260777235031128e-02 -2.386503517627716064e-01 -1.378957033157348633e-01 -7.453463226556777954e-02 -9.725333005189895630e-02 2.291601710021495819e-02 8.819949626922607422e-02 5.564687773585319519e-02 -4.934054017066955566e-01 1.830652505159378052e-01 4.077097401022911072e-02 2.181720882654190063e-01 8.008156716823577881e-02 -2.989486157894134521e-01 4.204108566045761108e-02 1.770727485418319702e-01 9.626358747482299805e-03 3.889638558030128479e-02 7.440197467803955078e-02 -4.674715921282768250e-02 -2.102933637797832489e-02 -1.191918030381202698e-01 -7.934512943029403687e-02
-2.244275957345962524e-01 1.655514091253280640e-01 -1.703945547342300415e-01 3.173360526561737061e-01 2.358293384313583374e-01 2.307880371809005737e-01 -1.223480030894279480e-01 3.762249052524566650e-01 -1.750776618719100952e-01 9.421426802873611450e-02 4.384350031614303589e-02 -4.835428297519683838e-02 -2.278218567371368408e-01 -1.020508855581283569e-01 -1.550170034170150757e-01 -5.068550352007150650e-03 -6.987415999174118042e-02 -1.580376029014587402e-01 2.149385511875152588e-01 1.639519631862640381e-01 1.670502126216888428e-01 9.997547604143619537e-03 -3.924540281295776367e-01 1.810684651136398315e-01 -9.960013628005981445e-02 2.643949910998344421e-02 -8.687875419855117798e-02 4.794819280505180359e-02 -1.312439739704132080e-01 -1.845109015703201294e-01 1.746213436126708984e-02 -8.452564477920532227e-02
-1.351694911718368530e-01 -2.773554623126983643e-01 -2.386384457349777222e-01 1.077311113476753235e-01 2.666848003864288330e-01 -1.045753434300422668e-01 -8.964083343744277954e-02 1.457101553678512573e-01 1.578970998525619507e-01 2.273345738649368286e-01 -2.169684916734695435e-01 6.314030289649963379e-02 -1.654370874166488647e-01 -6.486850231885910034e-02 -7.834628224372863770e-02 -1.438760608434677124e-01 9.053110145032405853e-03 -2.352923005819320679e-01 4.171802401542663574e-01 2.380307577550411224e-02 1.826358139514923096e-01 7.936851680278778076e-02 -8.622847497463226318e-02 1.166925430297851562e-01 -9.065417200326919556e-02 1.921030730009078979e-01 2.083645164966583252e-01 -1.800363883376121521e-03 6.151872500777244568e-02 1.960447281599044800e-01 -8.216401189565658569e-02 -3.325159847736358643e-01
-1.547153741121292114e-01 1.174689084291458130e-01 -4.247907921671867371e-02 1.729755401611328125e-01 2.126602828502655029e-01 6.582920998334884644e-02 -5.514064803719520569e-02 3.434791266918182373e-01 -2.124246805906295776e-01 1.319230198860168457e-01 8.693081140518188477e-02 -4.370556026697158813e-02 -2.635164558887481689e-01 -8.179049193859100342e-02 -2.198368012905120850e-01 -4.377775359898805618e-03 -1.161773949861526489e-01 -1.111753806471824646e-01 1.268695145845413208e-01 3.755813539028167725e-01 3.400591611862182617e-01 5.431612581014633179e-02 -3.131735622882843018e-01 1.891348659992218018e-01 -8.024865388870239258e-02 -9.744834154844284058e-03 3.403872996568679810e-02 5.412231013178825378e-02 -1.241405121982097626e-02 3.908819332718849182e-02 3.015366196632385254e-01 -1.575004756450653076e-01
1.727704405784606934e-01 2.130848169326782227e-01 -1.341459155082702637e-01 -2.984501235187053680e-02 -1.354574859142303467e-01 8.302552998065948486e-02 -2.755338251590728760e-01 1.954263597726821899e-01 -1.802964359521865845e-01 1.772006005048751831e-01 4.485287517309188843e-02 -1.952806860208511353e-01 -1.708137691020965576e-01 -1.270981412380933762e-02 1.170726865530014038e-02 3.377884998917579651e-02 -7.749234884977340698e-02 -4.946411550045013428e-01 2.119764238595962524e-01 4.154636263847351074e-01 1.242494359612464905e-01 2.653276920318603516e-01 -2.063321322202682495e-02 2.186533436179161072e-02 -1.287541836500167847e-01 5.323769524693489075e-02 -7.934638112783432007e-02 2.137875184416770935e-02 -1.099796220660209656e-01 1.053966581821441650e-02 -1.561014205217361450e-01 1.189049258828163147e-01
3.798521310091018677e-02 1.335377842187881470e-01 3.788572549819946289e-02 3.626346290111541748e-01 3.128281235694885254e-02 1.114963889122009277e-01 -4.160273447632789612e-02 -1.257264334708452225e-02 -3.962915539741516113e-01 2.790488488972187042e-02 2.760517895221710205e-01 -8.988381922245025635e-02 -3.727399110794067383e-01 2.220913171768188477e-01 9.101992100477218628e-02 -5.460831522941589355e-02 -1.438530832529067993e-01 -1.876107752323150635e-01 1.526462137699127197e-01 3.076322972774505615e-01 3.218989968299865723e-01 -3.192421048879623413e-02 9.830239415168762207e-02 2.014900743961334229e-01 2.710629720240831375e-03 1.057302430272102356e-01 1.061487421393394470e-01 -1.107236277312040329e-02 -7.140330970287322998e-02 1.661540418863296509e-01 2.202442288398742676e-02 7.971396297216415405e-02
-1.975829005241394043e-01 1.550797522068023682e-01 -1.899393200874328613e-01 1.795644499361515045e-02 1.636681109666824341e-01 2.372942417860031128e-01 -2.388762533664703369e-01 8.524275571107864380e-02 -2.210752367973327637e-01 4.341104626655578613e-01 1.338701546192169189e-01 -1.262684017419815063e-01 -7.832127064466476440e-02 7.418257743120193481e-02 -1.860886961221694946e-01 -2.725591696798801422e-02 -1.617673635482788086e-01 -8.263840526342391968e-02 3.182770311832427979e-01 2.254871129989624023e-01 2.870028913021087646e-01 5.912108719348907471e-02 -9.099209308624267578e-02 1.746104210615158081e-01 -1.286243647336959839e-01 3.164358437061309814e-02 1.681441962718963623e-01 -9.470487385988235474e-02 -1.676696687936782837e-01 1.602889299392700195e-01 1.166849061846733093e-01 -5.387897789478302002e-02
-2.220561057329177856e-01 1.489186584949493408e-01 -3.394520580768585205e-01 2.828455865383148193e-01 1.575790792703628540e-01 -1.255002617835998535e-01 1.148450523614883423e-01 1.104755476117134094e-01 1.798382848501205444e-01 2.576633393764495850e-01 -5.823822692036628723e-02 3.893722221255302429e-02 -2.352679818868637085e-01 4.717623069882392883e-02 -9.102810174226760864e-02 -2.111746519804000854e-01 -1.078374609351158142e-01 -1.396569907665252686e-01 7.366587221622467041e-02 1.630637496709823608e-01 -1.611725240945816040e-02 1.595310270786285400e-01 -1.160146743059158325e-01 -2.772838175296783447e-01 2.674627602100372314e-01 1.115040704607963562e-01 2.784602046012878418e-01 9.948229789733886719e-02 7.389310747385025024e-02 9.620544314384460449e-02 1.634162478148937225e-02 -2.960029244422912598e-01
2.131498418748378754e-02 1.192210465669631958e-01 -4.788345098495483398e-02 2.759304940700531006e-01 1.164419502019882202e-01 7.985091209411621094e-02 3.799883648753166199e-03 1.056411489844322205e-01 -2.594504952430725098e-01 2.329018414020538330e-01 -2.583432495594024658e-01 4.578920453786849976e-02 -2.660495974123477936e-02 -1.312070190906524658e-01 -1.608726531267166138e-01 9.851551055908203125e-02 1.196525897830724716e-02 -2.716488242149353027e-01 6.087693572044372559e-02 2.666972875595092773e-01 4.602527320384979248e-01 9.797640889883041382e-02 -3.134757280349731445e-01 7.573091238737106323e-02 3.696941584348678589e-02 -8.387905359268188477e-02 2.887660861015319824e-01 1.457652598619461060e-01 -1.551633235067129135e-02 9.440399706363677979e-02 1.096328794956207275e-01 -1.532193124294281006e-01
-2.733797729015350342e-01 -9.016495198011398315e-02 -2.308430224657058716e-01 2.690096497535705566e-01 2.140751183032989502e-01 -5.758687853813171387e-02 -7.771571725606918335e-02 1.068040877580642700e-01 2.653902471065521240e-01 5.089747905731201172e-02 -1.864024698734283447e-01 2.116414718329906464e-02 -2.730444371700286865e-01 4.563824832439422607e-02 1.078730914741754532e-02 -1.353007405996322632e-01 -8.489338308572769165e-02 2.974767237901687622e-02 2.132687419652938843e-01 3.091112077236175537e-01 3.097290992736816406e-01 -4.178204014897346497e-02 3.689609467983245850e-02 -1.650829464197158813e-01 1.701314896345138550e-01 3.725351691246032715e-01 1.936188936233520508e-01 1.934796869754791260e-01 -3.767566755414009094e-02 3.686181083321571350e-02 1.477725896984338760e-02 -2.344987355172634125e-02
1.125840991735458374e-01 2.431212365627288818e-02 -4.732052683830261230e-01 1.202852725982666016e-01 7.747931033372879028e-02 1.162250339984893799e-01 4.534105956554412842e-02 3.322833776473999023e-01 -4.939455073326826096e-03 3.608340322971343994e-01 1.472163796424865723e-01 2.293758541345596313e-01 -2.092565447092056274e-01 1.768580377101898193e-01 -4.668826609849929810e-02 3.532200679183006287e-02 -1.271892897784709930e-02 3.097080253064632416e-02 -2.290330082178115845e-02 1.116520762443542480e-01 1.488798409700393677e-01 -2.650414109230041504e-01 8.031358569860458374e-02 -6.655559688806533813e-02 1.429970413446426392e-01 5.020766332745552063e-02 -3.166627138853073120e-02 3.107322156429290771e-01 -3.095136396586894989e-02 7.037849724292755127e-02 -1.806899458169937134e-01 -2.384675741195678711e-01
1.706519536674022675e-02 2.514267265796661377e-01 -1.691476851701736450e-01 -4.443990066647529602e-02 2.682869136333465576e-01 1.327406018972396851e-01 -3.336967229843139648e-01 1.845054477453231812e-01 1.235218346118927002e-01 2.740970253944396973e-01 1.232400834560394287e-01 -4.128273949027061462e-02 -1.187091544270515442e-01 2.920218706130981445e-01 1.220630258321762085e-01 -2.600142359733581543e-01 -1.796820014715194702e-02 -1.079554297029972076e-02 3.902487754821777344e-01 7.433015108108520508e-02 1.790784597396850586e-01 -4.203631356358528137e-02 -1.397476196289062500e-01 1.660678833723068237e-01 -6.072549521923065186e-02 3.166860342025756836e-02 1.393070369958877563e-01 1.216642186045646667e-01 6.580992043018341064e-02 9.330685436725616455e-02 1.945976614952087402e-01 -2.296783328056335449e-01
-5.765129625797271729e-02 1.776713281869888306e-01 -1.331157684326171875e-01 4.064531922340393066e-01 2.811357975006103516e-01 -1.909718960523605347e-01 -1.208955794572830200e-01 2.586675584316253662e-01 -1.162589788436889648e-01 1.728000640869140625e-01 -9.752967208623886108e-02 -1.443895231932401657e-02 -4.515663981437683105e-01 2.004483491182327271e-01 -7.526265084743499756e-02 -6.835984531790018082e-03 1.315347291529178619e-02 -2.800571620464324951e-01 1.059821024537086487e-01 -1.164391785860061646e-01 1.210266947746276855e-01 -8.975529670715332031e-02 1.432995349168777466e-01 -2.262675613164901733e-01 -4.925996065139770508e-03 1.390398014336824417e-02 -1.078973244875669479e-02 -5.250400677323341370e-02 -1.818678230047225952e-01 3.479911759495735168e-02 2.149947732686996460e-01 -2.868373505771160126e-02
4.663516208529472351e-02 9.199309349060058594e-02 -1.218696013092994690e-01 2.097954452037811279e-01 1.176231876015663147e-01 4.504805430769920349e-02 1.251245439052581787e-01 9.060136973857879639e-02 -3.379384577274322510e-01 1.631725132465362549e-01 -1.759327389299869537e-02 -6.203561648726463318e-02 -7.729404419660568237e-02 -1.080138981342315674e-01 -3.105764985084533691e-01 1.093626618385314941e-01 -8.452706038951873779e-02 -4.578697308897972107e-02 1.862935572862625122e-01 1.573520451784133911e-01 3.316006064414978027e-01 1.179068610072135925e-01 -3.331165015697479248e-01 2.117351442575454712e-01 2.856529653072357178e-01 3.265500813722610474e-02 2.986661791801452637e-01 1.855533868074417114e-01 1.186772249639034271e-02 2.059998810291290283e-01 1.021463498473167419e-01 -1.097721904516220093e-01
9.210923314094543457e-02 2.640697062015533447e-01 -2.581484019756317139e-01 4.071726277470588684e-02 8.532942831516265869e-02 -9.315693750977516174e-03 -7.107853144407272339e-02 -5.007792636752128601e-02 -4.490998759865760803e-02 2.380081415176391602e-01 -1.280940622091293335e-01 -2.741271257400512695e-01 -2.442473769187927246e-01 -2.594728469848632812e-01 -1.474492102861404419e-01 -1.503244936466217041e-01 -2.623138129711151123e-01 -2.179355472326278687e-01 2.186129391193389893e-01 1.488316953182220459e-01 1.349434107542037964e-01 -1.186017319560050964e-01 -3.369631245732307434e-02 2.288192138075828552e-02 2.091116458177566528e-01 2.810820639133453369e-01 1.068399697542190552e-01 1.570723652839660645e-01 1.453121602535247803e-01 3.046479821205139160e-01 1.272203922271728516e-01 -8.889347314834594727e-02
5.328753218054771423e-02 2.523075044155120850e-01 -2.389588057994842529e-01 2.406926006078720093e-01 2.602525949478149414e-01 1.238944083452224731e-01 -8.409111946821212769e-02 2.571570277214050293e-01 -8.316168934106826782e-02 -3.143894374370574951e-01 1.087081059813499451e-01 1.459016948938369751e-01 -3.988085091114044189e-01 -1.996735110878944397e-03 5.928321927785873413e-02 7.819309830665588379e-02 -1.259730607271194458e-01 1.251683831214904785e-01 -6.061431765556335449e-02 1.885862797498703003e-01 2.126906961202621460e-01 2.558015882968902588e-01 6.370477378368377686e-02 2.626566449180245399e-03 9.679262340068817139e-02 2.492691762745380402e-02 9.340206533670425415e-02 1.892016977071762085e-01 -9.124623239040374756e-02 1.454354375600814819e-01 -5.524056032299995422e-02 -2.865140736103057861e-01
-2.372386865317821503e-02 1.395205408334732056e-01 1.162419691681861877e-01 2.090831249952316284e-01 1.558884233236312866e-01 6.930579990148544312e-02 -7.365148514509201050e-02 2.425096556544303894e-02 -3.850328624248504639e-01 1.129045709967613220e-01 2.841697037220001221e-01 7.088732719421386719e-02 -3.167870342731475830e-01 1.908007115125656128e-01 -4.538953304290771484e-02 3.563685715198516846e-02 -8.534085936844348907e-03 -3.001441657543182373e-01 1.356201171875000000e-01 4.215328097343444824e-01 3.069100081920623779e-01 6.478313356637954712e-02 -2.329777181148529053e-02 9.945587813854217529e-02 -1.238656789064407349e-01 1.207498461008071899e-01 1.301044970750808716e-01 -8.383414149284362793e-02 3.406028449535369873e-02 2.185688614845275879e-01 -1.083904318511486053e-02 5.259712412953376770e-02
1.566593050956726074e-01 2.397846579551696777e-01 -4.824187234044075012e-02 -9.517839550971984863e-02 1.164825335144996643e-01 2.818983197212219238e-01 3.423428535461425781e-02 3.344582021236419678e-02 -2.128048837184906006e-01 1.815783679485321045e-01 -3.175271302461624146e-02 1.238224133849143982e-01 -3.183423876762390137e-01 1.471340656280517578e-01 4.733571782708168030e-03 8.226562291383743286e-02 -3.633931651711463928e-02 -2.121212035417556763e-01 1.032529547810554504e-01 1.622907072305679321e-01 8.260007202625274658e-02 7.472756505012512207e-02 -9.876757115125656128e-02 -3.623796999454498291e-01 2.326347678899765015e-01 6.852646917104721069e-02 2.014601826667785645e-01 2.601711750030517578e-01 -5.432505905628204346e-02 1.054229736328125000e-01 -9.655425325036048889e-03 -4.108863472938537598e-01
-2.176166772842407227e-01 1.875036805868148804e-01 -2.284791469573974609e-01 1.908306926488876343e-01 -7.034236192703247070e-02 2.106343805789947510e-01 -2.518722042441368103e-02 2.312912940979003906e-01 -4.110460355877876282e-02 2.055711299180984497e-01 -2.435082755982875824e-02 -1.287151575088500977e-01 -1.184978410601615906e-01 4.153579473495483398e-02 -1.807472854852676392e-01 -1.425895839929580688e-01 2.789348661899566650e-01 -1.872507184743881226e-01 -8.972872793674468994e-02 1.749111413955688477e-01 4.765710830688476562e-01 2.335550189018249512e-01 -2.195290774106979370e-01 2.581463009119033813e-02 1.416553705930709839e-01 -1.064077671617269516e-02 1.294959634542465210e-01 1.569418311119079590e-01 1.314885355532169342e-02 -2.712507918477058411e-02 1.221456229686737061e-01 -1.899888366460800171e-01
-7.361152023077011108e-02 5.624065175652503967e-02 -1.675355136394500732e-01 2.843829989433288574e-01 5.964229628443717957e-02 -1.236980557441711426e-01 1.104383692145347595e-01 1.376864910125732422e-01 -2.992091774940490723e-01 1.969162225723266602e-01 1.792887747287750244e-01 -6.615091115236282349e-02 -2.334755957126617432e-01 -1.868818551301956177e-01 1.899906396865844727e-01 -2.629993259906768799e-01 3.501549735665321350e-02 1.269583702087402344e-01 4.923799037933349609e-01 1.447925344109535217e-03 1.288805454969406128e-01 -2.887227945029735565e-02 1.390068680047988892e-01 -5.539204180240631104e-02 -3.211993491277098656e-03 2.916293144226074219e-01 -1.045990735292434692e-01 1.549291908740997314e-01 -1.493877023458480835e-01 6.009153276681900024e-02 -9.294868446886539459e-03 1.652418524026870728e-01
1.781896129250526428e-02 1.644147038459777832e-01 -2.139511108398437500e-01 1.629580706357955933e-01 5.846356973052024841e-02 1.738128662109375000e-01 -6.194135546684265137e-02 3.030084967613220215e-01 -1.679106950759887695e-01 2.803867757320404053e-01 1.016506478190422058e-01 -1.126493662595748901e-01 -1.697588711977005005e-01 -1.024192422628402710e-01 -7.887449115514755249e-02 2.196735143661499023e-02 9.646942839026451111e-03 2.559254877269268036e-02 -2.533745579421520233e-02 1.437247842550277710e-01 3.847132623195648193e-01 3.846499323844909668e-01 -3.144173622131347656e-01 1.490685641765594482e-01 1.362006366252899170e-01 2.002893835306167603e-01 2.243014723062515259e-01 6.881976127624511719e-02 -6.911326944828033447e-02 3.342330083250999451e-02 1.815420240163803101e-01 5.952811986207962036e-02
-1.507837623357772827e-01 1.602057516574859619e-01 -9.833776205778121948e-02 3.668285608291625977e-01 1.856545805931091309e-01 -7.324125617742538452e-02 2.704210281372070312e-01 4.307267069816589355e-02 -2.766538560390472412e-01 -1.814421564340591431e-01 -4.898811131715774536e-02 9.145176038146018982e-03 5.481353774666786194e-02 2.622665371745824814e-03 -3.815940394997596741e-02 -1.790462061762809753e-02 -1.515452116727828979e-01 -2.452958375215530396e-01 2.386161684989929199e-01 3.849228322505950928e-01 3.971723616123199463e-01 1.995050460100173950e-01 4.119156673550605774e-02 1.923048049211502075e-01 -2.232489921152591705e-02 -2.985803410410881042e-02 8.509951829910278320e-02 2.663433179259300232e-02 -8.930972777307033539e-03 1.962455809116363525e-01 -2.578872628509998322e-02 -5.250159651041030884e-02
1.108851209282875061e-01 2.164042294025421143e-01 -1.058025956153869629e-01 5.579450167715549469e-03 6.299877911806106567e-02 8.502171933650970459e-02 -6.716426461935043335e-02 3.623901307582855225e-01 -8.515311777591705322e-02 2.849443256855010986e-01 2.260248810052871704e-01 -5.233718827366828918e-02 -2.855949401855468750e-01 3.819029405713081360e-02 -1.476802863180637360e-02 1.467447448521852493e-02 -1.977282613515853882e-01 9.382130205631256104e-02 2.294252216815948486e-01 2.901782691478729248e-01 4.016368091106414795e-02 6.083504483103752136e-02 2.397919148206710815e-01 -2.010295242071151733e-01 1.245124563574790955e-01 8.056697249412536621e-02 4.178643226623535156e-01 9.531033784151077271e-02 2.341085970401763916e-01 5.724979937076568604e-02 2.379412204027175903e-02 6.768424808979034424e-02
-1.821413636207580566e-01 5.756444856524467468e-02 -2.966882288455963135e-01 1.103586927056312561e-01 9.305674582719802856e-02 -2.186287492513656616e-01 1.945977360010147095e-01 2.558885216712951660e-01 -3.274707794189453125e-01 9.792575240135192871e-02 3.095233067870140076e-02 2.189686708152294159e-02 3.454666817560791969e-03 9.108170866966247559e-03 -3.996303677558898926e-01 1.422022581100463867e-01 -2.436397969722747803e-02 -2.602585554122924805e-01 1.011258959770202637e-01 1.890262514352798462e-01 1.339877396821975708e-01 2.832400202751159668e-01 -1.172340810298919678e-01 -8.125259727239608765e-02 2.471397817134857178e-02 -1.161800026893615723e-01 1.821900308132171631e-01 1.700443923473358154e-01 1.623674035072326660e-01 2.124578058719635010e-01 -8.042493835091590881e-03 -1.569262146949768066e-01
-9.546289592981338501e-02 9.852115809917449951e-02 -1.265636682510375977e-01 3.181643187999725342e-01 3.128468394279479980e-01 1.030912846326828003e-01 -8.684049360454082489e-03 -5.795456096529960632e-02 -2.825077772140502930e-01 -1.169710755348205566e-01 3.136099874973297119e-01 6.969123333692550659e-02 -3.421176671981811523e-01 3.127336204051971436e-01 -1.570938825607299805e-01 4.540540277957916260e-02 1.758500374853610992e-02 -1.524840295314788818e-01 6.544866412878036499e-02 2.351149320602416992e-01 3.302024900913238525e-01 9.018715471029281616e-02 6.652813870459794998e-03 1.131616309285163879e-01 5.985207110643386841e-02 1.340453177690505981e-01 -1.006350964307785034e-01 -1.029564738273620605e-01 6.277969479560852051e-02 2.126415222883224487e-01 9.185004979372024536e-02 2.642150782048702240e-02
-7.921448349952697754e-02 1.474146693944931030e-01 -1.970883458852767944e-01 1.480579823255538940e-01 -1.395411510020494461e-02 1.174455061554908752e-01 -1.054600775241851807e-01 2.639373242855072021e-01 -2.264743596315383911e-01 1.279446929693222046e-01 -8.028298616409301758e-02 -1.095110625028610229e-01 -2.015671581029891968e-01 -5.137615650892257690e-02 -7.174654304981231689e-02 2.039914876222610474e-01 -4.717592895030975342e-02 7.805021852254867554e-02 -1.010743677616119385e-01 2.478326708078384399e-01 2.769833505153656006e-01 2.504150271415710449e-01 -2.823718786239624023e-01 1.809158325195312500e-01 1.151644811034202576e-01 2.310704886913299561e-01 2.815280854701995850e-01 2.409864515066146851e-01 -6.244727410376071930e-03 -1.443536281585693359e-01 1.747813224792480469e-01 -2.303647249937057495e-01
-6.090324372053146362e-02 1.850691251456737518e-02 -2.158672809600830078e-01 2.915617078542709351e-02 -1.533856093883514404e-01 -2.212376594543457031e-01 -3.137435615062713623e-01 2.977738976478576660e-01 -3.409092724323272705e-01 8.023256063461303711e-02 3.121775090694427490e-01 -5.192966386675834656e-02 -3.312965929508209229e-01 -8.607621490955352783e-02 -1.808032952249050140e-02 -1.719348132610321045e-01 9.039431810379028320e-02 -1.481180489063262939e-01 4.817430377006530762e-01 6.945302337408065796e-02 9.026908315718173981e-03 2.882154285907745361e-02 2.042360603809356689e-02 -1.073815524578094482e-01 8.753225952386856079e-02 -4.586011171340942383e-03 -1.049477607011795044e-01 6.705903913825750351e-03 -1.247405260801315308e-01 -5.084063485264778137e-02 -2.805994264781475067e-02 3.891625255346298218e-02
9.750448167324066162e-02 2.417848259210586548e-01 -6.701335310935974121e-02 2.576616704463958740e-01 -8.029928058385848999e-02 -2.002938985824584961e-01 2.345100976526737213e-02 1.861546486616134644e-01 -7.907577604055404663e-02 3.067417740821838379e-01 5.748894065618515015e-02 1.819233596324920654e-01 -2.243175357580184937e-01 -9.945719689130783081e-02 1.660511770751327276e-04 -2.837229371070861816e-01 -1.595760136842727661e-01 -2.978084683418273926e-01 2.360429912805557251e-01 7.390943169593811035e-02 1.241658478975296021e-01 -2.129028439521789551e-01 -4.568507522344589233e-02 -9.992134571075439453e-02 2.623531818389892578e-01 1.222937479615211487e-01 -6.831841543316841125e-03 2.998546361923217773e-01 -3.870630636811256409e-02 1.746098846197128296e-01 5.663811042904853821e-02 2.117585688829421997e-01
-2.172261923551559448e-01 2.653586268424987793e-01 -2.407173961400985718e-01 -2.051425874233245850e-01 2.838461697101593018e-01 -2.037481814622879028e-01 -9.405157761648297310e-04 1.794370561838150024e-01 -2.362980842590332031e-01 1.476639062166213989e-01 -6.828482449054718018e-02 -2.255597561597824097e-01 -8.238001167774200439e-02 1.410107463598251343e-01 7.308952510356903076e-02 -2.260697931051254272e-01 2.436237931251525879e-01 -5.515870172530412674e-03 1.967678964138031006e-01 7.764442265033721924e-02 -6.210024934262037277e-03 -8.842123672366142273e-03 -2.778526954352855682e-02 4.131912440061569214e-02 7.880327105522155762e-02 3.369626104831695557e-01 1.693558990955352783e-01 -4.543288797140121460e-02 -1.000762730836868286e-01 3.149457275867462158e-02 -9.791015647351741791e-03 -3.787604272365570068e-01
-1.165751889348030090e-01 7.348209619522094727e-02 -3.431339561939239502e-01 1.271499693393707275e-01 2.526134252548217773e-01 1.147158369421958923e-01 -1.582374870777130127e-01 1.018952578306198120e-01 -1.421145498752593994e-01 -6.176598742604255676e-02 1.765259802341461182e-01 -2.022338956594467163e-01 -3.872590065002441406e-01 4.256048798561096191e-02 2.201304584741592407e-01 -1.532237827777862549e-01 -1.082517653703689575e-01 -3.034883737564086914e-01 5.566877126693725586e-02 2.312631756067276001e-01 -1.078118477016687393e-02 -1.292407661676406860e-01 -2.254404723644256592e-01 5.358920991420745850e-02 -5.189982429146766663e-02 5.082909762859344482e-02 2.749551534652709961e-01 1.485396083444356918e-02 3.328016772866249084e-02 8.180429041385650635e-02 2.941315174102783203e-01 9.267880767583847046e-02
-8.332055807113647461e-02 2.804713845252990723e-01 -3.684495389461517334e-01 3.347395956516265869e-01 1.126179173588752747e-01 -3.365692123770713806e-02 1.402158737182617188e-01 1.405666917562484741e-01 -2.857073582708835602e-02 1.148133426904678345e-01 6.966438144445419312e-02 -2.187123447656631470e-01 4.353394359350204468e-02 -2.403599768877029419e-01 3.335957974195480347e-02 -1.849557906389236450e-01 1.264968961477279663e-01 -1.562032997608184814e-01 9.693647921085357666e-02 7.367169111967086792e-02 5.725131183862686157e-02 6.669901311397552490e-02 1.675904095172882080e-01 -2.104568332433700562e-01 1.650649607181549072e-01 2.878696322441101074e-01 8.244290947914123535e-02 4.106544852256774902e-01 5.596505105495452881e-02 6.588652729988098145e-02 1.268216501921415329e-02 -1.521945148706436157e-01
7.453964650630950928e-02 2.365266531705856323e-01 -5.691947788000106812e-02 -3.418369963765144348e-02 1.746511645615100861e-02 1.284199673682451248e-02 -6.463681906461715698e-02 4.115970134735107422e-01 -2.769971489906311035e-01 -1.036878558807075024e-03 4.162370786070823669e-02 -1.348542720079421997e-01 -3.645150363445281982e-01 -1.297149155288934708e-02 -1.099650040268898010e-01 9.064161218702793121e-03 -1.756647378206253052e-01 -9.923236072063446045e-02 1.643591970205307007e-01 2.036489993333816528e-01 3.558787330985069275e-02 2.326166927814483643e-01 1.647629737854003906e-01 -6.914932280778884888e-02 2.338444292545318604e-01 1.893338412046432495e-01 4.183394908905029297e-01 -2.574077621102333069e-02 1.993055939674377441e-01 -9.682063013315200806e-02 4.511208832263946533e-02 6.587529182434082031e-02
-3.669244796037673950e-02 1.676717400550842285e-01 1.360149774700403214e-02 2.935740351676940918e-01 -9.920018166303634644e-02 7.375346869230270386e-02 -3.083640150725841522e-02 6.375399231910705566e-02 -1.545044034719467163e-01 5.870945006608963013e-02 1.368971262127161026e-02 1.761482954025268555e-01 -2.744996175169944763e-02 1.367143839597702026e-01 -2.488879263401031494e-01 -3.064554929733276367e-01 1.047101840376853943e-01 -2.007966190576553345e-01 2.914958596229553223e-01 1.247959882020950317e-01 4.225018918514251709e-01 1.764920502901077271e-01 -2.189139425754547119e-01 4.879917949438095093e-02 -4.643008112907409668e-02 1.222470998764038086e-01 5.233752354979515076e-02 2.980734109878540039e-01 -2.901439927518367767e-02 8.141186088323593140e-02 2.146033793687820435e-01 -2.367152124643325806e-01
1.187445446848869324e-01 2.379258722066879272e-01 -1.734080463647842407e-01 -5.126848444342613220e-02 1.536976695060729980e-01 -1.519133336842060089e-02 -1.402106732130050659e-01 6.367994099855422974e-02 -3.185203671455383301e-01 5.141046270728111267e-02 2.251174300909042358e-02 1.147088706493377686e-01 -2.140086144208908081e-01 -2.497538737952709198e-02 2.801475226879119873e-01 2.142673432826995850e-01 -7.489409763365983963e-03 -1.041264012455940247e-01 4.071098566055297852e-01 4.461483359336853027e-01 1.048034504055976868e-01 1.785776913166046143e-01 1.098190099000930786e-01 -1.523425132036209106e-01 -1.949890889227390289e-02 -1.092771887779235840e-01 2.482432872056961060e-01 4.808917641639709473e-02 -1.303835511207580566e-01 -9.590722620487213135e-02 6.347714364528656006e-02 -1.143594924360513687e-02
-7.191407680511474609e-02 4.596763476729393005e-02 -1.842759102582931519e-01 4.569709002971649170e-01 2.418594509363174438e-01 -3.815586864948272705e-01 1.376916766166687012e-01 1.280736178159713745e-01 -1.264705508947372437e-01 2.106585949659347534e-01 2.355251759290695190e-01 2.532092332839965820e-01 -1.188723072409629822e-01 9.611524641513824463e-03 1.346342563629150391e-01 -2.181387394666671753e-01 8.049643598496913910e-03 -1.564813405275344849e-01 1.363130062818527222e-01 4.717190191149711609e-02 2.489483207464218140e-01 -5.170733202248811722e-03 6.880429387092590332e-02 1.087263748049736023e-01 1.502014547586441040e-01 -4.746345803141593933e-02 1.522726118564605713e-01 -6.589145213365554810e-02 -4.850110039114952087e-02 2.568101286888122559e-01 1.454952545464038849e-02 7.632299512624740601e-02
-1.997576327994465828e-03 8.505884557962417603e-02 -3.795775175094604492e-01 2.311909645795822144e-01 1.075881998986005783e-02 8.510816842317581177e-03 2.442504046484827995e-03 5.550614744424819946e-02 -6.847578287124633789e-02 4.372098445892333984e-01 -1.740304678678512573e-01 -1.111490502953529358e-01 -3.291873931884765625e-01 1.968922466039657593e-02 7.593949139118194580e-02 -5.234955251216888428e-02 -1.823404431343078613e-01 4.797622561454772949e-02 2.151277065277099609e-01 -1.470176037400960922e-02 5.147828161716461182e-02 -3.978130966424942017e-02 -1.124823465943336487e-01 -3.374289274215698242e-01 4.063153639435768127e-03 6.592012941837310791e-02 6.497453153133392334e-02 4.069150686264038086e-01 8.179131895303726196e-02 -3.385641053318977356e-02 -7.523493841290473938e-03 -2.033984810113906860e-01
2.131633833050727844e-02 1.202884837985038757e-01 -3.333797454833984375e-01 1.501915901899337769e-01 -8.743758313357830048e-03 9.313020110130310059e-02 -1.476857662200927734e-01 1.266644746065139771e-01 6.559355556964874268e-02 1.368421167135238647e-01 -1.239964962005615234e-01 -1.202612966299057007e-01 -3.116872906684875488e-01 3.088169917464256287e-02 3.452151641249656677e-02 -2.876580655574798584e-01 -1.334611624479293823e-01 9.423461556434631348e-02 1.057525351643562317e-01 2.175929248332977295e-01 2.383443862199783325e-01 -9.775691479444503784e-02 4.233500361442565918e-02 -2.799323499202728271e-01 1.181653589010238647e-01 1.857298761606216431e-01 1.616485565900802612e-01 3.710007667541503906e-01 1.260060220956802368e-01 2.402582466602325439e-01 -9.565847367048263550e-02 -2.077029943466186523e-01
-1.859931498765945435e-01 2.523382604122161865e-01 -6.770488619804382324e-02 2.183499932289123535e-01 -5.383237823843955994e-02 -9.066037088632583618e-02 -7.518773432821035385e-03 3.610048890113830566e-01 -6.909666210412979126e-02 1.472271382808685303e-01 -8.320417255163192749e-02 1.244232803583145142e-01 -1.928008049726486206e-01 1.180704757571220398e-01 -2.063579261302947998e-01 -2.349560409784317017e-01 -1.510784178972244263e-01 -3.621314465999603271e-01 9.792166948318481445e-02 -2.783380150794982910e-01 2.104416489601135254e-01 -4.889903590083122253e-03 -2.234625443816184998e-02 1.948062889277935028e-02 1.301347762346267700e-01 1.822019517421722412e-01 5.127951875329017639e-02 3.048634827136993408e-01 -1.961960047483444214e-01 2.776008285582065582e-02 1.973352581262588501e-01 9.814192540943622589e-03
-2.776359915733337402e-01 3.377600014209747314e-02 -2.685941755771636963e-01 1.661048233509063721e-01 1.985790431499481201e-01 -1.265676575712859631e-03 1.422165185213088989e-01 -7.270792126655578613e-02 9.981007874011993408e-02 2.800640165805816650e-01 -5.098930373787879944e-02 7.590701431035995483e-02 -3.741952180862426758e-01 2.833121828734874725e-02 -1.902527362108230591e-02 -1.550713204778730869e-03 -9.625043720006942749e-02 -2.056993544101715088e-01 2.297088056802749634e-01 2.453559935092926025e-01 -1.212218552827835083e-01 -5.551413632929325104e-03 7.403548806905746460e-02 -1.980385035276412964e-01 2.714451849460601807e-01 -3.375229611992835999e-02 2.369069308042526245e-01 1.026479601860046387e-01 4.375276342034339905e-02 8.188365399837493896e-02 -2.595054507255554199e-01 -2.788083553314208984e-01
1.023647375404834747e-02 1.051694080233573914e-01 -9.069866687059402466e-02 3.462862074375152588e-01 3.762524127960205078e-01 -3.353002071380615234e-01 -8.694903552532196045e-02 2.230962216854095459e-01 -1.290291994810104370e-01 3.029602766036987305e-01 -1.777674257755279541e-02 3.717720136046409607e-02 -3.226116001605987549e-01 2.442055642604827881e-01 -8.667538315057754517e-02 -1.764772087335586548e-01 -1.105351224541664124e-01 -2.223042547702789307e-01 -6.957954168319702148e-02 -1.318510621786117554e-02 8.503888547420501709e-02 -1.734388321638107300e-01 5.098378285765647888e-02 1.529029011726379395e-01 -7.500212639570236206e-02 7.682661712169647217e-02 1.582435369491577148e-01 5.627812072634696960e-02 -9.818362444639205933e-02 8.126619458198547363e-02 1.552055031061172485e-01 -1.638740599155426025e-01
1.048797369003295898e-02 1.130063310265541077e-01 -1.013090312480926514e-01 3.313671052455902100e-01 4.330549240112304688e-01 -2.727105617523193359e-01 -9.335702657699584961e-02 3.211204409599304199e-01 -2.867430746555328369e-01 3.058369755744934082e-01 4.942533746361732483e-02 5.608773976564407349e-02 -2.873326241970062256e-01 1.672963798046112061e-01 -5.337935313582420349e-02 -1.209885850548744202e-01 -8.154152333736419678e-02 -1.399322152137756348e-01 -1.279956996440887451e-01 -1.494853049516677856e-01 2.257001101970672607e-01 -1.536665707826614380e-01 -6.526257097721099854e-02 2.629617229104042053e-02 -5.143895745277404785e-02 -8.033725433051586151e-03 6.548525393009185791e-02 -1.391756441444158554e-02 -1.140160486102104187e-01 1.005559638142585754e-01 6.385608017444610596e-02 -7.129744440317153931e-02
3.236044663935899734e-03 2.857864499092102051e-01 -7.324124872684478760e-02 1.532846391201019287e-01 -1.718192994594573975e-01 -4.423081278800964355e-01 4.026608169078826904e-02 2.480901479721069336e-01 1.751049906015396118e-01 1.229549422860145569e-01 1.211842894554138184e-01 -7.465419173240661621e-02 -1.242291927337646484e-01 4.883888363838195801e-02 2.583277039229869843e-02 -4.265865311026573181e-02 -9.481506794691085815e-02 -2.008993923664093018e-01 1.408087164163589478e-01 3.149653226137161255e-02 1.464201211929321289e-01 2.459957301616668701e-01 -1.399749368429183960e-01 -2.227332144975662231e-01 2.088793963193893433e-01 7.568503916263580322e-02 1.774781644344329834e-01 2.484130561351776123e-01 -3.139100372791290283e-01 -1.458226442337036133e-01 -1.691228896379470825e-01 -4.984876513481140137e-02
-2.758012413978576660e-01 4.139747098088264465e-02 -4.245473742485046387e-01 4.598583281040191650e-02 1.814953833818435669e-01 -3.077884316444396973e-01 5.407370999455451965e-02 1.268161684274673462e-01 2.072384357452392578e-01 2.806566655635833740e-01 -1.041962876915931702e-01 5.125268176198005676e-02 -1.286759823560714722e-01 8.430345356464385986e-02 8.335181325674057007e-02 4.386460408568382263e-02 -1.970263570547103882e-02 -2.984461784362792969e-01 8.609389513731002808e-02 1.573591828346252441e-01 1.557349264621734619e-01 -1.109040528535842896e-01 -1.856822818517684937e-01 -2.409300208091735840e-01 1.274991184473037720e-01 2.005612254142761230e-01 2.113033086061477661e-01 1.575025767087936401e-01 -2.946766279637813568e-02 2.017549425363540649e-01 5.078600719571113586e-02 -6.817655265331268311e-02
7.988072186708450317e-02 4.213257133960723877e-02 -5.254627019166946411e-02 5.991949141025543213e-02 7.549564819782972336e-03 2.299934253096580505e-02 -9.101801365613937378e-02 2.009654939174652100e-01 1.260549426078796387e-01 2.030792534351348877e-01 -2.034576386213302612e-01 -9.783919900655746460e-02 -3.742795586585998535e-01 4.237098991870880127e-02 -1.260242909193038940e-01 -2.689996063709259033e-01 -2.118276804685592651e-01 -8.524744212627410889e-02 2.907658815383911133e-01 1.914424896240234375e-01 2.215128242969512939e-01 -6.773122004233300686e-04 -1.786214560270309448e-01 -1.891830414533615112e-01 1.670724153518676758e-01 4.152877926826477051e-01 7.874272763729095459e-02 1.350052654743194580e-01 -2.093984745442867279e-03 2.685334682464599609e-01 8.777767419815063477e-02 -5.738095939159393311e-02
-7.033330202102661133e-02 7.155807316303253174e-02 -7.231642305850982666e-02 8.851929754018783569e-02 7.241494953632354736e-02 -3.285749256610870361e-02 -6.683518737554550171e-02 1.951467841863632202e-01 1.250713318586349487e-01 1.949837505817413330e-01 -2.474943697452545166e-01 -1.438249200582504272e-01 -3.236260712146759033e-01 1.145129352807998657e-01 -2.238282561302185059e-02 -2.260966002941131592e-01 -1.694754809141159058e-01 1.038537025451660156e-01 2.624627351760864258e-01 2.953336536884307861e-01 2.973921597003936768e-01 -8.864489942789077759e-02 -2.269900590181350708e-01 -2.121750414371490479e-01 1.366622149944305420e-01 3.451868593692779541e-01 7.385947275906801224e-03 1.797539144754409790e-01 -5.160051956772804260e-02 2.447917163372039795e-01 1.561426464468240738e-02 -3.796705231070518494e-02
-1.540697962045669556e-01 8.284217119216918945e-02 -1.534543782472610474e-01 2.208555340766906738e-01 3.273383080959320068e-01 -3.574995398521423340e-01 -8.004385232925415039e-02 3.754630684852600098e-02 -1.113708913326263428e-01 2.380399554967880249e-01 -6.555712223052978516e-02 3.316763043403625488e-02 -3.616928160190582275e-01 -2.129513323307037354e-01 -6.186484917998313904e-02 -1.677565127611160278e-01 -1.038784980773925781e-01 -1.992633491754531860e-01 -4.861607775092124939e-02 1.749407351016998291e-01 2.140976339578628540e-01 -2.391759604215621948e-01 -6.800005584955215454e-02 4.858183860778808594e-02 -1.491219103336334229e-01 -2.588535286486148834e-02 1.359411180019378662e-01 -9.602862596511840820e-02 -2.225528359413146973e-01 3.849076852202415466e-02 1.392493695020675659e-01 -2.391556799411773682e-01
-1.413356810808181763e-01 1.031313017010688782e-01 -2.613946795463562012e-01 3.190681338310241699e-01 -1.756379157304763794e-01 8.482370525598526001e-02 1.518758595921099186e-03 2.739716768264770508e-01 -2.181445658206939697e-01 1.867904812097549438e-01 2.607545629143714905e-02 3.464107587933540344e-02 -1.012049093842506409e-01 6.240253895521163940e-02 3.500426560640335083e-02 -3.282308280467987061e-01 -1.705490499734878540e-01 -3.913031220436096191e-01 1.586513817310333252e-01 -1.693582087755203247e-01 2.682877182960510254e-01 -2.496909499168395996e-01 -1.138439751230180264e-03 4.735668003559112549e-02 -2.291696891188621521e-02 1.375735104084014893e-01 -3.734204918146133423e-02 2.505515217781066895e-01 -1.370347291231155396e-01 -3.449169918894767761e-02 4.743162915110588074e-02 -1.515594311058521271e-02
-2.147720456123352051e-01 -5.024064332246780396e-02 -4.172012805938720703e-01 -1.514138728380203247e-01 -1.992367208003997803e-01 -2.404084503650665283e-01 -2.549918591976165771e-01 2.034891396760940552e-01 -3.395273685455322266e-01 5.485165119171142578e-02 -5.633170530200004578e-02 1.925518363714218140e-02 -2.878892421722412109e-01 2.685265541076660156e-01 1.901603788137435913e-01 -9.772486984729766846e-02 -2.050673030316829681e-02 -7.898821681737899780e-02 -5.070246383547782898e-02 1.785249263048171997e-02 2.479671984910964966e-01 1.568066775798797607e-01 3.724144538864493370e-03 -1.790185719728469849e-01 -2.389317005872726440e-02 1.782380491495132446e-01 1.120675057172775269e-01 1.402889192104339600e-01 4.653626307845115662e-02 1.666993200778961182e-01 6.614229083061218262e-02 -3.633997589349746704e-02
8.346869051456451416e-02 3.646189570426940918e-01 -3.869509100914001465e-01 2.362499982118606567e-01 -8.014410734176635742e-03 2.522070407867431641e-01 7.911368459463119507e-02 3.376332223415374756e-01 -7.039162516593933105e-02 1.950722187757492065e-01 -9.205996245145797729e-02 -8.874468505382537842e-02 -2.790599465370178223e-01 2.088060081005096436e-01 -1.838761568069458008e-01 1.097335293889045715e-01 -1.411233693361282349e-01 -1.387252509593963623e-01 -9.725844860076904297e-02 2.241859026253223419e-02 8.745691180229187012e-02 -1.566298902034759521e-01 -2.213731706142425537e-01 -8.136151731014251709e-02 -1.001757308840751648e-01 1.157313361763954163e-01 -9.122805297374725342e-02 -2.904332056641578674e-02 -1.889356076717376709e-01 6.573607772588729858e-02 1.164428070187568665e-01 -1.443131417036056519e-01
-1.638864725828170776e-02 4.241150245070457458e-02 -1.324144750833511353e-01 2.396149933338165283e-01 2.874383926391601562e-01 -4.123861789703369141e-01 2.421858347952365875e-02 4.100543260574340820e-02 -1.439293026924133301e-01 3.446519970893859863e-01 2.263892441987991333e-01 3.203624114394187927e-02 -5.962040740996599197e-04 -1.599692553281784058e-01 3.958369791507720947e-02 -1.695951968431472778e-01 -1.698749810457229614e-01 -9.666801989078521729e-02 2.909016907215118408e-01 2.327940315008163452e-01 2.087549418210983276e-01 3.629639744758605957e-02 1.178860962390899658e-01 -1.571761220693588257e-01 2.136983126401901245e-01 8.007960766553878784e-02 4.673149436712265015e-03 2.283569872379302979e-01 5.855873227119445801e-02 9.123793244361877441e-02 4.309843108057975769e-02 2.048353105783462524e-01
6.244050338864326477e-02 1.545832008123397827e-01 -6.728179287165403366e-03 3.470024466514587402e-01 3.521613776683807373e-01 -2.821720540523529053e-01 -5.419662594795227051e-02 2.140725553035736084e-01 -2.366985827684402466e-01 4.058211445808410645e-01 1.251557841897010803e-02 2.203548699617385864e-02 -2.433322668075561523e-01 2.267671525478363037e-01 -7.871480286121368408e-02 -5.431660264730453491e-02 -1.067664846777915955e-01 -1.068918555974960327e-01 -1.178978234529495239e-01 -6.086761131882667542e-03 2.958897054195404053e-01 -1.853717863559722900e-01 -1.019970700144767761e-01 3.204815462231636047e-02 -1.000079065561294556e-01 2.802634611725807190e-02 5.341311171650886536e-02 -5.350046604871749878e-02 -2.486895173788070679e-01 6.876857578754425049e-02 6.041693687438964844e-02 -3.705418482422828674e-02
-2.345557510852813721e-01 1.802055537700653076e-01 -1.239631325006484985e-01 1.723028421401977539e-01 3.180561959743499756e-01 -3.326690569519996643e-02 2.764955163002014160e-01 1.502984017133712769e-01 1.399443745613098145e-01 3.821571469306945801e-01 -1.360961794853210449e-01 2.178821116685867310e-01 -1.953766644001007080e-01 3.388887271285057068e-02 1.215940993279218674e-02 -2.622179985046386719e-01 -3.363037854433059692e-02 -1.735160201787948608e-01 2.618647217750549316e-01 1.839693486690521240e-01 1.084251776337623596e-01 -8.072631806135177612e-02 -1.892259418964385986e-01 -7.363674789667129517e-02 1.515778005123138428e-01 4.565202072262763977e-02 2.447827011346817017e-01 5.291030183434486389e-02 -2.806905470788478851e-02 1.336491405963897705e-01 -1.486992985010147095e-01 6.783101707696914673e-02
-2.567084431648254395e-01 7.734498381614685059e-02 -4.745489358901977539e-02 9.026732295751571655e-02 -7.806324958801269531e-02 2.395282685756683350e-01 -2.390926927328109741e-01 5.647703632712364197e-02 -3.910407125949859619e-01 1.295177340507507324e-01 8.940391987562179565e-02 1.685500144958496094e-02 -3.663220703601837158e-01 -8.068854361772537231e-02 -9.246003627777099609e-02 -5.496662855148315430e-02 1.155416965484619141e-01 -2.428044080734252930e-01 -1.229476183652877808e-01 7.696010172367095947e-02 3.218065574765205383e-02 3.785546869039535522e-02 9.261334687471389771e-02 -1.626363992691040039e-01 -9.699519723653793335e-02 2.993013262748718262e-01 8.976692706346511841e-02 3.515368402004241943e-01 -2.738600373268127441e-01 1.123096272349357605e-01 4.507353901863098145e-02 1.120228096842765808e-01
9.476292878389358521e-03 6.433199346065521240e-02 -3.327309489250183105e-01 1.393537223339080811e-01 -2.556063607335090637e-02 -2.937662787735462189e-02 1.072390228509902954e-01 -1.405135169625282288e-02 -7.511596381664276123e-02 -8.033422380685806274e-02 -8.913597464561462402e-02 -7.241611927747726440e-02 -9.742124378681182861e-02 1.368972361087799072e-01 -1.912179887294769287e-01 -1.616970300674438477e-01 8.731080591678619385e-02 -3.719918131828308105e-01 3.223538398742675781e-01 1.135530471801757812e-01 5.313189029693603516e-01 1.967003196477890015e-02 -4.656637087464332581e-03 1.446911096572875977e-01 1.319781690835952759e-02 1.784561723470687866e-01 1.445948928594589233e-01 7.400924712419509888e-02 1.566146016120910645e-01 2.752739191055297852e-01 7.323401421308517456e-02 -7.534396648406982422e-02
5.907325819134712219e-02 2.734959125518798828e-01 -2.085546851158142090e-01 1.365882009267807007e-01 9.105996042490005493e-02 2.585631310939788818e-01 1.543078571557998657e-01 2.494904100894927979e-01 -1.025740429759025574e-01 1.099190190434455872e-01 -2.365545779466629028e-01 -8.256235718727111816e-02 -3.765020072460174561e-01 3.634616732597351074e-02 -1.668378412723541260e-01 -1.109984293580055237e-01 1.331470906734466553e-01 -2.795976102352142334e-01 2.044166624546051025e-02 1.498039960861206055e-01 1.979389488697052002e-01 -2.183477580547332764e-01 -2.662192881107330322e-01 1.674035191535949707e-01 -1.478871703147888184e-01 9.290441870689392090e-02 -9.130703285336494446e-03 1.202563717961311340e-01 -2.112933844327926636e-01 -1.791878938674926758e-01 3.250661492347717285e-02 4.874434694647789001e-02
3.710464574396610260e-03 5.611702799797058105e-02 -8.278414607048034668e-02 4.495313763618469238e-01 3.653886318206787109e-01 -2.525161504745483398e-01 -1.620103418827056885e-01 2.345656603574752808e-01 -1.523783653974533081e-01 3.695738911628723145e-01 1.806004531681537628e-02 -5.586250126361846924e-02 -3.048476874828338623e-01 6.157540157437324524e-02 -2.198275774717330933e-01 -1.400876939296722412e-01 -2.211519889533519745e-02 -1.443911194801330566e-01 -9.236272424459457397e-02 -2.369554154574871063e-02 1.401169002056121826e-01 -2.794462144374847412e-01 -8.107227087020874023e-02 2.076173573732376099e-02 -1.493445876985788345e-02 4.817218333482742310e-02 -3.996923100203275681e-03 -2.049857378005981445e-02 -1.514500677585601807e-01 7.173751294612884521e-02 -8.853022940456867218e-03 -1.230530440807342529e-01
8.330777287483215332e-02 -9.448655694723129272e-02 -2.106145024299621582e-01 3.668462336063385010e-01 5.979398265480995178e-02 2.992771863937377930e-01 -2.005752325057983398e-01 2.719128131866455078e-01 1.636612862348556519e-01 1.929781734943389893e-01 2.481238683685660362e-03 8.505722135305404663e-02 -2.807942628860473633e-01 1.143827140331268311e-01 9.346000105142593384e-02 1.100222766399383545e-01 -6.010890752077102661e-02 -1.339919418096542358e-01 1.055732294917106628e-01 1.744138300418853760e-01 1.759080886840820312e-01 1.281250864267349243e-01 -1.431325227022171021e-01 -6.288852891884744167e-04 -7.312577217817306519e-02 -7.436647266149520874e-02 8.821191638708114624e-02 1.755980402231216431e-01 -1.740233004093170166e-01 3.431478440761566162e-01 -3.475379198789596558e-02 -2.900644540786743164e-01
-2.512025646865367889e-02 9.930496662855148315e-02 -1.794124841690063477e-01 2.922928333282470703e-01 2.537581324577331543e-01 1.173481419682502747e-01 8.980786800384521484e-02 5.840632319450378418e-02 2.651428058743476868e-02 2.299271076917648315e-01 -1.591829396784305573e-02 3.253537788987159729e-02 -9.309990704059600830e-02 8.543338626623153687e-02 -1.849468052387237549e-01 -2.006744965910911560e-02 1.325849592685699463e-01 -3.728928044438362122e-02 2.678373456001281738e-01 1.587249040603637695e-01 4.791744649410247803e-01 -1.462932676076889038e-01 -1.735418885946273804e-01 -1.425897032022476196e-01 1.844113171100616455e-01 1.771496385335922241e-01 2.197569906711578369e-01 9.447861462831497192e-02 2.218889296054840088e-01 2.034423947334289551e-01 1.852743923664093018e-01 -1.089498773217201233e-01
-4.274271428585052490e-02 1.330704987049102783e-01 -1.448447406291961670e-01 7.037828117609024048e-02 2.727734446525573730e-01 -1.991375088691711426e-01 1.239639054983854294e-02 2.010315060615539551e-01 -3.627593219280242920e-01 -4.592995345592498779e-02 6.271480023860931396e-02 -1.444943398237228394e-01 -1.221702992916107178e-01 3.737270459532737732e-02 -3.634293973445892334e-01 2.101911455392837524e-01 -1.415318846702575684e-01 -1.218536868691444397e-01 3.570943772792816162e-01 1.893920823931694031e-02 1.956366896629333496e-01 1.588431894779205322e-01 -1.806635409593582153e-01 -1.340194940567016602e-01 -2.634520642459392548e-02 -9.687315672636032104e-02 1.018263027071952820e-01 2.044440656900405884e-01 7.744377106428146362e-02 3.041547536849975586e-01 -7.274859398603439331e-02 -7.681142538785934448e-02
-1.099985614418983459e-01 1.488762944936752319e-01 -3.724291026592254639e-01 -1.210368275642395020e-01 -9.683951735496520996e-02 9.833994507789611816e-02 -3.563787043094635010e-02 2.850483357906341553e-01 -1.179102510213851929e-01 6.113354861736297607e-02 -4.718663170933723450e-02 -7.995640626177191734e-04 -3.014872074127197266e-01 1.109777092933654785e-01 -6.864876300096511841e-02 -1.105794832110404968e-01 -1.218275576829910278e-01 1.237353160977363586e-01 1.145580187439918518e-01 3.763386905193328857e-01 1.547298729419708252e-01 3.766673803329467773e-01 3.090493753552436829e-02 8.435409516096115112e-02 -4.802803159691393375e-04 -1.315742358565330505e-02 2.988096773624420166e-01 2.077613025903701782e-01 -3.333277255296707153e-02 1.818523555994033813e-01 -8.094931254163384438e-04 -2.125764191150665283e-01
-1.587645709514617920e-01 2.102244198322296143e-01 -2.402579337358474731e-01 2.621675133705139160e-01 1.594345271587371826e-01 -1.106407269835472107e-01 1.005542799830436707e-01 1.260105222463607788e-01 1.558671593666076660e-01 2.760531902313232422e-01 -1.576307415962219238e-01 1.357582956552505493e-01 -3.019990026950836182e-01 1.102881282567977905e-01 3.650762513279914856e-02 -1.770119816064834595e-01 3.802182152867317200e-02 -1.803522109985351562e-01 1.214288845658302307e-01 9.783813357353210449e-02 -1.593065261840820312e-02 -3.773248568177223206e-02 -1.762523651123046875e-01 -2.840051352977752686e-01 4.110419452190399170e-01 5.260498821735382080e-02 2.357159405946731567e-01 3.622237592935562134e-02 -7.458075135946273804e-02 1.295346170663833618e-01 -4.999273270368576050e-02 -1.885569691658020020e-01
1.278096586465835571e-01 -6.932664662599563599e-02 -1.223412007093429565e-01 2.748966813087463379e-01 -2.377466298639774323e-02 -2.667051255702972412e-01 -4.914722964167594910e-02 7.084403932094573975e-02 2.148340940475463867e-01 1.150604411959648132e-01 -2.686862051486968994e-01 1.651780754327774048e-01 -1.900940388441085815e-01 -5.113763734698295593e-03 -7.093192636966705322e-02 -2.845194637775421143e-01 7.384484261274337769e-02 -1.413571685552597046e-01 2.830288112163543701e-01 2.216367870569229126e-01 2.603963315486907959e-01 7.819199562072753906e-02 -1.086092274636030197e-02 -2.459103707224130630e-03 5.352842807769775391e-02 1.749166101217269897e-01 2.613892555236816406e-01 -8.078701794147491455e-02 -1.227694228291511536e-01 1.082850694656372070e-01 -1.242737174034118652e-01 -3.858979046344757080e-01
-3.593752626329660416e-03 1.681502610445022583e-01 -2.609660029411315918e-01 4.642657339572906494e-01 2.415811270475387573e-02 1.018360555171966553e-01 -3.799022734165191650e-02 2.203079611063003540e-01 1.906371326185762882e-03 3.877389132976531982e-01 -3.703404217958450317e-02 2.356943301856517792e-02 -4.470136761665344238e-01 2.485339194536209106e-01 1.378678679466247559e-01 -9.021543711423873901e-02 -1.989307999610900879e-01 8.148410171270370483e-02 -7.962624728679656982e-02 -7.209020107984542847e-02 -5.753456056118011475e-02 -1.040865853428840637e-01 -1.859249174594879150e-01 -1.085906196385622025e-02 3.305510804057121277e-02 6.999933719635009766e-02 5.339996516704559326e-02 7.778356224298477173e-02 1.151051372289657593e-01 -7.639605551958084106e-02 -1.451886165887117386e-02 -2.129635363817214966e-01
-8.454783819615840912e-03 -7.448850572109222412e-02 -2.111864835023880005e-01 3.513128757476806641e-01 1.867956519126892090e-01 -2.381103932857513428e-01 3.665881976485252380e-02 3.583310544490814209e-01 -9.616353362798690796e-02 2.301991432905197144e-01 -2.587345838546752930e-01 1.493999361991882324e-01 -3.298935592174530029e-01 1.034308746457099915e-01 1.603226661682128906e-01 1.471448242664337158e-01 1.863661259412765503e-01 8.106335997581481934e-02 -6.013849750161170959e-03 2.126657962799072266e-01 2.037402242422103882e-01 -1.895505338907241821e-01 -5.705141276121139526e-02 -9.329858422279357910e-02 2.300738394260406494e-01 -1.092224288731813431e-02 4.200107231736183167e-02 -5.075231939554214478e-02 -5.529657006263732910e-02 1.912142336368560791e-01 -1.166080832481384277e-01 7.942851632833480835e-03
-1.412248015403747559e-01 -1.463508140295743942e-02 -2.105544656515121460e-01 3.587552011013031006e-01 2.255292832851409912e-01 -4.335057735443115234e-01 -2.210348658263683319e-02 1.907959133386611938e-01 -7.885163649916648865e-03 1.222057193517684937e-01 1.397179625928401947e-02 1.416746079921722412e-01 -3.028802275657653809e-01 1.586313694715499878e-01 -1.754218339920043945e-01 -1.213269606232643127e-01 -6.182247400283813477e-02 -8.419572561979293823e-02 -1.190946772694587708e-01 2.376348376274108887e-01 1.623816788196563721e-01 -8.587873727083206177e-02 -6.131660938262939453e-02 -2.211810946464538574e-01 -8.971642702817916870e-02 1.393437236547470093e-01 -5.164646357297897339e-02 -1.525966376066207886e-01 -2.327913790941238403e-01 2.287640236318111420e-03 2.056438922882080078e-01 -1.247799247503280640e-01
-8.639211207628250122e-02 2.257124632596969604e-01 -1.344292461872100830e-01 7.789699593558907509e-04 3.552586138248443604e-01 -4.887672886252403259e-02 -2.875591814517974854e-01 3.236370980739593506e-01 -6.012192368507385254e-02 2.201705574989318848e-01 -1.216369960457086563e-02 -3.704828619956970215e-01 -1.213222593069076538e-01 -2.037425041198730469e-01 1.140740606933832169e-02 -2.987459599971771240e-01 8.721087872982025146e-02 -3.951336815953254700e-02 2.355184219777584076e-02 1.439914703369140625e-01 3.119043819606304169e-02 6.385681033134460449e-02 9.248036146163940430e-02 -1.018868684768676758e-01 3.272740915417671204e-02 3.289422094821929932e-01 3.780795261263847351e-02 1.018035039305686951e-01 -9.679421782493591309e-03 -5.550656095147132874e-02 -2.732697129249572754e-01 -1.379390805959701538e-01
4.232003912329673767e-02 5.408973991870880127e-02 -3.505451381206512451e-01 2.105788290500640869e-01 7.398687303066253662e-02 1.841774880886077881e-01 4.270830191671848297e-03 1.972614675760269165e-01 5.664136633276939392e-02 3.135164380073547363e-01 -1.778697371482849121e-01 -5.273105949163436890e-02 -3.619808554649353027e-01 -7.703812420368194580e-02 -7.168652117252349854e-02 -1.005239933729171753e-01 -2.080014050006866455e-01 5.472848936915397644e-02 5.494578555226325989e-02 2.324888110160827637e-01 1.599568128585815430e-01 1.788257434964179993e-02 -1.673698127269744873e-01 -2.077296823263168335e-01 -7.077821530401706696e-03 3.231680020689964294e-02 2.226252555847167969e-01 3.549793362617492676e-01 1.362766325473785400e-01 1.407265812158584595e-01 7.179873436689376831e-02 -2.025019824504852295e-01
-1.189232692122459412e-01 5.150544643402099609e-02 -3.740309178829193115e-02 3.517430424690246582e-01 1.576087623834609985e-01 6.471943855285644531e-02 -1.423471979796886444e-02 1.739261001348495483e-01 -2.069230973720550537e-01 -2.665503136813640594e-02 3.457924723625183105e-01 4.315435141324996948e-02 -3.534339070320129395e-01 1.524537652730941772e-01 7.476159371435642242e-03 4.733456298708915710e-02 -1.230674088001251221e-01 -1.581921279430389404e-01 -3.976343199610710144e-02 4.023877978324890137e-01 2.496239393949508667e-01 1.348750740289688110e-01 2.146599435945972800e-04 1.160006374120712280e-01 -1.127428933978080750e-01 1.198325008153915405e-01 2.999826669692993164e-01 5.424192640930414200e-03 -8.565495163202285767e-02 -4.985318705439567566e-02 -2.421432733535766602e-01 3.401634283363819122e-03
4.282758012413978577e-02 2.462135553359985352e-01 -2.501526176929473877e-01 1.856884658336639404e-01 -1.192713677883148193e-01 1.711537986993789673e-01 -9.017638862133026123e-02 2.272977828979492188e-01 -2.246172577142715454e-01 2.342987656593322754e-01 -6.561536341905593872e-02 1.355088874697685242e-02 -3.283258378505706787e-01 -3.420442342758178711e-02 -1.427895426750183105e-01 -1.376999914646148682e-01 3.996249288320541382e-02 -1.490864753723144531e-01 2.067051976919174194e-01 1.140325590968132019e-01 2.656500935554504395e-01 1.194223910570144653e-01 -4.318536221981048584e-01 1.582596749067306519e-01 -1.212485358119010925e-01 7.241637259721755981e-02 -1.639925390481948853e-01 4.341118410229682922e-02 -1.568710356950759888e-01 -5.928486958146095276e-02 8.044278621673583984e-02 -1.406052112579345703e-01
-9.125517308712005615e-02 2.866025269031524658e-01 -1.671511381864547729e-01 1.956772208213806152e-01 2.992774248123168945e-01 -3.272188007831573486e-01 9.742292761802673340e-02 2.464509159326553345e-01 1.743760146200656891e-02 4.330192208290100098e-01 -6.259670853614807129e-02 -8.449971675872802734e-02 -3.803414106369018555e-01 2.196761965751647949e-01 -5.982130765914916992e-02 1.225542835891246796e-02 -8.455312252044677734e-02 -1.407029926776885986e-01 -8.331172168254852295e-02 2.125429362058639526e-02 -8.091047406196594238e-03 -2.361727356910705566e-01 -1.110367849469184875e-01 -3.330246359109878540e-02 -2.243125624954700470e-02 1.726552546024322510e-01 5.166102200746536255e-02 1.909583620727062225e-02 -1.934143453836441040e-01 7.681796699762344360e-02 -1.480827387422323227e-02 2.057416737079620361e-02
-8.892045170068740845e-02 1.855562031269073486e-01 -4.020732343196868896e-01 1.940195262432098389e-01 2.693324089050292969e-01 6.216698139905929565e-02 -6.254959851503372192e-02 5.139204487204551697e-02 -4.889698922634124756e-01 1.796206533908843994e-01 -2.006454318761825562e-01 -1.028032824397087097e-01 -4.754862561821937561e-02 8.936884999275207520e-02 -1.591562330722808838e-01 1.699936985969543457e-01 9.047838300466537476e-02 1.067896708846092224e-01 2.355940341949462891e-01 1.931581497192382812e-01 -7.438372075557708740e-02 -1.057276427745819092e-01 -2.894861623644828796e-02 -9.299641102552413940e-02 8.250340074300765991e-02 -1.720524579286575317e-01 6.593294441699981689e-02 1.004346609115600586e-01 -1.798613220453262329e-01 -1.443723887205123901e-01 -1.821842193603515625e-01 -1.136155501008033752e-01
-2.278911322355270386e-02 8.378145843744277954e-02 -6.516265124082565308e-02 1.234998479485511780e-01 7.418556511402130127e-02 -2.033918723464012146e-02 -8.494633436203002930e-02 2.494767457246780396e-01 1.383037418127059937e-01 1.805876791477203369e-01 -2.010162323713302612e-01 -1.506313532590866089e-01 -2.939349412918090820e-01 1.271961182355880737e-01 -4.171453043818473816e-02 -2.930448055267333984e-01 -2.467981576919555664e-01 -8.232668042182922363e-02 2.779426276683807373e-01 1.052308529615402222e-01 2.457425147294998169e-01 -1.837776303291320801e-01 -2.237658202648162842e-01 -2.155825346708297729e-01 1.216318532824516296e-01 3.648670017719268799e-01 2.362217009067535400e-02 1.655193269252777100e-01 1.671449653804302216e-02 2.082578092813491821e-01 1.091707050800323486e-01 -1.199711710214614868e-01
-6.278849393129348755e-02 4.087570607662200928e-01 -7.736136019229888916e-02 3.401163518428802490e-01 2.549628727138042450e-02 2.153336852788925171e-01 5.453332141041755676e-02 2.703982889652252197e-01 -1.202911287546157837e-01 1.365544348955154419e-01 -1.005030870437622070e-01 -4.912782832980155945e-02 -2.026888728141784668e-01 2.908838689327239990e-01 -2.660279273986816406e-01 1.096159964799880981e-01 2.076659351587295532e-02 -6.590570509433746338e-02 6.168490648269653320e-02 1.782864481210708618e-01 2.668228745460510254e-01 -2.582451701164245605e-01 -3.010667264461517334e-01 -4.761999472975730896e-02 -6.539621949195861816e-02 9.987990558147430420e-02 -2.592909336090087891e-02 -2.797946520149707794e-02 -1.673504710197448730e-01 -8.169776760041713715e-03 1.230593994259834290e-01 2.291742246598005295e-03
-1.539425253868103027e-01 6.426639854907989502e-02 -2.353811860084533691e-01 5.733744055032730103e-02 1.090687606483697891e-02 4.614463821053504944e-02 -1.423464715480804443e-01 1.228278502821922302e-01 -5.150258541107177734e-01 1.924711018800735474e-01 7.510807365179061890e-03 -8.159884810447692871e-02 -1.019076481461524963e-01 1.286061555147171021e-01 -4.634748026728630066e-02 -1.023824810981750488e-01 2.009702324867248535e-01 -4.303382337093353271e-02 4.888056963682174683e-02 3.172700703144073486e-01 1.723685264587402344e-01 1.848796606063842773e-01 1.562050431966781616e-01 -5.846791341900825500e-02 2.825035750865936279e-01 3.065705895423889160e-01 2.173054516315460205e-01 -6.085830740630626678e-03 3.303200379014015198e-02 -4.381199553608894348e-02 6.867953389883041382e-02 -2.480631172657012939e-01
4.063623398542404175e-02 6.125527992844581604e-02 -3.792993426322937012e-01 2.153952866792678833e-01 2.026706188917160034e-01 -4.129064083099365234e-01 1.347613781690597534e-01 1.406952887773513794e-01 -6.742985546588897705e-02 -9.783380664885044098e-03 -1.982314884662628174e-01 -8.813335746526718140e-02 -2.459665983915328979e-01 -1.352871805429458618e-01 -1.986204981803894043e-01 -1.451872140169143677e-01 -2.374454028904438019e-02 -9.176874160766601562e-02 3.453244566917419434e-01 1.158029139041900635e-01 8.238537609577178955e-02 -1.690018028020858765e-01 -2.753896713256835938e-01 3.511112928390502930e-02 5.781770870089530945e-02 1.019065156579017639e-01 1.299566179513931274e-01 -1.049776971340179443e-01 1.768105328083038330e-01 1.753670126199722290e-01 5.334783717989921570e-02 -5.664775148034095764e-02
7.799868285655975342e-02 4.207273945212364197e-02 -1.603487133979797363e-01 2.952866256237030029e-01 -4.668109118938446045e-02 2.172095477581024170e-01 -1.177805140614509583e-01 4.927476644515991211e-01 2.758245356380939484e-02 -4.390808567404747009e-02 4.041792452335357666e-02 -9.122658520936965942e-02 -2.716279923915863037e-01 4.975828900933265686e-02 -1.935372874140739441e-02 5.445864424109458923e-02 -9.288136661052703857e-02 -2.065806537866592407e-01 2.293838411569595337e-01 2.301176637411117554e-01 2.137012928724288940e-01 2.519386112689971924e-01 -2.241534553468227386e-02 2.280989736318588257e-01 3.876154497265815735e-02 -4.375297576189041138e-02 2.702602371573448181e-02 3.681609779596328735e-02 -1.994324475526809692e-01 2.407165765762329102e-01 -1.330794394016265869e-01 -2.036886066198348999e-01
-1.009998377412557602e-02 9.443651884794235229e-02 -3.409229218959808350e-01 -2.434135973453521729e-02 3.293838798999786377e-01 5.741837248206138611e-02 -1.219951957464218140e-01 1.601278781890869141e-02 -5.443856492638587952e-02 -3.067792952060699463e-02 3.109947443008422852e-01 9.351243078708648682e-02 -3.348641097545623779e-01 7.089747488498687744e-02 -6.617328524589538574e-02 -1.046937629580497742e-01 -1.830679029226303101e-01 -3.394180536270141602e-01 2.418259680271148682e-01 2.556366920471191406e-01 5.705002322793006897e-02 8.051290363073348999e-02 -1.222728267312049866e-01 1.687286049127578735e-01 3.713016211986541748e-02 4.725578054785728455e-02 2.452511191368103027e-01 -1.003299131989479065e-01 4.493496194481849670e-02 2.359088957309722900e-01 2.179298251867294312e-01 2.578553557395935059e-02
-6.662028282880783081e-02 1.173835024237632751e-01 -1.398976147174835205e-01 1.556575596332550049e-01 1.425561457872390747e-01 -2.949167229235172272e-02 -2.957254946231842041e-01 2.192128822207450867e-02 -3.912856876850128174e-01 8.945836871862411499e-02 1.712064594030380249e-01 1.436824798583984375e-01 -2.945105433464050293e-01 4.591765254735946655e-02 3.044598177075386047e-02 -1.248361989855766296e-01 2.471189945936203003e-01 -1.926157623529434204e-01 3.274972736835479736e-01 1.420420557260513306e-01 6.563127785921096802e-02 -4.586590919643640518e-03 8.625709265470504761e-02 -1.302927136421203613e-01 3.126920163631439209e-01 -3.166951984167098999e-02 2.255280166864395142e-01 -1.141827180981636047e-01 -7.706993073225021362e-02 -1.944436430931091309e-01 -1.388962417840957642e-01 1.799234747886657715e-01
-1.765660643577575684e-01 1.729274354875087738e-02 -2.331499755382537842e-01 -1.173507869243621826e-01 1.604505255818367004e-02 -4.299934580922126770e-02 -1.567722111940383911e-02 -2.609615325927734375e-01 -3.653750717639923096e-01 3.318438306450843811e-02 1.939444541931152344e-01 -8.751296252012252808e-02 -3.667860329151153564e-01 1.749248355627059937e-01 1.552235335111618042e-01 -2.153049558401107788e-01 -3.699160739779472351e-02 1.421525515615940094e-02 2.671075761318206787e-01 1.958766579627990723e-01 2.299215644598007202e-01 -2.003697603940963745e-01 -1.703813821077346802e-01 -6.459305435419082642e-02 1.899066716432571411e-01 6.557171791791915894e-02 1.988094300031661987e-01 8.174982666969299316e-02 -1.803976446390151978e-01 -3.617593273520469666e-02 1.061053648591041565e-01 -2.128533124923706055e-01
-1.533291190862655640e-01 5.619338154792785645e-02 -2.419010251760482788e-01 1.479880213737487793e-01 4.377214238047599792e-02 -3.442433178424835205e-01 2.234157025814056396e-01 3.766855895519256592e-01 -6.831344217061996460e-02 3.926700651645660400e-01 -4.250830039381980896e-02 1.578092128038406372e-01 -1.554608941078186035e-01 1.010745316743850708e-01 -1.577261090278625488e-01 8.032118529081344604e-02 -2.274167239665985107e-01 1.201205924153327942e-01 2.575680315494537354e-01 1.188981384038925171e-01 1.049853265285491943e-01 -1.230484619736671448e-01 -2.802311629056930542e-02 -1.527436524629592896e-01 -8.457418531179428101e-02 1.228747740387916565e-01 -3.132525831460952759e-02 2.173089385032653809e-01 -3.275716304779052734e-02 4.269893839955329895e-02 7.540840655565261841e-02 2.312300950288772583e-01
-1.048797462135553360e-02 -1.599320769309997559e-01 -1.729526966810226440e-01 2.649284601211547852e-01 -9.839565493166446686e-03 1.074056923389434814e-01 -7.810893002897500992e-03 3.460679352283477783e-01 2.641573734581470490e-02 2.146175056695938110e-01 -1.238914858549833298e-02 1.441985219717025757e-01 -4.299694001674652100e-01 -3.379812696948647499e-03 1.482428312301635742e-01 2.469412684440612793e-01 -7.638438791036605835e-02 -1.409759223461151123e-01 2.100067287683486938e-01 1.882412731647491455e-01 1.445529907941818237e-01 8.961842209100723267e-02 -1.636818610131740570e-02 2.709143459796905518e-01 -1.561308652162551880e-01 2.055669575929641724e-01 1.212436929345130920e-01 9.826059639453887939e-02 -2.554001510143280029e-01 -5.298906192183494568e-02 -2.007510364055633545e-01 6.713767070323228836e-03
-3.418072760105133057e-01 1.153881996870040894e-01 -1.527174711227416992e-01 -1.757187098264694214e-01 -3.597443550825119019e-02 -1.105055585503578186e-01 2.126071304082870483e-01 8.247872442007064819e-02 -3.158694207668304443e-01 2.563654184341430664e-01 -1.755644828081130981e-01 -1.906321942806243896e-02 -3.071208000183105469e-01 8.243764936923980713e-02 5.969774350523948669e-02 1.218348816037178040e-01 -2.124708294868469238e-01 -1.587608270347118378e-02 2.619858980178833008e-01 2.071619182825088501e-01 2.531093060970306396e-01 -3.278570994734764099e-02 6.769968569278717041e-02 -2.034510299563407898e-02 2.169693261384963989e-02 2.459574677050113678e-02 -2.879702672362327576e-02 3.026863932609558105e-01 -1.555498689413070679e-01 1.287212669849395752e-01 -1.859499663114547729e-01 1.948913335800170898e-01
-1.233600825071334839e-01 1.945141702890396118e-01 -3.548395335674285889e-01 2.615787088871002197e-01 -8.737844973802566528e-02 -3.563712835311889648e-01 2.121937572956085205e-01 1.919107437133789062e-01 -4.786407202482223511e-02 4.542406797409057617e-01 3.748055174946784973e-02 -5.236973520368337631e-03 -6.274089962244033813e-02 5.897679366171360016e-03 -6.161929294466972351e-02 -1.571254134178161621e-01 -4.262712225317955017e-02 -2.164411842823028564e-01 2.329197674989700317e-01 1.573093980550765991e-02 -4.375106096267700195e-02 -1.649305969476699829e-01 1.044903695583343506e-01 -1.941998302936553955e-01 1.118074581027030945e-01 8.456744253635406494e-02 6.687454879283905029e-02 2.701900899410247803e-01 -6.390076875686645508e-02 -6.246564164757728577e-02 6.721547245979309082e-02 -5.535856634378433228e-02
1.831074357032775879e-01 -4.133072867989540100e-02 -1.465766727924346924e-01 6.513991951942443848e-02 1.057252511382102966e-01 1.258878502994775772e-02 -7.075187563896179199e-02 3.136981725692749023e-01 -2.359286509454250336e-02 3.565184473991394043e-01 1.203050762414932251e-01 2.371649295091629028e-01 -2.161257266998291016e-01 2.711727023124694824e-01 -2.262985408306121826e-01 -2.448945492506027222e-01 -1.646326482295989990e-01 9.991512633860111237e-03 5.030254367738962173e-03 3.480473160743713379e-01 2.317229844629764557e-02 -9.978564828634262085e-02 6.457637995481491089e-02 3.717880696058273315e-03 1.180765125900506973e-02 3.283056318759918213e-01 -1.688983589410781860e-01 6.994158774614334106e-02 -1.022320240736007690e-01 9.523065388202667236e-02 -2.391416281461715698e-01 -1.156692057847976685e-01
1.781470328569412231e-01 -4.051075503230094910e-02 -4.538174271583557129e-01 3.466388955712318420e-02 8.637084066867828369e-02 1.326963305473327637e-01 2.789981104433536530e-02 3.017171025276184082e-01 3.225366119295358658e-03 3.331646621227264404e-01 9.278649836778640747e-02 8.379827439785003662e-02 -1.474962830543518066e-01 1.269412189722061157e-01 -2.295107394456863403e-01 -6.531473994255065918e-02 -2.999621331691741943e-01 -1.144354939460754395e-01 1.082208901643753052e-01 2.815505266189575195e-01 1.036144495010375977e-01 -8.385206758975982666e-02 1.532767862081527710e-01 -2.565285377204418182e-02 2.843075245618820190e-02 1.996050588786602020e-02 -1.535518467426300049e-02 2.159928530454635620e-01 -1.334085166454315186e-01 2.179009169340133667e-01 -1.821343600749969482e-01 -1.965165287256240845e-01
1.549290679395198822e-02 7.403790950775146484e-02 -1.201634630560874939e-01 2.327465452253818512e-02 2.125205099582672119e-01 3.702257946133613586e-02 -1.846016496419906616e-01 2.084045903757214546e-03 -4.285287559032440186e-01 1.435721069574356079e-01 2.204608917236328125e-01 1.209793090820312500e-01 -1.463796198368072510e-01 4.758575931191444397e-02 -1.644512414932250977e-01 -1.504433900117874146e-01 3.041405081748962402e-01 -2.187221944332122803e-01 3.008963763713836670e-01 3.406701236963272095e-02 2.382964640855789185e-01 -5.642377212643623352e-02 2.729569673538208008e-01 5.064003914594650269e-02 -9.055296331644058228e-02 1.444063037633895874e-01 1.931723803281784058e-01 -2.881998568773269653e-02 -2.203900218009948730e-01 -1.099977940320968628e-01 -2.467164397239685059e-01 -1.956883352249860764e-03
2.582288719713687897e-02 2.146916091442108154e-01 -3.888836801052093506e-01 -3.229732438921928406e-02 4.710901528596878052e-02 -3.681970015168190002e-02 -3.090463578701019287e-02 1.993069052696228027e-01 4.144716076552867889e-03 -1.989842802286148071e-01 1.494284570217132568e-01 -1.472628563642501831e-01 -2.411637008190155029e-01 -6.343722343444824219e-02 -7.011485844850540161e-02 -5.710449814796447754e-02 9.994071722030639648e-02 -4.293002486228942871e-01 9.029040485620498657e-02 3.451234698295593262e-01 1.719356477260589600e-01 1.779796332120895386e-01 -2.393058501183986664e-02 3.260750323534011841e-02 6.752387434244155884e-02 1.643334701657295227e-02 2.814756035804748535e-01 1.816839575767517090e-01 7.492489367723464966e-02 3.007461130619049072e-01 -8.257777430117130280e-03 -7.144393026828765869e-02
7.385702431201934814e-02 7.728949189186096191e-02 -1.993424147367477417e-01 8.470582962036132812e-02 6.657093018293380737e-02 2.181976847350597382e-02 1.285654492676258087e-03 2.453055083751678467e-01 3.862169384956359863e-02 3.211842179298400879e-01 -1.964245885610580444e-01 -3.817030787467956543e-02 -2.242699563503265381e-01 -1.459258794784545898e-01 -2.410667017102241516e-02 -2.596304714679718018e-01 -2.361633628606796265e-01 -6.095297634601593018e-02 3.221389055252075195e-01 3.385578989982604980e-01 1.529829204082489014e-01 -3.970967978239059448e-02 -8.334441483020782471e-02 -2.045572996139526367e-01 6.585661321878433228e-02 3.277918100357055664e-01 1.520552933216094971e-01 1.028479114174842834e-01 -1.309631112962961197e-02 2.171784788370132446e-01 1.742009818553924561e-01 -1.322226524353027344e-01
-3.724076971411705017e-02 1.945825219154357910e-01 -1.345957070589065552e-01 2.206202149391174316e-01 2.278105169534683228e-02 -1.263000071048736572e-01 -5.541706085205078125e-02 2.727479934692382812e-01 -9.197558462619781494e-02 8.659694343805313110e-02 -7.171631604433059692e-02 -1.094573289155960083e-01 -1.205169409513473511e-01 -2.049588263034820557e-01 -3.058799505233764648e-01 -1.126740574836730957e-01 2.079383879899978638e-01 -2.020422369241714478e-02 2.907945513725280762e-01 2.362372726202011108e-01 1.428457498550415039e-01 -1.829877048730850220e-01 -3.590150177478790283e-01 -5.579338222742080688e-02 1.629738882184028625e-02 2.715229988098144531e-01 1.811716407537460327e-01 1.991967111825942993e-01 1.784002780914306641e-01 1.927161365747451782e-01 -9.559925645589828491e-02 9.821800887584686279e-02
-1.306824982166290283e-01 5.774453654885292053e-02 -2.979467809200286865e-01 2.153803408145904541e-01 1.115991324186325073e-01 -8.211372047662734985e-02 -8.818011730909347534e-02 1.136374194175004959e-02 -4.343692064285278320e-01 -8.101733028888702393e-02 -1.382616907358169556e-01 -3.946005553007125854e-02 -2.393824309110641479e-01 -3.693436831235885620e-02 1.193817183375358582e-01 5.359789356589317322e-02 -1.678665876388549805e-01 1.781511157751083374e-01 3.220067322254180908e-01 2.260435223579406738e-01 1.680249571800231934e-01 -1.712110191583633423e-01 5.644846707582473755e-02 -2.695911526679992676e-01 4.197445139288902283e-02 -4.034617170691490173e-02 2.582302987575531006e-01 -2.293275296688079834e-02 -1.261143982410430908e-01 -1.597130298614501953e-01 -1.863270103931427002e-01 -1.754321455955505371e-01
-3.066475875675678253e-02 1.120522320270538330e-01 -2.857610583305358887e-01 1.941009312868118286e-01 1.191846206784248352e-01 1.886745691299438477e-01 2.564771473407745361e-02 3.129680156707763672e-01 -6.050655990839004517e-02 -1.731461435556411743e-01 1.069998834282159805e-02 -2.292031645774841309e-01 -1.729637086391448975e-01 1.033982336521148682e-01 -2.575956583023071289e-01 1.275951564311981201e-01 -2.060902267694473267e-01 -7.251828163862228394e-02 3.827764391899108887e-01 3.041160404682159424e-01 2.448439449071884155e-01 1.974124610424041748e-01 2.732674591243267059e-02 1.428350210189819336e-01 -3.983828052878379822e-02 1.669965684413909912e-01 5.530595034360885620e-02 -1.942602172493934631e-02 -6.428770720958709717e-02 -1.058955788612365723e-01 -2.116964757442474365e-01 -9.668605774641036987e-02
1.310870498418807983e-01 1.449289321899414062e-01 -1.275005191564559937e-01 3.607610464096069336e-01 1.656143069267272949e-01 8.291183412075042725e-02 -2.327382266521453857e-01 2.797547578811645508e-01 -2.721606194972991943e-01 7.901922613382339478e-02 -2.018944732844829559e-02 3.425311446189880371e-01 -1.735742986202239990e-01 -5.756289511919021606e-02 4.227903112769126892e-02 1.972098201513290405e-01 1.196843683719635010e-01 2.595626935362815857e-02 1.618459820747375488e-01 2.190879881381988525e-01 5.798992887139320374e-02 3.366103023290634155e-02 -3.472422063350677490e-01 -2.231577597558498383e-02 -5.417171120643615723e-02 5.391861870884895325e-02 2.106908112764358521e-01 -6.893542408943176270e-02 -2.734709978103637695e-01 -5.120757501572370529e-03 -1.762062609195709229e-01 -2.991122379899024963e-02
-1.318993791937828064e-02 -1.774362027645111084e-01 -1.060139089822769165e-01 2.020224034786224365e-01 1.560616493225097656e-01 4.768633842468261719e-02 -1.673708409070968628e-01 3.789457082748413086e-01 -7.961307466030120850e-02 2.248990982770919800e-01 2.328858971595764160e-01 1.560041159391403198e-01 -2.162144184112548828e-01 -5.480784922838211060e-02 -5.167237296700477600e-02 1.204842329025268555e-01 -1.824580249376595020e-03 -2.927044332027435303e-01 3.344428241252899170e-01 1.518661379814147949e-01 1.330730319023132324e-01 1.167391054332256317e-02 -6.652760505676269531e-02 1.584573239088058472e-01 -2.995209991931915283e-01 1.868834644556045532e-01 1.304299011826515198e-02 1.834881491959095001e-02 -2.193488031625747681e-01 8.302340656518936157e-02 -2.567456662654876709e-01 3.967619314789772034e-02
-1.429521143436431885e-01 1.164091601967811584e-01 -1.584453284740447998e-01 8.082780987024307251e-02 1.200702413916587830e-01 -2.146530896425247192e-01 -2.118990421295166016e-01 3.111322224140167236e-01 -2.672029435634613037e-01 8.063326030969619751e-02 1.302193850278854370e-01 -1.048089116811752319e-01 1.681258529424667358e-01 1.191196665167808533e-01 -8.621437847614288330e-02 -1.299456208944320679e-01 -1.291403640061616898e-02 -2.284144796431064606e-02 1.353399902582168579e-01 4.329778254032135010e-01 1.979137063026428223e-01 1.430622637271881104e-01 1.822308152914047241e-01 -1.954021751880645752e-01 4.884418100118637085e-02 3.537050485610961914e-01 1.300801150500774384e-02 -1.001078933477401733e-01 4.153725877404212952e-02 4.948232695460319519e-02 9.975611232221126556e-03 -2.830258607864379883e-01
-1.885556802153587341e-02 1.159556675702333450e-02 -2.646237909793853760e-01 3.661756813526153564e-01 -5.055488087236881256e-03 -1.921336501836776733e-01 -5.205668509006500244e-02 3.934667706489562988e-01 1.834916770458221436e-01 1.566618233919143677e-01 -2.226593904197216034e-02 1.191866919398307800e-01 -2.400885820388793945e-01 1.606137305498123169e-01 -8.131232857704162598e-02 8.214025944471359253e-02 2.771174907684326172e-01 -5.767466872930526733e-02 -3.352174535393714905e-02 1.360087543725967407e-01 1.187960654497146606e-01 -1.258035898208618164e-01 -1.069083735346794128e-01 -2.079558819532394409e-01 1.355446577072143555e-01 1.880209743976593018e-01 5.534671619534492493e-02 -1.280579864978790283e-01 -7.228782027959823608e-02 3.714239001274108887e-01 -6.321800500154495239e-02 1.627903878688812256e-01
2.198328729718923569e-03 5.424785986542701721e-02 -6.235334649682044983e-02 4.059733822941780090e-02 -1.521120071411132812e-01 -8.335038274526596069e-02 1.178331747651100159e-01 2.799275517463684082e-01 5.265838652849197388e-02 3.156923875212669373e-02 1.975342072546482086e-02 -7.446547597646713257e-02 -1.688100397586822510e-01 2.867558598518371582e-01 -1.277048736810684204e-01 9.344819188117980957e-02 2.113898843526840210e-02 -3.210567533969879150e-01 7.281126081943511963e-02 2.435992509126663208e-01 1.581627130508422852e-01 -1.186218783259391785e-01 -2.546023726463317871e-01 -5.685057491064071655e-02 1.189064159989356995e-01 4.477027654647827148e-01 4.794681817293167114e-02 9.465151280164718628e-02 -1.406889557838439941e-01 4.489947557449340820e-01 1.287368126213550568e-02 3.190610185265541077e-02
3.425807505846023560e-02 2.590838372707366943e-01 -3.279631137847900391e-01 4.952374100685119629e-02 2.468565665185451508e-02 3.607722371816635132e-02 -1.180595830082893372e-01 1.245959252119064331e-01 -2.436745464801788330e-01 -1.202230378985404968e-01 -1.868309825658798218e-02 -1.423691678792238235e-02 -4.181579351425170898e-01 -9.550344944000244141e-02 -1.983236670494079590e-01 -8.467062562704086304e-02 -1.258672028779983521e-02 -3.964330852031707764e-01 1.142568662762641907e-01 3.531108796596527100e-01 5.223933979868888855e-02 2.541881203651428223e-01 6.149851158261299133e-02 6.912828236818313599e-02 4.908408597111701965e-02 -9.218495339155197144e-02 -1.168295089155435562e-02 1.068339720368385315e-01 1.309922989457845688e-02 1.978171020746231079e-01 1.553435772657394409e-01 1.691219806671142578e-01
1.075894907116889954e-01 8.275949209928512573e-02 -1.674094945192337036e-01 2.329351454973220825e-01 1.664331704378128052e-01 -3.632877394556999207e-02 8.615700900554656982e-02 1.520952880382537842e-01 -3.114302158355712891e-01 1.147735957056283951e-02 -9.970761835575103760e-02 6.049357354640960693e-02 -3.736916780471801758e-01 -1.200852021574974060e-01 2.599290106445550919e-03 2.816728651523590088e-01 -1.352299451828002930e-01 -2.563547194004058838e-01 5.638658255338668823e-02 1.643981635570526123e-01 2.748111449182033539e-02 1.906777769327163696e-01 -2.491954267024993896e-01 2.058770805597305298e-01 -1.105982959270477295e-01 -8.573006838560104370e-02 8.878131955862045288e-02 3.396647796034812927e-02 -4.070241749286651611e-01 1.456924527883529663e-01 1.248461157083511353e-01 9.313428401947021484e-02
1.182806640863418579e-01 3.913057744503021240e-01 -1.686575263738632202e-01 2.008175104856491089e-02 -4.379516839981079102e-02 1.568742692470550537e-01 -1.528948843479156494e-01 -6.612358987331390381e-02 -5.287276208400726318e-02 -3.149643540382385254e-02 2.167086452245712280e-01 -1.556678116321563721e-02 -3.618385493755340576e-01 -9.135311841964721680e-02 -1.396638154983520508e-01 -1.765107065439224243e-01 9.851077944040298462e-02 -1.514244228601455688e-01 3.962728679180145264e-01 -1.651455014944076538e-01 2.959162294864654541e-01 1.192564591765403748e-01 6.006342172622680664e-02 -1.579251699149608612e-02 1.241544261574745178e-02 2.034750580787658691e-01 2.211971208453178406e-02 8.620768040418624878e-02 -6.532860547304153442e-02 2.447655498981475830e-01 1.645914614200592041e-01 -2.133235633373260498e-01
1.089885607361793518e-01 4.727298393845558167e-02 -3.353275060653686523e-01 1.791787296533584595e-01 -7.805203646421432495e-02 1.844605952501296997e-01 -8.002075552940368652e-02 3.312552813440561295e-03 3.403336449991911650e-04 3.769178390502929688e-01 -1.665112525224685669e-01 -2.757453024387359619e-01 -2.995010316371917725e-01 4.363161325454711914e-02 -6.491452921181917191e-03 -2.073312252759933472e-01 -2.008552849292755127e-01 -1.028038933873176575e-01 1.778195202350616455e-01 6.334857642650604248e-02 1.407165527343750000e-01 4.547180607914924622e-02 -8.518720418214797974e-02 -2.268005758523941040e-01 6.442184746265411377e-02 9.457901120185852051e-03 1.472276449203491211e-01 3.809021115303039551e-01 7.807099819183349609e-02 1.117731705307960510e-01 5.957911163568496704e-02 -2.325834333896636963e-01
-3.172533959150314331e-02 2.643974311649799347e-02 -1.355075389146804810e-01 4.534608125686645508e-01 3.378802537918090820e-01 -1.512232050299644470e-02 5.068115890026092529e-02 -3.865528851747512817e-02 3.882745280861854553e-02 2.459992915391921997e-01 -2.152558118104934692e-01 1.705165207386016846e-01 -4.021639004349708557e-02 1.520831137895584106e-01 1.921352893114089966e-01 -8.224721997976303101e-02 -3.054648265242576599e-02 -8.460637181997299194e-02 2.453061193227767944e-02 3.017657101154327393e-01 1.090609356760978699e-01 3.655910864472389221e-02 -1.663156598806381226e-01 -3.091156482696533203e-01 6.735938787460327148e-02 1.688429266214370728e-01 2.557226121425628662e-01 1.786566227674484253e-01 -2.246599346399307251e-01 6.788970530033111572e-02 9.981796145439147949e-02 -1.356013417243957520e-01
6.554475426673889160e-02 1.344510316848754883e-01 -8.643299341201782227e-02 -7.606613636016845703e-02 1.801334470510482788e-01 -4.352251067757606506e-02 -1.037915125489234924e-01 2.315476089715957642e-01 -2.093859463930130005e-01 -8.412770926952362061e-02 8.891933411359786987e-02 1.280786469578742981e-03 -3.703626692295074463e-01 -3.875730326399207115e-03 -2.713006734848022461e-01 -2.380055189132690430e-01 7.863168418407440186e-02 -2.438538819551467896e-01 4.009477049112319946e-02 4.952574372291564941e-01 5.390188097953796387e-02 1.557399183511734009e-01 -9.844896197319030762e-02 -5.096169561147689819e-02 1.668272316455841064e-01 2.056221067905426025e-01 1.988854110240936279e-01 7.369650155305862427e-02 9.980409592390060425e-02 7.971850782632827759e-02 1.515127718448638916e-01 1.817229837179183960e-01
2.567556127905845642e-02 1.194704920053482056e-01 -4.470731914043426514e-01 2.445105165243148804e-01 1.698664277791976929e-01 2.428702563047409058e-01 2.897788286209106445e-01 1.973805576562881470e-01 -1.633977144956588745e-01 3.362987339496612549e-01 -8.234681934118270874e-02 -1.850402504205703735e-01 -3.260643184185028076e-01 1.161928921937942505e-01 3.753338754177093506e-02 -4.626973997801542282e-03 5.455626547336578369e-02 -5.004770308732986450e-02 -9.561588056385517120e-03 3.108884766697883606e-02 -1.517956852912902832e-01 -6.038423255085945129e-02 -6.104063708335161209e-03 -2.001862376928329468e-01 -1.931396871805191040e-01 1.588011533021926880e-01 -1.818622276186943054e-02 -1.239523217082023621e-01 -1.021527498960494995e-01 -2.882199175655841827e-02 -3.241721540689468384e-02 -2.206794619560241699e-01
1.069312542676925659e-01 3.181500732898712158e-01 -1.360939443111419678e-01 2.039179801940917969e-01 -1.242586970329284668e-01 3.549300506711006165e-02 -8.065681159496307373e-02 -1.292710751295089722e-02 -2.025834023952484131e-01 3.091265074908733368e-02 -2.172451615333557129e-01 -1.806542426347732544e-01 -1.103754490613937378e-01 -1.315411031246185303e-01 1.311663910746574402e-02 -5.148035660386085510e-02 -1.137571707367897034e-01 -2.764192223548889160e-01 1.277877390384674072e-01 1.635217070579528809e-01 3.563606142997741699e-01 -7.815961539745330811e-02 -1.240329444408416748e-01 1.351014226675033569e-01 8.528655394911766052e-03 2.091839611530303955e-01 8.997943252325057983e-02 1.082216352224349976e-01 2.677683718502521515e-02 2.793643474578857422e-01 -2.419115453958511353e-01 -3.868554830551147461e-01
-1.727317124605178833e-01 1.085286885499954224e-01 -1.128138974308967590e-01 3.024738430976867676e-01 8.660773187875747681e-02 8.104991167783737183e-02 2.178601920604705811e-02 2.029837518930435181e-01 -2.076894491910934448e-01 8.065189421176910400e-02 2.878850400447845459e-01 3.051453530788421631e-01 -2.485019862651824951e-01 1.819146871566772461e-01 6.873867660760879517e-02 -2.411699481308460236e-02 -5.729028582572937012e-02 -9.758883714675903320e-02 9.000527858734130859e-02 3.228008747100830078e-01 2.678874731063842773e-01 1.612400859594345093e-01 1.705679483711719513e-02 6.493067741394042969e-02 -7.691387087106704712e-02 1.193723306059837341e-01 3.703837692737579346e-01 -5.918511003255844116e-02 -1.299486011266708374e-01 -1.268417090177536011e-01 -2.267417013645172119e-01 4.593145102262496948e-03
5.634376406669616699e-02 1.392021030187606812e-01 -1.365358084440231323e-01 -8.606720715761184692e-02 1.264894008636474609e-01 -6.318924576044082642e-02 -3.125553429126739502e-01 1.708293259143829346e-01 -2.964718639850616455e-01 -3.995553404092788696e-02 -5.688719451427459717e-02 -8.896500617265701294e-02 -2.249993979930877686e-01 6.038694828748703003e-02 -1.803985387086868286e-01 -2.725712954998016357e-01 -5.749215558171272278e-02 -1.565792858600616455e-01 6.894231587648391724e-02 3.673107028007507324e-01 1.031056717038154602e-01 1.982951462268829346e-01 -1.440666429698467255e-02 1.508496850728988647e-01 2.371432781219482422e-01 1.414309144020080566e-01 2.007159888744354248e-01 2.987413108348846436e-01 1.853939890861511230e-01 -9.124299511313438416e-03 -8.134376257658004761e-02 2.356442809104919434e-01
-1.655530333518981934e-01 2.347363233566284180e-01 1.729212515056133270e-02 1.139331981539726257e-01 2.037667334079742432e-01 6.307492405176162720e-02 8.251387625932693481e-03 1.279800534248352051e-01 -1.449576616287231445e-01 3.208061754703521729e-01 5.784454569220542908e-02 1.018616184592247009e-01 -2.132038772106170654e-01 1.797433495521545410e-01 -1.322579830884933472e-01 -5.786593630909919739e-02 -6.928170472383499146e-02 -4.134780168533325195e-02 1.639947742223739624e-01 7.456855475902557373e-02 3.510045632719993591e-02 -1.336487084627151489e-01 -2.265778630971908569e-01 -3.971804380416870117e-01 2.897143363952636719e-01 -4.517029970884323120e-02 3.719388321042060852e-02 3.316813111305236816e-01 6.823397125117480755e-04 4.291031137108802795e-02 -2.127350121736526489e-01 -3.072341084480285645e-01
-2.257646471261978149e-01 -1.142333913594484329e-02 -2.990876734256744385e-01 3.314287662506103516e-01 1.862078607082366943e-01 -2.241308987140655518e-01 -8.121395856142044067e-02 1.100818067789077759e-01 2.552815973758697510e-01 2.012527287006378174e-01 -2.580854296684265137e-01 -1.718092523515224457e-02 -1.123144254088401794e-01 6.470292806625366211e-02 3.514939919114112854e-02 -2.013064473867416382e-01 -1.109668985009193420e-02 4.304486140608787537e-02 2.569720149040222168e-01 3.517199754714965820e-01 2.441434711217880249e-01 -9.706418029963970184e-03 -1.519135534763336182e-01 -1.411243826150894165e-01 9.975443780422210693e-02 2.839643061161041260e-01 1.051875054836273193e-01 8.300248533487319946e-02 -2.272127382457256317e-02 6.134736165404319763e-02 -1.258920878171920776e-03 -8.724018931388854980e-02
-3.965217620134353638e-02 6.575845181941986084e-02 -3.207885921001434326e-01 2.335184067487716675e-01 -9.301414340734481812e-02 -3.236743211746215820e-01 -4.932040348649024963e-02 4.401058703660964966e-02 -4.446253553032875061e-02 4.735005199909210205e-01 5.592848733067512512e-02 -6.943595409393310547e-02 -1.004498004913330078e-01 1.048358972184360027e-03 1.986885070800781250e-02 -2.311076521873474121e-01 -8.024088293313980103e-02 -6.673654913902282715e-02 3.042205274105072021e-01 1.634335368871688843e-01 2.469033300876617432e-01 5.756041780114173889e-02 7.093054056167602539e-02 -1.922978609800338745e-01 1.412521451711654663e-01 1.171214580535888672e-01 -1.102502718567848206e-01 3.090497255325317383e-01 8.126565068960189819e-02 8.779799193143844604e-02 1.130152940750122070e-01 1.264786422252655029e-01
3.564679622650146484e-02 2.975683510303497314e-01 7.542833685874938965e-03 2.420447021722793579e-01 -4.627190157771110535e-02 1.244806963950395584e-02 1.566496640443801880e-01 1.685377508401870728e-01 -1.952071934938430786e-01 1.424498707056045532e-01 -2.678313106298446655e-02 -9.505484998226165771e-02 5.516124889254570007e-02 -1.105052791535854340e-02 -2.236455082893371582e-01 -1.840192377567291260e-01 2.438060566782951355e-02 -4.057569503784179688e-01 2.212644070386886597e-01 2.720558941364288330e-01 4.578403830528259277e-01 -1.111046783626079559e-02 3.090762300416827202e-03 7.528629899024963379e-02 -4.445998370647430420e-02 4.512006789445877075e-02 2.257483750581741333e-01 1.401672512292861938e-02 1.667397320270538330e-01 1.963087171316146851e-01 -2.964920364320278168e-02 -1.228419616818428040e-01
-2.120082080364227295e-01 9.266693890094757080e-02 -2.883237600326538086e-01 3.619815409183502197e-01 1.170989498496055603e-01 1.094464864581823349e-02 1.861331053078174591e-02 8.688101172447204590e-02 7.181014865636825562e-02 2.967772185802459717e-01 -1.999742910265922546e-02 3.128723055124282837e-02 -7.020390778779983521e-02 2.374416589736938477e-01 -1.828031986951828003e-01 -2.085596621036529541e-01 -8.906175196170806885e-02 -1.094901189208030701e-01 3.435894474387168884e-02 2.384893894195556641e-01 9.011499583721160889e-03 8.691700547933578491e-02 -8.694549649953842163e-02 -4.010878801345825195e-01 2.599204480648040771e-01 -3.788654506206512451e-02 2.112405002117156982e-01 1.340077351778745651e-02 -4.447181709110736847e-03 1.740330755710601807e-01 -9.725336730480194092e-02 -2.648355662822723389e-01
1.557408738881349564e-02 3.905608057975769043e-01 -5.691144242882728577e-02 2.150812298059463501e-01 2.547360956668853760e-02 1.232853755354881287e-01 2.400324866175651550e-02 4.055008888244628906e-01 -9.967263787984848022e-02 1.472705751657485962e-01 1.091170161962509155e-01 4.005113616585731506e-02 -2.766708135604858398e-01 2.796692252159118652e-01 -2.715603709220886230e-01 -6.481332331895828247e-02 -1.033766716718673706e-01 -5.323352664709091187e-02 9.116245061159133911e-02 -3.272712929174304008e-03 -5.296121165156364441e-02 -3.481124639511108398e-01 1.137770712375640869e-02 -7.192306220531463623e-02 -1.190472301095724106e-02 1.173268109560012817e-01 7.652568630874156952e-03 -3.863674029707908630e-02 -2.340619266033172607e-01 8.752257563173770905e-03 -1.707712709903717041e-01 -2.973378300666809082e-01
-7.243878394365310669e-02 -2.578116720542311668e-03 -4.748553633689880371e-01 7.783003896474838257e-02 1.198538318276405334e-01 2.148089371621608734e-02 -1.692744344472885132e-01 1.798142492771148682e-01 1.012698188424110413e-01 4.743289053440093994e-01 1.552593801170587540e-02 8.104307949542999268e-02 -1.951353549957275391e-01 1.824315786361694336e-01 -1.935687810182571411e-01 -1.592612415552139282e-01 -4.169571772217750549e-02 -1.255317591130733490e-02 7.939879596233367920e-02 1.699537187814712524e-01 1.617265678942203522e-02 -1.646929085254669189e-01 -7.284657657146453857e-02 -1.168608069419860840e-01 1.859396845102310181e-01 -7.278057187795639038e-02 5.389784276485443115e-02 2.403129935264587402e-01 4.047203809022903442e-02 5.720047280192375183e-02 -1.980443894863128662e-01 -2.881886363029479980e-01
-1.639698296785354614e-01 1.888310015201568604e-01 -3.483685255050659180e-01 2.648804187774658203e-01 3.694051802158355713e-01 3.566121757030487061e-01 -7.717722654342651367e-02 1.400200128555297852e-01 -1.397642046213150024e-01 -5.804893374443054199e-02 2.178359404206275940e-02 6.057735998183488846e-03 -8.241505175828933716e-02 -8.951506763696670532e-02 -1.679226905107498169e-01 -1.315522491931915283e-01 -8.495771884918212891e-02 -3.753784000873565674e-01 1.013183519244194031e-01 1.682193875312805176e-01 -6.271016597747802734e-02 -7.059383392333984375e-02 9.021048992872238159e-02 1.110186278820037842e-01 -7.331860810518264771e-02 2.554302215576171875e-01 1.746714231558144093e-03 1.772817671298980713e-01 -7.562636397778987885e-03 -1.770144551992416382e-01 1.125770956277847290e-01 -1.040664911270141602e-01
-1.511822342872619629e-01 1.001313030719757080e-01 -3.041560351848602295e-01 -1.351492106914520264e-01 -8.065165579319000244e-02 -1.197802051901817322e-01 -1.866446584463119507e-01 2.073000073432922363e-01 -4.680721759796142578e-01 1.511678695678710938e-01 -5.825854092836380005e-02 2.444335371255874634e-01 -3.133051991462707520e-01 -1.311861574649810791e-01 1.394393295049667358e-01 8.887315541505813599e-02 -1.363925635814666748e-02 1.170116215944290161e-01 1.277296096086502075e-01 2.812342345714569092e-01 -7.422672957181930542e-02 -4.853991791605949402e-02 -1.492195129394531250e-01 -1.720532625913619995e-01 6.357437372207641602e-02 3.069558739662170410e-02 1.625266820192337036e-01 2.439066767692565918e-01 -1.447413265705108643e-01 -1.623412221670150757e-01 -4.312444478273391724e-02 2.845450490713119507e-02
-1.483766138553619385e-01 6.782259792089462280e-02 -1.555466800928115845e-01 9.951836429536342621e-03 1.336988061666488647e-01 -1.453529596328735352e-01 1.127059981226921082e-01 2.842459678649902344e-01 -3.249995410442352295e-01 6.140382960438728333e-02 -1.162241920828819275e-01 -3.511307761073112488e-02 -3.620632365345954895e-02 7.358690351247787476e-02 -4.644233584403991699e-01 6.682675331830978394e-02 -7.507083564996719360e-02 -1.813206672668457031e-01 3.004983663558959961e-01 1.188917309045791626e-01 2.465643882751464844e-01 5.894327908754348755e-02 -2.353795170783996582e-01 -2.821849659085273743e-02 -6.206084415316581726e-02 -2.728140912950038910e-02 2.275114059448242188e-01 2.487445026636123657e-01 1.267322599887847900e-01 2.582702040672302246e-01 -1.132328808307647705e-02 -3.214231133460998535e-02
-1.634134501218795776e-01 -8.235543966293334961e-02 -2.295251190662384033e-01 2.571197748184204102e-01 1.600065082311630249e-01 -4.299913346767425537e-01 7.414703071117401123e-02 3.068614602088928223e-01 5.482384189963340759e-02 1.175390928983688354e-01 -6.614984571933746338e-02 1.347261965274810791e-01 -3.974633514881134033e-01 2.245127558708190918e-01 -1.660717725753784180e-01 -1.194179207086563110e-01 -1.571237742900848389e-01 -7.355999946594238281e-02 1.890861429274082184e-02 1.872379034757614136e-01 1.060286685824394226e-01 -8.134698867797851562e-02 -1.384158283472061157e-01 -1.959849298000335693e-01 5.811097845435142517e-02 2.204862982034683228e-01 -5.118057876825332642e-02 -6.463306955993175507e-03 -3.522995486855506897e-02 -2.116689682006835938e-01 -7.813547551631927490e-02 1.574215106666088104e-02
-1.489944607019424438e-01 3.360172212123870850e-01 -1.571778953075408936e-01 1.573976576328277588e-01 8.751949667930603027e-02 2.700465023517608643e-01 -7.608520239591598511e-02 2.280793190002441406e-01 -3.448375463485717773e-01 8.891844749450683594e-02 -9.792184829711914062e-02 1.116822659969329834e-01 -1.565734148025512695e-01 2.029161006212234497e-01 -2.127328664064407349e-01 5.122518911957740784e-02 -2.561893463134765625e-01 2.344947904348373413e-01 1.375602930784225464e-01 9.964787960052490234e-02 1.560728549957275391e-01 1.993915736675262451e-01 6.072371080517768860e-02 -9.324482828378677368e-02 2.204928919672966003e-02 4.363983869552612305e-02 2.327147722244262695e-01 1.357437521219253540e-01 -1.772208213806152344e-01 2.218302339315414429e-01 1.786377280950546265e-01 -3.314103558659553528e-02
-5.061750859022140503e-02 2.455658763647079468e-01 -1.752116084098815918e-01 3.141431212425231934e-01 2.057648897171020508e-01 -6.558592617511749268e-02 -5.136248096823692322e-02 9.489418566226959229e-02 6.180213764309883118e-02 1.757980883121490479e-01 -6.719556450843811035e-02 1.611299067735671997e-01 -2.029285579919815063e-01 -1.589020788669586182e-01 1.118359938263893127e-01 -1.162931844592094421e-01 3.037551417946815491e-02 -6.149914860725402832e-02 2.759558856487274170e-01 2.555650770664215088e-01 -1.582275331020355225e-01 5.584276467561721802e-02 2.114471048116683960e-02 -2.583407163619995117e-01 1.305373478680849075e-02 2.302441298961639404e-01 4.601677060127258301e-01 1.367838382720947266e-01 1.293381154537200928e-01 1.885832101106643677e-01 9.256942570209503174e-02 -7.604985684156417847e-02
-3.446007668972015381e-01 1.129391044378280640e-01 -1.478392183780670166e-01 -1.901597976684570312e-01 -3.665585070848464966e-02 -3.215958476066589355e-01 -1.223119720816612244e-02 2.129338234663009644e-01 -3.083576261997222900e-01 2.279576361179351807e-01 1.142887324094772339e-01 1.215183809399604797e-01 -2.456125020980834961e-01 -3.544108197093009949e-02 -9.179446101188659668e-02 1.020549684762954712e-01 -1.047204583883285522e-01 1.654225587844848633e-01 1.649881154298782349e-01 8.042205125093460083e-02 2.265614569187164307e-01 4.382818192243576050e-02 -1.012110784649848938e-01 1.251613050699234009e-01 -2.050514332950115204e-02 2.525306046009063721e-01 1.883995234966278076e-01 3.396999835968017578e-01 -1.650779857300221920e-03 -3.795320913195610046e-02 -1.339069753885269165e-01 1.388613581657409668e-01
1.926362216472625732e-01 2.906518280506134033e-01 -9.221471846103668213e-02 6.590557843446731567e-02 1.133083403110504150e-01 1.175183337181806564e-02 -1.762412190437316895e-01 1.702994406223297119e-01 -1.718976497650146484e-01 2.479395717382431030e-01 -1.126328185200691223e-01 1.164701301604509354e-02 -9.212132543325424194e-02 -2.941093407571315765e-02 -1.261682063341140747e-02 -1.341656446456909180e-01 1.920242011547088623e-01 -4.035630226135253906e-01 3.142054975032806396e-01 1.664967238903045654e-01 7.731205224990844727e-02 -2.953258156776428223e-01 -2.063809633255004883e-01 1.960760951042175293e-01 1.659446805715560913e-01 1.877403855323791504e-01 -4.835541173815727234e-02 2.800584435462951660e-01 8.166741579771041870e-02 9.686935693025588989e-02 3.379102796316146851e-02 2.093420596793293953e-03
1.446773018687963486e-02 1.345612108707427979e-01 -3.546739518642425537e-01 -8.375575393438339233e-02 -2.863381616771221161e-02 -1.704802215099334717e-01 -1.392747014760971069e-01 -4.745528474450111389e-02 -2.512434422969818115e-01 8.388411998748779297e-02 4.815735295414924622e-02 1.275585405528545380e-02 -1.794068068265914917e-01 8.871742337942123413e-02 2.050474137067794800e-01 2.243233099579811096e-02 1.995508372783660889e-01 -2.640710026025772095e-02 1.345687806606292725e-01 1.211512461304664612e-01 3.295199573040008545e-02 -1.119204163551330566e-01 -1.566755026578903198e-02 -2.583625614643096924e-01 1.118664816021919250e-01 3.170097172260284424e-01 2.792479097843170166e-01 1.115260720252990723e-01 -2.587006688117980957e-01 3.593439757823944092e-01 -2.810973674058914185e-02 -2.964988946914672852e-01
-3.261535614728927612e-02 3.415750563144683838e-01 -1.647134721279144287e-01 1.013443171977996826e-01 3.310213610529899597e-02 4.292064160108566284e-02 -1.685987263917922974e-01 4.692256152629852295e-01 -6.078938022255897522e-02 4.722786694765090942e-02 1.611835695803165436e-02 -8.414591103792190552e-02 -2.140201032161712646e-01 2.818279862403869629e-01 1.364302635192871094e-01 7.755143195390701294e-02 9.837949275970458984e-02 -8.403553068637847900e-02 2.023775428533554077e-01 1.907117664813995361e-01 -9.037653356790542603e-02 1.863245069980621338e-01 2.970136888325214386e-02 2.163587883114814758e-02 5.624679848551750183e-03 -3.493261057883501053e-03 2.408188134431838989e-01 2.441634386777877808e-01 1.420105397701263428e-01 2.966037094593048096e-01 -1.563032343983650208e-02 -2.566291391849517822e-01
5.910971667617559433e-03 6.562922894954681396e-02 -2.299909740686416626e-01 -8.427927643060684204e-02 1.873875856399536133e-01 -7.082085311412811279e-02 -8.169430494308471680e-02 1.079486683011054993e-03 -2.119571119546890259e-01 -1.019945070147514343e-01 -2.711330354213714600e-01 -3.127931430935859680e-02 -3.019615709781646729e-01 3.569280803203582764e-01 -6.312765181064605713e-02 -6.146300584077835083e-02 7.405810058116912842e-02 -8.725465089082717896e-02 3.001970350742340088e-01 3.101161420345306396e-01 6.379924714565277100e-02 1.738419383764266968e-01 2.010697275400161743e-01 -3.775924071669578552e-02 -2.138052880764007568e-01 -1.339904963970184326e-01 1.158895418047904968e-01 2.422215193510055542e-01 1.859762333333492279e-02 2.132304906845092773e-01 -2.497165352106094360e-01 -1.149744838476181030e-01
1.398661434650421143e-01 2.677587866783142090e-01 -3.645007312297821045e-01 8.433483541011810303e-02 -1.685142070055007935e-01 -1.742073707282543182e-02 2.056531235575675964e-02 1.217199191451072693e-01 -1.587463319301605225e-01 1.056259647011756897e-01 -5.441075190901756287e-02 2.554231695830821991e-02 -2.401095479726791382e-01 2.596279606223106384e-02 -1.214668676257133484e-01 -3.464478999376296997e-02 1.193584129214286804e-01 -1.300456672906875610e-01 5.697814375162124634e-02 2.078047543764114380e-01 -2.204347848892211914e-01 1.232298389077186584e-01 -2.848727405071258545e-01 -6.975381076335906982e-02 6.498474627733230591e-03 2.171002924442291260e-01 -3.584528714418411255e-02 5.228996276855468750e-01 1.251214146614074707e-01 2.598523162305355072e-02 -2.109861969947814941e-01 -2.160676568746566772e-02
4.759749770164489746e-02 2.069804444909095764e-02 -2.561687231063842773e-01 1.004502847790718079e-01 2.294114977121353149e-01 2.861051633954048157e-02 -1.281166225671768188e-01 1.909422427415847778e-01 -3.569359481334686279e-01 1.808468550443649292e-01 6.266365200281143188e-02 -7.009562104940414429e-02 -1.498802900314331055e-01 3.083538450300693512e-02 1.657169312238693237e-01 -5.026729777455329895e-02 1.275893747806549072e-01 -6.228121370077133179e-02 3.014928102493286133e-01 2.780535221099853516e-01 4.597607627511024475e-02 9.524470567703247070e-02 2.568769156932830811e-01 -1.189557611942291260e-01 1.858152151107788086e-01 2.474542856216430664e-01 2.848241627216339111e-01 4.210994392633438110e-02 5.074954777956008911e-02 -2.421672642230987549e-01 -9.852825850248336792e-02 2.522718906402587891e-01
-1.885498166084289551e-01 2.270341617986559868e-03 -2.761793434619903564e-01 2.538558244705200195e-01 2.090917229652404785e-01 -3.941530585289001465e-01 3.068811260163784027e-02 1.968188583850860596e-01 -7.400417700409889221e-03 6.399692595005035400e-02 -2.264236100018024445e-02 1.238649040460586548e-01 -2.806651890277862549e-01 1.127894446253776550e-01 -1.010836064815521240e-01 8.968206495046615601e-02 2.861201763153076172e-02 -2.253398150205612183e-01 -3.220539912581443787e-02 -1.012591496109962463e-01 8.711472153663635254e-02 8.379759639501571655e-02 9.916320443153381348e-02 -5.202057585120201111e-02 2.285099476575851440e-01 5.710953474044799805e-02 1.973040997982025146e-01 2.269499301910400391e-01 -3.557603359222412109e-01 1.232613623142242432e-02 2.979131340980529785e-01 -6.155533716082572937e-02
1.270277947187423706e-01 2.581607401371002197e-01 1.711608618497848511e-01 1.953257471323013306e-01 2.187223732471466064e-01 1.318090409040451050e-01 -6.428811699151992798e-02 -1.374159008264541626e-01 -2.782022356986999512e-01 1.932604908943176270e-01 -1.742990612983703613e-01 7.045169919729232788e-02 -2.449214905500411987e-01 5.982119590044021606e-02 -1.012948155403137207e-01 -4.464371874928474426e-02 -6.343387812376022339e-02 -3.505488932132720947e-01 9.179545193910598755e-02 1.441387087106704712e-01 6.276386976242065430e-02 -3.069856390357017517e-02 -2.020196467638015747e-01 -3.454022109508514404e-01 6.506736576557159424e-02 9.863723814487457275e-02 -5.356625188142061234e-03 2.291989475488662720e-01 4.677345603704452515e-02 1.953852325677871704e-01 -9.761428087949752808e-02 -3.132227361202239990e-01
-1.147562265396118164e-01 -4.926955327391624451e-02 -1.950418651103973389e-01 1.600422263145446777e-01 8.299732208251953125e-02 3.081175684928894043e-02 -3.577635288238525391e-01 2.137375622987747192e-01 -3.536686003208160400e-01 1.241677179932594299e-01 1.716520637273788452e-01 1.495222449302673340e-01 -3.007753789424896240e-01 -1.906370818614959717e-01 1.879920810461044312e-02 -8.401913195848464966e-02 8.492360264062881470e-02 -1.031652688980102539e-01 3.851142823696136475e-01 7.675654441118240356e-02 1.835788339376449585e-01 1.147098392248153687e-01 1.662477403879165649e-01 -1.836662441492080688e-01 1.854028850793838501e-01 3.026792779564857483e-02 6.004979461431503296e-02 -9.620974957942962646e-02 -1.192177832126617432e-01 -1.689554154872894287e-01 -1.265034228563308716e-01 1.596417725086212158e-01
-4.944412037730216980e-02 2.810242474079132080e-01 -1.176145896315574646e-01 1.856683194637298584e-01 2.476074993610382080e-01 6.064346432685852051e-02 -4.316105693578720093e-02 1.379586011171340942e-01 -2.382320910692214966e-01 -8.135441690683364868e-02 3.035165965557098389e-01 2.052975632250308990e-02 -3.934786021709442139e-01 2.703575193881988525e-01 -9.995100647211074829e-02 -6.992737948894500732e-02 -1.092473044991493225e-01 -1.526723355054855347e-01 1.757739186286926270e-01 3.138283491134643555e-01 2.693379223346710205e-01 1.105763018131256104e-01 7.370762526988983154e-02 6.931217014789581299e-02 5.135592445731163025e-02 -7.371759414672851562e-02 -6.616681814193725586e-02 -1.460262984037399292e-01 8.323290199041366577e-02 2.588210105895996094e-01 1.316594146192073822e-02 1.348271071910858154e-01
-3.071692287921905518e-01 6.338153034448623657e-02 -4.672220945358276367e-01 1.406644582748413086e-01 -2.629561349749565125e-03 5.188934877514839172e-02 1.439384669065475464e-01 -3.088463470339775085e-02 -6.063124909996986389e-02 7.200004160404205322e-02 -5.929202213883399963e-02 -2.026066035032272339e-01 -2.268985658884048462e-01 -8.289955556392669678e-02 -2.281916886568069458e-01 2.083838582038879395e-01 -1.209741756319999695e-01 -2.382442355155944824e-02 1.749108582735061646e-01 9.665266424417495728e-02 2.963396906852722168e-01 5.269214883446693420e-02 1.233439147472381592e-02 -2.769738435745239258e-01 -2.384695857763290405e-01 1.013321280479431152e-01 1.058519035577774048e-01 1.926712989807128906e-01 -1.803244501352310181e-01 1.458032578229904175e-01 7.708876393735408783e-03 -2.000094503164291382e-01
2.100016176700592041e-01 3.122648000717163086e-01 -1.093777343630790710e-01 3.553147017955780029e-01 3.081145286560058594e-01 1.768426001071929932e-01 1.790600866079330444e-01 2.892908453941345215e-01 -5.344190075993537903e-02 1.568779349327087402e-01 -5.396300554275512695e-02 -4.864393919706344604e-02 -3.188632726669311523e-01 2.366128861904144287e-01 -6.517955660820007324e-02 2.671242132782936096e-02 -1.602400392293930054e-01 -1.131181269884109497e-01 9.369843453168869019e-02 1.209453344345092773e-01 -1.070693060755729675e-01 -1.090283915400505066e-01 1.945466846227645874e-01 8.731687813997268677e-02 -1.990845948457717896e-01 1.693541705608367920e-01 1.398505866527557373e-01 1.716661155223846436e-01 -5.562955886125564575e-02 -4.039304330945014954e-02 1.723554730415344238e-01 1.931681670248508453e-02
-1.896387897431850433e-02 3.818058967590332031e-01 -2.410162836313247681e-01 3.060448467731475830e-01 3.461974859237670898e-01 4.948078840970993042e-02 9.841387718915939331e-02 1.687396168708801270e-01 9.262711554765701294e-02 1.930751949548721313e-01 -1.898521184921264648e-01 -1.850006729364395142e-01 -2.802157402038574219e-01 2.030533254146575928e-01 2.828148193657398224e-02 -6.102203577756881714e-02 -1.897971481084823608e-01 -6.013911589980125427e-02 5.812605377286672592e-03 -1.815033853054046631e-01 1.756460070610046387e-01 -5.686001107096672058e-02 1.273650377988815308e-01 -1.066999062895774841e-01 2.209934592247009277e-01 1.449291110038757324e-01 -1.980799809098243713e-02 -2.981308847665786743e-02 -7.692378014326095581e-02 2.246513962745666504e-01 1.542287766933441162e-01 -1.250885128974914551e-01
-8.387936651706695557e-02 2.425511553883552551e-02 -1.207544058561325073e-01 1.942974030971527100e-01 2.531847655773162842e-01 -2.965986132621765137e-01 -1.804754436016082764e-01 1.673449575901031494e-01 -8.168599754571914673e-02 2.189528346061706543e-01 8.971961215138435364e-03 1.487410962581634521e-01 -4.854328930377960205e-01 -9.602119028568267822e-02 -9.770910441875457764e-02 -2.203342914581298828e-01 -3.810826316475868225e-02 -1.309298127889633179e-01 -6.767414743080735207e-04 -2.187752537429332733e-02 2.986163496971130371e-01 -2.262388169765472412e-01 -1.019619628787040710e-01 -1.154604330658912659e-01 -1.669529676437377930e-01 -4.731514677405357361e-02 2.898176908493041992e-01 -8.318760991096496582e-02 -1.550078690052032471e-01 1.163680851459503174e-01 7.402656972408294678e-02 -1.961121521890163422e-02
1.087120324373245239e-01 5.362701043486595154e-02 -3.442955613136291504e-01 1.990590617060661316e-02 1.728770583868026733e-01 -5.689526721835136414e-02 -9.009739011526107788e-02 1.419600248336791992e-01 -4.575207456946372986e-02 2.901835441589355469e-01 2.556259036064147949e-01 1.920410096645355225e-01 -5.792392045259475708e-02 1.419389247894287109e-01 -2.578497827053070068e-01 -4.525484517216682434e-02 -3.038031160831451416e-01 -3.865487128496170044e-02 1.407176107168197632e-01 2.247716784477233887e-01 1.157038211822509766e-01 -2.288198918104171753e-01 6.725682318210601807e-02 -3.229130208492279053e-01 7.407127320766448975e-02 7.012886554002761841e-02 2.549025043845176697e-02 1.037413030862808228e-01 9.979286231100559235e-03 1.267810612916946411e-01 -2.124419957399368286e-01 -3.203715980052947998e-01
-3.879088442772626877e-03 2.204091995954513550e-01 -1.684466004371643066e-01 6.076179444789886475e-02 -8.163346350193023682e-02 1.070430874824523926e-01 -2.353934012353420258e-02 1.558919250965118408e-01 -2.907710969448089600e-01 9.770179539918899536e-02 2.227019816637039185e-01 -1.025660112500190735e-01 -3.043763041496276855e-01 6.049132347106933594e-02 -3.181942701339721680e-01 5.301350727677345276e-02 -5.673397332429885864e-02 -1.745445877313613892e-01 2.537494599819183350e-01 3.270974457263946533e-01 1.848958879709243774e-01 2.896037697792053223e-01 7.496418058872222900e-02 2.173007279634475708e-01 -1.405263692140579224e-01 8.066095411777496338e-02 7.174853980541229248e-02 2.099528610706329346e-01 -1.257970929145812988e-01 -1.980879902839660645e-01 -3.765325248241424561e-02 1.177395656704902649e-01
4.074636846780776978e-03 1.247994974255561829e-01 -1.752686202526092529e-01 1.519257295876741409e-02 1.945311725139617920e-01 5.807858705520629883e-02 -4.381278529763221741e-02 3.447268307209014893e-01 -4.633044898509979248e-01 -5.288419127464294434e-02 1.040843799710273743e-01 -5.890159867703914642e-03 -1.502338349819183350e-01 7.845224440097808838e-02 -2.164198458194732666e-01 1.206557005643844604e-01 5.634795874357223511e-02 -7.563199102878570557e-02 4.027508795261383057e-01 1.146133840084075928e-01 2.051603794097900391e-01 1.592541635036468506e-01 -2.387877404689788818e-01 -2.594535648822784424e-01 6.152333319187164307e-02 -2.197552621364593506e-01 1.447236537933349609e-01 4.902954399585723877e-02 2.115933969616889954e-02 -1.150944381952285767e-01 -7.170569896697998047e-02 -5.253408104181289673e-02
-4.624837264418601990e-02 2.855602651834487915e-02 -2.458817213773727417e-01 -4.208200052380561829e-02 1.566477119922637939e-01 5.430230870842933655e-03 -1.387334614992141724e-02 3.046553730964660645e-01 -1.133085489273071289e-01 2.766996249556541443e-02 1.053244546055793762e-01 -2.242464385926723480e-02 -3.598170578479766846e-01 -1.080681085586547852e-01 -1.916303783655166626e-01 4.221501350402832031e-01 4.676044732332229614e-02 -1.797446608543395996e-02 1.712746173143386841e-01 3.413926661014556885e-01 1.544223576784133911e-01 1.137065812945365906e-01 2.525704205036163330e-01 -1.024797633290290833e-01 -3.211108222603797913e-02 1.636467874050140381e-01 6.761230528354644775e-02 8.042150735855102539e-02 -1.879729479551315308e-01 -1.501472443342208862e-01 -8.332034945487976074e-02 -2.698650360107421875e-01
-1.437352746725082397e-01 3.093433082103729248e-01 -2.119960635900497437e-01 6.333538889884948730e-02 2.950084023177623749e-02 -2.798483371734619141e-01 1.451374143362045288e-01 1.239601820707321167e-01 8.781539648771286011e-02 5.501996353268623352e-02 2.760563492774963379e-01 2.308419197797775269e-01 -1.890984922647476196e-01 2.996552288532257080e-01 -9.260439872741699219e-02 -1.549680083990097046e-01 4.948678985238075256e-02 -2.592419087886810303e-01 -2.701801434159278870e-02 3.547071665525436401e-02 2.166890650987625122e-01 1.113093644380569458e-01 2.041703119175508618e-04 -6.778913736343383789e-02 2.012890726327896118e-01 3.296210169792175293e-01 3.207737579941749573e-02 2.185132354497909546e-01 -2.551173865795135498e-01 -1.022202149033546448e-01 6.324870884418487549e-02 8.740400522947311401e-02
7.988114655017852783e-02 2.871403396129608154e-01 -1.219932883977890015e-01 1.160034984350204468e-01 -1.900962591171264648e-01 -3.171414434909820557e-01 1.177833378314971924e-01 3.855843245983123779e-01 8.650889247655868530e-02 2.773961722850799561e-01 -5.077467858791351318e-02 -5.545565858483314514e-02 -3.248780369758605957e-01 3.061331510543823242e-01 -2.988377809524536133e-01 4.020740836858749390e-02 -1.590378880500793457e-01 -1.691765189170837402e-01 1.498973220586776733e-01 2.176155894994735718e-01 2.419700846076011658e-02 -2.156602442264556885e-01 -8.721528202295303345e-02 -3.708006441593170166e-02 3.756015002727508545e-02 8.475249260663986206e-02 7.333228364586830139e-03 8.525191992521286011e-02 -2.774120122194290161e-02 -1.988773234188556671e-02 -1.289595756679773331e-02 7.895827293395996094e-02
-5.341760441660881042e-02 1.795860752463340759e-02 -4.599787890911102295e-01 1.466981917619705200e-01 7.055176049470901489e-02 -3.420514762401580811e-01 1.882486641407012939e-01 4.491734802722930908e-01 1.102244760841131210e-02 2.393629103899002075e-01 1.230963692069053650e-01 6.979489699006080627e-03 -1.823300272226333618e-01 1.725704595446586609e-02 -9.875992685556411743e-02 5.077477917075157166e-02 -2.361441776156425476e-02 -1.016357094049453735e-01 -1.972855925559997559e-01 -3.005208261311054230e-02 1.530358940362930298e-01 -1.981715559959411621e-01 -1.338115185499191284e-01 -1.464748568832874298e-02 1.527961641550064087e-01 9.744454175233840942e-02 1.055969372391700745e-01 2.802807688713073730e-01 -5.878922715783119202e-02 -7.630028575658798218e-02 -1.202611178159713745e-01 9.080803394317626953e-02
-1.309743821620941162e-01 2.742194533348083496e-01 -1.715657263994216919e-01 5.525941774249076843e-02 1.171385794878005981e-01 -6.323364097625017166e-03 7.130764424800872803e-02 2.921382188796997070e-01 -1.880881488323211670e-01 -2.050438970327377319e-01 1.798874288797378540e-01 9.383460879325866699e-02 -2.772413790225982666e-01 1.365828216075897217e-01 -2.820511460304260254e-01 2.474107891321182251e-01 -1.559795886278152466e-01 -1.355819106101989746e-01 2.678687274456024170e-01 2.728866934776306152e-01 1.828464269638061523e-01 7.392041385173797607e-02 -1.658589541912078857e-01 5.058817937970161438e-02 -1.824131608009338379e-01 1.478942036628723145e-01 5.540284514427185059e-02 -5.820232629776000977e-02 -1.043844968080520630e-01 -2.269132882356643677e-01 -1.845865696668624878e-01 -1.193386502563953400e-02
-3.743031993508338928e-02 3.647734820842742920e-01 -1.783766150474548340e-01 1.194242238998413086e-01 2.117152512073516846e-01 9.863163530826568604e-02 -5.683010444045066833e-02 1.792933344841003418e-01 -2.134156972169876099e-01 -6.670472025871276855e-02 6.480418890714645386e-02 6.975014507770538330e-02 -2.127416878938674927e-01 1.371815055608749390e-01 -7.225725799798965454e-02 -1.267121434211730957e-01 7.070560753345489502e-02 -1.212474331259727478e-01 -1.590828970074653625e-02 2.967450022697448730e-01 3.794870674610137939e-01 1.269187778234481812e-01 -4.798449110239744186e-03 -1.068422570824623108e-02 8.264108002185821533e-02 8.141863346099853516e-02 -4.455038160085678101e-02 1.077719256281852722e-01 -7.807845622301101685e-02 2.457164973020553589e-01 3.360055387020111084e-01 3.322930037975311279e-01
-1.756222397089004517e-01 3.186426460742950439e-01 -1.800451613962650299e-02 2.528118789196014404e-01 1.594485901296138763e-02 1.501412391662597656e-01 5.696722306311130524e-03 2.537845969200134277e-01 -9.387263655662536621e-02 3.778520524501800537e-01 5.534541234374046326e-02 -1.030804663896560669e-01 -1.635990291833877563e-01 4.362213909626007080e-01 -1.557786911725997925e-01 -1.069246530532836914e-01 -7.603905629366636276e-03 -2.708596289157867432e-01 -4.564218595623970032e-02 4.837613925337791443e-02 -1.092064231634140015e-01 -2.143361419439315796e-01 8.924099057912826538e-02 -1.450366675853729248e-01 -5.112292617559432983e-02 2.940647006034851074e-01 2.667778916656970978e-02 6.662597507238388062e-02 -1.575501859188079834e-01 -1.764832437038421631e-02 -1.038566082715988159e-01 -5.704027786850929260e-02
-1.311149634420871735e-02 9.648703783750534058e-02 -1.312854588031768799e-01 9.052526205778121948e-02 -5.227233469486236572e-02 3.207631111145019531e-01 -1.482667177915573120e-01 1.370981186628341675e-01 -2.091814875602722168e-01 2.123799324035644531e-01 -3.692166507244110107e-02 -6.970649212598800659e-02 -3.088199496269226074e-01 7.560035586357116699e-02 -1.141626834869384766e-01 -1.103702113032341003e-01 -1.299701631069183350e-01 -9.399562329053878784e-02 9.523495286703109741e-02 1.140842437744140625e-01 1.698938161134719849e-01 -1.020208448171615601e-01 -1.736657768487930298e-01 -3.053580522537231445e-01 9.031414240598678589e-02 -1.467549987137317657e-02 1.083704456686973572e-01 3.525773882865905762e-01 3.542105853557586670e-02 1.585654318332672119e-01 -3.214650154113769531e-01 -3.356350362300872803e-01
1.328111886978149414e-01 1.614704132080078125e-01 6.189844384789466858e-02 2.071432620286941528e-01 -1.082257181406021118e-02 -2.451101839542388916e-01 -2.478191815316677094e-02 1.172735095024108887e-01 -1.777944564819335938e-01 4.589474797248840332e-01 2.323136180639266968e-01 1.839583814144134521e-01 -1.656765043735504150e-01 -1.362414658069610596e-01 5.376944690942764282e-02 -9.537552483379840851e-03 -1.692734472453594208e-02 -2.249514013528823853e-01 2.488072514533996582e-01 7.648835331201553345e-02 6.373427808284759521e-02 2.519275806844234467e-02 1.396852135658264160e-01 -1.289522200822830200e-01 3.528018668293952942e-02 2.976909577846527100e-01 3.346785008907318115e-01 2.012915909290313721e-01 1.160894799977540970e-02 1.415470242500305176e-01 -6.735178083181381226e-02 1.713392734527587891e-01
-8.639021962881088257e-02 6.346581876277923584e-02 -4.554150700569152832e-01 -1.012633144855499268e-01 8.329455554485321045e-02 2.849190533161163330e-01 -1.469962298870086670e-01 1.804734468460083008e-01 -2.169980108737945557e-01 2.739802896976470947e-01 -7.420405745506286621e-02 -1.470014601945877075e-01 -1.892937719821929932e-01 1.905895918607711792e-01 -7.039909064769744873e-02 -1.388364583253860474e-01 -8.912368863821029663e-02 2.625082433223724365e-02 1.698017567396163940e-01 2.146124690771102905e-01 1.096261739730834961e-01 7.583197951316833496e-02 1.565300375223159790e-01 2.501244544982910156e-01 1.102994158864021301e-01 -1.356921494007110596e-01 6.526127457618713379e-02 1.383370012044906616e-01 -7.818048447370529175e-02 3.074489533901214600e-01 7.793355733156204224e-02 -1.840068399906158447e-01
-1.463857293128967285e-01 5.476357415318489075e-02 -7.592935115098953247e-02 2.342419028282165527e-01 2.815381884574890137e-01 -3.864839673042297363e-01 -1.563652902841567993e-01 1.898315995931625366e-01 -1.608010828495025635e-01 1.226806789636611938e-01 -9.679018519818782806e-03 4.145303741097450256e-02 -3.138520717620849609e-01 -1.216850876808166504e-01 -7.048049569129943848e-02 -2.320217937231063843e-01 -1.964818239212036133e-01 -1.992919743061065674e-01 -1.519173681735992432e-01 9.582328051328659058e-02 3.386352658271789551e-01 -1.584224253892898560e-01 -1.263544112443923950e-01 -7.499267905950546265e-02 -9.066409617662429810e-02 -6.675383448600769043e-02 1.454720199108123779e-01 -1.815795004367828369e-01 -2.077890187501907349e-01 6.506612896919250488e-02 -4.782839491963386536e-02 -1.501179784536361694e-01
-1.435675323009490967e-01 2.855816483497619629e-01 -2.726521193981170654e-01 -1.724432259798049927e-01 -2.566126585006713867e-01 -2.099283933639526367e-01 -7.621843367815017700e-02 1.108473911881446838e-01 -2.724208533763885498e-01 1.256807744503021240e-01 -4.594715312123298645e-03 2.593671381473541260e-01 -3.306373953819274902e-01 4.282783344388008118e-02 -9.450314193964004517e-02 9.199734032154083252e-02 -8.854936063289642334e-02 -2.133697569370269775e-01 2.645483016967773438e-01 1.436504125595092773e-01 1.982858479022979736e-01 1.704870462417602539e-01 -6.098701059818267822e-02 -1.355816237628459930e-02 -1.367994844913482666e-01 2.717565372586250305e-02 1.822470128536224365e-02 1.426450461149215698e-01 -7.720669358968734741e-02 -1.977448910474777222e-02 -1.625308990478515625e-01 3.011853992938995361e-01
-1.824307888746261597e-01 2.676658034324645996e-01 -1.725798100233078003e-01 1.720567643642425537e-01 -3.838983178138732910e-02 -2.222701460123062134e-01 3.460973873734474182e-02 1.626426726579666138e-01 1.752265393733978271e-01 2.289821356534957886e-01 7.907584309577941895e-02 -1.270120125263929367e-02 -1.628825366497039795e-01 1.599396616220474243e-01 1.171865463256835938e-01 -5.419832840561866760e-02 -4.410645365715026855e-02 -2.889743745326995850e-01 -3.771474957466125488e-02 6.183454766869544983e-02 1.112139970064163208e-01 2.573814690113067627e-01 -1.081986874341964722e-01 -1.351509243249893188e-01 2.431021332740783691e-01 2.824982106685638428e-01 2.586240693926811218e-02 1.207669004797935486e-01 -3.984781205654144287e-01 -1.602108180522918701e-01 -1.117816343903541565e-01 2.200829833745956421e-01
-2.082615643739700317e-01 1.373613178730010986e-01 -1.960778832435607910e-01 1.304556280374526978e-01 6.811654567718505859e-02 -6.686474382877349854e-02 5.101305991411209106e-02 -1.123812869191169739e-01 -3.225408121943473816e-02 1.301220953464508057e-01 -1.064058095216751099e-01 -3.316752016544342041e-01 -3.327389359474182129e-01 -3.224997967481613159e-02 -6.237708032131195068e-02 -2.479349263012409210e-03 -1.582654714584350586e-01 -4.839957505464553833e-02 9.344698488712310791e-02 1.118214502930641174e-01 2.307378500699996948e-01 -2.549110678955912590e-03 -1.216893568634986877e-01 -4.508526530116796494e-03 -2.260323911905288696e-01 -8.313082158565521240e-02 5.268535763025283813e-02 5.067477226257324219e-01 -3.334679603576660156e-01 -9.072977304458618164e-02 -2.126397006213665009e-02 -2.209948748350143433e-01
-1.067283526062965393e-01 1.575477421283721924e-01 -1.849746853113174438e-01 2.179569303989410400e-01 3.347998484969139099e-02 1.475746631622314453e-01 -1.951435813680291176e-03 1.994589269161224365e-01 -2.155499756336212158e-01 1.974667310714721680e-01 -5.789927765727043152e-02 6.811709702014923096e-02 -3.506217598915100098e-01 -2.210883982479572296e-02 -1.308637559413909912e-01 -4.932105541229248047e-02 9.709301590919494629e-02 -7.230685651302337646e-02 1.849346756935119629e-01 1.448543220758438110e-01 2.457799315452575684e-01 1.354278326034545898e-01 -5.022761821746826172e-01 2.397092580795288086e-01 -2.636005543172359467e-02 -3.155933227390050888e-04 4.795174580067396164e-03 9.718547016382217407e-02 -2.259794026613235474e-01 -1.922405362129211426e-01 3.155483677983283997e-02 -1.594973802566528320e-01
-1.128180921077728271e-01 4.468065500259399414e-01 -9.237328171730041504e-02 1.842308193445205688e-01 8.621518313884735107e-02 1.707227826118469238e-01 6.245804578065872192e-02 9.462688863277435303e-02 -2.240223437547683716e-01 1.901790797710418701e-01 -6.004855036735534668e-02 -4.488180950284004211e-02 -3.278467655181884766e-01 2.204651385545730591e-01 -1.043100804090499878e-01 6.382772326469421387e-02 -2.656280696392059326e-01 -1.302405893802642822e-01 -1.013521254062652588e-01 7.153605669736862183e-02 -8.546644821763038635e-03 -3.282384872436523438e-01 -9.878500550985336304e-02 -8.232628554105758667e-02 -1.017163246870040894e-01 2.188327461481094360e-01 -1.183892320841550827e-02 1.138998270034790039e-01 -1.544710844755172729e-01 1.285282522439956665e-01 5.139679834246635437e-02 -3.017956018447875977e-01
-1.991519778966903687e-01 2.822066843509674072e-01 -3.654803335666656494e-01 1.577320992946624756e-01 1.476130820810794830e-02 1.328642815351486206e-01 -2.088361829519271851e-01 5.987709760665893555e-02 -3.088249564170837402e-01 -1.484724730253219604e-01 -9.641874581575393677e-02 -8.428362011909484863e-02 -1.516414284706115723e-01 4.983782768249511719e-02 -1.576409190893173218e-01 -2.128183990716934204e-01 1.851680725812911987e-01 -3.291051983833312988e-01 3.040180802345275879e-01 2.149051874876022339e-01 9.886013716459274292e-02 1.217186227440834045e-01 -5.610887333750724792e-02 1.372773647308349609e-01 1.398497521877288818e-01 -1.697833463549613953e-02 -6.404030323028564453e-02 1.672595553100109100e-02 -5.825765430927276611e-02 -3.336841240525245667e-02 2.216152288019657135e-02 -2.659303843975067139e-01
1.121144443750381470e-01 9.309913031756877899e-03 -1.335904449224472046e-01 4.990768060088157654e-02 -3.892443329095840454e-02 -2.703905999660491943e-01 -3.452047333121299744e-02 2.870187759399414062e-01 -3.253893256187438965e-01 -1.864742040634155273e-01 -5.279114469885826111e-02 -9.318790584802627563e-02 -2.245650738477706909e-01 9.867654740810394287e-02 -3.572747409343719482e-01 8.211543411016464233e-02 -1.967430859804153442e-01 -3.043287694454193115e-01 1.763398200273513794e-01 3.222354650497436523e-01 1.862055808305740356e-01 1.920452415943145752e-01 -2.335584461688995361e-01 -5.978470668196678162e-02 4.457056894898414612e-02 -9.591080993413925171e-02 9.695008397102355957e-02 8.286665380001068115e-02 1.694841682910919189e-01 5.843380466103553772e-02 3.382507339119911194e-02 7.392116636037826538e-02
1.809186674654483795e-02 1.528721004724502563e-01 -3.624522387981414795e-01 2.268080562353134155e-01 3.663124144077301025e-01 -1.971847265958786011e-01 -2.690896159037947655e-03 -4.891202226281166077e-02 -4.101754426956176758e-01 2.233747541904449463e-01 -1.772177368402481079e-01 -8.611343055963516235e-02 -1.526473909616470337e-01 1.802358925342559814e-01 -4.506039246916770935e-02 1.819754838943481445e-01 -4.638271778821945190e-02 7.757139205932617188e-02 1.524803340435028076e-01 2.983942627906799316e-01 -2.031934410333633423e-01 7.338232547044754028e-02 -1.480818539857864380e-01 -8.884094655513763428e-02 -1.337452232837677002e-01 -1.476293653249740601e-01 -7.716520875692367554e-02 9.874098747968673706e-02 -1.088727489113807678e-01 -4.066849593073129654e-03 -7.528335601091384888e-02 -1.594236120581626892e-02
-2.332514077425003052e-01 2.187160104513168335e-01 -3.685186207294464111e-01 5.119244754314422607e-02 2.440420836210250854e-01 -5.457426980137825012e-02 -1.949270814657211304e-01 6.849832832813262939e-02 -3.322315216064453125e-01 1.863215863704681396e-01 8.654743432998657227e-02 -3.320870548486709595e-02 3.090896271169185638e-02 -1.216601580381393433e-01 1.257148087024688721e-01 -6.641747802495956421e-02 2.848186194896697998e-01 -1.292963027954101562e-01 9.594936668872833252e-02 -1.210922896862030029e-01 9.661445021629333496e-02 1.434580981731414795e-01 3.011426329612731934e-02 3.135986253619194031e-02 1.012241691350936890e-01 2.285535484552383423e-01 1.728449612855911255e-01 -8.558251708745956421e-02 -3.348206356167793274e-02 1.423214972019195557e-01 -1.587429940700531006e-01 -4.058027863502502441e-01
1.753452867269515991e-01 -1.337837576866149902e-01 -4.755503237247467041e-01 5.407971516251564026e-02 -1.977420784533023834e-02 4.310673475265502930e-02 1.846148073673248291e-02 2.846570909023284912e-01 7.602988928556442261e-02 4.037167131900787354e-01 4.735262691974639893e-02 -1.440578233450651169e-02 -2.273339331150054932e-01 2.462683916091918945e-01 -2.361581027507781982e-01 -4.792395234107971191e-02 -6.488560140132904053e-02 -1.223804801702499390e-01 6.651845574378967285e-02 1.791148632764816284e-01 8.156079798936843872e-02 -1.322987824678421021e-01 9.834557771682739258e-02 2.803606912493705750e-02 2.100393474102020264e-01 7.631428539752960205e-02 1.210267469286918640e-02 1.812306046485900879e-01 -4.795727506279945374e-02 1.217385753989219666e-01 -2.314729094505310059e-01 -2.304589599370956421e-01
9.878072887659072876e-02 -1.249327957630157471e-01 -5.160470604896545410e-01 8.648658543825149536e-02 3.159605339169502258e-02 2.072055824100971222e-02 -5.059951171278953552e-02 2.441218793392181396e-01 -2.071466110646724701e-02 3.358624279499053955e-01 1.008383929729461670e-01 1.252610683441162109e-01 -2.047204524278640747e-01 2.078034132719039917e-01 -2.252317219972610474e-01 -9.731844812631607056e-02 -2.745093703269958496e-01 7.004972547292709351e-02 7.086651772260665894e-02 1.109956577420234680e-01 3.309794366359710693e-01 -6.640931218862533569e-02 6.906604859977960587e-03 8.748687803745269775e-02 4.281213879585266113e-02 -7.944628596305847168e-03 -8.353553712368011475e-02 1.446073800325393677e-01 -2.164181787520647049e-04 6.214863434433937073e-02 -2.310410588979721069e-01 -2.158480435609817505e-01
-3.953015431761741638e-02 1.032016053795814514e-01 -1.382004618644714355e-01 1.997343152761459351e-01 2.129912674427032471e-01 -3.674183189868927002e-01 7.902501523494720459e-02 1.563143543899059296e-02 -9.294120967388153076e-02 3.975338041782379150e-01 2.058670818805694580e-01 4.292844980955123901e-02 -1.152046024799346924e-01 -1.884941570460796356e-02 2.758284099400043488e-03 -1.953301429748535156e-01 -3.812160342931747437e-02 -7.755099236965179443e-02 2.709446251392364502e-01 1.194464191794395447e-01 2.871596217155456543e-01 8.662304282188415527e-02 1.549374461174011230e-01 -2.168851941823959351e-01 1.024157032370567322e-01 2.021961361169815063e-01 -2.520366571843624115e-02 5.680065229535102844e-02 4.364985600113868713e-02 3.091309368610382080e-01 4.203651100397109985e-02 2.619840800762176514e-01
-4.420584067702293396e-02 8.226535469293594360e-02 6.483239680528640747e-02 1.791492253541946411e-01 1.776254475116729736e-01 1.607944816350936890e-01 -2.908172830939292908e-02 2.731314003467559814e-01 -1.122819725424051285e-02 2.461568117141723633e-01 9.972421079874038696e-02 -1.159248966723680496e-02 -1.111896485090255737e-01 -7.771524041891098022e-02 2.871221862733364105e-02 -9.775976091623306274e-02 7.001963257789611816e-02 -3.713228404521942139e-01 2.742642760276794434e-01 2.043927609920501709e-01 2.048828005790710449e-01 2.087284773588180542e-01 -4.991302192211151123e-01 1.038186326622962952e-01 1.021284013986587524e-01 1.744243949651718140e-01 5.155533924698829651e-02 2.403194308280944824e-01 -1.043965574353933334e-03 -4.917475953698158264e-02 -2.901978977024555206e-02 -1.130676493048667908e-01
1.478158961981534958e-02 1.580804213881492615e-02 -2.482201308012008667e-01 5.231779813766479492e-02 -4.251933842897415161e-02 9.792906790971755981e-02 -1.758007705211639404e-01 1.628334820270538330e-01 2.454850971698760986e-01 3.142086267471313477e-01 -1.640183180570602417e-01 2.330362622160464525e-04 -3.988249599933624268e-01 6.907193362712860107e-02 1.076518893241882324e-01 7.337467372417449951e-02 -1.462223380804061890e-01 -2.499607652425765991e-01 1.664990186691284180e-02 2.475501894950866699e-01 1.379354596138000488e-01 9.258497506380081177e-02 -1.888862997293472290e-01 -2.564061284065246582e-01 -7.205371558666229248e-02 -3.890635073184967041e-02 3.423908948898315430e-01 1.819771677255630493e-01 4.132797941565513611e-02 1.219078078866004944e-01 -4.465053603053092957e-02 -2.227325588464736938e-01
1.128605455160140991e-01 1.708836108446121216e-01 -8.182819932699203491e-03 -9.061907231807708740e-02 1.594884879887104034e-02 -1.102794334292411804e-01 -2.232669889926910400e-01 -4.915282875299453735e-02 -2.697246894240379333e-02 2.425037175416946411e-01 -1.171255670487880707e-02 -3.876144066452980042e-03 -2.135655879974365234e-01 3.490875363349914551e-01 -2.813774943351745605e-01 -4.891321063041687012e-03 -1.023587659001350403e-01 -9.313369542360305786e-02 -1.823743246495723724e-02 1.450724750757217407e-01 1.061053276062011719e-01 1.925781220197677612e-01 3.180574253201484680e-02 -1.336217969655990601e-01 -3.827738389372825623e-02 2.542051374912261963e-01 8.284723013639450073e-02 3.729809224605560303e-01 -4.284365773200988770e-01 2.247437983751296997e-01 -2.153732441365718842e-02 1.562326848506927490e-01
-4.208571463823318481e-02 6.870140880346298218e-02 -8.734884858131408691e-02 1.595852077007293701e-01 3.943611681461334229e-01 -3.983477950096130371e-01 -1.020201817154884338e-01 1.496866196393966675e-01 -4.481551423668861389e-02 1.745328307151794434e-01 3.335464000701904297e-02 1.542836278676986694e-01 -3.755691647529602051e-01 -1.570160128176212311e-02 -8.812396228313446045e-02 -1.109196022152900696e-01 2.995397895574569702e-02 -2.299536615610122681e-01 -3.395402058959007263e-02 1.172729432582855225e-01 3.478291928768157959e-01 -1.509663462638854980e-01 -6.855677068233489990e-02 1.112370844930410385e-02 -1.720435172319412231e-01 -1.325969099998474121e-01 1.817673742771148682e-01 -1.433964073657989502e-01 -1.705616414546966553e-01 1.905293464660644531e-01 -8.473370969295501709e-02 -6.328713893890380859e-02
-4.568295087665319443e-03 2.199372798204421997e-01 -2.012237757444381714e-01 3.906849324703216553e-01 -5.977896600961685181e-02 -3.730074465274810791e-01 8.523339778184890747e-02 4.165967702865600586e-01 -2.487682253122329712e-01 9.027595072984695435e-02 -1.161733940243721008e-01 -5.382907390594482422e-02 -9.111077338457107544e-02 4.105919972062110901e-02 -6.081286445260047913e-02 -9.692493826150894165e-02 1.259910166263580322e-01 -2.731629908084869385e-01 -1.344188600778579712e-01 -6.611905992031097412e-02 1.634618937969207764e-01 4.178003221750259399e-02 -1.376126985996961594e-02 -1.285567581653594971e-01 1.589278727769851685e-01 -1.628594845533370972e-02 8.946659415960311890e-02 1.003439202904701233e-01 -2.275578230619430542e-01 3.139458596706390381e-02 2.656579911708831787e-01 -1.985060423612594604e-02
-2.002187632024288177e-02 1.254548430442810059e-01 -3.069692254066467285e-01 2.357448264956474304e-02 2.274254113435745239e-01 1.975084245204925537e-01 -9.039085358381271362e-02 3.136034905910491943e-01 -3.414763808250427246e-01 1.161592826247215271e-01 -1.177428103983402252e-02 -1.950274221599102020e-02 -1.688424497842788696e-01 1.512368023395538330e-01 5.273151211440563202e-03 1.037788391113281250e-01 -5.773030221462249756e-02 2.511729001998901367e-01 1.855542361736297607e-01 4.102610349655151367e-01 1.589433997869491577e-01 1.798588931560516357e-01 -1.747707128524780273e-01 -1.701192706823348999e-01 4.896306246519088745e-02 -2.101157158613204956e-01 1.394308805465698242e-01 4.911228641867637634e-02 -1.799578219652175903e-01 -9.636579453945159912e-02 5.138967558741569519e-02 7.398479152470827103e-03
5.487318709492683411e-02 3.531801998615264893e-01 -3.791643381118774414e-01 3.482751548290252686e-01 2.264685928821563721e-02 -2.512825131416320801e-01 1.057354174554347992e-02 9.805306792259216309e-02 -2.826548367738723755e-02 3.817681670188903809e-01 8.504918776452541351e-03 -1.133677065372467041e-01 5.770038813352584839e-03 -1.430698484182357788e-01 1.148537993431091309e-01 -1.958589702844619751e-01 -1.783103346824645996e-01 -1.215672940015792847e-01 1.345536261796951294e-01 1.380954831838607788e-01 -8.195617049932479858e-02 3.024414181709289551e-02 -8.406169712543487549e-02 -1.592877060174942017e-01 8.497995138168334961e-02 1.008249968290328979e-01 1.442828476428985596e-01 2.456669509410858154e-01 8.676836639642715454e-02 8.789530396461486816e-02 1.214324906468391418e-01 2.234025448560714722e-01
-1.117788106203079224e-01 1.671001762151718140e-01 -1.539684832096099854e-01 -2.075621336698532104e-01 1.078683212399482727e-01 -9.185843914747238159e-02 -2.357091903686523438e-01 1.114063337445259094e-02 -3.204412758350372314e-01 9.001406282186508179e-02 1.259472817182540894e-01 -1.067617759108543396e-01 -1.417426913976669312e-01 2.511264085769653320e-01 -1.932750791311264038e-01 -1.691328287124633789e-01 1.301858425140380859e-01 -2.727057039737701416e-01 2.681306190788745880e-02 2.817470431327819824e-01 4.790705069899559021e-02 2.559489607810974121e-01 -5.993621423840522766e-02 -9.357093274593353271e-02 2.555404901504516602e-01 5.082828179001808167e-02 8.944018185138702393e-02 -1.509864777326583862e-01 -2.675932049751281738e-01 -1.189146041870117188e-01 -2.106711715459823608e-01 -2.224759757518768311e-01
-3.835243359208106995e-02 1.804837882518768311e-01 -5.120714753866195679e-02 4.065485596656799316e-01 8.179602026939392090e-02 1.008144319057464600e-01 -2.038650214672088623e-02 6.195731088519096375e-02 -2.476038038730621338e-01 9.280186146497726440e-02 3.708772063255310059e-01 3.520104289054870605e-02 -3.430345654487609863e-01 2.325080484151840210e-01 1.751370131969451904e-01 2.325108274817466736e-02 -6.171401590108871460e-02 -1.310587227344512939e-01 7.758032530546188354e-02 2.743605673313140869e-01 2.474738359451293945e-01 2.049700170755386353e-01 4.779904335737228394e-02 2.454949542880058289e-02 -9.644126892089843750e-02 2.460835427045822144e-01 2.068555057048797607e-01 -9.117749333381652832e-02 -1.221981551498174667e-02 2.087820507586002350e-02 -1.610644459724426270e-01 -9.684406220912933350e-02
1.438017189502716064e-01 -2.915593981742858887e-02 -1.470940709114074707e-01 2.374272644519805908e-01 2.544895000755786896e-02 -2.271269820630550385e-02 2.855005860328674316e-01 2.403793185949325562e-01 -3.421033024787902832e-01 1.259007900953292847e-01 -1.560671031475067139e-01 3.952830657362937927e-02 -8.699902147054672241e-02 3.041806817054748535e-02 -2.345454394817352295e-01 5.379613116383552551e-02 -5.945575609803199768e-02 -1.738982796669006348e-01 2.542878687381744385e-01 1.311090886592864990e-01 3.241441547870635986e-01 1.534956395626068115e-01 -4.464855790138244629e-02 -1.450038254261016846e-01 3.853246569633483887e-02 -1.983504891395568848e-01 1.757321208715438843e-01 3.248238861560821533e-01 4.709924384951591492e-02 2.816898524761199951e-01 7.091246545314788818e-02 -6.089368835091590881e-02
-1.452513635158538818e-01 1.009197086095809937e-01 -4.794814586639404297e-01 -5.847274512052536011e-02 -1.402355879545211792e-01 4.767373576760292053e-02 3.158605471253395081e-02 2.124975472688674927e-01 -5.232778936624526978e-02 2.165127992630004883e-01 8.028276264667510986e-02 1.918641664087772369e-02 -3.672167658805847168e-01 -5.949687957763671875e-02 -8.390660583972930908e-02 3.236987590789794922e-01 3.090476617217063904e-02 -5.209166929125785828e-02 1.079107150435447693e-01 1.980397999286651611e-01 1.509293913841247559e-01 -2.524948716163635254e-01 1.609894931316375732e-01 3.620051965117454529e-02 4.305822029709815979e-02 7.531700655817985535e-03 2.314697206020355225e-01 3.096828162670135498e-01 -1.687181182205677032e-02 -2.435311488807201385e-02 -1.698823273181915283e-01 1.060228645801544189e-01
-1.831328123807907104e-01 2.002213448286056519e-01 -2.347322851419448853e-01 -5.102085694670677185e-02 5.270437151193618774e-02 -4.924294725060462952e-02 -1.656483113765716553e-01 2.672689259052276611e-01 -4.067615866661071777e-01 2.031572312116622925e-01 4.559403285384178162e-02 -6.133518740534782410e-02 8.383142761886119843e-03 2.608600556850433350e-01 -6.513338536024093628e-02 -9.089665859937667847e-02 2.253107279539108276e-01 -3.012064658105373383e-02 1.256414353847503662e-01 3.212703168392181396e-01 1.890345513820648193e-01 1.747624129056930542e-01 2.277794629335403442e-01 -8.364669978618621826e-02 1.326206773519515991e-01 1.442120522260665894e-01 4.634547233581542969e-02 8.520124852657318115e-02 1.689448580145835876e-02 1.977061033248901367e-01 7.662976533174514771e-02 -2.872954905033111572e-01
-3.973419591784477234e-02 -4.804461076855659485e-02 -1.580232977867126465e-01 1.335038244724273682e-01 7.119546085596084595e-02 -5.731357261538505554e-02 -4.512105509638786316e-02 2.028626948595046997e-02 8.588723093271255493e-02 1.530130952596664429e-01 -1.228978186845779419e-01 -3.586624562740325928e-01 -3.060465455055236816e-01 1.261367350816726685e-01 -1.671156883239746094e-01 -1.570459902286529541e-01 -1.659386977553367615e-02 -7.723375223577022552e-03 2.314372062683105469e-01 1.633457243442535400e-01 3.331627547740936279e-01 -3.109886124730110168e-02 -8.373802900314331055e-02 -3.816444575786590576e-01 -1.147334352135658264e-01 -9.581073187291622162e-03 -1.298316987231373787e-03 4.619188904762268066e-01 -1.234861984848976135e-01 -3.273337706923484802e-02 -1.042223349213600159e-01 -8.246708661317825317e-02
-2.104820460081100464e-01 1.946090906858444214e-01 -1.571818441152572632e-01 -7.268768735229969025e-03 -6.289884448051452637e-02 -2.716338336467742920e-01 -9.318323433399200439e-02 2.913565337657928467e-01 -3.656955659389495850e-01 1.890565901994705200e-01 4.615099355578422546e-02 1.604563891887664795e-01 -5.843400210142135620e-02 -3.434254229068756104e-02 -1.388539560139179230e-02 -4.402442649006843567e-02 1.527987718582153320e-01 4.694095812737941742e-03 1.314740162342786789e-02 3.193859755992889404e-01 2.449805587530136108e-01 -2.331503778696060181e-01 9.470912069082260132e-02 1.486874818801879883e-01 -1.753629297018051147e-01 1.160423904657363892e-01 2.466253191232681274e-01 1.834090650081634521e-01 -7.738547772169113159e-02 -7.814119011163711548e-02 -2.544100284576416016e-01 1.765611320734024048e-01
1.905157268047332764e-01 2.655824124813079834e-01 -1.038668025285005569e-02 -3.413549810647964478e-02 -6.523674726486206055e-02 -1.672574877738952637e-01 7.279720157384872437e-02 7.935839146375656128e-02 -3.309859037399291992e-01 2.588532865047454834e-01 -1.098668426275253296e-01 8.703681826591491699e-02 -2.999963760375976562e-01 6.689761765301227570e-03 4.305589199066162109e-02 1.012086123228073120e-01 -1.518613845109939575e-01 -1.864968799054622650e-02 -7.515426725149154663e-02 2.124649584293365479e-01 -6.765908747911453247e-02 6.357513368129730225e-02 -1.853296160697937012e-01 1.660826951265335083e-01 1.148045137524604797e-01 1.783808767795562744e-01 3.475196659564971924e-01 3.330525457859039307e-01 -2.538798451423645020e-01 -3.173023462295532227e-03 -1.218121871352195740e-01 2.213141173124313354e-01
9.278062731027603149e-02 1.315838396549224854e-01 -1.770119071006774902e-01 1.168936565518379211e-01 6.318891793489456177e-02 1.750040501356124878e-01 9.775684215128421783e-03 3.784631192684173584e-01 -3.105469942092895508e-01 -1.687390506267547607e-01 1.051990762352943420e-01 1.099773943424224854e-01 -2.868346571922302246e-01 2.359377741813659668e-01 -1.519754230976104736e-01 8.537772297859191895e-02 -2.608191967010498047e-01 -2.257876247167587280e-01 2.533142864704132080e-01 1.412019580602645874e-01 -2.354867383837699890e-02 3.017065115272998810e-02 -1.151208952069282532e-01 -1.706865280866622925e-01 -9.055308252573013306e-02 1.488794535398483276e-01 2.041820287704467773e-01 6.750030070543289185e-02 -7.382892072200775146e-02 -3.121567964553833008e-01 1.231807656586170197e-02 -9.005545079708099365e-02
1.019743159413337708e-01 3.588491678237915039e-02 -4.008339345455169678e-01 7.126444578170776367e-02 2.098151296377182007e-01 7.622741907835006714e-02 -2.729365229606628418e-01 -6.802302598953247070e-02 -1.406940817832946777e-01 -1.161054358817636967e-03 1.963847428560256958e-01 -3.545734658837318420e-02 -3.632666170597076416e-01 2.357884123921394348e-02 1.605649888515472412e-01 -1.139774322509765625e-01 -1.818480640649795532e-01 -3.294377028942108154e-01 1.511649787425994873e-01 3.482502698898315430e-01 1.050634011626243591e-01 -2.273540571331977844e-02 -2.443498075008392334e-01 4.485506191849708557e-02 2.218315377831459045e-02 1.664035394787788391e-02 1.244435235857963562e-01 -6.960593163967132568e-02 1.763105951249599457e-02 2.480567246675491333e-01 1.317680031061172485e-01 5.826325342059135437e-02
-2.822253108024597168e-02 1.510198712348937988e-01 -1.219997555017471313e-01 2.741279602050781250e-01 1.821044683456420898e-01 -1.308324486017227173e-01 2.427255809307098389e-01 -7.457658648490905762e-02 1.899940222501754761e-01 1.200403645634651184e-01 -1.799153387546539307e-01 -3.774106204509735107e-01 -2.372594028711318970e-01 2.136952430009841919e-01 4.198714718222618103e-02 -8.551254868507385254e-02 -2.526099234819412231e-02 -3.070020079612731934e-01 1.620973944664001465e-01 9.703367203474044800e-02 2.465201318264007568e-01 2.327818721532821655e-01 6.559293717145919800e-02 -1.822732686996459961e-01 1.910978555679321289e-01 7.982728630304336548e-02 -1.054844185709953308e-01 2.017059475183486938e-01 -1.049623936414718628e-01 -1.739254221320152283e-02 -2.148800045251846313e-01 -1.372981496388092637e-04
1.213371083140373230e-01 9.262398630380630493e-02 -9.133965522050857544e-02 -3.086486272513866425e-02 2.100809067487716675e-01 -1.185218393802642822e-01 -2.272983640432357788e-01 1.695484519004821777e-01 -2.434798330068588257e-01 -8.578464388847351074e-02 -1.057928428053855896e-02 -5.506724119186401367e-02 -4.190711081027984619e-01 -2.644173987209796906e-02 -1.886734068393707275e-01 -1.640779823064804077e-01 -1.343427449464797974e-01 -2.302210927009582520e-01 3.854163363575935364e-02 4.147219061851501465e-01 1.191089749336242676e-01 1.762258559465408325e-01 -1.444951295852661133e-01 4.291512072086334229e-02 1.527431160211563110e-01 1.147381737828254700e-01 1.509123444557189941e-01 1.473316103219985962e-01 1.652098745107650757e-01 6.693968176841735840e-02 1.000792682170867920e-01 2.914194166660308838e-01
-1.089190766215324402e-01 1.330468058586120605e-01 3.083005920052528381e-02 2.884641587734222412e-01 2.018781900405883789e-01 1.606341302394866943e-01 -2.706300616264343262e-01 1.239887550473213196e-01 -2.889554500579833984e-01 7.628317922353744507e-02 1.303523331880569458e-01 -8.173595368862152100e-02 -2.861996591091156006e-01 2.368907928466796875e-01 -5.430928990244865417e-02 -2.060048282146453857e-01 -1.141647547483444214e-01 -1.095304191112518311e-01 1.050710454583168030e-01 1.245521903038024902e-01 3.450326919555664062e-01 1.182644367218017578e-01 -2.631142437458038330e-01 9.329468756914138794e-02 -1.972544938325881958e-01 1.509631574153900146e-01 -1.043366491794586182e-01 -9.402900189161300659e-02 -1.863982230424880981e-01 1.128761768341064453e-01 2.062679827213287354e-01 2.627074159681797028e-02
-1.416752189397811890e-01 1.075870171189308167e-01 -6.242404133081436157e-02 2.659192979335784912e-01 3.007467687129974365e-01 -2.652067542076110840e-01 -8.411448448896408081e-02 2.816383838653564453e-01 -8.831296861171722412e-02 2.197835743427276611e-01 2.855077758431434631e-02 1.238122303038835526e-02 -3.164253830909729004e-01 -1.315864771604537964e-01 1.592530519701540470e-03 -2.369895130395889282e-01 2.151266112923622131e-02 -1.627341508865356445e-01 -4.888504743576049805e-02 1.191309317946434021e-01 2.634530961513519287e-01 -2.434040904045104980e-01 -8.562471717596054077e-02 -2.003069780766963959e-02 -1.907818913459777832e-01 -1.448521167039871216e-01 2.282250076532363892e-01 -1.902553439140319824e-01 -2.589668035507202148e-01 8.260317146778106689e-03 -3.006542846560478210e-02 -1.492416709661483765e-01
-2.135991901159286499e-01 1.231057848781347275e-02 -3.062677979469299316e-01 4.504042863845825195e-02 -1.217688247561454773e-02 3.140034852549433708e-03 -7.743266224861145020e-02 1.516602337360382080e-01 -1.282991170883178711e-01 4.268892705440521240e-01 1.447360664606094360e-01 -6.506752222776412964e-02 -1.306561231613159180e-01 6.192413717508316040e-02 2.595724165439605713e-01 1.780696362257003784e-01 -3.679116489365696907e-03 2.090370981022715569e-03 4.451512694358825684e-01 -4.994650185108184814e-02 1.268650293350219727e-01 9.260201454162597656e-02 4.815686494112014771e-02 -1.295926868915557861e-01 4.985546320676803589e-02 2.585126161575317383e-01 -5.569837242364883423e-02 3.423340022563934326e-01 -8.605070412158966064e-02 1.100250612944364548e-02 -2.131083980202674866e-02 2.081493884325027466e-01
2.761296629905700684e-01 2.990069687366485596e-01 -9.279931336641311646e-02 3.327531516551971436e-01 1.412965506315231323e-01 9.247590601444244385e-02 5.839545652270317078e-02 1.560864150524139404e-01 -1.322561502456665039e-01 2.121816277503967285e-01 -3.079847097396850586e-01 -1.303665041923522949e-01 -3.901914656162261963e-01 -7.223475724458694458e-02 -3.566398322582244873e-01 3.564431797713041306e-03 -9.787280112504959106e-02 -2.050892114639282227e-01 -4.138140007853507996e-02 6.514975428581237793e-02 3.602252900600433350e-02 -2.179217785596847534e-01 -1.178980469703674316e-01 5.512742698192596436e-02 -6.631640344858169556e-02 1.710678786039352417e-01 -1.362954825162887573e-02 1.524098813533782959e-01 1.491944212466478348e-02 1.508421637117862701e-02 8.701222948729991913e-03 1.369678229093551636e-01
-1.374178193509578705e-02 1.740281879901885986e-01 -1.362542212009429932e-01 9.207096695899963379e-02 -8.442321419715881348e-02 1.257466524839401245e-01 2.602923475205898285e-02 4.717253148555755615e-01 -1.414243578910827637e-01 2.322752177715301514e-01 -2.334695309400558472e-02 2.203704416751861572e-01 -1.347488760948181152e-01 1.181584503501653671e-02 -8.641620725393295288e-02 -2.874767482280731201e-01 -1.222737804055213928e-01 -4.474156498908996582e-01 2.648960351943969727e-01 -9.773083776235580444e-02 9.083073586225509644e-02 -1.015322133898735046e-01 4.050279036164283752e-02 -6.649231165647506714e-02 1.008467376232147217e-01 1.179102109745144844e-03 -1.985639892518520355e-02 1.998358666896820068e-01 -2.968405485153198242e-01 8.074765652418136597e-02 1.271276269108057022e-02 -1.014687679708003998e-02
8.121275901794433594e-02 9.255211800336837769e-02 -4.487320780754089355e-01 1.707979142665863037e-01 7.932657748460769653e-02 4.603610932826995850e-02 -4.781415313482284546e-02 9.387913346290588379e-02 2.108182758092880249e-02 3.149349391460418701e-01 -1.448085308074951172e-01 -1.414370983839035034e-01 -3.232807219028472900e-01 -9.596958011388778687e-02 -1.210184916853904724e-01 -2.041761726140975952e-01 -1.439645290374755859e-01 -2.656176686286926270e-02 1.036231964826583862e-01 1.324090212583541870e-01 1.801656484603881836e-01 -1.555282324552536011e-01 -5.931816622614860535e-02 -2.133013308048248291e-01 1.814197190105915070e-02 1.123178601264953613e-01 4.905486106872558594e-02 3.036249876022338867e-01 2.204106897115707397e-01 2.720507383346557617e-01 1.117518842220306396e-01 -1.617161035537719727e-01
-4.592360183596611023e-02 8.805461227893829346e-02 -3.380473852157592773e-01 1.636441051959991455e-01 2.211773395538330078e-01 -4.061830788850784302e-02 -1.743677854537963867e-01 6.185354199260473251e-03 -1.991289705038070679e-01 -1.802017241716384888e-01 -5.822080746293067932e-02 -2.078039105981588364e-03 -2.996855676174163818e-01 1.415898203849792480e-01 1.106626465916633606e-01 -3.836418688297271729e-02 -5.551359057426452637e-02 -3.319628834724426270e-01 1.698617935180664062e-01 2.648708224296569824e-01 3.811649978160858154e-02 2.047655880451202393e-01 -2.210015207529067993e-01 2.196701765060424805e-01 1.153893247246742249e-01 1.325941681861877441e-01 1.428169384598731995e-02 7.992590963840484619e-02 8.381833881139755249e-02 2.507528662681579590e-01 2.456936538219451904e-01 2.201118171215057373e-01
-9.447063505649566650e-02 2.182867377996444702e-02 -2.738741338253021240e-01 9.851163625717163086e-02 1.892539858818054199e-01 -4.746760427951812744e-02 -1.663814783096313477e-01 2.291556894779205322e-01 -4.081083834171295166e-01 1.541005671024322510e-01 1.230209991335868835e-01 -1.055463626980781555e-01 -1.883348524570465088e-01 -6.542115658521652222e-02 4.575175698846578598e-03 -2.481997013092041016e-01 1.152627170085906982e-01 -1.834742873907089233e-01 2.675218284130096436e-01 1.952649950981140137e-01 5.651848390698432922e-02 2.177426218986511230e-02 3.357474803924560547e-01 4.760437086224555969e-02 1.627586185932159424e-01 9.507083147764205933e-02 2.772393524646759033e-01 -5.285041406750679016e-03 -8.579664863646030426e-03 -2.193983793258666992e-01 -1.559519022703170776e-01 9.705602377653121948e-02
-1.304388940334320068e-01 1.029172316193580627e-01 -2.216844111680984497e-01 2.068449556827545166e-01 8.197696506977081299e-02 8.811093866825103760e-02 3.244963288307189941e-02 1.545615941286087036e-01 4.642732068896293640e-02 3.306578099727630615e-01 -1.717179119586944580e-01 1.315791606903076172e-01 -2.258774787187576294e-01 1.084678024053573608e-01 -1.135512366890907288e-01 -1.342647373676300049e-01 -9.007371962070465088e-02 -6.124407798051834106e-02 2.641256153583526611e-01 1.914898455142974854e-01 1.626337617635726929e-01 -2.154325842857360840e-01 -5.162259191274642944e-02 -3.316339850425720215e-01 2.403455823659896851e-01 2.220847606658935547e-01 2.028910815715789795e-01 1.944005936384201050e-01 8.242055773735046387e-02 1.828666627407073975e-01 1.113897338509559631e-01 -2.157662212848663330e-01
8.640555292367935181e-02 1.826553940773010254e-01 -7.585513591766357422e-02 2.290368378162384033e-01 2.171837687492370605e-01 1.777985095977783203e-01 1.997760497033596039e-02 1.261602044105529785e-01 -7.944888621568679810e-02 2.087315618991851807e-01 -1.287170946598052979e-01 4.429404437541961670e-02 -1.208562627434730530e-01 3.930082172155380249e-02 -1.631234586238861084e-01 1.641208119690418243e-02 1.211116686463356018e-01 -2.128461152315139771e-01 1.131156831979751587e-01 6.379812210798263550e-02 4.549286663532257080e-01 1.621117144823074341e-01 -3.292342424392700195e-01 -2.080953121185302734e-01 3.973016515374183655e-03 1.199750006198883057e-01 2.231879234313964844e-01 1.441883742809295654e-01 1.547625809907913208e-01 1.517298221588134766e-01 2.361991107463836670e-01 -2.118249982595443726e-01
-1.410873513668775558e-02 -4.224670305848121643e-02 -1.856381297111511230e-01 9.811376035213470459e-02 1.022403761744499207e-01 1.889725178480148315e-01 -5.251454934477806091e-02 1.384243518114089966e-01 -1.368292570114135742e-01 1.825799047946929932e-01 3.428819775581359863e-02 6.110051274299621582e-02 -4.823229610919952393e-01 -1.493692249059677124e-01 -1.192516386508941650e-01 -1.717601865530014038e-01 6.958502531051635742e-02 -1.407527327537536621e-01 2.092951834201812744e-01 1.509764492511749268e-01 6.869725883007049561e-02 3.785226941108703613e-01 -2.370630353689193726e-01 2.320928275585174561e-01 1.516783535480499268e-01 9.255029261112213135e-02 1.144548356533050537e-01 4.155800119042396545e-02 -2.936673164367675781e-01 9.437645226716995239e-02 -1.845650188624858856e-02 -1.975006461143493652e-01
-7.649397850036621094e-02 -2.924822084605693817e-02 -1.621034890413284302e-01 4.470413923263549805e-02 1.149746850132942200e-01 2.440870366990566254e-02 5.980012193322181702e-02 2.238261848688125610e-01 -9.675175696611404419e-02 1.456562578678131104e-01 3.112898170948028564e-01 9.209270030260086060e-02 -2.266273796558380127e-01 -1.136844009160995483e-01 4.367904271930456161e-03 -2.417168319225311279e-01 -1.519689261913299561e-01 -1.285366266965866089e-01 1.884096860885620117e-01 8.738742023706436157e-02 1.660411953926086426e-01 3.621592521667480469e-01 -4.163567125797271729e-01 -5.162492766976356506e-02 3.893304616212844849e-02 2.054533660411834717e-01 -1.928391754627227783e-01 1.222477108240127563e-01 -1.252515763044357300e-01 4.648237675428390503e-02 -2.089721858501434326e-01 -2.529120743274688721e-01
-3.086237609386444092e-01 2.616569995880126953e-01 -1.040908545255661011e-01 2.299646288156509399e-01 2.299269661307334900e-02 1.318496763706207275e-01 -2.135143876075744629e-01 2.973039448261260986e-01 -4.164251983165740967e-01 2.796710431575775146e-01 1.205755099654197693e-01 1.158322095870971680e-01 -7.835447788238525391e-02 6.382352858781814575e-02 -1.105086952447891235e-01 8.700680732727050781e-02 -1.110156252980232239e-01 -5.711258202791213989e-02 1.189678534865379333e-01 9.226372092962265015e-02 -2.555955760180950165e-02 3.192871212959289551e-01 -1.757076233625411987e-01 1.355065107345581055e-01 -1.339912116527557373e-01 -3.575791791081428528e-02 3.814320638775825500e-02 4.604243114590644836e-02 -3.055055141448974609e-01 6.731653958559036255e-02 -1.101483870297670364e-02 -1.490507461130619049e-02
2.093792520463466644e-02 -8.718769997358322144e-02 -2.649832069873809814e-01 1.961475610733032227e-01 7.809848338365554810e-02 1.768651753664016724e-01 -2.805946767330169678e-01 3.235152363777160645e-01 2.318481355905532837e-01 8.247189968824386597e-02 7.059917598962783813e-02 7.508681714534759521e-02 -3.533013164997100830e-01 8.037040382623672485e-02 -2.189695388078689575e-01 1.269223690032958984e-01 -1.454267501831054688e-01 -8.345075696706771851e-02 2.405525445938110352e-01 1.591514945030212402e-01 1.408768594264984131e-01 2.119241654872894287e-02 -7.502970844507217407e-02 -7.902455329895019531e-02 2.789696305990219116e-02 -1.304020732641220093e-01 1.311991661787033081e-01 1.473338305950164795e-01 -5.349582526832818985e-03 1.499444693326950073e-01 -1.546604633331298828e-01 -3.864783644676208496e-01
-6.142001971602439880e-02 3.135800957679748535e-01 -1.020676419138908386e-01 2.137961834669113159e-01 -2.799633890390396118e-02 -1.376796811819076538e-01 -2.036132663488388062e-01 2.923413217067718506e-01 -1.542546153068542480e-01 -1.849537491798400879e-01 -2.216386348009109497e-01 -4.398838058114051819e-02 -2.193704545497894287e-01 2.182497382164001465e-01 5.035284906625747681e-02 1.282859593629837036e-01 2.731746062636375427e-02 -1.111980006098747253e-01 1.654113531112670898e-01 3.021491467952728271e-01 -1.410468481481075287e-02 1.532387733459472656e-01 1.247098147869110107e-01 -9.248493611812591553e-02 -1.051782667636871338e-01 9.338893741369247437e-02 2.811796963214874268e-01 2.974345088005065918e-01 2.770729921758174896e-02 1.245400682091712952e-01 -1.215514317154884338e-01 -2.708834707736968994e-01
2.864737436175346375e-02 1.358610391616821289e-01 -2.018710970878601074e-01 2.657757103443145752e-01 4.362531006336212158e-02 -4.533843602985143661e-04 -1.509392410516738892e-01 2.865781188011169434e-01 1.243446990847587585e-01 8.300068229436874390e-02 5.582709982991218567e-02 -7.116670161485671997e-02 6.664412468671798706e-02 7.513395696878433228e-02 6.881913170218467712e-03 -1.057244464755058289e-01 -5.989363044500350952e-02 -3.795426785945892334e-01 2.667497992515563965e-01 2.050189524888992310e-01 2.108799815177917480e-01 -1.875964850187301636e-01 -4.085407257080078125e-01 1.987542212009429932e-01 1.142488494515419006e-01 1.426368802785873413e-01 2.097349762916564941e-01 1.492344588041305542e-01 -5.350329726934432983e-02 1.855437904596328735e-01 -1.087768152356147766e-01 -1.224615722894668579e-01
-3.040176816284656525e-02 -1.753761991858482361e-02 -3.924250602722167969e-01 -8.610393851995468140e-03 2.174572497606277466e-01 -4.456699490547180176e-01 1.170815527439117432e-01 2.027159035205841064e-01 8.156622759997844696e-03 4.296975210309028625e-02 2.890167990699410439e-03 1.336150318384170532e-01 -2.533032298088073730e-01 9.544052183628082275e-02 -2.411508560180664062e-01 1.150125637650489807e-02 -8.031980693340301514e-02 -2.507193982601165771e-01 -1.602231711149215698e-01 9.211017191410064697e-02 -5.233305506408214569e-03 2.100116945803165436e-02 -6.955206394195556641e-02 1.910351365804672241e-01 2.492585182189941406e-01 9.299149364233016968e-02 1.948706358671188354e-01 2.747365534305572510e-01 -1.633269190788269043e-01 -5.311197414994239807e-02 1.797433942556381226e-01 3.674272820353507996e-02
1.469299048185348511e-01 2.160534113645553589e-01 -2.211971879005432129e-01 2.693268954753875732e-01 1.858546584844589233e-02 -2.842304408550262451e-01 -7.046545296907424927e-02 2.528478801250457764e-01 -1.681244373321533203e-01 8.454899489879608154e-02 5.579622462391853333e-02 -1.447929143905639648e-01 -2.123012840747833252e-01 -2.947110831737518311e-01 -2.221538126468658447e-01 -8.500639349222183228e-02 -1.003715097904205322e-01 -7.679076492786407471e-02 2.143218964338302612e-01 3.015390038490295410e-01 3.581902384757995605e-02 -2.540563642978668213e-01 -2.888289988040924072e-01 -9.814900159835815430e-02 -2.530598081648349762e-02 -1.407119445502758026e-02 1.139462292194366455e-01 1.694065481424331665e-01 1.777023524045944214e-01 1.208981797099113464e-01 9.738521277904510498e-02 4.823860898613929749e-02
-1.628979854285717010e-02 2.372396588325500488e-01 -3.796371072530746460e-02 3.768314123153686523e-01 3.627705574035644531e-02 2.904704585671424866e-02 1.431709378957748413e-01 7.348458468914031982e-02 -2.389297038316726685e-01 4.311272501945495605e-02 3.885993659496307373e-01 1.632694005966186523e-01 -4.554781317710876465e-01 1.295841038227081299e-01 6.744605302810668945e-02 -8.978778496384620667e-03 -9.992831200361251831e-02 -1.535466015338897705e-01 -1.032552793622016907e-01 3.196674287319183350e-01 2.447171211242675781e-01 2.920324169099330902e-02 6.018788740038871765e-02 2.672733739018440247e-02 8.055498450994491577e-02 1.197704076766967773e-01 1.863062381744384766e-01 -1.604674607515335083e-01 6.872129626572132111e-03 -3.000817960128188133e-03 -1.053457707166671753e-01 -5.021652579307556152e-02
1.456420402973890305e-02 3.521603345870971680e-01 -3.865898251533508301e-01 3.751192092895507812e-01 2.494025528430938721e-01 3.421043753623962402e-01 -7.186044752597808838e-02 2.050893157720565796e-01 -1.925350874662399292e-01 -1.434982120990753174e-01 1.904159337282180786e-01 9.020406752824783325e-02 -1.325043886899948120e-01 3.123311884701251984e-02 -6.973785161972045898e-02 1.363288164138793945e-01 9.369596838951110840e-02 -1.310517340898513794e-01 2.274102717638015747e-01 5.111452937126159668e-02 1.543263494968414307e-01 9.113782644271850586e-02 4.042404517531394958e-02 -2.389526227489113808e-03 1.334860026836395264e-01 -9.763468056917190552e-02 -2.092518284916877747e-02 -2.009177021682262421e-02 -9.977149218320846558e-02 -5.736051127314567566e-03 -2.437320500612258911e-01 -5.894535034894943237e-02
-6.364304572343826294e-02 1.106997504830360413e-01 -1.055790260434150696e-01 3.299801647663116455e-01 2.698381543159484863e-01 -3.942687511444091797e-01 -1.204396132379770279e-02 2.011213004589080811e-01 -3.227140009403228760e-02 2.545402944087982178e-01 1.057211011648178101e-01 7.566838059574365616e-03 -3.057057559490203857e-01 -1.555405855178833008e-01 -4.867933690547943115e-02 -2.910570800304412842e-01 -1.429873704910278320e-02 -2.356719225645065308e-01 -8.663120120763778687e-02 1.284824758768081665e-01 2.999493479728698730e-01 -1.725323796272277832e-01 -1.129371747374534607e-01 -6.495466828346252441e-02 -5.762588977813720703e-02 -8.701767772436141968e-02 2.436994761228561401e-01 -1.374027729034423828e-01 -2.472408860921859741e-02 7.326920330524444580e-02 -9.050761349499225616e-03 3.624691441655158997e-02
-1.288454979658126831e-01 2.741961181163787842e-01 -1.242325305938720703e-01 2.801374495029449463e-01 1.926243007183074951e-01 -1.019096467643976212e-02 -1.102730929851531982e-01 1.252656728029251099e-01 -2.708307206630706787e-01 -8.818616159260272980e-03 2.092984765768051147e-01 -7.606606930494308472e-02 -3.166507184505462646e-01 1.549897789955139160e-01 -6.439237296581268311e-02 4.932639747858047485e-02 -1.824181526899337769e-02 -2.075978070497512817e-01 7.023492362350225449e-04 2.332775443792343140e-01 2.515866458415985107e-01 1.251319199800491333e-01 3.412238508462905884e-02 3.490452766418457031e-01 -2.857606625184416771e-03 2.046306580305099487e-01 1.634642481803894043e-01 -1.919592767953872681e-01 1.620206981897354126e-02 2.542282938957214355e-01 9.972311556339263916e-02 1.235627457499504089e-01
-3.372753411531448364e-02 3.840679675340652466e-02 -1.880794465541839600e-01 3.946161270141601562e-02 2.193384319543838501e-01 -9.700668603181838989e-02 -5.032363347709178925e-03 8.508249372243881226e-02 -4.943144023418426514e-01 1.738127879798412323e-02 3.252845406532287598e-01 -4.803366959095001221e-02 -2.130030542612075806e-01 -3.600330650806427002e-02 9.090761654078960419e-03 -2.399242222309112549e-01 2.384856641292572021e-01 -1.270979940891265869e-01 1.766130179166793823e-01 6.984680145978927612e-02 2.486373335123062134e-01 -1.348991990089416504e-01 1.734378039836883545e-01 -2.206555306911468506e-01 9.082221239805221558e-02 7.103604078292846680e-02 1.926399022340774536e-01 -1.278091669082641602e-01 -1.199341565370559692e-01 -1.687724590301513672e-01 -2.186678946018218994e-01 -1.152441799640655518e-01
1.079940889030694962e-02 1.937980055809020996e-01 -2.279010713100433350e-01 3.331690132617950439e-01 -7.441847585141658783e-03 9.651197493076324463e-02 -1.002565175294876099e-01 1.965314447879791260e-01 -2.217550575733184814e-01 2.204300761222839355e-01 -8.865916728973388672e-02 6.553651299327611923e-03 -2.286370843648910522e-01 -8.495075255632400513e-02 -2.404491417109966278e-02 -1.454865485429763794e-01 -4.735476337373256683e-03 -1.371528506278991699e-01 2.398662418127059937e-01 1.895870268344879150e-01 1.595093868672847748e-02 1.521052420139312744e-01 -4.027724266052246094e-01 3.418050110340118408e-01 7.143609225749969482e-02 -2.121658436954021454e-02 7.695833593606948853e-02 1.373222023248672485e-01 -2.588380575180053711e-01 -2.012857794761657715e-01 -2.644768916070461273e-02 -3.362116590142250061e-02
-1.911447346210479736e-01 3.311947733163833618e-02 6.868936121463775635e-02 4.313248693943023682e-01 3.121152818202972412e-01 -3.512363433837890625e-01 7.076150923967361450e-02 1.044112518429756165e-01 1.268685907125473022e-01 1.713238209486007690e-01 1.073839887976646423e-01 -6.551068276166915894e-03 -5.001803115010261536e-02 1.861121803522109985e-01 -6.142985448241233826e-02 -2.103606462478637695e-01 -9.354190528392791748e-02 -2.397492676973342896e-01 1.432332489639520645e-02 3.017991185188293457e-01 2.530965507030487061e-01 1.912120357155799866e-02 -7.477688789367675781e-02 -6.673872470855712891e-02 1.893906295299530029e-01 -1.933579915203154087e-03 1.668115407228469849e-01 -1.321913674473762512e-02 -7.688003778457641602e-02 2.695677876472473145e-01 -3.072084113955497742e-02 1.317112445831298828e-01
-2.452672459185123444e-02 1.093818694353103638e-01 -1.234479323029518127e-01 4.308094084262847900e-01 1.734957545995712280e-01 -2.965111136436462402e-01 -7.615611702203750610e-02 2.952222824096679688e-01 -9.974172711372375488e-02 1.495006382465362549e-01 2.942809835076332092e-02 1.272765696048736572e-01 -2.098054885864257812e-01 1.395600736141204834e-01 -9.978195279836654663e-02 3.244841843843460083e-02 -2.001737356185913086e-01 -4.634720385074615479e-01 2.179589569568634033e-01 -7.550103962421417236e-02 -6.345811486244201660e-02 -1.718003749847412109e-01 1.895333230495452881e-01 -6.987991929054260254e-02 3.888292610645294189e-02 1.694964058697223663e-02 7.277702540159225464e-02 2.170526534318923950e-01 -2.589934878051280975e-02 7.069175690412521362e-02 7.991326600313186646e-02 -5.532694980502128601e-02
-1.112599149346351624e-01 1.013340577483177185e-01 -2.481452226638793945e-01 2.436624169349670410e-01 -1.688059270381927490e-01 -3.268031775951385498e-01 -3.323910757899284363e-02 -7.546908408403396606e-02 -1.612592339515686035e-01 -1.285880245268344879e-02 -6.470505893230438232e-02 2.876550257205963135e-01 -1.453156173229217529e-01 2.055626064538955688e-01 1.497418433427810669e-01 4.232189059257507324e-02 2.681118808686733246e-02 -2.145557999610900879e-01 1.166776791214942932e-01 2.371556460857391357e-01 9.292624890804290771e-02 1.217625755816698074e-02 1.720017492771148682e-01 5.800811201333999634e-02 2.939679026603698730e-01 2.315510809421539307e-01 -6.589946150779724121e-02 2.966675907373428345e-02 -3.249375820159912109e-01 1.687224507331848145e-01 -6.579390913248062134e-02 -2.676596045494079590e-01
-1.167353093624114990e-01 -4.863851144909858704e-02 -1.861795037984848022e-01 1.385885030031204224e-01 2.018533796072006226e-01 -3.861979842185974121e-01 -1.042382419109344482e-01 8.528475463390350342e-02 -1.399944275617599487e-01 1.947443187236785889e-01 1.151380594819784164e-02 -2.563064545392990112e-02 -4.662931561470031738e-01 -1.209798306226730347e-01 -6.748038530349731445e-02 -1.947057545185089111e-01 -1.598752140998840332e-01 -3.448396921157836914e-01 3.279185295104980469e-02 -2.718409523367881775e-02 1.410281956195831299e-01 -3.068099319934844971e-01 -9.630738943815231323e-02 3.112173080444335938e-02 -8.314655721187591553e-02 -1.006497815251350403e-01 1.432995349168777466e-01 -4.364654049277305603e-02 -1.032886803150177002e-01 1.971450001001358032e-01 -2.573263598605990410e-03 -1.722892820835113525e-01
-4.692355543375015259e-02 2.353398352861404419e-01 -1.203500181436538696e-01 2.403687983751296997e-01 -6.105993688106536865e-02 -2.893557026982307434e-02 -3.595129027962684631e-02 3.928065896034240723e-01 -2.153659611940383911e-01 1.979538202285766602e-01 2.814648114144802094e-02 2.476708143949508667e-01 -2.172494977712631226e-01 1.367638632655143738e-02 -7.828687131404876709e-02 -3.577306568622589111e-01 -1.114158555865287781e-01 -4.179770052433013916e-01 1.941560059785842896e-01 -8.603484928607940674e-02 9.267446398735046387e-02 -6.383797526359558105e-02 -9.163637645542621613e-03 -2.471665851771831512e-02 1.392917782068252563e-01 1.849382184445858002e-02 3.554055467247962952e-02 1.137751042842864990e-01 -1.377854496240615845e-01 4.520474374294281006e-02 2.810159027576446533e-01 3.585350885987281799e-02
1.294875442981719971e-01 3.216583430767059326e-01 -3.317193686962127686e-01 6.504671275615692139e-02 2.730382606387138367e-02 1.442137062549591064e-01 -3.788975998759269714e-02 3.015490770339965820e-01 -6.158090382814407349e-02 2.410612702369689941e-01 -1.283174008131027222e-01 -9.781792759895324707e-02 -1.985881775617599487e-01 -1.593338400125503540e-01 -1.214645430445671082e-01 -8.530120551586151123e-02 1.406975742429494858e-02 -4.208992719650268555e-01 3.475774824619293213e-01 4.470640420913696289e-02 1.336452811956405640e-01 -1.731351763010025024e-01 -1.638775020837783813e-01 1.405276805162429810e-01 1.488751918077468872e-01 1.829362064599990845e-01 -1.319095143117010593e-03 6.791657768189907074e-03 -1.215802133083343506e-02 -1.133928522467613220e-01 9.209854900836944580e-02 7.092044502496719360e-02
-1.966992467641830444e-01 5.199306085705757141e-02 3.252467513084411621e-02 3.178523182868957520e-01 6.037333980202674866e-02 1.242766738869249821e-03 -1.683036424219608307e-02 3.474523779004812241e-03 -1.982824653387069702e-01 3.729299409314990044e-03 3.821510970592498779e-01 1.744001209735870361e-01 -3.674449026584625244e-01 2.867760658264160156e-01 -2.805450931191444397e-02 -8.355402387678623199e-03 -1.263456642627716064e-01 -7.207372039556503296e-02 -3.034342266619205475e-02 3.911067545413970947e-01 3.427125215530395508e-01 7.963980734348297119e-02 7.413554191589355469e-02 4.589216038584709167e-02 1.983676850795745850e-02 1.577846854925155640e-01 1.445802003145217896e-01 3.228112682700157166e-02 -1.337207555770874023e-01 8.984323590993881226e-02 -1.974387019872665405e-01 -8.291195146739482880e-03
9.488043934106826782e-02 -8.498657494783401489e-02 -1.860022097826004028e-01 1.977117918431758881e-02 3.520401716232299805e-01 -2.517829835414886475e-01 -6.537699699401855469e-02 2.807019054889678955e-01 -8.288644254207611084e-02 2.823218107223510742e-01 6.315473467111587524e-02 -4.274170845746994019e-02 -2.507800757884979248e-01 2.067774981260299683e-01 -1.387656629085540771e-01 -8.891850709915161133e-02 1.571725495159626007e-02 -1.854673922061920166e-01 -2.521694302558898926e-01 3.246862068772315979e-02 1.106491610407829285e-01 -1.806088238954544067e-01 2.248291298747062683e-02 -6.491684913635253906e-02 2.908457517623901367e-01 2.464198172092437744e-01 1.361389607191085815e-01 2.020615041255950928e-01 -3.005879521369934082e-01 3.115487284958362579e-03 -4.749792069196701050e-02 8.381252735853195190e-02
-3.608220815658569336e-02 6.825860589742660522e-02 -1.702399849891662598e-01 7.630955427885055542e-02 1.099403724074363708e-01 1.214785054326057434e-01 -8.852574229240417480e-02 3.352226316928863525e-01 -3.199472427368164062e-01 -5.726267397403717041e-02 2.430758327245712280e-01 -4.950846731662750244e-02 -3.166960179805755615e-01 3.975500166416168213e-02 -4.470212757587432861e-02 2.629654705524444580e-01 -5.786063149571418762e-02 -4.723186790943145752e-02 3.923360109329223633e-01 2.365836799144744873e-01 2.492657601833343506e-01 2.238257527351379395e-01 1.926823705434799194e-01 -1.306247115135192871e-01 1.138013880699872971e-02 -2.403018809854984283e-02 1.738141477108001709e-02 -3.643311327323317528e-03 -2.276383638381958008e-01 -1.533484905958175659e-01 -7.638411223888397217e-02 -8.877200633287429810e-02
-4.165360704064369202e-02 3.054120838642120361e-01 -2.654824256896972656e-01 2.891931235790252686e-01 3.187821507453918457e-01 3.401622474193572998e-01 1.790240108966827393e-01 1.579223424196243286e-01 -3.094097971916198730e-01 -2.169240564107894897e-01 -4.080992192029953003e-02 1.529031246900558472e-01 -1.874290853738784790e-01 -1.686162687838077545e-02 4.154055193066596985e-02 8.875653147697448730e-03 -3.469275683164596558e-02 -2.601563371717929840e-02 1.752616018056869507e-01 1.563053694553673267e-03 3.376298248767852783e-01 -9.797459933906793594e-04 -9.951143711805343628e-02 1.993403397500514984e-02 2.008326649665832520e-01 1.097044162452220917e-02 -1.430573463439941406e-01 9.064491838216781616e-02 -1.987277269363403320e-01 4.364221915602684021e-02 -6.260804086923599243e-02 1.235441584140062332e-02
-2.501132488250732422e-01 1.896769702434539795e-01 -3.344036042690277100e-01 -2.007441818714141846e-01 -1.952861249446868896e-01 -2.531946599483489990e-01 1.929280310869216919e-01 9.689204394817352295e-02 -2.051312029361724854e-01 2.135356664657592773e-01 2.680819928646087646e-01 -1.611762307584285736e-02 -2.760803997516632080e-01 1.329063773155212402e-01 -2.524301223456859589e-02 9.295715391635894775e-02 -1.152290403842926025e-01 1.463574264198541641e-02 2.579318284988403320e-01 1.469235420227050781e-01 1.874261200428009033e-01 4.289554804563522339e-02 -1.182375550270080566e-01 2.774088643491268158e-02 2.613671682775020599e-02 8.404856175184249878e-02 -1.406736113131046295e-02 4.148358404636383057e-01 -5.122579634189605713e-02 -5.793130490928888321e-03 -1.708752103149890900e-02 3.482378274202346802e-02
-1.139069572091102600e-01 -1.512217894196510315e-02 -1.325879991054534912e-01 1.446796357631683350e-01 -3.095221891999244690e-02 -1.579367220401763916e-01 -2.391187548637390137e-01 1.850352734327316284e-01 -3.794416189193725586e-01 1.536839008331298828e-01 8.395937830209732056e-02 -1.828320026397705078e-01 -2.760972976684570312e-01 -1.479192823171615601e-01 3.420365601778030396e-02 4.575006663799285889e-02 1.135010365396738052e-02 -6.960406899452209473e-02 1.917490065097808838e-01 9.557583183050155640e-02 6.934771686792373657e-02 -1.228151842951774597e-01 1.676060706377029419e-01 -1.283371541649103165e-02 3.030941486358642578e-01 3.417072594165802002e-01 5.190612748265266418e-03 1.608004420995712280e-01 -2.918754220008850098e-01 1.827232539653778076e-01 -8.894758298993110657e-03 2.632977366447448730e-01
7.551699131727218628e-02 1.792584359645843506e-02 -2.610545754432678223e-01 1.746898293495178223e-01 7.844520360231399536e-02 2.336722165346145630e-01 -1.348173944279551506e-03 7.424454391002655029e-02 -9.241763502359390259e-03 3.196256160736083984e-01 -8.898986130952835083e-02 -2.169599682092666626e-01 -3.824401199817657471e-01 3.544893488287925720e-02 3.259089589118957520e-02 -1.123626232147216797e-01 -2.807060778141021729e-01 -5.195485427975654602e-02 1.372321844100952148e-01 3.610232844948768616e-02 1.116669550538063049e-01 2.200711145997047424e-02 -1.731012016534805298e-01 -2.423986941576004028e-01 8.882224559783935547e-02 6.930021941661834717e-02 1.602213084697723389e-01 3.288860917091369629e-01 1.311740130186080933e-01 1.596548706293106079e-01 -1.314570903778076172e-01 -3.174679875373840332e-01
-1.035286560654640198e-01 8.660922944545745850e-02 -9.603377431631088257e-02 2.402125746011734009e-01 2.509937286376953125e-01 -3.620112538337707520e-01 -9.679514914751052856e-02 1.439318358898162842e-01 -7.901567965745925903e-02 2.411128878593444824e-01 -2.738508395850658417e-02 1.784435100853443146e-02 -4.100360572338104248e-01 -1.246418878436088562e-01 -1.207469850778579712e-01 -3.343829810619354248e-01 -4.888343065977096558e-02 -2.830382287502288818e-01 3.611108986660838127e-03 -5.689695104956626892e-02 1.647251099348068237e-01 -2.441850751638412476e-01 -1.152414605021476746e-01 -6.941683590412139893e-02 -1.219670474529266357e-01 -1.359082013368606567e-02 1.156738027930259705e-01 -4.745641723275184631e-02 -6.650570780038833618e-02 2.102551013231277466e-01 3.367840871214866638e-02 -2.101141810417175293e-01
-1.366125792264938354e-01 2.943926751613616943e-01 -3.472974523901939392e-02 3.930121362209320068e-01 2.842620573937892914e-02 1.968129724264144897e-01 3.786679357290267944e-02 2.200786024332046509e-01 -3.597232997417449951e-01 -1.305512487888336182e-01 2.621043026447296143e-01 1.188234686851501465e-01 -3.045202791690826416e-01 1.959270685911178589e-01 2.491429261863231659e-02 1.036298424005508423e-01 4.536772519350051880e-02 -1.890031993389129639e-01 1.033957824110984802e-01 2.519849836826324463e-01 3.296824991703033447e-01 7.381021976470947266e-02 3.481421992182731628e-02 -2.919918857514858246e-02 5.754003766924142838e-03 1.165678277611732483e-01 1.247533559799194336e-01 -1.534032355993986130e-02 -7.540457881987094879e-03 1.265008896589279175e-01 2.838157862424850464e-02 5.827397853136062622e-02
-1.027941703796386719e-01 1.697052121162414551e-01 -1.169246062636375427e-01 1.748450398445129395e-01 2.249602824449539185e-01 1.253095716238021851e-01 3.277322277426719666e-02 -5.944509804248809814e-02 -3.576442897319793701e-01 2.205849885940551758e-01 -1.573551595211029053e-01 1.130267828702926636e-01 -1.936018019914627075e-01 6.979192793369293213e-02 -1.102385576814413071e-02 -1.035132035613059998e-01 -1.546327769756317139e-01 -1.067662164568901062e-01 -1.157756149768829346e-02 8.594219386577606201e-02 -1.158978790044784546e-03 1.050306409597396851e-01 -2.857145369052886963e-01 -4.187018871307373047e-01 1.976804584264755249e-01 7.601153105497360229e-02 3.880817443132400513e-02 2.661249339580535889e-01 -9.132755920290946960e-03 8.867778629064559937e-02 -2.741196453571319580e-01 -2.590407431125640869e-01
2.973342835903167725e-01 2.613039314746856689e-01 -2.635776698589324951e-01 8.766599930822849274e-03 -3.098106710240244865e-03 -1.223830580711364746e-01 -1.689077168703079224e-01 1.719116717576980591e-01 -9.570079296827316284e-02 5.925859510898590088e-02 -1.697113178670406342e-02 1.316055655479431152e-01 -1.896415650844573975e-01 1.669076457619667053e-02 -1.453411728143692017e-01 -7.923673093318939209e-02 1.400103867053985596e-01 -2.110241204500198364e-01 2.479062601923942566e-02 1.687222272157669067e-01 -8.064455538988113403e-02 1.116178184747695923e-01 -2.048054933547973633e-01 -8.605413138866424561e-02 7.341053336858749390e-02 1.880394220352172852e-01 -9.575792402029037476e-02 5.057340264320373535e-01 1.275563836097717285e-01 -6.229167431592941284e-02 -3.406127989292144775e-01 -5.820238590240478516e-02
2.241357788443565369e-02 3.452465534210205078e-01 -1.647811084985733032e-01 1.157047972083091736e-02 2.526525855064392090e-01 -1.870178580284118652e-01 -3.102224469184875488e-01 1.825228631496429443e-01 -5.023827403783798218e-02 1.247051805257797241e-01 2.601231634616851807e-02 -3.125177919864654541e-01 -2.588131427764892578e-01 -1.498011648654937744e-01 1.365279257297515869e-01 -5.660515278577804565e-02 3.093543052673339844e-01 1.102557033300399780e-01 2.736485004425048828e-02 1.221450343728065491e-01 2.138804197311401367e-01 -1.279310602694749832e-02 -1.718455255031585693e-01 -1.632499974220991135e-03 1.092930659651756287e-01 2.177798002958297729e-01 -3.870042040944099426e-02 1.433299928903579712e-01 -4.667536169290542603e-02 -7.099283393472433090e-03 -3.078652918338775635e-01 -1.399120241403579712e-01
2.509926259517669678e-02 8.590739220380783081e-02 -6.454520672559738159e-02 4.575628936290740967e-01 2.440997064113616943e-01 8.770263195037841797e-02 7.771558314561843872e-02 -1.875813864171504974e-02 -3.700329363346099854e-01 4.463932663202285767e-02 3.440003991127014160e-01 -4.577476531267166138e-02 -1.907526552677154541e-01 3.321167230606079102e-01 -4.854314029216766357e-02 -3.915361687541007996e-02 4.342626780271530151e-02 -5.986514687538146973e-02 8.365978300571441650e-02 2.238682359457015991e-01 3.997423350811004639e-01 1.146121621131896973e-01 -1.153028756380081177e-02 8.591642230749130249e-02 2.565016970038414001e-02 -7.148035615682601929e-02 -8.476679213345050812e-03 -3.254503535572439432e-04 -1.183182583190500736e-03 1.428886651992797852e-01 -1.063827723264694214e-01 1.194181442260742188e-01
-4.740357398986816406e-02 5.732107535004615784e-02 -1.940048038959503174e-01 7.113847136497497559e-02 1.646064966917037964e-01 -1.487746387720108032e-01 1.581236869096755981e-01 2.994585335254669189e-01 -2.636539041996002197e-01 1.390784680843353271e-01 -8.026462048292160034e-02 -5.459117889404296875e-02 2.061824128031730652e-02 1.038109958171844482e-01 -3.276673257350921631e-01 1.157503277063369751e-01 2.585749141871929169e-02 -2.539781033992767334e-01 3.432152867317199707e-01 1.591196656227111816e-01 2.545125484466552734e-01 1.898023635149002075e-01 -2.421170324087142944e-01 -1.211256310343742371e-01 1.121095847338438034e-02 -5.662416666746139526e-02 2.369101643562316895e-01 2.162275016307830811e-01 1.494058519601821899e-01 1.463129967451095581e-01 1.993291079998016357e-02 -1.577780097723007202e-01
-1.677410490810871124e-02 7.830552756786346436e-03 -1.654653549194335938e-01 1.015346273779869080e-01 3.251842260360717773e-01 -1.364399343729019165e-01 9.249240159988403320e-03 2.683732807636260986e-01 7.777787744998931885e-03 1.381209343671798706e-01 6.800058484077453613e-02 3.441284596920013428e-01 -3.532835245132446289e-01 -6.662547821179032326e-05 4.186319559812545776e-02 -3.243448734283447266e-01 1.715977787971496582e-01 -1.019516736268997192e-01 9.937164187431335449e-02 6.194598227739334106e-02 -1.350789368152618408e-01 1.488991081714630127e-01 -3.534307181835174561e-01 -4.218359664082527161e-02 1.459586620330810547e-01 1.216794550418853760e-01 -3.088638745248317719e-02 2.986866235733032227e-01 -5.160228163003921509e-02 6.364866346120834351e-02 9.174817800521850586e-02 -1.716968715190887451e-01
6.397444009780883789e-02 1.610014438629150391e-01 -1.975408345460891724e-01 8.420699089765548706e-02 1.750838458538055420e-01 -2.494190260767936707e-02 -5.392007231712341309e-01 8.011550456285476685e-02 -3.044032156467437744e-01 7.608204334974288940e-02 5.189194530248641968e-02 -8.882216364145278931e-02 -7.806535065174102783e-02 6.109384819865226746e-02 -5.284310877323150635e-02 -9.093463420867919922e-03 1.623144894838333130e-01 -3.678792715072631836e-01 9.434346854686737061e-02 1.369099318981170654e-01 7.806926965713500977e-02 1.452508568763732910e-01 3.429034352302551270e-02 -2.095677405595779419e-01 1.180869806557893753e-02 4.743690043687820435e-02 2.856484353542327881e-01 -1.993838101625442505e-01 -2.759903669357299805e-01 -1.014219075441360474e-01 3.656362742185592651e-02 2.367848344147205353e-02
2.521306276321411133e-01 1.752410642802715302e-02 3.104435838758945465e-02 4.290674328804016113e-01 1.310090869665145874e-01 -1.826462596654891968e-01 8.539773523807525635e-02 -9.529366157948970795e-03 -2.710173726081848145e-01 9.091269969940185547e-02 9.564011543989181519e-02 1.773588731884956360e-02 -2.104844897985458374e-01 -9.945898503065109253e-02 -1.463655531406402588e-01 2.320551276206970215e-01 -1.767504811286926270e-01 -2.069902569055557251e-01 2.991389036178588867e-01 1.983689367771148682e-01 2.339695207774639130e-02 4.932869598269462585e-02 -1.408635973930358887e-01 2.617359161376953125e-01 1.878770254552364349e-02 -9.390006959438323975e-02 -3.723856061697006226e-02 1.000407636165618896e-01 -3.599770963191986084e-01 1.422190815210342407e-01 -8.109865337610244751e-02 -3.616349771618843079e-02
-2.179529368877410889e-01 8.737290650606155396e-02 -2.491778731346130371e-01 9.915647655725479126e-02 1.884189546108245850e-01 4.618761315941810608e-02 1.213793307542800903e-01 1.028984189033508301e-01 -3.175841867923736572e-01 -9.661072492599487305e-02 -1.871789246797561646e-01 5.098635703325271606e-02 -2.931942641735076904e-01 -4.106315225362777710e-02 -4.261465743184089661e-02 1.429888010025024414e-01 -1.252219825983047485e-01 1.119236126542091370e-01 3.290048241615295410e-01 2.746397554874420166e-01 1.117203608155250549e-01 1.877071335911750793e-02 1.125166863203048706e-01 -2.608282268047332764e-01 6.304703652858734131e-03 -4.451678693294525146e-02 2.261630743741989136e-01 3.866852819919586182e-02 -2.982169687747955322e-01 -1.299700886011123657e-01 -8.962578326463699341e-02 -2.798507213592529297e-01
1.157063245773315430e-01 2.927074134349822998e-01 -3.286763131618499756e-01 2.174590975046157837e-01 1.096925064921379089e-01 1.323203891515731812e-01 -3.362916782498359680e-02 2.665838301181793213e-01 5.009175091981887817e-02 1.783270984888076782e-01 -9.138800948858261108e-02 -1.814272105693817139e-01 -3.106774389743804932e-01 -3.419355452060699463e-01 -1.450162082910537720e-01 -8.280666917562484741e-02 -4.162154719233512878e-02 -2.285687476396560669e-01 1.146084070205688477e-01 -2.901789359748363495e-02 2.538294792175292969e-01 -1.509998738765716553e-02 -1.164614781737327576e-01 1.065140441060066223e-01 -1.988459229469299316e-01 4.676372930407524109e-02 1.402961909770965576e-01 5.290222167968750000e-02 -3.065847419202327728e-02 -1.583450585603713989e-01 1.784863322973251343e-01 2.176612317562103271e-01
7.918971031904220581e-02 2.570597827434539795e-01 -3.657677471637725830e-01 3.158491551876068115e-01 2.271112985908985138e-02 -1.527566313743591309e-01 -5.753180012106895447e-03 6.805256754159927368e-02 4.951686784625053406e-02 3.121859207749366760e-02 1.194730550050735474e-01 -7.533467561006546021e-02 -1.028781607747077942e-01 -5.847086012363433838e-02 -2.674235105514526367e-01 -9.789191186428070068e-02 2.286181449890136719e-01 -4.026059210300445557e-01 2.941943472251296043e-03 8.284303545951843262e-02 2.257593423128128052e-01 -6.288605183362960815e-02 2.068696357309818268e-02 -5.758828297257423401e-02 -1.042848899960517883e-01 3.297401964664459229e-01 5.541555210947990417e-02 7.970909774303436279e-02 1.652259975671768188e-01 3.268593847751617432e-01 3.966329246759414673e-02 -4.977212101221084595e-02
-3.321982324123382568e-01 1.070049852132797241e-01 -3.020795881748199463e-01 2.941230237483978271e-01 2.114291787147521973e-01 2.349460683763027191e-02 1.499527543783187866e-01 1.257086396217346191e-01 2.342348247766494751e-01 2.476971298456192017e-01 -1.082253009080886841e-01 4.885251075029373169e-02 -2.214739173650741577e-01 1.592819243669509888e-01 -5.547812208533287048e-02 -9.389963001012802124e-02 1.404968649148941040e-01 -1.825269758701324463e-01 1.076706051826477051e-01 1.468860507011413574e-01 5.935980752110481262e-02 -8.617614209651947021e-02 -1.843314915895462036e-01 -2.897046804428100586e-01 1.946861743927001953e-01 1.037369742989540100e-01 3.030132055282592773e-01 7.696231454610824585e-02 2.038086205720901489e-02 5.599736049771308899e-02 -1.238163039088249207e-01 -1.410287618637084961e-01
-6.388033926486968994e-02 2.507212162017822266e-01 -1.290989071130752563e-01 9.787233173847198486e-02 -7.378452271223068237e-02 1.060656458139419556e-01 5.967795848846435547e-02 3.943876326084136963e-01 -1.213159710168838501e-01 2.754282355308532715e-01 9.990449994802474976e-02 2.777822613716125488e-01 -1.215560585260391235e-01 2.296873033046722412e-01 -1.457759886980056763e-01 -3.282550573348999023e-01 -5.710450932383537292e-02 -3.151611089706420898e-01 1.876126080751419067e-01 -1.938116252422332764e-01 7.078391313552856445e-02 -1.297111362218856812e-01 -8.549483492970466614e-03 -4.657457023859024048e-02 1.036064103245735168e-01 1.131781004369258881e-02 -1.069501508027315140e-03 2.929401993751525879e-01 -1.348226517438888550e-01 1.747647672891616821e-01 1.058911755681037903e-01 -2.687931992113590240e-02
-9.732558391988277435e-04 3.875569999217987061e-02 1.065728366374969482e-01 -1.319030523300170898e-01 4.862559493631124496e-03 -6.186405662447214127e-03 4.855680465698242188e-02 2.373030781745910645e-01 -5.135428532958030701e-02 1.960126310586929321e-01 -4.124381393194198608e-02 6.734047085046768188e-02 -2.913962900638580322e-01 -4.267359897494316101e-02 -1.851202398538589478e-01 -2.021217942237854004e-01 -2.391832023859024048e-01 -1.208396926522254944e-01 2.954279184341430664e-01 2.091545313596725464e-01 2.226983308792114258e-01 -1.826770454645156860e-01 -2.880933284759521484e-01 -1.000404730439186096e-01 -4.574857279658317566e-02 4.117772877216339111e-01 8.984099328517913818e-02 1.356901377439498901e-01 -1.549649685621261597e-01 2.594110369682312012e-01 7.114174962043762207e-02 -1.689595580101013184e-01
-9.152880311012268066e-02 1.481307297945022583e-01 -3.981328308582305908e-01 2.278261333703994751e-01 3.102436959743499756e-01 -1.716025769710540771e-01 -1.525790430605411530e-03 1.038492619991302490e-01 1.851205229759216309e-01 1.919733583927154541e-01 -1.140940934419631958e-01 1.037508025765419006e-01 -2.351242452859878540e-01 1.905472874641418457e-01 8.075070381164550781e-02 9.984093904495239258e-02 1.340677440166473389e-01 -2.184035070240497589e-02 -7.610606402158737183e-02 1.239341720938682556e-01 8.836992830038070679e-02 5.918658524751663208e-02 -8.183192461729049683e-02 -1.169772595167160034e-01 2.798841595649719238e-01 2.100935429334640503e-01 3.002069294452667236e-01 4.396881163120269775e-02 1.490896791219711304e-01 3.102157413959503174e-01 -5.255986005067825317e-02 -1.128836050629615784e-01
-3.156346455216407776e-02 1.149322539567947388e-01 -2.083007991313934326e-01 1.186055317521095276e-01 2.590509355068206787e-01 1.056100502610206604e-01 -9.578734636306762695e-02 6.658983230590820312e-02 -3.394004106521606445e-01 1.303674429655075073e-01 -1.526390165090560913e-01 9.373429417610168457e-02 -2.369206100702285767e-01 -4.252785816788673401e-02 -5.372012779116630554e-02 1.030707359313964844e-02 -1.974695622920989990e-01 2.833107709884643555e-01 3.839582800865173340e-01 5.855271592736244202e-02 1.942556351423263550e-01 -4.672051593661308289e-02 -7.965278625488281250e-02 -3.413054049015045166e-01 -1.305501610040664673e-01 -1.715890914201736450e-01 1.827935576438903809e-01 1.507909297943115234e-01 -8.030744642019271851e-02 2.946732565760612488e-02 -1.471315175294876099e-01 -2.163236439228057861e-01
4.623412713408470154e-02 2.600583806633949280e-02 -1.595654338598251343e-01 -3.104462474584579468e-02 2.031441181898117065e-01 -4.771549254655838013e-02 -1.178287565708160400e-01 2.968563735485076904e-01 -7.553092390298843384e-02 1.552201509475708008e-01 1.673528552055358887e-01 -2.095072418451309204e-01 -2.062978744506835938e-01 1.392070651054382324e-01 8.930936455726623535e-02 2.502164840698242188e-01 -1.960323303937911987e-01 -3.992902636528015137e-01 2.341665178537368774e-01 9.231386706233024597e-03 1.743680834770202637e-01 -1.103368252515792847e-01 -2.947169542312622070e-01 4.806893318891525269e-02 1.941363662481307983e-01 4.685030132532119751e-02 -2.445769011974334717e-01 2.116445265710353851e-02 3.435543552041053772e-02 1.425395607948303223e-01 -2.098665982484817505e-01 -2.019155174493789673e-01
-3.206709632650017738e-03 -1.407452207058668137e-02 -4.800967127084732056e-02 3.124921917915344238e-01 4.013098180294036865e-01 -3.363077640533447266e-01 -1.908527910709381104e-01 1.495281159877777100e-01 -1.223352178931236267e-01 3.305289447307586670e-01 -2.161854878067970276e-02 -2.171275019645690918e-02 -3.288072943687438965e-01 1.040648743510246277e-01 -1.808938831090927124e-01 -1.774680763483047485e-01 -6.572420150041580200e-02 -3.083903193473815918e-01 -5.415486171841621399e-02 -1.400955021381378174e-01 7.786877453327178955e-02 -1.715607941150665283e-01 -2.903332374989986420e-02 2.193547971546649933e-02 6.485485285520553589e-02 8.464990556240081787e-02 1.580430865287780762e-01 -9.741552174091339111e-03 -1.627309620380401611e-01 1.489211767911911011e-01 -3.317674994468688965e-02 -1.165139600634574890e-01
1.586713083088397980e-02 2.158576548099517822e-01 -3.534217551350593567e-02 1.851588487625122070e-01 -2.549790311604738235e-03 8.583445101976394653e-02 -1.243083029985427856e-01 2.051629126071929932e-01 -2.729912102222442627e-01 -2.414641678333282471e-01 1.661321967840194702e-01 -6.857473868876695633e-03 -3.395695090293884277e-01 9.821661561727523804e-02 -1.473992466926574707e-01 2.166090756654739380e-01 -1.721718162298202515e-01 -3.545473814010620117e-01 1.622025668621063232e-01 3.402960300445556641e-01 1.924012601375579834e-01 2.377475947141647339e-01 1.047606207430362701e-02 1.969125308096408844e-02 7.091049849987030029e-02 1.417297869920730591e-01 1.727053523063659668e-02 1.297400742769241333e-01 -2.018078118562698364e-01 -1.079067960381507874e-01 4.199549183249473572e-02 -1.036742553114891052e-01
1.863370835781097412e-02 5.076340436935424805e-01 -2.200957238674163818e-01 1.966224014759063721e-01 1.649654805660247803e-01 3.206277489662170410e-01 1.328709274530410767e-01 1.433072239160537720e-01 -9.085930883884429932e-02 1.213331446051597595e-01 -2.199184745550155640e-01 4.127018526196479797e-02 -2.647067904472351074e-01 1.274887025356292725e-01 -2.296245396137237549e-01 -1.170986890792846680e-01 1.728885807096958160e-02 -2.287954092025756836e-01 1.068261116743087769e-01 -6.248737126588821411e-02 9.820856899023056030e-02 4.741210862994194031e-02 4.482729360461235046e-03 7.783845812082290649e-02 -1.215744689106941223e-01 6.889878213405609131e-02 -1.154376119375228882e-01 -3.637798875570297241e-02 -3.307089507579803467e-01 3.592220321297645569e-02 7.907086610794067383e-02 -1.543412357568740845e-01
-4.237563535571098328e-02 3.006595969200134277e-01 -2.642711997032165527e-01 -3.450755961239337921e-03 3.383091464638710022e-02 1.573213189840316772e-01 7.786748558282852173e-02 2.582138478755950928e-01 5.756901949644088745e-02 -4.718257114291191101e-02 -5.590728297829627991e-02 -6.237755715847015381e-02 -4.582514166831970215e-01 2.188769429922103882e-01 3.087951242923736572e-02 -1.181841120123863220e-01 2.834324538707733154e-02 1.902839690446853638e-01 1.256272196769714355e-01 3.322822153568267822e-01 1.578077077865600586e-01 8.184213936328887939e-02 -1.728646159172058105e-01 -4.077331721782684326e-02 -3.257533162832260132e-02 6.671952083706855774e-03 2.085212171077728271e-01 3.690832555294036865e-01 1.268137395381927490e-01 8.772037923336029053e-02 2.124045044183731079e-03 -1.516705304384231567e-01
-8.359406143426895142e-02 2.680374979972839355e-01 -1.970275938510894775e-01 2.909091114997863770e-01 1.202860400080680847e-01 4.517287015914916992e-03 8.562363684177398682e-02 3.933912143111228943e-03 2.616417035460472107e-02 2.583699226379394531e-01 -1.790646091103553772e-02 2.043364048004150391e-01 -2.767561972141265869e-01 1.026367098093032837e-01 8.817374706268310547e-02 -1.612380146980285645e-01 -9.138607978820800781e-02 -1.167033389210700989e-01 8.770745992660522461e-02 2.018459439277648926e-01 -4.376756399869918823e-02 1.908744312822818756e-02 -8.663204312324523926e-02 -4.464730620384216309e-01 1.984354853630065918e-01 4.520443617366254330e-04 1.976168006658554077e-01 2.971743345260620117e-01 -1.171324923634529114e-01 -7.630778104066848755e-02 6.920407712459564209e-02 -2.736180126667022705e-01
-1.229877918958663940e-01 9.263826906681060791e-02 -1.752699613571166992e-01 1.875813603401184082e-01 1.843196749687194824e-01 -9.664116054773330688e-02 2.640118002891540527e-01 -1.479091197252273560e-01 9.746618568897247314e-02 4.031864404678344727e-01 7.270872592926025391e-02 2.711678743362426758e-01 -3.403082191944122314e-01 -8.322869241237640381e-02 -7.805979996919631958e-02 -2.201859056949615479e-01 1.229074522852897644e-01 -1.609081327915191650e-01 2.481307834386825562e-01 2.079138457775115967e-01 2.652323842048645020e-01 -1.526203155517578125e-01 5.784747749567031860e-02 2.076544612646102905e-02 1.293192207813262939e-01 -3.551566228270530701e-02 2.110703736543655396e-01 -7.587431371212005615e-02 -6.073218304663896561e-03 1.011200323700904846e-01 -1.525777131319046021e-01 4.749523103237152100e-02
-7.303063757717609406e-03 1.147693768143653870e-01 -2.172601521015167236e-01 1.655369848012924194e-01 1.302606165409088135e-01 -6.232465803623199463e-02 5.293147172778844833e-03 -9.723011404275894165e-02 -3.857013955712318420e-02 1.758342385292053223e-01 -1.063435920514166355e-03 -2.603026032447814941e-01 -1.892988979816436768e-01 4.362322762608528137e-02 8.930992335081100464e-03 -1.042679399251937866e-01 -1.432821154594421387e-01 -4.683814942836761475e-02 2.551972270011901855e-01 1.060804650187492371e-01 3.021486103534698486e-01 -1.208965759724378586e-02 -8.379503339529037476e-02 -3.291020393371582031e-01 -2.147502899169921875e-01 -7.281760126352310181e-02 6.618632376194000244e-02 5.323669910430908203e-01 -1.968129724264144897e-01 -7.097600400447845459e-02 -1.527376472949981689e-01 -1.442038863897323608e-01
-1.751929074525833130e-01 -7.853716611862182617e-02 -1.684180647134780884e-01 2.355000972747802734e-01 1.766617149114608765e-01 1.561559438705444336e-01 4.471481963992118835e-02 3.305654227733612061e-01 -2.553515732288360596e-01 2.296226471662521362e-02 1.148930564522743225e-01 -1.478087902069091797e-01 -3.444176316261291504e-01 2.013061791658401489e-01 1.109446436166763306e-01 7.122041657567024231e-03 -1.802543550729751587e-01 -2.766034603118896484e-01 -1.649208017624914646e-03 1.785764545202255249e-01 3.326455652713775635e-01 1.429726332426071167e-01 -4.034656286239624023e-02 3.332618176937103271e-01 -5.314327031373977661e-02 -4.914640448987483978e-03 -7.114022970199584961e-02 -4.577937349677085876e-02 -2.888613194227218628e-02 1.019637882709503174e-01 -1.019380465149879456e-01 1.544490456581115723e-01
-2.134950608015060425e-01 2.121628820896148682e-01 -8.025400340557098389e-02 1.364486813545227051e-01 2.894187569618225098e-01 2.345762029290199280e-02 -3.106899559497833252e-01 1.811365336179733276e-01 -2.678761631250381470e-02 -1.513447463512420654e-01 5.126034095883369446e-02 -8.291633427143096924e-02 -3.227589130401611328e-01 9.335225075483322144e-02 7.351901382207870483e-02 -2.913003861904144287e-01 -9.194730967283248901e-02 -1.952647268772125244e-01 4.683913663029670715e-02 2.679513692855834961e-01 1.069603189826011658e-01 1.477120369672775269e-01 7.677797973155975342e-02 -8.030200749635696411e-02 7.966524362564086914e-02 -8.408906310796737671e-02 6.457059830427169800e-02 4.141421914100646973e-01 2.211361080408096313e-01 -1.228150650858879089e-01 -1.181328892707824707e-01 -3.468850627541542053e-02
-1.175221577286720276e-01 1.648578792810440063e-01 -3.966704905033111572e-01 8.311899751424789429e-02 1.769843697547912598e-01 1.622415632009506226e-01 -6.661526858806610107e-02 -5.316443741321563721e-02 -2.570930123329162598e-01 2.560059353709220886e-02 1.937239319086074829e-01 4.372447729110717773e-03 -3.125404119491577148e-01 7.887367904186248779e-02 2.956716716289520264e-01 -1.693565845489501953e-01 -3.271138072013854980e-01 -1.859002560377120972e-01 2.907351255416870117e-01 2.062885314226150513e-01 1.036719419062137604e-02 -4.029673337936401367e-02 -6.452293694019317627e-02 1.170580014586448669e-01 1.638027578592300415e-01 1.212677061557769775e-01 1.584496796131134033e-01 3.656037524342536926e-02 8.242510259151458740e-02 9.911632537841796875e-02 1.729207932949066162e-01 5.288970842957496643e-02
7.767724338918924332e-03 6.758567690849304199e-02 -3.069482445716857910e-01 1.533569544553756714e-01 1.588244587182998657e-01 1.964337080717086792e-01 1.847347884904593229e-04 3.576058149337768555e-02 9.533271193504333496e-02 4.730242192745208740e-01 1.806455105543136597e-01 5.097035318613052368e-02 -3.551847934722900391e-01 2.864057421684265137e-01 -2.350311130285263062e-01 -9.700264781713485718e-02 -8.394274115562438965e-02 -9.384214133024215698e-02 -8.428381383419036865e-02 5.242215842008590698e-02 1.182809397578239441e-01 5.614335183054208755e-03 1.926563493907451630e-02 3.196802735328674316e-02 5.496547743678092957e-02 -9.022726863622665405e-02 -1.295810788869857788e-01 2.083283513784408569e-01 -1.234105899930000305e-01 1.485910173505544662e-02 -3.589423000812530518e-01 -1.219714283943176270e-01
4.489373788237571716e-02 4.259863197803497314e-01 -1.852169036865234375e-01 1.055823042988777161e-01 1.921033412218093872e-01 -4.257734119892120361e-02 -7.201807200908660889e-02 1.304453611373901367e-01 2.970190718770027161e-02 1.157202571630477905e-01 -1.532077342271804810e-01 1.795310378074645996e-01 -1.628011912107467651e-01 -1.987165957689285278e-02 1.108001619577407837e-01 1.057329475879669189e-01 6.441662460565567017e-02 -8.184973150491714478e-02 4.435022771358489990e-01 3.824765384197235107e-01 -5.467328242957592010e-03 -2.107599005103111267e-02 2.818218246102333069e-02 -2.002556473016738892e-01 -1.013013944029808044e-01 2.123643457889556885e-01 1.544644981622695923e-01 1.276222020387649536e-01 1.896765381097793579e-01 2.085742652416229248e-01 -4.469577968120574951e-02 -1.327705383300781250e-01
-3.958650398999452591e-03 1.469998713582754135e-02 -7.733679562807083130e-02 2.579516470432281494e-01 1.656954586505889893e-01 -1.509869396686553955e-01 3.107246197760105133e-02 -2.803811989724636078e-02 -4.240374267101287842e-02 1.915111839771270752e-01 -4.035986959934234619e-02 -1.812024861574172974e-01 -2.344045937061309814e-01 8.518338948488235474e-02 -1.111307963728904724e-01 -4.184727370738983154e-02 -2.210346013307571411e-01 1.411917954683303833e-01 6.118417158722877502e-02 8.970884233713150024e-02 3.271145522594451904e-01 1.900298171676695347e-03 -2.192548811435699463e-01 -2.506084144115447998e-01 -1.635859161615371704e-01 5.319800227880477905e-02 1.507072001695632935e-01 5.951244831085205078e-01 -6.242033094167709351e-02 -4.547431692481040955e-02 -1.181852221488952637e-01 -3.359260410070419312e-02
-6.137958914041519165e-02 9.632800519466400146e-02 -2.188003361225128174e-01 1.294670104980468750e-01 3.055460751056671143e-01 5.613210052251815796e-02 -1.080101802945137024e-01 8.925182372331619263e-02 -4.784637689590454102e-01 4.333327338099479675e-02 9.802375733852386475e-02 1.066807508468627930e-01 -3.390088677406311035e-01 -3.869769722223281860e-02 7.977081090211868286e-02 -1.680397391319274902e-01 3.550419509410858154e-01 -2.140066325664520264e-01 2.401572912931442261e-01 4.021346941590309143e-02 -2.657064981758594513e-02 6.255675852298736572e-02 2.704613804817199707e-01 6.043639406561851501e-02 -7.346082478761672974e-03 -1.207549218088388443e-02 1.116893216967582703e-01 2.913532592356204987e-02 -2.082353383302688599e-01 -8.658548444509506226e-02 -1.592287570238113403e-01 3.245290741324424744e-02
-9.381458908319473267e-02 8.052876591682434082e-02 -2.290789186954498291e-01 -8.552538231015205383e-03 1.559794843196868896e-01 -1.550492197275161743e-01 1.120731085538864136e-01 2.859371602535247803e-01 -2.764754295349121094e-01 9.471543133258819580e-02 3.119328431785106659e-02 -2.410085946321487427e-01 -1.631843894720077515e-01 1.982500106096267700e-01 -3.294696807861328125e-01 2.762566506862640381e-01 3.895700443536043167e-03 -1.824340969324111938e-01 9.801717102527618408e-02 1.162572950124740601e-01 1.026762798428535461e-01 2.538436949253082275e-01 1.192262675613164902e-02 -1.047042906284332275e-01 -1.320434808731079102e-01 -6.763306260108947754e-02 2.372297495603561401e-01 2.736700177192687988e-01 1.596162766218185425e-01 2.179698199033737183e-01 -2.185031212866306305e-02 -1.582787930965423584e-01
7.087713479995727539e-02 3.654475212097167969e-01 -1.813003718852996826e-01 1.762785911560058594e-01 -5.913225933909416199e-02 -7.767255604267120361e-02 -1.863263994455337524e-01 1.184098049998283386e-01 -9.492757916450500488e-02 1.761914640665054321e-01 1.234334148466587067e-02 -9.316942654550075531e-03 -1.282287538051605225e-01 -1.077959537506103516e-01 -1.791375428438186646e-01 -1.242796108126640320e-01 -1.414409875869750977e-01 -2.668426036834716797e-01 1.051612868905067444e-01 1.248035579919815063e-01 1.658767312765121460e-01 -1.416441798210144043e-01 -1.035083830356597900e-01 1.081291679292917252e-02 2.583778798580169678e-01 2.562280297279357910e-01 -2.030003815889358521e-01 3.536864519119262695e-01 1.880315989255905151e-01 3.057822883129119873e-01 -7.363157719373703003e-02 1.186193600296974182e-01
-2.928745150566101074e-01 7.561801373958587646e-02 -3.064758479595184326e-01 -3.265602886676788330e-02 1.124796196818351746e-01 1.094072014093399048e-01 -2.225134670734405518e-01 7.792869210243225098e-02 -2.865785956382751465e-01 2.251449823379516602e-01 6.109059602022171021e-02 -1.739732325077056885e-01 -1.799787282943725586e-01 1.271595656871795654e-01 -7.246360927820205688e-02 -1.352781951427459717e-01 -3.740347921848297119e-02 -9.066339582204818726e-02 2.258428931236267090e-01 3.120175004005432129e-01 2.038647234439849854e-01 1.741096377372741699e-01 3.067439235746860504e-02 2.546806335449218750e-01 1.053637117147445679e-01 9.290535002946853638e-02 3.547658398747444153e-02 -1.025040373206138611e-01 4.077967628836631775e-02 8.922730386257171631e-02 2.009094208478927612e-01 -3.423912227153778076e-01
-1.582510173320770264e-01 7.930071651935577393e-02 -1.411358714103698730e-01 1.823568493127822876e-01 4.033206403255462646e-01 -3.075320720672607422e-01 -1.726767271757125854e-01 1.086866706609725952e-01 -3.827735781669616699e-02 1.779779642820358276e-01 2.374229393899440765e-02 1.193960160017013550e-01 -3.621864020824432373e-01 -1.340182721614837646e-01 -1.311298906803131104e-01 -1.531812399625778198e-01 1.742686890065670013e-02 -1.904353201389312744e-01 -9.262889623641967773e-02 1.227730959653854370e-01 3.070356547832489014e-01 -2.208872437477111816e-01 -2.312520593404769897e-01 -5.816414207220077515e-02 -1.895467936992645264e-01 1.281714625656604767e-02 1.956411302089691162e-01 -7.405280321836471558e-02 -8.355278521776199341e-02 1.477216035127639771e-01 1.003074049949645996e-01 1.128111252910457551e-04
5.139095336198806763e-02 8.066938817501068115e-02 2.156626060605049133e-02 3.663523122668266296e-02 -9.315631538629531860e-02 -1.162004992365837097e-01 -1.020411401987075806e-01 1.822821944952011108e-01 -1.068290024995803833e-01 4.440552741289138794e-02 1.854116916656494141e-01 4.948851466178894043e-02 -4.854888021945953369e-01 1.680491119623184204e-02 -2.192278057336807251e-01 -2.437970638275146484e-01 -2.397327870130538940e-01 4.592954367399215698e-02 1.602350920438766479e-01 3.038128092885017395e-02 8.421315997838973999e-02 -2.150450050830841064e-01 -2.043238431215286255e-01 -1.105217710137367249e-01 -6.299754977226257324e-02 4.201140105724334717e-01 -8.299131691455841064e-02 2.137168645858764648e-01 -2.338905483484268188e-01 2.172831296920776367e-01 -3.085586801171302795e-02 -1.260205917060375214e-02
3.606725484132766724e-02 -2.559735774993896484e-01 -2.045525759458541870e-01 2.364357113838195801e-01 5.189337581396102905e-02 5.214348062872886658e-02 -2.741019614040851593e-02 3.620216548442840576e-01 -1.647770404815673828e-01 8.250379562377929688e-02 1.189243867993354797e-01 -7.333208806812763214e-03 -3.494918942451477051e-01 4.731892421841621399e-02 8.251620084047317505e-02 2.189407646656036377e-01 -1.753457337617874146e-01 -2.192669361829757690e-01 2.574242353439331055e-01 1.472017318010330200e-01 2.576650381088256836e-01 1.132229566574096680e-01 -8.046803623437881470e-02 3.078355491161346436e-01 -1.153907850384712219e-01 3.520655632019042969e-02 4.807891696691513062e-02 1.535417139530181885e-01 -1.555287837982177734e-01 9.127307683229446411e-02 -2.210312336683273315e-01 -4.362917318940162659e-02
-7.466275710612535477e-03 2.724907100200653076e-01 -1.369742155075073242e-01 5.131109431385993958e-02 -1.598212681710720062e-02 -5.109750479459762573e-02 -8.565546572208404541e-02 5.832309275865554810e-02 -3.077707886695861816e-01 -1.192227937281131744e-02 -6.477622687816619873e-02 1.210138723254203796e-01 -5.074563622474670410e-01 2.269147336483001709e-02 -1.178028583526611328e-01 1.973186433315277100e-02 1.619442701339721680e-01 -2.204847037792205811e-01 2.564856708049774170e-01 2.334003150463104248e-01 -3.472902625799179077e-02 2.662790119647979736e-01 8.309365808963775635e-02 6.621007621288299561e-02 -7.296858727931976318e-02 -1.181794852018356323e-01 1.615034043788909912e-01 3.758893907070159912e-01 7.408326119184494019e-02 -4.581040516495704651e-02 8.336484432220458984e-02 -1.580880880355834961e-01
-1.673615127801895142e-01 3.457248806953430176e-01 -2.922604084014892578e-01 1.298262458294630051e-02 1.304794549942016602e-01 2.310838699340820312e-01 -2.876468002796173096e-01 1.078234016895294189e-01 -2.490454167127609253e-01 -2.619894407689571381e-02 -7.732307165861129761e-02 -7.093594968318939209e-02 -2.067060470581054688e-01 3.112253546714782715e-02 -1.334448456764221191e-01 -3.291876614093780518e-02 1.521259695291519165e-01 -4.741749167442321777e-01 2.683957219123840332e-01 8.216098695993423462e-02 7.271692901849746704e-02 1.073644906282424927e-01 -2.709699049592018127e-02 8.743615821003913879e-03 6.245409324765205383e-02 1.825443208217620850e-01 -1.191206946969032288e-01 2.397620864212512970e-02 -7.419643551111221313e-02 -8.153336495161056519e-02 3.421172499656677246e-02 -2.367981076240539551e-01
-1.952600777149200439e-01 6.276530027389526367e-02 -3.438177406787872314e-01 2.423097044229507446e-01 1.655773967504501343e-01 -1.269954741001129150e-01 8.058203756809234619e-02 6.406611204147338867e-02 1.823631525039672852e-01 1.011441349983215332e-01 -2.759797498583793640e-02 -8.515942841768264771e-02 -4.168457165360450745e-02 1.047812551259994507e-01 2.099889665842056274e-01 -2.554439306259155273e-01 -1.077377144247293472e-02 -1.569011211395263672e-01 1.274194121360778809e-01 2.399008721113204956e-01 2.086849510669708252e-01 3.416319936513900757e-02 -1.333811283111572266e-01 -1.047651097178459167e-01 1.769654601812362671e-01 -8.972253650426864624e-02 4.395953118801116943e-01 6.900003552436828613e-02 4.629017319530248642e-03 3.233338892459869385e-01 -1.697766184806823730e-01 -1.026480495929718018e-01
-2.579437196254730225e-01 2.242145091295242310e-01 -1.922319382429122925e-01 2.096143960952758789e-01 2.031096369028091431e-01 5.177072063088417053e-02 1.167380958795547485e-01 5.459183081984519958e-02 1.811586916446685791e-01 3.384039402008056641e-01 -1.007338166236877441e-01 2.128229737281799316e-01 -3.140375316143035889e-01 2.330575138330459595e-02 8.462581038475036621e-02 -1.906975358724594116e-01 -6.001943722367286682e-02 -2.294707447290420532e-01 2.525237500667572021e-01 1.767112165689468384e-01 4.751496762037277222e-02 -9.134912490844726562e-02 -1.122047230601310730e-01 -4.928571358323097229e-02 2.411034554243087769e-01 -1.936001516878604889e-02 3.854084312915802002e-01 -6.697580218315124512e-02 -6.043871119618415833e-02 3.152681514620780945e-02 -5.686613544821739197e-02 -2.502733841538429260e-03
-2.545070946216583252e-01 1.087133362889289856e-01 -2.154302597045898438e-01 1.034137606620788574e-01 -2.857047319412231445e-02 -1.248795539140701294e-01 2.569998055696487427e-02 9.753474593162536621e-02 4.453461989760398865e-02 4.987115561962127686e-01 1.515225917100906372e-01 -1.526595354080200195e-01 -1.892267316579818726e-01 2.673635780811309814e-01 1.129097491502761841e-01 -2.502609230577945709e-02 -5.278698354959487915e-02 -1.246010512113571167e-02 4.360287189483642578e-01 -1.261574327945709229e-01 -7.469316571950912476e-02 3.254181146621704102e-02 -6.231990992091596127e-04 -1.706527471542358398e-01 -7.916613481938838959e-03 2.192171365022659302e-01 -2.526446618139743805e-02 3.209480643272399902e-01 -1.321282386779785156e-01 4.859660193324089050e-02 4.352974938228726387e-04 -7.595371454954147339e-02
9.177911281585693359e-02 4.221292436122894287e-01 -1.492037028074264526e-01 2.685274183750152588e-01 3.549185767769813538e-02 2.062387615442276001e-01 2.154927551746368408e-01 1.927544474601745605e-01 -1.893706768751144409e-01 1.244108080863952637e-01 -2.774108350276947021e-01 -1.865537464618682861e-01 -3.001636862754821777e-01 2.907360196113586426e-01 -3.298553824424743652e-01 -1.627278178930282593e-01 8.412257581949234009e-02 -1.389177441596984863e-01 -6.511469185352325439e-02 5.211813747882843018e-02 1.383683383464813232e-01 -1.267987042665481567e-01 -1.369018387049436569e-02 9.656026214361190796e-02 -6.510678678750991821e-03 1.268908083438873291e-01 1.440341211855411530e-02 1.324088871479034424e-02 -1.183747872710227966e-01 9.494458138942718506e-02 -2.636645548045635223e-02 -1.748362556099891663e-02
1.853427849709987640e-02 1.643764525651931763e-01 -1.175284758210182190e-01 -1.367461518384516239e-03 -6.234316527843475342e-02 -2.576317787170410156e-01 -1.731640845537185669e-01 1.680000126361846924e-01 -3.787701725959777832e-01 7.943011075258255005e-02 -9.052151441574096680e-02 -1.313648819923400879e-01 -4.061878323554992676e-01 1.424217820167541504e-01 3.380392193794250488e-01 -8.022107928991317749e-02 -2.639818005263805389e-02 -8.937237411737442017e-02 5.895749479532241821e-02 -5.022261291742324829e-02 5.579935014247894287e-02 1.848118454217910767e-01 -1.162690445780754089e-01 -6.620007008314132690e-02 4.533106833696365356e-02 4.969834387302398682e-01 1.208723932504653931e-01 3.612397238612174988e-02 1.963805407285690308e-02 1.159344539046287537e-01 2.170059457421302795e-02 5.805335007607936859e-03
-3.203153312206268311e-01 -5.073644686490297318e-03 -4.334800839424133301e-01 5.704899132251739502e-02 3.465085849165916443e-02 1.120019108057022095e-01 -8.572066575288772583e-02 7.573755085468292236e-02 1.010874882340431213e-01 1.263284832239151001e-01 7.141947746276855469e-02 -5.413644015789031982e-02 -2.972606755793094635e-02 5.016852915287017822e-02 8.714669942855834961e-02 2.955837873741984367e-03 3.430555388331413269e-02 -4.048222601413726807e-01 -1.589252650737762451e-01 9.590351581573486328e-02 2.396789491176605225e-01 -8.259140700101852417e-02 -1.820345073938369751e-01 -1.352242976427078247e-01 1.606519073247909546e-01 3.224630653858184814e-01 1.242561191320419312e-01 2.283413857221603394e-01 -1.615995764732360840e-01 2.808223962783813477e-01 1.130973324179649353e-01 -6.189421564340591431e-02
-1.169600263237953186e-01 3.679794669151306152e-01 8.621618896722793579e-02 1.362258940935134888e-01 1.465595066547393799e-01 5.595665425062179565e-02 -3.881391882896423340e-02 1.715634465217590332e-01 -3.098568320274353027e-01 -3.472968935966491699e-02 5.291696265339851379e-02 3.773723915219306946e-02 -3.000087141990661621e-01 2.675096988677978516e-01 -8.995506167411804199e-02 -5.843358486890792847e-02 -1.912874728441238403e-01 -2.820734977722167969e-01 8.050839602947235107e-02 4.206281602382659912e-01 1.812156438827514648e-01 3.224204182624816895e-01 4.531482607126235962e-02 9.117469191551208496e-02 -1.067950055003166199e-01 -2.383401244878768921e-02 -1.335210073739290237e-02 1.010036244988441467e-01 -3.259235247969627380e-02 8.540040999650955200e-02 -6.256847083568572998e-02 1.162108182907104492e-01
-7.993795722723007202e-02 1.604303568601608276e-01 -1.406335830688476562e-01 3.951820433139801025e-01 -3.461878001689910889e-02 3.954679146409034729e-02 2.826456427574157715e-01 1.788712106645107269e-02 -2.451143115758895874e-01 1.971831545233726501e-02 1.489170268177986145e-02 1.588495969772338867e-01 -9.576395153999328613e-02 1.421596109867095947e-01 -2.158172130584716797e-01 -9.982991963624954224e-02 -9.484869986772537231e-02 -2.390202283859252930e-01 1.965115815401077271e-01 3.650461137294769287e-01 4.521765410900115967e-01 2.958569675683975220e-02 1.482025235891342163e-01 9.575647860765457153e-02 -1.897520013153553009e-02 5.572409182786941528e-02 2.368018403649330139e-02 -6.356488913297653198e-02 9.696384519338607788e-02 2.070020288228988647e-01 3.122434951364994049e-02 -3.658735752105712891e-02
-1.491002738475799561e-01 1.600844711065292358e-01 -7.816890254616737366e-03 4.410984218120574951e-01 8.418637514114379883e-02 1.064088270068168640e-01 -1.100928261876106262e-01 7.275822758674621582e-02 -2.539583444595336914e-01 -1.155080720782279968e-01 2.397173345088958740e-01 1.883786022663116455e-01 -2.506533265113830566e-01 1.759069114923477173e-01 -5.361463874578475952e-02 -2.870517782866954803e-02 -1.681138277053833008e-01 -2.218943238258361816e-01 -8.359052240848541260e-02 2.864760756492614746e-01 2.280907481908798218e-01 2.139569669961929321e-01 -3.769619017839431763e-02 1.344314664602279663e-01 1.222667619585990906e-01 1.407896727323532104e-01 1.961330920457839966e-01 2.306868322193622589e-02 -8.231189846992492676e-02 2.197921974584460258e-03 -2.978701293468475342e-01 1.741327717900276184e-02
-1.278899163007736206e-01 -1.099529024213552475e-02 -1.508721411228179932e-01 3.695954382419586182e-01 2.563922107219696045e-01 -1.054363250732421875e-01 -1.188465207815170288e-01 3.286343514919281006e-01 7.733332365751266479e-02 7.960851490497589111e-02 3.042237833142280579e-02 -1.225512623786926270e-01 -3.969089090824127197e-01 2.721916437149047852e-01 -2.901156842708587646e-01 -1.619970202445983887e-01 1.583056338131427765e-02 -2.753576338291168213e-01 1.263342797756195068e-01 -1.840102672576904297e-01 1.123737692832946777e-01 -4.262201488018035889e-02 6.682933121919631958e-02 1.338348388671875000e-01 -2.537885680794715881e-02 8.822550624608993530e-02 1.426634564995765686e-02 1.246450692415237427e-01 -1.879905164241790771e-01 -1.343734860420227051e-01 1.151032373309135437e-01 3.681828081607818604e-02
-6.256321072578430176e-02 -1.468186546117067337e-02 -2.744522988796234131e-01 3.220821619033813477e-01 2.224599421024322510e-01 -2.996675670146942139e-01 3.915160894393920898e-02 2.875002324581146240e-01 4.419238492846488953e-02 2.663643360137939453e-01 -3.065763115882873535e-01 4.480231553316116333e-02 -2.687782645225524902e-01 1.688533127307891846e-01 5.050227977335453033e-03 1.135405451059341431e-01 9.157912433147430420e-02 -2.390848286449909210e-02 -9.165672957897186279e-02 3.071139454841613770e-01 1.751791089773178101e-01 -9.525188058614730835e-02 6.692032516002655029e-02 -7.086392492055892944e-02 1.744135171175003052e-01 1.351019591093063354e-01 7.264519482851028442e-02 6.969586480408906937e-03 -1.521506253629922867e-02 2.826779782772064209e-01 -1.250712424516677856e-01 6.562664639204740524e-03
-8.030989021062850952e-02 3.022970855236053467e-01 -2.829898297786712646e-01 1.622856259346008301e-01 -1.985379904508590698e-01 8.149824291467666626e-02 1.460397094488143921e-01 8.279170095920562744e-02 -2.251013964414596558e-01 -8.911957591772079468e-02 1.198776662349700928e-01 1.109213232994079590e-01 -3.035023212432861328e-01 -8.070877194404602051e-02 -1.551483571529388428e-01 -1.219276264309883118e-01 -2.049933969974517822e-01 -3.185736238956451416e-01 3.097068965435028076e-01 -4.944323375821113586e-02 -1.218542009592056274e-01 1.128122862428426743e-02 6.883639097213745117e-02 -3.544465452432632446e-02 -2.480452507734298706e-02 2.301640808582305908e-01 -3.596441075205802917e-02 1.626103073358535767e-01 -3.761381208896636963e-01 6.288383901119232178e-02 1.577099040150642395e-02 -9.380513429641723633e-02
-1.578510701656341553e-01 2.482592463493347168e-01 1.521490216255187988e-01 3.266512453556060791e-01 -8.221167139708995819e-03 -7.010341435670852661e-02 6.909368187189102173e-02 2.247547656297683716e-01 -2.444298118352890015e-01 1.297250837087631226e-01 -5.448833107948303223e-03 2.550543248653411865e-01 -3.202221095561981201e-01 -1.311919279396533966e-02 1.891777664422988892e-02 1.657533086836338043e-02 -7.334785163402557373e-02 -2.075588405132293701e-01 9.993042796850204468e-02 2.879221439361572266e-01 2.636097371578216553e-01 2.488565891981124878e-01 8.371269702911376953e-02 1.701041907072067261e-01 -2.023843526840209961e-01 2.450108528137207031e-01 2.346840351819992065e-01 -1.973378099501132965e-02 3.342983499169349670e-02 4.437539726495742798e-02 -5.048147588968276978e-02 8.675126731395721436e-02
4.205902218818664551e-01 6.996941566467285156e-02 -3.560933768749237061e-01 -2.481406740844249725e-02 2.532729320228099823e-02 -1.152131706476211548e-01 1.134863346815109253e-01 3.162418901920318604e-01 -1.753702610731124878e-01 2.015478909015655518e-02 -6.723538786172866821e-02 4.449386894702911377e-02 -1.563206911087036133e-01 1.499405354261398315e-01 -1.393758952617645264e-01 -1.295225322246551514e-01 2.010558843612670898e-01 -1.804886609315872192e-01 -1.794724166393280029e-02 1.111474111676216125e-01 4.230122268199920654e-02 -1.183205470442771912e-01 5.328916385769844055e-02 5.417299270629882812e-02 7.574699819087982178e-02 3.769546002149581909e-02 1.409940868616104126e-01 3.615565598011016846e-01 -1.228367462754249573e-01 1.682333275675773621e-02 -4.015745222568511963e-01 3.963543847203254700e-02
-6.215872243046760559e-02 1.358746290206909180e-01 -1.091590672731399536e-01 1.361132860183715820e-01 1.620905250310897827e-01 -1.955768018960952759e-01 -4.410405457019805908e-02 3.836278617382049561e-01 -1.979216039180755615e-01 2.981611192226409912e-01 -5.585116147994995117e-02 4.983341693878173828e-02 2.687959466129541397e-03 2.515579760074615479e-01 2.028789818286895752e-01 -3.308816850185394287e-01 -3.095481097698211670e-01 -2.534747421741485596e-01 2.938711941242218018e-01 -1.097501367330551147e-01 9.627198800444602966e-03 -2.040362805128097534e-01 -2.024070854531601071e-04 -4.573451820760965347e-03 4.476867616176605225e-02 6.907207518815994263e-02 1.696189790964126587e-01 1.381835192441940308e-01 -9.107449650764465332e-02 -1.043858975172042847e-01 9.862574189901351929e-02 -4.699142649769783020e-02
3.694406477734446526e-04 4.571442008018493652e-01 -1.232879385352134705e-01 1.904184818267822266e-01 1.757500320672988892e-01 -3.130633011460304260e-02 -1.730020344257354736e-01 -3.959003463387489319e-02 -2.291590273380279541e-01 -1.283040791749954224e-01 5.738852545619010925e-02 8.503355085849761963e-02 -3.881317675113677979e-01 2.176579236984252930e-01 1.977011375129222870e-02 -2.867206186056137085e-02 -1.319499462842941284e-01 -9.917122125625610352e-02 7.155004888772964478e-02 1.120719164609909058e-01 2.967253625392913818e-01 2.227523177862167358e-01 -2.176626771688461304e-01 -7.540487498044967651e-02 6.462687253952026367e-02 8.524722605943679810e-02 5.559315904974937439e-03 1.975508034229278564e-02 5.206372588872909546e-02 1.923211365938186646e-01 2.104026228189468384e-01 2.568570971488952637e-01
-2.297853529453277588e-01 9.124621003866195679e-02 -3.731251657009124756e-01 -1.196768954396247864e-01 3.789662942290306091e-02 -3.146988898515701294e-02 -3.108262084424495697e-02 3.069411814212799072e-01 -1.507648676633834839e-01 1.328678280115127563e-01 -8.593810349702835083e-02 1.507490277290344238e-01 -2.937448620796203613e-01 1.411685720086097717e-02 -9.837716072797775269e-02 3.670966625213623047e-01 -5.700818728655576706e-03 -2.173395454883575439e-01 -5.766849964857101440e-02 2.514542937278747559e-01 1.323812603950500488e-01 -2.887136638164520264e-01 8.975861594080924988e-03 1.432466357946395874e-01 8.240868337452411652e-03 1.795037463307380676e-02 2.099753916263580322e-01 2.269392907619476318e-01 -6.751844286918640137e-02 -4.406585171818733215e-02 -1.883429288864135742e-01 1.142153441905975342e-01
-1.374705284833908081e-01 5.105250701308250427e-02 -1.556017249822616577e-01 2.964448034763336182e-01 3.545088693499565125e-02 1.527194529771804810e-01 -2.100147679448127747e-02 3.916517496109008789e-01 -8.513370156288146973e-02 1.270391196012496948e-01 -4.026200771331787109e-01 8.868222683668136597e-02 3.927293047308921814e-02 -2.687087748199701309e-03 -1.662287563085556030e-01 -8.398527652025222778e-02 -2.188506908714771271e-02 -2.359390556812286377e-01 3.563160002231597900e-01 1.112884655594825745e-01 3.817832767963409424e-01 6.539066880941390991e-02 -7.345573604106903076e-02 1.004174873232841492e-01 1.858011484146118164e-01 8.969605714082717896e-02 1.068180650472640991e-01 1.411875933408737183e-01 -2.067549899220466614e-02 -1.422990951687097549e-02 -1.003229245543479919e-02 1.508450508117675781e-01
-2.073549777269363403e-01 1.423485279083251953e-01 -3.085258007049560547e-01 2.766331192106008530e-03 -3.634155541658401489e-02 1.194375306367874146e-01 1.239555850625038147e-01 3.137796744704246521e-02 -2.905880510807037354e-01 -8.638037741184234619e-02 3.494272753596305847e-02 -9.226235747337341309e-02 -2.146857380867004395e-01 -1.286709010601043701e-01 -1.387534290552139282e-01 1.852966845035552979e-01 9.388989210128784180e-02 -1.409640014171600342e-01 3.154156208038330078e-01 3.247031569480895996e-01 1.601861268281936646e-01 2.160602658987045288e-01 6.849836558103561401e-02 -1.446164995431900024e-01 -1.026117950677871704e-01 2.451126724481582642e-01 1.633112877607345581e-01 1.587125509977340698e-01 -1.235095709562301636e-01 -2.406165003776550293e-01 -1.516917049884796143e-01 -2.038521319627761841e-01
1.140165627002716064e-01 5.620112642645835876e-02 5.317991971969604492e-02 -3.253120183944702148e-02 -1.073227375745773315e-01 1.073562502861022949e-01 -7.027633488178253174e-02 2.424858957529067993e-01 3.529138490557670593e-02 2.379711270332336426e-01 -8.221286535263061523e-02 -3.335542278364300728e-03 -4.054054915904998779e-01 -1.391634903848171234e-02 -4.789115861058235168e-02 -1.928542554378509521e-01 -1.463071256875991821e-01 -1.899073719978332520e-01 2.671041190624237061e-01 1.358461976051330566e-01 3.126142024993896484e-01 8.693345822393894196e-03 -2.271037250757217407e-01 -1.715598404407501221e-01 1.191060841083526611e-01 3.449209332466125488e-01 -5.056672543287277222e-02 1.473534014075994492e-02 -6.728718429803848267e-02 3.895646333694458008e-01 1.534390170127153397e-02 -7.718946039676666260e-02
-1.273609101772308350e-01 -2.756403200328350067e-02 -1.302865296602249146e-01 3.310366272926330566e-01 3.510501980781555176e-01 -2.361969500780105591e-01 -2.525491416454315186e-01 2.407272905111312866e-01 -1.149990782141685486e-01 2.735736072063446045e-01 1.721393316984176636e-01 -1.980317942798137665e-02 -2.307956665754318237e-01 1.914732158184051514e-01 -6.142439320683479309e-02 -8.886431902647018433e-02 -1.237446442246437073e-01 -1.953944712877273560e-01 -4.866030812263488770e-02 1.727980747818946838e-02 2.300357967615127563e-01 -3.150557577610015869e-01 1.278038024902343750e-01 -3.356080874800682068e-02 -1.768239587545394897e-01 1.440287288278341293e-02 1.067514941096305847e-01 1.551460027694702148e-01 -1.567309349775314331e-01 1.099384739063680172e-03 1.247088238596916199e-01 -5.621696263551712036e-02
-2.542855739593505859e-01 5.599679797887802124e-02 -2.164785265922546387e-01 1.246447116136550903e-01 1.268784999847412109e-01 -1.051403433084487915e-01 1.616624593734741211e-01 -4.119408503174781799e-02 1.288783997297286987e-01 9.690167754888534546e-02 -5.938158929347991943e-02 7.084995042532682419e-03 -1.641734540462493896e-01 1.122935935854911804e-01 1.018678247928619385e-01 -1.078358367085456848e-01 -1.125802025198936462e-01 -2.199140042066574097e-01 7.057438045740127563e-02 2.891126275062561035e-01 8.142784982919692993e-02 5.032183974981307983e-02 -8.860025554895401001e-02 -2.597614228725433350e-01 7.353572547435760498e-02 5.804102122783660889e-02 4.521776139736175537e-01 1.264431476593017578e-01 -1.020188778638839722e-01 4.509232640266418457e-01 -1.450772732496261597e-01 -1.598983854055404663e-01
-2.120412886142730713e-01 -1.473922893637791276e-04 -1.813861578702926636e-01 1.859007179737091064e-01 4.234773665666580200e-02 -6.293570250272750854e-02 1.294058114290237427e-01 -4.539899155497550964e-02 -1.635549962520599365e-01 -6.863108277320861816e-02 3.963945806026458740e-02 -1.098182797431945801e-01 -2.963779866695404053e-01 -1.654072701930999756e-01 -2.268132865428924561e-01 -6.041632033884525299e-03 -1.022805497050285339e-01 1.108828186988830566e-01 3.083654642105102539e-01 2.489378303289413452e-01 3.164626657962799072e-01 2.336033284664154053e-01 -1.357907354831695557e-01 -1.921432018280029297e-01 -2.221999615430831909e-01 1.034284085035324097e-01 2.418658882379531860e-01 2.540263831615447998e-01 -2.316454052925109863e-01 -1.149015799164772034e-01 -4.949262365698814392e-02 -9.456383436918258667e-02
2.335994094610214233e-01 8.049657195806503296e-02 -4.243923127651214600e-01 2.439778298139572144e-02 -1.390024721622467041e-01 -2.175688892602920532e-01 2.287468016147613525e-01 2.705937922000885010e-01 -2.145488113164901733e-01 4.406632483005523682e-02 1.112616360187530518e-01 -2.336233481764793396e-02 -1.642295271158218384e-01 -2.971470542252063751e-02 -8.376748114824295044e-02 1.362974047660827637e-01 2.464917451143264771e-01 9.247300028800964355e-02 2.181429564952850342e-01 -9.609878808259963989e-02 1.197194531559944153e-01 4.869015514850616455e-02 -2.600597962737083435e-02 -4.579255729913711548e-02 1.519355457276105881e-02 7.961484789848327637e-02 1.556486189365386963e-01 3.555867671966552734e-01 -2.183283269405364990e-01 2.654106020927429199e-01 -1.725040972232818604e-01 3.137278929352760315e-02
2.038696259260177612e-01 1.902281641960144043e-01 -2.959380149841308594e-01 -3.348864614963531494e-02 2.484525591135025024e-01 1.248746085911989212e-02 -3.540316820144653320e-01 -4.183923825621604919e-02 -3.505405783653259277e-01 1.303946226835250854e-01 5.777315422892570496e-02 2.566271647810935974e-02 -2.963632941246032715e-01 -7.347910851240158081e-02 -1.699640154838562012e-01 1.710984669625759125e-02 6.380724906921386719e-02 -2.525424659252166748e-01 1.665083318948745728e-01 1.503527909517288208e-01 1.448621153831481934e-01 6.159935891628265381e-02 -1.374857686460018158e-02 3.428790345788002014e-02 2.949058115482330322e-01 -2.474531345069408417e-02 -2.331040613353252411e-02 -2.842459976673126221e-01 -2.603336796164512634e-02 -1.244981884956359863e-01 -1.951541304588317871e-01 -1.038248166441917419e-01
1.634094864130020142e-01 1.409958153963088989e-01 -4.088221862912178040e-02 6.490848027169704437e-03 1.390911638736724854e-01 -9.547017514705657959e-02 -2.005074322223663330e-01 6.505692005157470703e-02 -2.238842099905014038e-01 -2.020485848188400269e-01 -3.378381580114364624e-02 -1.752215623855590820e-02 -2.906161844730377197e-01 2.006658613681793213e-01 -5.605745688080787659e-02 -1.059030666947364807e-01 -8.481864631175994873e-02 -2.971912920475006104e-01 2.795151174068450928e-01 3.479483425617218018e-01 1.549826934933662415e-02 2.818008363246917725e-01 4.717947170138359070e-02 1.666638702154159546e-01 7.375768572092056274e-02 3.079873323440551758e-01 2.326234132051467896e-01 2.463207542896270752e-01 3.738128021359443665e-02 4.535828903317451477e-02 1.457765549421310425e-01 5.631402879953384399e-02
-9.106938540935516357e-02 -3.464886918663978577e-02 -2.930214107036590576e-01 4.326691925525665283e-01 1.804181486368179321e-01 -4.662434011697769165e-02 9.009706228971481323e-02 8.853201568126678467e-02 5.284025520086288452e-02 2.892453968524932861e-01 -8.781118690967559814e-02 2.934883721172809601e-02 -1.051291152834892273e-01 2.076798528432846069e-01 3.843228146433830261e-02 -3.047439157962799072e-01 -2.170874923467636108e-01 -2.219834476709365845e-01 7.872410118579864502e-02 7.086946815252304077e-02 7.531397044658660889e-02 5.728339031338691711e-02 -9.545338153839111328e-02 -1.812484413385391235e-01 3.985991775989532471e-01 -1.423744559288024902e-01 1.780170947313308716e-01 7.338936626911163330e-02 -5.331401154398918152e-02 6.182465329766273499e-02 7.240273058414459229e-02 -1.911312937736511230e-01
2.034701704978942871e-01 -7.865585386753082275e-02 -7.817413657903671265e-02 2.498604208230972290e-01 -9.908017702400684357e-03 3.836895152926445007e-02 9.161879122257232666e-02 3.250917196273803711e-01 -1.509442031383514404e-01 1.917982399463653564e-01 1.286682486534118652e-01 -1.634422540664672852e-01 -1.994338631629943848e-01 -4.110903665423393250e-02 -3.050673380494117737e-02 2.961764335632324219e-01 8.809344843029975891e-03 -1.765818744897842407e-01 2.829464673995971680e-01 2.659362256526947021e-01 2.527393400669097900e-01 8.906939625740051270e-02 -3.020715527236461639e-02 2.878630459308624268e-01 -1.794948428869247437e-02 -6.624635308980941772e-02 3.639697283506393433e-02 8.475676178932189941e-02 -4.113298654556274414e-01 8.279211074113845825e-02 -7.956795394420623779e-03 -9.116504341363906860e-02
1.583182998001575470e-02 9.433837234973907471e-02 -7.379601895809173584e-02 1.877558082342147827e-01 8.769293874502182007e-02 1.199555620551109314e-01 -5.427064001560211182e-02 1.431369185447692871e-01 4.450699314475059509e-02 2.348186820745468140e-01 -9.477186203002929688e-02 -1.080200225114822388e-01 -1.023051366209983826e-01 1.512557864189147949e-01 -2.261224240064620972e-01 3.685088595375418663e-03 1.943087279796600342e-01 -2.966957092285156250e-01 1.581976003944873810e-02 1.268660426139831543e-01 5.394663214683532715e-01 1.436626613140106201e-01 -3.232007026672363281e-01 7.291269302368164062e-02 3.984785825014114380e-02 2.016722559928894043e-01 1.696225553750991821e-01 6.122585386037826538e-02 1.663275295868515968e-03 7.690814137458801270e-02 1.956658661365509033e-01 -2.445981800556182861e-01
-2.909772156272083521e-04 2.610237002372741699e-01 4.004639387130737305e-02 3.945328593254089355e-01 1.099046990275382996e-01 5.028194189071655273e-02 -3.964351117610931396e-02 3.103509545326232910e-02 -3.313376903533935547e-01 5.346444994211196899e-02 2.258936166763305664e-01 -1.876958832144737244e-02 -3.282479643821716309e-01 1.924372762441635132e-01 6.539063900709152222e-02 4.563821014016866684e-03 -2.485427707433700562e-01 -2.297958284616470337e-01 1.050882562994956970e-01 3.053282201290130615e-01 2.745717167854309082e-01 9.525832533836364746e-02 6.054998934268951416e-02 1.579045504331588745e-01 -8.322163671255111694e-02 2.628096640110015869e-01 8.031366765499114990e-02 -3.667479008436203003e-02 1.148200258612632751e-01 3.914947435259819031e-02 -1.013651639223098755e-01 6.059597432613372803e-02
-2.550884783267974854e-01 2.122604101896286011e-01 -1.324574798345565796e-01 -6.805087625980377197e-02 -1.314894855022430420e-01 -1.884069442749023438e-01 -2.111341953277587891e-01 2.311062067747116089e-01 -2.709250450134277344e-01 4.433547258377075195e-01 1.345712505280971527e-02 2.182309925556182861e-01 -1.146141439676284790e-01 -3.610823675990104675e-02 1.189285516738891602e-01 -1.863409020006656647e-02 1.185465753078460693e-01 3.304080665111541748e-02 1.642842427827417850e-03 2.187995314598083496e-01 2.290108203887939453e-01 4.733863472938537598e-02 2.604123055934906006e-01 -1.275649219751358032e-01 -2.639058604836463928e-02 1.705837100744247437e-01 1.418299823999404907e-01 9.060504287481307983e-02 -1.342065930366516113e-01 1.145608499646186829e-01 2.742293989285826683e-03 -2.813636064529418945e-01
-1.225934475660324097e-01 2.116835713386535645e-01 -2.672882052138447762e-03 3.597275316715240479e-01 5.478620529174804688e-02 3.932531177997589111e-02 -1.327812969684600830e-01 7.218910008668899536e-02 -2.162248045206069946e-01 3.888393938541412354e-02 2.414383143186569214e-01 1.162593066692352295e-01 -3.064709305763244629e-01 2.057131379842758179e-01 -4.386465623974800110e-02 1.111152470111846924e-01 -1.508514136075973511e-01 -2.430152148008346558e-02 -7.121956907212734222e-03 3.270784318447113037e-01 2.195608913898468018e-01 1.887158900499343872e-01 -2.948421612381935120e-02 3.408819809556007385e-02 -4.463623464107513428e-02 1.982753127813339233e-01 3.147703409194946289e-01 -1.092806085944175720e-01 -5.242763832211494446e-02 1.087468340992927551e-01 -3.498253524303436279e-01 -8.522173762321472168e-02
-1.795258000493049622e-02 1.335531771183013916e-01 -5.018565803766250610e-02 1.457182019948959351e-01 -9.242136031389236450e-02 -1.946221143007278442e-01 -1.417486183345317841e-02 3.852522373199462891e-01 -1.708523035049438477e-01 2.415017038583755493e-01 5.424433946609497070e-02 -1.258831471204757690e-01 -1.354084163904190063e-01 -2.143655270338058472e-01 -4.275070130825042725e-01 -1.931689865887165070e-02 1.016070097684860229e-01 -1.805772632360458374e-01 1.023113653063774109e-01 2.149717360734939575e-01 6.074018776416778564e-02 -1.960399001836776733e-02 -2.085916846990585327e-01 -1.510095298290252686e-01 -3.766357526183128357e-02 6.983543187379837036e-02 9.321298450231552124e-02 3.415083885192871094e-01 1.299788653850555420e-01 2.916584610939025879e-01 -5.467233061790466309e-02 5.255660414695739746e-02
2.436942420899868011e-02 9.050185233354568481e-02 -6.282170303165912628e-03 1.623330116271972656e-01 3.339271247386932373e-01 -2.626408636569976807e-01 -7.976076006889343262e-02 3.479289412498474121e-01 5.441970750689506531e-02 2.215629369020462036e-01 3.684236481785774231e-02 5.769236758351325989e-02 -3.870442509651184082e-01 1.687071770429611206e-01 -8.401368558406829834e-02 2.263356000185012817e-02 -7.150766998529434204e-02 -2.882742285728454590e-01 -2.830545902252197266e-01 -2.909993566572666168e-02 3.330641612410545349e-02 1.700989454984664917e-01 -6.404369324445724487e-02 -2.637190744280815125e-02 2.734373211860656738e-01 8.831868320703506470e-02 1.042635515332221985e-01 1.719262003898620605e-01 -1.701539158821105957e-01 -1.737516969442367554e-01 -8.089584857225418091e-02 1.471089571714401245e-01
-1.468984633684158325e-01 3.391820192337036133e-01 -1.679570078849792480e-01 1.211006566882133484e-01 3.274409770965576172e-01 6.002911925315856934e-02 -4.130390584468841553e-01 1.160052642226219177e-01 2.982831001281738281e-02 8.903676271438598633e-02 2.179484814405441284e-01 2.846013195812702179e-02 -1.204010322690010071e-01 1.213273592293262482e-02 7.512593269348144531e-02 -2.851053178310394287e-01 -5.096150096505880356e-03 -1.809399873018264771e-01 7.054235041141510010e-02 1.925085484981536865e-01 1.046282351016998291e-01 7.025271654129028320e-02 1.568527705967426300e-02 -2.137696743011474609e-01 -2.030342072248458862e-01 2.033807933330535889e-01 -6.736646592617034912e-02 2.916862666606903076e-01 1.367794275283813477e-01 -1.147271483205258846e-03 9.498176723718643188e-02 -1.742311120033264160e-01
-2.954543828964233398e-01 1.658243238925933838e-01 -2.923295199871063232e-01 4.402638971805572510e-02 2.543825209140777588e-01 1.346563398838043213e-01 -2.937898635864257812e-01 1.801024377346038818e-01 -1.650147438049316406e-01 3.382060825824737549e-01 2.465147525072097778e-02 -1.688766777515411377e-01 -3.392639383673667908e-02 1.219446863979101181e-02 1.032303553074598312e-02 -1.951878815889358521e-01 -1.823095381259918213e-01 -1.463546603918075562e-01 1.212863624095916748e-01 2.771947383880615234e-01 6.870348006486892700e-02 1.375979185104370117e-01 4.919087886810302734e-02 1.437351256608963013e-01 -7.694608718156814575e-02 -1.883080601692199707e-02 4.823753237724304199e-02 1.716048829257488251e-02 1.759535633027553558e-02 1.560600399971008301e-01 1.719827651977539062e-01 -3.604184687137603760e-01
-2.666212320327758789e-01 -1.212531849741935730e-01 -3.735601902008056641e-01 -8.570640534162521362e-02 8.700565993785858154e-02 -2.165156900882720947e-01 -1.652093976736068726e-01 1.731432527303695679e-01 6.851097196340560913e-02 1.470925509929656982e-01 4.984088987112045288e-02 -2.010927349328994751e-02 -2.686754167079925537e-01 1.752438694238662720e-01 -1.854869276285171509e-01 -2.073641270399093628e-01 -1.138867884874343872e-01 -3.283474966883659363e-02 1.295542865991592407e-01 9.601553529500961304e-02 2.836760580539703369e-01 2.916008532047271729e-01 -1.075766086578369141e-01 -1.922991722822189331e-01 -5.045519676059484482e-03 -2.006455808877944946e-01 -1.508877724409103394e-01 2.773944139480590820e-01 -2.257559895515441895e-01 1.492355484515428543e-03 2.034577354788780212e-02 2.425366640090942383e-02
-1.469712555408477783e-01 -3.374304622411727905e-02 -3.608378767967224121e-01 3.087752759456634521e-01 -3.144232183694839478e-02 8.267247676849365234e-02 1.587167978286743164e-01 9.778425842523574829e-02 -1.279005706310272217e-01 4.179704487323760986e-01 5.009693279862403870e-02 -8.129879087209701538e-02 -3.270723819732666016e-01 9.352993965148925781e-02 1.277818083763122559e-01 -1.704072058200836182e-01 -8.006209880113601685e-02 9.528650343418121338e-02 9.705703705549240112e-02 -1.463683396577835083e-01 1.629742681980133057e-01 2.127811685204505920e-02 -1.353558450937271118e-01 -3.638245761394500732e-01 -1.019438728690147400e-02 1.498033851385116577e-01 1.291296482086181641e-01 2.533411085605621338e-01 1.113751828670501709e-01 -8.594765514135360718e-02 -1.830641366541385651e-02 -1.751631498336791992e-02
2.073229104280471802e-01 -1.298739910125732422e-01 -3.185198307037353516e-01 1.246672645211219788e-01 1.509091258049011230e-01 5.616969615221023560e-02 -4.031323641538619995e-02 2.016848623752593994e-01 -1.391334086656570435e-01 3.282367289066314697e-01 9.552197158336639404e-02 2.652741372585296631e-01 -1.151088476181030273e-01 1.342269629240036011e-01 -1.539186835289001465e-01 -5.917213112115859985e-02 -1.377339363098144531e-01 -2.853738330304622650e-02 8.593650162220001221e-02 2.132673859596252441e-01 1.304325908422470093e-01 -1.536257863044738770e-01 2.550070881843566895e-01 -1.246290132403373718e-01 -1.576996967196464539e-02 2.340639084577560425e-01 -2.075303494930267334e-01 1.215104013681411743e-01 -3.056783974170684814e-01 1.437842696905136108e-01 -1.597677171230316162e-01 -2.086535245180130005e-01
-6.492205709218978882e-02 3.040682375431060791e-01 -2.076968103647232056e-01 4.084308445453643799e-02 2.373168617486953735e-01 7.527378201484680176e-02 -1.846764385700225830e-01 1.622243076562881470e-01 -1.994309127330780029e-01 -1.073916926980018616e-01 3.880933672189712524e-02 -6.581674795597791672e-03 -4.185493290424346924e-01 1.187226325273513794e-01 -8.368533849716186523e-02 -4.260697588324546814e-02 3.081459086388349533e-03 -3.114036321640014648e-01 -6.137748807668685913e-02 2.231871634721755981e-01 1.032898724079132080e-01 1.404114365577697754e-01 -5.636281799525022507e-03 2.527158558368682861e-01 2.268584370613098145e-01 1.345680952072143555e-01 6.086301803588867188e-02 -5.956064164638519287e-02 1.030116006731987000e-01 2.976997792720794678e-01 1.372683048248291016e-01 2.131070196628570557e-01
-1.590286046266555786e-01 2.510628998279571533e-01 -9.086651355028152466e-02 1.649933010339736938e-01 1.674431562423706055e-01 1.739688068628311157e-01 -9.148549288511276245e-02 -1.888106018304824829e-02 -2.355605661869049072e-01 1.360090970993041992e-01 3.782455027103424072e-01 -1.066698133945465088e-01 -3.425765633583068848e-01 2.995070517063140869e-01 1.277786940336227417e-01 -4.175995662808418274e-02 -6.234053894877433777e-02 -2.376385033130645752e-01 2.484761178493499756e-01 2.784986495971679688e-01 2.056080847978591919e-01 1.706043444573879242e-02 -3.140362352132797241e-02 1.154287680983543396e-01 6.580208241939544678e-02 1.303691416978836060e-01 -1.069814115762710571e-01 -1.362574249505996704e-01 -1.826012693345546722e-02 1.622460037469863892e-01 1.370837390422821045e-01 -4.772121086716651917e-02
-3.692892193794250488e-02 2.009443938732147217e-01 -1.216309368610382080e-01 1.168452575802803040e-01 -5.200941115617752075e-02 4.415138438344001770e-02 5.726558715105056763e-02 1.217782124876976013e-01 -3.078096807003021240e-01 5.457211285829544067e-02 2.233794145286083221e-02 1.394855529069900513e-01 -5.670756101608276367e-01 2.740029245615005493e-02 -1.343918442726135254e-01 -9.912607073783874512e-02 1.055591627955436707e-01 -3.120787627995014191e-02 3.320237100124359131e-01 1.685536354780197144e-01 -4.982235282659530640e-02 2.463698983192443848e-01 1.227342430502176285e-02 -3.593399748206138611e-02 -2.178505808115005493e-01 -2.088727355003356934e-01 8.594785630702972412e-02 1.254591047763824463e-01 1.977250911295413971e-02 1.006210520863533020e-01 1.395452916622161865e-01 -2.820696234703063965e-01
-2.247581630945205688e-01 3.222099272534251213e-03 -2.135720402002334595e-01 1.035422608256340027e-01 2.150439172983169556e-01 -2.726871371269226074e-01 6.445920560508966446e-03 1.305595487356185913e-01 2.273256182670593262e-01 2.078491002321243286e-01 -3.697850108146667480e-01 4.368251655250787735e-03 -1.608069390058517456e-01 9.406205266714096069e-02 -6.266067922115325928e-02 -1.364142894744873047e-01 -1.868898235261440277e-02 -4.057525470852851868e-02 3.114322423934936523e-01 3.533713221549987793e-01 1.845823377370834351e-01 -3.192594274878501892e-02 -1.895925849676132202e-01 -1.043327748775482178e-01 4.979141429066658020e-02 2.973118424415588379e-01 1.666747033596038818e-01 1.426835060119628906e-01 -3.046876378357410431e-02 9.257366508245468140e-02 -4.938060417771339417e-02 -9.921275824308395386e-02
-1.254425048828125000e-01 1.901348382234573364e-01 -1.512644886970520020e-01 1.554194986820220947e-01 7.793947309255599976e-02 9.078951925039291382e-02 -9.140994399785995483e-02 4.109170436859130859e-01 -1.979495733976364136e-01 1.320002228021621704e-01 1.240942478179931641e-01 -2.778868973255157471e-01 -1.710548549890518188e-01 3.203116729855537415e-02 -1.636338233947753906e-01 1.194145008921623230e-01 1.023809164762496948e-01 -6.029186025261878967e-02 5.178203433752059937e-02 8.821000903844833374e-02 3.348893523216247559e-01 3.127670288085937500e-01 -3.612428307533264160e-01 1.217399984598159790e-01 6.212044879794120789e-02 -4.990868736058473587e-03 1.165009066462516785e-01 1.604568660259246826e-01 1.393256485462188721e-01 -1.572585403919219971e-01 3.067968226969242096e-02 -1.443760097026824951e-01
2.107074484229087830e-02 4.381456971168518066e-02 -1.063204109668731689e-01 -7.766570895910263062e-02 1.462861746549606323e-01 -1.240640953183174133e-01 1.269958764314651489e-01 3.747623562812805176e-01 -2.907450497150421143e-01 1.173951029777526855e-01 -1.199406338855624199e-03 -2.058852016925811768e-01 -2.888852655887603760e-01 9.702513366937637329e-02 -3.275137245655059814e-01 1.015380471944808960e-01 -9.640915691852569580e-02 -2.608813345432281494e-01 2.369029670953750610e-01 1.629535257816314697e-01 3.665953874588012695e-02 2.173279225826263428e-01 3.102879412472248077e-02 -9.104475378990173340e-02 5.794529244303703308e-02 -1.687973737716674805e-01 1.534781903028488159e-01 2.298099845647811890e-01 2.406484186649322510e-01 2.247615605592727661e-01 1.886260882019996643e-02 3.040381334722042084e-02
-1.005321145057678223e-01 3.575928509235382080e-01 -3.140317499637603760e-01 2.932700514793395996e-01 2.486829310655593872e-01 2.070333212614059448e-01 -1.647473685443401337e-02 1.700381040573120117e-01 6.523741036653518677e-02 -8.454688638448715210e-02 1.313269138336181641e-01 5.407320335507392883e-03 -3.459724187850952148e-01 9.826246649026870728e-02 1.918085366487503052e-01 -4.434743151068687439e-02 -1.051887497305870056e-01 6.135318428277969360e-02 -1.210022419691085815e-01 2.256992757320404053e-01 1.070149317383766174e-01 1.206843256950378418e-01 7.540814578533172607e-02 8.720088750123977661e-02 3.438486531376838684e-02 -1.645727157592773438e-01 1.064235344529151917e-01 2.767271399497985840e-01 -3.132743239402770996e-01 1.026277393102645874e-01 -4.590107500553131104e-02 -6.988739129155874252e-03
-6.518008559942245483e-02 -1.111446134746074677e-02 -2.149486094713211060e-01 1.109749302268028259e-01 2.335353642702102661e-01 -1.100363060832023621e-01 -2.466071099042892456e-01 2.059089690446853638e-01 -5.357468128204345703e-01 1.586948484182357788e-01 2.122785598039627075e-01 1.184777840971946716e-01 -2.059052586555480957e-01 -7.652059942483901978e-02 6.945192813873291016e-02 -2.661142945289611816e-01 1.006966754794120789e-01 -9.816812723875045776e-02 2.802905440330505371e-01 2.271676212549209595e-01 1.240126416087150574e-02 8.159750699996948242e-02 1.625825315713882446e-01 -1.633307933807373047e-01 4.745929315686225891e-02 7.916095852851867676e-02 1.555722206830978394e-01 -6.247761100530624390e-02 2.242659591138362885e-02 -4.689672589302062988e-02 2.452588174492120743e-03 1.511575728654861450e-01
8.891960233449935913e-02 2.171589881181716919e-01 -1.064092591404914856e-01 1.398298144340515137e-01 3.440742194652557373e-02 -1.558909714221954346e-01 -7.100996375083923340e-02 3.225013911724090576e-01 -1.359368711709976196e-01 2.066425532102584839e-01 7.219798117876052856e-02 -3.266884014010429382e-02 -1.986359357833862305e-01 -2.393675446510314941e-01 -2.246346026659011841e-01 6.440083030611276627e-03 1.045833528041839600e-01 1.559126675128936768e-01 1.535907089710235596e-01 3.688616752624511719e-01 8.177680522203445435e-02 -7.561762630939483643e-02 -1.993918865919113159e-01 7.901462167501449585e-02 2.547459900379180908e-01 -1.479361206293106079e-01 1.903037577867507935e-01 2.821898162364959717e-01 1.247637420892715454e-01 2.989363968372344971e-01 -6.021534278988838196e-02 1.805613748729228973e-02
-2.585802972316741943e-01 1.377999633550643921e-01 -2.581721842288970947e-01 -5.754265561699867249e-02 -1.511998623609542847e-01 -2.385873049497604370e-01 8.222532272338867188e-02 2.713483572006225586e-01 -1.871846318244934082e-01 3.970386981964111328e-01 1.121338754892349243e-01 1.021906957030296326e-01 -2.673690319061279297e-01 -7.931901514530181885e-02 6.537908315658569336e-02 1.051319241523742676e-01 -1.286704242229461670e-01 6.430605798959732056e-02 2.166283875703811646e-01 2.294303104281425476e-02 2.379049360752105713e-01 1.250218879431486130e-02 -2.737079747021198273e-02 1.487215161323547363e-01 -4.083792492747306824e-02 1.580021828413009644e-01 1.430592499673366547e-02 3.671494722366333008e-01 -3.656889870762825012e-02 -1.407757699489593506e-01 -1.125537529587745667e-01 1.788306385278701782e-01
2.061170935630798340e-01 -7.415074110031127930e-02 -2.436558306217193604e-01 2.021222002804279327e-02 1.170154511928558350e-01 -3.597291186451911926e-02 -2.326311171054840088e-02 2.628721594810485840e-01 -3.833167022094130516e-03 3.659072220325469971e-01 -2.726549468934535980e-02 7.150661200284957886e-02 -5.180108174681663513e-02 1.579395383596420288e-01 -3.089300692081451416e-01 -3.759406134486198425e-02 -2.447327822446823120e-01 -1.696126908063888550e-01 2.110702395439147949e-01 1.731387972831726074e-01 1.544063985347747803e-01 -1.660849601030349731e-01 3.071942925453186035e-01 -7.757169008255004883e-02 -4.912321642041206360e-02 1.864018738269805908e-01 -4.006707109510898590e-03 1.230392605066299438e-01 -1.888135969638824463e-01 8.774417638778686523e-02 -3.040555417537689209e-01 -2.006439864635467529e-01
2.737672030925750732e-01 -1.057135164737701416e-01 -8.041248470544815063e-02 2.228999882936477661e-01 1.298281401395797729e-01 5.989578738808631897e-02 -3.076625764369964600e-01 5.989992991089820862e-02 1.687285304069519043e-01 1.625078618526458740e-01 -7.902918756008148193e-02 -1.087270081043243408e-01 -9.937526285648345947e-02 -4.005832225084304810e-02 -5.147305876016616821e-02 3.434452414512634277e-02 -2.504755742847919464e-02 -2.829813957214355469e-01 3.119073510169982910e-01 2.100836634635925293e-01 3.051471710205078125e-01 -6.519553065299987793e-02 -7.989975810050964355e-02 -6.406638026237487793e-02 5.217444524168968201e-02 1.740326732397079468e-01 1.275103837251663208e-01 4.231328368186950684e-01 -6.950907409191131592e-02 1.856399774551391602e-01 -2.763152681291103363e-02 -2.289890944957733154e-01
-8.355280756950378418e-02 8.965929970145225525e-03 -2.145965397357940674e-01 2.251641750335693359e-01 1.160382032394409180e-01 -2.194992005825042725e-01 8.206734061241149902e-02 -3.319345414638519287e-02 -6.369517743587493896e-02 -1.619275100529193878e-02 5.605800449848175049e-02 -4.660690724849700928e-01 -2.713171243667602539e-01 7.481035590171813965e-02 5.407926812767982483e-02 -1.433696448802947998e-01 -2.533312141895294189e-01 -9.042815864086151123e-02 1.152391284704208374e-01 1.948655396699905396e-01 4.224188253283500671e-02 3.289357945322990417e-02 -3.484697663225233555e-04 -2.875572815537452698e-02 -1.273687481880187988e-01 3.914858028292655945e-02 4.606352746486663818e-02 4.786508679389953613e-01 -2.393885105848312378e-01 -1.367189139127731323e-01 -4.362112283706665039e-02 -2.124848067760467529e-01
-8.648140728473663330e-02 2.643985152244567871e-01 -2.543212175369262695e-01 -5.840234458446502686e-03 2.624651491641998291e-01 9.708639234304428101e-02 -6.036995351314544678e-02 2.289218306541442871e-01 -9.742615371942520142e-02 -5.026832222938537598e-02 1.524695008993148804e-01 -1.005614846944808960e-01 -3.347107470035552979e-01 2.275551259517669678e-01 -8.119861781597137451e-02 -4.353906214237213135e-02 2.048103697597980499e-02 -1.715421229600906372e-01 6.675983313471078873e-03 1.442542076110839844e-01 1.744375973939895630e-01 1.955690830945968628e-01 -4.353736713528633118e-02 2.965210080146789551e-01 3.365771770477294922e-01 1.283702701330184937e-01 1.286383420228958130e-01 -1.673454046249389648e-01 4.748150333762168884e-02 2.893589437007904053e-01 1.606250852346420288e-01 1.027762815356254578e-01
8.864657580852508545e-02 2.439085096120834351e-01 -1.814469844102859497e-01 -6.106211990118026733e-02 3.781367242336273193e-01 7.488856464624404907e-02 -3.086266107857227325e-02 2.431271374225616455e-01 -2.768609523773193359e-01 6.753123551607131958e-02 -1.926359161734580994e-02 -5.714481696486473083e-02 -2.169022522866725922e-02 -3.782220557332038879e-02 -1.456789076328277588e-01 1.413526684045791626e-01 6.875643879175186157e-02 7.468356192111968994e-02 3.153280913829803467e-01 3.249849677085876465e-01 3.128882050514221191e-01 1.040632724761962891e-01 -3.196182250976562500e-01 -9.334906935691833496e-02 1.579971909523010254e-01 -1.872646855190396309e-03 1.218695938587188721e-01 3.251807764172554016e-02 -1.097889393568038940e-01 -2.489146739244461060e-01 -1.574543677270412445e-02 -9.643837064504623413e-02
-1.114686653017997742e-01 -5.327023565769195557e-03 -9.353167563676834106e-02 2.916671931743621826e-01 2.877760827541351318e-01 -3.366878926753997803e-01 -6.861681491136550903e-02 2.069954425096511841e-01 -5.634344741702079773e-02 2.055565565824508667e-01 -5.291737616062164307e-02 -7.719766348600387573e-02 -3.384999632835388184e-01 -1.119310855865478516e-01 -3.212268278002738953e-02 -2.594547271728515625e-01 -1.150907203555107117e-01 -3.835773468017578125e-01 -2.491923980414867401e-02 1.530269831418991089e-01 2.669231593608856201e-01 -9.485941380262374878e-02 -1.858755797147750854e-01 -3.822318837046623230e-02 -7.320255786180496216e-02 -1.487552970647811890e-01 1.911760419607162476e-01 -3.944856673479080200e-02 -5.180882662534713745e-02 1.383169740438461304e-01 6.483775377273559570e-02 -8.982460200786590576e-02
-1.338022649288177490e-01 1.907655745744705200e-01 -2.234483957290649414e-01 -9.403580427169799805e-02 2.239468693733215332e-01 9.216344915330410004e-03 -7.242207974195480347e-02 2.735414355993270874e-02 -3.592478930950164795e-01 2.243718951940536499e-01 1.785580366849899292e-01 2.519084326922893524e-02 -2.339888066053390503e-01 6.576219946146011353e-02 1.052315384149551392e-01 -2.915110588073730469e-01 3.321735858917236328e-01 7.455095648765563965e-02 6.097910553216934204e-02 5.756704881787300110e-02 2.354801297187805176e-01 1.411315947771072388e-01 1.085015237331390381e-01 -3.413105383515357971e-02 2.003308981657028198e-01 1.903837472200393677e-01 2.044480890035629272e-01 2.592976763844490051e-02 -2.424039095640182495e-01 -1.696859449148178101e-01 -1.746685653924942017e-01 -1.245313063263893127e-01
-2.088617533445358276e-01 1.219594553112983704e-01 3.536656126379966736e-02 4.580780118703842163e-02 1.390078067779541016e-01 -1.249007657170295715e-01 -4.481850564479827881e-02 4.747802019119262695e-01 -2.817522585391998291e-01 -4.591889679431915283e-02 -7.599540986120700836e-03 -5.855685099959373474e-02 -2.107483893632888794e-01 -5.782946199178695679e-02 -3.663960695266723633e-01 -1.639198213815689087e-01 1.056869793683290482e-02 -1.704906970262527466e-01 1.158710196614265442e-01 3.415804207324981689e-01 9.281045943498611450e-02 1.897667497396469116e-01 -1.986276656389236450e-01 -1.091227307915687561e-01 7.076728343963623047e-02 1.017523407936096191e-01 1.327249854803085327e-01 1.020085066556930542e-01 2.087863087654113770e-01 6.251024454832077026e-02 9.286794811487197876e-02 1.648505926132202148e-01
1.282518804073333740e-01 -1.565571725368499756e-01 -2.916124761104583740e-01 1.905044466257095337e-01 2.276811748743057251e-02 -8.884310722351074219e-02 -3.875128179788589478e-02 2.278716117143630981e-01 -1.365423053503036499e-01 -5.186769179999828339e-03 -8.283434808254241943e-02 -4.619070328772068024e-03 -2.676702439785003662e-01 -4.711141437292098999e-02 -3.599643707275390625e-01 1.589083373546600342e-01 -1.359778046607971191e-01 -7.047387957572937012e-02 3.746875822544097900e-01 1.191106364130973816e-01 1.187150329351425171e-01 1.509966850280761719e-01 -2.328179478645324707e-01 -9.000055491924285889e-02 5.388869717717170715e-02 -2.078074365854263306e-01 3.224402070045471191e-01 2.464690357446670532e-01 -1.375866401940584183e-02 1.466230154037475586e-01 6.016230955719947815e-02 -9.101707488298416138e-02
-2.254336774349212646e-01 -2.549431845545768738e-02 -4.941774904727935791e-02 2.510238587856292725e-01 1.600683480501174927e-01 9.616525471210479736e-02 4.629003629088401794e-02 3.114510774612426758e-01 -1.979022175073623657e-01 1.025755852460861206e-01 1.183509528636932373e-01 7.879476249217987061e-02 -3.383946418762207031e-01 1.959554404020309448e-01 1.543526649475097656e-01 7.700971513986587524e-02 -3.072400204837322235e-02 -1.406206041574478149e-01 -5.445443093776702881e-02 3.307918906211853027e-01 2.829269468784332275e-01 1.750767529010772705e-01 2.427507564425468445e-02 2.231584042310714722e-01 -1.281507760286331177e-01 3.460492193698883057e-02 2.661674618721008301e-01 -6.779573857784271240e-02 -1.515212059020996094e-01 4.021589457988739014e-02 -2.904003560543060303e-01 1.811084896326065063e-02
2.018311526626348495e-03 2.635511457920074463e-01 -1.852786354720592499e-02 3.296407684683799744e-02 6.104695051908493042e-02 8.991121314465999603e-03 -2.683551013469696045e-01 3.335504531860351562e-01 -1.633893847465515137e-01 -7.880314439535140991e-02 -1.807572096586227417e-01 -3.781304880976676941e-02 -1.700547486543655396e-01 1.393647938966751099e-01 1.706538349390029907e-01 8.074282109737396240e-02 1.577634736895561218e-02 -2.844834327697753906e-01 2.222073972225189209e-01 2.219111770391464233e-01 1.508760303258895874e-01 5.037430673837661743e-02 1.476617455482482910e-01 -1.305079758167266846e-01 -1.750417053699493408e-01 2.685359492897987366e-02 1.056870445609092712e-01 3.138912916183471680e-01 6.012551486492156982e-02 2.945332527160644531e-01 -1.576257348060607910e-01 -3.013799190521240234e-01
-4.747482016682624817e-02 2.972754538059234619e-01 -1.625979244709014893e-01 3.483647108078002930e-01 1.801809519529342651e-01 2.504737973213195801e-01 -1.439619958400726318e-01 1.693974286317825317e-01 -3.313592076301574707e-01 -8.420857042074203491e-02 3.919086977839469910e-02 2.503660917282104492e-01 -2.673334777355194092e-01 1.959000229835510254e-01 9.749922901391983032e-02 1.640778481960296631e-01 9.439045935869216919e-02 -2.158008217811584473e-01 -2.869060076773166656e-02 1.859689503908157349e-01 2.030784338712692261e-01 1.174379289150238037e-01 -1.285665333271026611e-01 5.969787761569023132e-02 7.290405780076980591e-02 7.166471797972917557e-03 5.965338647365570068e-02 1.643224246799945831e-02 -1.557549685239791870e-01 -1.134798526763916016e-01 -2.750213444232940674e-01 -3.990144282579421997e-02
2.138166315853595734e-02 3.182328119874000549e-02 -1.553406715393066406e-01 4.146458804607391357e-01 3.796061873435974121e-01 -2.448985576629638672e-01 -5.426571145653724670e-02 2.303029745817184448e-01 -2.140552103519439697e-01 1.397994756698608398e-01 -1.573169082403182983e-01 7.187008857727050781e-02 -1.754856705665588379e-01 1.730386167764663696e-01 -1.833844482898712158e-01 -3.877953067421913147e-02 -1.062744557857513428e-01 -4.250127971172332764e-01 9.905295073986053467e-02 -9.333175607025623322e-03 -2.353630028665065765e-02 -4.461927339434623718e-02 2.447755783796310425e-01 -1.758077293634414673e-01 -4.416283220052719116e-02 -4.719547927379608154e-02 1.860233247280120850e-01 1.009608209133148193e-01 2.156543545424938202e-02 1.095423661172389984e-02 3.351487964391708374e-02 -7.333629578351974487e-02
-2.089899592101573944e-02 -1.685667410492897034e-02 -1.107017397880554199e-01 2.601156234741210938e-01 -3.793130069971084595e-02 1.451353281736373901e-01 -1.923720911145210266e-02 2.854993045330047607e-01 -1.319661289453506470e-01 1.330493241548538208e-01 1.113963425159454346e-01 8.961552381515502930e-02 -4.554416835308074951e-01 -9.640603512525558472e-02 -1.065151393413543701e-01 -1.824324429035186768e-01 5.528704449534416199e-02 -2.375542521476745605e-01 3.120599985122680664e-01 6.427589803934097290e-02 5.286299809813499451e-02 1.936992853879928589e-01 -3.398935198783874512e-01 2.776446640491485596e-01 2.854242175817489624e-02 6.677379459142684937e-02 -1.337995007634162903e-02 7.899877615272998810e-03 -8.522298187017440796e-02 1.547996103763580322e-01 -1.462018340826034546e-01 -2.145465165376663208e-01
-2.379126846790313721e-01 5.986463278532028198e-02 -2.622548043727874756e-01 2.726069390773773193e-01 2.408912926912307739e-01 -2.626549899578094482e-01 -3.780210018157958984e-02 2.406640946865081787e-01 -3.766827657818794250e-02 7.632941007614135742e-02 -1.531226783990859985e-01 -3.709055855870246887e-02 -1.644202172756195068e-01 2.797107696533203125e-01 -3.083893954753875732e-01 -5.144592002034187317e-02 6.533408910036087036e-02 -2.904176712036132812e-01 2.030305750668048859e-02 1.072335094213485718e-01 1.636199355125427246e-01 2.258525788784027100e-01 1.862693578004837036e-01 1.455471515655517578e-01 1.504671573638916016e-01 5.484958365559577942e-02 -2.066814154386520386e-01 7.769016176462173462e-02 -1.253690272569656372e-01 1.108519807457923889e-01 1.767614334821701050e-01 8.620718866586685181e-02
-1.143096685409545898e-01 1.088358610868453979e-01 4.335673153400421143e-02 3.066065609455108643e-01 6.221782043576240540e-02 -3.413366898894309998e-02 7.157526165246963501e-02 1.665312647819519043e-01 -1.502053141593933105e-01 1.277590822428464890e-02 2.644276916980743408e-01 1.325087398290634155e-01 -4.278646111488342285e-01 2.275272160768508911e-01 6.382928788661956787e-02 -3.158432245254516602e-02 -6.827791035175323486e-02 -8.753962814807891846e-02 3.396126627922058105e-02 4.086987972259521484e-01 2.071248441934585571e-01 1.612703055143356323e-01 -3.636234998703002930e-02 1.098369956016540527e-01 -1.437723934650421143e-01 2.648305892944335938e-01 2.321987748146057129e-01 4.921267554163932800e-02 -2.780711092054843903e-02 -6.220688670873641968e-02 -2.766572535037994385e-01 -7.768853101879358292e-03
-3.039492964744567871e-01 3.338957577943801880e-02 -1.852749586105346680e-01 2.557448744773864746e-01 1.697717756032943726e-01 -8.647939190268516541e-03 -6.829511374235153198e-02 8.353017270565032959e-02 7.218616455793380737e-02 2.175915241241455078e-01 -3.626779913902282715e-01 1.403177529573440552e-01 -4.771803691983222961e-02 9.338010847568511963e-02 -1.316024065017700195e-01 -2.239277362823486328e-01 -8.203829079866409302e-02 -6.148706376552581787e-02 2.779238522052764893e-01 3.654569089412689209e-01 3.302118480205535889e-01 -6.323614157736301422e-03 -5.418749526143074036e-02 -2.016065418720245361e-01 -2.967270836234092712e-02 2.245240956544876099e-01 1.505299657583236694e-01 -5.164629593491554260e-02 -1.393055915832519531e-01 2.270309813320636749e-02 -1.125189736485481262e-01 2.855276316404342651e-02
8.370307832956314087e-02 -1.038030982017517090e-01 -1.383600085973739624e-01 2.557837963104248047e-02 9.664265066385269165e-02 5.192441120743751526e-02 -2.232497371733188629e-02 1.647650599479675293e-01 -8.519148826599121094e-02 2.035977691411972046e-01 -1.756517030298709869e-02 -1.219444647431373596e-01 -3.792699873447418213e-01 -5.323321744799613953e-02 -1.098018288612365723e-01 -2.159001529216766357e-01 -1.113803707994520664e-03 -8.404912799596786499e-02 2.641079425811767578e-01 -8.394828066229820251e-03 1.544405519962310791e-01 3.242325186729431152e-01 -1.861156225204467773e-01 2.056420445442199707e-01 1.001571714878082275e-01 2.083289623260498047e-01 -1.292719785124063492e-02 -4.349640756845474243e-02 -1.325050890445709229e-01 2.757496535778045654e-01 -2.680847644805908203e-01 -3.869753777980804443e-01
-7.051115483045578003e-02 6.932768225669860840e-02 -3.086847066879272461e-01 5.403036996722221375e-02 3.448502719402313232e-01 -1.858624257147312164e-02 -5.110927820205688477e-01 9.427349269390106201e-02 -4.290284514427185059e-01 6.752214580774307251e-02 1.225070729851722717e-01 2.255862578749656677e-02 -2.363638877868652344e-01 -1.818985947465989739e-05 -4.479457810521125793e-02 1.977557837963104248e-01 1.614621281623840332e-01 -1.207466349005699158e-01 1.465856432914733887e-01 7.268945127725601196e-02 1.123244985938072205e-01 -3.435780107975006104e-02 -1.925152540206909180e-02 -1.417239010334014893e-01 4.778142273426055908e-02 -2.498023957014083862e-02 1.271076053380966187e-01 -3.898243978619575500e-02 -1.347043216228485107e-01 -2.003971636295318604e-01 1.026049479842185974e-01 1.021422520279884338e-01
-3.947323560714721680e-02 3.432364761829376221e-01 -1.929112225770950317e-01 1.798123568296432495e-01 5.216694623231887817e-02 1.128184944391250610e-01 2.345585078001022339e-01 2.328123897314071655e-01 -1.919815689325332642e-01 1.547501683235168457e-01 -8.200257271528244019e-02 -2.153082489967346191e-01 -9.889170527458190918e-02 1.386284828186035156e-01 -2.703345417976379395e-01 2.063151299953460693e-01 -4.705287143588066101e-02 -2.219194918870925903e-01 2.283901162445545197e-02 7.495366781949996948e-02 4.101566374301910400e-01 1.785741895437240601e-01 -1.990225613117218018e-01 7.798606157302856445e-02 5.867897346615791321e-02 2.022213637828826904e-01 -3.079262003302574158e-02 -2.068881131708621979e-02 5.467369779944419861e-02 -3.264164552092552185e-02 1.121432632207870483e-01 -2.492571324110031128e-01
3.135677576065063477e-01 -3.632826032117009163e-03 -1.029874011874198914e-01 1.766874939203262329e-01 8.876113593578338623e-02 -6.970467045903205872e-03 1.448811590671539307e-01 2.196849435567855835e-01 -1.145254224538803101e-01 1.164838746190071106e-01 -1.215118076652288437e-02 1.602951623499393463e-02 -2.836527824401855469e-01 -8.072615414857864380e-02 7.491508033126592636e-03 3.644106686115264893e-01 7.468230277299880981e-02 -1.402443647384643555e-01 3.465700447559356689e-01 4.083263576030731201e-01 1.197871267795562744e-01 8.015692234039306641e-03 -4.896030947566032410e-02 3.989465162158012390e-02 -5.264881253242492676e-02 -7.304406911134719849e-02 -1.141595467925071716e-01 6.246718019247055054e-02 -2.883856594562530518e-01 2.030194103717803955e-01 -5.628080666065216064e-02 -2.294779866933822632e-01
5.913835763931274414e-02 -1.227180808782577515e-01 -1.060448661446571350e-01 3.300788104534149170e-01 6.269498169422149658e-02 1.499197930097579956e-01 -1.391576677560806274e-01 3.137931823730468750e-01 -3.104249536991119385e-01 2.738206386566162109e-01 6.514240801334381104e-02 -5.556655302643775940e-02 -1.498564481735229492e-01 7.916158437728881836e-02 1.208881754428148270e-02 1.910208724439144135e-02 -2.483244687318801880e-01 -2.832890450954437256e-01 2.218403220176696777e-01 4.815925657749176025e-02 1.552681028842926025e-01 7.137229293584823608e-02 2.037551626563072205e-02 2.817638814449310303e-01 -1.687257289886474609e-01 -1.673512905836105347e-02 1.219076812267303467e-01 9.495286270976066589e-03 -2.979444861412048340e-01 1.140118166804313660e-01 -2.294306606054306030e-01 9.238129109144210815e-02
-1.473629623651504517e-01 1.014813780784606934e-01 -5.039737746119499207e-02 6.639352999627590179e-03 1.901359558105468750e-01 -1.308762729167938232e-01 -2.830945551395416260e-01 2.516143620014190674e-01 -4.021056592464447021e-01 2.476240843534469604e-01 9.417299181222915649e-03 9.132909029722213745e-02 -6.424178183078765869e-02 1.629813164472579956e-01 -3.261708840727806091e-02 -2.897174330428242683e-03 8.125993609428405762e-02 -2.929578348994255066e-02 1.492410153150558472e-01 3.387805819511413574e-01 1.836493313312530518e-01 1.371594816446304321e-01 9.166162461042404175e-02 9.171099372906610370e-05 2.291225194931030273e-01 3.062368333339691162e-01 4.230534285306930542e-02 4.575254395604133606e-02 2.029851078987121582e-01 -1.170469224452972412e-01 3.878758102655410767e-02 -3.057020306587219238e-01
4.795655608177185059e-02 2.088471055030822754e-01 -1.945327520370483398e-01 2.339250147342681885e-01 1.643085926771163940e-01 1.729855835437774658e-01 -2.845056354999542236e-02 1.332629770040512085e-01 -3.161124885082244873e-01 1.983212828636169434e-01 -2.149917781352996826e-01 1.898242682218551636e-01 -2.396024912595748901e-01 -4.541423171758651733e-02 -1.167563125491142273e-01 4.581153020262718201e-02 2.893283963203430176e-03 -2.055566757917404175e-01 1.839282810688018799e-01 2.547174096107482910e-01 1.145048812031745911e-01 -1.642066240310668945e-01 -3.332616984844207764e-01 2.764903008937835693e-01 8.199393749237060547e-02 -5.481869727373123169e-02 -6.916362792253494263e-02 3.913778066635131836e-02 -2.972555756568908691e-01 5.334642529487609863e-02 7.879190891981124878e-02 -8.542439341545104980e-02
9.043599665164947510e-02 1.399273872375488281e-01 -7.753498107194900513e-02 7.411715388298034668e-02 1.107263490557670593e-01 -1.512450724840164185e-01 3.775823116302490234e-02 2.435587942600250244e-01 3.481993451714515686e-02 2.006661444902420044e-01 -7.652334123849868774e-02 4.397286474704742432e-01 -3.845354020595550537e-01 -4.529755562543869019e-02 1.503080129623413086e-01 -4.281571134924888611e-02 -2.927413955330848694e-02 -2.021812498569488525e-01 7.495714724063873291e-02 6.955712288618087769e-02 2.085379324853420258e-02 -8.364672958850860596e-02 -5.170188471674919128e-02 -1.130442470312118530e-01 2.777321040630340576e-01 3.896340429782867432e-01 -3.005377948284149170e-02 2.629982233047485352e-01 -2.669806778430938721e-01 1.827487908303737640e-02 -4.868075251579284668e-02 4.165205359458923340e-02
-3.603459894657135010e-02 -1.797858625650405884e-01 -2.272381037473678589e-01 3.716941177845001221e-01 1.726178973913192749e-01 -4.325215891003608704e-02 -1.548847109079360962e-01 1.465433090925216675e-01 4.052958451211452484e-03 3.360477387905120850e-01 -8.184661716222763062e-02 8.482187241315841675e-02 -3.451859652996063232e-01 2.215730547904968262e-01 6.739459186792373657e-02 1.315108090639114380e-01 -8.718901127576828003e-02 8.029689639806747437e-02 2.326233386993408203e-01 -4.481894895434379578e-03 -9.741396643221378326e-03 -1.423841528594493866e-02 -1.520729809999465942e-01 -4.080275595188140869e-01 6.252567470073699951e-02 2.203205376863479614e-01 2.013331204652786255e-01 -1.330905221402645111e-02 7.002910971641540527e-02 1.328958570957183838e-01 4.686782602220773697e-03 9.319939464330673218e-02
-1.328518837690353394e-01 4.350492954254150391e-01 -2.841807343065738678e-02 1.277970224618911743e-01 2.526124417781829834e-01 1.607800871133804321e-01 -1.197028998285531998e-02 1.928438693284988403e-01 -3.156114518642425537e-01 1.473238319158554077e-01 -2.118091285228729248e-02 1.480644643306732178e-01 -2.715398967266082764e-01 1.703143566846847534e-01 -2.265470921993255615e-01 -5.121372267603874207e-02 -2.719437777996063232e-01 1.767543256282806396e-01 2.349868267774581909e-01 1.580917537212371826e-01 2.219953536987304688e-01 2.372185438871383667e-01 3.313433751463890076e-02 5.337349325418472290e-02 5.454217270016670227e-02 -1.904650405049324036e-02 4.343550279736518860e-02 2.476158924400806427e-02 -1.493307054042816162e-01 6.175632029771804810e-02 7.156764715909957886e-02 1.288101971149444580e-01
-5.114160478115081787e-02 9.882321208715438843e-02 -2.393262833356857300e-02 3.843758404254913330e-01 1.261248290538787842e-01 4.388619586825370789e-02 -4.752933606505393982e-02 2.203257083892822266e-01 -1.754663586616516113e-01 8.344721049070358276e-02 2.346541881561279297e-01 1.295112371444702148e-01 -3.082023262977600098e-01 1.894727349281311035e-01 -4.113136231899261475e-02 1.467738300561904907e-01 -4.972827807068824768e-02 -1.536517739295959473e-01 -1.079873926937580109e-02 3.012135028839111328e-01 1.904454082250595093e-01 2.085204422473907471e-01 7.349723577499389648e-02 1.263885647058486938e-01 -5.162497982382774353e-02 1.721003949642181396e-01 3.938363194465637207e-01 -1.398594826459884644e-01 9.484597248956561089e-04 1.076334640383720398e-01 -2.627541720867156982e-01 -3.637812659144401550e-02
-2.628382146358489990e-01 5.079241096973419189e-02 -9.835878759622573853e-02 2.387869060039520264e-01 1.326692253351211548e-01 -1.766248345375061035e-01 1.230685114860534668e-01 3.088326752185821533e-01 -2.717922925949096680e-01 6.887762248516082764e-02 -7.495347410440444946e-02 -8.988419920206069946e-02 -4.787992686033248901e-02 -2.337762899696826935e-02 -2.666970193386077881e-01 1.247749105095863342e-01 -1.238038986921310425e-01 -1.456227451562881470e-01 1.679109334945678711e-01 1.013976335525512695e-01 6.068007647991180420e-02 2.124513238668441772e-01 -2.138694822788238525e-01 -3.176309540867805481e-02 1.477629244327545166e-01 -1.698489338159561157e-01 2.595754861831665039e-01 3.464830815792083740e-01 2.086228877305984497e-01 1.900571435689926147e-01 -5.302206799387931824e-02 -1.712590157985687256e-01
-4.314326494932174683e-02 2.878458201885223389e-01 -1.452675461769104004e-02 1.284606605768203735e-01 3.659402430057525635e-01 -8.297564834356307983e-02 -1.855071336030960083e-01 1.091176122426986694e-01 -1.136565804481506348e-01 2.268781960010528564e-01 1.614356786012649536e-01 -2.072264701128005981e-01 -1.734838336706161499e-01 -9.408213943243026733e-02 1.054945811629295349e-01 -2.173508405685424805e-01 3.451662138104438782e-02 -1.630857139825820923e-01 8.704003691673278809e-02 6.935957819223403931e-02 9.680024534463882446e-02 2.084758318960666656e-02 1.559352278709411621e-01 -1.331979483366012573e-01 9.092067927122116089e-02 2.964072823524475098e-01 4.996541142463684082e-02 4.209990799427032471e-01 2.419862449169158936e-01 3.614705801010131836e-02 -7.180141657590866089e-02 -2.186813503503799438e-01
-1.444595307111740112e-01 3.732368052005767822e-01 -8.364632725715637207e-02 1.497965902090072632e-01 1.455646008253097534e-01 1.146456524729728699e-01 -8.611721545457839966e-02 1.618588566780090332e-01 -3.453293442726135254e-01 3.413286209106445312e-01 3.101043105125427246e-01 7.340448349714279175e-02 -2.835524380207061768e-01 5.012395232915878296e-02 -1.502596437931060791e-01 -1.033881828188896179e-01 -2.483474910259246826e-01 -5.979565531015396118e-02 1.778208762407302856e-01 1.256761401891708374e-01 1.250530928373336792e-01 1.965235173702239990e-01 -3.591961041092872620e-02 1.397501230239868164e-01 -2.207525968551635742e-01 2.887543290853500366e-02 -6.463029980659484863e-02 -9.840414673089981079e-02 -1.330137252807617188e-01 5.446038022637367249e-02 1.300041228532791138e-01 -1.478380244225263596e-02
-2.809839546680450439e-01 -1.906628608703613281e-01 -2.454483658075332642e-01 1.076477393507957458e-01 2.320313602685928345e-01 2.066681385040283203e-01 -1.242938190698623657e-01 2.405277490615844727e-01 -1.006578356027603149e-01 1.885194033384323120e-01 1.636204272508621216e-01 6.883103400468826294e-02 -3.325797319412231445e-01 1.400997936725616455e-01 1.286506354808807373e-01 1.517218351364135742e-02 -6.741657108068466187e-02 -2.802355289459228516e-01 6.006563454866409302e-02 3.501448035240173340e-01 2.449931204319000244e-01 1.371458023786544800e-01 -1.451642066240310669e-01 2.543695569038391113e-01 -1.009351164102554321e-01 7.163649052381515503e-02 1.675966568291187286e-02 -2.241476031485944986e-04 -1.558960080146789551e-01 4.093791916966438293e-02 -1.259246002882719040e-02 5.637754127383232117e-02
1.275787055492401123e-01 6.363540887832641602e-02 -1.637464165687561035e-01 4.574145749211311340e-02 3.527421876788139343e-02 2.324791997671127319e-01 1.475596707314252853e-02 2.744016647338867188e-01 -4.942432790994644165e-02 3.971062600612640381e-01 -4.247647244483232498e-03 1.846730150282382965e-02 -3.927872478961944580e-01 3.360810577869415283e-01 -2.158871591091156006e-01 -3.284923732280731201e-02 -1.809094101190567017e-01 -2.332693040370941162e-01 7.546357065439224243e-02 1.069356575608253479e-01 -1.673888973891735077e-02 -3.392734527587890625e-01 4.262124374508857727e-02 -8.973472565412521362e-02 1.063588336110115051e-01 -7.809560745954513550e-02 -1.315096509642899036e-03 9.065134823322296143e-02 -2.342202663421630859e-01 7.899805903434753418e-02 -4.704516753554344177e-02 -1.614884138107299805e-01
-2.120752260088920593e-02 5.953989177942276001e-02 -3.025754988193511963e-01 3.152893781661987305e-01 1.684995889663696289e-01 -3.912302255630493164e-01 7.497235387563705444e-02 -7.911694049835205078e-02 -8.508315682411193848e-02 4.012554287910461426e-01 1.770155727863311768e-01 9.397675096988677979e-02 -1.941225677728652954e-02 -1.470256783068180084e-02 1.056593433022499084e-01 -2.905593514442443848e-01 -7.246413081884384155e-02 -2.059385925531387329e-02 2.329250425100326538e-01 1.795031428337097168e-01 2.010915577411651611e-01 2.049771882593631744e-02 1.273452937602996826e-01 -1.195294708013534546e-01 8.897518366575241089e-02 2.453767955303192139e-01 3.549815714359283447e-02 9.984754770994186401e-02 -2.217730693519115448e-02 1.955444067716598511e-01 -1.121588516980409622e-02 1.593595743179321289e-01
1.566123962402343750e-02 7.211668044328689575e-02 -3.429568707942962646e-01 -2.742196060717105865e-02 7.387015968561172485e-02 -3.225773945450782776e-02 -1.008759811520576477e-01 1.421147584915161133e-01 -4.151825904846191406e-01 -9.741801768541336060e-02 5.030224099755287170e-02 -5.674872174859046936e-02 -3.036994338035583496e-01 -1.253893971443176270e-01 2.204858511686325073e-01 3.078470751643180847e-02 -9.269547462463378906e-02 -5.034067109227180481e-02 4.379552789032459259e-03 1.149873714894056320e-02 1.482579857110977173e-01 1.924483925104141235e-01 1.181121766567230225e-01 -1.657699644565582275e-01 1.576000899076461792e-01 -4.529315233230590820e-02 2.577829062938690186e-01 5.084397643804550171e-02 -5.108640193939208984e-01 -9.599083662033081055e-02 -1.273781955242156982e-01 -1.022709161043167114e-02
-1.585749685764312744e-01 2.674191892147064209e-01 1.607090118341147900e-03 2.561167478561401367e-01 -1.764295399188995361e-01 -2.370323836803436279e-01 -2.809564471244812012e-01 9.191504865884780884e-02 -4.264398217201232910e-01 4.005835354328155518e-01 3.797538578510284424e-02 7.216675579547882080e-02 -9.022241830825805664e-02 1.191611960530281067e-02 3.190362453460693359e-02 9.990205615758895874e-02 6.755791604518890381e-02 5.015188828110694885e-02 5.214956402778625488e-02 1.921267956495285034e-01 1.769508570432662964e-01 -9.801248461008071899e-02 1.547677814960479736e-01 -1.594225689768791199e-02 -1.072317659854888916e-01 8.778496831655502319e-02 8.944056928157806396e-02 1.598198264837265015e-01 2.827438898384571075e-02 7.146766781806945801e-02 -1.858617067337036133e-01 -2.996030151844024658e-01
-1.522599607706069946e-01 3.755137920379638672e-01 -1.593628972768783569e-01 3.311861753463745117e-01 4.067168533802032471e-01 3.835542500019073486e-02 -3.699992299079895020e-01 8.917894214391708374e-02 1.389184147119522095e-01 1.586448252201080322e-01 1.331889927387237549e-01 -8.747098594903945923e-02 -1.268132627010345459e-01 -4.039628896862268448e-03 7.629840075969696045e-02 -2.769567370414733887e-01 6.644754204899072647e-03 -8.551484905183315277e-03 1.260932236909866333e-01 1.851018965244293213e-01 2.412238158285617828e-02 7.575912028551101685e-02 1.056474223732948303e-01 -1.742506772279739380e-01 -1.006339043378829956e-01 1.439626216888427734e-01 -1.709078103303909302e-01 2.242648303508758545e-01 8.632978796958923340e-02 -1.810923404991626740e-02 1.855355803854763508e-03 -6.508236378431320190e-02
-1.626888476312160492e-02 1.415707319974899292e-01 -7.548226416110992432e-02 2.852156460285186768e-01 2.055782228708267212e-01 -7.121490314602851868e-03 -6.940562278032302856e-02 1.088059768080711365e-01 -2.999238967895507812e-01 1.909715682268142700e-01 3.530430495738983154e-01 -2.094528228044509888e-01 -1.516416966915130615e-01 1.665667891502380371e-01 -1.358917504549026489e-01 7.255734503269195557e-02 -1.627393364906311035e-01 1.574222743511199951e-02 -1.134943496435880661e-02 3.033419251441955566e-01 2.826432287693023682e-01 2.128620147705078125e-01 -2.710224092006683350e-01 1.927111297845840454e-01 -1.143707334995269775e-01 1.070779860019683838e-01 2.103992104530334473e-01 -1.299092452973127365e-02 -1.754244267940521240e-01 -3.234593197703361511e-02 2.669791318476200104e-02 8.995725214481353760e-02
-1.113904863595962524e-01 2.790614366531372070e-01 -3.436202704906463623e-01 2.586894631385803223e-01 -6.069955602288246155e-02 1.311772912740707397e-01 1.156057044863700867e-01 3.041407763957977295e-01 -2.483037263154983521e-01 -1.135411038994789124e-01 -1.555613726377487183e-01 4.116100072860717773e-02 -2.034337520599365234e-01 -2.373846471309661865e-01 -1.597579419612884521e-01 -1.372224241495132446e-01 -1.057958528399467468e-01 -2.979971170425415039e-01 1.751460582017898560e-01 3.361699730157852173e-02 3.859556615352630615e-01 3.998797014355659485e-02 -1.672904342412948608e-01 2.359300665557384491e-02 -1.176221203058958054e-02 5.998699367046356201e-02 6.404415518045425415e-02 9.277410060167312622e-02 1.403825581073760986e-01 -2.306911721825599670e-02 7.207223773002624512e-02 5.148109421133995056e-02
-2.511521875858306885e-01 1.871233060956001282e-02 -1.496667265892028809e-01 -4.566336795687675476e-02 -4.662744328379631042e-02 -7.475556433200836182e-02 5.430667474865913391e-02 1.980797350406646729e-01 -7.229918986558914185e-02 3.200431168079376221e-01 2.226605862379074097e-01 -3.434044308960437775e-03 -8.446414023637771606e-02 2.183828353881835938e-01 2.251621335744857788e-02 1.194037310779094696e-02 6.973858922719955444e-03 -1.121260672807693481e-01 2.243780791759490967e-01 5.883498862385749817e-02 1.071223393082618713e-01 -2.442386373877525330e-02 1.067309677600860596e-01 -9.126053005456924438e-02 3.165374696254730225e-02 4.480289220809936523e-01 5.816890671849250793e-02 3.437356948852539062e-01 -4.611729979515075684e-01 -7.978235930204391479e-02 4.635504260659217834e-02 -8.207821846008300781e-02
-8.543519675731658936e-02 7.457773387432098389e-02 -8.579321205615997314e-02 2.300738096237182617e-01 6.103573366999626160e-02 2.263843864202499390e-01 -1.633132994174957275e-01 2.672609686851501465e-01 -2.762573659420013428e-01 -1.744123548269271851e-01 1.456443127244710922e-02 -5.834008567035198212e-03 -1.258535683155059814e-01 2.197734117507934570e-01 1.086605191230773926e-01 -1.649834588170051575e-02 -7.174209505319595337e-02 -3.831300139427185059e-01 1.906800419092178345e-01 2.213571965694427490e-01 4.510541632771492004e-02 -1.020731329917907715e-01 1.779006421566009521e-02 -6.497730314731597900e-02 3.612601011991500854e-02 1.263199299573898315e-01 3.235714733600616455e-01 4.071025252342224121e-01 1.023602411150932312e-01 1.795831322669982910e-01 5.624021962285041809e-02 5.194431543350219727e-02
-9.991313517093658447e-02 1.918222904205322266e-01 -1.415980905294418335e-01 3.208942115306854248e-01 -6.552875787019729614e-02 1.134770065546035767e-01 -8.775724470615386963e-02 2.812357544898986816e-01 -1.376724243164062500e-01 1.788892447948455811e-01 8.687914162874221802e-02 -2.546014189720153809e-01 -1.682754307985305786e-01 -1.289177685976028442e-01 -5.739726126194000244e-02 2.503342926502227783e-01 4.742056876420974731e-02 2.579544298350811005e-02 -1.403548195958137512e-02 1.922876387834548950e-01 4.515266120433807373e-01 2.020644247531890869e-01 -2.201277762651443481e-01 7.594629377126693726e-02 1.392530798912048340e-01 2.410167306661605835e-01 1.361998617649078369e-01 1.757082156836986542e-02 -1.297541242092847824e-02 1.585774682462215424e-02 9.487146884202957153e-02 -2.173329442739486694e-01
2.026580125093460083e-01 -1.197519674897193909e-01 -2.264430522918701172e-01 2.598564922809600830e-01 3.217351064085960388e-02 4.157096147537231445e-03 -3.811149299144744873e-02 2.179364711046218872e-01 -2.094374410808086395e-02 1.239265054464340210e-01 1.540669500827789307e-01 8.149633556604385376e-02 -1.096569597721099854e-01 -3.268085047602653503e-02 -3.523660004138946533e-01 1.812374442815780640e-01 -3.040461428463459015e-02 -9.749252349138259888e-02 2.990609705448150635e-01 2.936830520629882812e-01 1.008499488234519958e-01 1.600892841815948486e-01 -2.715210318565368652e-01 6.844682991504669189e-02 -1.205072551965713501e-01 -1.200542524456977844e-01 3.348421752452850342e-01 1.969103813171386719e-01 -2.403745651245117188e-01 6.441031396389007568e-02 -1.300325840711593628e-01 2.281568571925163269e-02
-2.068849653005599976e-02 6.060098111629486084e-02 -9.236679226160049438e-02 2.879028320312500000e-01 -1.202096641063690186e-01 -3.377574384212493896e-01 -1.048769503831863403e-01 4.130444228649139404e-01 1.698604822158813477e-01 1.573784649372100830e-01 2.042714320123195648e-02 5.694922059774398804e-03 -2.900280952453613281e-01 2.243909537792205811e-01 5.049994587898254395e-02 9.559540450572967529e-02 9.290106594562530518e-02 -6.924256682395935059e-02 1.756611093878746033e-02 2.808509767055511475e-01 8.329249918460845947e-02 -6.676132977008819580e-02 -1.838955581188201904e-01 -1.571480482816696167e-01 2.384718656539916992e-01 1.222250163555145264e-01 1.611594110727310181e-01 -1.647585630416870117e-01 1.084890589118003845e-02 2.570632994174957275e-01 -1.919573694467544556e-01 6.022098660469055176e-02
-2.723511457443237305e-01 3.825150132179260254e-01 -3.016175031661987305e-01 1.662376224994659424e-01 2.493964582681655884e-01 1.402503903955221176e-02 -1.289231926202774048e-01 4.701887071132659912e-02 1.831653900444507599e-02 -1.208857819437980652e-02 -1.692211925983428955e-01 2.215907126665115356e-01 -1.673798561096191406e-01 1.309822946786880493e-01 7.719346880912780762e-02 9.852334111928939819e-02 -4.525924101471900940e-03 1.048941444605588913e-02 4.161646366119384766e-01 2.732371985912322998e-01 4.727331176400184631e-02 5.633456632494926453e-02 1.762639284133911133e-01 -1.325708627700805664e-01 -4.956374689936637878e-02 2.236295724287629128e-03 1.697562783956527710e-01 6.743777543306350708e-02 1.136709153652191162e-01 1.872709393501281738e-01 -9.470714628696441650e-02 -2.139905393123626709e-01
-1.608908325433731079e-01 2.843879759311676025e-01 -2.423417419195175171e-01 1.507956385612487793e-01 6.377977132797241211e-02 2.816292643547058105e-01 -2.243650555610656738e-01 1.536853015422821045e-01 -2.436787635087966919e-01 7.122245430946350098e-02 -6.219627335667610168e-02 -2.532622078433632851e-03 -1.137624159455299377e-01 -9.424221515655517578e-02 7.148086279630661011e-02 -1.624686717987060547e-01 1.309698969125747681e-01 -4.737783670425415039e-01 2.121611386537551880e-01 1.071937307715415955e-01 2.395878583192825317e-01 -5.132673680782318115e-02 -2.334179133176803589e-01 2.248011296615004539e-03 1.571150869131088257e-01 8.206585794687271118e-02 -1.413293331861495972e-01 -7.076687365770339966e-02 -8.120038360357284546e-02 -2.046026848256587982e-02 -1.286296546459197998e-01 -2.004092782735824585e-01
-1.322640925645828247e-01 -4.032734781503677368e-02 -2.584372162818908691e-01 5.870890989899635315e-02 1.579625904560089111e-01 -3.174973130226135254e-01 -1.016038805246353149e-01 9.022330492734909058e-02 1.502919048070907593e-01 -5.187536589801311493e-04 5.608944222331047058e-02 -2.901218645274639130e-02 -3.615539371967315674e-01 5.472349375486373901e-02 -2.610790431499481201e-01 -2.116093225777149200e-02 -6.504926364868879318e-03 -3.111819326877593994e-01 2.342129312455654144e-02 7.784611731767654419e-02 3.912307620048522949e-01 2.564049065113067627e-01 -9.067767858505249023e-02 -7.746200263500213623e-02 2.172876298427581787e-01 2.201393432915210724e-02 -2.061650753021240234e-01 2.137412428855895996e-01 -1.518848240375518799e-01 -1.675884127616882324e-01 7.997928559780120850e-02 8.700106292963027954e-02
1.329401284456253052e-01 5.645132157951593399e-03 -3.143232166767120361e-01 2.948915362358093262e-01 1.755625456571578979e-01 6.449128966778516769e-03 2.220224291086196899e-01 1.241257935762405396e-01 -1.956126242876052856e-01 3.215617239475250244e-01 -3.332449868321418762e-02 -1.723546981811523438e-01 -1.991290301084518433e-01 2.266644537448883057e-01 -2.795599959790706635e-02 1.459658592939376831e-01 -9.527392685413360596e-02 4.278665781021118164e-02 8.913328498601913452e-02 9.770081192255020142e-02 -2.573438286781311035e-01 -2.156569622457027435e-02 -2.574437558650970459e-01 7.803704589605331421e-02 7.622747682034969330e-03 2.348134368658065796e-01 3.900870680809020996e-01 9.396281838417053223e-02 1.099033355712890625e-01 -2.237421274185180664e-02 -3.250245004892349243e-02 -1.344853788614273071e-01
1.001712679862976074e-01 1.326016634702682495e-01 -4.314325749874114990e-01 1.000716686248779297e-01 -4.619023948907852173e-02 -4.801491741091012955e-03 -2.131995856761932373e-01 8.383025228977203369e-02 1.775012165307998657e-01 3.956252634525299072e-01 1.049133017659187317e-01 1.006911098957061768e-01 -3.789944648742675781e-01 2.679226100444793701e-01 -2.580474019050598145e-01 -4.530834406614303589e-02 -4.458666779100894928e-03 -1.532118953764438629e-02 -5.944803822785615921e-03 1.142879948019981384e-01 4.663338139653205872e-02 -8.514060825109481812e-02 -1.498852223157882690e-01 -4.639858752489089966e-02 1.482352614402770996e-01 -3.734185174107551575e-02 -9.929463267326354980e-02 1.714070439338684082e-01 -3.995645046234130859e-02 3.075758181512355804e-02 -2.695278823375701904e-01 -2.077843844890594482e-01
8.845905959606170654e-02 2.532477676868438721e-01 -1.271679699420928955e-01 2.789343297481536865e-01 -6.894152145832777023e-03 -8.120190352201461792e-02 -3.676088154315948486e-02 2.643852829933166504e-01 5.859826877713203430e-02 2.304363697767257690e-01 6.921105831861495972e-02 -3.271446377038955688e-02 -2.728633284568786621e-01 -3.159415423870086670e-01 -2.188726216554641724e-01 5.775329843163490295e-02 1.674354672431945801e-01 8.127420395612716675e-02 1.947918832302093506e-01 3.021838963031768799e-01 4.875906929373741150e-02 -7.534106075763702393e-02 -2.271192520856857300e-01 -4.828650131821632385e-02 1.049329191446304321e-01 6.827450543642044067e-02 1.494415849447250366e-01 1.887945532798767090e-01 1.021185368299484253e-01 3.853756785392761230e-01 -4.691251739859580994e-02 -8.719868212938308716e-02
8.161619305610656738e-02 1.790354251861572266e-01 -7.889176160097122192e-02 1.448895931243896484e-01 2.332947850227355957e-01 1.370043456554412842e-01 -2.416978962719440460e-02 -3.922696411609649658e-02 -1.861622482538223267e-01 2.772677242755889893e-01 -4.306580871343612671e-02 1.683511398732662201e-02 -1.869432330131530762e-01 1.019177809357643127e-01 -7.420660695061087608e-04 -1.022705212235450745e-01 -1.476251929998397827e-01 -2.175599783658981323e-01 5.044710636138916016e-02 -3.578954143449664116e-03 1.292526423931121826e-01 5.044712871313095093e-02 -2.096785455942153931e-01 -4.012782275676727295e-01 2.107635885477066040e-01 5.317834019660949707e-02 1.936065554618835449e-01 3.702078461647033691e-01 4.256299510598182678e-02 1.359679102897644043e-01 -7.903639972209930420e-02 -3.808226585388183594e-01
1.231215596199035645e-01 3.546797633171081543e-01 -2.451428622007369995e-01 2.251237928867340088e-01 1.164750605821609497e-01 -1.015082933008670807e-03 9.529285132884979248e-02 9.453568607568740845e-02 5.469786375761032104e-02 2.350967936217784882e-02 3.560181856155395508e-01 5.191334523260593414e-03 -1.946332752704620361e-01 4.272340238094329834e-02 1.098817288875579834e-01 -3.467339873313903809e-01 -5.190719664096832275e-02 -6.443645060062408447e-02 1.833386272192001343e-01 2.105204910039901733e-01 1.243601664900779724e-01 1.543872058391571045e-01 3.206453472375869751e-02 -1.483562141656875610e-01 -5.243552476167678833e-02 1.021676659584045410e-01 1.918512284755706787e-01 2.919950187206268311e-01 1.561340093612670898e-01 1.141327172517776489e-01 1.258325576782226562e-01 -2.806164026260375977e-01
-2.758358716964721680e-01 1.701270639896392822e-01 -7.626613951288163662e-04 2.680309303104877472e-02 -5.464555695652961731e-03 -1.981774717569351196e-01 -2.008922994136810303e-01 3.224949538707733154e-01 -3.807605206966400146e-01 3.358805477619171143e-01 7.079388014972209930e-03 7.280163466930389404e-02 -5.516549944877624512e-02 2.495860680937767029e-02 1.944805532693862915e-01 -7.985259592533111572e-02 1.014667302370071411e-01 8.421047031879425049e-02 1.112331897020339966e-01 7.733535766601562500e-02 7.189811021089553833e-02 -1.072027757763862610e-01 9.885354340076446533e-02 3.091102279722690582e-02 -9.826100617647171021e-02 1.567304730415344238e-01 2.939246892929077148e-01 2.470129430294036865e-01 -1.083222404122352600e-01 -5.897359177470207214e-02 -2.092954963445663452e-01 -3.095235824584960938e-01
-2.620620429515838623e-01 7.571627199649810791e-02 -8.743368089199066162e-02 1.910103261470794678e-01 1.592945009469985962e-01 -1.627242937684059143e-02 1.963120698928833008e-01 1.595270335674285889e-01 2.762823998928070068e-01 3.781398534774780273e-01 -1.239461004734039307e-01 3.597675636410713196e-02 -2.256410419940948486e-01 1.648957133293151855e-01 -3.058521077036857605e-02 -1.396290361881256104e-01 1.354318857192993164e-01 -3.545844852924346924e-01 1.580370068550109863e-01 2.057366222143173218e-01 1.615156680345535278e-01 -9.528634697198867798e-02 -2.379946112632751465e-01 -7.420464535243809223e-04 1.500456929206848145e-01 1.501341164112091064e-01 2.868739366531372070e-01 3.916447982192039490e-02 7.890327274799346924e-02 5.541609227657318115e-02 -1.234467700123786926e-01 2.674058079719543457e-02
2.286409288644790649e-01 2.987023591995239258e-01 -1.213837116956710815e-01 1.589437127113342285e-01 1.240621879696846008e-01 -1.161823496222496033e-01 2.130237817764282227e-01 2.471308410167694092e-01 -1.631780155003070831e-02 2.100464403629302979e-01 -3.008073009550571442e-02 -1.060552969574928284e-01 -2.014479190111160278e-01 8.860487490892410278e-02 1.166201680898666382e-01 -4.919390380382537842e-02 -1.175209879875183105e-01 -1.192833334207534790e-01 3.091822266578674316e-01 1.797971576452255249e-01 1.257768720388412476e-01 1.718015819787979126e-01 2.049040943384170532e-01 -2.873602509498596191e-01 4.675295669585466385e-03 1.162467747926712036e-01 4.107205271720886230e-01 -1.334977596998214722e-01 1.601828187704086304e-01 -2.690813317894935608e-02 -3.168059885501861572e-02 9.422314912080764771e-02
-1.920692771673202515e-01 -2.902569174766540527e-01 3.192094713449478149e-02 9.660987555980682373e-02 -1.239202693104743958e-01 1.846930384635925293e-02 -1.763482093811035156e-01 1.433687657117843628e-01 -3.001197874546051025e-01 1.111040264368057251e-01 1.221507042646408081e-02 -4.188017919659614563e-02 -1.430656611919403076e-01 9.159673750400543213e-02 -1.931295543909072876e-02 9.401573985815048218e-02 1.063333302736282349e-01 -1.703100800514221191e-01 3.887088596820831299e-01 1.606683880090713501e-01 1.209560185670852661e-01 -2.360420227050781250e-01 1.294279396533966064e-01 -2.148283720016479492e-01 9.908419102430343628e-02 2.785007357597351074e-01 1.744534522294998169e-01 2.565699517726898193e-01 -3.000467717647552490e-01 1.390090137720108032e-01 -1.081764996051788330e-01 -6.001558527350425720e-02
-2.149430066347122192e-01 2.576496899127960205e-01 -1.516572535037994385e-01 6.072756368666887283e-03 2.513357996940612793e-01 6.183017045259475708e-03 -2.657094299793243408e-01 2.000634372234344482e-01 -2.466001957654953003e-01 8.331210911273956299e-02 1.134801134467124939e-01 3.227982670068740845e-02 1.285151951014995575e-02 2.335379570722579956e-01 1.968501657247543335e-01 -8.920673280954360962e-02 -6.583803892135620117e-02 -1.437134295701980591e-01 1.102329716086387634e-01 2.861812114715576172e-01 2.737972140312194824e-01 7.808531075716018677e-02 2.273461222648620605e-01 -1.864239722490310669e-01 7.433250546455383301e-02 2.503531575202941895e-01 -1.113929376006126404e-01 1.226557120680809021e-01 1.976163536310195923e-01 -4.914736747741699219e-02 -9.656866081058979034e-03 -2.893126606941223145e-01
-7.318196445703506470e-02 1.815325319766998291e-01 -4.160346835851669312e-02 1.813078522682189941e-01 6.195382401347160339e-02 -2.130890637636184692e-01 7.188806682825088501e-02 1.071408167481422424e-01 4.521523043513298035e-02 3.833261430263519287e-01 1.063512489199638367e-01 1.896730251610279083e-02 4.101776704192161560e-02 2.747862637042999268e-01 -1.140210255980491638e-01 -1.120700910687446594e-01 1.336794998496770859e-02 -3.502416908740997314e-01 1.738997250795364380e-01 1.284285485744476318e-01 4.845836013555526733e-02 -1.504016667604446411e-01 1.376132667064666748e-02 -1.758112460374832153e-01 1.207616478204727173e-01 4.570424854755401611e-01 1.754355430603027344e-01 1.360224634408950806e-01 -2.697373926639556885e-01 -1.109595224261283875e-01 1.195639818906784058e-01 4.814185667783021927e-03
-2.523054778575897217e-01 2.071430385112762451e-01 -4.062899351119995117e-01 1.662471443414688110e-01 9.822899103164672852e-02 -1.814427673816680908e-01 7.582359015941619873e-02 5.827704817056655884e-02 7.271043956279754639e-02 2.318380326032638550e-01 -2.122578173875808716e-01 1.974658519029617310e-01 -1.192517429590225220e-01 -2.928566001355648041e-02 3.516870737075805664e-02 -1.046416684985160828e-01 1.438032649457454681e-02 -1.640239208936691284e-01 1.323996782302856445e-01 2.242496907711029053e-01 -7.155005633831024170e-02 1.736918240785598755e-01 -6.003573164343833923e-02 -3.305065333843231201e-01 2.137999236583709717e-01 1.321634948253631592e-01 1.020923182368278503e-01 -1.130009628832340240e-02 -2.136605605483055115e-02 2.840918600559234619e-01 -2.415293082594871521e-02 -2.830716967582702637e-01
1.101889982819557190e-01 3.147847652435302734e-01 -1.946672201156616211e-01 3.119407296180725098e-01 2.533884346485137939e-01 1.756035387516021729e-01 -1.529199331998825073e-01 1.344012469053268433e-01 -3.374633491039276123e-01 -1.113753691315650940e-01 8.251605182886123657e-02 1.389988660812377930e-01 -2.357993125915527344e-01 1.576398611068725586e-01 1.025782227516174316e-01 1.656934320926666260e-01 3.122626803815364838e-02 -1.166638061404228210e-01 -8.327747881412506104e-02 1.767951101064682007e-01 1.646957546472549438e-01 1.864670217037200928e-02 -1.211954057216644287e-01 2.067856043577194214e-01 1.310851424932479858e-01 -2.655352279543876648e-02 2.371224761009216309e-01 2.378966473042964935e-02 -2.077162712812423706e-01 -1.744883507490158081e-01 -2.454244941473007202e-01 -5.227677058428525925e-03
-9.331900626420974731e-02 1.816729158163070679e-01 -4.439233615994453430e-02 3.523433804512023926e-01 1.372112799435853958e-02 6.276209652423858643e-02 1.341045834124088287e-02 1.139025464653968811e-01 -3.087868690490722656e-01 -9.502141177654266357e-02 2.946436703205108643e-01 4.127308353781700134e-02 -3.164987266063690186e-01 2.767495810985565186e-01 -2.362074330449104309e-02 5.078434571623802185e-02 -1.198464334011077881e-01 -2.243407629430294037e-02 -7.139607518911361694e-02 3.546000719070434570e-01 2.740486562252044678e-01 2.204059660434722900e-01 -1.172231882810592651e-02 -1.189282387495040894e-01 2.635934203863143921e-02 1.771492511034011841e-01 2.457097917795181274e-01 -1.117649003863334656e-01 -5.020755156874656677e-02 1.658813208341598511e-01 -1.465049088001251221e-01 4.453377798199653625e-02
-4.564059432595968246e-03 1.394864469766616821e-01 -1.202558875083923340e-01 1.323429644107818604e-01 7.250960916280746460e-02 1.903735995292663574e-01 2.673224918544292450e-02 -1.567363552749156952e-02 -3.772210776805877686e-01 1.267405450344085693e-01 -1.937850564718246460e-01 6.934535503387451172e-02 -2.301028966903686523e-01 4.633315838873386383e-03 -4.553706198930740356e-02 1.202357839792966843e-02 -7.841268926858901978e-02 -1.834585368633270264e-01 7.247228175401687622e-03 1.534194201231002808e-01 6.441089510917663574e-02 2.256505787372589111e-01 -1.147845685482025146e-01 -3.792676329612731934e-01 1.584939956665039062e-01 1.496873050928115845e-01 1.044100970029830933e-01 3.239318132400512695e-01 9.551306813955307007e-02 3.090673498809337616e-02 -2.292285263538360596e-01 -3.856342136859893799e-01
8.805318921804428101e-02 1.203641295433044434e-01 -1.973418742418289185e-01 3.321482539176940918e-01 1.172208562493324280e-01 2.018282413482666016e-01 -1.617944836616516113e-01 2.239391505718231201e-01 -1.756243407726287842e-02 -1.930946856737136841e-01 1.452411413192749023e-01 -4.032101109623908997e-02 -3.880660831928253174e-01 2.982009351253509521e-01 4.246792197227478027e-02 1.412176042795181274e-01 -1.870991736650466919e-01 -4.086636751890182495e-02 2.244598567485809326e-01 2.190026491880416870e-01 1.801778078079223633e-01 3.866260051727294922e-01 -2.534715645015239716e-02 4.685905948281288147e-02 -1.890811510384082794e-02 1.141973957419395447e-01 5.232198908925056458e-02 7.403899729251861572e-02 -7.981234043836593628e-02 1.479887515306472778e-01 -5.446754395961761475e-02 -5.876849591732025146e-02
1.821651905775070190e-01 2.792094349861145020e-01 -1.316023170948028564e-01 1.953205913305282593e-01 1.048784106969833374e-01 -1.820363849401473999e-01 2.345018982887268066e-01 1.581834107637405396e-01 -4.854981973767280579e-02 -6.170792505145072937e-02 3.954178094863891602e-02 -8.557847142219543457e-02 -3.334584534168243408e-01 -1.480549387633800507e-02 1.360055804252624512e-01 -2.690100371837615967e-01 -4.985704272985458374e-02 7.860372774302959442e-03 2.472656965255737305e-01 1.021539792418479919e-01 1.781602650880813599e-01 -6.063755718059837818e-04 5.545727536082267761e-02 -1.049188598990440369e-01 -5.890860687941312790e-03 2.652618587017059326e-01 4.877385199069976807e-01 7.168491929769515991e-02 1.944361180067062378e-01 5.235118791460990906e-02 1.275636255741119385e-01 -4.142560064792633057e-02
1.489715874195098877e-01 4.029406309127807617e-01 -1.750862598419189453e-01 8.180475980043411255e-02 3.482423722743988037e-02 1.949504166841506958e-01 5.448072403669357300e-02 6.280260533094406128e-02 -1.449029445648193359e-01 -1.039478778839111328e-01 3.802796304225921631e-01 -4.517221450805664062e-02 -2.517295181751251221e-01 -3.341550240293145180e-03 -1.525370925664901733e-01 -2.953461408615112305e-01 6.491863727569580078e-02 -2.320814132690429688e-01 7.041130214929580688e-02 1.713011413812637329e-02 1.070479825139045715e-01 1.793338544666767120e-02 7.315284758806228638e-02 -3.259200602769851685e-02 1.045100465416908264e-01 2.919776923954486847e-02 1.890226304531097412e-01 2.728928923606872559e-01 -1.770510226488113403e-01 3.215379118919372559e-01 9.495451301336288452e-02 -1.799739152193069458e-01
-4.070514068007469177e-02 -1.176536753773689270e-01 -2.349677234888076782e-01 4.379436075687408447e-01 2.360966205596923828e-01 -4.170786440372467041e-01 1.122488733381032944e-02 2.639213502407073975e-01 9.378187358379364014e-02 1.170957386493682861e-01 4.927258938550949097e-03 1.781807094812393188e-01 -3.610744476318359375e-01 1.750977039337158203e-01 -1.428707689046859741e-01 -5.977080017328262329e-02 -1.449019163846969604e-01 -2.251670211553573608e-01 2.838651090860366821e-02 1.821182966232299805e-01 3.376951813697814941e-02 -1.041857898235321045e-02 -7.274521049112081528e-03 -1.311926394701004028e-01 4.995094239711761475e-02 1.743324697017669678e-01 -9.820153005421161652e-03 -1.168195903301239014e-01 -8.287686854600906372e-02 -1.442426294088363647e-01 -1.293760258704423904e-03 1.524812448769807816e-02
-2.102898061275482178e-01 9.662815928459167480e-02 -1.147594824433326721e-01 3.200393319129943848e-01 3.209922611713409424e-01 -5.034854412078857422e-01 2.370486594736576080e-02 3.270753100514411926e-02 -1.138059720396995544e-01 3.151572048664093018e-01 3.926988691091537476e-02 9.957689791917800903e-02 -1.458699852228164673e-01 -2.821761928498744965e-02 -6.750233937054872513e-03 -2.690313756465911865e-01 8.349825441837310791e-02 -2.712191343307495117e-01 -1.376427710056304932e-01 1.639405190944671631e-01 1.500437557697296143e-01 -8.660914003849029541e-02 -1.959754228591918945e-01 -6.017620675265789032e-03 -1.091962028294801712e-02 -9.884627908468246460e-02 1.513660699129104614e-01 9.642916172742843628e-02 -7.185888290405273438e-02 8.298912644386291504e-02 -4.679444804787635803e-02 -5.742927268147468567e-02
-1.337485108524560928e-02 2.089866697788238525e-01 -2.754594385623931885e-01 4.412364363670349121e-01 2.552137374877929688e-01 2.069229483604431152e-01 -9.738137945532798767e-03 1.973812580108642578e-01 -1.263714432716369629e-01 -2.353959679603576660e-01 1.238135173916816711e-01 -7.618895918130874634e-02 -3.281445205211639404e-01 -4.680479317903518677e-02 1.631785184144973755e-01 1.493463478982448578e-02 -8.492069691419601440e-02 9.750954061746597290e-02 7.217578589916229248e-03 2.752592861652374268e-01 2.433524280786514282e-01 1.703662127256393433e-01 1.286751329898834229e-01 -7.651458494365215302e-03 1.185443997383117676e-01 -3.860142454504966736e-02 -2.979262545704841614e-02 7.145177572965621948e-02 -2.006947249174118042e-01 1.904519200325012207e-01 -7.795733958482742310e-02 -8.816977590322494507e-02
-1.330287456512451172e-01 1.194433495402336121e-01 -6.235058978199958801e-02 4.019514322280883789e-01 2.247691303491592407e-01 4.962192848324775696e-02 6.821589916944503784e-02 6.585609167814254761e-02 -4.131590127944946289e-01 -9.033636748790740967e-02 3.267489373683929443e-01 8.548539876937866211e-02 -2.577876746654510498e-01 2.339518517255783081e-01 9.391251206398010254e-02 3.339279070496559143e-02 -1.112270131707191467e-01 -1.034903302788734436e-01 -6.081450730562210083e-02 2.487975955009460449e-01 3.086244761943817139e-01 7.352197170257568359e-02 -1.229168567806482315e-02 1.628862470388412476e-01 1.571273654699325562e-01 1.387186944484710693e-01 1.894295960664749146e-01 2.541648037731647491e-02 3.774128109216690063e-02 1.105966717004776001e-01 -7.057477254420518875e-03 7.980425655841827393e-02
-1.546196341514587402e-01 1.282741501927375793e-02 -1.052361950278282166e-01 2.557403147220611572e-01 3.084822595119476318e-01 -4.389430880546569824e-01 1.423879712820053101e-01 -7.081162184476852417e-02 -3.868810459971427917e-02 2.921947836875915527e-01 8.340904116630554199e-02 1.490903347730636597e-01 -1.584995836019515991e-01 -4.214710742235183716e-02 4.081054124981164932e-03 -3.519642651081085205e-01 -1.630579531192779541e-01 -1.777345538139343262e-01 2.324379831552505493e-01 2.178883403539657593e-01 1.297626644372940063e-01 1.022809837013483047e-02 1.682076305150985718e-01 2.343271393328905106e-03 9.592839330434799194e-02 8.289682120084762573e-02 1.977344900369644165e-01 1.713867485523223877e-02 4.802973940968513489e-02 2.131638675928115845e-01 -7.826352119445800781e-02 7.222020626068115234e-02
-1.231253147125244141e-01 1.367819011211395264e-01 -1.142534241080284119e-01 3.280998766422271729e-01 2.264590114355087280e-01 -3.866483569145202637e-01 -8.617557585239410400e-03 8.281303942203521729e-02 2.466251514852046967e-02 1.908776015043258667e-01 6.763613969087600708e-02 1.993185281753540039e-01 -2.951250076293945312e-01 -4.130337387323379517e-02 -7.313580811023712158e-02 -3.119308054447174072e-01 9.256413578987121582e-02 -3.924412429332733154e-01 3.480608761310577393e-02 1.909492760896682739e-01 1.182042360305786133e-01 -9.466795623302459717e-02 7.786072790622711182e-02 -2.114951014518737793e-01 -3.713421523571014404e-03 -1.643385854549705982e-03 1.725887358188629150e-01 -2.838966436684131622e-02 8.689291775226593018e-02 2.229474931955337524e-01 -1.477686874568462372e-02 -5.341683700680732727e-02
-2.142802178859710693e-01 6.688945740461349487e-02 -4.412050545215606689e-02 1.508495956659317017e-01 3.953549563884735107e-01 5.294329673051834106e-02 -3.377214670181274414e-01 7.272651791572570801e-02 -3.427316248416900635e-01 7.189157605171203613e-02 6.895940005779266357e-02 -2.581646442413330078e-01 1.639863476157188416e-02 -7.454941514879465103e-03 3.748013824224472046e-02 -1.462126225233078003e-01 1.233675889670848846e-02 -7.760542631149291992e-02 -4.094344377517700195e-02 -2.224118448793888092e-02 2.222437858581542969e-01 2.238286435604095459e-01 1.342135574668645859e-02 -2.510356903076171875e-01 1.840395629405975342e-01 1.195842623710632324e-01 4.161136448383331299e-01 2.973804809153079987e-02 -1.208444759249687195e-01 -1.298959553241729736e-01 -6.751701235771179199e-02 -5.645413883030414581e-03
[truncated: 3,268,457 more chars]
