# Supplementary material for: The Language of Innovation
Source: PLoS One. 2020 Apr 30;15(4):e0230107. doi: 10.1371/journal.pone.0230107 (PMC7194493; doi:10.1371/journal.pone.0230107)
Supplement: S24 File — (GZ) [file pone.0230107.s024.tar.gz › 2002-2006/V2Run_23_VS_4500_embeddings2002-2006ED32.txt]

-1.932343691587448120e-01 1.776280254125595093e-01 1.340605318546295166e-01 1.726355701684951782e-01 2.048925459384918213e-01 -2.215086854994297028e-02 4.891723766922950745e-02 2.321712821722030640e-01 -1.424474716186523438e-01 -3.363003581762313843e-02 1.555566787719726562e-01 -2.516556978225708008e-01 1.582566089928150177e-02 -1.652460098266601562e-01 1.496920883655548096e-01 -1.961811184883117676e-01 1.646048724651336670e-01 2.012311965227127075e-01 -3.326478302478790283e-01 1.313671171665191650e-01 5.249603092670440674e-02 2.830872237682342529e-01 9.195572137832641602e-02 2.852620780467987061e-01 -3.905044198036193848e-01 9.251008182764053345e-02 6.800518929958343506e-02 -8.357029408216476440e-02 7.816761732101440430e-02 -6.353616714477539062e-02 -1.247377470135688782e-01 -1.434261202812194824e-01
-3.436655700206756592e-01 -8.217593282461166382e-02 6.369728595018386841e-02 -1.059535890817642212e-01 1.303590238094329834e-01 -1.484284400939941406e-01 -5.282714497298002243e-03 -3.688324242830276489e-02 -2.174321562051773071e-01 1.282780170440673828e-01 4.753847718238830566e-01 -2.729344367980957031e-01 2.488037794828414917e-01 4.712984710931777954e-02 -2.213942855596542358e-01 1.988622695207595825e-01 -6.109382584691047668e-02 2.001128494739532471e-01 -2.631029188632965088e-01 -1.112679094076156616e-01 1.400362700223922729e-01 1.396834850311279297e-01 1.990693956613540649e-01 -7.709553092718124390e-02 -5.717559903860092163e-02 -4.124828800559043884e-02 9.995936602354049683e-02 8.992777019739151001e-02 -5.390361696481704712e-02 6.159709766507148743e-02 -6.486053764820098877e-02 -2.418912649154663086e-01
-8.809835463762283325e-02 1.284584850072860718e-01 5.595613270998001099e-02 7.115175481885671616e-03 1.497817188501358032e-01 -2.127394378185272217e-01 1.342256437055766582e-03 3.214300051331520081e-02 -1.209679394960403442e-01 4.221380874514579773e-02 4.096605777740478516e-01 -2.843818962574005127e-01 -4.501175880432128906e-02 -2.064173370599746704e-01 -1.388399023562669754e-02 1.865112334489822388e-01 -2.165842354297637939e-01 7.391051203012466431e-02 -1.771652400493621826e-01 -1.381007432937622070e-01 3.981845080852508545e-01 -1.809070259332656860e-01 1.613782346248626709e-01 1.008941307663917542e-01 -1.799373072572052479e-03 -2.851242423057556152e-01 -5.744796246290206909e-02 -3.046087548136711121e-02 2.646887004375457764e-01 -1.046751439571380615e-01 -1.720859557390213013e-01 1.805957108736038208e-01
-3.499279320240020752e-01 -5.411341041326522827e-02 -4.988653585314750671e-02 3.538249433040618896e-02 3.321810662746429443e-01 -9.741681069135665894e-02 -3.834256231784820557e-01 2.668021023273468018e-01 7.323018461465835571e-02 7.796330004930496216e-02 1.868609040975570679e-01 -4.764626547694206238e-02 8.456926792860031128e-02 1.071743760257959366e-02 2.340176701545715332e-01 1.764694452285766602e-01 6.781427655369043350e-03 -1.496803853660821915e-02 -2.226028889417648315e-01 2.460725456476211548e-01 1.525463461875915527e-01 5.596554651856422424e-02 2.692359387874603271e-01 1.222323775291442871e-01 -3.405579626560211182e-01 -9.203649125993251801e-03 -1.221145614981651306e-01 4.623587802052497864e-02 -1.530681699514389038e-01 -6.155719608068466187e-02 -3.054947219789028168e-02 -7.467570900917053223e-02
-1.434755921363830566e-01 -7.127577811479568481e-02 -5.491103976964950562e-02 3.422057330608367920e-01 3.782708197832107544e-02 -4.610211402177810669e-02 3.054425306618213654e-02 2.658458054065704346e-01 -3.698106855154037476e-02 1.955892592668533325e-01 5.007150173187255859e-01 -4.770533367991447449e-02 -2.137952297925949097e-01 -1.708091944456100464e-01 -8.718114346265792847e-02 -2.695647999644279480e-02 -6.242514029145240784e-02 -1.498482190072536469e-02 -2.757308781147003174e-01 -7.370144873857498169e-02 1.262279599905014038e-01 1.455499082803726196e-01 5.606079939752817154e-03 4.663547873497009277e-02 -2.031934559345245361e-01 -1.836942732334136963e-01 -4.618353769183158875e-02 -2.027139253914356232e-02 3.825854659080505371e-01 -1.883633732795715332e-01 8.988730609416961670e-02 -1.039871200919151306e-01
3.351766988635063171e-02 -1.515969354659318924e-02 9.315495938062667847e-02 3.666444867849349976e-02 8.811997622251510620e-02 -5.489052459597587585e-02 2.418525051325559616e-03 2.770431935787200928e-01 -7.839254289865493774e-02 1.922843232750892639e-02 5.405475497245788574e-01 -3.857848644256591797e-01 2.129557728767395020e-02 -1.133753210306167603e-01 1.266594529151916504e-01 -1.422062516212463379e-02 -1.182661727070808411e-01 6.118128448724746704e-02 -4.023593291640281677e-02 2.526250779628753662e-01 3.596203327178955078e-01 4.317355901002883911e-02 2.241751179099082947e-02 4.073311015963554382e-02 -1.659688800573348999e-01 -2.929969727993011475e-01 1.205168366432189941e-01 1.337714344263076782e-01 8.609338104724884033e-02 -1.881250441074371338e-01 7.424560189247131348e-02 -1.155444234609603882e-01
-9.896857291460037231e-02 -2.487802505493164062e-02 5.788655951619148254e-03 4.660565033555030823e-02 1.542368829250335693e-01 2.280930876731872559e-01 1.678077578544616699e-01 1.443787068128585815e-01 -1.581145673990249634e-01 1.579678803682327271e-01 3.597675859928131104e-01 -2.663264572620391846e-01 -2.498457580804824829e-01 -3.165935873985290527e-01 2.333967760205268860e-02 7.468085736036300659e-02 -1.487297415733337402e-01 1.368508487939834595e-01 -2.680900394916534424e-01 5.713555961847305298e-02 3.591035306453704834e-01 2.356879413127899170e-02 1.346288472414016724e-01 1.743056625127792358e-01 -2.056303024291992188e-01 5.099826678633689880e-02 -1.632403731346130371e-01 -1.109222546219825745e-01 1.492650210857391357e-01 -1.740680485963821411e-01 -7.907407730817794800e-02 -8.243713527917861938e-02
-1.996962279081344604e-01 2.669151872396469116e-02 -6.402806192636489868e-02 1.251834332942962646e-01 1.871565878391265869e-01 -2.992459833621978760e-01 1.204536482691764832e-02 2.377608418464660645e-01 -1.126369982957839966e-01 2.963182628154754639e-01 2.752392888069152832e-01 -3.579507470130920410e-01 -8.461045473814010620e-02 1.291671991348266602e-01 -4.679086431860923767e-02 -3.285895660519599915e-02 1.423866488039493561e-02 6.309536285698413849e-03 1.226554065942764282e-01 -2.357938438653945923e-01 2.917298972606658936e-01 -6.866311281919479370e-02 3.651447594165802002e-01 1.489574611186981201e-01 -2.061977833509445190e-01 2.235296554863452911e-02 1.581281870603561401e-01 -1.562199182808399200e-02 1.253910511732101440e-01 5.651256814599037170e-02 6.256962660700082779e-03 -1.531373709440231323e-01
-2.549837529659271240e-01 -7.825262099504470825e-02 7.860700041055679321e-02 3.381565585732460022e-02 5.801435559988021851e-02 -1.456047222018241882e-02 -1.887782067060470581e-01 3.978581130504608154e-01 -1.895617693662643433e-01 1.804224252700805664e-01 1.153169348835945129e-01 -3.992333114147186279e-01 1.099452525377273560e-01 -1.002813950181007385e-01 -2.116552144289016724e-01 1.709260344505310059e-01 1.232235878705978394e-01 8.831743150949478149e-02 -1.104288250207901001e-01 -1.379592716693878174e-01 1.663437187671661377e-01 -6.037064269185066223e-02 6.736913323402404785e-02 1.215841621160507202e-01 -6.059149652719497681e-02 3.004569560289382935e-03 -3.433168306946754456e-02 -2.460211962461471558e-01 1.460713148117065430e-01 -3.528084158897399902e-01 -1.603183150291442871e-01 -2.120297253131866455e-01
-7.993943989276885986e-02 1.280663162469863892e-01 7.586428523063659668e-02 1.197589486837387085e-01 4.994606599211692810e-02 -1.530314385890960693e-01 1.250776797533035278e-01 -1.661369651556015015e-01 -2.128024995326995850e-01 2.212488949298858643e-01 3.588647842407226562e-01 -2.918375730514526367e-01 -4.402482882142066956e-02 -1.592327058315277100e-01 1.376659870147705078e-01 1.769182533025741577e-01 -1.004741638898849487e-01 1.916820257902145386e-01 -7.098540663719177246e-02 1.185434088110923767e-01 1.465593576431274414e-01 7.409373670816421509e-02 1.452866196632385254e-01 9.938061237335205078e-02 -3.843402266502380371e-01 -1.082809269428253174e-01 -9.770226478576660156e-02 -1.965101957321166992e-01 3.719993829727172852e-01 9.709212929010391235e-03 -9.890498220920562744e-02 -1.499029546976089478e-01
1.232904382050037384e-02 3.664842247962951660e-02 3.871855139732360840e-02 2.508283257484436035e-01 3.303210437297821045e-01 2.221142500638961792e-02 5.777831375598907471e-02 7.009103149175643921e-02 -3.927237167954444885e-02 2.472755312919616699e-01 3.017391860485076904e-01 -2.533558607101440430e-01 1.174627169966697693e-01 -1.271992176771163940e-01 1.430304497480392456e-01 1.838423684239387512e-02 4.847754258662462234e-03 1.009895205497741699e-01 -1.453486829996109009e-01 -1.012671813368797302e-01 3.619813919067382812e-01 -5.028583481907844543e-02 -3.883180394768714905e-02 2.518445551395416260e-01 -1.291141957044601440e-01 -4.116019010543823242e-01 -2.307455539703369141e-01 9.463309496641159058e-02 1.604670882225036621e-01 -1.408771723508834839e-01 -1.012050509452819824e-01 -5.760146304965019226e-02
-1.554371416568756104e-01 -5.482997745275497437e-02 -2.230860888957977295e-01 1.434667706489562988e-01 3.033473193645477295e-01 -3.007689714431762695e-01 -1.405008435249328613e-01 2.554688453674316406e-01 4.660544171929359436e-02 -1.695411279797554016e-02 3.518386185169219971e-01 -1.236185133457183838e-01 -1.130501329898834229e-01 -7.150383293628692627e-02 -1.796854846179485321e-02 -1.644515842199325562e-01 7.571701705455780029e-02 1.257982552051544189e-01 -2.167918980121612549e-01 1.464662253856658936e-01 6.801275163888931274e-02 7.173482328653335571e-02 2.468678355216979980e-01 7.688517123460769653e-02 -7.408025674521923065e-03 -9.849970787763595581e-02 -2.500647306442260742e-01 -2.884328961372375488e-01 1.216726079583168030e-01 5.858878046274185181e-02 4.908774420619010925e-02 -3.247140347957611084e-01
-1.027934476733207703e-01 -5.233748629689216614e-02 5.202711001038551331e-02 2.192855775356292725e-01 2.031073719263076782e-01 -1.263442039489746094e-01 2.311090826988220215e-01 1.658143550157546997e-01 -1.822983175516128540e-01 6.169645488262176514e-02 2.914178073406219482e-01 -2.310471981763839722e-01 -5.811798572540283203e-02 -1.504364311695098877e-01 -1.557229608297348022e-01 2.191909961402416229e-02 -1.516214609146118164e-01 1.472693532705307007e-01 -2.397325932979583740e-01 1.215151846408843994e-01 2.852007448673248291e-01 1.098067313432693481e-01 2.195801585912704468e-01 2.253733761608600616e-02 -2.688862085342407227e-01 -1.987291425466537476e-01 -1.227339580655097961e-01 1.379274576902389526e-01 3.058374524116516113e-01 -2.486848086118698120e-01 5.607451498508453369e-02 -9.085122495889663696e-02
-3.546692430973052979e-01 2.733453176915645599e-02 -4.504313692450523376e-02 2.203290164470672607e-01 2.504994273185729980e-01 -8.542645722627639771e-02 -2.578203976154327393e-01 7.919345796108245850e-02 -1.480983942747116089e-02 -1.903929859399795532e-01 2.990748882293701172e-01 -5.505907163023948669e-02 -6.470938026905059814e-02 -1.509497612714767456e-01 5.030707642436027527e-02 -1.054867357015609741e-01 -1.247618049383163452e-01 -3.124481532722711563e-03 -1.064563840627670288e-01 1.806854754686355591e-01 -3.160059824585914612e-02 2.520334422588348389e-01 2.577436864376068115e-01 1.906931698322296143e-01 -2.371669858694076538e-01 -2.207908779382705688e-02 -1.329014748334884644e-01 -3.668444156646728516e-01 -4.926281981170177460e-03 -1.576424837112426758e-01 5.165443196892738342e-02 -2.171013802289962769e-01
-3.267549872398376465e-01 -5.982900410890579224e-02 2.107585966587066650e-01 1.174118965864181519e-01 1.452002972364425659e-01 -3.173028677701950073e-02 1.289880573749542236e-01 1.766336858272552490e-01 9.178448468446731567e-02 1.891636997461318970e-01 3.198241591453552246e-01 -2.163106799125671387e-01 -4.759458452463150024e-02 -2.931150794029235840e-01 5.175072327256202698e-02 -5.733056738972663879e-02 -1.167824491858482361e-01 1.600691080093383789e-01 -4.353597387671470642e-02 2.844393253326416016e-01 3.748739659786224365e-01 -4.526871722191572189e-03 -8.868512697517871857e-03 -5.258051306009292603e-02 -2.470504641532897949e-01 -2.332156151533126831e-01 2.581461891531944275e-02 1.309950351715087891e-01 2.533059120178222656e-01 -9.279578924179077148e-02 3.608105704188346863e-02 3.613591194152832031e-02
-1.799686849117279053e-01 1.442955136299133301e-01 3.308353722095489502e-01 -3.115436993539333344e-02 6.926225125789642334e-02 -6.782333552837371826e-02 -1.265570372343063354e-01 3.194603919982910156e-01 -2.334006875753402710e-01 2.706650495529174805e-01 2.460175454616546631e-01 -2.120530605316162109e-01 -2.222505025565624237e-02 -1.578839272260665894e-01 -1.750729978084564209e-01 -6.382348388433456421e-02 6.561864167451858521e-03 -1.024286448955535889e-02 -1.567640900611877441e-01 -1.359704732894897461e-01 1.114845797419548035e-01 1.717048734426498413e-01 1.311048716306686401e-01 -1.082449853420257568e-01 -7.072623819112777710e-02 5.284745618700981140e-02 1.840963065624237061e-01 -1.547937244176864624e-01 2.116624414920806885e-01 3.305686712265014648e-01 6.907384842634201050e-02 -2.774950861930847168e-01
3.184941038489341736e-02 -1.701474636793136597e-01 -4.469513148069381714e-02 1.751205474138259888e-01 1.676143407821655273e-01 -3.848779201507568359e-02 -3.067836537957191467e-02 3.288919627666473389e-01 -1.716419607400894165e-01 1.551164239645004272e-01 2.811556160449981689e-01 -8.407603204250335693e-02 9.305329620838165283e-02 -2.915313243865966797e-01 9.763994603417813778e-04 -2.269504964351654053e-01 -1.964508593082427979e-01 4.312996193766593933e-02 -2.282477915287017822e-01 3.105166256427764893e-01 1.085114851593971252e-01 -5.083414539694786072e-02 2.996960580348968506e-01 -4.451939836144447327e-03 -2.742475867271423340e-01 -1.449825763702392578e-01 -1.778373122215270996e-01 -3.082445636391639709e-02 2.539259493350982666e-01 4.170520231127738953e-02 5.515378434211015701e-03 1.602009981870651245e-01
-2.204449772834777832e-01 6.243728101253509521e-02 7.008756510913372040e-03 4.532554447650909424e-01 1.657821834087371826e-01 -1.522739380598068237e-01 -2.473230063915252686e-01 3.074757754802703857e-01 -1.148233003914356232e-02 -1.597360074520111084e-01 1.918018609285354614e-01 7.549928128719329834e-02 2.488321810960769653e-02 -1.401393115520477295e-01 2.104758620262145996e-01 2.364495694637298584e-01 -9.027409553527832031e-02 6.328447908163070679e-02 -2.440930157899856567e-01 2.223481684923171997e-01 6.240059435367584229e-02 7.699772715568542480e-02 2.428551465272903442e-01 -1.220569163560867310e-01 -1.419361382722854614e-01 -2.625979296863079071e-02 -1.394230872392654419e-01 -6.252489984035491943e-02 -1.052255108952522278e-01 2.190812677145004272e-01 -9.483303129673004150e-02 -1.729544401168823242e-01
-1.290044486522674561e-01 2.792095839977264404e-01 9.369030594825744629e-02 7.039525359869003296e-02 6.175640970468521118e-02 8.019630610942840576e-02 2.035810053348541260e-02 2.672010660171508789e-01 -6.509811431169509888e-02 -1.703981123864650726e-02 4.198065102100372314e-01 -2.676474452018737793e-01 -4.652804136276245117e-02 -2.374467998743057251e-01 6.016737595200538635e-02 -2.541772834956645966e-02 -3.815673664212226868e-02 2.648121416568756104e-01 1.042708232998847961e-01 -2.417669259011745453e-02 4.324138537049293518e-02 2.256506681442260742e-02 6.737159937620162964e-02 1.264591813087463379e-01 -1.915387511253356934e-01 -4.654958248138427734e-01 2.290031500160694122e-02 4.356665909290313721e-02 3.042864501476287842e-01 -1.965576559305191040e-01 3.714264929294586182e-02 -6.985474377870559692e-03
-5.429555177688598633e-01 1.163985058665275574e-01 3.192243576049804688e-01 9.091886132955551147e-02 -4.511370323598384857e-03 -2.032006233930587769e-01 -1.537013053894042969e-01 1.654499918222427368e-01 -1.871552783995866776e-03 9.842147678136825562e-02 2.516915202140808105e-01 -2.959761023521423340e-01 9.493655711412429810e-02 -2.191873788833618164e-01 -1.665480583906173706e-01 2.097364664077758789e-01 1.317744106054306030e-01 -1.057244092226028442e-02 -6.534739583730697632e-02 -3.828843310475349426e-02 2.701286673545837402e-01 -3.416814282536506653e-02 1.133720111101865768e-02 4.078010842204093933e-02 5.459365993738174438e-02 1.015000343322753906e-01 3.865084424614906311e-02 -7.876809686422348022e-02 2.254580259323120117e-01 -1.580251902341842651e-01 -2.799286879599094391e-02 -5.511945113539695740e-02
-1.949883401393890381e-01 5.485468078404664993e-03 2.718766629695892334e-01 2.138170599937438965e-01 -3.047489747405052185e-02 2.906211838126182556e-02 4.488506168127059937e-02 2.506479620933532715e-01 -1.413896977901458740e-01 -2.180957421660423279e-02 3.607948720455169678e-01 -3.351223766803741455e-01 -1.344052851200103760e-01 -2.213311344385147095e-01 -9.071193635463714600e-02 6.234938278794288635e-02 -1.657384485006332397e-01 1.518388837575912476e-01 -2.307240962982177734e-01 9.178214520215988159e-02 1.650714576244354248e-01 -4.340759292244911194e-02 -1.350867934525012970e-02 9.753032028675079346e-02 -3.249572217464447021e-01 -2.025453448295593262e-01 -1.744792908430099487e-01 7.474959641695022583e-02 1.974606662988662720e-01 -2.345355153083801270e-01 4.324483126401901245e-02 6.370205432176589966e-02
-1.658470779657363892e-01 1.405630409717559814e-01 6.606791168451309204e-02 7.513732463121414185e-02 2.163901180028915405e-01 2.798473536968231201e-01 -1.203226298093795776e-02 1.917417347431182861e-01 -2.113289237022399902e-01 2.989827282726764679e-02 3.427905142307281494e-01 -2.118142247200012207e-01 -1.799255311489105225e-01 -9.500266611576080322e-02 1.525606513023376465e-01 -1.924401894211769104e-02 6.064225733280181885e-02 1.199918910861015320e-01 -4.794271662831306458e-02 1.147164255380630493e-01 2.990993261337280273e-01 1.724991947412490845e-01 -1.543428469449281693e-02 -6.549617741256952286e-03 1.857645437121391296e-02 -4.758457243442535400e-01 -7.082126289606094360e-02 8.145328611135482788e-03 2.502495348453521729e-01 -2.160282582044601440e-01 -1.160522699356079102e-01 -7.776261772960424423e-03
-1.491366922855377197e-01 1.416471321135759354e-03 2.870795428752899170e-01 -9.587591886520385742e-02 8.484189957380294800e-02 8.820147812366485596e-02 -8.179624378681182861e-02 8.344465494155883789e-02 -1.871332228183746338e-01 2.141274213790893555e-01 3.396495580673217773e-01 -1.619851887226104736e-01 -8.295959234237670898e-02 2.961898921057581902e-03 1.482442915439605713e-01 1.970667839050292969e-01 -2.326264530420303345e-01 1.125128865242004395e-01 -1.255291402339935303e-01 -3.942431136965751648e-02 3.292783200740814209e-01 2.559546008706092834e-02 2.650125026702880859e-01 1.433258503675460815e-01 -2.002536803483963013e-01 -4.468130469322204590e-01 -1.627436652779579163e-02 1.280911266803741455e-01 4.516742005944252014e-02 5.415435414761304855e-03 3.053599409759044647e-02 1.548814922571182251e-01
-2.048235237598419189e-01 -9.426523745059967041e-02 -8.166576921939849854e-02 2.230609506368637085e-01 3.265309333801269531e-01 -3.547954559326171875e-01 -1.500740349292755127e-01 9.353996068239212036e-02 -8.234064280986785889e-02 -3.158393129706382751e-02 4.338062703609466553e-01 -9.482898749411106110e-03 -8.680666238069534302e-02 -1.936324536800384521e-01 6.058307364583015442e-02 -1.008343100547790527e-01 -5.545886605978012085e-02 -3.856241703033447266e-02 -2.206591516733169556e-01 1.546279191970825195e-01 2.552766352891921997e-02 1.467767506837844849e-01 -2.692440338432788849e-02 4.647541791200637817e-02 -7.743284851312637329e-02 4.418521746993064880e-02 -3.083823435008525848e-02 -2.868374288082122803e-01 -4.763283953070640564e-02 -1.523707062005996704e-01 -2.435292154550552368e-01 -3.095634579658508301e-01
-2.538205683231353760e-01 1.614170968532562256e-01 9.539137780666351318e-02 -1.374915689229965210e-01 1.128542572259902954e-01 -1.098848506808280945e-01 2.888370752334594727e-01 -1.188696734607219696e-02 -1.725954562425613403e-01 5.740309506654739380e-02 2.000917345285415649e-01 -3.584499284625053406e-02 -1.879201680421829224e-01 8.472997695207595825e-02 2.381903119385242462e-02 8.207768201828002930e-02 -3.014797270298004150e-01 1.858898103237152100e-01 -3.797338604927062988e-01 1.903906017541885376e-01 -1.482085436582565308e-01 -2.709004282951354980e-02 2.604761719703674316e-01 3.771204650402069092e-01 -2.504875138401985168e-02 -2.506322264671325684e-01 3.376709669828414917e-02 -1.466389894485473633e-01 1.186099871993064880e-01 3.074005059897899628e-02 -2.969698607921600342e-02 -9.106834977865219116e-02
-3.328332006931304932e-01 5.291287600994110107e-02 1.213398296386003494e-03 2.024189978837966919e-01 8.090055733919143677e-02 -9.737048298120498657e-02 -3.554210364818572998e-01 3.235850930213928223e-01 6.873130798339843750e-02 -1.014074310660362244e-01 2.119726538658142090e-01 -7.322825491428375244e-02 -6.644247472286224365e-02 -1.775087416172027588e-01 1.329865306615829468e-01 4.840470105409622192e-02 2.244413644075393677e-02 -3.665300086140632629e-02 -2.091114819049835205e-01 2.199037745594978333e-02 2.403175234794616699e-01 1.648724526166915894e-01 3.164510428905487061e-01 4.948708042502403259e-02 -1.863342523574829102e-01 1.793482303619384766e-01 -2.467389404773712158e-01 -2.171627879142761230e-01 -4.227370023727416992e-02 -9.958355128765106201e-02 -2.095637172460556030e-01 -1.140366718173027039e-01
-1.930906027555465698e-01 1.148912757635116577e-01 -2.630315162241458893e-02 9.911254793405532837e-02 8.354388177394866943e-02 -8.655042946338653564e-02 -4.832695722579956055e-01 2.588455975055694580e-01 -1.850923895835876465e-01 -2.600771188735961914e-01 2.277393639087677002e-01 1.673362590372562408e-02 2.149707376956939697e-01 1.260660123080015182e-02 2.174824178218841553e-01 2.475405111908912659e-03 -6.533703953027725220e-02 1.533863991498947144e-01 9.651189669966697693e-03 2.845346331596374512e-01 2.800040245056152344e-01 1.751135587692260742e-01 2.246505767107009888e-01 -1.089108884334564209e-01 -1.546929031610488892e-01 1.445771753787994385e-01 -8.360183984041213989e-02 3.516831621527671814e-02 1.736463233828544617e-02 -3.330762265250086784e-03 -6.781273335218429565e-02 -1.950477510690689087e-01
-5.787988752126693726e-02 -1.401453651487827301e-02 1.937263160943984985e-01 1.605000495910644531e-01 1.669217199087142944e-01 -1.569874435663223267e-01 -5.565539002418518066e-02 2.942765355110168457e-01 -2.574520707130432129e-01 2.130507230758666992e-01 2.682628035545349121e-01 -2.544916868209838867e-01 -1.139491796493530273e-01 -2.009996622800827026e-01 -3.887861594557762146e-02 1.926821097731590271e-02 -2.663809657096862793e-01 5.244923010468482971e-02 -1.733600050210952759e-01 1.750375628471374512e-01 3.551071882247924805e-01 5.873596295714378357e-02 -9.587465226650238037e-02 1.035242304205894470e-01 -2.780536413192749023e-01 -7.388776540756225586e-02 -8.817435055971145630e-02 2.251180261373519897e-02 2.666097581386566162e-01 -1.264484226703643799e-01 6.224662810564041138e-02 -1.463790982961654663e-01
-1.789848953485488892e-01 5.203534662723541260e-02 2.904647588729858398e-01 -4.243227466940879822e-02 -1.440739352256059647e-02 1.723445355892181396e-01 4.100251942873001099e-02 2.475165277719497681e-01 3.080345876514911652e-02 2.202175855636596680e-01 3.871254622936248779e-01 -2.273806035518646240e-01 4.470826312899589539e-02 -5.244544893503189087e-02 -8.472980558872222900e-02 -6.345002353191375732e-02 -2.819704413414001465e-01 2.213069796562194824e-01 -3.690029382705688477e-01 -8.617871999740600586e-02 1.191991120576858521e-01 -1.137692555785179138e-01 5.570129677653312683e-02 2.555295526981353760e-01 -1.201749220490455627e-01 -1.268280744552612305e-01 2.037187479436397552e-02 1.291867643594741821e-01 2.907126843929290771e-01 -1.133456975221633911e-01 7.953696697950363159e-02 1.791290938854217529e-02
-2.184092700481414795e-01 -5.701778829097747803e-02 4.741708189249038696e-02 -1.187465898692607880e-02 9.609077870845794678e-02 -1.673200353980064392e-02 -4.733815044164657593e-02 6.313142180442810059e-02 -1.974172443151473999e-01 1.453328579664230347e-01 3.274224996566772461e-01 -2.618887126445770264e-01 -2.559389360249042511e-02 -3.538448363542556763e-02 -3.115427196025848389e-01 -5.798879265785217285e-02 -1.038340777158737183e-01 2.021580189466476440e-01 -3.117192387580871582e-01 1.722756773233413696e-01 3.924705386161804199e-01 1.501134689897298813e-02 -6.900223344564437866e-02 1.689789593219757080e-01 -3.602137863636016846e-01 -1.453917324542999268e-01 -2.092802897095680237e-03 1.316430717706680298e-01 1.967729330062866211e-01 -9.732328355312347412e-02 -7.651559263467788696e-02 -6.601546704769134521e-02
-2.340963296592235565e-02 1.108713448047637939e-01 7.628276944160461426e-02 1.582734584808349609e-01 -2.596521051600575447e-03 -1.988565474748611450e-01 1.033523827791213989e-01 6.535684317350387573e-02 -2.777062058448791504e-01 7.026848196983337402e-02 2.677702605724334717e-01 -4.094544798135757446e-02 -2.507773935794830322e-01 5.071897059679031372e-02 -2.686860859394073486e-01 2.522029876708984375e-01 -6.868400424718856812e-02 3.995649144053459167e-02 -3.147304356098175049e-01 1.380951404571533203e-01 2.202489823102951050e-01 -1.096868291497230530e-01 5.771049857139587402e-02 2.119102776050567627e-01 -6.054395437240600586e-02 -5.061474069952964783e-02 1.500503271818161011e-01 -3.938835561275482178e-01 9.048400074243545532e-02 -3.672582656145095825e-02 -2.991555035114288330e-01 -1.701652258634567261e-01
-5.170639976859092712e-02 5.174936726689338684e-02 3.860722482204437256e-02 2.963378727436065674e-01 1.941501647233963013e-01 -2.229225262999534607e-02 7.381039857864379883e-02 1.887565553188323975e-01 -2.355100661516189575e-01 -4.587164614349603653e-03 4.141270220279693604e-01 -5.357997491955757141e-02 -1.494180262088775635e-01 -1.833527684211730957e-01 -9.653351455926895142e-02 -3.195351064205169678e-01 -3.674668818712234497e-02 3.006884753704071045e-01 -1.003081947565078735e-01 3.090004324913024902e-01 2.249106168746948242e-01 2.608264051377773285e-02 5.809523537755012512e-02 1.156255751848220825e-01 -2.704915106296539307e-01 -1.089363843202590942e-01 -2.095002979040145874e-01 2.544366568326950073e-02 1.704420894384384155e-01 -5.516372621059417725e-03 5.654254928231239319e-02 -4.105038568377494812e-02
-2.577463686466217041e-01 4.072357341647148132e-02 1.581545919179916382e-01 2.863906621932983398e-01 1.390657871961593628e-01 -1.155331656336784363e-01 -2.159203737974166870e-01 2.037294656038284302e-01 -2.386608272790908813e-01 -1.278959121555089951e-02 1.364589035511016846e-01 5.322536453604698181e-02 -1.135012730956077576e-01 2.433656156063079834e-02 1.832771897315979004e-01 9.880039095878601074e-02 2.797253243625164032e-02 -6.887698173522949219e-02 1.575292348861694336e-01 2.349933534860610962e-01 -1.156240981072187424e-02 2.745778262615203857e-01 2.397719770669937134e-01 -1.406130939722061157e-01 -1.522983312606811523e-01 -6.470935791730880737e-02 -2.354296743869781494e-01 4.040279239416122437e-02 2.346091270446777344e-01 -6.964393705129623413e-02 -3.306226432323455811e-01 -2.768754959106445312e-01
-1.542429625988006592e-01 -3.381485864520072937e-02 5.350911617279052734e-02 1.411466598510742188e-01 2.309790402650833130e-01 -2.225915044546127319e-01 -3.506704866886138916e-01 2.865638732910156250e-01 2.943617058917880058e-03 -6.557656079530715942e-02 1.480059325695037842e-01 1.376833170652389526e-01 -9.234306402504444122e-03 -7.683974504470825195e-02 1.345294266939163208e-01 2.311636507511138916e-01 1.018239744007587433e-02 3.432788699865341187e-02 -2.619924545288085938e-01 1.435923427343368530e-01 3.126483559608459473e-01 9.226843714714050293e-02 2.919366061687469482e-01 1.962265968322753906e-01 -3.642369806766510010e-01 5.680947378277778625e-02 -8.590649813413619995e-02 -1.514319479465484619e-01 8.495791815221309662e-03 -8.197853714227676392e-02 -2.280718181282281876e-03 -1.675014644861221313e-01
-1.433500051498413086e-01 1.489575058221817017e-01 -1.673714965581893921e-01 1.570381969213485718e-01 4.128074645996093750e-01 5.319196498021483421e-04 -1.805621683597564697e-01 2.918210923671722412e-01 -1.851407587528228760e-01 -2.342364490032196045e-01 1.738327555358409882e-02 -7.273064553737640381e-02 8.495198935270309448e-02 3.127924352884292603e-02 1.708930432796478271e-01 1.271656900644302368e-01 2.138614952564239502e-01 -1.004092991352081299e-01 -1.816421747207641602e-01 1.446088254451751709e-01 1.480835080146789551e-01 -1.487754285335540771e-01 2.145405113697052002e-01 -1.423496156930923462e-01 -3.735480308532714844e-01 1.327239722013473511e-01 -4.154274985194206238e-02 -1.178281903266906738e-01 1.333767920732498169e-01 3.448395291343331337e-03 -1.647918820381164551e-01 -1.740981191396713257e-01
1.174838095903396606e-02 8.671412616968154907e-02 7.485810667276382446e-02 3.736824095249176025e-01 1.312727183103561401e-01 -1.216161474585533142e-01 -2.864316664636135101e-02 1.244571879506111145e-01 -7.863774895668029785e-02 1.555197238922119141e-01 3.603758513927459717e-01 -1.256289333105087280e-01 -5.845738202333450317e-02 -2.444488257169723511e-01 -1.854344904422760010e-01 -1.694948524236679077e-01 -3.733885288238525391e-01 3.607458248734474182e-02 -1.676117330789566040e-01 2.746474444866180420e-01 2.897613346576690674e-01 1.388080865144729614e-01 8.555820584297180176e-02 -5.850285291671752930e-02 -3.218548893928527832e-01 -1.351086646318435669e-01 -7.784318178892135620e-02 -1.302552875131368637e-02 4.660352692008018494e-02 2.733021415770053864e-02 -5.723059922456741333e-02 -6.301529705524444580e-02
-2.186359018087387085e-01 -5.501334089785814285e-03 -2.900692261755466461e-02 1.962736099958419800e-01 1.986120939254760742e-01 -2.771512866020202637e-01 -1.956676989793777466e-01 1.675113886594772339e-01 1.982994526624679565e-01 -1.064863577485084534e-01 2.549045085906982422e-01 -1.774054467678070068e-01 4.899251088500022888e-02 -1.779722720384597778e-01 1.956989467144012451e-01 2.430162876844406128e-01 1.248134896159172058e-01 4.716596379876136780e-02 -1.244184374809265137e-01 1.835999786853790283e-01 2.432897835969924927e-01 9.941747039556503296e-02 2.525963187217712402e-01 1.730027645826339722e-01 -2.996208965778350830e-01 5.816849321126937866e-02 -1.406049132347106934e-01 -8.776459842920303345e-02 -5.443535372614860535e-02 -1.295264363288879395e-01 -7.859857380390167236e-02 -2.744270563125610352e-01
-1.457570791244506836e-01 -2.640582807362079620e-02 -6.971029192209243774e-02 1.503275632858276367e-01 3.100476264953613281e-01 -5.959239974617958069e-02 -1.712281703948974609e-01 1.143890842795372009e-01 3.742372617125511169e-02 -5.956264957785606384e-02 3.475802242755889893e-01 -7.960575819015502930e-02 -7.385094184428453445e-03 2.170801348984241486e-02 2.027643620967864990e-01 2.688166685402393341e-02 -4.886249452829360962e-02 -1.738546639680862427e-01 -1.840363293886184692e-01 -1.674677431583404541e-02 2.222740948200225830e-01 3.915197253227233887e-01 2.348849922418594360e-01 8.863104879856109619e-02 -2.385794222354888916e-01 -3.738449513912200928e-02 -2.103185206651687622e-01 -1.807342916727066040e-01 -2.891599014401435852e-02 -1.229253709316253662e-01 -5.741902440786361694e-02 -3.835532665252685547e-01
-2.829969823360443115e-01 2.248537093400955200e-01 -3.013103827834129333e-02 2.458819895982742310e-01 3.424529135227203369e-01 -1.536732614040374756e-01 -3.226927295327186584e-02 2.759000286459922791e-02 -5.069425702095031738e-02 3.591212034225463867e-01 1.711552441120147705e-01 -3.999185562133789062e-01 7.227747235447168350e-03 -1.728748232126235962e-01 4.521472379565238953e-02 5.875518918037414551e-02 -1.852344870567321777e-01 -5.256463587284088135e-02 -6.267320364713668823e-02 -8.555471897125244141e-02 1.228730529546737671e-01 -6.314001232385635376e-02 2.508369982242584229e-01 4.036344122141599655e-03 -2.382784932851791382e-01 -3.043518960475921631e-02 2.321848124265670776e-01 -1.808014810085296631e-01 -1.612630933523178101e-01 -1.564851729199290276e-03 -8.282853662967681885e-02 3.976603597402572632e-02
-4.098580479621887207e-01 -1.003025323152542114e-01 -1.367100924253463745e-01 2.284361869096755981e-01 1.246177032589912415e-01 -1.057838648557662964e-01 1.108269318938255310e-01 2.109817788004875183e-02 -2.372797578573226929e-01 2.567031979560852051e-01 2.957904636859893799e-01 -8.394495816901326180e-04 2.003457583487033844e-02 -5.448127537965774536e-02 2.432556264102458954e-02 -9.132765233516693115e-02 2.820069193840026855e-01 -7.802853733301162720e-02 -2.692342102527618408e-01 -2.789444476366043091e-02 3.125184476375579834e-01 4.340937361121177673e-02 1.514803171157836914e-01 1.491919755935668945e-01 7.389411330223083496e-04 -2.528049051761627197e-02 -1.371099799871444702e-01 -3.514304757118225098e-01 1.565331369638442993e-01 -1.245578005909919739e-01 -1.990594156086444855e-02 -5.146491155028343201e-02
-2.224800288677215576e-01 4.933949187397956848e-02 -1.492093969136476517e-02 2.747926414012908936e-01 -5.782996490597724915e-02 -2.726632058620452881e-01 4.397505149245262146e-02 2.900271117687225342e-01 -2.822710871696472168e-01 1.490791738033294678e-01 2.110960781574249268e-01 -2.414835989475250244e-01 -4.041788727045059204e-02 -2.209183573722839355e-01 4.250699654221534729e-02 3.904107511043548584e-01 -6.521423161029815674e-02 -7.796879112720489502e-02 -1.422705650329589844e-01 -9.015328437089920044e-02 6.556048244237899780e-02 9.352818876504898071e-02 1.582190245389938354e-01 2.124660611152648926e-01 4.767847061157226562e-02 -1.071434170007705688e-01 1.974157392978668213e-01 -1.558513045310974121e-01 -5.257352814078330994e-02 2.028171718120574951e-01 4.533076658844947815e-02 -2.329412102699279785e-01
-1.000637337565422058e-01 1.292758882045745850e-01 2.918267995119094849e-02 -4.858526960015296936e-02 1.110052615404129028e-01 -1.646787822246551514e-01 6.432670354843139648e-02 2.967620193958282471e-01 -3.126437589526176453e-02 3.102239072322845459e-01 2.810852527618408203e-01 -4.100264310836791992e-01 1.973073696717619896e-03 -1.436988413333892822e-01 4.000955820083618164e-02 1.016193181276321411e-01 8.401851169764995575e-03 5.743938684463500977e-02 -1.858360320329666138e-01 -1.263039112091064453e-01 7.393603026866912842e-02 1.220648512244224548e-01 -3.418843448162078857e-02 1.892316639423370361e-01 -3.459165990352630615e-01 6.609187275171279907e-02 2.046263217926025391e-01 -9.261114150285720825e-02 9.700148552656173706e-02 -2.726913094520568848e-01 -2.942744195461273193e-01 7.378786057233810425e-02
-2.140360921621322632e-01 2.381694763898849487e-01 1.719666123390197754e-01 1.976159512996673584e-01 -1.159458304755389690e-03 -2.732856869697570801e-01 -5.142668262124061584e-02 9.957642108201980591e-02 -1.548705846071243286e-01 1.109905838966369629e-01 2.878384888172149658e-01 -3.909949585795402527e-02 -4.170623794198036194e-02 -2.215200066566467285e-01 2.827826440334320068e-01 -1.372603699564933777e-03 -1.622459292411804199e-01 2.702695131301879883e-01 -2.876948118209838867e-01 -9.131423197686672211e-03 1.212061569094657898e-01 1.327690929174423218e-01 4.284501075744628906e-03 3.912413120269775391e-02 -1.674395352602005005e-01 -1.814862489700317383e-01 -3.499254882335662842e-01 -2.193654328584671021e-01 -1.175459697842597961e-01 -2.018155902624130249e-02 1.668337732553482056e-01 -2.102251537144184113e-02
-1.135843470692634583e-01 7.915578037500381470e-02 -2.087967842817306519e-01 2.558811604976654053e-01 1.015691012144088745e-01 -1.042380481958389282e-01 1.954235732555389404e-01 2.531736195087432861e-01 -5.707914754748344421e-02 1.568799465894699097e-01 4.541001915931701660e-01 -3.041739463806152344e-01 1.600861549377441406e-02 -1.276017278432846069e-01 -3.136383136734366417e-03 2.776318788528442383e-01 -3.155136108398437500e-02 1.661806851625442505e-01 -7.361512631177902222e-02 1.777814328670501709e-01 2.387116402387619019e-01 1.284976489841938019e-02 1.517560184001922607e-01 1.853210180997848511e-01 -1.216097641736268997e-02 -1.233599856495857239e-01 -3.050884008407592773e-01 -1.292620301246643066e-01 9.292276948690414429e-02 -1.068873181939125061e-01 4.818785563111305237e-02 1.931015960872173309e-02
-2.278757542371749878e-01 1.323216557502746582e-01 8.813514560461044312e-02 1.664799898862838745e-01 2.156965434551239014e-01 -2.217990159988403320e-01 -3.138015866279602051e-01 2.282042652368545532e-01 6.418130546808242798e-02 2.375939488410949707e-02 2.274184525012969971e-01 -2.542803436517715454e-02 2.129888162016868591e-02 -9.686661511659622192e-02 2.224941849708557129e-01 2.072777003049850464e-01 2.059905380010604858e-01 7.233048975467681885e-02 -8.341181278228759766e-02 1.544511169195175171e-01 2.202145159244537354e-01 5.880291759967803955e-02 2.160189300775527954e-01 1.571980714797973633e-01 -3.660150170326232910e-01 2.034788019955158234e-02 -2.342936396598815918e-01 -1.289985030889511108e-01 3.599775210022926331e-02 -7.762655615806579590e-02 -6.494716554880142212e-02 -2.649502158164978027e-01
-1.126065477728843689e-01 2.160592377185821533e-01 1.603448987007141113e-01 1.701522022485733032e-01 1.998815983533859253e-01 -5.625603953376412392e-04 -3.508105641230940819e-03 2.227257043123245239e-01 -2.521413266658782959e-01 1.903838515281677246e-01 4.731473624706268311e-01 -2.873699367046356201e-01 2.358118742704391479e-01 5.674471333622932434e-02 -1.688623577356338501e-01 2.651141583919525146e-01 -1.339304745197296143e-01 1.048483550548553467e-01 7.495138049125671387e-02 1.085911132395267487e-02 1.948317140340805054e-02 -1.419378351420164108e-02 1.559851467609405518e-01 -1.478628069162368774e-01 7.016550749540328979e-02 2.480599097907543182e-02 2.648936510086059570e-01 -5.212372168898582458e-02 1.542877405881881714e-01 7.054524868726730347e-02 1.009505465626716614e-01 -1.834857761859893799e-01
-3.028554320335388184e-01 -3.449687734246253967e-02 4.981854185461997986e-02 1.128179654479026794e-01 2.852746844291687012e-01 -2.569636702537536621e-01 -2.413678616285324097e-01 1.214778199791908264e-01 1.614675372838973999e-01 -6.743661314249038696e-02 2.006049454212188721e-01 -1.632464234717190266e-03 1.092913448810577393e-01 -1.147150695323944092e-01 2.102946192026138306e-01 2.051289230585098267e-01 5.844741314649581909e-02 1.738745532929897308e-02 -6.338803470134735107e-02 1.872709095478057861e-01 2.940283715724945068e-01 8.619438111782073975e-02 2.483656257390975952e-01 5.284689832478761673e-03 -3.556661903858184814e-01 1.691937297582626343e-01 -1.321554929018020630e-01 -2.380006313323974609e-01 1.470317095518112183e-01 1.549840904772281647e-03 -1.673952192068099976e-01 -1.090986058115959167e-01
-3.822420835494995117e-01 3.867275118827819824e-01 1.177143380045890808e-01 3.665092289447784424e-01 2.244910746812820435e-01 3.315649554133415222e-02 -6.223868578672409058e-02 1.304386705160140991e-01 -1.146600469946861267e-01 2.649210095405578613e-01 2.133419513702392578e-01 -1.463476121425628662e-01 -1.766609586775302887e-02 7.754388451576232910e-02 1.532707065343856812e-01 -6.952755898237228394e-02 1.253490149974822998e-01 1.618545502424240112e-01 -2.562129795551300049e-01 -4.747208952903747559e-02 1.673617959022521973e-01 -2.414145469665527344e-01 1.335306316614151001e-01 7.135982811450958252e-02 -1.015921868383884430e-02 1.757936477661132812e-01 9.002346545457839966e-02 5.461264774203300476e-02 -5.633740499615669250e-02 1.099059954285621643e-01 -1.389535963535308838e-01 -5.633534491062164307e-02
-1.543584167957305908e-01 3.431724756956100464e-02 1.580205559730529785e-01 1.541032046079635620e-01 -1.150462776422500610e-01 -6.137889809906482697e-03 -2.422159165143966675e-02 2.068936824798583984e-01 -2.562085688114166260e-01 6.401946768164634705e-03 2.578284144401550293e-01 -1.511391401290893555e-01 -1.043439209461212158e-01 -3.202726244926452637e-01 -1.008412316441535950e-01 3.731731325387954712e-02 -1.046004742383956909e-01 1.706044971942901611e-01 -3.105724230408668518e-02 1.588816791772842407e-01 4.123164117336273193e-01 -3.187663853168487549e-02 1.316154897212982178e-01 1.788042783737182617e-01 -1.395484656095504761e-01 -2.854398488998413086e-01 -1.464958637952804565e-01 1.325143873691558838e-01 2.950672507286071777e-01 -8.359112590551376343e-02 1.451970916241407394e-02 -2.622649073600769043e-01
-2.162349373102188110e-01 3.050969913601875305e-02 1.357313245534896851e-01 1.339574754238128662e-01 2.000098824501037598e-01 -2.795899510383605957e-01 -2.270432859659194946e-01 2.753349244594573975e-01 1.358309239149093628e-01 2.177757024765014648e-02 5.560709163546562195e-02 -8.960970491170883179e-02 8.740877360105514526e-02 -1.507495343685150146e-01 2.036713957786560059e-01 2.249377965927124023e-01 1.166431158781051636e-01 1.220828220248222351e-01 -1.338251531124114990e-01 2.711656391620635986e-01 2.138889282941818237e-01 1.553858369588851929e-01 2.437710314989089966e-01 1.976961344480514526e-01 -2.902709841728210449e-01 4.158794879913330078e-02 -1.564527302980422974e-01 -1.064712926745414734e-01 9.661382064223289490e-03 -1.569995284080505371e-01 -1.085500195622444153e-01 -2.669152915477752686e-01
-1.078877896070480347e-01 2.457951754331588745e-02 8.690912276506423950e-02 1.518664062023162842e-01 1.872542202472686768e-01 -8.247337304055690765e-03 1.290278285741806030e-01 7.807461917400360107e-02 -2.608053386211395264e-01 3.410364091396331787e-01 2.982833385467529297e-01 -6.732123345136642456e-02 -1.193782165646553040e-01 2.584364414215087891e-01 -6.267710030078887939e-02 1.992382258176803589e-01 -8.366369456052780151e-02 1.961546242237091064e-01 -1.336233466863632202e-01 2.938285768032073975e-01 1.849044859409332275e-01 -8.367910236120223999e-02 1.445475518703460693e-01 2.847399711608886719e-01 -2.681121528148651123e-01 -2.194278091192245483e-01 -7.922254502773284912e-02 -7.814240455627441406e-02 2.359009832143783569e-01 -5.932357162237167358e-02 -1.403718162328004837e-02 -1.102632880210876465e-01
-1.002741307020187378e-01 -1.189240738749504089e-01 1.006855666637420654e-01 3.403365314006805420e-01 -9.497465938329696655e-02 1.182971224188804626e-01 6.344445794820785522e-02 2.240794897079467773e-01 -2.667530477046966553e-01 8.014097064733505249e-02 4.145794510841369629e-01 -1.582707911729812622e-01 -9.741935133934020996e-02 -1.197164133191108704e-01 -4.771499708294868469e-02 4.725800082087516785e-02 -5.524804815649986267e-02 2.949344813823699951e-01 -1.673317104578018188e-01 1.734073162078857422e-01 4.483002126216888428e-01 -2.430604770779609680e-02 -1.996582746505737305e-02 3.177582472562789917e-02 -1.072767898440361023e-01 -9.489987045526504517e-02 -1.040760725736618042e-01 3.338695690035820007e-02 2.390182763338088989e-01 -4.653079062700271606e-02 -1.258686035871505737e-01 -1.051992326974868774e-01
1.974069140851497650e-02 2.623635828495025635e-01 6.623277068138122559e-02 1.949650049209594727e-01 2.482954785227775574e-02 -1.061273440718650818e-01 2.815361917018890381e-01 1.890884339809417725e-02 -7.288454473018646240e-02 -3.950030356645584106e-02 1.442721635103225708e-01 -1.845548748970031738e-01 -1.499411463737487793e-02 1.156330183148384094e-01 -7.569088041782379150e-02 7.315906882286071777e-02 -1.761835366487503052e-01 2.863467633724212646e-01 -4.088180661201477051e-01 1.278039962053298950e-01 2.767786383628845215e-03 -1.180230155587196350e-01 2.415439635515213013e-01 3.183669745922088623e-01 -2.272934019565582275e-01 -1.370109915733337402e-01 4.953022301197052002e-02 -1.826777011156082153e-01 2.623625397682189941e-01 -2.114629447460174561e-01 7.392319291830062866e-02 -1.226376816630363464e-01
-1.944439411163330078e-01 -7.869280874729156494e-02 2.129013463854789734e-02 3.263585865497589111e-01 1.101508513092994690e-01 -6.153675168752670288e-02 -7.867213338613510132e-02 1.337166875600814819e-01 -5.955015867948532104e-02 9.176673740148544312e-02 3.029936850070953369e-01 -1.190156862139701843e-01 9.745761007070541382e-02 -3.449313938617706299e-01 -9.391467273235321045e-02 -1.954379081726074219e-01 -3.507238626480102539e-02 9.689161926507949829e-02 -3.601385951042175293e-01 7.802177220582962036e-03 2.983369231224060059e-01 2.345193177461624146e-01 6.582679599523544312e-02 -3.752359375357627869e-02 -1.924582272768020630e-01 7.046689838171005249e-02 -2.480347454547882080e-01 -1.246077343821525574e-01 2.049241065979003906e-01 -2.069583237171173096e-01 1.450655460357666016e-01 -2.386618033051490784e-02
-3.169687986373901367e-01 4.523201286792755127e-02 2.111084759235382080e-01 1.388536989688873291e-01 8.895123004913330078e-02 -2.552593350410461426e-01 -1.756736636161804199e-01 2.134852111339569092e-01 -6.166300550103187561e-02 -1.892717927694320679e-01 1.165787428617477417e-01 -1.274963170289993286e-01 7.586886733770370483e-02 1.861594319343566895e-01 -4.649303108453750610e-02 -9.037198871374130249e-02 -1.488430649042129517e-01 -2.217516452074050903e-01 -2.398912608623504639e-01 2.241954058408737183e-01 -2.184376679360866547e-02 -6.183310225605964661e-02 2.886787988245487213e-02 1.362978219985961914e-01 -1.137789562344551086e-01 -3.889793157577514648e-01 -4.728082567453384399e-02 -1.791511029005050659e-01 -2.221885919570922852e-01 -2.600242011249065399e-02 -2.789022028446197510e-01 -1.861630529165267944e-01
-1.747520267963409424e-01 -3.655662015080451965e-02 -1.584165245294570923e-01 2.196839153766632080e-01 8.037977665662765503e-02 -2.200198173522949219e-01 1.490601599216461182e-01 3.061560094356536865e-01 -9.033524245023727417e-02 2.514638304710388184e-01 3.667038679122924805e-01 -2.003018409013748169e-01 -7.182934880256652832e-02 -2.010436952114105225e-01 -1.437022536993026733e-01 1.416061222553253174e-01 -4.169725626707077026e-02 2.070178091526031494e-01 -1.174198910593986511e-01 1.604827791452407837e-01 2.530501782894134521e-01 1.007179319858551025e-01 1.113716512918472290e-01 4.240208491683006287e-02 -1.308380961418151855e-01 -2.609225511550903320e-01 -2.584778368473052979e-01 -1.130782961845397949e-01 7.316378504037857056e-02 -1.424135863780975342e-01 -1.585560739040374756e-01 -5.993684381246566772e-02
-3.686814308166503906e-01 9.436900168657302856e-02 3.012730777263641357e-01 9.636455774307250977e-02 2.646672129631042480e-01 1.368842640658840537e-04 1.498952656984329224e-01 2.437764108180999756e-01 -3.957279920578002930e-01 4.774153977632522583e-02 2.811059951782226562e-01 -1.578294485807418823e-01 -3.718003258109092712e-02 -1.007173731923103333e-01 -3.763842582702636719e-02 -3.644428029656410217e-02 -7.866889983415603638e-02 -4.018891230225563049e-02 -2.233252674341201782e-01 -1.235962808132171631e-01 1.430481225252151489e-01 -5.362726747989654541e-02 -7.298386096954345703e-02 2.335061784833669662e-03 -2.540140785276889801e-02 -1.681224703788757324e-01 -1.162425205111503601e-01 -2.688421634957194328e-03 1.098050624132156372e-01 -2.668562531471252441e-01 3.135435283184051514e-01 -2.138130553066730499e-02
-1.196811497211456299e-01 -2.653519436717033386e-02 2.796337306499481201e-01 1.948025524616241455e-01 2.482687234878540039e-01 -7.943153381347656250e-02 6.268151104450225830e-02 2.463684827089309692e-01 1.771160028874874115e-02 7.543531060218811035e-02 5.085597038269042969e-01 -1.269378960132598877e-01 1.346759218722581863e-02 -1.962439268827438354e-01 -2.395768314599990845e-01 8.307414501905441284e-02 2.785332873463630676e-02 2.700624056160449982e-02 -1.870093941688537598e-01 1.562079042196273804e-01 2.394176870584487915e-01 -3.302569314837455750e-02 -1.583609282970428467e-01 -7.616627961397171021e-02 -1.384791284799575806e-01 -9.990724176168441772e-02 -1.007395759224891663e-01 1.181589588522911072e-01 2.067628949880599976e-01 -3.126995861530303955e-01 3.470348194241523743e-03 -9.237429499626159668e-02
-2.618641853332519531e-01 1.291050314903259277e-01 -1.883891783654689789e-02 1.322407424449920654e-01 1.421283930540084839e-01 -2.312829941511154175e-01 -2.947987616062164307e-01 3.840664029121398926e-01 3.139289468526840210e-02 -4.910150170326232910e-02 2.646665871143341064e-01 -2.713427692651748657e-02 1.389685925096273422e-02 -5.690195783972740173e-02 2.006763219833374023e-01 2.522292435169219971e-01 7.988776266574859619e-02 -6.272714119404554367e-03 -3.314596414566040039e-02 2.837724983692169189e-01 2.293544858694076538e-01 9.864280372858047485e-02 1.904698610305786133e-01 1.351757049560546875e-01 -2.657407522201538086e-01 1.082625836133956909e-01 -1.857690364122390747e-01 -6.461884081363677979e-02 7.993342354893684387e-03 2.837929688394069672e-02 1.914779096841812134e-02 -2.830475568771362305e-01
-4.447050094604492188e-01 -1.268299520015716553e-01 2.650045454502105713e-01 6.105813663452863693e-03 1.777850687503814697e-01 -3.428311049938201904e-01 -9.887620806694030762e-02 2.772521078586578369e-01 -4.039527103304862976e-02 2.718346416950225830e-01 1.763421297073364258e-01 -2.348222285509109497e-01 -1.297764778137207031e-01 -4.081359133124351501e-02 -3.249362483620643616e-02 2.032588720321655273e-01 -9.853153675794601440e-02 9.903128445148468018e-02 7.489637285470962524e-02 -8.528164029121398926e-02 -1.601460389792919159e-02 -4.296486079692840576e-02 2.783541083335876465e-01 2.842986881732940674e-01 1.037429366260766983e-02 1.053583156317472458e-02 1.240169107913970947e-01 -8.378323167562484741e-02 5.459791421890258789e-02 -1.353570371866226196e-01 -1.302730441093444824e-01 -6.131959334015846252e-02
-4.652189612388610840e-01 -3.429483622312545776e-02 -8.517715148627758026e-03 8.982288837432861328e-02 1.659713834524154663e-01 -6.778973340988159180e-02 -3.185328245162963867e-01 7.437822967767715454e-02 -6.763900746591389179e-04 -5.859058722853660583e-02 3.081626296043395996e-01 1.172373890876770020e-01 6.230896804481744766e-03 -3.173968791961669922e-01 1.896991282701492310e-01 -6.506080180406570435e-02 -6.592239439487457275e-02 -7.346037030220031738e-02 -8.389932662248611450e-02 -9.128623455762863159e-02 9.020651131868362427e-02 2.807249128818511963e-01 2.638949155807495117e-01 4.189316928386688232e-02 -1.539042890071868896e-01 -1.547476276755332947e-02 -1.289974600076675415e-01 -2.116622626781463623e-01 1.685098558664321899e-02 4.852980375289916992e-02 -1.560541987419128418e-01 -2.935369014739990234e-01
-6.857872754335403442e-02 9.782820194959640503e-02 1.484325528144836426e-01 1.980555653572082520e-01 9.376018494367599487e-02 -1.209116503596305847e-01 -3.890673862770199776e-03 1.422835141420364380e-01 -2.404263913631439209e-01 1.809003204107284546e-01 3.802867829799652100e-01 -2.872048616409301758e-01 -1.042482927441596985e-01 -1.053675189614295959e-01 -6.272767484188079834e-02 1.328578889369964600e-01 9.845639765262603760e-02 3.926500678062438965e-02 -1.262892335653305054e-01 -1.199913397431373596e-01 3.693157434463500977e-01 4.773028660565614700e-03 2.600625902414321899e-02 2.591772675514221191e-01 -3.635181486606597900e-01 -2.523657120764255524e-02 -1.616161316633224487e-01 -6.671178340911865234e-02 7.485724240541458130e-02 -2.574583292007446289e-01 -9.606307744979858398e-02 1.711438745260238647e-01
-1.672545224428176880e-01 1.058425456285476685e-01 -1.153580769896507263e-01 2.387222796678543091e-01 5.616664886474609375e-02 -9.084173291921615601e-02 -3.356552124023437500e-01 1.275211870670318604e-01 -8.816744387149810791e-02 5.417118221521377563e-02 3.049015700817108154e-01 -1.764858327805995941e-02 1.941510010510683060e-03 -1.196369435638189316e-02 2.259204238653182983e-01 3.325840458273887634e-02 1.227490827441215515e-01 2.370846457779407501e-02 -1.505203694105148315e-01 2.478992640972137451e-01 3.215664029121398926e-01 1.019501611590385437e-01 3.946304023265838623e-01 -5.093643069267272949e-02 -2.375265508890151978e-01 1.384095996618270874e-01 -1.143001168966293335e-01 -2.040063291788101196e-01 6.224415265023708344e-03 9.015310555696487427e-02 -1.589866876602172852e-01 -2.415548115968704224e-01
-1.177481040358543396e-01 4.034914672374725342e-01 -9.523010812699794769e-03 4.255131632089614868e-02 1.673903912305831909e-01 -6.872425973415374756e-02 1.113600879907608032e-01 3.439107164740562439e-02 -2.827676832675933838e-01 -2.772852592170238495e-02 4.400863647460937500e-01 -4.070703983306884766e-01 1.005930732935667038e-02 -1.505884975194931030e-01 9.210602194070816040e-02 -3.695078939199447632e-02 1.612186431884765625e-03 -1.184411793947219849e-01 -1.736595481634140015e-02 -9.049972891807556152e-02 2.917307317256927490e-01 -7.696335762739181519e-02 1.929052621126174927e-01 -2.317923493683338165e-02 3.340490907430648804e-02 3.981739655137062073e-02 8.869449794292449951e-02 -1.339954584836959839e-01 -1.885238587856292725e-01 -1.055215820670127869e-01 1.451009809970855713e-01 -2.341171950101852417e-01
-5.909749120473861694e-02 1.961641758680343628e-01 3.416958451271057129e-01 -5.986826121807098389e-02 -2.116838842630386353e-02 1.202954426407814026e-01 1.298274248838424683e-01 3.630501627922058105e-01 -3.160235285758972168e-02 1.874855309724807739e-01 3.739140927791595459e-01 -1.323379278182983398e-01 -6.355509907007217407e-02 1.071894094347953796e-01 -2.872411906719207764e-01 1.222057417035102844e-01 8.522950112819671631e-03 -1.087912544608116150e-01 -2.516064643859863281e-01 -1.710139513015747070e-01 3.209008872509002686e-01 -4.056105390191078186e-02 1.285257488489151001e-01 -4.857479594647884369e-03 -1.083837747573852539e-01 -1.273994296789169312e-01 2.479487471282482147e-02 -4.390948265790939331e-02 1.862467527389526367e-01 -7.481669075787067413e-03 -2.549338936805725098e-01 -1.085429787635803223e-01
-1.954343616962432861e-01 1.122304052114486694e-02 9.074325114488601685e-02 8.387273550033569336e-02 2.494101971387863159e-01 -3.004031181335449219e-01 -2.514376342296600342e-01 2.915604710578918457e-01 3.737900778651237488e-02 -1.025818958878517151e-01 3.421130403876304626e-02 -1.027999967336654663e-01 -7.342895120382308960e-02 -6.541246175765991211e-02 2.450955063104629517e-01 1.794369518756866455e-01 5.154259130358695984e-02 1.639577597379684448e-01 -1.091408580541610718e-01 3.023139238357543945e-01 2.738330364227294922e-01 1.805958002805709839e-01 3.028104007244110107e-01 1.658210158348083496e-01 -2.632007598876953125e-01 3.335041552782058716e-02 -1.322490423917770386e-01 -6.201444193720817566e-02 4.106282815337181091e-02 -1.452826987951993942e-02 -2.883392386138439178e-02 -2.570032477378845215e-01
-1.756764948368072510e-01 -2.857645973563194275e-02 -8.507712185382843018e-02 2.901209294795989990e-01 1.215430051088333130e-01 1.072252541780471802e-01 -1.897428631782531738e-01 1.860408633947372437e-01 3.967029915656894445e-04 4.638707265257835388e-02 1.712817698717117310e-01 -4.077242612838745117e-01 1.368550062179565430e-01 -1.035070866346359253e-01 -1.928225457668304443e-01 2.048195153474807739e-01 -1.609206944704055786e-01 2.173713743686676025e-01 -1.309020817279815674e-01 2.521070092916488647e-02 2.003379315137863159e-01 -6.428820639848709106e-02 -1.442990899085998535e-01 3.929210081696510315e-02 -4.016618728637695312e-01 -2.782508432865142822e-01 6.072221696376800537e-02 7.943342626094818115e-02 2.490995228290557861e-01 -6.901385635137557983e-02 -2.345488965511322021e-02 7.676078937947750092e-03
-1.519015878438949585e-01 -1.240390017628669739e-01 1.431388258934020996e-01 3.409476578235626221e-01 1.561207473278045654e-01 2.387622185051441193e-02 -1.552039012312889099e-02 1.803583353757858276e-01 -1.156499534845352173e-01 3.167510405182838440e-02 3.775787353515625000e-01 -2.548967599868774414e-01 1.111049279570579529e-01 -2.693564891815185547e-01 -1.621802002191543579e-01 8.775514364242553711e-02 -1.045926585793495178e-01 2.476547062397003174e-01 -1.016128510236740112e-01 1.016305983066558838e-01 3.006857335567474365e-01 1.814753264188766479e-01 -9.156986325979232788e-02 1.985678672790527344e-01 -1.719889938831329346e-01 1.519459416158497334e-03 -1.551863253116607666e-01 9.100455045700073242e-02 1.738637685775756836e-01 -2.364494502544403076e-01 1.105724945664405823e-01 4.335018247365951538e-02
-7.396002113819122314e-02 3.069936931133270264e-01 1.719108223915100098e-01 8.491665124893188477e-02 9.106838703155517578e-02 -1.872221529483795166e-01 3.544952720403671265e-02 3.198723793029785156e-01 -1.020266935229301453e-01 3.226257562637329102e-01 3.119245767593383789e-01 -3.240830004215240479e-01 -1.179011017084121704e-01 -6.014279648661613464e-02 -1.527323387563228607e-02 2.912455005571246147e-03 -7.998557388782501221e-02 -2.060006745159626007e-02 -2.056837230920791626e-01 -3.093574941158294678e-01 4.529161006212234497e-02 -5.460957065224647522e-02 1.177322566509246826e-01 3.535896241664886475e-01 -2.508835792541503906e-01 4.707549884915351868e-02 1.059468984603881836e-01 5.408036336302757263e-02 -8.114455640316009521e-02 -8.571884594857692719e-03 -2.855134196579456329e-03 -8.539760857820510864e-02
-5.313998460769653320e-01 1.851739883422851562e-01 7.860107719898223877e-02 1.270253658294677734e-01 2.791259288787841797e-01 2.628329209983348846e-02 -9.151835739612579346e-02 1.745476573705673218e-01 -1.682737283408641815e-02 -6.158766150474548340e-02 1.495383679866790771e-01 -1.272575557231903076e-01 -1.824061423540115356e-01 1.392643898725509644e-01 3.737848252058029175e-02 2.682691812515258789e-01 6.463655084371566772e-02 3.192888107150793076e-03 -1.946548223495483398e-01 -4.285856150090694427e-03 1.675145924091339111e-01 9.866699576377868652e-03 4.529852271080017090e-01 1.034616455435752869e-01 -4.292324185371398926e-02 1.612040996551513672e-01 1.339094489812850952e-01 -7.781779766082763672e-02 6.421501189470291138e-02 1.206263378262519836e-01 4.376134276390075684e-02 1.278315037488937378e-01
-2.014709413051605225e-01 1.657418906688690186e-01 -5.507767945528030396e-02 3.326817452907562256e-01 1.069200411438941956e-01 -6.687347590923309326e-02 -1.342908442020416260e-01 1.089588925242424011e-01 -9.349739551544189453e-02 1.378195434808731079e-01 2.390597015619277954e-01 -5.685820803046226501e-02 4.070527106523513794e-02 7.430442608892917633e-03 1.357072740793228149e-01 -9.454605728387832642e-02 -3.881109058856964111e-01 2.129696607589721680e-01 5.811256170272827148e-02 -6.226814165711402893e-02 3.151634037494659424e-01 2.872377634048461914e-01 1.651649177074432373e-01 1.858083009719848633e-01 -1.288425922393798828e-01 -2.284334599971771240e-01 -1.461157351732254028e-01 -6.159883365035057068e-02 1.667720228433609009e-01 -1.305190920829772949e-01 1.142179965972900391e-01 2.377684861421585083e-01
-2.924686670303344727e-01 2.951421439647674561e-01 7.747612893581390381e-02 2.678579390048980713e-01 1.296512335538864136e-01 3.462345153093338013e-02 -8.901562541723251343e-02 3.369712531566619873e-01 -6.280349940061569214e-02 -4.424201324582099915e-02 1.878121495246887207e-01 -2.068285346031188965e-01 -9.980711340904235840e-02 2.629847526550292969e-01 5.379305779933929443e-02 7.724998146295547485e-02 -4.180358350276947021e-02 1.971803903579711914e-01 -2.442729920148849487e-01 -6.109385937452316284e-02 9.147347509860992432e-02 8.931066095829010010e-02 4.352087974548339844e-01 -1.299478299915790558e-02 -9.650128334760665894e-02 1.318919658660888672e-01 1.547662466764450073e-01 -2.155191898345947266e-01 7.585788518190383911e-02 1.542652696371078491e-01 -1.206114608794450760e-02 -3.780274465680122375e-02
-2.352439165115356445e-01 9.050147235393524170e-02 3.269383609294891357e-01 3.241365849971771240e-01 -1.373078208416700363e-02 -2.445164620876312256e-01 9.204839169979095459e-02 2.519592642784118652e-01 -1.283102482557296753e-01 -4.044716358184814453e-01 1.038333624601364136e-01 -1.746906638145446777e-01 -8.214193582534790039e-02 1.321077346801757812e-01 1.152077093720436096e-01 -2.427523732185363770e-01 6.571480631828308105e-02 -4.652632866054773331e-03 -2.314021587371826172e-01 1.074300706386566162e-02 1.062612459063529968e-01 -8.110013604164123535e-02 6.281052529811859131e-02 3.046479523181915283e-01 -1.142136901617050171e-01 -1.845638640224933624e-02 3.246882930397987366e-02 -6.342671811580657959e-02 6.014092825353145599e-03 -8.354765363037586212e-03 1.620962023735046387e-01 -2.394846081733703613e-01
-5.690448731184005737e-02 1.031443551182746887e-01 2.054195851087570190e-01 1.368638314306735992e-02 1.043139845132827759e-01 -1.375898718833923340e-02 -4.396721348166465759e-02 8.040704578161239624e-02 5.280893668532371521e-02 7.186137139797210693e-02 3.497530221939086914e-01 -2.173797339200973511e-01 -1.331347376108169556e-01 -2.464612573385238647e-01 5.803808569908142090e-02 1.335918344557285309e-02 -6.809185445308685303e-02 9.094075858592987061e-02 3.568791598081588745e-02 1.963764429092407227e-01 3.815511465072631836e-01 2.974287271499633789e-01 2.316786795854568481e-01 6.613670289516448975e-02 -2.843666076660156250e-01 -2.849291563034057617e-01 1.554978359490633011e-02 1.094698086380958557e-01 2.227835357189178467e-01 -2.887182235717773438e-01 -1.115495786070823669e-01 -1.319000124931335449e-02
7.839294150471687317e-03 1.509299874305725098e-01 2.843224108219146729e-01 6.147608533501625061e-02 3.762053251266479492e-01 1.789067313075065613e-02 -1.147583946585655212e-01 2.385989725589752197e-01 -1.972005935385823250e-03 1.902954578399658203e-01 2.150945514440536499e-01 -2.734595239162445068e-01 -3.201255574822425842e-02 2.967391908168792725e-01 6.856508553028106689e-02 -1.816055029630661011e-01 -1.520393490791320801e-01 -1.219395250082015991e-01 -6.121096014976501465e-02 1.453056484460830688e-01 7.411364465951919556e-02 2.761529758572578430e-02 2.044984102249145508e-01 -1.100336313247680664e-01 7.929627597332000732e-02 -1.342904120683670044e-01 1.198249310255050659e-01 -2.176051139831542969e-01 1.409101635217666626e-01 -3.297061026096343994e-01 -1.213117912411689758e-01 -2.103087157011032104e-01
-3.843813836574554443e-01 1.115939170122146606e-01 1.217704266309738159e-01 -1.072899401187896729e-01 -2.122128847986459732e-03 -2.399846464395523071e-01 4.262371361255645752e-02 3.402104377746582031e-01 4.508947208523750305e-02 1.638861298561096191e-01 1.229133233428001404e-01 -4.635736644268035889e-01 9.750409424304962158e-02 5.738053843379020691e-02 -1.704224199056625366e-01 1.251552850008010864e-01 1.367711275815963745e-01 -6.793402135372161865e-02 -5.805633030831813812e-03 -4.466365277767181396e-02 8.450155705213546753e-02 -6.279234588146209717e-02 2.276691943407058716e-01 2.026809453964233398e-01 -2.049569040536880493e-01 -3.070316314697265625e-01 8.113129436969757080e-02 -1.275842636823654175e-01 4.886430874466896057e-02 -7.064767926931381226e-02 1.245980635285377502e-01 -1.025124564766883850e-01
2.639950998127460480e-02 4.071533679962158203e-02 7.614358514547348022e-02 9.641435742378234863e-02 1.360853463411331177e-01 -1.170672383159399033e-02 1.293268948793411255e-01 2.903279066085815430e-01 1.164308860898017883e-01 1.003840342164039612e-01 3.258556127548217773e-01 -1.623923927545547485e-01 -7.945510745048522949e-02 -6.425891071557998657e-02 4.344591870903968811e-02 -1.594471633434295654e-01 -1.186181604862213135e-01 1.502295285463333130e-01 -3.805820271372795105e-02 2.248481065034866333e-01 4.719104468822479248e-01 -8.309070765972137451e-02 2.507126927375793457e-01 8.049895986914634705e-03 -1.741181910037994385e-01 -3.960945606231689453e-01 -1.110538989305496216e-01 -7.274053245782852173e-02 1.529800742864608765e-01 -2.411611825227737427e-01 -3.021851181983947754e-02 -2.153350412845611572e-02
-1.863887310028076172e-01 7.511283457279205322e-02 -2.134212627424858510e-05 1.100493595004081726e-01 1.192528605461120605e-01 -2.108719348907470703e-01 -3.005636334419250488e-01 3.478826880455017090e-01 5.850099772214889526e-02 -1.046997979283332825e-01 1.986143290996551514e-01 -2.191229537129402161e-02 -8.528739213943481445e-02 -1.261161826550960541e-02 1.617660075426101685e-01 2.081885635852813721e-01 4.805095028132200241e-03 -6.659424304962158203e-02 -2.222778052091598511e-01 3.000765144824981689e-01 2.078326642513275146e-01 8.572579175233840942e-02 2.906220853328704834e-01 -1.335446983575820923e-01 -3.946926593780517578e-01 4.565881565213203430e-02 -5.213652178645133972e-02 -1.870073564350605011e-02 5.209569260478019714e-02 6.079812720417976379e-02 -1.798381805419921875e-01 -2.230793535709381104e-01
-1.481231451034545898e-01 1.565303504467010498e-01 5.064900219440460205e-02 1.026524528861045837e-01 3.212083578109741211e-01 -2.652315199375152588e-01 -3.610843122005462646e-01 2.778121531009674072e-01 1.287999302148818970e-01 -1.067092791199684143e-01 1.947292387485504150e-01 -1.204321607947349548e-01 -9.744004346430301666e-04 8.520961739122867584e-03 2.670240402221679688e-01 2.236337810754776001e-01 6.709515303373336792e-02 5.552109330892562866e-02 -1.750814318656921387e-01 2.569103837013244629e-01 1.191054284572601318e-01 1.035199761390686035e-01 2.030998170375823975e-01 8.102098852396011353e-02 -2.260050177574157715e-01 7.019609957933425903e-02 -1.935465335845947266e-01 -7.806962728500366211e-02 1.196379289031028748e-01 -9.203306585550308228e-02 -1.717485934495925903e-01 -1.696607172489166260e-01
-2.809102237224578857e-01 3.872260078787803650e-02 1.254779547452926636e-01 -4.428428784012794495e-02 1.286334991455078125e-01 -1.972898095846176147e-01 -9.516658633947372437e-02 1.541202217340469360e-01 5.059051886200904846e-02 3.300147056579589844e-01 4.648466408252716064e-01 -3.380146920680999756e-01 2.334833517670631409e-02 -9.761305525898933411e-03 1.866219341754913330e-01 3.783324360847473145e-02 4.441076889634132385e-02 2.814164198935031891e-02 -8.732769638299942017e-03 -2.471002750098705292e-02 1.173175051808357239e-01 -2.514907717704772949e-01 2.101305872201919556e-01 2.497197985649108887e-01 -2.142762579023838043e-02 2.558723092079162598e-01 1.038884297013282776e-01 -3.551653400063514709e-02 2.438551485538482666e-01 -3.851189836859703064e-02 -3.043237328529357910e-02 -8.980023860931396484e-02
-3.219838738441467285e-01 1.251268684864044189e-01 -2.161771431565284729e-02 2.196519821882247925e-01 3.019909262657165527e-01 -2.909564971923828125e-01 -3.970291614532470703e-01 1.901246979832649231e-02 1.765603423118591309e-01 -1.756902337074279785e-01 2.747675180435180664e-01 -5.925896391272544861e-02 -1.875947713851928711e-01 -1.104855164885520935e-01 5.892686173319816589e-02 -1.967350840568542480e-01 -2.764312922954559326e-02 -6.475334614515304565e-02 -4.357348382472991943e-02 1.609128201380372047e-03 8.604703843593597412e-02 2.378936260938644409e-01 1.479223668575286865e-01 1.665479093790054321e-01 -2.638298273086547852e-01 -2.939575165510177612e-02 -1.369196455925703049e-02 -7.507264614105224609e-03 8.970413357019424438e-02 9.888832457363605499e-03 -1.080113351345062256e-01 -2.376595139503479004e-01
-5.602664873003959656e-02 1.332122832536697388e-01 1.453943550586700439e-01 -1.199495941400527954e-01 1.752786338329315186e-01 3.580737709999084473e-01 -1.069882884621620178e-01 2.896418273448944092e-01 -3.996032774448394775e-01 -2.186085097491741180e-03 3.111199736595153809e-01 8.614299818873405457e-03 1.281125694513320923e-01 2.478093840181827545e-03 -1.927414089441299438e-01 -1.580789312720298767e-02 -8.894737064838409424e-02 6.773337372578680515e-05 -9.058664739131927490e-02 -1.462886035442352295e-01 2.067756801843643188e-01 -1.418705582618713379e-01 2.112478762865066528e-01 -9.183365106582641602e-02 -3.136820793151855469e-01 -1.110702604055404663e-01 4.427380487322807312e-02 -1.921363323926925659e-01 2.310311049222946167e-01 -1.225297003984451294e-01 -2.478174120187759399e-02 -8.283317834138870239e-02
-3.907836973667144775e-01 7.086332142353057861e-02 3.072508871555328369e-01 1.537763625383377075e-01 2.594069577753543854e-02 1.550748348236083984e-01 -5.517348647117614746e-02 2.972472608089447021e-01 -2.943095862865447998e-01 2.854442596435546875e-01 2.568180561065673828e-01 -1.147341281175613403e-01 2.720169723033905029e-02 -6.009861361235380173e-03 -8.201611787080764771e-02 8.246538788080215454e-02 -2.168938517570495605e-01 1.189853698015213013e-01 -1.182022169232368469e-01 -2.563621997833251953e-01 1.121972948312759399e-01 6.626669317483901978e-02 2.535518109798431396e-01 -1.809590905904769897e-01 -9.129311144351959229e-02 -9.577579051256179810e-02 1.175444126129150391e-01 -1.612581610679626465e-01 1.478726565837860107e-01 9.589657187461853027e-02 1.991152204573154449e-02 -5.367003381252288818e-02
-2.989646792411804199e-01 3.553887829184532166e-02 9.232123196125030518e-02 1.849790364503860474e-01 2.254005521535873413e-01 -1.033222898840904236e-01 -1.753573715686798096e-01 2.444091886281967163e-01 1.280337274074554443e-01 -1.800578087568283081e-02 2.003989815711975098e-01 -2.460750378668308258e-02 5.661500617861747742e-02 -1.325559020042419434e-01 2.254631668329238892e-01 9.080880135297775269e-02 2.017741277813911438e-02 1.663579419255256653e-02 -2.462832927703857422e-01 2.808179557323455811e-01 2.405384033918380737e-01 1.906147152185440063e-01 3.408621251583099365e-01 -1.524802669882774353e-02 -2.539171576499938965e-01 1.364485025405883789e-01 -2.570724189281463623e-01 -1.424801200628280640e-01 -2.815955691039562225e-02 -5.050367116928100586e-02 -1.634742133319377899e-02 -2.311093360185623169e-01
-1.438073962926864624e-01 1.059039905667304993e-01 -8.997420221567153931e-02 1.788546890020370483e-01 3.147006332874298096e-01 1.004456579685211182e-01 -1.660527735948562622e-01 -1.011462286114692688e-01 -1.482384800910949707e-01 1.202666759490966797e-01 3.800671696662902832e-01 -4.319480657577514648e-01 -1.420794874429702759e-01 -1.135395243763923645e-01 -1.105010807514190674e-01 1.170199736952781677e-01 1.247531399130821228e-01 2.363584041595458984e-01 -1.516212671995162964e-01 -6.218034774065017700e-03 2.275205850601196289e-01 -1.855969876050949097e-01 -8.471263200044631958e-02 1.092946007847785950e-01 4.096658155322074890e-02 -2.376310713589191437e-02 1.091241687536239624e-01 -1.208619475364685059e-01 1.278495043516159058e-01 2.037774026393890381e-01 -1.133103519678115845e-01 -2.353300899267196655e-01
-1.790535151958465576e-01 1.734524667263031006e-01 1.624132879078388214e-02 1.971204429864883423e-01 1.914983242750167847e-01 -1.292120516300201416e-01 -3.433197140693664551e-01 2.830500304698944092e-01 1.040772572159767151e-01 -7.755598425865173340e-02 2.586539089679718018e-01 7.803710550069808960e-02 1.718772575259208679e-02 6.081332266330718994e-02 1.596795916557312012e-01 1.186359208077192307e-02 9.575854055583477020e-03 1.014549657702445984e-01 -1.251175105571746826e-01 1.852245330810546875e-01 2.147095799446105957e-01 1.596702486276626587e-01 1.016221866011619568e-01 1.421249099075794220e-02 -3.880592882633209229e-01 7.275401148945093155e-03 -2.053764015436172485e-01 -2.765673995018005371e-01 -1.696688681840896606e-01 1.414440274238586426e-01 -1.981426328420639038e-01 -1.675481796264648438e-01
-5.386949051171541214e-04 4.797940328717231750e-02 3.881188035011291504e-01 3.283548057079315186e-01 3.924907743930816650e-01 -1.682854443788528442e-01 6.777618080377578735e-02 1.329626888036727905e-01 -6.696841865777969360e-02 1.084504351019859314e-01 2.933239936828613281e-01 -1.351898461580276489e-01 1.618150621652603149e-02 4.920639395713806152e-01 1.125211641192436218e-01 -8.504427224397659302e-02 -5.014417693018913269e-02 4.866000637412071228e-02 -1.589838415384292603e-01 1.892749406397342682e-02 -7.190568745136260986e-02 6.933864206075668335e-02 7.563877105712890625e-02 -4.637845978140830994e-02 1.290187123231589794e-03 -1.114900112152099609e-01 1.141595765948295593e-01 -4.559204727411270142e-02 1.221410334110260010e-01 -6.953720003366470337e-02 -1.049651131033897400e-01 -2.123158723115921021e-01
-2.415592670440673828e-01 2.648362331092357635e-02 -8.607982099056243896e-02 1.146205887198448181e-01 6.196415051817893982e-02 -1.456485837697982788e-01 -2.312408834695816040e-01 2.797819375991821289e-01 1.416108310222625732e-01 -1.176125705242156982e-01 4.131837487220764160e-01 -4.892251640558242798e-02 1.003050729632377625e-01 -1.208390370011329651e-01 1.662327796220779419e-01 5.779913812875747681e-02 9.272649139165878296e-02 -9.394707530736923218e-02 -2.420661449432373047e-01 1.111385524272918701e-01 2.849074080586433411e-02 3.741584420204162598e-01 2.550750672817230225e-01 1.668834239244461060e-01 -1.761777400970458984e-01 -5.901521816849708557e-02 -1.860086768865585327e-01 -2.295804172754287720e-01 3.898030612617731094e-03 -5.581920966506004333e-02 -1.712794154882431030e-01 -1.567540317773818970e-01
-3.134397268295288086e-01 1.276320964097976685e-01 -9.118711203336715698e-02 1.153492927551269531e-01 2.533770799636840820e-01 4.677566140890121460e-02 7.302799820899963379e-02 2.701211571693420410e-01 6.979548931121826172e-02 1.011317782104015350e-02 2.212388664484024048e-01 -5.737992748618125916e-02 9.322694689035415649e-02 -2.523958683013916016e-01 4.384246170520782471e-01 1.015887185931205750e-01 -5.084861442446708679e-02 4.923039302229881287e-02 -3.479357659816741943e-01 3.438347205519676208e-02 1.010654047131538391e-01 -1.273807436227798462e-01 1.271189302206039429e-01 -1.241389364004135132e-01 -7.387821562588214874e-03 -2.235300093889236450e-01 -2.711197137832641602e-01 -1.829116493463516235e-01 -1.343686580657958984e-01 1.518766880035400391e-01 1.096569560468196869e-02 -5.940989032387733459e-02
-7.864742726087570190e-02 7.893860340118408203e-02 1.676281392574310303e-01 1.520381271839141846e-01 1.692028790712356567e-01 7.412656396627426147e-02 -3.346022963523864746e-02 1.616023480892181396e-01 5.048615112900733948e-02 6.249979138374328613e-02 3.548125624656677246e-01 -2.717733085155487061e-01 -1.078926101326942444e-01 -1.393153667449951172e-01 9.283392131328582764e-02 -2.578760087490081787e-01 -2.185219973325729370e-01 7.714602351188659668e-02 -9.501009434461593628e-02 2.121626734733581543e-01 2.910617291927337646e-01 1.470023691654205322e-01 1.603354364633560181e-01 1.542528718709945679e-01 -3.666031360626220703e-02 -4.729852974414825439e-01 7.347463071346282959e-02 1.193531006574630737e-01 1.848960518836975098e-01 -3.740391880273818970e-02 -8.848901093006134033e-02 1.046124473214149475e-01
-2.316784299910068512e-02 1.118711233139038086e-01 2.357977777719497681e-01 1.093891337513923645e-01 1.978092193603515625e-01 5.904171615839004517e-02 5.904363840818405151e-02 2.552542984485626221e-01 -9.988880902528762817e-02 1.823315769433975220e-01 3.581281602382659912e-01 -2.529987692832946777e-01 -1.322662979364395142e-01 -2.205181866884231567e-01 2.067142277956008911e-01 -1.441606581211090088e-01 -8.738322556018829346e-02 2.439373582601547241e-01 -1.457580775022506714e-01 1.063313987106084824e-02 3.789471685886383057e-01 1.024433001875877380e-01 1.176687404513359070e-01 7.290246337652206421e-02 -1.230867579579353333e-01 -3.098543286323547363e-01 1.755784451961517334e-02 3.316903114318847656e-02 1.256738901138305664e-01 -2.139228880405426025e-01 -5.269011855125427246e-02 6.592416018247604370e-02
-2.149905115365982056e-01 6.378492712974548340e-02 4.213779047131538391e-02 1.615276634693145752e-01 2.928818166255950928e-01 -2.473501414060592651e-01 -2.848019599914550781e-01 3.382238745689392090e-01 1.505324840545654297e-01 -1.028740406036376953e-01 2.255887240171432495e-01 -1.691686548292636871e-02 1.554105058312416077e-02 -2.568219602108001709e-02 8.289892226457595825e-02 1.663748919963836670e-01 -3.305565565824508667e-02 -2.649455564096570015e-03 -7.807483524084091187e-02 2.073419690132141113e-01 2.565024197101593018e-01 1.355537623167037964e-01 2.463703900575637817e-01 6.715848296880722046e-02 -2.928581833839416504e-01 1.353714913129806519e-01 -2.035212218761444092e-01 -1.291464716196060181e-01 3.071560524404048920e-03 -8.947861194610595703e-02 6.065711844712495804e-03 -2.994900941848754883e-01
-1.713318079710006714e-01 3.321383893489837646e-01 2.823975384235382080e-01 1.180468872189521790e-01 1.931014657020568848e-01 5.477221682667732239e-02 -3.687474131584167480e-02 2.988115251064300537e-01 1.628156155347824097e-01 -4.341810196638107300e-02 2.084440439939498901e-01 -1.158500909805297852e-01 2.864197194576263428e-01 5.346663296222686768e-03 -2.038363367319107056e-01 -7.031086832284927368e-02 -2.116002701222896576e-02 1.734275668859481812e-01 -8.139821141958236694e-02 1.717841178178787231e-01 2.148810178041458130e-01 -2.401552349328994751e-01 2.009330540895462036e-01 1.655547767877578735e-01 -4.545915499329566956e-02 2.554879896342754364e-02 1.608345955610275269e-01 -2.913399785757064819e-02 -3.157549500465393066e-01 1.667914539575576782e-01 -1.607523858547210693e-01 2.827003039419651031e-02
-1.739871352910995483e-01 2.097044140100479126e-01 1.024552136659622192e-01 2.103485316038131714e-01 -8.191223442554473877e-02 1.140574589371681213e-01 -1.912693083286285400e-01 1.815704405307769775e-01 -2.722570300102233887e-01 3.506362140178680420e-01 3.646724224090576172e-01 -7.735328376293182373e-02 -2.242104895412921906e-02 -1.894943118095397949e-01 -6.828720867633819580e-02 -6.493987143039703369e-02 -6.086270511150360107e-02 3.578955531120300293e-01 -2.183764725923538208e-01 7.176108658313751221e-02 2.203545421361923218e-01 -1.202986836433410645e-01 1.866335123777389526e-01 -3.491695970296859741e-02 1.865585148334503174e-02 -1.299337297677993774e-01 -6.227748095989227295e-02 3.773051872849464417e-02 2.072470933198928833e-01 -1.536308377981185913e-01 1.933262310922145844e-02 -1.650376170873641968e-01
-4.734717905521392822e-01 3.488905131816864014e-01 8.831300586462020874e-02 2.818445563316345215e-01 1.155711859464645386e-01 4.670487344264984131e-02 -1.276258826255798340e-01 1.165908873081207275e-01 1.350867748260498047e-02 8.172671496868133545e-02 3.238826692104339600e-01 -2.209682762622833252e-01 -1.398216336965560913e-01 1.175749748945236206e-01 2.505252361297607422e-01 6.488884985446929932e-02 2.692905720323324203e-03 1.467407122254371643e-02 -2.520107030868530273e-01 -1.673688590526580811e-01 -3.233719617128372192e-02 8.610819280147552490e-02 2.728929221630096436e-01 8.795509487390518188e-02 -3.797413408756256104e-02 7.883290201425552368e-02 1.945600807666778564e-01 1.416281424462795258e-02 1.060771122574806213e-01 8.868406713008880615e-02 -3.906332701444625854e-02 -1.083664894104003906e-01
-2.252488881349563599e-01 8.046327531337738037e-02 1.818493008613586426e-01 1.867364794015884399e-01 1.192983016371726990e-01 -3.620864078402519226e-02 6.743558682501316071e-03 2.473767697811126709e-01 -7.866478525102138519e-03 -3.347360342741012573e-02 2.637262940406799316e-01 -2.861761152744293213e-01 2.680926024913787842e-01 2.020638734102249146e-01 3.252451121807098389e-01 3.625348210334777832e-02 -1.226682439446449280e-01 -8.587825298309326172e-02 -2.313748747110366821e-01 1.351374536752700806e-01 -2.567108869552612305e-01 -5.361451953649520874e-02 2.497922331094741821e-01 -1.020442768931388855e-01 -5.927315354347229004e-02 -1.820825636386871338e-01 1.666900068521499634e-01 -1.300034224987030029e-01 7.513748109340667725e-02 -3.134030103683471680e-01 -4.208267107605934143e-02 -5.326562747359275818e-02
-4.096168279647827148e-01 -5.163044482469558716e-02 -1.468397378921508789e-01 1.468054503202438354e-01 2.214273214340209961e-01 -9.560653567314147949e-02 -1.507189869880676270e-01 9.238778799772262573e-02 8.679939806461334229e-02 -1.087743043899536133e-01 2.697702050209045410e-01 -2.335133031010627747e-02 -1.071006357669830322e-01 -1.489291936159133911e-01 -5.783625692129135132e-02 -4.788351431488990784e-02 1.150550022721290588e-01 -1.053390875458717346e-01 -2.681990265846252441e-01 1.922629326581954956e-01 1.300427168607711792e-01 3.139246404170989990e-01 1.954689919948577881e-01 1.690741181373596191e-01 -2.218164652585983276e-01 -5.593803524971008301e-02 -6.445834413170814514e-03 -2.265239953994750977e-01 1.344117075204849243e-01 -1.335944682359695435e-01 -4.523408599197864532e-03 -3.315604627132415771e-01
-3.900072574615478516e-01 2.407731860876083374e-01 9.479633718729019165e-02 2.413900494575500488e-01 2.296870797872543335e-01 1.681388020515441895e-01 -1.668143123388290405e-01 3.479890525341033936e-01 -2.039555162191390991e-01 1.978371441364288330e-01 -5.133250355720520020e-02 -1.492300778627395630e-01 -7.865956425666809082e-02 -1.662982255220413208e-01 -1.485125571489334106e-01 -1.070878002792596817e-03 -1.386768370866775513e-01 -7.717850804328918457e-02 -2.432032674551010132e-01 -2.960064262151718140e-02 6.384809315204620361e-02 -1.223848834633827209e-01 9.867173433303833008e-02 2.770413160324096680e-01 -1.007937118411064148e-01 -3.026549145579338074e-02 -1.880320012569427490e-01 1.819868683815002441e-01 2.027633786201477051e-02 2.279797047376632690e-01 3.619612008333206177e-02 -8.470037579536437988e-02
-7.719895988702774048e-02 -1.338739246129989624e-01 1.199160516262054443e-01 2.760657072067260742e-01 2.992663681507110596e-01 -1.142281815409660339e-01 -3.523702546954154968e-02 8.885373920202255249e-02 -2.467988431453704834e-01 -4.037295877933502197e-01 3.275667428970336914e-01 1.082316935062408447e-01 1.175068169832229614e-01 9.771659970283508301e-02 1.422772463411092758e-02 4.595067352056503296e-03 -1.849073916673660278e-01 1.590215265750885010e-01 -9.716144949197769165e-02 -1.466904729604721069e-01 4.207070469856262207e-01 -3.780272090807557106e-03 6.976234167814254761e-02 2.076268941164016724e-02 9.175984188914299011e-03 -7.977701723575592041e-03 -4.942596331238746643e-02 -1.512351781129837036e-01 3.219753205776214600e-01 -6.120816245675086975e-02 1.990057341754436493e-02 3.553855419158935547e-02
-1.058385446667671204e-01 2.480426728725433350e-01 1.847302317619323730e-01 1.767579466104507446e-01 1.804780066013336182e-01 2.525032684206962585e-02 -5.788386240601539612e-02 2.138550579547882080e-01 -4.396424070000648499e-02 1.255526989698410034e-01 2.349015325307846069e-01 -2.810752391815185547e-01 -1.704337447881698608e-01 -2.102811485528945923e-01 2.180296182632446289e-01 -1.364140510559082031e-01 -1.083936840295791626e-01 9.620238840579986572e-02 -1.069553419947624207e-01 1.337995827198028564e-01 3.775803446769714355e-01 1.355821490287780762e-01 1.651322394609451294e-01 2.299666590988636017e-02 -7.607065886259078979e-02 -3.872582912445068359e-01 -6.322482950054109097e-04 1.479624360799789429e-01 2.405594438314437866e-01 -8.168475329875946045e-02 6.343412399291992188e-02 -5.489319935441017151e-02
-2.144842445850372314e-01 3.000534474849700928e-01 -4.059945419430732727e-02 2.298738509416580200e-01 1.889292448759078979e-01 -1.021168157458305359e-01 -1.983620673418045044e-01 2.269630730152130127e-01 -9.766072034835815430e-02 -2.764785587787628174e-01 -2.220441959798336029e-02 -2.291601300239562988e-01 8.775029331445693970e-02 -1.030301675200462341e-01 1.288170963525772095e-01 1.596512645483016968e-01 -5.370735656470060349e-03 -2.465553879737854004e-01 -4.910074919462203979e-02 2.554202973842620850e-01 2.567125856876373291e-01 1.282189935445785522e-01 2.887535095214843750e-01 -1.346158981323242188e-01 -3.644796013832092285e-01 5.652854591608047485e-02 4.912520572543144226e-02 -1.242081671953201294e-01 -3.901879861950874329e-02 -3.353709354996681213e-02 -5.517007037997245789e-02 -3.501565381884574890e-02
-5.200447887182235718e-02 4.052408039569854736e-01 -1.232697367668151855e-01 2.743393182754516602e-01 3.944296389818191528e-02 2.957177162170410156e-02 6.155128777027130127e-02 1.306475251913070679e-01 -2.981234490871429443e-01 4.848377034068107605e-02 2.084841281175613403e-01 2.112876810133457184e-02 1.577425301074981689e-01 7.762391120195388794e-02 -3.812546841800212860e-03 2.317637903615832329e-03 -2.562760375440120697e-02 7.485137134790420532e-02 -1.899049803614616394e-02 -1.469193696975708008e-01 4.317288696765899658e-01 3.484018146991729736e-01 5.492175370454788208e-02 5.132009834051132202e-02 -2.169669866561889648e-01 -7.071929425001144409e-02 3.391275554895401001e-02 -7.898236066102981567e-02 2.885119915008544922e-01 8.387582749128341675e-02 1.695727370679378510e-02 2.482068985700607300e-01
-1.070130616426467896e-01 2.527968287467956543e-01 -2.412763684988021851e-01 2.398766577243804932e-01 -5.961393937468528748e-02 1.438467204570770264e-02 -1.288526654243469238e-01 1.589098274707794189e-01 -3.756092116236686707e-02 2.115309471264481544e-03 2.216689437627792358e-01 4.206563532352447510e-02 1.613406687974929810e-01 6.801142822951078415e-03 3.699917793273925781e-01 5.827543884515762329e-02 -2.494423091411590576e-02 1.010974869132041931e-01 -3.478970825672149658e-01 -8.223707973957061768e-02 1.549862772226333618e-01 -3.861330077052116394e-02 8.186926692724227905e-02 -1.050562113523483276e-01 -1.945588737726211548e-01 -2.742231823503971100e-02 -8.446873724460601807e-02 -3.802397251129150391e-01 -1.164399906992912292e-01 -8.314710855484008789e-02 -2.297391146421432495e-01 -3.148304522037506104e-01
-2.981630861759185791e-01 -1.359684579074382782e-02 6.714231520891189575e-02 8.855826407670974731e-02 1.732425391674041748e-01 -2.296059578657150269e-01 -2.542825341224670410e-01 3.037562370300292969e-01 7.183703035116195679e-02 -5.550622940063476562e-02 2.047613412141799927e-01 8.545475453138351440e-02 6.681329756975173950e-02 -1.482611745595932007e-01 1.462223678827285767e-01 2.917252182960510254e-01 8.750171214342117310e-02 1.726700514554977417e-01 -7.835839875042438507e-03 1.944939196109771729e-01 2.468299716711044312e-01 1.642060875892639160e-01 2.863143384456634521e-01 7.632787525653839111e-02 -3.517627120018005371e-01 5.320848524570465088e-02 -8.399309962987899780e-02 -1.015961617231369019e-01 -1.065625473856925964e-01 -2.681934833526611328e-02 -2.123770304024219513e-03 -2.478452771902084351e-01
-4.658149182796478271e-01 1.120518893003463745e-01 1.220224350690841675e-01 7.104300707578659058e-02 3.827989473938941956e-02 -2.100407779216766357e-01 9.315111488103866577e-02 3.232271373271942139e-01 -1.651753485202789307e-01 -1.008781716227531433e-01 1.888475120067596436e-01 -2.250283360481262207e-01 9.768608957529067993e-02 -1.304518878459930420e-01 -2.391077950596809387e-02 3.554934635758399963e-02 -5.288689956068992615e-02 1.494681369513273239e-02 -2.589205801486968994e-01 -6.948681175708770752e-02 -5.363755673170089722e-02 -2.474484592676162720e-01 -4.199724644422531128e-03 2.478396445512771606e-01 8.627567440271377563e-02 -3.266541659832000732e-02 2.133194804191589355e-01 -9.581975638866424561e-02 -4.208895564079284668e-02 -8.934124559164047241e-02 8.463165163993835449e-02 -3.988499343395233154e-01
-4.208105206489562988e-01 -4.204686358571052551e-02 5.569155886769294739e-02 2.708167433738708496e-01 1.611841470003128052e-01 -1.369484663009643555e-01 -3.020978718996047974e-02 2.016190141439437866e-01 4.879586398601531982e-02 1.042415201663970947e-01 4.511258602142333984e-01 -1.688683331012725830e-01 1.595080047845840454e-01 1.896393001079559326e-01 -2.288140915334224701e-02 -2.165534645318984985e-01 1.916599422693252563e-01 5.891271680593490601e-02 -2.758150398731231689e-01 -2.982214791700243950e-03 3.283479064702987671e-02 1.563024669885635376e-01 -5.610873922705650330e-02 -1.879178173840045929e-02 -4.606468975543975830e-02 -2.119726873934268951e-02 -1.700215488672256470e-01 -2.561520338058471680e-01 5.374312400817871094e-02 -2.134115993976593018e-01 1.081364154815673828e-01 -4.230985417962074280e-02
-3.061658442020416260e-01 -2.873020619153976440e-02 1.084210164844989777e-02 1.784664839506149292e-01 2.847719788551330566e-01 -4.676598310470581055e-02 -2.182980328798294067e-01 1.792554259300231934e-01 4.982630163431167603e-02 -2.438509464263916016e-02 3.345834314823150635e-01 -4.489324521273374557e-03 -1.035263240337371826e-01 -1.254165172576904297e-01 4.778062552213668823e-02 -9.980683028697967529e-02 1.461722552776336670e-01 -7.600174099206924438e-02 -1.484732329845428467e-01 3.367414698004722595e-02 8.217863738536834717e-02 3.885521888732910156e-01 1.957931816577911377e-01 1.033351644873619080e-01 -4.416079521179199219e-01 7.911819964647293091e-02 -6.007413193583488464e-02 -1.072051674127578735e-01 7.692545186728239059e-03 3.275446593761444092e-03 -1.167639158666133881e-03 -2.883662581443786621e-01
-2.050492614507675171e-01 1.055286638438701630e-02 1.043570134788751602e-02 6.273814290761947632e-02 2.331336587667465210e-01 -2.918504476547241211e-01 -1.916179060935974121e-01 2.509668171405792236e-01 5.880807712674140930e-02 -1.489420533180236816e-01 2.376049607992172241e-01 -6.117933429777622223e-03 5.070682242512702942e-02 -4.104389995336532593e-02 2.177661508321762085e-01 2.440567165613174438e-01 1.137381121516227722e-01 8.355753868818283081e-02 -3.844608366489410400e-02 2.916312813758850098e-01 2.821334898471832275e-01 7.094151526689529419e-02 2.645895183086395264e-01 2.221922874450683594e-01 -2.063283324241638184e-01 6.456962972879409790e-02 -2.423887252807617188e-01 -2.386272139847278595e-02 -5.092751979827880859e-02 -1.365841478109359741e-01 -1.910302340984344482e-01 -2.166413664817810059e-01
-2.468141764402389526e-01 -8.118177205324172974e-02 -5.841289088129997253e-02 1.517366170883178711e-01 2.486090511083602905e-01 -1.423222273588180542e-01 -1.912860572338104248e-01 2.749724984169006348e-01 9.621889144182205200e-02 -2.052430659532546997e-01 3.586487472057342529e-01 2.820046385750174522e-03 -5.724413320422172546e-02 -9.232320636510848999e-02 2.088051140308380127e-01 -1.610801070928573608e-01 -5.871167872101068497e-03 4.422478005290031433e-02 -8.125685155391693115e-02 -1.237485703313723207e-04 9.086333960294723511e-02 2.710437774658203125e-01 2.773742973804473877e-01 7.109751552343368530e-02 -3.585911095142364502e-01 9.608338773250579834e-02 -8.147352188825607300e-02 -1.388920247554779053e-01 -4.242343828082084656e-02 -2.213330268859863281e-01 -5.925432592630386353e-02 -2.451014369726181030e-01
-3.921693563461303711e-01 1.932910680770874023e-01 8.916925638914108276e-02 4.266655817627906799e-02 9.639351069927215576e-02 -4.042865708470344543e-02 -9.264840930700302124e-02 8.800722658634185791e-02 -4.553172364830970764e-02 1.090112701058387756e-01 2.845518589019775391e-01 -3.684487044811248779e-01 1.644993573427200317e-01 -1.390713155269622803e-01 -5.374597012996673584e-02 3.939615562558174133e-02 -4.185334546491503716e-04 6.417279690504074097e-02 2.040761858224868774e-01 -1.797825098037719727e-01 8.806318044662475586e-02 -5.158095806837081909e-02 4.419884383678436279e-01 2.279354035854339600e-01 -1.070719063282012939e-01 6.946033984422683716e-02 6.995018571615219116e-02 -1.222094148397445679e-01 1.947056651115417480e-01 -1.817207336425781250e-01 1.806260496377944946e-01 -1.216789558529853821e-01
-1.064046695828437805e-01 2.275439649820327759e-01 -1.349055022001266479e-01 1.491775214672088623e-01 3.119432628154754639e-01 4.598670825362205505e-02 -5.731735005974769592e-02 2.314282655715942383e-01 -2.547046244144439697e-01 2.081804908812046051e-02 5.040801763534545898e-01 -1.740984469652175903e-01 -1.302569955587387085e-01 -1.038003265857696533e-01 3.392599895596504211e-02 -3.387894481420516968e-02 -2.421703487634658813e-01 -5.722075700759887695e-02 -1.841964200139045715e-02 9.007271379232406616e-02 1.942733526229858398e-01 2.493870258331298828e-01 5.899485573172569275e-02 1.838147193193435669e-01 -1.062068641185760498e-01 -2.308536022901535034e-01 -1.038223654031753540e-01 1.003113090991973877e-01 6.518391519784927368e-02 -7.678537815809249878e-02 1.741951555013656616e-01 1.641479432582855225e-01
-5.112352594733238220e-02 1.385068595409393311e-01 1.330213397741317749e-01 1.574563980102539062e-01 9.950922429561614990e-02 8.498061448335647583e-02 -4.639340564608573914e-02 3.234543800354003906e-01 -2.704643011093139648e-01 2.954527735710144043e-01 4.553771615028381348e-01 -3.482907637953758240e-02 -8.735030889511108398e-02 -2.094560563564300537e-01 2.209835220128297806e-03 3.766549378633499146e-02 -2.867170274257659912e-01 2.716890871524810791e-01 -9.502088278532028198e-02 1.897420138120651245e-01 2.277052961289882660e-02 2.117873542010784149e-02 1.348593384027481079e-01 -3.470748662948608398e-02 -3.087416291236877441e-02 -2.455554902553558350e-01 -2.288442701101303101e-01 1.613063155673444271e-03 1.696149073541164398e-02 -2.668906934559345245e-02 -7.447097450494766235e-02 -2.197400182485580444e-01
-2.429275810718536377e-01 5.021837726235389709e-02 -7.610806822776794434e-02 2.140854895114898682e-01 4.046064317226409912e-01 2.294258680194616318e-03 -2.706971168518066406e-01 2.080451250076293945e-01 1.408283412456512451e-01 -7.407299429178237915e-02 2.729431092739105225e-01 -1.446998268365859985e-01 2.967953309416770935e-02 -1.873821616172790527e-01 1.849945336580276489e-01 -3.998760506510734558e-02 9.132629632949829102e-02 -1.416094154119491577e-01 -1.629240810871124268e-01 7.907129824161529541e-02 2.584477961063385010e-01 2.096277326345443726e-01 4.636141285300254822e-02 1.570803970098495483e-01 -8.489046990871429443e-02 5.477879568934440613e-02 -1.290783435106277466e-01 -3.618461787700653076e-01 -4.888732358813285828e-02 -1.373163014650344849e-01 -4.171992186456918716e-03 -1.902117133140563965e-01
-9.220095723867416382e-02 2.830107510089874268e-01 -2.972713708877563477e-01 2.755054533481597900e-01 2.776917219161987305e-01 -2.234492152929306030e-01 8.778878301382064819e-02 1.655994653701782227e-01 -2.474011033773422241e-01 2.505567073822021484e-01 3.149928450584411621e-01 -1.661578714847564697e-01 2.234209924936294556e-01 -1.271449774503707886e-01 -8.034260571002960205e-02 1.107916310429573059e-01 9.520851075649261475e-02 5.883365869522094727e-02 -5.164827033877372742e-02 -1.166672483086585999e-01 1.943666040897369385e-01 2.015746980905532837e-01 -1.309187337756156921e-02 4.328677430748939514e-03 -1.571335643529891968e-01 -7.425941526889801025e-02 -6.953477859497070312e-03 -3.008996844291687012e-01 1.364863663911819458e-01 -3.241578117012977600e-02 3.259040415287017822e-02 -1.972556486725807190e-02
-9.865616261959075928e-02 9.310873597860336304e-02 -2.647533118724822998e-01 1.568349748849868774e-01 4.206788539886474609e-02 -2.049159258604049683e-01 2.455386705696582794e-02 2.252842932939529419e-01 -3.068722039461135864e-02 2.129492908716201782e-01 3.680085539817810059e-01 -1.665204912424087524e-01 2.038817107677459717e-01 -2.650261223316192627e-01 -1.091304719448089600e-01 4.717751219868659973e-02 -4.397601634263992310e-02 1.724907159805297852e-01 -1.866423785686492920e-01 4.464413970708847046e-02 2.545183002948760986e-01 9.372067451477050781e-02 1.227439492940902710e-01 2.890978753566741943e-01 -2.081318348646163940e-01 -1.975280493497848511e-01 -2.068814486265182495e-01 -2.286613732576370239e-01 1.527023762464523315e-01 -8.178521692752838135e-02 -1.789129152894020081e-02 8.904210478067398071e-02
-2.926990985870361328e-01 5.107979103922843933e-02 -8.616182953119277954e-02 2.685021162033081055e-01 7.955287396907806396e-02 -1.269984990358352661e-01 -1.492988318204879761e-01 4.586511477828025818e-02 -2.341981381177902222e-01 1.154164746403694153e-01 -1.274093147367238998e-02 -2.985394895076751709e-01 -4.096829146146774292e-02 3.079126961529254913e-02 2.868587337434291840e-02 2.132852226495742798e-01 -2.465540468692779541e-01 3.305121064186096191e-01 -3.245013207197189331e-02 2.704944610595703125e-01 1.537089049816131592e-01 -1.466329842805862427e-01 3.048487305641174316e-01 3.149843588471412659e-02 -2.333688139915466309e-01 3.231729939579963684e-02 2.864685058593750000e-01 -1.420716047286987305e-01 9.358222037553787231e-02 -1.362836658954620361e-01 -1.007377430796623230e-01 -2.046759240329265594e-02
-9.436634182929992676e-02 7.212536782026290894e-02 -1.019590273499488831e-01 4.209267348051071167e-02 2.088071554899215698e-01 -8.857363462448120117e-02 5.373990163207054138e-02 5.249062553048133850e-02 -6.527992337942123413e-02 4.331618919968605042e-02 4.704583585262298584e-01 -3.507819473743438721e-01 -7.512448821216821671e-03 -1.996174454689025879e-01 -4.423080012202262878e-02 6.815187633037567139e-02 -3.431260585784912109e-02 7.601017504930496216e-02 -1.801008731126785278e-01 -2.381378263235092163e-01 2.360012680292129517e-01 -2.038275599479675293e-01 6.953734904527664185e-02 2.675081193447113037e-01 -3.201582729816436768e-01 -2.491687685251235962e-01 -1.228726133704185486e-01 -1.772808581590652466e-01 1.006568446755409241e-01 -8.424838632345199585e-02 -1.464947611093521118e-01 -8.561284281313419342e-03
-1.134733408689498901e-01 5.508960410952568054e-02 1.548410058021545410e-01 1.741911172866821289e-01 5.598041415214538574e-02 1.256989687681198120e-01 2.585208415985107422e-01 8.909190446138381958e-02 -2.488465160131454468e-01 1.664429754018783569e-01 3.815779089927673340e-01 -9.995862096548080444e-02 9.660814702510833740e-02 -1.736532151699066162e-01 -1.998473145067691803e-02 -1.973307728767395020e-01 -3.691431134939193726e-02 5.717780068516731262e-02 -3.301939964294433594e-01 -6.904315203428268433e-03 2.090454250574111938e-01 2.329115420579910278e-01 -4.604663327336311340e-02 1.410254538059234619e-01 -1.267912834882736206e-01 8.240123838186264038e-02 -1.917259544134140015e-01 -7.067141681909561157e-02 2.078965753316879272e-01 -2.809477448463439941e-01 1.268652454018592834e-02 -3.023586571216583252e-01
-1.815336197614669800e-01 -1.399063915014266968e-01 6.422620266675949097e-02 1.520636826753616333e-01 1.595057398080825806e-01 1.458070613443851471e-02 -1.452364306896924973e-02 2.300592809915542603e-01 -1.056489795446395874e-01 -8.210106939077377319e-02 2.277113944292068481e-01 -2.561448216438293457e-01 7.529465854167938232e-02 -1.008602455258369446e-01 2.965502068400382996e-02 -2.496301755309104919e-02 -2.340779006481170654e-01 2.282133996486663818e-01 1.359762717038393021e-02 1.126863732933998108e-01 3.049335181713104248e-01 -5.415831506252288818e-02 -3.450402617454528809e-02 -2.876023761928081512e-02 -1.160210222005844116e-01 -4.413562119007110596e-01 4.584566503763198853e-02 3.627805039286613464e-02 1.231971904635429382e-01 -4.504844844341278076e-01 -1.280877888202667236e-01 -1.575892567634582520e-01
-1.696263551712036133e-01 -1.045166924595832825e-01 -6.357118487358093262e-02 2.557148635387420654e-01 2.099552154541015625e-01 2.993641607463359833e-02 -1.235478147864341736e-01 2.219264954328536987e-01 -8.793137222528457642e-02 -5.824735760688781738e-02 2.136975228786468506e-01 -3.253101408481597900e-01 -8.289991319179534912e-02 -8.563503623008728027e-02 -7.748128473758697510e-02 1.458480358123779297e-01 -2.034785896539688110e-01 3.167412877082824707e-01 -8.447209745645523071e-02 -8.142948150634765625e-02 2.240216135978698730e-01 -1.943341344594955444e-01 -1.622721552848815918e-01 1.205568611621856689e-01 -3.808848261833190918e-01 -2.001986652612686157e-01 -2.387804388999938965e-01 -1.976018771529197693e-02 1.331129670143127441e-01 1.492573767900466919e-01 -8.586551994085311890e-02 5.512234941124916077e-02
-4.767458438873291016e-01 2.536672055721282959e-01 1.452151238918304443e-01 2.370219379663467407e-01 1.367048174142837524e-01 1.132590696215629578e-01 -5.608766153454780579e-02 8.861742168664932251e-02 -1.167319267988204956e-01 6.976434588432312012e-02 1.869690716266632080e-01 -2.049997448921203613e-01 -4.258051887154579163e-02 1.696072369813919067e-01 1.687005460262298584e-01 1.327179558575153351e-02 1.476758271455764771e-01 2.117732912302017212e-02 -3.269807696342468262e-01 -5.922822281718254089e-02 7.450347393751144409e-02 9.756793081760406494e-02 3.239594101905822754e-01 7.869887351989746094e-02 -2.481205463409423828e-01 1.757041811943054199e-01 1.108315289020538330e-01 -1.884081512689590454e-01 2.994025312364101410e-02 7.752151787281036377e-02 -1.574254333972930908e-01 -5.561639368534088135e-02
-1.386310458183288574e-01 2.108165770769119263e-01 -1.895215958356857300e-01 2.001083046197891235e-01 1.294021755456924438e-01 -2.225432693958282471e-01 1.337839365005493164e-01 1.283952593803405762e-01 -2.472691051661968231e-02 2.670513689517974854e-01 2.287833243608474731e-01 -4.007166028022766113e-01 1.359349931590259075e-03 -1.993729621171951294e-01 1.911055110394954681e-02 9.603925049304962158e-02 -7.921263575553894043e-02 -3.151360526680946350e-02 6.496121734380722046e-02 -1.400612443685531616e-01 4.492436945438385010e-01 -1.149578988552093506e-01 9.853217005729675293e-02 1.996672451496124268e-01 -2.243815213441848755e-01 1.696285232901573181e-02 -6.836291402578353882e-02 -1.613267064094543457e-01 -9.169620275497436523e-02 -2.402038313448429108e-02 -1.644611507654190063e-01 -1.116040721535682678e-01
-3.245875239372253418e-01 -1.384605467319488525e-01 6.756322085857391357e-02 2.931888401508331299e-01 2.409109026193618774e-01 -7.808817178010940552e-02 9.989052265882492065e-02 3.754643797874450684e-01 -8.212203532457351685e-02 7.269556075334548950e-02 3.420311585068702698e-02 -7.731499522924423218e-02 2.086205221712589264e-02 8.371346443891525269e-02 1.940374076366424561e-01 9.940383583307266235e-02 -3.141060471534729004e-02 6.355717033147811890e-02 -2.037005126476287842e-01 -5.828748922795057297e-03 1.013444140553474426e-01 -1.708555221557617188e-01 4.136275053024291992e-01 -1.045780926942825317e-01 -7.941897213459014893e-02 2.111925780773162842e-01 2.989080250263214111e-01 -7.738887518644332886e-02 9.001410007476806641e-02 -2.934729866683483124e-02 -2.508010864257812500e-01 9.776650369167327881e-02
-2.776263654232025146e-01 3.246400058269500732e-01 3.971934691071510315e-02 2.510470747947692871e-01 2.468811571598052979e-01 3.383359173312783241e-03 -1.874684691429138184e-01 2.290706932544708252e-01 -1.829297095537185669e-01 1.490077972412109375e-01 1.032158955931663513e-01 -2.531047463417053223e-01 1.132994592189788818e-01 1.723560690879821777e-02 -2.961607091128826141e-02 -2.174017876386642456e-01 -1.442313492298126221e-01 -4.609927162528038025e-02 -2.900564372539520264e-01 2.069394737482070923e-01 9.815980494022369385e-02 4.973965231329202652e-03 3.469802066683769226e-02 -1.741652786731719971e-01 -9.238163381814956665e-02 1.106610968708992004e-01 -2.106949388980865479e-01 1.907276213169097900e-01 9.793198108673095703e-02 2.003359645605087280e-01 -2.055004090070724487e-01 -1.676504164934158325e-01
-2.635866105556488037e-01 7.031173259019851685e-02 -1.549579203128814697e-01 1.205586493015289307e-01 2.502020001411437988e-01 3.339866548776626587e-02 -1.880984902381896973e-01 8.909924328327178955e-02 3.123155608773231506e-02 8.433087915182113647e-02 2.989552915096282959e-01 -3.431271612644195557e-01 9.819489717483520508e-02 -5.112313083373010159e-04 -1.845389306545257568e-01 3.119241259992122650e-02 -1.566883176565170288e-01 3.465728759765625000e-01 -3.578213155269622803e-01 2.728928066790103912e-02 -3.928415104746818542e-02 -2.785828411579132080e-01 -6.446861475706100464e-02 -1.063144281506538391e-01 -9.272994473576545715e-03 -1.158624142408370972e-01 1.351024061441421509e-01 -1.646168977022171021e-01 2.019248008728027344e-01 7.071446627378463745e-02 -7.429788261651992798e-02 -2.047359496355056763e-01
-2.345292717218399048e-01 -4.362236335873603821e-02 -1.306929253041744232e-02 9.562092274427413940e-02 2.760416269302368164e-01 -1.634432524442672729e-01 -2.813181877136230469e-01 2.261700332164764404e-01 1.317010074853897095e-01 -1.095577403903007507e-01 3.453600108623504639e-01 -3.287674859166145325e-02 4.285476729273796082e-02 -1.651616990566253662e-01 3.533566892147064209e-01 -9.067813865840435028e-03 -1.630217768251895905e-02 -2.659396082162857056e-02 -2.680925726890563965e-01 7.705777138471603394e-02 1.086903735995292664e-01 1.581067442893981934e-01 1.900066882371902466e-01 8.838102966547012329e-02 -2.874017655849456787e-01 1.040221154689788818e-01 -1.593653708696365356e-01 -2.067845016717910767e-01 1.086845919489860535e-01 1.803470030426979065e-02 -2.576272562146186829e-02 -2.508475482463836670e-01
-2.098140716552734375e-01 1.572552174329757690e-01 6.266836076974868774e-02 2.199247181415557861e-01 5.777084454894065857e-02 -2.654785662889480591e-02 6.161784380674362183e-02 8.070252090692520142e-02 -1.101411730051040649e-01 2.401601374149322510e-01 3.645787835121154785e-01 -4.035417735576629639e-01 -1.311199963092803955e-01 -2.215864807367324829e-01 1.289387345314025879e-01 -4.833385348320007324e-03 -9.290113300085067749e-02 -6.772362440824508667e-02 5.336783081293106079e-02 -2.415817230939865112e-01 1.285806149244308472e-01 -6.010924465954303741e-03 1.666789175942540169e-03 3.112736642360687256e-01 -2.290282249450683594e-01 -5.714191868901252747e-02 -7.276540249586105347e-02 -1.879911571741104126e-01 5.184188485145568848e-02 1.820860952138900757e-01 -3.038598597049713135e-01 6.058887392282485962e-02
-4.291491508483886719e-01 8.983349055051803589e-02 1.510639190673828125e-01 1.173806115984916687e-01 -1.169456765055656433e-01 -3.621824458241462708e-02 -2.706201188266277313e-02 1.908145993947982788e-01 -8.072354644536972046e-02 4.091464355587959290e-02 1.896905303001403809e-01 -1.506029814481735229e-01 1.507184654474258423e-01 -8.183334022760391235e-02 8.838375099003314972e-03 6.502057611942291260e-02 -6.017841398715972900e-02 5.549079552292823792e-02 -3.677847087383270264e-01 -1.340671628713607788e-01 -6.105267629027366638e-02 -2.569008171558380127e-01 -9.017418324947357178e-02 3.002116680145263672e-01 -2.275216281414031982e-01 -5.810655280947685242e-02 3.226008713245391846e-01 -2.171947211027145386e-01 -7.337547838687896729e-02 -1.855121105909347534e-01 1.627233438193798065e-02 -2.099621444940567017e-01
-6.012987717986106873e-02 2.520714402198791504e-01 1.735691279172897339e-01 4.944823682308197021e-02 1.914943940937519073e-02 2.705263197422027588e-01 -7.460930943489074707e-02 4.214407205581665039e-01 -2.049627602100372314e-01 1.647472679615020752e-01 2.201103866100311279e-01 -2.047524899244308472e-01 7.573799043893814087e-02 -2.693679034709930420e-01 1.349012404680252075e-01 1.004153713583946228e-01 -4.825994744896888733e-02 2.913509309291839600e-01 1.009678542613983154e-01 -7.020759861916303635e-03 1.956883370876312256e-01 9.748911857604980469e-02 2.167229801416397095e-01 -4.339696606621146202e-04 1.251590400934219360e-01 -2.819719314575195312e-01 4.999038949608802795e-02 -1.640866398811340332e-01 -7.608161121606826782e-02 -1.375068426132202148e-01 -1.640172004699707031e-01 -9.498753398656845093e-02
-2.073353379964828491e-01 -9.705856442451477051e-03 8.844967931509017944e-02 1.027290225028991699e-01 7.281041890382766724e-02 -8.987121284008026123e-02 1.012103557586669922e-01 1.695752441883087158e-01 -3.116677701473236084e-02 5.962866917252540588e-02 3.017105460166931152e-01 -1.880102008581161499e-01 1.821664348244667053e-02 -1.883673965930938721e-01 1.516380459070205688e-01 -6.067737564444541931e-02 -1.302029639482498169e-01 4.058369621634483337e-02 -1.076697483658790588e-01 5.640557780861854553e-02 3.488740026950836182e-01 -3.815620765089988708e-02 -4.050078615546226501e-02 -1.494379788637161255e-01 -2.553366720676422119e-01 -4.016659259796142578e-01 1.754183471202850342e-01 9.570748358964920044e-02 2.002051919698715210e-01 -4.114095866680145264e-01 -1.175426393747329712e-01 -1.504479944705963135e-01
-4.874258935451507568e-01 3.489888012409210205e-01 -2.465975433588027954e-01 1.542372852563858032e-01 8.203547447919845581e-02 1.749108284711837769e-01 1.536884158849716187e-01 1.219014674425125122e-01 -1.196543965488672256e-02 -8.944247663021087646e-02 1.916034221649169922e-01 -1.929072588682174683e-01 -3.610269725322723389e-02 1.002410575747489929e-01 -9.132558852434158325e-02 1.969655230641365051e-02 -3.131031095981597900e-01 1.898601204156875610e-01 -2.753714919090270996e-01 -2.785067856311798096e-01 1.094920858740806580e-01 3.823884204030036926e-02 7.151567190885543823e-02 1.766024976968765259e-01 -8.552329987287521362e-02 1.963508315384387970e-02 4.318362101912498474e-03 -5.979746207594871521e-02 5.868448689579963684e-02 2.228535152971744537e-02 -8.302445709705352783e-02 -1.367992162704467773e-01
-1.671980321407318115e-01 2.181721180677413940e-01 -1.465918868780136108e-01 1.883849054574966431e-01 3.346541225910186768e-01 -6.896832585334777832e-02 1.029503941535949707e-01 2.104305475950241089e-01 -2.267670445144176483e-02 2.030780166387557983e-01 9.090827405452728271e-02 -3.158703744411468506e-01 1.194667816162109375e-01 -9.592547267675399780e-02 -6.226326152682304382e-02 1.246099695563316345e-01 -1.401158869266510010e-01 8.897849172353744507e-02 1.629046164453029633e-02 -2.688926160335540771e-01 2.435293942689895630e-01 -1.771373152732849121e-01 2.226583212614059448e-01 -7.187298964709043503e-03 -1.257360428571701050e-01 -2.245634198188781738e-01 -1.811977028846740723e-01 -3.141444325447082520e-01 6.564128678292036057e-03 -3.170887008309364319e-02 -1.578473895788192749e-01 -1.975175142288208008e-01
3.198234736919403076e-02 -6.619248539209365845e-03 6.615304201841354370e-02 4.563930034637451172e-01 -7.208459824323654175e-02 -1.813345104455947876e-01 4.202990792691707611e-03 1.671538800001144409e-01 -6.731929630041122437e-02 -3.434374630451202393e-01 1.695393770933151245e-01 -1.251813024282455444e-01 3.072262704372406006e-01 2.433278560638427734e-01 8.356463164091110229e-02 -1.084989085793495178e-01 1.698137074708938599e-02 8.184919506311416626e-02 -1.362649351358413696e-01 -6.957492977380752563e-02 2.596288621425628662e-01 9.890384227037429810e-02 6.999672204256057739e-02 1.941650062799453735e-01 -1.341604143381118774e-01 -1.139022707939147949e-01 1.487627327442169189e-01 -2.091795653104782104e-01 2.698661684989929199e-01 -2.159537971019744873e-01 2.461615018546581268e-02 -1.177521795034408569e-01
-1.792877353727817535e-02 9.149760752916336060e-02 3.669667616486549377e-02 5.034121498465538025e-02 7.892055809497833252e-02 -7.845382392406463623e-02 -1.270776987075805664e-01 2.374097257852554321e-01 -5.885484814643859863e-02 2.286469936370849609e-01 2.473883181810379028e-01 -4.300144314765930176e-01 -6.505952775478363037e-02 -2.923736162483692169e-02 6.542902439832687378e-02 1.164843589067459106e-01 -1.399041563272476196e-01 -1.410995274782180786e-01 -2.544233798980712891e-01 -3.353364020586013794e-02 1.792473793029785156e-01 -4.716050252318382263e-02 2.119577676057815552e-01 1.674747616052627563e-01 -7.642701268196105957e-02 -4.204767346382141113e-01 -1.691607832908630371e-01 -2.307913601398468018e-01 2.608374655246734619e-01 1.105433180928230286e-01 -1.150133386254310608e-01 -8.405339717864990234e-02
-3.227500617504119873e-01 1.859462261199951172e-01 1.342009603977203369e-01 -2.411149442195892334e-02 1.624074876308441162e-01 -3.016870468854904175e-02 3.003906309604644775e-01 -5.512361973524093628e-02 -2.944904267787933350e-01 8.142376691102981567e-02 2.589278519153594971e-01 -3.411380052566528320e-01 1.288860011845827103e-02 -1.589108109474182129e-01 -3.495452180504798889e-02 -1.349606215953826904e-01 -6.517376005649566650e-02 -5.454766005277633667e-02 2.061246708035469055e-02 -5.668037757277488708e-02 3.364251852035522461e-01 1.602543741464614868e-01 3.917444497346878052e-02 3.752274811267852783e-02 -5.461680889129638672e-02 -3.135642409324645996e-01 2.235546261072158813e-01 -5.893507599830627441e-02 1.108850762248039246e-01 -2.081622332334518433e-01 -1.933770030736923218e-01 5.801788065582513809e-03
-1.062165945768356323e-01 2.245808690786361694e-01 1.840066462755203247e-01 1.360901296138763428e-01 1.765077710151672363e-01 2.978178858757019043e-02 -3.355629742145538330e-02 2.909188270568847656e-01 -1.430134326219558716e-01 1.221420019865036011e-01 1.329576969146728516e-01 -2.671059966087341309e-01 -1.372676715254783630e-02 3.780683875083923340e-01 -4.976127669215202332e-02 -1.470943540334701538e-01 -3.478114008903503418e-01 -9.467875957489013672e-02 -3.075353503227233887e-01 -3.920347616076469421e-02 -5.705364421010017395e-02 1.356234550476074219e-01 1.406326740980148315e-01 -7.108546793460845947e-02 -1.636560261249542236e-01 -3.607595562934875488e-01 1.204149425029754639e-01 -7.335321605205535889e-02 -2.808191813528537750e-02 -1.417973339557647705e-01 -3.631837666034698486e-02 -7.008811086416244507e-02
-3.140494227409362793e-01 2.563759982585906982e-01 2.210878394544124603e-02 -1.508568879216909409e-02 4.713780060410499573e-02 -4.722165316343307495e-02 -5.795765668153762817e-03 8.881726861000061035e-02 -1.917936354875564575e-01 -2.314934507012367249e-02 2.828379571437835693e-01 -2.199236899614334106e-01 1.851822584867477417e-01 -4.280865192413330078e-02 3.938671946525573730e-02 -6.815399229526519775e-02 -2.291739881038665771e-01 -2.586542367935180664e-01 1.373083144426345825e-01 -1.539444774389266968e-01 2.146366834640502930e-01 -8.231022953987121582e-02 3.695927858352661133e-01 2.065928280353546143e-01 -2.276191115379333496e-01 -2.237692242488265038e-03 -1.151852495968341827e-02 -9.969411045312881470e-02 1.025920212268829346e-01 -2.093781381845474243e-01 -2.365937978029251099e-01 2.195946872234344482e-01
-2.615291178226470947e-01 7.359281927347183228e-02 1.820213794708251953e-01 -4.605213180184364319e-02 1.298678070306777954e-01 -3.109213896095752716e-02 -1.434814371168613434e-02 1.522105634212493896e-01 -1.721495687961578369e-01 -5.299727991223335266e-02 1.448681801557540894e-01 -2.931784987449645996e-01 8.562409877777099609e-02 -2.640063166618347168e-01 2.554125189781188965e-01 3.623916581273078918e-02 7.073952257633209229e-02 3.821416497230529785e-01 -2.964935451745986938e-02 -5.533765256404876709e-02 2.748458385467529297e-01 -4.796392749994993210e-03 -1.116554439067840576e-01 1.318518221378326416e-01 -1.649986356496810913e-01 -3.891133368015289307e-01 3.733988478779792786e-02 1.949912309646606445e-01 1.980572566390037537e-02 -2.674618363380432129e-01 -9.922967106103897095e-02 -8.091019839048385620e-02
4.727146774530410767e-02 3.323653638362884521e-01 4.004728421568870544e-02 -4.839656129479408264e-02 2.022661268711090088e-01 -2.944375574588775635e-02 -1.679595857858657837e-01 1.171177402138710022e-01 -1.402290724217891693e-02 2.154139280319213867e-01 1.975162327289581299e-01 -3.813078105449676514e-01 1.240129098296165466e-01 -2.206000685691833496e-02 6.148697063326835632e-02 1.627321094274520874e-01 -1.088464632630348206e-01 4.372684657573699951e-02 -1.494913101196289062e-01 -1.379974931478500366e-01 1.600224971771240234e-01 -1.819242089986801147e-01 2.633529305458068848e-01 3.015108704566955566e-01 -2.508037984371185303e-01 -3.203374743461608887e-01 -2.223282009363174438e-01 -1.129056513309478760e-01 1.178530678153038025e-01 4.554492607712745667e-02 -6.547242868691682816e-03 -6.848610937595367432e-02
-2.696240693330764771e-02 -6.506569683551788330e-02 1.350042372941970825e-01 2.477038502693176270e-01 1.809833347797393799e-01 -8.240862935781478882e-02 -1.738043427467346191e-01 3.140794336795806885e-01 -2.126850634813308716e-01 -2.602195441722869873e-01 1.352108120918273926e-01 1.428419817239046097e-02 8.190308511257171631e-02 -7.171352859586477280e-03 -6.976957619190216064e-02 -1.844096630811691284e-01 -1.983943581581115723e-01 1.225934624671936035e-01 -1.109200045466423035e-01 -1.099726259708404541e-01 3.754899203777313232e-01 -3.821903839707374573e-02 6.773687899112701416e-02 9.973767399787902832e-02 1.678429245948791504e-01 -7.016004621982574463e-02 1.566934026777744293e-02 -2.137433886528015137e-01 3.906333744525909424e-01 -2.932011783123016357e-01 -1.223524659872055054e-01 -4.066930711269378662e-02
-4.756585061550140381e-01 -2.086073458194732666e-01 2.517863512039184570e-01 3.299328684806823730e-01 1.096800789237022400e-01 -1.663775742053985596e-01 -6.287511903792619705e-03 -8.407659083604812622e-02 -2.237918376922607422e-01 -9.246683120727539062e-02 2.860588133335113525e-01 -1.752849966287612915e-01 1.363773047924041748e-01 1.455549150705337524e-02 1.247642212547361851e-03 -1.210752725601196289e-01 1.638646610081195831e-02 -1.171957328915596008e-01 -3.308675587177276611e-01 -3.491039574146270752e-02 1.135053932666778564e-01 3.813536604866385460e-03 1.688033640384674072e-01 3.427391871809959412e-02 -4.310385510325431824e-02 1.623364165425300598e-02 2.013993822038173676e-02 -1.084942445158958435e-01 9.350156784057617188e-02 9.263752400875091553e-02 5.722517147660255432e-02 -3.230197131633758545e-01
-1.568214148283004761e-01 2.024105787277221680e-01 1.000213474035263062e-01 -2.473012171685695648e-02 1.735792011022567749e-01 1.768782436847686768e-01 -1.350088566541671753e-01 6.265762448310852051e-02 -5.732551962137222290e-02 2.207458019256591797e-02 1.194635853171348572e-01 -9.109110385179519653e-02 4.585950449109077454e-02 -2.196284011006355286e-02 1.839622706174850464e-01 1.160161942243576050e-01 -2.163098752498626709e-01 1.988808251917362213e-02 -2.791540324687957764e-01 -5.496648326516151428e-02 1.015894263982772827e-01 5.592015385627746582e-02 -2.888129651546478271e-01 4.052551090717315674e-01 -1.088218688964843750e-01 -5.499365180730819702e-02 2.835199832916259766e-01 -3.722575902938842773e-01 2.619320154190063477e-01 1.412758380174636841e-01 -5.945399776101112366e-02 -2.210620343685150146e-01
-3.099487721920013428e-01 1.240937411785125732e-02 1.606178469955921173e-02 -9.249000251293182373e-02 1.149657145142555237e-01 -1.445904821157455444e-01 -1.782553642988204956e-01 3.921502232551574707e-01 -1.642089039087295532e-01 -8.606335520744323730e-02 3.719178140163421631e-01 -4.456297457218170166e-01 -1.657979935407638550e-01 -7.382425665855407715e-02 -1.884216815233230591e-01 9.866769611835479736e-02 -6.578738987445831299e-02 3.692263364791870117e-02 -9.541592001914978027e-02 9.458208084106445312e-02 2.255562320351600647e-02 -1.021854653954505920e-01 -9.955441206693649292e-02 -1.810866966843605042e-02 4.689835011959075928e-02 6.221232935786247253e-02 2.640292793512344360e-02 4.936347529292106628e-02 3.209787905216217041e-01 -1.454716473817825317e-01 -1.147214695811271667e-01 -1.853185892105102539e-01
-3.720187246799468994e-01 7.117456942796707153e-02 1.343697607517242432e-01 8.999795466661453247e-02 -1.015026122331619263e-01 -6.244666874408721924e-02 1.471719704568386078e-02 3.110370039939880371e-01 3.145422413945198059e-02 -2.133495919406414032e-02 5.533005669713020325e-02 -8.657349646091461182e-02 7.140485197305679321e-02 1.651640236377716064e-01 1.756940782070159912e-01 5.260406062006950378e-02 1.993291825056076050e-01 1.420212537050247192e-01 -1.705034077167510986e-01 -9.038034826517105103e-02 2.217366397380828857e-01 -2.566937208175659180e-01 1.671352982521057129e-01 -5.508788675069808960e-02 -8.308923989534378052e-02 -3.157272338867187500e-01 2.742158770561218262e-01 -3.987922668457031250e-01 1.496227532625198364e-01 -6.390835344791412354e-02 -5.872271209955215454e-02 -1.652198731899261475e-01
1.329297106713056564e-02 2.066965401172637939e-01 2.506715953350067139e-01 -5.861402302980422974e-02 2.756739556789398193e-01 -8.672756701707839966e-02 6.793870031833648682e-02 2.813449203968048096e-01 -4.080851376056671143e-02 -6.569514423608779907e-02 2.792611718177795410e-01 -3.394361436367034912e-01 1.490919664502143860e-02 7.837297767400741577e-02 -2.773601328954100609e-03 -1.343079060316085815e-01 -3.131066262722015381e-01 4.008494317531585693e-02 -2.767004370689392090e-01 -1.260926723480224609e-01 -1.287430617958307266e-02 1.620345860719680786e-01 2.030871659517288208e-01 -2.002163529396057129e-01 -1.802541166543960571e-01 -8.823453634977340698e-02 -6.320111453533172607e-02 -6.899508833885192871e-02 2.517154440283775330e-02 -3.616915345191955566e-01 -1.293085515499114990e-01 5.366725474596023560e-02
-3.853794336318969727e-01 4.652892053127288818e-02 6.606569886207580566e-02 2.771168053150177002e-01 1.437224894762039185e-01 -2.619480155408382416e-02 2.149345427751541138e-01 -2.196197165176272392e-03 4.435689188539981842e-03 2.962848544120788574e-01 1.865709424018859863e-01 -1.907239705324172974e-01 -2.248133905231952667e-02 -1.395098716020584106e-01 3.879921138286590576e-02 2.159729897975921631e-01 -5.087011680006980896e-02 5.627765506505966187e-02 1.798676997423171997e-01 -2.322798408567905426e-02 3.803806900978088379e-01 -7.969920337200164795e-02 1.413162052631378174e-01 1.851377636194229126e-01 -8.426213264465332031e-02 -1.271458417177200317e-01 -7.295661419630050659e-02 -3.580258786678314209e-01 -1.502982620149850845e-02 -2.380534708499908447e-01 -9.146446734666824341e-02 -8.684145659208297729e-02
-1.462787836790084839e-01 1.838937997817993164e-01 1.088550984859466553e-01 6.484913825988769531e-02 1.730044931173324585e-01 3.071752786636352539e-01 2.048733532428741455e-01 3.231459259986877441e-01 -2.046482115983963013e-01 3.411085158586502075e-02 3.545012474060058594e-01 -5.865865200757980347e-02 5.314652994275093079e-02 1.275853961706161499e-01 7.052593678236007690e-02 -8.700389415025711060e-03 -2.677759528160095215e-01 2.467327564954757690e-02 -2.277710139751434326e-01 -1.243724897503852844e-01 2.988123595714569092e-01 1.327505260705947876e-01 6.163104623556137085e-02 1.358545720577239990e-01 -1.626503318548202515e-01 -5.650886520743370056e-02 -3.923783823847770691e-02 1.776582002639770508e-02 9.096987545490264893e-02 -2.777061462402343750e-01 2.014561593532562256e-01 1.882202476263046265e-01
-2.589516807347536087e-03 -4.984749853610992432e-02 2.584540247917175293e-01 2.059291452169418335e-01 3.349704444408416748e-01 -9.614583104848861694e-02 -3.003890812397003174e-01 1.648538857698440552e-01 9.696499258279800415e-02 -1.297424435615539551e-01 2.926709651947021484e-01 -3.118348419666290283e-01 1.034129336476325989e-01 -2.432831749320030212e-02 1.210147291421890259e-01 1.600341945886611938e-01 2.583314478397369385e-01 -2.297286503016948700e-02 -2.151190042495727539e-01 1.238102838397026062e-01 1.137775555253028870e-01 -1.872863247990608215e-02 2.379358112812042236e-01 1.488249301910400391e-01 -2.038754969835281372e-01 -3.156402334570884705e-02 1.734793484210968018e-01 -3.465794958174228668e-03 4.211629554629325867e-02 1.953072100877761841e-02 1.498075872659683228e-01 -2.656629979610443115e-01
-4.827619493007659912e-01 4.777640700340270996e-01 1.167514398694038391e-01 3.724998235702514648e-01 -5.478871613740921021e-02 -7.969855517148971558e-02 1.859767129644751549e-03 2.382529377937316895e-01 7.736042141914367676e-02 1.079733893275260925e-01 2.040266841650009155e-01 -8.566652983427047729e-02 -1.345959492027759552e-03 8.556624501943588257e-02 6.567955762147903442e-02 -1.122325062751770020e-01 3.218874707818031311e-02 2.153910249471664429e-01 -2.469777464866638184e-01 8.148811757564544678e-02 7.314465939998626709e-02 -1.292595565319061279e-01 1.731803826987743378e-02 4.190659523010253906e-02 -1.397403925657272339e-01 1.054829731583595276e-01 1.991893053054809570e-01 -2.429424971342086792e-02 -1.109660938382148743e-01 2.025463245809078217e-02 -6.961121410131454468e-02 4.074402153491973877e-02
-3.348398804664611816e-01 2.640166878700256348e-01 1.282337754964828491e-01 2.149079591035842896e-01 8.164288848638534546e-02 8.123138546943664551e-02 -1.328643858432769775e-01 3.565818071365356445e-01 -1.033894810825586319e-02 3.289631307125091553e-01 3.626559376716613770e-01 -1.266292780637741089e-01 -4.036624357104301453e-02 1.056701391935348511e-01 3.304571658372879028e-02 2.245527133345603943e-02 -4.440683126449584961e-02 9.210979938507080078e-02 -2.089437693357467651e-01 1.512639876455068588e-02 -5.023245140910148621e-02 -1.772440224885940552e-01 2.970330230891704559e-02 -9.707167744636535645e-02 6.378537416458129883e-02 -1.350123062729835510e-02 2.789781689643859863e-01 -9.415315091609954834e-02 6.673631817102432251e-02 1.437207162380218506e-01 -2.579608857631683350e-01 -2.145381569862365723e-01
-4.976808130741119385e-01 1.572549343109130859e-02 1.390730217099189758e-02 2.229383885860443115e-01 3.479413688182830811e-01 -3.293954730033874512e-01 -4.156174883246421814e-02 -8.178178220987319946e-02 -7.589405775070190430e-02 -6.478418409824371338e-02 2.611671388149261475e-01 -9.367084503173828125e-02 -1.306584943085908890e-02 -4.226490482687950134e-02 -3.708121553063392639e-02 -2.033119499683380127e-01 9.028896689414978027e-02 -2.579360082745552063e-02 -2.909455895423889160e-01 -5.997929349541664124e-02 7.340339571237564087e-02 1.901493817567825317e-01 5.201933160424232483e-02 1.238496880978345871e-02 -1.946100890636444092e-01 -3.358938172459602356e-02 -2.360203564167022705e-01 -1.984571665525436401e-01 7.296911627054214478e-02 -3.090677224099636078e-02 -1.251942813396453857e-01 -1.872700303792953491e-01
-2.887445688247680664e-01 2.971878647804260254e-01 7.829023152589797974e-02 3.846916556358337402e-01 2.012154310941696167e-01 3.195070624351501465e-01 -5.235833674669265747e-02 1.217508986592292786e-01 -2.762646675109863281e-01 -2.766347490251064301e-02 1.434312164783477783e-01 -6.289847195148468018e-02 1.176400482654571533e-02 1.485322266817092896e-01 2.858222424983978271e-01 -2.880396880209445953e-02 1.019715592265129089e-01 8.674897998571395874e-02 -2.266375124454498291e-01 -2.329707518219947815e-02 -5.751645937561988831e-02 1.485195159912109375e-01 4.161132872104644775e-01 3.481270372867584229e-02 -2.765888813883066177e-03 1.431460212916135788e-02 1.133040338754653931e-01 -6.625722348690032959e-02 9.551511704921722412e-02 6.276285648345947266e-02 -7.444009184837341309e-02 4.591571539640426636e-02
-2.856158614158630371e-01 2.463530562818050385e-02 4.213573783636093140e-02 4.577020928263664246e-02 1.664887368679046631e-01 -2.541686594486236572e-01 -2.811090052127838135e-01 3.396758437156677246e-01 6.577533483505249023e-02 -2.049328945577144623e-02 7.559622079133987427e-02 -1.539117749780416489e-02 1.384750939905643463e-03 -8.201893419027328491e-02 2.468897700309753418e-01 2.173265516757965088e-01 4.800762236118316650e-02 3.765742108225822449e-02 -1.944015771150588989e-01 2.437660396099090576e-01 2.852674424648284912e-01 1.667652875185012817e-01 2.406082004308700562e-01 1.875021457672119141e-01 -2.109150737524032593e-01 -5.732055753469467163e-02 -8.499578386545181274e-02 -2.021973878145217896e-01 -1.050458922982215881e-01 -5.547200143337249756e-02 -4.777133092284202576e-02 -2.935383915901184082e-01
-1.743454337120056152e-01 9.227409958839416504e-02 6.150203943252563477e-02 1.383715420961380005e-01 2.645262479782104492e-01 -2.745489180088043213e-01 -3.324935138225555420e-01 2.872597575187683105e-01 1.547508835792541504e-01 -3.419305756688117981e-02 1.788281947374343872e-01 2.652504853904247284e-02 6.365514546632766724e-02 -6.104520335793495178e-02 1.813405752182006836e-01 2.014199942350387573e-01 6.321635097265243530e-02 1.374244689941406250e-01 -1.664513498544692993e-01 3.055087327957153320e-01 2.291518747806549072e-01 5.894154682755470276e-02 2.715428173542022705e-01 1.519991457462310791e-01 -2.518661320209503174e-01 1.995871402323246002e-02 -1.470713168382644653e-01 -8.779318630695343018e-02 2.966129593551158905e-02 -1.776431500911712646e-01 -1.176961809396743774e-01 -1.565136313438415527e-01
-3.042558729648590088e-01 -9.449953585863113403e-02 1.805659830570220947e-01 2.073056399822235107e-01 2.695355117321014404e-01 -6.637205183506011963e-02 -9.002925455570220947e-02 -3.191097825765609741e-02 -1.785280853509902954e-01 -1.323841661214828491e-01 7.205314189195632935e-02 -6.754358299076557159e-03 1.828977763652801514e-01 1.172562167048454285e-01 4.327879846096038818e-02 -3.326696753501892090e-01 -3.077153488993644714e-02 2.192722111940383911e-01 -1.408774033188819885e-02 -4.080203548073768616e-02 1.521102637052536011e-01 8.348440378904342651e-02 1.598139703273773193e-01 -9.750385582447052002e-02 -4.579206407070159912e-01 -2.531285881996154785e-01 8.166449517011642456e-02 -4.011328518390655518e-02 -1.958496421575546265e-01 2.053236216306686401e-01 -1.214787214994430542e-01 -1.702989041805267334e-01
-4.002451598644256592e-01 3.347374200820922852e-01 -2.237586304545402527e-02 1.438556164503097534e-01 1.844727993011474609e-01 -1.471467167139053345e-01 -1.875716596841812134e-01 2.480026334524154663e-01 6.623827666044235229e-02 -1.124209240078926086e-01 1.541455835103988647e-01 -1.987113803625106812e-01 6.331765651702880859e-02 1.227407529950141907e-01 -1.786722093820571899e-01 1.267390549182891846e-01 2.305504083633422852e-01 -1.121936962008476257e-01 -2.543304264545440674e-01 -1.662745326757431030e-02 4.207382909953594208e-03 -2.734151668846607208e-03 2.956108748912811279e-01 -1.041524857282638550e-02 -1.338314861059188843e-01 1.488405019044876099e-01 1.878314763307571411e-01 -1.294930726289749146e-01 2.107162475585937500e-01 1.688227504491806030e-01 -1.511978954076766968e-01 -2.751930803060531616e-02
-4.838226139545440674e-01 2.766368212178349495e-03 5.214366130530834198e-03 2.177286744117736816e-01 9.897767752408981323e-02 -1.641711741685867310e-01 2.442687153816223145e-01 1.747075021266937256e-01 -5.499795079231262207e-02 1.334544867277145386e-01 2.570200860500335693e-01 1.332286279648542404e-02 -3.115895204246044159e-02 2.003931701183319092e-01 5.003581196069717407e-02 1.696784198284149170e-01 -9.147857874631881714e-02 -3.660458838567137718e-03 -2.155109196901321411e-01 6.279164552688598633e-02 1.239470615983009338e-01 -3.646639287471771240e-01 3.204568102955818176e-02 1.708697974681854248e-01 -2.401269823312759399e-01 2.125305384397506714e-01 1.885905116796493530e-01 -7.786606997251510620e-02 -2.905697375535964966e-02 -5.138576030731201172e-02 -1.448930948972702026e-01 -1.605242937803268433e-01
-4.191739559173583984e-01 5.587192624807357788e-02 -8.771839551627635956e-03 2.720614969730377197e-01 1.536987870931625366e-01 -1.553385704755783081e-01 8.767819404602050781e-02 2.900374829769134521e-01 -8.593309670686721802e-02 1.212995201349258423e-01 1.790256053209304810e-01 -4.227973893284797668e-02 6.076114997267723083e-02 1.723965406417846680e-01 1.028173640370368958e-01 1.425008326768875122e-01 -1.479421257972717285e-01 7.799554150551557541e-03 -3.110740184783935547e-01 -2.359032258391380310e-02 1.439762301743030548e-02 -3.563899993896484375e-01 1.920596659183502197e-01 1.022637486457824707e-01 -1.540024578571319580e-01 2.050105780363082886e-01 2.013172209262847900e-01 -1.153003349900245667e-01 2.429920434951782227e-02 -5.123046503285877407e-05 -2.485149651765823364e-01 -1.073892861604690552e-01
-8.608564734458923340e-02 1.071542650461196899e-01 2.117102295160293579e-01 6.211596354842185974e-02 3.219340145587921143e-01 -2.630886733531951904e-01 -3.007031679153442383e-01 1.198244616389274597e-01 -8.484414964914321899e-02 3.989613428711891174e-02 1.886289268732070923e-01 6.706698983907699585e-02 9.676602482795715332e-02 -7.767502963542938232e-02 7.052802830003201962e-04 1.617290526628494263e-01 7.807307690382003784e-02 1.057893559336662292e-01 -2.770161628723144531e-01 2.343093752861022949e-01 1.325758993625640869e-01 9.011407196521759033e-02 4.523496627807617188e-01 2.168571501970291138e-01 -1.223539710044860840e-01 1.467614918947219849e-01 -7.520817220211029053e-03 -1.899019815027713776e-02 -8.564504794776439667e-03 -1.820714771747589111e-01 -1.181176826357841492e-01 -2.323699444532394409e-01
-4.385346472263336182e-01 -1.506264694035053253e-02 -9.727831184864044189e-02 3.633734583854675293e-01 1.688184589147567749e-01 -2.770160138607025146e-01 7.006944622844457626e-03 8.566039800643920898e-02 -1.820486187934875488e-01 -1.166452988982200623e-01 3.238229453563690186e-01 -2.775058522820472717e-02 1.730183809995651245e-01 2.740477211773395538e-02 -5.455492809414863586e-02 -1.556672900915145874e-01 1.718275099992752075e-01 5.479260161519050598e-02 -3.531314432621002197e-01 -1.172569766640663147e-02 1.172711104154586792e-01 1.315972506999969482e-01 3.445412591099739075e-02 9.359648823738098145e-02 4.383693262934684753e-02 -5.358463525772094727e-02 -2.164932489395141602e-01 -2.257210612297058105e-01 -2.884445153176784515e-02 -1.463234424591064453e-01 -9.235939383506774902e-02 -1.062523350119590759e-01
-1.994381695985794067e-01 8.670716732740402222e-02 4.000045657157897949e-01 2.060400545597076416e-01 -8.098371326923370361e-03 1.411372572183609009e-01 2.951601445674896240e-01 1.215231791138648987e-01 -1.191066876053810120e-01 -3.182408213615417480e-01 3.210539221763610840e-01 -8.069424331188201904e-02 6.195282563567161560e-02 -2.808558940887451172e-01 -6.720699369907379150e-03 1.078172773122787476e-01 -1.767144948244094849e-01 -2.857077866792678833e-02 -2.456303983926773071e-01 -1.553640961647033691e-01 1.265320032835006714e-01 1.013557612895965576e-01 -1.034239456057548523e-01 -3.777463734149932861e-02 -2.824834920465946198e-02 -1.192891746759414673e-01 -4.687592387199401855e-02 -4.276155307888984680e-02 1.058149114251136780e-01 3.025196492671966553e-01 -1.519121229648590088e-01 -9.575658291578292847e-02
-1.856987476348876953e-01 1.312280148267745972e-01 -1.231116503477096558e-01 4.341576248407363892e-02 -1.634222269058227539e-02 -9.634911268949508667e-02 1.403363235294818878e-02 1.934207975864410400e-01 -2.663791775703430176e-01 7.783455401659011841e-02 3.018978536128997803e-01 -4.700218886137008667e-02 7.869112491607666016e-02 -2.285382151603698730e-01 2.759448289871215820e-01 7.201053947210311890e-02 -2.335076183080673218e-01 3.721011057496070862e-02 -4.925717413425445557e-01 -6.123997643589973450e-02 1.259100884199142456e-01 7.206100970506668091e-02 1.544641107320785522e-01 -1.158113963901996613e-02 -9.277949109673500061e-03 -1.694076806306838989e-01 -3.223643004894256592e-01 -1.942493952810764313e-02 -2.021343111991882324e-01 6.264859437942504883e-02 -1.786170601844787598e-01 -1.299189627170562744e-01
-1.316290199756622314e-01 -6.740347295999526978e-02 3.267267644405364990e-01 3.030655980110168457e-01 2.080336399376392365e-02 -1.676358282566070557e-01 -3.583956062793731689e-01 1.666450053453445435e-01 -7.363247871398925781e-02 -9.208010137081146240e-02 2.739419639110565186e-01 -2.289746403694152832e-01 8.275595307350158691e-02 1.110532060265541077e-01 1.277371048927307129e-01 -1.788482069969177246e-01 7.428982108831405640e-02 -4.418544843792915344e-02 -1.641693413257598877e-01 4.964509606361389160e-02 2.456611990928649902e-01 -1.309773176908493042e-01 2.624885737895965576e-01 -1.157771795988082886e-02 5.246494710445404053e-02 -1.279382109642028809e-01 2.833755612373352051e-01 9.364544413983821869e-03 1.854512691497802734e-01 1.063802186399698257e-02 1.729080528020858765e-01 -1.964207440614700317e-01
-2.218148559331893921e-01 2.500199899077415466e-02 8.468868583440780640e-02 5.316695943474769592e-02 1.922210305929183960e-01 -2.660565674304962158e-01 -2.594508528709411621e-01 3.439373672008514404e-01 5.185846239328384399e-02 -9.258700907230377197e-02 2.252880781888961792e-01 -2.469039522111415863e-03 1.036852225661277771e-01 -3.793958202004432678e-02 2.787246108055114746e-01 2.974215745925903320e-01 1.621646285057067871e-01 6.859384477138519287e-02 -5.369940027594566345e-02 2.234022468328475952e-01 2.586590945720672607e-01 5.183658748865127563e-02 2.327771633863449097e-01 1.924354434013366699e-01 -2.456668466329574585e-01 3.776130825281143188e-02 -2.484190762042999268e-01 -8.063528686761856079e-02 7.195472717285156250e-02 -2.355728670954704285e-02 -3.038306906819343567e-02 -1.588127464056015015e-01
-3.140521943569183350e-01 -1.584059000015258789e-02 -1.035846024751663208e-01 3.857842981815338135e-01 2.257020622491836548e-01 8.106511086225509644e-02 5.917141586542129517e-02 1.308460086584091187e-01 -2.004107087850570679e-01 -5.450015421956777573e-03 3.193287253379821777e-01 -3.630354106426239014e-01 -1.453850138932466507e-02 1.279310286045074463e-01 1.595735251903533936e-01 1.809398829936981201e-01 2.210928946733474731e-01 -8.000114560127258301e-02 -3.015460968017578125e-01 9.638378769159317017e-02 9.383948147296905518e-02 3.684270381927490234e-02 3.065266311168670654e-01 -4.309901222586631775e-02 8.205959573388099670e-03 -1.090292539447546005e-02 1.298160552978515625e-01 3.345926105976104736e-02 -8.084356668405234814e-04 5.996402353048324585e-03 -1.812528446316719055e-02 -1.862289458513259888e-01
-2.360191196203231812e-01 -4.336432088166475296e-03 -3.313715755939483643e-02 -4.142300039529800415e-02 1.176684722304344177e-01 1.985492110252380371e-01 4.320379346609115601e-02 1.905439347028732300e-01 4.501339048147201538e-02 -2.766700983047485352e-01 2.546878457069396973e-01 -6.111624091863632202e-02 3.097780346870422363e-01 2.406473010778427124e-01 1.098598986864089966e-01 7.266244292259216309e-02 -5.685456097126007080e-02 1.161643564701080322e-01 -1.654663234949111938e-01 -7.962477952241897583e-02 1.610668301582336426e-01 -1.467740833759307861e-01 -1.974290609359741211e-02 3.124619126319885254e-01 -4.435107856988906860e-02 -1.529500931501388550e-01 -3.569625318050384521e-01 -6.760943681001663208e-02 2.160505503416061401e-01 -1.489005684852600098e-01 8.667127229273319244e-03 -3.307465314865112305e-01
-4.769926369190216064e-01 1.544324401766061783e-02 -4.269151389598846436e-02 7.648688554763793945e-02 -4.928193986415863037e-02 -1.493491511791944504e-02 -4.390685260295867920e-02 6.684923917055130005e-02 -1.318080127239227295e-01 1.211861521005630493e-01 8.172556757926940918e-02 -4.127621054649353027e-01 9.145038574934005737e-02 -1.984588205814361572e-01 6.220843642950057983e-02 1.309832464903593063e-02 -2.184344828128814697e-01 -9.248920530080795288e-02 -2.059336192905902863e-02 -5.631608888506889343e-02 3.410744965076446533e-01 -1.236270926892757416e-02 2.351021915674209595e-01 -2.828507870435714722e-02 8.038416504859924316e-03 -1.311183571815490723e-01 1.740317195653915405e-01 -2.703254520893096924e-01 1.189210936427116394e-01 -3.075764775276184082e-01 -2.883903495967388153e-02 -1.788824051618576050e-01
-1.370511204004287720e-01 2.367169857025146484e-01 -5.565537139773368835e-02 9.169693291187286377e-02 -9.200368821620941162e-02 -8.779295533895492554e-02 -1.825048401951789856e-02 1.086191907525062561e-01 -1.427797675132751465e-01 -1.446465998888015747e-01 3.672913312911987305e-01 -2.309554219245910645e-01 1.337662488222122192e-01 -2.988139688968658447e-01 -7.768569886684417725e-02 1.237431764602661133e-01 1.270561963319778442e-01 6.799016147851943970e-02 -4.481131136417388916e-01 -8.864979445934295654e-02 -2.734077535569667816e-02 3.305734321475028992e-02 1.461846530437469482e-01 1.676642447710037231e-01 -2.391424477100372314e-01 -2.795937657356262207e-01 -2.474689930677413940e-01 -1.518733650445938110e-01 -9.248372167348861694e-02 -1.178616881370544434e-01 6.005950644612312317e-02 2.860943414270877838e-02
-2.377789467573165894e-01 1.033175066113471985e-01 2.865862846374511719e-02 1.070217341184616089e-01 2.293072193861007690e-01 -2.024687081575393677e-01 -3.527874648571014404e-01 3.090520501136779785e-01 1.515292227268218994e-01 -2.328958734869956970e-02 1.046774759888648987e-01 1.490288134664297104e-02 1.038119047880172729e-01 -1.508050411939620972e-01 1.674644500017166138e-01 2.316690087318420410e-01 1.016148626804351807e-01 1.060834527015686035e-01 -1.824488490819931030e-01 2.345658540725708008e-01 2.519279718399047852e-01 2.017692290246486664e-02 2.905037999153137207e-01 8.619755506515502930e-02 -2.823801040649414062e-01 7.384503260254859924e-03 -1.290038675069808960e-01 -1.615053117275238037e-01 -8.742142468690872192e-03 -4.807007033377885818e-03 -1.207579970359802246e-01 -2.329393327236175537e-01
-1.582954525947570801e-01 1.648425161838531494e-01 -2.572414837777614594e-02 1.435441523790359497e-01 -8.948872983455657959e-02 2.670189552009105682e-02 -2.444325536489486694e-01 9.867779165506362915e-02 -4.564921557903289795e-01 1.792105287313461304e-01 4.693756103515625000e-01 -1.134851425886154175e-01 -2.785992920398712158e-01 -1.462556421756744385e-01 -9.969099611043930054e-02 2.418284676969051361e-02 -1.818091273307800293e-01 2.527140080928802490e-01 -1.147854551672935486e-01 1.693304032087326050e-01 4.878526926040649414e-02 -3.078178688883781433e-02 2.118969559669494629e-01 7.249531149864196777e-02 -6.132237613201141357e-02 -1.745453327894210815e-01 9.659409523010253906e-02 6.941495835781097412e-02 8.310557343065738678e-03 8.097149431705474854e-02 -1.146700456738471985e-01 -6.834616512060165405e-02
-3.487066328525543213e-01 1.234735175967216492e-01 -9.016977995634078979e-02 1.518820822238922119e-01 1.744598895311355591e-01 -1.647765636444091797e-01 -4.107581824064254761e-02 1.995353549718856812e-01 1.739324815571308136e-02 3.010445833206176758e-01 1.343609541654586792e-01 -4.671194255352020264e-01 7.160498946905136108e-02 -3.709083050489425659e-02 2.170266807079315186e-01 1.766960620880126953e-01 1.492682099342346191e-02 -2.787946956232190132e-03 -4.827354848384857178e-02 -1.592397242784500122e-01 1.874710172414779663e-01 -1.272420436143875122e-01 2.493303716182708740e-01 -2.041357569396495819e-02 -1.282970011234283447e-01 -6.359480321407318115e-02 1.633602529764175415e-01 -9.128127992153167725e-02 -1.416999250650405884e-01 1.092150360345840454e-01 -2.540491819381713867e-01 -1.641755551099777222e-01
-2.935310602188110352e-01 3.270056843757629395e-01 -5.808259546756744385e-02 6.059213727712631226e-02 -6.625517457723617554e-02 -6.567202974110841751e-03 -1.278914660215377808e-01 1.763069778680801392e-01 -6.074715778231620789e-02 -1.501162201166152954e-01 4.075517356395721436e-01 -2.473649829626083374e-01 1.123791858553886414e-01 8.847634308040142059e-03 -5.846193432807922363e-02 -1.140227168798446655e-01 -2.183856070041656494e-01 7.227254100143909454e-03 2.003231942653656006e-01 -1.643047332763671875e-01 1.512531638145446777e-01 -1.661970019340515137e-01 1.679106503725051880e-01 2.963706254959106445e-01 -1.953884810209274292e-01 6.911152601242065430e-02 -1.929762214422225952e-02 -2.437698990106582642e-01 2.885621786117553711e-02 -7.402859628200531006e-02 -2.031166106462478638e-01 1.833914518356323242e-01
-6.234494224190711975e-02 2.757458984851837158e-01 2.402177304029464722e-01 -1.056995838880538940e-01 8.904629945755004883e-02 2.791094779968261719e-01 1.419515758752822876e-01 4.471183419227600098e-01 -5.869513005018234253e-02 2.518134415149688721e-01 3.283690512180328369e-01 -1.765145659446716309e-01 -8.389771729707717896e-02 -2.880255505442619324e-02 -1.263687014579772949e-01 1.042527034878730774e-01 -2.211582511663436890e-01 1.385675817728042603e-01 -9.447206556797027588e-02 -9.112125635147094727e-02 2.396929413080215454e-01 -9.538522362709045410e-02 2.033405900001525879e-01 7.124035060405731201e-02 -1.447349935770034790e-01 -7.452280819416046143e-02 -2.896336279809474945e-02 -1.829706132411956787e-02 2.167658954858779907e-01 9.341482818126678467e-02 -1.497872471809387207e-01 -2.489512786269187927e-02
-3.846232593059539795e-01 1.697878539562225342e-01 1.077480148524045944e-02 2.286563962697982788e-01 2.818403244018554688e-01 -1.104684080928564072e-03 3.802883252501487732e-02 9.816114604473114014e-02 -1.454272568225860596e-01 -7.382231205701828003e-02 2.120588868856430054e-01 -2.624396681785583496e-01 -8.941160887479782104e-02 3.512848019599914551e-01 2.192254960536956787e-01 1.318755298852920532e-01 6.701021641492843628e-02 9.216584265232086182e-02 -2.997219562530517578e-01 3.434285148978233337e-02 7.233479619026184082e-02 1.628596484661102295e-01 3.200692832469940186e-01 -6.442989688366651535e-03 -1.382267475128173828e-01 1.061624586582183838e-01 8.165049552917480469e-02 -8.584029227495193481e-02 3.907512873411178589e-02 2.004740089178085327e-01 -7.211834192276000977e-02 -1.160268709063529968e-01
-1.819906085729598999e-01 9.109912812709808350e-02 -1.374595314264297485e-01 1.341743916273117065e-01 3.408800661563873291e-01 -4.923605546355247498e-02 -1.655550003051757812e-01 1.097829341888427734e-01 -5.128266215324401855e-01 3.413011878728866577e-02 2.589067220687866211e-01 -3.633961826562881470e-02 -1.379280090332031250e-01 8.589249104261398315e-02 1.988413333892822266e-01 2.422980815172195435e-01 -8.563315123319625854e-02 1.735000908374786377e-01 -1.611135713756084442e-02 9.919187426567077637e-02 -6.459081918001174927e-02 -1.988799124956130981e-01 2.964381873607635498e-01 1.334843132644891739e-02 -1.745482832193374634e-01 2.480625733733177185e-02 1.638242155313491821e-01 -1.567637175321578979e-01 6.485342234373092651e-02 -1.354495882987976074e-01 -1.237719878554344177e-01 -8.222234994173049927e-02
-3.134433031082153320e-01 4.208334684371948242e-01 -1.879267394542694092e-01 2.686052918434143066e-01 -1.277868170291185379e-02 -9.489209204912185669e-02 -6.606426090002059937e-03 2.027000635862350464e-01 -1.469157040119171143e-01 2.737812325358390808e-02 2.609432935714721680e-01 1.044068951159715652e-02 -2.882421016693115234e-02 -5.946826189756393433e-02 3.846184313297271729e-01 1.031264215707778931e-01 1.198579221963882446e-01 5.845636501908302307e-02 -3.482904434204101562e-01 2.785770595073699951e-01 9.187070280313491821e-02 -3.045909665524959564e-02 6.394781172275543213e-02 -2.901243744418025017e-03 -3.533443063497543335e-02 7.190103083848953247e-02 -2.375169098377227783e-02 8.841674774885177612e-02 -6.509672850370407104e-02 -8.921566605567932129e-02 -2.040905356407165527e-01 -1.208734959363937378e-01
-1.508945524692535400e-01 1.702243536710739136e-01 -9.480372071266174316e-03 2.334459722042083740e-01 2.115925550460815430e-01 -6.806151568889617920e-02 -3.728947788476943970e-02 2.451548576354980469e-01 -1.302780956029891968e-01 -2.319319397211074829e-01 1.751611530780792236e-01 -8.535188436508178711e-02 -1.156731843948364258e-01 5.790823325514793396e-02 4.163683950901031494e-02 2.104921042919158936e-01 3.905262053012847900e-02 -2.416421175003051758e-01 -1.209737211465835571e-01 1.833124905824661255e-01 1.784381717443466187e-01 3.173594176769256592e-02 3.769512772560119629e-01 -1.758494079113006592e-01 -5.081954002380371094e-01 1.010916084051132202e-01 4.216726496815681458e-02 2.160170488059520721e-02 2.189305145293474197e-03 -1.522402912378311157e-01 2.501054666936397552e-02 -5.211554467678070068e-02
-2.210255116224288940e-01 -7.456239312887191772e-02 1.201998889446258545e-01 1.730642318725585938e-01 7.458301633596420288e-02 -1.659912317991256714e-01 -1.464051753282546997e-01 1.180444359779357910e-01 1.688135862350463867e-01 7.885428518056869507e-02 1.664059311151504517e-01 1.396650075912475586e-01 1.834506541490554810e-02 -7.024858146905899048e-02 1.800627559423446655e-01 9.083269536495208740e-02 -8.668874949216842651e-02 -2.217622548341751099e-01 -2.251691222190856934e-01 2.440561950206756592e-01 2.510547041893005371e-01 1.347901765257120132e-02 3.830775022506713867e-01 2.260409742593765259e-01 -3.129232227802276611e-01 2.289511263370513916e-01 1.016686484217643738e-01 2.789458073675632477e-02 1.277138739824295044e-01 -8.012536913156509399e-02 -1.529289484024047852e-01 -2.631786167621612549e-01
-3.088198006153106689e-01 -8.773693442344665527e-02 -2.892351523041725159e-02 1.355641037225723267e-01 9.964807331562042236e-02 2.838350236415863037e-01 -6.636355537921190262e-04 4.234026372432708740e-01 -2.944609150290489197e-03 -8.763685822486877441e-02 4.017758965492248535e-01 -1.831591874361038208e-01 1.141755655407905579e-01 1.509033422917127609e-02 2.318373024463653564e-01 9.407870471477508545e-02 -1.484856754541397095e-01 -1.141424775123596191e-01 7.951951771974563599e-02 1.736480444669723511e-01 4.231828078627586365e-02 6.082394160330295563e-03 -1.495386064052581787e-01 -6.831393390893936157e-02 -4.809885844588279724e-02 -1.015785634517669678e-01 2.207178473472595215e-01 -3.367075920104980469e-01 1.166718676686286926e-01 1.894944012165069580e-01 1.247610524296760559e-02 -6.802108138799667358e-02
-4.427112042903900146e-01 3.617234528064727783e-01 4.595081135630607605e-02 3.111329376697540283e-01 1.541611924767494202e-02 7.354644685983657837e-02 -9.037858992815017700e-02 2.200864553451538086e-01 -1.014354228973388672e-01 2.898937165737152100e-01 2.709500789642333984e-01 -1.814988404512405396e-01 -6.425041705369949341e-02 2.730639185756444931e-03 8.398853242397308350e-02 3.068399149924516678e-03 5.559819191694259644e-02 1.164251491427421570e-01 -2.287494987249374390e-01 -4.517188295722007751e-02 8.779147267341613770e-02 -2.727352082729339600e-01 1.450416445732116699e-01 1.864770799875259399e-01 -8.253700286149978638e-02 2.622644603252410889e-02 2.270567715167999268e-01 5.718158930540084839e-02 -5.645741149783134460e-02 3.187967091798782349e-02 -1.506967395544052124e-01 4.425944015383720398e-02
-8.871112018823623657e-02 2.307573407888412476e-01 2.360504269599914551e-01 2.216756343841552734e-01 1.807742863893508911e-01 8.466327190399169922e-02 -3.319993242621421814e-02 1.611778736114501953e-01 -9.754395484924316406e-02 8.204188197851181030e-02 2.122281938791275024e-01 -1.630564033985137939e-01 5.967709794640541077e-02 -1.298644989728927612e-01 1.158073097467422485e-01 -1.482728421688079834e-01 -1.642612814903259277e-01 1.548288017511367798e-01 -4.172806441783905029e-02 2.832785248756408691e-01 3.202359080314636230e-01 7.763198018074035645e-02 5.526701360940933228e-02 2.098952606320381165e-02 -1.249322220683097839e-01 -4.999042451381683350e-01 9.095932543277740479e-02 1.299792081117630005e-01 2.348907291889190674e-01 -1.755671352148056030e-01 3.561279550194740295e-02 2.090254239737987518e-02
-1.304437667131423950e-01 -4.842938855290412903e-02 -2.620095908641815186e-01 1.663053035736083984e-01 5.679680034518241882e-02 -7.457031309604644775e-02 1.399869769811630249e-01 2.274216711521148682e-01 -2.223550379276275635e-01 3.295723348855972290e-02 3.342373371124267578e-01 -2.209965288639068604e-01 1.847916282713413239e-03 -1.000590249896049500e-01 1.371026784181594849e-01 2.748661041259765625e-01 -2.563407644629478455e-02 2.044283002614974976e-01 -9.606157988309860229e-02 -3.780530765652656555e-02 1.927781999111175537e-01 -5.503356829285621643e-02 1.972117424011230469e-01 2.961015999317169189e-01 -1.340358704328536987e-01 -1.967376321554183960e-01 -2.498442232608795166e-01 -2.596797943115234375e-01 1.690197587013244629e-01 -2.180830985307693481e-01 -3.732310980558395386e-02 -6.978007405996322632e-02
-2.150708734989166260e-01 1.146730482578277588e-01 -8.943344466388225555e-03 3.102845251560211182e-01 5.354889109730720520e-02 -2.072576731443405151e-01 -3.861009180545806885e-01 2.582625448703765869e-01 -1.060174033045768738e-01 -1.627404838800430298e-01 2.367589175701141357e-01 3.971021249890327454e-02 1.108745709061622620e-01 -5.653605610132217407e-02 3.608254492282867432e-01 1.388059705495834351e-01 4.952867701649665833e-02 -2.447532862424850464e-02 -1.244313418865203857e-01 2.571719884872436523e-01 1.239820867776870728e-01 -9.256616979837417603e-02 2.369959056377410889e-01 1.138601824641227722e-01 -2.462268471717834473e-01 9.054048568941652775e-04 -1.494640260934829712e-01 -1.180891990661621094e-01 3.936098888516426086e-03 4.791227355599403381e-02 -1.714558899402618408e-01 -1.263679116964340210e-01
-6.383909285068511963e-02 5.399280786514282227e-01 1.253560930490493774e-01 1.936835497617721558e-01 5.785206332802772522e-02 -1.512976139783859253e-01 6.338110566139221191e-02 1.733667999505996704e-01 7.662210613489151001e-02 -1.458011195063591003e-02 3.289357423782348633e-01 3.890636563301086426e-02 2.410923093557357788e-01 -9.753254055976867676e-02 1.863295286893844604e-01 1.793283224105834961e-01 -2.802530825138092041e-01 1.545510739088058472e-01 7.348182797431945801e-02 2.594286389648914337e-02 2.645892500877380371e-01 2.836797833442687988e-01 -7.006533443927764893e-02 -1.831255480647087097e-02 -1.519158482551574707e-01 1.058197170495986938e-01 -6.171787530183792114e-02 6.176956743001937866e-02 1.157159060239791870e-01 7.483152300119400024e-02 -8.332683145999908447e-02 9.215009212493896484e-02
-4.195948541164398193e-01 2.730983775109052658e-03 2.156680822372436523e-02 3.071198165416717529e-01 1.035897284746170044e-01 -2.514611482620239258e-01 1.529580056667327881e-01 2.215901464223861694e-01 -1.430239826440811157e-01 1.973699629306793213e-01 2.846841812133789062e-01 -6.615799665451049805e-02 2.771124616265296936e-02 1.392086893320083618e-01 1.646036654710769653e-01 1.144895404577255249e-01 -1.369735598564147949e-01 3.349658218212425709e-04 -2.723268270492553711e-01 1.796080172061920166e-02 8.741174638271331787e-02 -2.754580080509185791e-01 8.403149247169494629e-02 1.911794021725654602e-02 -1.717251986265182495e-01 1.830564141273498535e-01 1.820388734340667725e-01 -1.058816090226173401e-01 -5.233435332775115967e-02 2.428634278476238251e-02 -8.487587422132492065e-02 -2.746439874172210693e-01
-2.339508384466171265e-01 1.118424534797668457e-01 -2.179794758558273315e-01 2.134804278612136841e-01 -5.983238667249679565e-02 3.242312930524349213e-03 -4.981140792369842529e-02 2.288388460874557495e-02 -1.339915692806243896e-01 -5.988393351435661316e-02 1.898522228002548218e-01 -3.354006409645080566e-01 2.183104157447814941e-01 -1.393698751926422119e-01 2.375692576169967651e-01 -7.367749512195587158e-02 -1.489491313695907593e-01 -3.117458894848823547e-03 -3.014326989650726318e-01 -3.018686547875404358e-02 2.945367097854614258e-01 -7.332956045866012573e-02 1.586656831204891205e-02 -3.307351469993591309e-02 -1.872284710407257080e-01 -2.808186709880828857e-01 -2.867810428142547607e-01 -2.611477375030517578e-01 -3.264410421252250671e-02 -1.395182311534881592e-01 -2.040523141622543335e-01 -8.892051875591278076e-03
-2.319187112152576447e-02 2.265210002660751343e-01 3.126704692840576172e-01 8.607719093561172485e-02 1.848973631858825684e-01 6.133444234728813171e-02 1.854275818914175034e-03 1.543007194995880127e-01 3.178782388567924500e-02 -1.433224231004714966e-01 -4.156372975558042526e-03 -1.880028694868087769e-01 2.781994640827178955e-01 -1.216032430529594421e-01 2.369285933673381805e-02 1.696035265922546387e-01 -3.796301782131195068e-01 1.273989826440811157e-01 -2.934935390949249268e-01 -2.515242993831634521e-02 2.307578623294830322e-01 4.010297730565071106e-02 4.629068076610565186e-03 1.522578299045562744e-01 -9.030847996473312378e-02 -5.231597647070884705e-02 -6.656046211719512939e-02 -3.546613454818725586e-01 2.396841794252395630e-01 3.608495742082595825e-02 -2.524157166481018066e-01 1.184919774532318115e-01
-2.806206047534942627e-01 -7.920284569263458252e-02 1.530085355043411255e-01 -6.090008094906806946e-02 -8.852209895849227905e-02 -3.143641650676727295e-01 -2.321601212024688721e-01 6.615202128887176514e-02 -5.359929054975509644e-02 8.809109032154083252e-02 1.999687850475311279e-01 -3.311977684497833252e-01 6.493906676769256592e-02 -1.132825762033462524e-01 1.706413477659225464e-01 9.466020762920379639e-02 -5.324608460068702698e-02 1.094724163413047791e-01 -2.982512712478637695e-01 3.154188767075538635e-02 1.769184172153472900e-01 -3.354054316878318787e-02 3.026432991027832031e-01 3.047820925712585449e-01 -7.284397631883621216e-02 1.295814216136932373e-01 3.068139553070068359e-01 -1.751189678907394409e-01 -2.831039018929004669e-02 -1.431604325771331787e-01 -1.093266159296035767e-01 7.520555704832077026e-02
-9.878949820995330811e-02 1.269688904285430908e-01 8.519495278596878052e-02 5.436891689896583557e-02 3.991443291306495667e-02 -3.585982695221900940e-02 -8.852668851613998413e-02 1.668060272932052612e-01 -4.520932137966156006e-01 2.604241073131561279e-01 4.841706752777099609e-01 -1.144950762391090393e-01 -9.235126525163650513e-02 -2.209818512201309204e-01 -8.417419344186782837e-02 -3.707714751362800598e-02 -2.517564594745635986e-01 2.051132023334503174e-01 -4.522621259093284607e-02 5.263882130384445190e-02 1.889702230691909790e-01 -6.739746779203414917e-02 1.727913916110992432e-01 1.042540743947029114e-01 -6.889239698648452759e-02 -2.403281480073928833e-01 -1.286543458700180054e-01 -1.072396337985992432e-01 5.957440659403800964e-02 -8.647353202104568481e-02 -1.228187233209609985e-01 -1.785773932933807373e-01
-2.293449491262435913e-01 2.043271362781524658e-01 3.085147961974143982e-02 5.888555198907852173e-02 1.624400466680526733e-01 -1.396408677101135254e-01 -9.034617990255355835e-02 2.663348913192749023e-01 -9.977213293313980103e-02 -8.154685492627322674e-04 2.329997718334197998e-01 -4.646853208541870117e-01 -1.572710275650024414e-02 -5.994217842817306519e-02 -2.746679186820983887e-01 1.944930106401443481e-02 -3.879580274224281311e-02 2.457542568445205688e-01 -1.621848642826080322e-01 8.505888283252716064e-02 1.614226996898651123e-01 -1.821335218846797943e-02 -7.614726573228836060e-02 -9.659319370985031128e-02 -2.270796895027160645e-01 2.842935733497142792e-02 2.782276645302772522e-02 2.065389156341552734e-01 3.026627004146575928e-01 -2.493490427732467651e-01 -4.023409634828567505e-02 -1.680784076452255249e-01
-1.344162225723266602e-01 1.419728714972734451e-02 1.501552164554595947e-01 2.028954774141311646e-01 2.650662064552307129e-01 -7.345938682556152344e-02 -1.135179400444030762e-01 3.662421405315399170e-01 -7.772227376699447632e-02 -2.843558192253112793e-01 2.318173944950103760e-01 -1.275438517332077026e-01 8.067982271313667297e-03 9.726458042860031128e-02 -1.287606358528137207e-01 9.321692585945129395e-02 -3.133316338062286377e-01 -6.281755119562149048e-02 -1.176913455128669739e-01 -1.472370885312557220e-02 1.967447400093078613e-01 3.258748054504394531e-01 5.286958441138267517e-02 2.717101871967315674e-01 -9.306546300649642944e-03 3.688095137476921082e-02 -5.270153284072875977e-02 1.032320689409971237e-02 3.101057112216949463e-01 -1.652525961399078369e-01 -3.656682372093200684e-02 1.917927861213684082e-01
1.139500737190246582e-01 4.193516373634338379e-01 1.459747087210416794e-02 2.218579202890396118e-01 1.466903388500213623e-01 4.644087329506874084e-02 2.181483432650566101e-02 2.745402455329895020e-01 1.309858541935682297e-02 -2.386023849248886108e-01 3.343095779418945312e-01 1.003997772932052612e-01 -4.495878890156745911e-02 -3.986045485362410545e-04 -2.596387863159179688e-01 1.609884500503540039e-01 -9.044558554887771606e-02 1.011151373386383057e-01 -1.280004531145095825e-01 5.320815835148096085e-03 1.427709907293319702e-01 -3.387074917554855347e-02 1.344869285821914673e-01 2.012065947055816650e-01 2.955499663949012756e-02 -6.200468540191650391e-02 1.541785597801208496e-01 -3.886665403842926025e-01 1.864056289196014404e-01 2.199578583240509033e-01 -1.015262380242347717e-01 -5.208936054259538651e-04
-9.351786226034164429e-02 2.613348364830017090e-01 1.963295787572860718e-01 2.680398225784301758e-01 -1.509871631860733032e-01 -2.904762029647827148e-01 -1.523843854665756226e-01 1.616797968745231628e-02 -2.193319648504257202e-01 -1.761698126792907715e-01 2.063789069652557373e-01 -9.175130724906921387e-02 2.188825011253356934e-01 9.166850149631500244e-02 1.334706600755453110e-02 -1.970237195491790771e-01 8.344432711601257324e-02 -5.412134900689125061e-02 -3.415462970733642578e-01 1.116558909416198730e-01 1.302209645509719849e-01 -1.009033545851707458e-01 2.449119389057159424e-01 1.208443343639373779e-01 -3.150677382946014404e-01 1.223137602210044861e-01 -9.173574298620223999e-02 -5.437260493636131287e-02 1.446665730327367783e-02 1.146323010325431824e-01 -2.734832465648651123e-01 -4.437957331538200378e-02
3.372082719579339027e-03 -7.406888902187347412e-02 1.152492836117744446e-01 4.579711556434631348e-01 1.348375249654054642e-02 4.728002101182937622e-02 -9.435855597257614136e-02 1.282492280006408691e-01 -5.082265660166740417e-02 7.598729431629180908e-02 3.899716734886169434e-01 -1.915423781611025333e-03 -2.424705214798450470e-02 -2.356062829494476318e-01 -1.130271330475807190e-01 -9.853594005107879639e-02 -6.233830749988555908e-02 3.516914546489715576e-01 -5.596779659390449524e-02 1.753863841295242310e-01 1.266542524099349976e-01 1.598189175128936768e-01 3.288480937480926514e-01 5.087438970804214478e-02 -2.232143431901931763e-01 -2.127071470022201538e-01 -1.024856343865394592e-01 7.527969032526016235e-02 2.527803480625152588e-01 1.354618556797504425e-02 -6.653338670730590820e-02 -1.056737005710601807e-01
-3.725090250372886658e-02 4.039903283119201660e-01 4.137965142726898193e-01 1.757728010416030884e-01 -1.408130675554275513e-01 -8.211410790681838989e-02 1.896555125713348389e-01 3.568658530712127686e-01 -2.186364494264125824e-02 -8.070475608110427856e-02 3.192549645900726318e-01 -1.780722737312316895e-01 1.026544272899627686e-01 7.406024727970361710e-03 -6.840519607067108154e-02 -1.352932155132293701e-01 1.475210189819335938e-01 -9.471499919891357422e-02 -2.221467792987823486e-01 1.063167001120746136e-03 1.619410216808319092e-01 6.658148765563964844e-02 4.411692544817924500e-02 1.412785947322845459e-01 -8.917232602834701538e-02 -9.045615792274475098e-03 -6.933663785457611084e-02 1.346468478441238403e-01 1.094086393713951111e-01 1.901659369468688965e-01 -1.335695683956146240e-01 -1.989807635545730591e-01
-3.531926274299621582e-01 -1.290326192975044250e-02 1.645784676074981689e-01 2.542706131935119629e-01 6.757901608943939209e-02 -2.701294124126434326e-01 -2.546146214008331299e-01 2.157472968101501465e-01 -2.326922304928302765e-02 -2.045189291238784790e-01 2.715179622173309326e-01 -2.270310670137405396e-01 5.004948005080223083e-02 1.940174847841262817e-01 2.075761258602142334e-01 -2.814878523349761963e-01 3.316453397274017334e-01 5.386519804596900940e-02 -2.034654915332794189e-01 5.333447828888893127e-02 1.859005987644195557e-01 1.776813529431819916e-02 2.327606678009033203e-01 3.112237900495529175e-03 7.599180191755294800e-02 -6.554745603352785110e-03 5.959292128682136536e-02 -3.479190543293952942e-02 1.738720759749412537e-02 2.860865928232669830e-02 -7.891524583101272583e-02 -1.442929636687040329e-02
-1.949840337038040161e-01 3.140857219696044922e-01 2.641374990344047546e-02 3.987129628658294678e-01 1.438335925340652466e-01 4.862818494439125061e-02 6.527312844991683960e-02 1.209975406527519226e-01 -9.414208680391311646e-02 3.847770765423774719e-02 3.469490632414817810e-02 -5.788234621286392212e-02 1.463406234979629517e-01 8.495278656482696533e-02 3.271284326910972595e-02 1.288615912199020386e-01 -1.357076615095138550e-01 -1.385324448347091675e-01 -1.952988356351852417e-01 3.006313741207122803e-01 1.595538109540939331e-01 -2.917466759681701660e-01 5.467199906706809998e-02 7.378120720386505127e-02 -2.292868345975875854e-01 6.154319271445274353e-02 -3.873294293880462646e-01 1.495184469968080521e-02 5.064419284462928772e-02 -1.478315591812133789e-01 -2.068273574113845825e-01 -2.038708031177520752e-01
-4.771158695220947266e-01 1.975616812705993652e-01 3.338520973920822144e-02 2.763386964797973633e-01 1.548197865486145020e-01 2.109719216823577881e-01 -1.391973462887108326e-03 1.974867880344390869e-01 -2.607411146163940430e-01 6.851118057966232300e-02 4.593270272016525269e-02 -7.927296310663223267e-02 4.394537582993507385e-02 -6.482166051864624023e-02 -1.955158263444900513e-01 -8.188102394342422485e-02 -2.352992743253707886e-01 5.238601565361022949e-02 -2.889281809329986572e-01 1.292030215263366699e-01 1.253999769687652588e-01 -1.202337592840194702e-01 1.532587110996246338e-01 -1.597440615296363831e-02 -1.016402021050453186e-01 7.436801493167877197e-02 -2.481966614723205566e-01 1.970005184412002563e-01 6.691224128007888794e-02 3.884029574692249298e-03 -2.680782675743103027e-01 -1.067483127117156982e-01
-9.953927993774414062e-02 -1.048522442579269409e-01 -4.567210003733634949e-02 2.408853620290756226e-01 4.321056902408599854e-01 2.038539201021194458e-02 -1.088191866874694824e-01 3.443982005119323730e-01 3.005144372582435608e-02 -1.698602885007858276e-01 1.447721421718597412e-01 -3.032190352678298950e-02 1.696522384881973267e-01 -8.806034177541732788e-02 -2.138341963291168213e-01 1.769534498453140259e-01 -3.061301112174987793e-01 -1.310911960899829865e-02 -1.089093536138534546e-01 -1.317515224218368530e-01 1.275633424520492554e-01 2.676616311073303223e-01 4.829555749893188477e-02 1.590484976768493652e-01 8.543262630701065063e-02 -2.238689661026000977e-01 -7.322286069393157959e-02 3.350202739238739014e-02 3.350311219692230225e-01 -1.212787628173828125e-01 -4.857526347041130066e-02 -6.580601632595062256e-02
-4.545177817344665527e-01 1.768186241388320923e-01 1.402270197868347168e-01 -3.859199583530426025e-02 -1.051148101687431335e-01 3.496286645531654358e-02 -4.965661466121673584e-02 3.066656291484832764e-01 -1.054370701313018799e-01 1.250365674495697021e-01 3.617230951786041260e-01 -2.203221172094345093e-01 7.458753883838653564e-03 -4.150550812482833862e-02 -2.790819406509399414e-01 2.756677567958831787e-02 -1.596180945634841919e-01 -4.722516518086194992e-03 -3.623478859663009644e-02 -1.590448915958404541e-01 8.390120416879653931e-02 3.449404239654541016e-02 2.411928772926330566e-01 1.285806149244308472e-01 3.055822849273681641e-02 -1.138827577233314514e-01 2.764673344790935516e-02 -1.504403799772262573e-01 3.538367748260498047e-01 -1.842463016510009766e-01 -9.129449725151062012e-03 -1.186517328023910522e-01
-4.753658175468444824e-01 3.082868643105030060e-02 7.387921214103698730e-02 1.660874485969543457e-01 1.009119451045989990e-01 -1.397939920425415039e-01 -4.267807526048272848e-04 1.534541100263595581e-01 -1.885057091712951660e-01 1.380622833967208862e-01 3.856292963027954102e-01 -7.388561964035034180e-02 -5.183350667357444763e-02 1.714217662811279297e-01 6.892144680023193359e-02 7.992353290319442749e-02 -1.067721322178840637e-01 4.837965220212936401e-02 -3.300358653068542480e-01 -4.808224365115165710e-02 -1.757423207163810730e-02 -3.900873661041259766e-01 1.141146421432495117e-01 1.121444851160049438e-01 -1.435500830411911011e-01 7.552833110094070435e-02 2.323208749294281006e-01 -1.239702552556991577e-01 9.574922919273376465e-02 -1.165915578603744507e-01 -1.121067181229591370e-01 -2.740271016955375671e-02
-1.182943060994148254e-01 -1.637499928474426270e-01 1.094224750995635986e-01 1.784598231315612793e-01 1.571576744318008423e-01 -1.990461945533752441e-01 -7.955675572156906128e-02 8.294686675071716309e-02 -2.836119234561920166e-01 8.240886777639389038e-02 3.329291343688964844e-01 -2.801264524459838867e-01 3.127817511558532715e-01 -6.381787359714508057e-02 1.064864620566368103e-01 -4.283626750111579895e-02 -1.685351580381393433e-01 1.295862048864364624e-01 -1.194414570927619934e-01 -2.489966452121734619e-01 9.735303372144699097e-02 -1.173227950930595398e-01 7.719618827104568481e-02 1.114668175578117371e-01 -2.470350563526153564e-01 1.869277954101562500e-01 2.909661531448364258e-01 -1.898659467697143555e-01 1.400446295738220215e-01 -2.154617011547088623e-02 -2.044914513826370239e-01 -6.755750626325607300e-02
-5.892152711749076843e-02 2.953553199768066406e-01 -7.102567702531814575e-03 2.138945758342742920e-01 1.841534525156021118e-01 1.174071431159973145e-02 9.699222445487976074e-02 3.576444983482360840e-01 7.924765348434448242e-02 1.837224885821342468e-02 3.082423806190490723e-01 2.687155306339263916e-01 2.664109766483306885e-01 1.893545091152191162e-01 3.521320223808288574e-02 7.031257729977369308e-03 -2.350090891122817993e-01 -2.950320951640605927e-02 -1.661251187324523926e-01 -1.372231096029281616e-01 2.898139357566833496e-01 7.371281832456588745e-02 2.183316349983215332e-01 1.742207258939743042e-01 5.541550740599632263e-02 5.031359381973743439e-03 1.469943076372146606e-01 -5.871059745550155640e-02 -1.067638769745826721e-01 -1.813604831695556641e-01 -2.202898114919662476e-01 1.386485397815704346e-01
-2.543366253376007080e-01 1.913516074419021606e-01 6.295738369226455688e-02 2.214265987277030945e-02 -1.110958904027938843e-01 2.046492695808410645e-02 -5.659290403127670288e-02 2.150411158800125122e-01 -9.415914863348007202e-02 2.067074179649353027e-01 3.958472609519958496e-01 -1.131466776132583618e-01 1.913443207740783691e-01 -1.964707672595977783e-01 -1.591750383377075195e-01 -9.775350242853164673e-02 -9.833064675331115723e-02 2.122719287872314453e-01 7.207079976797103882e-02 4.003879427909851074e-02 2.780443131923675537e-01 1.418102979660034180e-01 1.941001713275909424e-01 -3.333857655525207520e-02 -1.345693767070770264e-01 -2.924604415893554688e-01 -2.920376956462860107e-01 -9.439703077077865601e-02 1.339460164308547974e-01 -9.793301671743392944e-02 -2.514176070690155029e-01 1.205288469791412354e-01
-1.408235728740692139e-01 8.936721831560134888e-02 -7.170212268829345703e-02 3.138965070247650146e-01 1.351082324981689453e-01 -2.011322043836116791e-02 -1.122355088591575623e-02 2.947235405445098877e-01 -2.571900188922882080e-01 1.712068170309066772e-01 2.503340542316436768e-01 -2.227704077959060669e-01 -2.269620001316070557e-01 1.670520007610321045e-02 -4.191083461046218872e-02 2.056542411446571350e-02 -4.805668443441390991e-02 2.891465276479721069e-02 -9.979633241891860962e-02 8.982138335704803467e-02 3.151443302631378174e-01 4.135926663875579834e-01 2.497893720865249634e-01 9.304701536893844604e-02 -1.213466525077819824e-01 -1.398203521966934204e-01 -1.073711365461349487e-01 3.610408678650856018e-02 1.599930925294756889e-03 -3.023488633334636688e-02 -2.455124631524085999e-02 2.998573482036590576e-01
-6.180638447403907776e-02 -1.789000034332275391e-01 4.167108610272407532e-02 3.644045889377593994e-01 -2.562604472041130066e-02 -1.472750455141067505e-01 -5.730380490422248840e-02 1.521504223346710205e-01 -1.080632582306861877e-01 6.983645260334014893e-02 4.079101085662841797e-01 6.480217725038528442e-02 -5.591772124171257019e-02 -1.368296891450881958e-01 6.113562360405921936e-02 -1.583818048238754272e-01 -3.509216606616973877e-01 3.170944154262542725e-01 -2.770740911364555359e-02 1.679781228303909302e-01 2.884146869182586670e-01 -5.752343311905860901e-02 2.512844800949096680e-01 2.427973747253417969e-01 -1.571573168039321899e-01 -6.159393861889839172e-02 -1.288452148437500000e-01 1.001244932413101196e-01 5.622814595699310303e-02 -9.318358451128005981e-02 1.076021883636713028e-02 -1.212705373764038086e-01
-1.832254528999328613e-01 2.616274170577526093e-02 3.110977709293365479e-01 -7.399537414312362671e-02 1.556386798620223999e-01 8.625503629446029663e-02 5.759016051888465881e-02 2.688153982162475586e-01 -4.520530253648757935e-02 -1.030071824789047241e-01 -5.749902129173278809e-02 -3.142280131578445435e-02 -2.394164912402629852e-02 -7.629393599927425385e-03 1.376836299896240234e-01 8.509821258485317230e-03 -2.092073559761047363e-01 2.930579781532287598e-01 -1.341554075479507446e-01 -4.532872140407562256e-02 3.569927811622619629e-01 -3.918670862913131714e-02 -3.969056904315948486e-02 1.745507270097732544e-01 -1.265203654766082764e-01 8.964297175407409668e-02 -6.579571217298507690e-02 -4.672254025936126709e-01 1.063797026872634888e-01 9.380310773849487305e-02 -3.542425036430358887e-01 -1.289797127246856689e-01
-3.097650706768035889e-01 -4.939359426498413086e-02 -4.377583973109722137e-03 7.189337164163589478e-02 8.839146792888641357e-02 -1.665405035018920898e-01 -1.481079310178756714e-01 3.052342236042022705e-01 -2.121391147375106812e-01 -3.216379880905151367e-01 1.116729304194450378e-01 -1.253708750009536743e-01 -2.167645841836929321e-02 -1.074147522449493408e-01 -2.578403335064649582e-03 2.344790548086166382e-01 -4.077094420790672302e-02 -3.526118099689483643e-01 -2.684530913829803467e-01 -4.695377871394157410e-02 6.287423521280288696e-02 1.560723036527633667e-01 2.672343552112579346e-01 -3.641034290194511414e-02 -2.461964190006256104e-01 8.321868255734443665e-03 1.155688092112541199e-01 1.185821369290351868e-01 -2.752516604959964752e-02 1.046923398971557617e-01 -2.957021594047546387e-01 -1.164018437266349792e-01
-4.543694257736206055e-01 1.170952171087265015e-01 1.192565541714429855e-02 6.305798888206481934e-02 1.365561783313751221e-01 -2.252137362957000732e-01 1.139056906104087830e-01 2.101941406726837158e-01 -3.117681443691253662e-01 -1.476358026266098022e-01 1.347847282886505127e-01 -5.313671007752418518e-02 2.577178180217742920e-01 -1.479285508394241333e-01 -1.483587175607681274e-01 2.243860661983489990e-01 -7.824386656284332275e-02 -3.658482730388641357e-01 -7.990521937608718872e-02 -1.114632412791252136e-01 6.089488416910171509e-02 -8.564454317092895508e-02 -7.985674589872360229e-02 6.653110682964324951e-02 -2.801088094711303711e-01 -1.167223975062370300e-01 -2.961881272494792938e-02 -5.320721492171287537e-02 6.520312279462814331e-02 1.916892379522323608e-01 -1.464076638221740723e-01 -9.848587214946746826e-02
-3.989121615886688232e-01 1.281716376543045044e-01 1.450293213129043579e-01 -1.798246204853057861e-01 9.286277741193771362e-02 -8.902256935834884644e-02 1.164658069610595703e-01 2.853610217571258545e-01 -2.510928511619567871e-01 7.321328669786453247e-02 2.639191150665283203e-01 -2.162974923849105835e-01 2.757881954312324524e-02 -7.488525658845901489e-02 3.951866924762725830e-02 1.225740909576416016e-01 -1.147074066102504730e-02 1.838134974241256714e-01 -3.681939840316772461e-02 -1.938370466232299805e-01 2.010757476091384888e-01 8.696190267801284790e-02 7.960305362939834595e-02 1.158196479082107544e-01 -2.194488197565078735e-01 -1.760137453675270081e-02 -1.732413023710250854e-01 3.830610215663909912e-02 3.661928772926330566e-01 -3.046697974205017090e-01 6.510859727859497070e-02 -5.228363443166017532e-03
8.547067642211914062e-02 1.898666918277740479e-01 8.208102732896804810e-02 7.713584601879119873e-02 2.423206716775894165e-01 -3.429011404514312744e-01 -1.894201636314392090e-01 7.820978760719299316e-02 -2.370108217000961304e-01 -1.956703700125217438e-02 4.007000029087066650e-01 -9.817519783973693848e-02 -2.781655192375183105e-01 -1.757457554340362549e-01 -5.265652760863304138e-02 1.973374001681804657e-02 -1.625352054834365845e-01 2.053221166133880615e-01 -2.958567738533020020e-01 -4.711323603987693787e-02 1.228826940059661865e-01 1.287856400012969971e-01 1.157911941409111023e-01 1.873340457677841187e-01 -1.800705343484878540e-01 -7.219392806291580200e-02 -3.674486652016639709e-02 1.614410579204559326e-01 1.590385586023330688e-01 -1.906511485576629639e-01 -1.178839355707168579e-01 9.153379499912261963e-02
-3.845992386341094971e-01 2.259935885667800903e-01 9.251348674297332764e-02 8.099022507667541504e-02 7.705238461494445801e-02 -4.012421518564224243e-02 -1.224366798996925354e-01 -3.670375794172286987e-02 -5.648279562592506409e-02 3.706163913011550903e-02 8.700835704803466797e-02 -7.351426035165786743e-02 1.627415865659713745e-01 2.630814909934997559e-02 1.284385658800601959e-02 1.242092158645391464e-02 -4.146544635295867920e-01 2.319394946098327637e-01 6.289858371019363403e-02 -3.876032307744026184e-02 3.598046302795410156e-01 1.722044125199317932e-02 4.072699695825576782e-02 -9.148767590522766113e-02 -9.904908388853073120e-02 -1.564210951328277588e-01 -1.286669727414846420e-02 -3.713718056678771973e-01 2.415887266397476196e-01 -2.949490956962108612e-02 1.951870620250701904e-01 -2.762263715267181396e-01
-4.271862506866455078e-01 3.673435449600219727e-01 1.125388443470001221e-01 4.706556499004364014e-01 -9.414907544851303101e-02 -1.283036917448043823e-02 -5.616923794150352478e-02 1.587134301662445068e-01 -3.780310228466987610e-02 1.290588825941085815e-01 1.944888830184936523e-01 -1.689757704734802246e-01 6.851935386657714844e-02 1.334806829690933228e-01 1.870775781571865082e-02 -2.382918819785118103e-02 -8.240567147731781006e-02 2.533363103866577148e-01 -1.344180107116699219e-01 3.171579539775848389e-02 2.169190347194671631e-01 -2.568206787109375000e-01 2.909723296761512756e-02 1.011375337839126587e-01 -1.162150502204895020e-01 5.398795753717422485e-02 2.400430291891098022e-01 4.033688828349113464e-02 -7.594177871942520142e-02 3.003083169460296631e-02 6.730723381042480469e-02 -4.608193412423133850e-02
-2.200694382190704346e-01 7.908397167921066284e-02 1.212867125868797302e-01 2.317373752593994141e-01 1.627098917961120605e-01 -4.866696521639823914e-02 1.056818440556526184e-01 1.379308253526687622e-01 1.363155394792556763e-01 -3.084875456988811493e-02 2.385740429162979126e-01 -2.801175415515899658e-02 -1.735493838787078857e-01 5.897852592170238495e-03 1.541481018066406250e-01 2.700763046741485596e-01 1.939145028591156006e-01 1.684527993202209473e-01 -3.330278694629669189e-01 -3.517034277319908142e-02 7.061571627855300903e-02 -7.844530045986175537e-02 4.489329755306243896e-01 -5.510257557034492493e-02 -2.530604004859924316e-01 5.335626751184463501e-02 2.550072968006134033e-01 -8.539313822984695435e-02 -2.814559638500213623e-02 5.657880753278732300e-02 -2.767441570758819580e-01 -1.201120764017105103e-02
-3.730344474315643311e-01 1.367906630039215088e-01 3.026456832885742188e-01 -9.169358760118484497e-02 2.667534351348876953e-01 4.478772170841693878e-03 2.094065696001052856e-01 2.020512670278549194e-01 -2.048626542091369629e-01 2.558753453195095062e-02 1.667166352272033691e-01 -4.185297787189483643e-01 -1.066712737083435059e-01 1.380617469549179077e-01 -4.913263022899627686e-02 1.568891108036041260e-02 -3.427352011203765869e-02 9.162335842847824097e-02 -4.885512962937355042e-02 -1.224618777632713318e-01 3.033711574971675873e-02 2.057315409183502197e-01 -3.887670347467064857e-03 1.553482562303543091e-01 -1.603104919195175171e-01 3.199747204780578613e-02 -1.599396169185638428e-01 -1.159826666116714478e-01 3.300119042396545410e-01 -1.770835071802139282e-01 -3.783021867275238037e-02 -7.610879093408584595e-02
-1.185519173741340637e-01 2.310484945774078369e-01 -9.304521232843399048e-02 1.864493936300277710e-01 -2.516441605985164642e-02 -9.517604112625122070e-02 -7.883565872907638550e-02 4.313220083713531494e-02 -1.943534612655639648e-02 -3.965894877910614014e-02 1.343656927347183228e-01 -5.849765241146087646e-02 3.678850131109356880e-03 -1.283265799283981323e-01 5.165546536445617676e-01 -2.526558376848697662e-02 -1.671988964080810547e-01 1.117122322320938110e-01 -4.908129870891571045e-01 2.103204727172851562e-01 2.086571156978607178e-01 -5.548412725329399109e-02 1.458855122327804565e-01 1.095732674002647400e-01 -2.171500921249389648e-01 -1.665691435337066650e-01 6.582107394933700562e-02 7.765050232410430908e-02 -7.234308868646621704e-02 1.661571860313415527e-01 -1.394496411085128784e-01 1.448351889848709106e-01
-1.919597834348678589e-01 1.909245103597640991e-01 -1.927350014448165894e-01 9.362813830375671387e-02 -2.086151018738746643e-02 -1.059951707720756531e-01 1.568872779607772827e-01 1.835714280605316162e-01 -1.156820505857467651e-01 2.932492792606353760e-01 3.703317344188690186e-01 -9.729272872209548950e-02 1.523876637220382690e-01 -1.761131286621093750e-01 2.223017811775207520e-01 1.165379583835601807e-01 -1.733573973178863525e-01 -4.928420484066009521e-02 1.582894101738929749e-02 -1.367495059967041016e-01 2.415691316127777100e-01 3.997825458645820618e-02 7.980867475271224976e-02 -1.360913272947072983e-02 2.858186513185501099e-02 -3.056641109287738800e-02 2.071170210838317871e-01 -2.035522311925888062e-01 1.884897947311401367e-01 -4.850156977772712708e-02 -1.304630190134048462e-01 -4.343424737453460693e-01
-1.421560645103454590e-01 1.345722228288650513e-01 1.825517117977142334e-01 2.172345519065856934e-01 8.690468966960906982e-02 1.108876764774322510e-01 -5.848227068781852722e-02 1.971110552549362183e-01 -6.993514299392700195e-02 -1.031858846545219421e-03 2.093848586082458496e-01 -2.556555569171905518e-01 -1.149775646626949310e-02 -6.820839643478393555e-02 4.937443509697914124e-02 -1.635259836912155151e-01 -4.172018170356750488e-02 1.718128770589828491e-01 -9.830488264560699463e-02 2.406531423330307007e-01 3.613959252834320068e-01 2.426606267690658569e-01 2.158733010292053223e-01 -9.234616160392761230e-02 -2.172487229108810425e-01 -3.598864376544952393e-01 8.660193532705307007e-02 1.646489650011062622e-01 3.131700158119201660e-01 -9.146036207675933838e-02 9.599935263395309448e-02 2.341968938708305359e-02
-1.906586587429046631e-01 9.107939153909683228e-02 3.309578299522399902e-01 -1.007323563098907471e-01 2.251824140548706055e-01 -1.603055298328399658e-01 2.553687095642089844e-01 2.832010090351104736e-01 -2.667030990123748779e-01 -1.641892045736312866e-01 2.721513807773590088e-01 -3.474524915218353271e-01 1.877600885927677155e-02 5.814975872635841370e-02 6.755133718252182007e-02 2.100073173642158508e-02 -2.177262455224990845e-01 1.321793347597122192e-01 -6.604677066206932068e-03 -2.420478686690330505e-02 3.911932185292243958e-02 9.071261435747146606e-02 1.450247913599014282e-01 -4.052824154496192932e-02 9.457033872604370117e-02 1.057106703519821167e-01 -6.208920106291770935e-02 -1.805458813905715942e-01 3.606600165367126465e-01 -9.442821145057678223e-02 -1.352243125438690186e-01 -2.118248306214809418e-02
-4.776155948638916016e-01 2.972876727581024170e-01 2.359976433217525482e-02 3.092189133167266846e-01 2.691861391067504883e-01 7.683594524860382080e-02 1.873041391372680664e-01 -3.389259055256843567e-02 -6.385253369808197021e-02 3.265948966145515442e-02 2.701714634895324707e-01 -1.492599844932556152e-01 -4.071249440312385559e-02 1.833763420581817627e-01 2.500437796115875244e-01 -1.303987801074981689e-01 -2.003785222768783569e-01 1.322279721498489380e-01 -1.074335426092147827e-01 4.797171428799629211e-02 1.336993277072906494e-01 9.168210625648498535e-02 1.821703612804412842e-01 5.943940952420234680e-02 2.545845229178667068e-03 5.049141496419906616e-02 1.452467739582061768e-01 -2.996033243834972382e-02 4.270849283784627914e-03 1.939529180526733398e-01 -1.780755072832107544e-01 -1.706821471452713013e-01
-2.847419679164886475e-01 -6.477256864309310913e-02 1.394380815327167511e-02 1.326328068971633911e-01 2.485975027084350586e-01 -1.303641349077224731e-01 -4.074778407812118530e-03 3.692184090614318848e-01 -1.157491132616996765e-01 -5.174956843256950378e-02 8.173531293869018555e-02 -2.333772182464599609e-01 -4.572916030883789062e-02 1.403782516717910767e-01 1.003867313265800476e-01 7.733965665102005005e-02 -3.265095129609107971e-02 1.657178066670894623e-02 -3.136817514896392822e-01 1.973996683955192566e-02 4.323626682162284851e-02 -2.876859009265899658e-01 4.065543115139007568e-01 3.610543906688690186e-02 -2.576635479927062988e-01 1.769123226404190063e-01 2.608636617660522461e-01 -4.200424626469612122e-02 8.069574832916259766e-02 5.842971056699752808e-02 -1.879588812589645386e-01 5.121123790740966797e-02
-1.980938464403152466e-01 -1.943230442702770233e-02 3.045000135898590088e-01 2.290307730436325073e-01 1.344576012343168259e-02 -8.498862385749816895e-02 -8.270286023616790771e-02 2.254075258970260620e-01 -2.591503262519836426e-01 -1.159173101186752319e-01 2.597010731697082520e-01 -1.194930449128150940e-01 2.362357974052429199e-01 1.769821345806121826e-01 2.425326108932495117e-01 -1.749512404203414917e-01 1.658640950918197632e-01 -1.128245964646339417e-01 -9.256836771965026855e-02 1.214525923132896423e-01 2.852781414985656738e-01 -3.414931595325469971e-01 2.369777262210845947e-01 1.254942864179611206e-01 7.004071772098541260e-02 1.379954535514116287e-02 1.998774111270904541e-01 -6.811085343360900879e-02 3.637917712330818176e-02 4.980847984552383423e-02 -4.009135067462921143e-02 -1.506936103105545044e-01
-3.650150001049041748e-01 1.366341114044189453e-01 -2.001616917550563812e-02 5.755354464054107666e-02 5.041565373539924622e-02 1.394924242049455643e-02 1.478577554225921631e-01 -3.543498739600181580e-02 -2.163508236408233643e-01 9.892994910478591919e-02 3.265568614006042480e-01 -2.909088730812072754e-01 1.806154549121856689e-01 -2.141660004854202271e-01 1.577884554862976074e-01 6.736079603433609009e-02 1.120386868715286255e-01 -1.043544635176658630e-01 1.376086175441741943e-01 -1.089112684130668640e-01 3.376276791095733643e-01 -2.222651429474353790e-02 3.851308673620223999e-02 1.412615925073623657e-01 -2.205741405487060547e-01 -1.634654104709625244e-01 1.281278878450393677e-01 -1.280316859483718872e-01 -8.458276093006134033e-02 -2.602311670780181885e-01 6.517978012561798096e-02 -2.920131683349609375e-01
-4.205987453460693359e-01 3.104441761970520020e-01 5.582217499613761902e-02 2.119487524032592773e-01 2.000807821750640869e-01 1.937786936759948730e-01 -5.002197995781898499e-02 1.963028013706207275e-01 -9.428629279136657715e-02 8.727854490280151367e-02 -3.446596115827560425e-02 -1.344776302576065063e-01 -1.990855187177658081e-01 5.639756470918655396e-02 2.429241091012954712e-01 2.404222451150417328e-02 6.811689585447311401e-02 1.410237103700637817e-01 -1.683759838342666626e-01 -1.552807539701461792e-02 2.100112289190292358e-02 1.340297609567642212e-01 4.186354279518127441e-01 3.488961607217788696e-02 -2.684675343334674835e-02 1.029018498957157135e-02 2.304542344063520432e-03 -2.032346725463867188e-01 8.172546327114105225e-02 9.850034117698669434e-02 -2.990981936454772949e-01 -1.609444618225097656e-01
-3.044864237308502197e-01 1.278265416622161865e-01 -2.977951243519783020e-02 2.064030468463897705e-01 5.297824367880821228e-02 7.739067822694778442e-02 -8.302395045757293701e-02 1.549365222454071045e-01 1.761735603213310242e-02 1.809772998094558716e-01 2.888028025627136230e-01 9.133195132017135620e-02 2.010762542486190796e-01 3.183334693312644958e-02 2.770318388938903809e-01 2.409111894667148590e-02 -9.519600868225097656e-02 4.776818677783012390e-02 -3.536407649517059326e-01 1.807498335838317871e-01 2.329156100749969482e-01 -1.646791584789752960e-02 9.758640080690383911e-03 -1.345236897468566895e-01 -5.831295996904373169e-02 -2.069091647863388062e-01 -4.681808352470397949e-01 -1.013874039053916931e-01 -6.198389828205108643e-02 6.973362714052200317e-02 -1.514784842729568481e-01 -1.227076649665832520e-01
-5.198833942413330078e-01 3.347878754138946533e-01 1.680550165474414825e-02 3.733092844486236572e-01 1.725596487522125244e-01 1.103364080190658569e-01 -1.345375329256057739e-01 2.416075915098190308e-01 -1.312466114759445190e-01 2.132118791341781616e-01 -1.530021522194147110e-02 -2.737108767032623291e-01 4.697299003601074219e-02 1.107064541429281235e-02 4.919333010911941528e-02 -8.206198364496231079e-02 -1.726417392492294312e-01 4.211044684052467346e-02 -1.307067573070526123e-01 2.165997475385665894e-01 -8.059566468000411987e-02 1.792802102863788605e-02 1.812585890293121338e-01 -1.610890380106866360e-03 -8.817560225725173950e-02 4.091282188892364502e-02 1.130380667746067047e-02 1.760871261358261108e-01 -2.028631232678890228e-02 1.245577707886695862e-01 -8.172553777694702148e-02 -1.086732521653175354e-01
-2.429701536893844604e-01 1.467226445674896240e-01 -1.103209890425205231e-02 1.424798928201198578e-02 1.180792078375816345e-01 3.002596832811832428e-02 -1.943681836128234863e-01 1.014239490032196045e-01 -1.338212639093399048e-01 -3.188220411539077759e-02 4.152119755744934082e-01 -2.908654883503913879e-02 9.235350787639617920e-02 -7.421708852052688599e-02 -8.148748427629470825e-02 2.036152631044387817e-01 2.864342927932739258e-01 2.358634322881698608e-01 -3.664210140705108643e-01 -2.858978509902954102e-02 9.185716509819030762e-02 -2.309877052903175354e-02 -5.521348863840103149e-02 -2.446728199720382690e-01 -1.218417212367057800e-01 -1.310174018144607544e-01 -1.983439922332763672e-01 -3.316654562950134277e-01 2.269812673330307007e-01 -9.659233689308166504e-02 9.299299120903015137e-02 8.000407367944717407e-02
1.307771261781454086e-02 1.383655220270156860e-01 2.237542867660522461e-01 6.877306848764419556e-02 -2.992032282054424286e-02 -1.281919330358505249e-01 4.905355721712112427e-02 2.995487749576568604e-01 1.545233875513076782e-01 -5.290080979466438293e-02 3.373525142669677734e-01 1.036335229873657227e-01 2.132721096277236938e-01 2.414813786745071411e-01 -7.548046112060546875e-02 -1.117847487330436707e-01 -1.260542422533035278e-01 1.154685243964195251e-01 -3.334316313266754150e-01 -2.466078102588653564e-01 2.866072058677673340e-01 -1.670314744114875793e-02 9.583273530006408691e-02 2.397859245538711548e-01 -2.788462936878204346e-01 1.805869787931442261e-01 -1.378683745861053467e-01 -1.638617925345897675e-02 2.232814282178878784e-01 3.321531694382429123e-03 -9.132185578346252441e-02 -7.101460546255111694e-02
-2.801144123077392578e-01 1.682473868131637573e-01 1.927342265844345093e-02 1.776871504262089729e-03 7.066617906093597412e-02 9.101028554141521454e-03 1.855689100921154022e-02 5.707577615976333618e-02 -1.121053621172904968e-01 -1.405579596757888794e-02 4.986945092678070068e-01 -3.850481212139129639e-01 7.124923169612884521e-02 1.061265915632247925e-02 2.132180333137512207e-02 -1.415751874446868896e-01 -2.263424545526504517e-02 -1.157021895051002502e-01 2.447916008532047272e-02 -1.318440735340118408e-01 2.032792568206787109e-01 -4.440485686063766479e-02 1.966654956340789795e-01 3.481412529945373535e-01 -2.778799831867218018e-01 5.095059052109718323e-02 1.108233928680419922e-01 -2.036758661270141602e-01 6.916006561368703842e-03 -4.706813022494316101e-02 -1.853983402252197266e-01 2.085546106100082397e-01
-2.411426305770874023e-01 1.131923645734786987e-01 8.046237379312515259e-02 2.811534330248832703e-02 1.107813697308301926e-02 -1.458711624145507812e-01 -1.897127330303192139e-01 2.270407825708389282e-01 -3.027730248868465424e-02 -1.204815972596406937e-02 2.088987231254577637e-01 -8.337380364537239075e-03 -3.996111452579498291e-02 1.449854020029306412e-02 2.570333182811737061e-01 3.085741028189659119e-02 -7.861573249101638794e-02 -4.153719544410705566e-01 -1.552528142929077148e-01 2.495810687541961670e-01 6.418982148170471191e-02 3.298459574580192566e-02 2.876632511615753174e-01 2.834869325160980225e-01 -1.989837139844894409e-01 1.599767953157424927e-01 9.195598214864730835e-02 -1.055866181850433350e-01 1.127928048372268677e-01 1.893418580293655396e-01 -3.045438230037689209e-01 -1.992369294166564941e-01
-6.964939832687377930e-02 3.429157435894012451e-01 4.348176345229148865e-02 -8.738677948713302612e-02 2.010850757360458374e-01 -3.551154956221580505e-02 -6.121742725372314453e-02 3.661547303199768066e-01 1.983578652143478394e-01 9.324643015861511230e-02 2.826678752899169922e-01 -1.260570734739303589e-01 -1.185499280691146851e-01 -4.539217054843902588e-02 -1.016286090016365051e-01 1.172242313623428345e-02 -1.398359090089797974e-01 1.658349782228469849e-01 -1.582771092653274536e-01 -2.469084262847900391e-01 2.799706757068634033e-01 5.999314039945602417e-02 1.021689325571060181e-01 -2.430491708219051361e-02 -3.215275704860687256e-01 -3.956598937511444092e-01 -2.281101234257221222e-02 -5.571824684739112854e-02 -4.354964569211006165e-02 1.636207662522792816e-02 3.040723735466599464e-03 -1.621638834476470947e-01
-3.074534535408020020e-01 1.980206817388534546e-01 2.842944562435150146e-01 1.184474900364875793e-01 9.153577685356140137e-02 2.983264252543449402e-02 -1.287421435117721558e-01 2.016365379095077515e-01 -1.088219359517097473e-01 6.638440489768981934e-02 3.870110213756561279e-01 -1.925104558467864990e-01 -6.929107010364532471e-02 1.556775420904159546e-01 1.282838582992553711e-01 8.457621186971664429e-02 8.001788705587387085e-02 -4.526565223932266235e-02 -3.015277683734893799e-01 -1.300516724586486816e-01 -1.409115642309188843e-01 -5.423792079091072083e-02 2.527357339859008789e-01 -1.470414549112319946e-01 -2.255046665668487549e-01 -7.986097782850265503e-02 2.621759474277496338e-01 -2.389494329690933228e-01 1.649205088615417480e-01 -9.103613346815109253e-02 -1.169763691723346710e-02 -7.686185091733932495e-02
-7.179243862628936768e-02 1.982633471488952637e-01 3.895231485366821289e-01 -9.567552804946899414e-02 -1.110429093241691589e-01 -2.500895261764526367e-01 -1.867901347577571869e-02 6.313863396644592285e-02 6.973937153816223145e-02 -1.888059526681900024e-01 4.079848527908325195e-01 -8.766790479421615601e-02 1.360397934913635254e-01 1.019495949149131775e-01 -1.169415935873985291e-01 -7.571528851985931396e-02 -3.823824971914291382e-02 9.655739367008209229e-02 -3.287532031536102295e-01 1.390870064496994019e-01 2.500951886177062988e-01 4.457670263946056366e-03 3.846235573291778564e-03 1.426253616809844971e-01 -6.716454029083251953e-02 1.630500704050064087e-01 2.632633224129676819e-02 1.225371286273002625e-02 2.076575607061386108e-01 1.286506801843643188e-01 -3.444626331329345703e-01 -1.452138572931289673e-01
-3.564687669277191162e-01 -2.318975776433944702e-01 8.361116796731948853e-02 1.783307343721389771e-01 3.004198670387268066e-01 -2.280315756797790527e-01 1.087535396218299866e-01 2.627885639667510986e-01 -1.400692760944366455e-01 3.488720208406448364e-02 2.464347481727600098e-01 -5.897253751754760742e-02 2.765835821628570557e-01 -3.494439423084259033e-01 -7.890189439058303833e-02 5.369520559906959534e-02 8.860737085342407227e-02 1.216899082064628601e-01 -7.613818347454071045e-02 -2.214130312204360962e-01 -1.146119460463523865e-01 -2.594262361526489258e-01 5.121197178959846497e-02 2.269270643591880798e-02 -1.566680371761322021e-01 -8.798705041408538818e-02 -3.356648609042167664e-02 -1.385404467582702637e-01 -4.754181019961833954e-03 -6.736037135124206543e-02 -7.104773074388504028e-02 -2.029581665992736816e-01
-2.262211889028549194e-01 3.616219162940979004e-01 4.937602952122688293e-02 9.927187114953994751e-02 3.115665316581726074e-01 1.528474092483520508e-01 1.316398680210113525e-01 2.516871988773345947e-01 5.820856988430023193e-02 -1.607937961816787720e-01 2.587507665157318115e-01 6.732770707458257675e-03 1.909341216087341309e-01 3.237814605236053467e-01 -6.418912112712860107e-02 1.525833308696746826e-01 3.763692826032638550e-02 6.401748955249786377e-02 -3.787899315357208252e-01 -7.938701659440994263e-02 9.225415065884590149e-03 -1.467190030962228775e-02 -1.472553014755249023e-01 1.602589190006256104e-01 -3.710460290312767029e-02 -2.323199249804019928e-02 1.506808996200561523e-01 -9.844809770584106445e-02 2.633329927921295166e-01 1.558240950107574463e-01 -1.695565506815910339e-02 -9.232879430055618286e-02
-7.666767388582229614e-02 3.818351626396179199e-01 1.931054890155792236e-01 -5.045949667692184448e-02 2.397374249994754791e-02 6.682736426591873169e-02 -8.612175285816192627e-02 3.331727385520935059e-01 -2.133645713329315186e-01 1.637717634439468384e-01 4.550606608390808105e-01 2.871580980718135834e-02 1.684234142303466797e-01 -1.382266730070114136e-02 -1.137995347380638123e-01 1.240067780017852783e-01 -2.084928601980209351e-01 9.994544833898544312e-02 -1.146693015471100807e-03 -6.735522300004959106e-03 1.867231577634811401e-01 -1.997399181127548218e-01 1.369746327400207520e-01 -1.345019191503524780e-01 -2.765931189060211182e-01 -5.131090432405471802e-02 9.902789257466793060e-03 -1.565671861171722412e-01 5.792703479528427124e-02 -1.935043185949325562e-02 1.031894907355308533e-01 -2.542538642883300781e-01
-2.201888412237167358e-01 3.018915653228759766e-01 3.909991085529327393e-01 -5.862952023744583130e-02 1.395646631717681885e-01 1.703880876302719116e-01 1.767164170742034912e-01 3.678621351718902588e-01 -1.458585709333419800e-01 -5.003861337900161743e-02 1.880923509597778320e-01 1.009930595755577087e-01 -3.999837487936019897e-02 -1.364888716489076614e-02 -8.643073961138725281e-03 1.246482320129871368e-02 -3.530059456825256348e-01 -8.651716262102127075e-02 2.236291468143463135e-01 -8.392836898565292358e-02 2.440666854381561279e-01 -8.964059501886367798e-02 2.370561212301254272e-01 6.772860139608383179e-02 -2.313917577266693115e-01 -2.199657447636127472e-02 1.617454439401626587e-01 4.421763867139816284e-02 1.166124269366264343e-01 -9.160733781754970551e-03 1.516648102551698685e-02 -6.349381804466247559e-02
-1.946691721677780151e-01 2.786106765270233154e-01 5.023483186960220337e-02 1.345610022544860840e-01 -6.601778417825698853e-02 -1.779830306768417358e-01 3.038565218448638916e-01 3.686738908290863037e-01 -4.075425118207931519e-02 1.553570181131362915e-01 2.487204782664775848e-02 -1.461373120546340942e-01 2.352356910705566406e-01 9.173043072223663330e-02 8.871910721063613892e-02 -3.296615555882453918e-03 8.719821274280548096e-02 1.885838210582733154e-01 -8.114571869373321533e-02 -5.253210663795471191e-02 8.103423751890659332e-03 -8.908403664827346802e-02 5.436939001083374023e-02 4.051257856190204620e-03 -4.536671936511993408e-01 1.157883033156394958e-01 -1.167602986097335815e-01 -1.709426939487457275e-01 3.251640498638153076e-01 1.859752088785171509e-01 -1.928646117448806763e-03 -1.194877400994300842e-01
-8.038097620010375977e-02 1.015705391764640808e-01 3.048813045024871826e-01 7.085678726434707642e-02 3.660463988780975342e-01 4.079310968518257141e-02 -1.241889595985412598e-02 1.821282207965850830e-01 -1.714905723929405212e-02 -2.079921811819076538e-01 1.113038584589958191e-01 -1.815276294946670532e-01 1.357085257768630981e-01 5.690944567322731018e-02 -1.422000974416732788e-01 -1.525389682501554489e-02 -3.416139483451843262e-01 -1.531934142112731934e-01 -3.988565504550933838e-01 -1.135238558053970337e-01 9.507346153259277344e-02 1.698587387800216675e-01 2.561507523059844971e-01 1.706819832324981689e-01 -1.098108068108558655e-01 -1.216466203331947327e-01 3.195671364665031433e-02 -1.497680414468050003e-02 2.037866413593292236e-01 -1.740407645702362061e-01 8.229569345712661743e-02 1.838280558586120605e-01
-3.878805637359619141e-01 -1.008847635239362717e-02 2.703249640762805939e-02 1.480579674243927002e-01 2.020552754402160645e-01 -2.589942701160907745e-02 -2.793742418289184570e-01 1.093825548887252808e-01 4.716072976589202881e-02 -2.632036805152893066e-01 2.399771958589553833e-01 3.594332607463002205e-03 -1.917617768049240112e-01 -1.260012239217758179e-01 3.225373476743698120e-02 -9.789987653493881226e-02 1.662454307079315186e-01 -1.812503933906555176e-01 2.014221856370568275e-03 -7.242713589221239090e-03 1.155078113079071045e-01 1.251791417598724365e-01 1.196596175432205200e-01 2.516024112701416016e-01 -3.397177159786224365e-01 3.902434185147285461e-02 -1.300975531339645386e-01 -1.143834292888641357e-01 1.209294795989990234e-01 -1.101610511541366577e-01 -1.740154474973678589e-01 -3.629698753356933594e-01
-3.413319587707519531e-01 2.163652032613754272e-01 -1.964305192232131958e-01 2.370596677064895630e-01 1.213576644659042358e-01 1.031169518828392029e-01 2.617007195949554443e-01 1.057703942060470581e-01 7.284364849328994751e-02 -9.835581481456756592e-02 3.776922821998596191e-01 -1.593818217515945435e-01 -1.241770535707473755e-01 -1.602054089307785034e-01 7.112691551446914673e-02 -1.164319925010204315e-02 -2.211344838142395020e-01 1.122884154319763184e-01 -2.058465182781219482e-01 -1.780919730663299561e-01 2.207269817590713501e-01 4.425911977887153625e-02 8.767561614513397217e-02 -1.955095649464055896e-04 -9.241881966590881348e-02 1.869616657495498657e-01 1.223560944199562073e-01 -1.002414245158433914e-02 -5.556810647249221802e-02 1.787596195936203003e-01 6.868436932563781738e-02 -3.394904136657714844e-01
-5.999504402279853821e-02 -1.283428538590669632e-02 9.181952476501464844e-02 4.289775192737579346e-01 2.319756001234054565e-01 5.749227106571197510e-02 7.700151950120925903e-02 3.037264049053192139e-01 -1.293720155954360962e-01 -2.981183826923370361e-01 1.413566619157791138e-01 -1.397515833377838135e-01 2.319396100938320160e-02 -2.996274456381797791e-02 -6.839480251073837280e-02 -1.621919125318527222e-02 -2.940469682216644287e-01 -9.735529869794845581e-02 -1.678833663463592529e-01 -7.637207955121994019e-02 3.314493596553802490e-01 1.939785629510879517e-01 2.126811817288398743e-02 2.021287530660629272e-01 -1.618557982146739960e-02 5.009306594729423523e-02 -1.473616510629653931e-01 -1.039699614048004150e-01 2.316916435956954956e-01 -2.657319009304046631e-01 -8.659072220325469971e-02 1.055606901645660400e-01
-2.417893409729003906e-01 -6.878500431776046753e-02 1.301385164260864258e-01 4.659897647798061371e-03 2.760626375675201416e-01 2.738047204911708832e-02 5.910011753439903259e-02 2.798581421375274658e-01 -1.216043755412101746e-01 -4.134569317102432251e-02 3.224473893642425537e-01 -3.119891881942749023e-01 2.890386059880256653e-02 -2.470290958881378174e-01 1.024634465575218201e-01 6.723595410585403442e-02 3.546201065182685852e-02 2.682122886180877686e-01 1.143988221883773804e-01 -1.243101954460144043e-01 1.750824451446533203e-01 1.738158240914344788e-02 -2.029435522854328156e-02 -1.692505925893783569e-02 -1.120658516883850098e-01 -2.553663253784179688e-01 -5.972784943878650665e-03 2.644852101802825928e-01 1.536246836185455322e-01 -3.422998189926147461e-01 -1.762363165616989136e-01 -1.158131584525108337e-01
-1.750504523515701294e-01 3.451763987541198730e-01 5.283481627702713013e-02 -2.365522272884845734e-02 9.170726686716079712e-02 2.171730063855648041e-02 2.297161146998405457e-02 1.614900082349777222e-01 -6.802473217248916626e-02 -5.055724829435348511e-02 3.994967043399810791e-01 -1.465965211391448975e-01 3.759553134441375732e-01 1.556428372859954834e-01 -9.576787054538726807e-02 -3.946580365300178528e-02 1.945425719022750854e-01 3.381188213825225830e-01 9.567770361900329590e-02 8.019874989986419678e-02 -8.300171792507171631e-02 -7.618422061204910278e-02 3.205400109291076660e-01 3.145232200622558594e-01 3.424145653843879700e-02 7.612099405378103256e-03 3.118520602583885193e-02 1.147266924381256104e-01 1.687388308346271515e-02 -3.130560740828514099e-02 -2.176655083894729614e-01 -2.595710940659046173e-02
-2.483820468187332153e-01 1.224590241909027100e-01 -7.872674614191055298e-03 -6.648559123277664185e-02 8.194675669074058533e-03 -1.404564827680587769e-02 -4.398096725344657898e-02 1.500587612390518188e-01 7.292041927576065063e-02 4.790270701050758362e-02 3.431812822818756104e-01 -1.349643915891647339e-01 2.449342608451843262e-02 -1.447506099939346313e-01 2.096734642982482910e-01 -2.635613270103931427e-02 6.480436306446790695e-03 1.225427761673927307e-01 -4.810213148593902588e-01 1.771681457757949829e-01 2.219658643007278442e-01 -3.452751785516738892e-02 9.794646501541137695e-02 -3.469390869140625000e-01 -3.485046923160552979e-01 -1.162092909216880798e-01 -2.405451238155364990e-01 -9.060712158679962158e-02 -6.164786592125892639e-02 -4.553382098674774170e-02 6.569902598857879639e-02 -1.217717677354812622e-01
-3.686193525791168213e-01 1.339196711778640747e-01 -1.991837173700332642e-01 1.620346903800964355e-01 6.340752542018890381e-02 -1.288895029574632645e-02 -1.719029545783996582e-01 1.777038574218750000e-01 1.409315615892410278e-01 2.861577784642577171e-03 1.206344813108444214e-01 -1.802670396864414215e-02 2.293091639876365662e-02 -5.584323033690452576e-02 3.944250047206878662e-01 -2.246309444308280945e-02 -9.176851063966751099e-02 -1.694204285740852356e-02 -4.037573635578155518e-01 8.649199269711971283e-03 1.384636312723159790e-01 -9.910264611244201660e-02 2.001155018806457520e-01 -1.991593837738037109e-02 -2.102974951267242432e-01 -7.930921390652656555e-03 8.974481374025344849e-02 -2.844324409961700439e-01 -8.089755475521087646e-02 5.618055909872055054e-02 3.476446866989135742e-02 -3.675317168235778809e-01
-1.782046854496002197e-01 6.716665811836719513e-03 2.733445167541503906e-01 -3.728677053004503250e-03 2.373950481414794922e-01 -6.226086243987083435e-02 -1.891985684633255005e-01 2.156121432781219482e-01 -2.132653072476387024e-02 1.002584248781204224e-01 1.462961435317993164e-01 1.082323789596557617e-01 -8.203171193599700928e-02 -1.466365903615951538e-01 5.128127709031105042e-02 2.797646820545196533e-01 -2.808075584471225739e-02 2.049190923571586609e-02 -3.631351590156555176e-01 2.938871979713439941e-01 1.729382425546646118e-01 7.424102164804935455e-03 4.055760800838470459e-01 2.271457314491271973e-01 -1.411586552858352661e-01 6.550148129463195801e-02 -6.030348129570484161e-03 -9.283650666475296021e-02 -2.949416637420654297e-02 -1.244146078824996948e-01 -1.006763353943824768e-01 -2.708234786987304688e-01
-4.555366039276123047e-01 2.051314413547515869e-01 4.440468735992908478e-03 2.284643799066543579e-01 2.168102264404296875e-01 2.632059752941131592e-01 -1.294194138608872890e-03 1.504633873701095581e-01 -1.171462237834930420e-01 1.144712325185537338e-02 7.411995530128479004e-02 -2.180829644203186035e-01 8.360449224710464478e-03 4.329131916165351868e-02 -1.150081604719161987e-01 -3.264570981264114380e-02 -1.869999468326568604e-01 5.473336204886436462e-02 -3.080007433891296387e-01 2.087994515895843506e-01 1.101806387305259705e-01 -4.833036661148071289e-02 1.604677885770797729e-01 2.119982056319713593e-02 1.165746152400970459e-01 1.461181491613388062e-01 -1.481695920228958130e-01 7.133761793375015259e-02 -8.610878139734268188e-02 6.023894995450973511e-03 -3.576245903968811035e-01 -2.483764439821243286e-01
5.984788760542869568e-02 1.355127096176147461e-01 1.404227912425994873e-01 -6.620375066995620728e-02 1.011656597256660461e-01 9.046853519976139069e-04 1.344565534964203835e-04 2.998667657375335693e-01 1.812284253537654877e-02 1.815857440233230591e-01 2.099007219076156616e-01 -1.894149184226989746e-01 2.441443651914596558e-01 -1.243069246411323547e-01 3.145643696188926697e-02 -2.032522708177566528e-01 -6.347484886646270752e-02 3.893724409863352776e-03 -1.525141894817352295e-01 7.245896011590957642e-02 2.284751236438751221e-01 5.661403760313987732e-02 -8.623693138360977173e-02 3.415760770440101624e-02 -4.735210239887237549e-01 -2.954301536083221436e-01 -2.031525671482086182e-01 3.399390261620283127e-03 2.819824516773223877e-01 -2.811247706413269043e-01 -1.223309487104415894e-01 -1.847506314516067505e-02
-1.611529290676116943e-01 2.337381690740585327e-01 -3.638803586363792419e-02 1.612583398818969727e-01 -4.162267595529556274e-02 1.115707904100418091e-01 7.100190967321395874e-03 1.855674982070922852e-01 -1.707699000835418701e-01 4.943009093403816223e-02 3.685442805290222168e-01 -2.682105302810668945e-01 2.350228428840637207e-01 1.206179410219192505e-01 7.882411777973175049e-02 -9.623171389102935791e-02 -2.722539305686950684e-01 4.937443416565656662e-03 8.131361752748489380e-02 -1.604231297969818115e-01 4.430448412895202637e-01 2.462832033634185791e-01 1.355901509523391724e-01 1.410619020462036133e-01 -1.183932349085807800e-01 1.904116012156009674e-03 -5.245064198970794678e-02 -1.142244189977645874e-01 7.000616937875747681e-02 -8.120473474264144897e-02 -9.374514222145080566e-02 2.587518393993377686e-01
8.174026757478713989e-02 1.971160620450973511e-01 -4.297966137528419495e-03 -1.897737756371498108e-02 3.363892436027526855e-01 4.742982983589172363e-02 2.835553325712680817e-02 1.581830680370330811e-01 -2.873972430825233459e-02 6.284014880657196045e-02 2.811603844165802002e-01 8.166919462382793427e-03 2.390958964824676514e-01 2.511001825332641602e-01 -1.617132723331451416e-01 -3.832546621561050415e-02 -3.164421394467353821e-02 2.699028849601745605e-01 8.502631634473800659e-02 8.167325705289840698e-02 2.477913647890090942e-01 2.340977489948272705e-01 3.290470838546752930e-01 -2.363923750817775726e-02 -2.572562992572784424e-01 -9.542078524827957153e-02 -1.660599112510681152e-01 1.363278776407241821e-01 7.630652934312820435e-02 -8.009332418441772461e-02 -3.648611307144165039e-01 -3.912333771586418152e-02
-5.193195343017578125e-01 -6.215021386742591858e-02 1.483456641435623169e-01 7.245093584060668945e-02 3.937348350882530212e-02 -2.497392334043979645e-02 -1.206499561667442322e-01 -3.288068808615207672e-03 4.786508530378341675e-02 -2.891323268413543701e-01 3.168077170848846436e-01 -1.262694597244262695e-01 1.020719576627016068e-02 1.834347397089004517e-01 3.646735846996307373e-02 -7.906498759984970093e-02 1.115634515881538391e-01 -1.929034590721130371e-01 6.573486607521772385e-03 9.328339993953704834e-02 2.140282243490219116e-01 1.202527657151222229e-01 -9.457722306251525879e-02 2.930406033992767334e-01 -2.496330738067626953e-01 -2.185221761465072632e-01 2.933740057051181793e-02 -1.034963130950927734e-01 -1.277717053890228271e-01 1.348060965538024902e-01 -2.307974845170974731e-01 -1.265637874603271484e-01
-2.417415231466293335e-01 1.535973995923995972e-01 1.403538435697555542e-01 2.307830452919006348e-01 6.280229985713958740e-02 -2.777968347072601318e-01 -6.476730108261108398e-02 6.978847086429595947e-02 -2.662394344806671143e-01 -1.184039562940597534e-01 3.312368690967559814e-01 -8.152446895837783813e-02 1.969348937273025513e-01 -1.354914605617523193e-01 2.486030757427215576e-01 -1.427328288555145264e-01 8.567345142364501953e-02 -2.839414179325103760e-01 -1.101361513137817383e-01 1.221186947077512741e-03 2.450514212250709534e-02 -1.453702449798583984e-01 2.626284956932067871e-01 4.200286045670509338e-02 -1.537402123212814331e-01 -2.538706548511981964e-02 -2.757309973239898682e-01 5.256197974085807800e-02 -1.908671669661998749e-02 2.590732574462890625e-01 -2.013593465089797974e-01 -1.028547435998916626e-01
-2.227401733398437500e-01 7.474145293235778809e-02 2.151888161897659302e-01 2.833198308944702148e-01 4.517769068479537964e-02 -2.221945226192474365e-01 -2.245389074087142944e-01 3.501345515251159668e-01 -2.484552860260009766e-01 -1.997079700231552124e-02 4.694946110248565674e-02 -2.076592743396759033e-01 1.296285837888717651e-01 -5.728656426072120667e-02 2.972212061285972595e-02 -2.175333052873611450e-01 -1.699466705322265625e-01 -3.109987359493970871e-03 -8.966255933046340942e-02 1.130473986268043518e-01 -9.532650560140609741e-02 1.518667191267013550e-01 3.492620214819908142e-02 8.289098739624023438e-02 -2.252878099679946899e-01 1.716130077838897705e-01 -1.385029703378677368e-01 6.626866757869720459e-02 -1.378130353987216949e-02 2.099765539169311523e-01 -2.540189623832702637e-01 -3.398793637752532959e-01
-5.353170633316040039e-02 1.564255356788635254e-01 -4.867631942033767700e-02 -1.505108177661895752e-02 3.980533406138420105e-02 -2.719815820455551147e-02 1.119633689522743225e-01 2.500988543033599854e-01 -1.110317558050155640e-01 8.108501136302947998e-02 4.400459527969360352e-01 -7.353623956441879272e-02 1.429131031036376953e-01 -1.310859620571136475e-01 1.299385875463485718e-01 -2.654984295368194580e-01 -7.273543626070022583e-02 4.985990375280380249e-02 5.597348511219024658e-02 4.531605169177055359e-02 3.588866889476776123e-01 2.592407464981079102e-01 1.363721340894699097e-01 -9.995035827159881592e-02 -2.497004419565200806e-01 -2.762216031551361084e-01 -3.192628622055053711e-01 -2.856322377920150757e-02 1.932968050241470337e-01 -3.392706811428070068e-02 -1.777976751327514648e-01 -2.553903870284557343e-02
-2.057957500219345093e-01 4.425058513879776001e-02 8.882728964090347290e-02 -1.526703983545303345e-01 3.084914684295654297e-01 -1.500882953405380249e-01 -7.533849775791168213e-02 2.827214598655700684e-01 -3.037601113319396973e-01 -1.119517013430595398e-01 1.160018891096115112e-01 -3.022030591964721680e-01 -8.802542090415954590e-02 -2.759351134300231934e-01 1.401071399450302124e-01 1.266210973262786865e-01 8.368875831365585327e-02 3.003017604351043701e-01 -1.268444024026393890e-02 -3.188032209873199463e-01 1.391255110502243042e-01 6.322131305932998657e-02 7.968585193157196045e-02 -3.218491002917289734e-02 -1.761844605207443237e-01 -1.451945155858993530e-01 -8.133123628795146942e-03 -3.838980197906494141e-02 2.351662963628768921e-01 -2.039919793605804443e-01 9.711761027574539185e-03 -1.079814434051513672e-01
-3.453551530838012695e-01 9.562288224697113037e-02 1.293696928769350052e-02 2.242541611194610596e-01 -9.011289477348327637e-02 -1.091418266296386719e-01 -5.596620216965675354e-02 2.098826318979263306e-01 -3.457795456051826477e-02 -9.358327835798263550e-02 1.998874098062515259e-01 4.715709015727043152e-02 -1.808171346783638000e-02 4.822378605604171753e-02 2.752818465232849121e-01 7.583873718976974487e-02 -5.597639828920364380e-02 -4.009548947215080261e-02 -4.813037514686584473e-01 1.836582869291305542e-01 2.827436327934265137e-01 1.042251382023096085e-02 -2.605381235480308533e-02 -1.152258180081844330e-02 -5.851908028125762939e-02 -2.778111100196838379e-01 -2.305565029382705688e-01 -1.492875218391418457e-01 -2.271061688661575317e-01 -1.066078711301088333e-02 -1.987403817474842072e-02 -2.418183833360671997e-01
-2.980271279811859131e-01 4.721411466598510742e-01 -8.885120600461959839e-02 2.792048752307891846e-01 2.105970233678817749e-01 7.460200786590576172e-02 -1.245833467692136765e-02 -5.408902093768119812e-02 -5.241286754608154297e-02 3.055860102176666260e-01 2.681475579738616943e-01 5.346696451306343079e-02 1.502948701381683350e-01 1.230631470680236816e-01 4.875287413597106934e-02 -1.255130618810653687e-01 -2.122848927974700928e-01 1.592483818531036377e-01 -2.303908914327621460e-01 -8.902782201766967773e-02 2.409104406833648682e-01 -1.142248585820198059e-01 4.379838705062866211e-02 4.965516552329063416e-02 -5.875218287110328674e-02 8.670144015923142433e-04 1.512119472026824951e-01 -1.591734401881694794e-02 8.561757951974868774e-02 3.557763248682022095e-02 -1.060437560081481934e-01 -2.633394896984100342e-01
-1.401112079620361328e-01 3.119862452149391174e-02 3.119472861289978027e-01 2.873868346214294434e-01 9.995707869529724121e-02 -8.394127339124679565e-02 -8.313124626874923706e-02 4.516894370317459106e-02 -9.095109254121780396e-02 -2.952516973018646240e-01 3.985949456691741943e-01 -1.809174120426177979e-01 1.608714312314987183e-01 1.179473474621772766e-01 6.349208205938339233e-02 -1.304941475391387939e-01 8.679249323904514313e-03 -1.591140627861022949e-01 -1.999995708465576172e-01 -6.857067346572875977e-02 -1.398931145668029785e-01 4.374133795499801636e-02 2.565315961837768555e-01 8.436607569456100464e-02 -6.419122219085693359e-02 -3.644823133945465088e-01 1.548068374395370483e-01 -6.236951053142547607e-02 1.591089218854904175e-01 -9.913387149572372437e-02 8.227474242448806763e-02 -2.331515550613403320e-01
-1.009499579668045044e-01 1.432154625654220581e-01 1.481720618903636932e-02 1.338931471109390259e-01 -3.323454409837722778e-02 2.346163094043731689e-01 -1.477399021387100220e-01 9.154924750328063965e-02 -3.068914115428924561e-01 -3.255616500973701477e-02 2.421255856752395630e-01 -3.071301281452178955e-01 7.798806577920913696e-02 1.938624233007431030e-01 -1.255553960800170898e-01 2.604622840881347656e-01 -2.261213213205337524e-01 2.752208709716796875e-01 -1.867742538452148438e-01 -1.618206799030303955e-01 3.082026839256286621e-01 -8.270814269781112671e-02 -1.803071610629558563e-02 4.423194751143455505e-02 -2.295165956020355225e-01 -9.296523779630661011e-02 -7.782726734876632690e-02 1.887062937021255493e-01 1.686412394046783447e-01 2.467170655727386475e-01 -5.965698882937431335e-02 -3.759867697954177856e-02
-1.318190842866897583e-01 1.424302011728286743e-01 2.327688783407211304e-01 -3.323532268404960632e-02 1.980827003717422485e-01 -1.218070015311241150e-01 -2.909120023250579834e-01 1.458856016397476196e-01 1.317945122718811035e-01 -8.402938023209571838e-03 1.458126008510589600e-01 6.167299672961235046e-02 1.452443301677703857e-01 -2.102743983268737793e-01 -7.007960230112075806e-03 2.447734773159027100e-01 4.435979947447776794e-02 5.759594216942787170e-02 -3.617697060108184814e-01 1.925668865442276001e-01 1.986730694770812988e-01 1.043509393930435181e-01 4.097732603549957275e-01 1.593284457921981812e-01 -1.799831241369247437e-01 -5.146715790033340454e-03 7.500699721276760101e-03 8.842484652996063232e-02 -4.368750005960464478e-02 -1.448909342288970947e-01 -4.526112973690032959e-02 -3.116656541824340820e-01
-8.480427414178848267e-02 -5.444747395813465118e-03 3.620489537715911865e-01 -6.176242139190435410e-03 -1.748405098915100098e-01 -7.568553090095520020e-02 1.410462111234664917e-01 3.044325411319732666e-01 -8.562628924846649170e-02 -1.849175542593002319e-01 4.145439565181732178e-01 -2.772729694843292236e-01 9.192679822444915771e-02 -2.199831604957580566e-02 7.723612338304519653e-02 -2.469513863325119019e-01 2.442600205540657043e-02 1.801122128963470459e-01 -2.343835681676864624e-01 5.362721905112266541e-02 2.018633782863616943e-01 9.638632833957672119e-02 -1.699752919375896454e-02 1.879521012306213379e-01 8.686251938343048096e-02 8.357959799468517303e-03 -2.796577215194702148e-01 -3.317574411630630493e-02 1.199916601181030273e-01 8.926016092300415039e-02 -2.187405079603195190e-01 -1.140724793076515198e-01
-1.780955046415328979e-01 2.069507911801338196e-02 1.729441285133361816e-01 1.807204484939575195e-01 3.020515739917755127e-01 -1.544538587331771851e-01 -3.700101748108863831e-02 1.497260667383670807e-02 -6.524547189474105835e-02 -1.174798458814620972e-01 2.193456739187240601e-01 1.639802195131778717e-02 -7.007220387458801270e-02 2.340355962514877319e-01 6.203207373619079590e-02 -3.004810512065887451e-01 1.536424010992050171e-01 -2.547051012516021729e-02 5.891151260584592819e-03 6.767196953296661377e-02 2.385408878326416016e-01 -4.152705892920494080e-03 4.836664069443941116e-03 1.938743293285369873e-01 -3.178178369998931885e-01 -3.878996372222900391e-01 4.136092215776443481e-02 -1.137193888425827026e-01 -1.508009284734725952e-01 1.988278776407241821e-01 -2.578414082527160645e-01 -2.237607240676879883e-01
-2.971740663051605225e-01 1.575879156589508057e-01 7.592944800853729248e-02 8.855731040239334106e-02 9.613890945911407471e-02 1.929579675197601318e-01 9.715108573436737061e-02 2.954335212707519531e-01 -8.836821652948856354e-03 -1.696590483188629150e-01 3.155030906200408936e-01 3.547872975468635559e-02 2.424668967723846436e-01 -2.313047833740711212e-02 -1.603087931871414185e-01 -8.827535808086395264e-02 1.198363155126571655e-01 2.986186742782592773e-01 6.855816394090652466e-02 9.465884417295455933e-02 1.624692678451538086e-01 -3.223593235015869141e-01 3.355879187583923340e-01 1.032645478844642639e-01 -3.852599859237670898e-02 -5.463311821222305298e-02 1.983252167701721191e-02 3.999831900000572205e-02 9.208951890468597412e-02 1.733906418085098267e-01 -2.105027586221694946e-01 2.178622931241989136e-01
-1.464209258556365967e-01 6.270323693752288818e-02 -1.379560232162475586e-01 2.124219536781311035e-01 9.284462779760360718e-02 -1.611726582050323486e-01 1.244042143225669861e-01 2.579545378684997559e-01 1.551667042076587677e-02 1.837394088506698608e-01 2.923153340816497803e-01 -1.409122645854949951e-01 -7.746401429176330566e-02 -2.480854839086532593e-01 -1.498734299093484879e-02 2.214204967021942139e-01 -9.655643254518508911e-02 1.125459745526313782e-01 -1.561242640018463135e-01 -1.274939812719821930e-02 2.513936758041381836e-01 5.693165585398674011e-03 2.267206758260726929e-01 3.290198445320129395e-01 -1.965259313583374023e-01 -1.648019552230834961e-01 -3.028437793254852295e-01 -2.230206578969955444e-01 2.021629661321640015e-01 -8.521375805139541626e-02 -5.246820673346519470e-02 1.011090576648712158e-01
-2.627725601196289062e-01 2.369538322091102600e-02 -1.530111730098724365e-01 1.112435087561607361e-01 -4.002217575907707214e-02 7.207362353801727295e-02 -3.698113933205604553e-02 6.780713796615600586e-02 -7.400152832269668579e-02 -1.003079712390899658e-01 2.676372230052947998e-01 3.173008561134338379e-02 1.505692154169082642e-01 -1.399764269590377808e-01 3.897219598293304443e-01 1.413861364126205444e-01 -9.682557731866836548e-02 1.832618415355682373e-01 -4.537941515445709229e-01 -6.205618008971214294e-02 2.203000783920288086e-01 -1.097310930490493774e-01 2.975304126739501953e-01 -3.600607812404632568e-02 9.184161573648452759e-02 -2.097732126712799072e-01 -2.686482071876525879e-01 -9.983737021684646606e-02 6.886514276266098022e-02 1.122895106673240662e-01 -1.081836596131324768e-01 -1.129586324095726013e-01
-4.151205420494079590e-01 6.639792770147323608e-02 -9.234847873449325562e-02 -6.123267114162445068e-02 1.690738499164581299e-01 1.822228915989398956e-02 1.027652621269226074e-01 2.042528241872787476e-01 -4.494669288396835327e-02 1.004566773772239685e-01 1.996898055076599121e-01 -1.434178501367568970e-01 1.814686208963394165e-01 5.136854574084281921e-02 3.536383807659149170e-02 1.191629841923713684e-01 -8.243872970342636108e-02 3.350980281829833984e-01 -1.775804907083511353e-01 1.105171721428632736e-02 3.413226008415222168e-01 7.294120639562606812e-02 -1.221937537193298340e-01 1.755744069814682007e-01 8.524537086486816406e-02 -7.724354416131973267e-02 1.423041056841611862e-02 -4.262692630290985107e-01 1.658895611763000488e-01 -1.736470311880111694e-01 3.492866829037666321e-02 1.840038746595382690e-01
-2.777023911476135254e-01 1.155058443546295166e-01 2.125097960233688354e-01 -1.780115067958831787e-01 -4.269535094499588013e-02 -1.221891343593597412e-01 1.051748842000961304e-01 2.502456307411193848e-01 -2.305554151535034180e-01 1.155853644013404846e-02 3.207516074180603027e-01 -3.275704085826873779e-01 -4.207414761185646057e-02 -3.517413884401321411e-02 9.797487407922744751e-02 -2.166419178247451782e-01 -1.115369796752929688e-01 -2.918516099452972412e-02 4.969150200486183167e-02 -8.193218708038330078e-02 1.728243231773376465e-01 3.339881077408790588e-02 4.342176020145416260e-02 3.222354352474212646e-01 -2.503106594085693359e-01 5.202002450823783875e-02 -1.625525057315826416e-01 -1.687107831239700317e-01 4.882230609655380249e-02 -2.853689789772033691e-01 -2.223751395940780640e-01 8.088817447423934937e-02
-7.008036598563194275e-03 3.486541807651519775e-01 -9.335351176559925079e-03 1.220561265945434570e-01 -7.606958597898483276e-02 -1.873875223100185394e-02 1.935027688741683960e-01 4.248728454113006592e-01 -8.497662842273712158e-02 -1.639451235532760620e-01 3.153303563594818115e-01 2.215213924646377563e-01 6.054304540157318115e-02 -1.909950524568557739e-01 2.024527043104171753e-01 2.312282770872116089e-01 -1.863077431917190552e-01 1.328746229410171509e-01 -1.040736138820648193e-01 -4.228449612855911255e-02 2.353159785270690918e-01 2.820252440869808197e-02 -3.021112643182277679e-02 -1.444779708981513977e-02 -3.163926005363464355e-01 7.629583030939102173e-02 -1.640873588621616364e-02 1.588694751262664795e-01 -7.605630904436111450e-02 -2.871595136821269989e-02 -2.461295276880264282e-01 -3.474416211247444153e-02
-1.217469573020935059e-02 2.807995378971099854e-01 2.331246808171272278e-02 2.783217653632164001e-02 2.608733437955379486e-02 -4.885598644614219666e-02 -9.059699624776840210e-02 3.764465451240539551e-01 8.800336718559265137e-02 -1.081502661108970642e-01 1.256965249776840210e-01 -1.689825356006622314e-01 1.864781379699707031e-01 -1.536510735750198364e-01 2.222111970186233521e-01 1.944232136011123657e-01 -2.931955754756927490e-01 1.377298235893249512e-01 -2.945017814636230469e-01 1.576729118824005127e-01 -3.143905662000179291e-03 7.522975653409957886e-02 -1.679304838180541992e-01 2.632739543914794922e-01 4.065632447600364685e-02 -7.015790045261383057e-02 2.048632204532623291e-01 -3.369808793067932129e-01 2.602109909057617188e-01 -2.447651699185371399e-02 6.957003381103277206e-03 -8.470806479454040527e-02
-3.422079384326934814e-01 3.104355335235595703e-01 -4.951515421271324158e-02 3.371647298336029053e-01 1.710600405931472778e-01 1.312519013881683350e-01 -4.568225517868995667e-02 1.739048361778259277e-01 -2.529082298278808594e-01 1.239411756396293640e-01 3.438488021492958069e-02 -2.175564020872116089e-01 -4.124269634485244751e-02 -4.388717468827962875e-03 -6.573270261287689209e-02 -1.430786997079849243e-01 -8.568096160888671875e-02 -8.985394239425659180e-02 -1.600060015916824341e-01 2.120711356401443481e-01 2.546506226062774658e-01 -7.958192378282546997e-02 2.294512093067169189e-01 1.588456630706787109e-01 8.673407137393951416e-03 6.612318009138107300e-02 -2.362799048423767090e-01 2.297536730766296387e-01 1.021347641944885254e-01 5.541006103157997131e-02 -1.408113390207290649e-01 -2.361793220043182373e-01
-3.982889950275421143e-01 3.714334666728973389e-01 3.607208654284477234e-02 2.311517894268035889e-01 1.443063765764236450e-01 9.018669277429580688e-02 -9.227111935615539551e-02 2.878521382808685303e-01 -1.613993495702743530e-01 6.315823644399642944e-02 9.273318946361541748e-02 -1.362981200218200684e-01 -2.412819303572177887e-02 -1.497695147991180420e-01 -2.866808772087097168e-01 9.897252917289733887e-02 -8.553989231586456299e-02 5.596546083688735962e-02 -8.345744013786315918e-02 2.423477470874786377e-01 5.012429878115653992e-02 -5.354399792850017548e-03 7.056876271963119507e-02 1.570280343294143677e-01 2.744453214108943939e-02 -7.449960708618164062e-02 -2.080600857734680176e-01 2.905655503273010254e-01 5.240812152624130249e-02 1.259536743164062500e-01 -2.451560050249099731e-01 -1.872729361057281494e-01
-9.812071919441223145e-02 2.075489237904548645e-02 2.046340852975845337e-01 2.777928411960601807e-01 1.581004709005355835e-01 -1.083405911922454834e-01 -2.785445749759674072e-01 1.342571526765823364e-01 -1.111690327525138855e-01 -1.914363652467727661e-01 3.002600073814392090e-01 -2.126742005348205566e-01 2.108619064092636108e-01 1.157286465167999268e-01 2.032011747360229492e-01 -8.419975638389587402e-02 9.242407232522964478e-02 -3.968137875199317932e-02 -1.241245269775390625e-01 1.638310551643371582e-01 1.182355880737304688e-01 -3.122405707836151123e-01 2.286574244499206543e-01 1.032622084021568298e-01 5.562900006771087646e-02 -7.021535933017730713e-02 3.033542037010192871e-01 -1.251597106456756592e-01 2.238451242446899414e-01 -2.880912087857723236e-02 -2.087620086967945099e-02 -2.324902564287185669e-01
-1.437818109989166260e-01 5.618966743350028992e-02 -6.735595315694808960e-02 3.012855648994445801e-01 1.732394844293594360e-01 -1.141548454761505127e-01 2.003012150526046753e-01 3.587584570050239563e-02 -2.417413294315338135e-01 2.053897976875305176e-01 1.295517683029174805e-01 -9.215364605188369751e-02 3.716541826725006104e-02 -2.362513095140457153e-01 -2.860440909862518311e-01 2.189786732196807861e-01 -5.378261953592300415e-02 -8.719924837350845337e-02 -1.521443128585815430e-01 -8.941820263862609863e-02 1.466671675443649292e-01 -1.093732267618179321e-01 3.768295049667358398e-01 2.461672276258468628e-01 -2.212637513875961304e-01 -2.673411965370178223e-01 6.037898734211921692e-02 -2.176366597414016724e-01 1.666145622730255127e-01 5.926174670457839966e-02 2.815714851021766663e-02 -4.818976670503616333e-02
-2.498432248830795288e-01 2.901570200920104980e-01 -7.411514222621917725e-02 3.258499503135681152e-01 5.538661777973175049e-02 4.182258993387222290e-02 -1.416048854589462280e-01 3.296294808387756348e-01 -3.943699225783348083e-02 2.995360195636749268e-01 2.168189585208892822e-01 -4.758377000689506531e-02 -8.605523407459259033e-02 -9.212508797645568848e-02 -1.152356415987014771e-01 1.403124183416366577e-01 1.186039224267005920e-01 -3.456528112292289734e-02 -2.156236916780471802e-01 -3.622225672006607056e-02 1.853040792047977448e-02 -1.191564202308654785e-01 3.135478198528289795e-01 4.791596531867980957e-02 -2.183051854372024536e-01 -6.280953437089920044e-02 3.239693045616149902e-01 1.848077923059463501e-01 1.835214048624038696e-01 5.625310540199279785e-02 -1.060743629932403564e-01 4.189154505729675293e-02
-3.898426890373229980e-01 1.800986528396606445e-01 2.028746902942657471e-01 -5.800106376409530640e-02 1.628056317567825317e-01 -7.333274465054273605e-03 1.885648965835571289e-01 1.814330965280532837e-01 2.292604744434356689e-01 -1.520974487066268921e-01 2.495734691619873047e-01 -8.460378646850585938e-02 1.983274519443511963e-01 5.477970093488693237e-02 1.378933787345886230e-01 4.183869436383247375e-02 -1.243171244859695435e-01 -1.863559633493423462e-01 1.489605903625488281e-01 3.132763132452964783e-02 2.251684218645095825e-01 -1.474772542715072632e-01 1.008640304207801819e-01 9.965742938220500946e-03 -1.870322376489639282e-01 -2.355629652738571167e-01 -1.654626131057739258e-01 3.188937306404113770e-01 3.230979293584823608e-02 1.812894046306610107e-01 -1.714533120393753052e-01 -1.699036955833435059e-01
-2.070454061031341553e-01 3.218745812773704529e-02 1.331332772970199585e-01 -7.012184709310531616e-03 4.410474598407745361e-01 -1.933635473251342773e-01 -2.555109560489654541e-01 1.560202389955520630e-01 -1.923822856042534113e-04 -9.991073608398437500e-02 1.240100935101509094e-01 4.731032997369766235e-02 6.289453059434890747e-02 -1.900573372840881348e-01 5.495980754494667053e-02 2.770632803440093994e-01 7.802720367908477783e-02 6.728528439998626709e-02 -2.344797849655151367e-01 2.057329267263412476e-01 2.626926004886627197e-01 -3.904818370938301086e-02 3.609151840209960938e-01 2.476049065589904785e-01 -6.376440823078155518e-02 8.984197676181793213e-02 2.410955168306827545e-02 -4.955053701996803284e-02 -1.873140409588813782e-02 -8.799155056476593018e-02 -3.544388711452484131e-02 -2.734493613243103027e-01
-4.263431429862976074e-01 -1.591314077377319336e-01 1.678234338760375977e-02 4.900275170803070068e-02 2.090222686529159546e-01 -1.953565776348114014e-01 -1.430806219577789307e-01 1.566257327795028687e-02 -1.051362901926040649e-01 -2.265143990516662598e-01 2.939746081829071045e-01 -1.891245692968368530e-01 -1.417159289121627808e-01 -1.173018142580986023e-01 1.521332412958145142e-01 -1.436052564531564713e-02 -7.671234197914600372e-03 7.156264781951904297e-02 -1.997483968734741211e-01 1.021480001509189606e-02 1.050052940845489502e-01 3.365334868431091309e-01 1.497826725244522095e-01 3.210900425910949707e-01 -1.423725783824920654e-01 1.689915657043457031e-01 -1.521959006786346436e-01 -8.444350957870483398e-02 1.445958167314529419e-01 7.005852460861206055e-02 -1.895217411220073700e-02 -2.135704010725021362e-01
-9.783300571143627167e-03 3.275032937526702881e-01 -2.372777555137872696e-03 2.614219486713409424e-01 7.180549949407577515e-02 6.568960845470428467e-02 -1.779563724994659424e-02 3.512203097343444824e-01 -1.350896507501602173e-01 1.627478748559951782e-01 2.030445188283920288e-01 -7.898569852113723755e-02 3.408038243651390076e-02 -7.275926414877176285e-03 -8.586662262678146362e-02 5.896564573049545288e-02 -1.840552240610122681e-01 1.873864829540252686e-01 -4.712247475981712341e-02 -2.872803807258605957e-01 4.703601002693176270e-01 2.974496223032474518e-02 8.648297935724258423e-02 1.431208848953247070e-01 -1.790911257266998291e-01 -1.917260438203811646e-01 -5.896271020174026489e-02 4.116162192076444626e-03 1.163837984204292297e-01 -3.066822327673435211e-02 -1.361973881721496582e-01 2.787480056285858154e-01
-3.338144421577453613e-01 6.747940927743911743e-02 2.275459319353103638e-01 9.850794076919555664e-02 9.637194126844406128e-02 -2.927069962024688721e-01 -3.099716305732727051e-01 1.250400841236114502e-01 -2.050526440143585205e-01 -2.875392884016036987e-02 2.019133120775222778e-01 -8.773941546678543091e-02 1.717832535505294800e-01 1.908632963895797729e-01 1.807188838720321655e-01 -1.477393060922622681e-01 -4.703384265303611755e-02 1.041221544146537781e-01 -1.736609786748886108e-01 -2.067971378564834595e-01 -1.567042768001556396e-01 6.716357916593551636e-02 1.383861899375915527e-01 1.464332044124603271e-01 -2.237238287925720215e-01 -5.390357598662376404e-02 3.269572556018829346e-01 -9.671889245510101318e-02 7.679828256368637085e-02 6.734237074851989746e-02 8.887524902820587158e-02 -2.467861920595169067e-01
-8.558911830186843872e-02 4.850342124700546265e-02 7.314500957727432251e-02 1.066438294947147369e-02 4.238117933273315430e-01 7.840853184461593628e-02 4.494968801736831665e-02 4.138185381889343262e-01 2.094037085771560669e-02 -1.019301638007164001e-01 6.718070805072784424e-02 -1.185232922434806824e-01 2.361571937799453735e-01 8.677452057600021362e-02 1.097731441259384155e-01 2.484591454267501831e-01 -2.168107181787490845e-01 3.528775274753570557e-01 2.952134795486927032e-02 1.438215821981430054e-01 2.879025042057037354e-01 1.708102077245712280e-01 -5.548245459794998169e-02 2.513296306133270264e-01 -7.379718124866485596e-02 1.221111118793487549e-01 6.149950996041297913e-02 -9.334453940391540527e-02 1.934679150581359863e-01 2.747911401093006134e-02 7.576809823513031006e-02 1.057508587837219238e-01
-1.104361563920974731e-01 1.393952369689941406e-01 2.165198177099227905e-01 1.582819372415542603e-01 1.134646087884902954e-01 -5.163877271115779877e-03 7.009553909301757812e-02 2.883071303367614746e-01 -1.007464006543159485e-01 -3.859502822160720825e-02 2.888059318065643311e-01 -5.649051815271377563e-02 9.261473082005977631e-03 -5.667941272258758545e-02 2.086626738309860229e-01 -1.224477589130401611e-02 -1.258665919303894043e-01 1.416539847850799561e-01 -6.311275810003280640e-02 1.638665646314620972e-01 3.656585514545440674e-01 1.111934632062911987e-01 -7.057121396064758301e-02 1.672859489917755127e-02 -8.490504324436187744e-02 -4.582270085811614990e-01 2.098392546176910400e-01 2.339745908975601196e-01 2.843859493732452393e-01 -1.861743330955505371e-01 -2.294534258544445038e-02 1.347218081355094910e-02
-3.748182058334350586e-01 2.268143892288208008e-01 -4.484716337174177170e-03 -2.035386115312576294e-02 1.121081262826919556e-01 3.668576106429100037e-02 1.346860378980636597e-01 1.691955626010894775e-01 1.949000358581542969e-02 1.130503043532371521e-01 3.703592419624328613e-01 -3.156034648418426514e-01 3.720463067293167114e-02 -1.873735338449478149e-01 3.246936947107315063e-02 -1.246173903346061707e-01 -6.408022344112396240e-02 -1.139674708247184753e-01 1.461615413427352905e-01 -1.394551247358322144e-01 2.663875222206115723e-01 3.165162866935133934e-03 2.543136179447174072e-01 2.532479166984558105e-01 -2.388270050287246704e-01 8.905788511037826538e-02 1.700532808899879456e-02 -1.705339848995208740e-01 -1.432042121887207031e-01 2.382551319897174835e-02 -2.074523568153381348e-01 1.667390167713165283e-01
-1.907641440629959106e-01 2.514352202415466309e-01 3.991873264312744141e-01 1.693394035100936890e-01 -1.384503580629825592e-02 -3.473480790853500366e-02 -1.616092771291732788e-01 1.425586938858032227e-01 -5.423885583877563477e-02 -2.787641622126102448e-02 3.931492865085601807e-01 -2.617931179702281952e-02 1.266008317470550537e-01 4.601950198411941528e-02 -1.202895715832710266e-01 -1.718638539314270020e-01 -3.382289409637451172e-02 6.266094744205474854e-02 -1.154842227697372437e-02 -1.440822482109069824e-01 5.172342434525489807e-02 -9.977079182863235474e-02 2.211327701807022095e-01 1.257631480693817139e-01 -4.431930929422378540e-02 1.296721398830413818e-03 -2.892372906208038330e-01 1.452356278896331787e-01 2.632040977478027344e-01 8.342708647251129150e-02 -2.823358774185180664e-01 -2.782533168792724609e-01
-1.449305266141891479e-01 2.609212398529052734e-01 2.659050524234771729e-01 -2.053456380963325500e-02 1.287090927362442017e-01 2.210127413272857666e-01 -2.955982461571693420e-03 2.793483436107635498e-01 5.129180848598480225e-02 -6.349828839302062988e-02 2.078274451196193695e-02 -1.487104445695877075e-01 1.946519166231155396e-01 -6.688882410526275635e-02 2.361438237130641937e-02 1.459656655788421631e-01 -4.162023365497589111e-01 1.014134734869003296e-01 -3.282973468303680420e-01 -1.590677499771118164e-01 2.498503029346466064e-01 1.613996364176273346e-02 -7.520426809787750244e-02 7.262532413005828857e-02 -1.759820878505706787e-01 4.947153106331825256e-02 -5.257150903344154358e-02 -3.538417220115661621e-01 8.503657579421997070e-02 1.004004180431365967e-01 -1.755745410919189453e-01 -5.626076832413673401e-02
-3.648140132427215576e-01 2.093392312526702881e-01 1.231231689453125000e-01 1.663592010736465454e-01 -9.444367885589599609e-02 6.899451464414596558e-02 1.166807487607002258e-01 2.455364316701889038e-01 -5.307930056005716324e-03 -7.479754835367202759e-02 2.128876447677612305e-01 -3.505922853946685791e-02 6.395671516656875610e-02 8.150096982717514038e-02 -9.808125346899032593e-02 -7.928493618965148926e-02 -1.699851639568805695e-02 1.466190367937088013e-01 6.688079237937927246e-02 1.765116453170776367e-01 1.347602605819702148e-01 -3.288022279739379883e-01 2.994984984397888184e-01 1.438149362802505493e-01 -2.559791505336761475e-01 1.654408127069473267e-02 2.887280285358428955e-01 1.177075551822781563e-03 6.525610387325286865e-02 6.753818690776824951e-02 -3.888813555240631104e-01 1.028448492288589478e-01
6.329219788312911987e-02 -2.330585382878780365e-03 3.004745841026306152e-01 9.267759323120117188e-02 -8.637860417366027832e-03 -1.031194925308227539e-01 3.629248356446623802e-03 3.738105893135070801e-01 1.488818526268005371e-01 -3.169536218047142029e-02 1.977835744619369507e-01 -7.747017592191696167e-02 1.047793254256248474e-01 7.759037613868713379e-02 1.243929564952850342e-01 -5.900224298238754272e-02 -4.049341194331645966e-03 1.682157963514328003e-01 -2.790178358554840088e-01 -1.784934252500534058e-01 9.392532706260681152e-02 7.967371493577957153e-02 1.794793829321861267e-02 1.662703156471252441e-01 -2.112455964088439941e-01 4.860191605985164642e-03 -2.369957119226455688e-01 -3.102429397404193878e-02 2.768325805664062500e-01 3.711635619401931763e-02 -3.814463615417480469e-01 -3.687272667884826660e-01
-4.189787805080413818e-02 -3.797956928610801697e-02 1.385360956192016602e-01 -1.005305945873260498e-01 -9.435360319912433624e-03 -1.990819424390792847e-01 1.542403101921081543e-01 2.324878722429275513e-01 1.020587533712387085e-01 -7.404026389122009277e-02 1.333923935890197754e-01 -2.681933343410491943e-01 8.520553261041641235e-02 8.193016052246093750e-02 2.769958078861236572e-01 -1.820618957281112671e-01 -2.558405399322509766e-01 -7.368722558021545410e-02 -1.866617649793624878e-01 1.046201214194297791e-01 5.852875486016273499e-02 -1.572939008474349976e-01 2.565754354000091553e-01 1.367116421461105347e-01 -1.046203821897506714e-01 -3.273648023605346680e-01 -7.629079371690750122e-02 5.132344365119934082e-02 3.754807114601135254e-01 2.009946554899215698e-01 -2.785734236240386963e-01 -7.456398010253906250e-02
-2.178498655557632446e-01 2.902386486530303955e-01 4.501073807477951050e-02 5.503286421298980713e-02 2.414762228727340698e-02 -1.227917894721031189e-01 -1.750434748828411102e-02 2.626737058162689209e-01 -1.855549216270446777e-01 4.382593929767608643e-02 4.031570255756378174e-01 -1.172670125961303711e-01 1.408434212207794189e-01 1.570811378769576550e-03 5.133580416440963745e-02 -2.520343959331512451e-01 -1.038790494203567505e-01 4.460753127932548523e-02 -9.012437611818313599e-02 -1.237648655660450459e-03 3.757498860359191895e-01 1.151196062564849854e-01 1.071950793266296387e-01 -1.337270736694335938e-01 -5.376304313540458679e-02 -1.988635957241058350e-01 -4.235479533672332764e-01 2.840214408934116364e-03 1.846881210803985596e-01 -1.208742037415504456e-01 5.751542374491691589e-02 3.261460363864898682e-02
-2.728887200355529785e-01 1.330201029777526855e-01 2.886989153921604156e-02 7.141054607927799225e-03 1.326605677604675293e-02 -1.818312853574752808e-01 -1.898480951786041260e-01 3.947677612304687500e-01 -3.744854778051376343e-02 1.850333809852600098e-02 2.911847829818725586e-01 -3.890430331230163574e-01 -1.529060006141662598e-01 -1.895488649606704712e-01 -1.550226807594299316e-01 -6.732641905546188354e-02 -1.728844642639160156e-01 1.705203950405120850e-01 -1.780354827642440796e-01 -8.046334609389305115e-03 4.342127218842506409e-02 -5.757597088813781738e-02 -1.316493935883045197e-02 -8.042794466018676758e-02 -1.736163347959518433e-01 1.201651021838188171e-01 -3.653910011053085327e-02 7.760295271873474121e-02 2.331653833389282227e-01 -2.315920144319534302e-01 2.119377069175243378e-02 -3.051379919052124023e-01
-3.856936097145080566e-01 -4.446183145046234131e-02 4.127341136336326599e-02 1.610273122787475586e-01 2.528040111064910889e-02 -1.769850775599479675e-02 9.210284054279327393e-02 2.206923216581344604e-01 1.913498640060424805e-01 -1.216752976179122925e-01 9.282801300287246704e-03 -5.934515222907066345e-02 -8.218238130211830139e-03 2.014594525098800659e-02 -6.820586323738098145e-02 -1.552549749612808228e-01 1.802041009068489075e-02 1.092603951692581177e-01 -2.046415209770202637e-01 2.953868508338928223e-01 4.055955410003662109e-01 -9.868620336055755615e-02 3.638023138046264648e-01 -6.834609061479568481e-02 -1.758972704410552979e-01 -3.862088173627853394e-02 3.135393857955932617e-01 -1.953552365303039551e-01 9.137433022260665894e-02 2.118155956268310547e-01 -6.582813709974288940e-02 -1.086093485355377197e-02
-3.104218840599060059e-01 5.984351038932800293e-02 3.108604848384857178e-01 -8.993680030107498169e-02 1.638856232166290283e-01 -1.084845587611198425e-01 2.177869528532028198e-01 2.935051321983337402e-01 -2.543793618679046631e-01 1.874591596424579620e-02 1.471840143203735352e-01 -4.247280061244964600e-01 -4.705399647355079651e-02 -4.298258572816848755e-02 1.467946078628301620e-02 -1.780258608050644398e-03 -1.254443228244781494e-01 1.102544069290161133e-01 -3.441541641950607300e-02 6.795864901505410671e-04 3.569370135664939880e-02 1.562481671571731567e-01 -3.450463339686393738e-02 -1.452871714718639851e-03 -2.287312746047973633e-01 1.142902746796607971e-01 -4.764126241207122803e-02 -1.670865714550018311e-01 3.827308714389801025e-01 -2.186424285173416138e-01 -7.676127552986145020e-02 5.275072529911994934e-03
-1.176233068108558655e-01 -6.808937340974807739e-02 -3.900663554668426514e-02 8.397886157035827637e-02 5.362356454133987427e-02 -1.703891754150390625e-01 1.160296201705932617e-01 3.280756175518035889e-01 -1.209743916988372803e-01 -1.328235864639282227e-01 8.607697486877441406e-02 -2.167072594165802002e-01 -3.632044419646263123e-02 -3.132460415363311768e-01 -1.214924901723861694e-01 1.118289157748222351e-01 1.064467579126358032e-01 3.062650859355926514e-01 -9.173401445150375366e-02 -1.413183379918336868e-02 4.269974827766418457e-01 -1.370244771242141724e-01 -1.031468138098716736e-01 2.559319436550140381e-01 -2.597429156303405762e-01 -2.653480470180511475e-01 -2.903194911777973175e-02 -2.205888740718364716e-02 1.065862104296684265e-01 -1.944122016429901123e-01 -1.622908115386962891e-01 3.009877912700176239e-02
-2.405080050230026245e-01 -6.395534425973892212e-02 1.301959306001663208e-01 -3.468880429863929749e-02 2.844928503036499023e-01 -1.861663907766342163e-01 -1.528188139200210571e-01 2.169080227613449097e-01 -6.575386971235275269e-02 -4.720065370202064514e-02 1.666132062673568726e-01 1.661424934864044189e-01 -2.053693681955337524e-02 -1.539190113544464111e-01 6.944510340690612793e-02 3.085492849349975586e-01 7.571949809789657593e-02 1.265434920787811279e-01 -2.113153189420700073e-01 3.243930637836456299e-01 6.463949382305145264e-02 6.002574414014816284e-02 4.251992702484130859e-01 1.983254998922348022e-01 -3.804929554462432861e-02 5.166773870587348938e-02 8.851721882820129395e-02 -1.212834659963846207e-02 8.009915798902511597e-02 -2.579382359981536865e-01 -1.674546301364898682e-01 -1.877029836177825928e-01
-1.226072311401367188e-01 2.383697330951690674e-01 2.076611816883087158e-01 3.289176225662231445e-01 -1.345741748809814453e-01 -2.557750642299652100e-01 2.015466243028640747e-01 1.500511169433593750e-01 -1.805878728628158569e-01 -3.765532672405242920e-01 1.919406056404113770e-01 -1.297870837152004242e-02 6.328754872083663940e-02 1.009102016687393188e-01 4.231265187263488770e-02 -2.554198801517486572e-01 1.170602887868881226e-01 4.674116149544715881e-02 -3.018600642681121826e-01 -1.352122490061447024e-04 2.693715095520019531e-01 -1.039207130670547485e-01 -5.001909658312797546e-02 1.940433830022811890e-01 1.037008129060268402e-02 -6.782938539981842041e-02 1.071174144744873047e-01 -1.048624068498611450e-01 8.147872239351272583e-02 -8.906404674053192139e-02 -1.896925717592239380e-01 -1.711208373308181763e-01
-2.418350279331207275e-01 1.005435362458229065e-01 -4.826148226857185364e-02 4.799157381057739258e-02 -1.772249042987823486e-01 -2.488786280155181885e-01 2.680387534201145172e-02 2.439641803503036499e-01 -7.306924462318420410e-02 -9.986274689435958862e-02 3.900382816791534424e-01 -2.421321123838424683e-01 1.319932937622070312e-01 -4.543614983558654785e-01 2.306868433952331543e-01 2.742194198071956635e-02 8.082934468984603882e-02 8.790405467152595520e-03 -1.941190510988235474e-01 4.254753142595291138e-02 1.436984539031982422e-01 -1.546482890844345093e-01 1.170778796076774597e-01 -7.473248243331909180e-02 -2.139345109462738037e-01 1.187468394637107849e-01 -1.284753680229187012e-01 -2.173959016799926758e-01 -1.327583789825439453e-01 5.049940198659896851e-02 -1.107824146747589111e-01 -5.691882222890853882e-02
-4.197051525115966797e-01 7.401591539382934570e-02 7.827205210924148560e-02 3.577531874179840088e-01 3.025391101837158203e-01 -2.463728934526443481e-01 5.245506763458251953e-03 -1.017996668815612793e-01 -1.793065667152404785e-01 -3.990078344941139221e-03 4.272727966308593750e-01 7.125305943191051483e-03 1.522120237350463867e-01 2.225093543529510498e-02 -1.023573130369186401e-01 -8.915740251541137695e-02 8.026185631752014160e-02 5.529983714222908020e-02 -1.358519941568374634e-01 8.663466572761535645e-02 1.123597249388694763e-01 8.625248819589614868e-02 -1.149961538612842560e-02 9.105698764324188232e-02 4.293984547257423401e-02 -9.451437741518020630e-02 -3.018415272235870361e-01 -1.418498158454895020e-01 4.360410571098327637e-02 -7.941780984401702881e-02 5.373945459723472595e-02 -2.602188289165496826e-01
-5.295422673225402832e-01 2.400501817464828491e-01 1.709036082029342651e-01 1.905797868967056274e-01 1.750928908586502075e-02 -2.801390923559665680e-02 -1.665794253349304199e-01 2.319840043783187866e-01 2.105450630187988281e-02 3.047779500484466553e-01 1.514676511287689209e-01 -2.099938392639160156e-01 1.083907783031463623e-01 -5.311663821339607239e-02 7.046107202768325806e-02 -9.512410312891006470e-02 2.355231344699859619e-02 8.102414757013320923e-02 -2.788759768009185791e-01 3.574852831661701202e-03 8.812654763460159302e-02 -2.866682708263397217e-01 8.948367089033126831e-02 1.306376457214355469e-01 -1.440686639398336411e-02 5.616725236177444458e-02 2.873775064945220947e-01 -6.060875952243804932e-02 -1.105416044592857361e-01 -3.231325373053550720e-02 -9.719182550907135010e-02 -1.120945066213607788e-01
-3.676650822162628174e-01 6.967931985855102539e-02 1.697145551443099976e-01 -9.584717452526092529e-02 1.556352525949478149e-01 -1.874541938304901123e-01 1.971706002950668335e-01 3.306450545787811279e-01 -1.227868497371673584e-01 1.028595268726348877e-01 2.378405481576919556e-01 -2.698699831962585449e-01 -4.475947842001914978e-02 -2.335731387138366699e-01 -1.320261359214782715e-01 -1.096105948090553284e-01 2.394771762192249298e-02 2.630895674228668213e-01 -1.227896884083747864e-01 -6.205949559807777405e-02 2.927213907241821289e-01 5.826634820550680161e-03 -1.817286312580108643e-01 6.964670866727828979e-02 -1.178025603294372559e-01 1.021262928843498230e-01 6.311103701591491699e-02 7.986538112163543701e-03 2.627764642238616943e-01 -1.915840953588485718e-01 -4.743363708257675171e-02 -1.570982933044433594e-01
-1.787615381181240082e-02 1.238620802760124207e-01 4.020412862300872803e-01 2.479398995637893677e-01 4.555646777153015137e-01 -1.827869564294815063e-02 -7.109755277633666992e-02 1.695766299962997437e-01 -6.597860902547836304e-02 -2.013191133737564087e-01 1.176065728068351746e-01 -1.021248027682304382e-01 8.995238691568374634e-02 -2.722690626978874207e-02 -7.126554846763610840e-02 1.285676956176757812e-01 -1.713672131299972534e-01 -3.659376874566078186e-02 -2.474399507045745850e-01 -2.197891324758529663e-01 2.057401984930038452e-01 2.140470147132873535e-01 1.658902764320373535e-01 1.843091994524002075e-01 4.123293235898017883e-02 -1.453745551407337189e-02 -3.840839862823486328e-02 -6.138708069920539856e-02 2.577508687973022461e-01 -1.911436915397644043e-01 -5.171927437186241150e-02 1.314644962549209595e-01
-5.591103434562683105e-01 1.670577228069305420e-01 2.290633739903569221e-03 3.429996371269226074e-01 1.968062669038772583e-01 -9.785688668489456177e-02 -4.763584583997726440e-02 2.080801278352737427e-01 -7.859657704830169678e-02 1.174370273947715759e-01 2.444039583206176758e-01 -1.475870907306671143e-01 -2.602890692651271820e-02 1.400277763605117798e-01 1.508094668388366699e-01 9.206610172986984253e-02 -2.183856256306171417e-02 1.232204027473926544e-02 -2.888835668563842773e-01 -1.491751074790954590e-01 -5.456604436039924622e-02 -1.508742868900299072e-01 2.323779016733169556e-01 6.553722918033599854e-02 -1.070734858512878418e-01 1.059113442897796631e-01 1.571569442749023438e-01 -4.795472323894500732e-02 -8.497591316699981689e-02 7.385446876287460327e-02 -1.838303655385971069e-01 -9.191935509443283081e-02
-3.825989067554473877e-01 1.415971517562866211e-01 -1.986836642026901245e-01 1.052616536617279053e-01 1.900891661643981934e-01 -1.524480581283569336e-01 8.932261914014816284e-02 1.095635518431663513e-01 6.136811524629592896e-02 8.455757051706314087e-02 2.887013256549835205e-01 -4.554291069507598877e-01 -2.859487896785140038e-03 -1.189624220132827759e-01 1.179411634802818298e-02 1.242878139019012451e-01 -2.108457833528518677e-01 2.212942950427532196e-02 -1.556326542049646378e-02 -1.966319233179092407e-01 1.671450436115264893e-01 -1.929033398628234863e-01 1.929550915956497192e-01 8.325493335723876953e-02 -1.502023935317993164e-01 -1.221711635589599609e-01 7.977171242237091064e-02 -1.573856025934219360e-01 -1.853815466165542603e-01 -7.179562002420425415e-03 -2.145165055990219116e-01 -1.732318401336669922e-01
-6.675302237272262573e-02 5.362651124596595764e-02 -2.504676952958106995e-02 7.917294651269912720e-02 3.113639168441295624e-02 -6.093417177908122540e-04 1.209682449698448181e-01 1.315844506025314331e-01 -2.111273556947708130e-01 1.990873813629150391e-01 3.177941143512725830e-01 -1.421053707599639893e-01 -9.308295696973800659e-02 -3.902751207351684570e-02 2.069572918117046356e-02 1.475927084684371948e-01 -2.558698058128356934e-01 2.598529160022735596e-01 -2.829148173332214355e-01 2.050500661134719849e-01 5.236917734146118164e-02 -1.489386707544326782e-01 1.590952724218368530e-01 2.848637104034423828e-01 -3.831519186496734619e-01 -1.067241653800010681e-01 -5.116991698741912842e-02 -1.021590828895568848e-01 2.831455171108245850e-01 -2.052884101867675781e-01 -1.716458499431610107e-01 7.461403310298919678e-02
-1.123300790786743164e-01 1.069061681628227234e-01 -6.071116030216217041e-02 2.110761702060699463e-01 2.241560667753219604e-01 7.513415813446044922e-02 1.959356963634490967e-01 1.559811551123857498e-02 -4.351742193102836609e-02 1.067544966936111450e-01 2.641179859638214111e-01 8.420366048812866211e-02 7.848101854324340820e-02 -1.424056142568588257e-01 -1.074331253767013550e-01 3.730050027370452881e-01 -1.627783179283142090e-01 3.394812643527984619e-01 -9.948844462633132935e-02 1.627758592367172241e-01 -5.507675558328628540e-02 -7.848889380693435669e-02 2.270881235599517822e-01 3.718186318874359131e-01 -2.760853469371795654e-01 -2.783261612057685852e-02 -5.113380774855613708e-02 -1.312747299671173096e-01 6.842219829559326172e-02 -9.248476475477218628e-02 -2.099447846412658691e-01 -1.860890984535217285e-01
-4.871413856744766235e-02 -8.831440471112728119e-03 1.052244938910007477e-02 4.130981862545013428e-02 2.450580745935440063e-01 -2.086970955133438110e-02 -2.881358563899993896e-02 2.101199626922607422e-01 -1.671132296323776245e-01 3.654417023062705994e-02 1.944954246282577515e-01 -9.525422751903533936e-02 -1.639513522386550903e-01 -8.752276189625263214e-03 -9.640654921531677246e-02 -7.879419624805450439e-02 3.497600555419921875e-02 3.820348381996154785e-01 -1.489602774381637573e-01 6.348346173763275146e-02 4.390657544136047363e-01 1.309195458889007568e-01 9.925094200298190117e-04 2.983572483062744141e-01 -4.478764832019805908e-01 -2.574091851711273193e-01 -8.763673156499862671e-02 -4.592698067426681519e-02 3.085799701511859894e-02 -2.122398093342781067e-02 6.529169529676437378e-02 1.303866803646087646e-01
-2.265348285436630249e-01 1.542501002550125122e-01 -6.258548796176910400e-02 1.682668328285217285e-01 1.575270891189575195e-01 1.119962334632873535e-01 -1.152650341391563416e-01 1.995385587215423584e-01 -3.492681682109832764e-01 3.693658411502838135e-01 2.708668410778045654e-01 -1.108938828110694885e-01 -1.838019043207168579e-01 -2.036102488636970520e-02 -9.245655685663223267e-02 -1.362135559320449829e-01 -6.518825143575668335e-02 2.845529615879058838e-01 -1.986393034458160400e-01 1.470743268728256226e-01 1.027201041579246521e-01 -3.676184266805648804e-02 2.614722251892089844e-01 3.940811380743980408e-02 -2.782317623496055603e-02 6.695687305182218552e-03 -3.872640803456306458e-02 3.975769504904747009e-02 -1.359550952911376953e-01 -6.459330767393112183e-02 -3.757826089859008789e-01 -3.021658398211002350e-02
-7.796155661344528198e-02 3.024817705154418945e-01 2.232690602540969849e-01 -2.335401438176631927e-02 1.280773580074310303e-01 2.287111878395080566e-01 -3.474508970975875854e-02 4.378918409347534180e-01 -2.067930847406387329e-01 4.202707111835479736e-02 4.414807558059692383e-01 2.881452627480030060e-02 5.377461388707160950e-02 -9.749861061573028564e-02 -1.065539009869098663e-02 8.326529711484909058e-02 -1.765637546777725220e-01 -9.799228608608245850e-02 -3.960774745792150497e-03 -1.982639133930206299e-01 -1.741421781480312347e-02 -9.997253865003585815e-02 1.863902062177658081e-01 -1.819873005151748657e-01 -3.053836822509765625e-01 -4.606385901570320129e-02 -3.987941518425941467e-02 -1.312638074159622192e-01 6.472613662481307983e-02 -7.053686678409576416e-02 1.729192398488521576e-02 -2.207446843385696411e-01
-3.667708337306976318e-01 -7.686586678028106689e-02 -7.999331504106521606e-02 2.796852886676788330e-01 1.945590674877166748e-01 -1.470296531915664673e-01 1.945686936378479004e-01 1.865459829568862915e-01 -3.862987160682678223e-01 4.356162250041961670e-02 2.690023481845855713e-01 -3.308996558189392090e-01 1.055137738585472107e-01 -3.293025195598602295e-01 -2.331233471632003784e-01 1.152050271630287170e-01 -1.274509262293577194e-02 6.213846057653427124e-02 -8.261435478925704956e-02 -5.392754450440406799e-02 1.088785845786333084e-02 9.011386334896087646e-02 1.691637337207794189e-01 7.013428956270217896e-02 -1.065418720245361328e-01 1.962789893150329590e-02 6.641650199890136719e-02 -1.559069473296403885e-02 5.072548612952232361e-02 1.377712786197662354e-01 1.196272447705268860e-01 -1.219060793519020081e-01
-3.373860716819763184e-01 -3.531507775187492371e-02 4.552371799945831299e-03 2.892343401908874512e-01 1.974868625402450562e-01 -1.031157374382019043e-01 -4.281661808490753174e-01 3.107199668884277344e-01 -2.006339728832244873e-01 -1.170762702822685242e-01 -1.911906152963638306e-02 8.510052412748336792e-02 -1.646691560745239258e-01 -6.707762926816940308e-02 8.182703517377376556e-03 -1.517325639724731445e-01 -7.335492968559265137e-02 -9.989950805902481079e-02 7.689607888460159302e-02 -4.681524634361267090e-02 1.743391901254653931e-01 2.445339784026145935e-02 -1.837612129747867584e-02 3.423308134078979492e-01 -2.969473600387573242e-01 -7.019498152658343315e-04 3.206037357449531555e-02 1.870333775877952576e-02 6.491778045892715454e-02 -5.050680041313171387e-02 -9.749163687229156494e-02 -2.786649763584136963e-01
-2.171778231859207153e-01 -1.077279150485992432e-01 2.170548588037490845e-01 -1.019667135551571846e-03 2.427318692207336426e-02 -2.533932626247406006e-01 -9.264909476041793823e-02 2.749362289905548096e-01 -5.127054452896118164e-02 8.058481663465499878e-02 3.015858530998229980e-01 -2.791764140129089355e-01 1.319215595722198486e-01 -1.995026916265487671e-01 2.030856907367706299e-01 -9.300019592046737671e-02 4.068491607904434204e-02 1.774299740791320801e-01 -1.954459398984909058e-01 -2.727964222431182861e-01 1.589003950357437134e-01 -1.483207195997238159e-01 2.271998524665832520e-01 2.658413946628570557e-01 -7.038107514381408691e-02 1.228151023387908936e-01 2.436039894819259644e-01 -1.690838038921356201e-01 1.133085135370492935e-02 -1.741093844175338745e-01 -5.663164332509040833e-02 5.583553761243820190e-02
-1.631018966436386108e-01 1.455501168966293335e-01 2.596813738346099854e-01 8.651228994131088257e-02 2.046431303024291992e-01 -1.768640242516994476e-02 9.853530675172805786e-03 2.700138986110687256e-01 -1.776777207851409912e-01 -1.578978896141052246e-01 1.692319512367248535e-01 -2.241279780864715576e-01 -5.949776619672775269e-02 -1.849121898412704468e-01 1.920753866434097290e-01 -1.065799444913864136e-01 -1.056885272264480591e-01 5.986970663070678711e-02 -1.161631122231483459e-01 1.876672059297561646e-01 2.119482159614562988e-01 9.615167975425720215e-02 1.425433438271284103e-02 8.606567978858947754e-03 -4.804647341370582581e-02 -5.642569065093994141e-01 7.051476091146469116e-02 1.444318443536758423e-01 1.538953483104705811e-01 -2.247614115476608276e-01 -4.551680386066436768e-02 -5.211863666772842407e-03
-3.092299699783325195e-01 1.517991572618484497e-01 -2.782157436013221741e-02 1.400700956583023071e-01 6.814671307802200317e-02 4.925111774355173111e-03 -2.284712530672550201e-02 3.564915657043457031e-01 -1.110790818929672241e-01 1.298466920852661133e-01 4.232333600521087646e-01 5.465666949748992920e-02 7.193239033222198486e-02 -2.686169445514678955e-01 4.992452263832092285e-02 5.022159963846206665e-02 -1.539302337914705276e-02 2.641209401190280914e-02 3.928877785801887512e-02 -1.155187264084815979e-01 2.267625927925109863e-01 2.279982566833496094e-01 1.171799451112747192e-01 6.442494690418243408e-02 2.067487388849258423e-01 -3.773101568222045898e-01 -1.164618358016014099e-01 -7.141344994306564331e-02 7.344015687704086304e-02 -2.411894798278808594e-01 -2.315991185605525970e-02 1.732759326696395874e-01
-1.805654019117355347e-01 -1.885161362588405609e-02 2.946281433105468750e-01 1.492184698581695557e-01 3.067044913768768311e-01 -3.854383155703544617e-02 -2.693833708763122559e-01 1.342597901821136475e-01 1.769719272851943970e-02 5.146486684679985046e-02 1.337310224771499634e-01 -6.187469884753227234e-02 1.469878554344177246e-01 -8.964684605598449707e-02 1.687623560428619385e-01 2.284034788608551025e-01 9.689473360776901245e-02 5.736002698540687561e-03 -2.353749126195907593e-01 2.850936651229858398e-01 3.805666044354438782e-02 7.586911087855696678e-04 3.044722974300384521e-01 1.782085299491882324e-01 -2.278770804405212402e-01 1.727100908756256104e-01 6.789638847112655640e-02 -1.207574550062417984e-02 4.087566956877708435e-02 -3.219060003757476807e-01 -2.470511756837368011e-02 -2.691256701946258545e-01
-1.929629743099212646e-01 -5.561662092804908752e-02 1.364814788103103638e-01 1.005888879299163818e-01 2.496710419654846191e-01 -1.429070979356765747e-01 1.284169256687164307e-01 3.378933072090148926e-01 -1.924539357423782349e-01 4.574897140264511108e-02 1.654669642448425293e-01 -3.495491147041320801e-01 -1.196783855557441711e-01 -1.138555184006690979e-01 4.038050770759582520e-02 -1.784408539533615112e-01 -1.297793239355087280e-01 2.405949383974075317e-01 -3.029066324234008789e-02 -4.858883097767829895e-02 3.024542033672332764e-01 -1.274357289075851440e-01 -7.465364038944244385e-02 5.631058290600776672e-02 -1.210314482450485229e-01 -3.617122769355773926e-01 8.781571686267852783e-02 1.662212759256362915e-01 2.053014636039733887e-01 -1.418202221393585205e-01 -1.451086699962615967e-01 -9.715836495161056519e-02
-9.643400087952613831e-03 1.147313863039016724e-01 2.583737969398498535e-01 2.571803033351898193e-01 2.697951197624206543e-01 6.842634826898574829e-02 -1.956884860992431641e-01 3.276010751724243164e-01 -7.640502601861953735e-02 -1.349586695432662964e-01 1.913228332996368408e-01 1.308028399944305420e-01 1.083952840417623520e-02 -6.117195636034011841e-02 -8.806593716144561768e-02 9.158069640398025513e-02 -3.638674616813659668e-01 -7.909190654754638672e-02 -8.563685417175292969e-02 -1.653657667338848114e-02 6.428508460521697998e-02 3.136939406394958496e-01 2.992725186049938202e-02 3.249831497669219971e-01 4.466746374964714050e-02 -1.349722445011138916e-01 9.277988225221633911e-02 -2.027516663074493408e-01 1.892316490411758423e-01 -5.893353745341300964e-02 -2.499063611030578613e-01 7.756973803043365479e-02
-1.006656512618064880e-01 -7.675331085920333862e-02 -1.204378679394721985e-01 2.788726687431335449e-01 2.629295289516448975e-01 -9.809467941522598267e-02 5.685262382030487061e-02 2.207696735858917236e-01 -1.961716860532760620e-01 7.441082596778869629e-02 3.638401925563812256e-01 -1.828270554542541504e-01 -1.146064847707748413e-01 -1.511190086603164673e-01 -5.240440077614039183e-05 1.431723982095718384e-01 -1.462447941303253174e-01 1.514376699924468994e-01 -2.613401412963867188e-01 4.233637824654579163e-02 1.742640882730484009e-02 5.848269909620285034e-02 1.153134554624557495e-01 2.696687877178192139e-01 -1.838583350181579590e-01 -1.482800692319869995e-01 -2.446843385696411133e-01 -2.194264084100723267e-01 1.137070283293724060e-01 -1.924690753221511841e-01 -5.876078084111213684e-02 2.707183957099914551e-01
-3.288101255893707275e-01 -1.444383263587951660e-01 2.338155508041381836e-01 2.673127651214599609e-01 3.243570029735565186e-01 9.427262842655181885e-02 -2.474058717489242554e-01 1.659783869981765747e-01 -1.492931544780731201e-01 -1.217606514692306519e-01 8.133108168840408325e-02 -2.705769538879394531e-01 8.094346523284912109e-02 -1.092322692275047302e-01 1.113256067037582397e-01 2.131400555372238159e-01 1.781161278486251831e-01 -4.046775773167610168e-02 -1.216009035706520081e-01 1.996928155422210693e-01 1.102743595838546753e-01 1.717847883701324463e-01 3.039552867412567139e-01 -1.976851932704448700e-02 -2.218486368656158447e-01 3.182410448789596558e-02 1.580330580472946167e-01 2.231397666037082672e-02 7.952111773192882538e-03 1.460551470518112183e-01 1.400884389877319336e-01 -9.796288609504699707e-02
-2.186167091131210327e-01 -5.499868094921112061e-02 -1.768141686916351318e-01 1.493841558694839478e-01 3.104831874370574951e-01 -3.624661266803741455e-01 -2.489491999149322510e-01 2.714035809040069580e-01 -4.972450062632560730e-02 -1.494463086128234863e-01 2.802957296371459961e-01 -2.204771898686885834e-02 -1.432551890611648560e-01 -8.807580918073654175e-03 2.237293869256973267e-01 -2.848390676081180573e-02 1.096768751740455627e-01 -1.253376007080078125e-01 -1.096357554197311401e-01 1.945767737925052643e-02 1.301170736551284790e-01 1.637816876173019409e-01 3.037362992763519287e-01 2.066104114055633545e-01 -7.503522932529449463e-02 -8.212114870548248291e-02 7.616328541189432144e-03 -3.102284073829650879e-01 4.115749523043632507e-02 -1.462357863783836365e-02 -3.272657468914985657e-02 -1.623977869749069214e-01
-2.154267728328704834e-01 -1.086122244596481323e-01 1.232601776719093323e-01 8.405943214893341064e-02 2.116620689630508423e-01 -4.203336313366889954e-02 -6.632058322429656982e-02 3.453387618064880371e-01 1.359389256685972214e-02 -5.747919529676437378e-02 2.800918817520141602e-01 1.286477893590927124e-01 -4.476520046591758728e-02 4.463462624698877335e-03 1.308129075914621353e-02 1.138367131352424622e-02 2.417114824056625366e-01 -2.007640451192855835e-01 -2.756615877151489258e-01 1.248920857906341553e-01 1.590163260698318481e-01 2.226655036211013794e-01 -5.766170099377632141e-03 7.597909122705459595e-02 3.007210232317447662e-02 -3.906587362289428711e-01 6.158054247498512268e-02 -3.697700425982475281e-02 2.642184495925903320e-01 3.634442687034606934e-01 -7.098558545112609863e-02 1.090209484100341797e-01
-1.496919393539428711e-01 1.205855309963226318e-01 2.805678248405456543e-01 9.674987941980361938e-02 3.285599648952484131e-01 -1.664955765008926392e-01 -2.768007218837738037e-01 1.654766052961349487e-01 2.688576839864253998e-02 -3.349184617400169373e-02 3.272081315517425537e-01 7.657562941312789917e-02 -3.073938563466072083e-02 -1.861640363931655884e-01 4.765420779585838318e-02 1.813922673463821411e-01 1.290191709995269775e-01 2.257467657327651978e-01 -3.269639015197753906e-01 2.204413414001464844e-01 1.292535215616226196e-01 -4.435737803578376770e-02 2.696835100650787354e-01 1.610262542963027954e-01 -6.787200272083282471e-02 2.642225027084350586e-01 9.289193898439407349e-03 -8.619753271341323853e-02 -1.022053137421607971e-01 -6.456916779279708862e-02 -3.654543682932853699e-02 -1.068753153085708618e-01
-3.784448802471160889e-01 -4.170308262109756470e-02 1.111156418919563293e-01 2.336949110031127930e-01 4.072518050670623779e-01 -2.842613756656646729e-01 8.464106917381286621e-02 2.688158489763736725e-02 -7.144202291965484619e-02 -4.169552773237228394e-02 3.545306921005249023e-01 -5.245252698659896851e-02 -5.844048783183097839e-02 4.571547266095876694e-03 2.701264806091785431e-02 -8.203822374343872070e-02 1.733844578266143799e-01 9.247451275587081909e-02 -2.523835003376007080e-01 -6.933374702930450439e-02 1.362078636884689331e-01 1.135985106229782104e-01 -7.189041376113891602e-02 1.983801126480102539e-01 -7.133267819881439209e-02 9.347476065158843994e-02 -1.705958396196365356e-01 -2.241430729627609253e-01 -3.486998751759529114e-02 -3.835746645927429199e-02 4.531668499112129211e-02 -3.261056542396545410e-01
-3.196379542350769043e-01 -1.084510311484336853e-01 2.628787606954574585e-02 2.188021242618560791e-01 -2.644629590213298798e-02 -3.760553598403930664e-01 -6.957720033824443817e-03 2.566461861133575439e-01 -2.130943536758422852e-01 1.233086660504341125e-01 2.380854487419128418e-01 -2.811302989721298218e-02 2.282572835683822632e-01 -3.068529367446899414e-01 -6.857620179653167725e-02 1.557449847459793091e-01 1.412842571735382080e-01 1.210768446326255798e-01 -2.086182385683059692e-01 7.924658246338367462e-03 -8.414766937494277954e-02 1.691702455282211304e-01 7.719048857688903809e-02 6.489817798137664795e-02 -1.289381086826324463e-01 -2.558142244815826416e-01 -1.275973767042160034e-01 -2.739893794059753418e-01 1.020678225904703140e-02 -1.607301086187362671e-01 -8.982372283935546875e-02 6.829776614904403687e-02
-8.685339987277984619e-02 1.682898849248886108e-01 3.217701911926269531e-01 2.388068586587905884e-01 1.161868572235107422e-01 -2.721399534493684769e-03 3.110894002020359039e-02 2.726845145225524902e-01 7.370854727923870087e-03 -4.503309354186058044e-02 2.508349418640136719e-01 -1.797970831394195557e-01 1.018919348716735840e-01 -2.033890783786773682e-01 1.701335608959197998e-01 -3.073111735284328461e-02 -7.278178632259368896e-02 1.205087602138519287e-01 -4.041395708918571472e-02 1.484247744083404541e-01 2.644971013069152832e-01 1.123381853103637695e-01 8.735182881355285645e-02 -1.387349963188171387e-01 -3.196145966649055481e-02 -4.158224761486053467e-01 1.427653580904006958e-01 1.716375648975372314e-01 3.508758544921875000e-01 -1.778114140033721924e-01 -6.546259671449661255e-02 6.779554765671491623e-03
-1.944357305765151978e-01 9.482120722532272339e-02 2.151761390268802643e-02 2.009272575378417969e-01 2.351434528827667236e-01 -1.799418181180953979e-01 -3.678305745124816895e-01 2.852065861225128174e-01 -1.645435094833374023e-01 -2.040429115295410156e-01 6.481963396072387695e-02 -6.583160161972045898e-02 1.130621433258056641e-01 3.270659223198890686e-02 1.908883303403854370e-01 5.950625985860824585e-02 4.903960973024368286e-02 -3.342812880873680115e-02 8.118741959333419800e-02 3.126331865787506104e-01 9.796272963285446167e-02 2.631671130657196045e-01 6.823083013296127319e-02 9.341748058795928955e-02 -2.312441468238830566e-01 -5.496763437986373901e-02 -1.462675482034683228e-01 1.605413109064102173e-01 1.280222088098526001e-01 1.665793508291244507e-01 -2.627350389957427979e-01 -2.450708001852035522e-01
4.999971017241477966e-03 1.606554239988327026e-01 -1.345560420304536819e-02 -1.961899362504482269e-02 2.578766271471977234e-02 1.437103599309921265e-01 -2.781362831592559814e-02 2.699913382530212402e-01 -2.348760217428207397e-01 1.059601176530122757e-02 3.022343814373016357e-01 1.522707045078277588e-01 2.408403009176254272e-01 9.315901994705200195e-02 6.837129592895507812e-02 -7.142096012830734253e-02 -1.898565143346786499e-01 2.661832571029663086e-01 -5.043933913111686707e-02 -1.610733009874820709e-02 3.423252999782562256e-01 2.258874922990798950e-01 1.623879820108413696e-01 1.174171492457389832e-01 -6.997844576835632324e-02 -2.288080751895904541e-01 -2.075085341930389404e-01 -2.788289263844490051e-02 3.052410483360290527e-01 -2.727098166942596436e-01 -1.846163868904113770e-01 1.075117588043212891e-01
-2.527868747711181641e-01 2.778246402740478516e-01 -3.735180944204330444e-02 2.233686894178390503e-01 2.123928666114807129e-01 1.399570703506469727e-02 -6.851636618375778198e-02 2.502373754978179932e-01 -5.895381048321723938e-02 4.652024712413549423e-03 2.201295346021652222e-01 -8.083721995353698730e-02 -2.942932397127151489e-02 -3.676108121871948242e-01 6.120176985859870911e-02 -1.192295402288436890e-01 -4.474011436104774475e-02 2.136989831924438477e-01 -4.669838771224021912e-02 -2.613323032855987549e-01 2.221971601247787476e-01 4.024537280201911926e-02 1.232662796974182129e-02 1.880825310945510864e-01 1.841804534196853638e-01 -3.474766016006469727e-01 -7.668594270944595337e-02 -3.063060939311981201e-01 -5.277857556939125061e-02 -1.178546696901321411e-01 4.053939133882522583e-02 7.212361693382263184e-02
-1.626144349575042725e-01 2.453878521919250488e-01 4.381479024887084961e-01 1.275329291820526123e-02 -1.236048415303230286e-01 -1.928241550922393799e-01 8.937937021255493164e-02 1.665510684251785278e-01 -1.923656463623046875e-01 -1.948780566453933716e-01 3.233809769153594971e-01 -1.416155844926834106e-01 1.891340166330337524e-01 2.430173195898532867e-02 -1.478031277656555176e-01 -1.798642426729202271e-01 1.343927979469299316e-01 -4.916249960660934448e-02 -1.578722149133682251e-01 7.980643957853317261e-02 2.169388681650161743e-01 -1.924150064587593079e-02 -4.091165959835052490e-02 2.445544451475143433e-01 -2.034328877925872803e-01 1.021899357438087463e-01 8.411278016865253448e-03 3.071169741451740265e-02 2.437656074762344360e-01 2.108359038829803467e-01 -1.489280611276626587e-01 5.716057494282722473e-02
-5.365606769919395447e-02 -1.557524204254150391e-01 5.972190573811531067e-02 3.845195770263671875e-01 2.289928197860717773e-01 -5.408278480172157288e-02 -6.867615040391683578e-03 3.948787152767181396e-01 -2.695808000862598419e-02 -2.885844111442565918e-01 1.658785790205001831e-01 4.640689492225646973e-02 1.345545202493667603e-01 1.104629933834075928e-01 1.191961541771888733e-01 -1.867555081844329834e-01 -1.622648388147354126e-01 -1.193085759878158569e-01 -2.161848098039627075e-01 -4.944960400462150574e-02 3.003073334693908691e-01 -1.518186181783676147e-02 -4.806740954518318176e-02 4.369332268834114075e-02 -1.406802386045455933e-01 -7.115928083658218384e-02 9.373251348733901978e-02 -6.976474076509475708e-02 4.084416925907135010e-01 -1.338652074337005615e-01 -5.407026410102844238e-02 -8.047396689653396606e-02
-4.292727410793304443e-01 4.569779038429260254e-01 7.065335521474480629e-04 3.240683376789093018e-01 -5.423855502158403397e-03 -3.501561284065246582e-02 3.233963623642921448e-03 1.232735365629196167e-01 -3.874439746141433716e-02 3.124289214611053467e-01 1.981337815523147583e-01 -4.339846596121788025e-02 1.073670759797096252e-01 -2.742239041253924370e-03 6.092258170247077942e-02 6.718332320451736450e-02 -8.790386468172073364e-02 2.363917231559753418e-01 -1.804257035255432129e-01 -9.328803978860378265e-03 1.682578027248382568e-01 -1.725904643535614014e-01 1.644922494888305664e-01 1.046679243445396423e-01 -9.170144796371459961e-02 5.044563207775354385e-03 2.960058152675628662e-01 5.240208283066749573e-02 8.139548823237419128e-03 -4.739367961883544922e-02 -9.607599675655364990e-02 -1.506531238555908203e-01
-8.546335250139236450e-02 -1.216299366205930710e-02 1.884202957153320312e-01 7.289134711027145386e-02 2.427887916564941406e-01 -1.604614853858947754e-01 -3.823345005512237549e-01 7.248899340629577637e-02 -8.048338443040847778e-02 -8.910625241696834564e-03 2.819512188434600830e-01 1.252957731485366821e-01 -4.607248678803443909e-02 -3.417529165744781494e-02 -2.117165178060531616e-02 2.778338193893432617e-01 7.592931389808654785e-02 1.995299607515335083e-01 -3.150125443935394287e-01 1.838627159595489502e-01 8.424829691648483276e-02 -3.499924764037132263e-02 3.307013809680938721e-01 2.270549088716506958e-01 -1.683209687471389771e-01 1.131588816642761230e-01 1.101135928183794022e-02 -1.751360297203063965e-01 -2.639789693057537079e-02 -1.360087096691131592e-01 -2.308066487312316895e-01 -2.016614377498626709e-01
-2.219854593276977539e-01 -1.017054077237844467e-02 1.073732152581214905e-01 1.290544285438954830e-03 2.086682617664337158e-01 -1.777395606040954590e-02 -9.341768920421600342e-02 2.547459602355957031e-01 -2.174989134073257446e-01 2.268616668879985809e-02 3.304109275341033936e-01 -2.030820846557617188e-01 4.021807760000228882e-02 -1.425463408231735229e-01 1.323876976966857910e-01 -1.819720566272735596e-01 2.114890888333320618e-02 1.543859839439392090e-01 4.258404299616813660e-02 -1.158783435821533203e-01 3.381994366645812988e-01 2.252194285392761230e-02 8.305977284908294678e-02 -1.532489154487848282e-02 -7.699423283338546753e-02 -4.924885928630828857e-01 8.043082803487777710e-02 1.112499088048934937e-01 1.503855288028717041e-01 -3.132867813110351562e-01 -3.262338787317276001e-02 1.026252936571836472e-02
-3.659837245941162109e-01 4.068310856819152832e-01 3.719838336110115051e-02 2.970003783702850342e-01 2.266528457403182983e-01 1.713914573192596436e-01 2.729383409023284912e-01 -3.592546656727790833e-02 1.566791981458663940e-01 -8.461204171180725098e-02 2.630835473537445068e-01 -1.105346232652664185e-01 -2.042272835969924927e-01 9.249892085790634155e-02 1.204797849059104919e-01 5.028519779443740845e-02 -1.753035932779312134e-01 2.395177036523818970e-01 -9.845039993524551392e-02 -3.769183903932571411e-02 1.361847668886184692e-01 7.864892482757568359e-02 2.402238845825195312e-01 6.688114255666732788e-02 -1.253154128789901733e-01 4.324378073215484619e-02 1.821223646402359009e-01 5.716140195727348328e-02 2.492675743997097015e-02 8.033066242933273315e-02 -1.031958535313606262e-01 -1.269338876008987427e-01
-2.093206942081451416e-01 2.538886666297912598e-01 1.224975883960723877e-01 1.922777891159057617e-01 -1.297357492148876190e-02 -1.944809593260288239e-02 2.502543926239013672e-01 3.025129437446594238e-01 -2.599024474620819092e-01 4.383758082985877991e-02 7.423841208219528198e-02 -2.264665812253952026e-01 6.914123147726058960e-02 1.596130579710006714e-01 2.306403219699859619e-02 -1.724926233291625977e-01 7.512979954481124878e-02 1.805328577756881714e-01 -2.730283886194229126e-03 6.628084927797317505e-02 -1.845728009939193726e-01 8.630950748920440674e-02 -2.497731149196624756e-02 1.399941146373748779e-01 -3.053733408451080322e-01 6.742087006568908691e-02 -7.511064410209655762e-02 -1.987562626600265503e-01 3.236430883407592773e-01 2.661151438951492310e-02 -1.666969656944274902e-01 -3.430573642253875732e-01
-1.852495819330215454e-01 -1.124411150813102722e-01 -7.488381862640380859e-02 1.542966216802597046e-01 5.735170841217041016e-02 1.116562038660049438e-01 5.106321349740028381e-02 3.960052132606506348e-01 -1.206189021468162537e-01 -1.226000767201185226e-02 2.637129426002502441e-01 9.910373389720916748e-02 2.263958305120468140e-01 -8.315780758857727051e-02 1.366366744041442871e-01 5.731577798724174500e-02 -2.789604961872100830e-01 4.960377886891365051e-02 -7.012507319450378418e-02 2.637930214405059814e-01 -1.086570471525192261e-01 1.608224026858806610e-02 -1.077935844659805298e-01 2.507356368005275726e-02 -1.408919543027877808e-01 -2.011580914258956909e-01 3.008362352848052979e-01 -3.294656872749328613e-01 2.672857344150543213e-01 7.434761524200439453e-02 -2.186069339513778687e-01 -1.050248369574546814e-01
-2.628329396247863770e-01 1.467437483370304108e-02 6.151062250137329102e-02 1.136720851063728333e-01 8.812658488750457764e-02 -3.495211899280548096e-02 1.392078548669815063e-01 3.893752992153167725e-01 -9.634516388177871704e-02 -2.988991327583789825e-03 1.879011988639831543e-01 -2.868134975433349609e-01 -1.597946509718894958e-02 -1.431518495082855225e-01 2.100926488637924194e-01 1.132403612136840820e-01 -4.388160258531570435e-02 1.972721964120864868e-01 3.761537745594978333e-02 4.982152581214904785e-02 1.393621265888214111e-01 1.280035078525543213e-01 -8.545780181884765625e-02 2.835788019001483917e-02 -1.943883299827575684e-02 -5.141590833663940430e-01 4.995124414563179016e-02 2.246972620487213135e-01 3.605354577302932739e-02 -2.414755374193191528e-01 -2.485272586345672607e-01 -4.120770469307899475e-02
-3.516618013381958008e-01 1.993196457624435425e-01 -1.384288631379604340e-02 8.497449755668640137e-02 1.013412475585937500e-01 -1.029125079512596130e-01 -1.750897243618965149e-02 6.283454596996307373e-02 -6.220749393105506897e-02 -9.073442779481410980e-03 4.457416832447052002e-01 -2.945295572280883789e-01 7.834082841873168945e-02 -3.544363006949424744e-02 1.024913322180509567e-02 -1.594671048223972321e-02 -1.755664646625518799e-01 -2.011619359254837036e-01 1.724444031715393066e-01 -1.885062307119369507e-01 1.961041241884231567e-01 -3.810972347855567932e-02 3.326457738876342773e-01 3.115887641906738281e-01 -1.980472803115844727e-01 9.356887079775333405e-03 1.989250630140304565e-02 -9.922187775373458862e-02 -2.106347307562828064e-02 -1.249297522008419037e-02 -8.997375518083572388e-02 2.539331614971160889e-01
-2.595664560794830322e-01 -2.392252534627914429e-02 1.094829887151718140e-01 2.637684941291809082e-01 2.749210000038146973e-01 -5.684014782309532166e-02 2.458849400281906128e-01 8.347354084253311157e-02 6.059473380446434021e-02 9.407523274421691895e-02 4.505503922700881958e-02 -1.479925066232681274e-01 -2.215382158756256104e-01 8.295703679323196411e-02 1.749630318954586983e-04 1.664776802062988281e-01 1.507394909858703613e-01 2.036351114511489868e-01 -3.657406270503997803e-01 2.310869544744491577e-01 -1.363863646984100342e-01 -5.131406243890523911e-03 1.523124575614929199e-01 1.357973366975784302e-01 -2.856435775756835938e-01 -7.670094817876815796e-02 4.022000357508659363e-02 -3.490594625473022461e-01 1.431002616882324219e-01 1.066427975893020630e-01 -1.675280183553695679e-01 -4.058998078107833862e-02
-1.560504883527755737e-01 2.518513202667236328e-01 2.696013450622558594e-02 6.519840657711029053e-02 1.661398708820343018e-01 -4.263279587030410767e-02 -1.596319526433944702e-01 2.951640486717224121e-01 -1.322253793478012085e-01 -1.027917191386222839e-01 1.586890369653701782e-01 -1.502175629138946533e-02 2.199122309684753418e-01 5.761464685201644897e-02 -2.473835945129394531e-01 1.360255181789398193e-01 -2.683146297931671143e-01 -7.296446710824966431e-02 -4.844345152378082275e-02 1.084699109196662903e-01 3.988255262374877930e-01 2.849040329456329346e-01 -1.371491402387619019e-01 2.622073888778686523e-01 -1.142169982194900513e-01 -1.202924400568008423e-01 -5.072322115302085876e-02 -5.926391109824180603e-02 3.054662048816680908e-01 -8.290299028158187866e-02 1.467957794666290283e-01 7.629667967557907104e-02
2.609219029545783997e-02 4.472041875123977661e-02 1.415905803442001343e-01 3.120912909507751465e-01 1.188692450523376465e-01 -1.642939597368240356e-01 -1.933585703372955322e-01 3.147398531436920166e-01 -1.251997500658035278e-01 -4.821012914180755615e-02 2.485960572957992554e-01 -1.403840333223342896e-01 -1.829675287008285522e-01 -2.345438152551651001e-01 -6.123022735118865967e-02 3.425902687013149261e-04 7.383452355861663818e-02 4.913211166858673096e-01 -3.537412583827972412e-01 5.793496593832969666e-02 7.723359018564224243e-02 8.814081549644470215e-02 9.017455577850341797e-02 1.968567818403244019e-01 -3.260014206171035767e-02 4.426579177379608154e-02 -1.390953063964843750e-01 1.570404022932052612e-01 1.290322840213775635e-02 -2.564781159162521362e-02 -1.106165051460266113e-01 1.204509511590003967e-01
-6.761160492897033691e-02 5.235562920570373535e-01 1.097796410322189331e-01 -4.922620207071304321e-02 2.095727324485778809e-01 6.754744797945022583e-02 9.798789024353027344e-02 3.036442697048187256e-01 -3.792678564786911011e-02 1.390543431043624878e-01 2.265650331974029541e-01 1.412152796983718872e-01 2.554514110088348389e-01 1.663547158241271973e-01 2.846413478255271912e-02 -9.158442169427871704e-02 -1.346518006175756454e-02 2.331858277320861816e-01 -4.196391627192497253e-02 -6.912503391504287720e-02 3.258694708347320557e-01 1.837006658315658569e-01 2.391470670700073242e-01 2.102334350347518921e-01 8.007206022739410400e-03 1.595432683825492859e-02 2.408800274133682251e-02 -1.241262443363666534e-02 9.847682714462280273e-02 -1.789377927780151367e-01 -1.075526028871536255e-01 7.498792558908462524e-02
-3.101008832454681396e-01 -9.782017767429351807e-02 1.800639629364013672e-01 2.407717332243919373e-02 -1.066372636705636978e-02 -1.713996529579162598e-01 -1.776895672082901001e-02 1.591233611106872559e-01 -1.349242776632308960e-01 6.881580501794815063e-02 2.643635869026184082e-01 -3.120552599430084229e-01 1.721249073743820190e-01 -2.672447860240936279e-01 1.817309670150279999e-02 9.792656451463699341e-02 2.682917714118957520e-01 1.539772599935531616e-01 -1.970416158437728882e-01 -9.981426596641540527e-02 -3.257731720805168152e-02 -3.647407889366149902e-02 3.273095488548278809e-01 1.369033455848693848e-01 -1.126910224556922913e-01 -2.884743213653564453e-01 -3.035982847213745117e-01 -1.573245376348495483e-01 -1.998932845890522003e-02 -1.267190426588058472e-01 -5.407293513417243958e-02 8.407955756410956383e-04
-5.395666956901550293e-01 -8.915846794843673706e-02 1.256385147571563721e-01 -5.554801970720291138e-02 1.104025766253471375e-01 -4.878304526209831238e-02 -7.713112235069274902e-02 1.422662436962127686e-01 -1.189929842948913574e-01 -1.067588552832603455e-01 -2.063784934580326080e-02 -4.321981966495513916e-01 2.401600778102874756e-01 -1.575695723295211792e-01 1.567451655864715576e-01 -9.111616760492324829e-03 5.074832215905189514e-02 3.249496221542358398e-02 -1.298822164535522461e-01 -1.528289020061492920e-01 2.318057566881179810e-01 -7.416360825300216675e-02 8.262016624212265015e-02 7.309661805629730225e-02 -9.662482142448425293e-02 -1.150503475219011307e-02 9.629929065704345703e-02 -2.570372521877288818e-01 6.994455307722091675e-02 -3.945498727262020111e-03 9.961713105440139771e-02 -3.262712061405181885e-01
-3.676807880401611328e-01 1.916553974151611328e-01 -8.784657716751098633e-02 3.170993030071258545e-01 1.388658136129379272e-01 4.151947796344757080e-02 -9.289972484111785889e-03 2.870743572711944580e-01 -6.551245599985122681e-02 7.458498328924179077e-02 1.978701800107955933e-01 -2.974779009819030762e-01 -3.816387802362442017e-02 2.154344171285629272e-01 1.639583110809326172e-01 1.528322845697402954e-01 7.551744580268859863e-02 -7.184173166751861572e-02 -2.931180000305175781e-01 -8.293046057224273682e-02 5.309687182307243347e-02 1.169299930334091187e-01 3.282223641872406006e-01 7.700240612030029297e-02 -1.519788056612014771e-01 1.044785678386688232e-01 2.208236902952194214e-01 -1.055823341012001038e-01 1.512795686721801758e-02 1.802249252796173096e-01 -9.298828244209289551e-02 1.077207252383232117e-01
-5.009381771087646484e-01 4.387319087982177734e-02 7.570138573646545410e-02 3.606214523315429688e-01 4.177561700344085693e-01 -2.409948408603668213e-01 -3.089214861392974854e-02 -2.471137419342994690e-02 -9.460832923650741577e-02 -9.666798636317253113e-03 2.132900655269622803e-01 -1.527514774352312088e-02 1.316512227058410645e-01 1.949610747396945953e-02 -6.394223868846893311e-02 -5.192388221621513367e-02 4.050939530134201050e-02 1.104912459850311279e-01 -3.175685107707977295e-01 -6.535560637712478638e-02 1.333217620849609375e-01 -2.241874299943447113e-02 -2.054803818464279175e-02 1.032594963908195496e-01 2.988385595381259918e-02 -2.197851985692977905e-02 -2.609034478664398193e-01 -1.737217754125595093e-01 -8.268409222364425659e-02 2.134340815246105194e-02 7.293498143553733826e-03 -2.064532041549682617e-01
-4.043695032596588135e-01 1.656791567802429199e-02 3.344166651368141174e-02 1.706879734992980957e-01 1.098086498677730560e-02 -1.959865391254425049e-01 2.224434167146682739e-01 9.360013902187347412e-02 -2.633381783962249756e-01 9.099555015563964844e-02 2.473339140415191650e-01 -1.244409126229584217e-03 3.438815847039222717e-02 1.250195354223251343e-01 1.593709290027618408e-01 2.157201021909713745e-01 -2.946656048297882080e-01 -1.342344284057617188e-01 -1.884955465793609619e-01 4.459222778677940369e-02 1.951109021902084351e-01 -3.029811382293701172e-01 7.657102495431900024e-02 2.942791581153869629e-01 -1.244855225086212158e-01 2.116022706031799316e-01 6.535752862691879272e-02 -4.635477811098098755e-02 1.749622523784637451e-01 -4.205723851919174194e-02 1.437200047075748444e-02 -1.328937262296676636e-01
-3.632234632968902588e-01 2.715870440006256104e-01 1.091615483164787292e-01 9.586758911609649658e-02 7.064732909202575684e-02 6.348782032728195190e-02 -5.097696930170059204e-02 2.609753310680389404e-01 -1.564678698778152466e-01 -3.869756683707237244e-02 4.103148239664733410e-04 -1.713314950466156006e-01 7.636365294456481934e-02 1.428651064634323120e-01 8.438846468925476074e-02 2.805344462394714355e-01 4.189751669764518738e-02 -1.238443925976753235e-01 -3.265621364116668701e-01 -3.188115358352661133e-02 2.262002229690551758e-01 1.726862788200378418e-02 4.389356970787048340e-01 -4.015536606311798096e-02 -2.320668101310729980e-01 2.283116281032562256e-01 9.991379082202911377e-02 -1.193420663475990295e-01 1.058839112520217896e-01 9.729930013418197632e-02 3.478118742350488901e-04 6.853880733251571655e-02
-1.387332230806350708e-01 4.094978570938110352e-01 2.109732665121555328e-02 3.343397378921508789e-01 3.994021564722061157e-02 9.882603585720062256e-02 1.766581535339355469e-01 2.887050509452819824e-01 -1.893971674144268036e-02 7.169637084007263184e-02 2.613627314567565918e-01 -2.367468364536762238e-02 7.603678852319717407e-02 1.499530822038650513e-01 1.427798271179199219e-01 -9.550038725137710571e-02 -2.783396244049072266e-01 3.065994083881378174e-01 -4.770083352923393250e-02 -1.959326118230819702e-01 1.946962773799896240e-01 3.572879359126091003e-02 1.462237238883972168e-01 1.347920000553131104e-01 -1.460864394903182983e-02 2.170111052691936493e-02 1.384988427162170410e-01 2.369990386068820953e-02 -1.661095321178436279e-01 -4.146064445376396179e-02 -2.936684787273406982e-01 1.261622756719589233e-01
-2.870922088623046875e-01 8.518808521330356598e-03 -1.022178754210472107e-01 3.252186477184295654e-01 2.209253311157226562e-01 1.034192889928817749e-01 2.824784256517887115e-02 1.229261681437492371e-01 -3.170530796051025391e-01 2.238923311233520508e-01 2.681721150875091553e-01 2.188526988029479980e-01 2.568609118461608887e-01 -1.411979049444198608e-01 -2.755453810095787048e-02 1.221996024250984192e-01 1.007064729928970337e-01 1.265071630477905273e-01 -5.016515403985977173e-02 -2.284744754433631897e-03 1.145547628402709961e-02 1.576186716556549072e-01 -6.529179960489273071e-02 3.336241245269775391e-01 -1.566243916749954224e-01 9.421996772289276123e-02 -1.024163141846656799e-01 1.257223337888717651e-01 1.676359027624130249e-01 -2.269824221730232239e-02 -9.332253783941268921e-02 -2.959179580211639404e-01
-2.317046523094177246e-01 4.885593056678771973e-02 3.200070932507514954e-02 1.669369041919708252e-01 3.091168999671936035e-01 -1.595705002546310425e-01 -3.425132930278778076e-01 1.223036870360374451e-01 -1.973736844956874847e-02 -5.488424375653266907e-02 2.265217900276184082e-01 9.343263506889343262e-02 6.610977649688720703e-02 -1.676220893859863281e-01 2.194266766309738159e-01 2.467250972986221313e-01 1.254714727401733398e-01 1.618608534336090088e-01 -1.545966416597366333e-01 1.571957170963287354e-01 2.222957462072372437e-01 1.424506753683090210e-01 3.364256620407104492e-01 8.691883087158203125e-02 -2.958151400089263916e-01 4.008329287171363831e-02 -1.038805767893791199e-01 6.412573158740997314e-02 -4.922067373991012573e-02 -5.889412946999073029e-03 -6.385380029678344727e-02 -2.554673254489898682e-01
-1.355067342519760132e-01 2.619342803955078125e-01 1.156405732035636902e-01 -6.842470914125442505e-02 8.270300179719924927e-02 -1.100203488022089005e-02 1.221644133329391479e-01 3.523490130901336670e-01 -2.025062441825866699e-01 3.954112157225608826e-02 3.087225854396820068e-01 -9.590612351894378662e-02 9.948949515819549561e-02 -1.403572857379913330e-01 9.637084603309631348e-02 -7.536157965660095215e-02 -2.187803238630294800e-01 1.690397709608078003e-01 -1.084985733032226562e-01 2.268425375223159790e-01 3.483795523643493652e-01 1.263418048620223999e-01 -1.325620710849761963e-02 -1.145669296383857727e-01 -3.899184521287679672e-03 -2.535409927368164062e-01 -1.061022803187370300e-01 -2.136884182691574097e-01 1.795836091041564941e-01 -3.313116133213043213e-01 -3.483019024133682251e-02 5.043701082468032837e-02
-3.177515417337417603e-02 2.793816030025482178e-01 2.711381949484348297e-02 1.245637908577919006e-01 7.062236964702606201e-02 -2.172961533069610596e-01 1.227186098694801331e-01 1.483325213193893433e-01 1.646479591727256775e-02 3.749207779765129089e-02 2.570322155952453613e-01 -8.185107260942459106e-02 5.998471751809120178e-02 -2.618293762207031250e-01 3.788394480943679810e-02 1.324072182178497314e-01 1.097482815384864807e-01 6.057608872652053833e-02 -4.263415634632110596e-01 -4.494454711675643921e-02 3.379069268703460693e-01 1.578133404254913330e-01 2.955529280006885529e-02 -1.205504462122917175e-01 -2.286271303892135620e-01 -3.057525455951690674e-01 -1.558014452457427979e-01 -2.802127003669738770e-01 -1.522689610719680786e-01 -4.375372454524040222e-02 1.248753592371940613e-01 -8.136441558599472046e-02
-2.292321175336837769e-01 1.774663925170898438e-01 2.199336439371109009e-01 5.027269572019577026e-02 -8.241292089223861694e-02 2.364937514066696167e-01 2.625999227166175842e-02 3.851951658725738525e-01 -1.886306256055831909e-01 2.438610643148422241e-01 3.732844591140747070e-01 -3.295067846775054932e-01 -2.292590588331222534e-02 6.756842881441116333e-02 3.264703974127769470e-02 4.222706332802772522e-02 2.670567668974399567e-02 2.145729213953018188e-01 -1.088003590703010559e-01 -6.545966118574142456e-02 2.053696960210800171e-01 -1.639276891946792603e-01 8.534155040979385376e-02 -1.168256923556327820e-01 -6.461811065673828125e-02 -1.180740147829055786e-01 1.810357868671417236e-01 -1.074898838996887207e-01 2.394019858911633492e-03 1.866777241230010986e-01 -1.826970726251602173e-01 1.372339576482772827e-01
-3.591975271701812744e-01 3.107286691665649414e-01 2.632551640272140503e-02 3.152311742305755615e-01 1.884719133377075195e-01 -4.897039849311113358e-03 8.076891303062438965e-02 1.738324016332626343e-01 1.565551608800888062e-01 -5.298639088869094849e-02 1.836614459753036499e-01 -2.263778746128082275e-01 -1.196257118135690689e-02 2.770912349224090576e-01 3.134476244449615479e-01 8.912360668182373047e-02 7.077827304601669312e-02 1.967911720275878906e-01 -3.241377770900726318e-01 -6.044656783342361450e-02 -1.395140681415796280e-02 5.419202148914337158e-02 2.771525382995605469e-01 4.095157980918884277e-02 -1.261228770017623901e-01 1.036119014024734497e-01 1.449195891618728638e-01 5.959465354681015015e-02 1.279717311263084412e-03 6.944472342729568481e-02 1.474517583847045898e-02 -1.278625428676605225e-01
-1.585304290056228638e-01 -4.485742002725601196e-02 -5.360883101820945740e-02 2.672417163848876953e-01 1.557237952947616577e-01 1.408345550298690796e-01 -1.968935281038284302e-01 1.783539950847625732e-01 -2.187336683273315430e-01 -9.255837649106979370e-02 2.452546060085296631e-01 -3.092160224914550781e-01 1.266569942235946655e-01 -3.570551797747612000e-02 2.317406386137008667e-01 2.422067075967788696e-01 -2.841695211827754974e-02 -2.005540765821933746e-02 -3.306355476379394531e-01 1.596329063177108765e-01 1.154683679342269897e-01 8.945646136999130249e-02 2.979008257389068604e-01 3.647155128419399261e-03 1.811619848012924194e-01 -8.198594674468040466e-03 3.206619620323181152e-01 4.685188084840774536e-02 -1.083730682730674744e-01 -7.586941123008728027e-02 9.513424336910247803e-02 -1.774218380451202393e-01
-3.072439730167388916e-01 2.218963801860809326e-01 1.885542422533035278e-01 1.575807034969329834e-01 2.588513679802417755e-02 8.719457685947418213e-02 2.124722152948379517e-01 2.664534449577331543e-01 3.491501137614250183e-02 -5.880804732441902161e-03 2.522722184658050537e-01 -8.855377882719039917e-02 9.132106602191925049e-02 6.668248772621154785e-02 -4.596304520964622498e-02 -5.355636030435562134e-02 1.374904881231486797e-03 1.972287148237228394e-01 1.607269234955310822e-02 2.167844772338867188e-01 2.405564785003662109e-01 -2.640144228935241699e-01 2.998119294643402100e-01 1.967303305864334106e-01 -3.686857968568801880e-02 -1.408073902130126953e-01 3.075433075428009033e-01 1.092854887247085571e-01 -1.045282036066055298e-01 2.299796044826507568e-01 -2.172869890928268433e-01 -1.374771469272673130e-03
-1.296903192996978760e-01 -1.235864683985710144e-01 4.006844386458396912e-02 1.419024616479873657e-01 5.914340913295745850e-02 -1.265301853418350220e-01 3.556397184729576111e-02 2.618331313133239746e-01 -1.697178930044174194e-01 1.258462518453598022e-01 4.122304320335388184e-01 -1.363970041275024414e-01 1.152717228978872299e-02 -3.148488104343414307e-01 4.539057984948158264e-02 -3.966274857521057129e-02 -1.006726399064064026e-01 4.337579309940338135e-01 1.764973625540733337e-02 7.478200644254684448e-02 2.582157254219055176e-01 -1.994295790791511536e-02 -5.407942458987236023e-02 1.486662626266479492e-01 -8.852333575487136841e-02 -2.746663689613342285e-01 1.084037572145462036e-01 1.314910501241683960e-01 2.401459515094757080e-01 -2.700697816908359528e-02 -6.241733953356742859e-02 -2.232968509197235107e-01
-3.478209078311920166e-01 8.376251161098480225e-02 3.758800923824310303e-01 -5.495709553360939026e-02 1.708626151084899902e-01 2.211376726627349854e-01 7.801038771867752075e-02 7.155898958444595337e-02 -1.476270854473114014e-01 -1.467271596193313599e-01 4.268859624862670898e-01 -2.100914716720581055e-01 5.053721368312835693e-02 3.311974182724952698e-02 -4.316479712724685669e-02 1.120810732245445251e-01 2.244231104850769043e-02 2.847802042961120605e-01 1.659604022279381752e-03 2.458394505083560944e-02 -1.176693197339773178e-02 6.642855703830718994e-02 -6.649718154221773148e-03 -1.925912052392959595e-01 -1.922741085290908813e-01 -9.897608309984207153e-02 2.623352780938148499e-02 -3.422159850597381592e-01 1.909515112638473511e-01 -1.543488912284374237e-02 -1.429708003997802734e-01 7.087223231792449951e-02
-3.012786507606506348e-01 3.088064119219779968e-02 -1.552482042461633682e-02 -1.631344854831695557e-02 1.940511763095855713e-01 -1.310013681650161743e-01 -4.181247204542160034e-02 3.676612675189971924e-01 -9.043873846530914307e-02 -6.757949292659759521e-02 3.634924590587615967e-01 -2.678836584091186523e-01 -2.122323401272296906e-02 -2.848618291318416595e-02 -1.635204255580902100e-01 3.996972367167472839e-02 -4.091780632734298706e-02 2.066396772861480713e-01 -9.920076280832290649e-02 8.971723914146423340e-02 1.410442739725112915e-01 -2.890211641788482666e-01 -1.164413318037986755e-01 -6.360041350126266479e-02 -1.116731464862823486e-01 2.137722447514533997e-02 -3.444122849032282829e-03 1.360763013362884521e-01 1.425476819276809692e-01 -4.046898186206817627e-01 4.454182460904121399e-02 -2.626184821128845215e-01
-3.909313082695007324e-01 4.588130712509155273e-01 -1.087999437004327774e-02 2.885707318782806396e-01 1.886969506740570068e-01 1.825850605964660645e-01 -2.366720587015151978e-01 4.754286631941795349e-02 -1.731562763452529907e-01 -1.105714403092861176e-02 -1.938688382506370544e-02 -1.083688214421272278e-01 9.299531579017639160e-02 -2.986200451850891113e-01 -2.961437590420246124e-02 -6.761879473924636841e-02 -2.570667304098606110e-03 -5.742705240845680237e-02 -1.973398625850677490e-01 1.428547054529190063e-01 9.106680750846862793e-02 5.387405678629875183e-02 1.691493391990661621e-01 2.983630262315273285e-02 -3.946807235479354858e-02 -1.856251507997512817e-01 -1.330235898494720459e-01 2.160315811634063721e-01 6.585904955863952637e-02 9.731349349021911621e-02 -2.412860989570617676e-01 -6.928120553493499756e-02
-3.249227702617645264e-01 2.408985346555709839e-01 3.230464160442352295e-01 -3.561821579933166504e-02 2.196156680583953857e-01 1.968294680118560791e-01 5.860419198870658875e-02 1.476706415414810181e-01 -1.269695311784744263e-01 8.389059454202651978e-02 3.351184129714965820e-01 -1.275620013475418091e-01 1.174009665846824646e-01 -1.861518993973731995e-02 1.733736246824264526e-01 -1.476781722158193588e-02 2.659843303263187408e-02 -6.017496809363365173e-02 -1.352758109569549561e-01 -6.987918168306350708e-02 -1.210806295275688171e-01 -1.695215851068496704e-01 2.570174634456634521e-01 -1.932210177183151245e-01 -3.084017932415008545e-01 -3.311026096343994141e-02 1.804126948118209839e-01 -2.169304788112640381e-01 -7.854341529309749603e-03 -8.650190383195877075e-02 5.484354496002197266e-02 -2.484771609306335449e-01
-3.066885769367218018e-01 2.105124890804290771e-01 1.024098135530948639e-02 1.509062945842742920e-01 -5.017041787505149841e-02 -4.312934353947639465e-02 3.661659732460975647e-02 3.856219947338104248e-01 4.949533566832542419e-02 -4.670768231153488159e-02 2.156684696674346924e-01 -1.260302513837814331e-01 2.232887297868728638e-01 3.042067773640155792e-02 4.339306056499481201e-02 4.136481881141662598e-02 -5.733533576130867004e-02 3.159558475017547607e-01 -8.748374879360198975e-03 2.094285786151885986e-01 6.068436778150498867e-05 -2.421936839818954468e-01 3.216719329357147217e-01 1.118155866861343384e-01 -7.047651708126068115e-02 -4.411649331450462341e-02 1.754050105810165405e-01 7.851665467023849487e-02 -1.507077366113662720e-02 3.754099905490875244e-01 -2.338645309209823608e-01 3.922550380229949951e-02
-2.289015203714370728e-01 5.671653896570205688e-02 1.522510349750518799e-01 2.108319103717803955e-01 2.596674263477325439e-01 7.437649369239807129e-02 -2.325767725706100464e-01 1.829021722078323364e-01 1.245726794004440308e-01 -1.888463646173477173e-01 3.972161412239074707e-01 -1.835489086806774139e-02 5.032937601208686829e-02 -2.231165207922458649e-02 -2.562457323074340820e-01 1.013789623975753784e-01 -3.741569221019744873e-01 2.583234570920467377e-02 -1.116841360926628113e-01 6.625436246395111084e-02 7.102923840284347534e-02 2.158572673797607422e-01 4.298610612750053406e-03 3.139027655124664307e-01 -1.430168398655951023e-03 -1.675414294004440308e-02 -1.322741359472274780e-01 -6.226221472024917603e-02 3.005065917968750000e-01 -6.521627306938171387e-02 5.093489959836006165e-02 3.820086270570755005e-02
-2.610545754432678223e-01 2.091831117868423462e-01 8.339740335941314697e-03 -1.623497158288955688e-01 8.763188123703002930e-02 1.131746321916580200e-01 -1.341261714696884155e-01 2.862053811550140381e-01 -3.449922800064086914e-02 -8.786676824092864990e-02 3.994940519332885742e-01 -1.673988997936248779e-01 1.533070504665374756e-01 -1.039455980062484741e-01 1.805754937231540680e-02 -1.435300856828689575e-01 -2.297402024269104004e-01 -1.647167801856994629e-01 2.784894965589046478e-02 -6.025721877813339233e-02 2.167159616947174072e-01 -1.798618733882904053e-01 2.915171682834625244e-01 2.338668704032897949e-01 -2.890236079692840576e-01 8.999512344598770142e-02 -3.420576080679893494e-02 -7.746915519237518311e-02 6.389531772583723068e-03 6.023621186614036560e-02 -9.402688592672348022e-02 2.736516594886779785e-01
-5.139911770820617676e-01 -7.979393750429153442e-02 2.938113212585449219e-01 2.219317108392715454e-01 8.255147933959960938e-02 -8.939755707979202271e-02 1.255796998739242554e-01 1.244008243083953857e-01 -3.423177599906921387e-01 -2.508633397519588470e-02 2.232433855533599854e-01 -1.170836295932531357e-02 3.066744804382324219e-01 -2.618672847747802734e-01 1.509620994329452515e-01 -5.802786350250244141e-02 1.653424650430679321e-01 2.902002632617950439e-02 -1.196869388222694397e-01 -1.220345124602317810e-01 -1.594530604779720306e-02 -2.221128195524215698e-01 -3.283798694610595703e-02 7.240945845842361450e-02 1.542279124259948730e-02 -2.998265624046325684e-02 5.810640752315521240e-02 -1.212174519896507263e-01 4.681679233908653259e-02 -1.611349917948246002e-02 -8.374878019094467163e-02 -2.219660580158233643e-01
-2.530115246772766113e-01 -3.240156546235084534e-02 1.999159157276153564e-01 9.408314526081085205e-02 8.122389763593673706e-02 1.383436769247055054e-01 -1.114782020449638367e-01 1.889236830174922943e-02 1.008137017488479614e-01 1.273405551910400391e-02 1.605297029018402100e-01 -2.300397306680679321e-01 7.191602140665054321e-02 -1.238207966089248657e-01 -4.793618619441986084e-02 4.040003120899200439e-01 -2.914665341377258301e-01 2.579873204231262207e-01 -2.729379236698150635e-01 -1.189079806208610535e-01 3.223408460617065430e-01 -1.768335700035095215e-01 -1.212946027517318726e-01 1.335912942886352539e-01 -2.651155591011047363e-01 -1.209593936800956726e-01 -1.110883280634880066e-01 -4.808197915554046631e-02 2.488433420658111572e-01 5.327381193637847900e-02 -1.254511182196438313e-03 1.886178366839885712e-02
-1.544104069471359253e-01 1.313466429710388184e-01 2.854496538639068604e-01 -4.838769510388374329e-02 3.612532615661621094e-01 -1.485324352979660034e-01 -2.139387577772140503e-01 2.027442902326583862e-01 -6.243388354778289795e-02 -1.999008655548095703e-02 2.096103876829147339e-01 9.557607583701610565e-03 -3.580031171441078186e-02 -1.461223065853118896e-01 -3.568173572421073914e-02 2.586834728717803955e-01 -3.111479245126247406e-02 6.082509458065032959e-02 -2.846292555332183838e-01 9.002589434385299683e-02 7.019755989313125610e-02 -1.520888693630695343e-02 4.384367763996124268e-01 2.576380074024200439e-01 -1.200391724705696106e-01 1.181268021464347839e-01 -8.022018522024154663e-02 -1.906619966030120850e-02 -3.243152424693107605e-02 -3.524483740329742432e-02 6.205684319138526917e-02 -3.124673366546630859e-01
-3.777357041835784912e-01 2.274333387613296509e-01 -1.219656392931938171e-01 5.291204154491424561e-02 1.420650184154510498e-01 -1.826784163713455200e-01 1.481607109308242798e-01 -8.728306740522384644e-03 -3.505596891045570374e-02 -2.606291472911834717e-01 3.056486845016479492e-01 1.434198468923568726e-01 1.538917571306228638e-01 2.356311529874801636e-01 -4.214054346084594727e-02 7.647221535444259644e-02 -1.454104483127593994e-01 -1.248636394739151001e-01 -1.638762094080448151e-02 -1.096016913652420044e-02 1.929067969322204590e-01 -3.426397442817687988e-01 -4.671248421072959900e-02 9.689539670944213867e-02 -3.638654649257659912e-01 7.341670244932174683e-02 -7.671619951725006104e-02 -6.868401914834976196e-02 2.530534863471984863e-01 -2.143105491995811462e-02 -4.872114863246679306e-03 -1.616716831922531128e-01
3.960538655519485474e-03 1.023070141673088074e-01 1.088380068540573120e-01 2.486740350723266602e-01 -1.999660208821296692e-02 -1.112636476755142212e-01 -1.953036189079284668e-01 2.465170621871948242e-01 -1.623070091009140015e-01 2.298481911420822144e-01 3.969795703887939453e-01 -5.041107535362243652e-02 -6.347794085741043091e-02 -2.033321112394332886e-01 -6.493654847145080566e-02 -6.358838081359863281e-02 -2.273799180984497070e-01 3.851897120475769043e-01 3.354924544692039490e-02 2.343157231807708740e-01 1.382256597280502319e-01 6.468938291072845459e-02 1.816475242376327515e-01 1.411926150321960449e-01 -1.594602763652801514e-01 -1.065316423773765564e-01 -6.947419047355651855e-02 1.856197118759155273e-01 2.517226934432983398e-01 -2.796623483300209045e-02 -7.584982365369796753e-02 -1.814275979995727539e-01
-1.539898961782455444e-01 3.635269030928611755e-02 8.131117373704910278e-02 -1.681170910596847534e-01 6.824366748332977295e-02 2.406936734914779663e-01 9.885145723819732666e-02 2.756869196891784668e-01 -1.494052410125732422e-01 -1.459202030673623085e-05 5.669477581977844238e-01 -1.504876762628555298e-01 6.882502138614654541e-02 1.759597510099411011e-01 1.213264986872673035e-01 1.741110235452651978e-01 -2.764256857335567474e-02 1.115203946828842163e-01 -4.996847826987504959e-03 -5.529819056391716003e-02 2.146439552307128906e-01 6.173515319824218750e-02 8.971932530403137207e-02 1.145125180482864380e-02 -3.081598877906799316e-01 1.270246654748916626e-01 -2.388027161359786987e-01 -2.247196994721889496e-02 9.104233980178833008e-02 -2.135651111602783203e-01 -2.180180698633193970e-01 1.361687202006578445e-02
-1.886885613203048706e-01 1.916070729494094849e-01 -1.067979559302330017e-01 -3.572667762637138367e-02 3.004963994026184082e-01 -6.353500485420227051e-02 -6.472009699791669846e-03 2.816410362720489502e-01 -1.094328537583351135e-01 7.774861901998519897e-02 3.147309124469757080e-01 5.672260373830795288e-02 2.114516347646713257e-01 2.868250198662281036e-02 -7.099246978759765625e-02 1.463173776865005493e-01 7.834997028112411499e-03 3.358778953552246094e-01 -2.266978174448013306e-01 -7.004859298467636108e-02 2.279547899961471558e-01 6.851433217525482178e-02 -1.891291886568069458e-01 9.460189938545227051e-02 -1.173012182116508484e-01 1.663662493228912354e-02 -1.067387536168098450e-01 -4.388578236103057861e-01 1.753226667642593384e-01 -1.250851601362228394e-01 7.914952188730239868e-02 8.832029998302459717e-02
-3.181886970996856689e-01 1.232820302248001099e-01 1.992021352052688599e-01 1.619997024536132812e-01 3.903082758188247681e-02 6.735740602016448975e-02 -3.883724659681320190e-02 1.904019266366958618e-01 -1.246471405029296875e-01 1.309282728470861912e-03 2.213533073663711548e-01 -5.635853484272956848e-02 -3.455746918916702271e-03 -6.729134917259216309e-02 -6.853125244379043579e-02 4.180737435817718506e-01 3.159533813595771790e-02 4.110285267233848572e-02 -2.953895926475524902e-01 -1.439982801675796509e-01 4.432464018464088440e-02 -2.091743983328342438e-02 5.467876791954040527e-01 3.858921676874160767e-02 3.494386002421379089e-02 2.685627713799476624e-02 2.472508400678634644e-01 -1.316407918930053711e-01 -3.414023667573928833e-02 9.755549579858779907e-02 -1.281422823667526245e-01 -3.196707367897033691e-02
-3.643296360969543457e-01 8.078720420598983765e-02 -5.645878612995147705e-02 2.510170936584472656e-01 1.379218250513076782e-01 8.295955508947372437e-02 -3.464559465646743774e-02 9.310494363307952881e-02 -1.086923107504844666e-01 -4.664599522948265076e-02 3.026037216186523438e-01 -4.015511274337768555e-01 -1.502669155597686768e-01 5.494338646531105042e-02 1.582558453083038330e-01 1.549770385026931763e-01 1.360186338424682617e-01 -1.069405078887939453e-01 -3.584091067314147949e-01 1.229894608259201050e-01 3.574168309569358826e-02 1.445622444152832031e-01 3.806906938552856445e-01 -6.516063213348388672e-02 9.789885580539703369e-02 3.092312254011631012e-02 1.937980502843856812e-01 1.752152293920516968e-02 1.538455784320831299e-01 -1.288455445319414139e-02 -2.008772920817136765e-03 -1.382920332252979279e-02
-3.229830563068389893e-01 2.980825006961822510e-01 1.353406012058258057e-01 1.849935501813888550e-01 -1.202006638050079346e-01 -2.500998973846435547e-01 -4.550379142165184021e-02 8.301004767417907715e-02 -9.030131250619888306e-02 -2.425291985273361206e-01 1.438510566949844360e-01 -3.913065046072006226e-02 -1.616153866052627563e-02 1.975913196802139282e-01 1.682392060756683350e-01 -2.455629855394363403e-01 5.877527594566345215e-02 1.009735614061355591e-01 -3.669703602790832520e-01 1.214842312037944794e-02 3.059388399124145508e-01 -6.830124557018280029e-02 -4.879214242100715637e-02 2.205966264009475708e-01 3.501079231500625610e-02 -6.624917685985565186e-02 2.076010107994079590e-01 -4.909921810030937195e-02 -7.742127031087875366e-02 -2.455151081085205078e-02 -1.749478280544281006e-01 -2.551904022693634033e-01
-1.132671609520912170e-01 1.576760411262512207e-01 -9.664604067802429199e-02 7.468002289533615112e-02 7.563485205173492432e-02 -1.650432497262954712e-01 -3.020905330777168274e-02 5.942144244909286499e-02 -1.045081615447998047e-01 5.566484108567237854e-02 2.063812613487243652e-01 3.142386442050337791e-03 2.323278784751892090e-01 -3.034082651138305664e-01 2.610738873481750488e-01 -3.265920281410217285e-02 7.107473909854888916e-02 1.468774676322937012e-01 -3.881676793098449707e-01 -7.310353964567184448e-02 3.566644191741943359e-01 -1.919204592704772949e-01 3.435647115111351013e-02 -1.286899149417877197e-01 -3.765578567981719971e-01 -1.563481092453002930e-01 -3.458980843424797058e-02 -2.764406204223632812e-01 -1.253246814012527466e-01 9.303601086139678955e-02 -6.760896742343902588e-02 -2.980739250779151917e-02
-3.350529447197914124e-02 1.391884982585906982e-01 2.065773457288742065e-01 4.446039199829101562e-01 2.250675261020660400e-01 -1.184233352541923523e-01 1.411439627408981323e-01 2.672928273677825928e-01 8.171343058347702026e-02 -9.739818423986434937e-02 2.570396363735198975e-01 -6.569933891296386719e-02 1.767902672290802002e-01 -7.980512082576751709e-02 1.413719803094863892e-01 -6.972620636224746704e-02 -2.431028783321380615e-01 1.365357264876365662e-02 -1.842143535614013672e-01 -1.538850814104080200e-01 -8.773986250162124634e-02 -1.891270093619823456e-02 -1.857894659042358398e-01 7.247177418321371078e-03 -1.897476613521575928e-01 -3.437970280647277832e-01 1.911491006612777710e-01 -1.396787315607070923e-01 7.971155643463134766e-02 1.339656114578247070e-01 -1.121264044195413589e-02 -1.997182220220565796e-01
-3.402253687381744385e-01 8.233387768268585205e-02 -2.143786549568176270e-01 8.663015067577362061e-02 3.267852365970611572e-01 1.926171942614018917e-03 -4.986644536256790161e-02 1.849651187658309937e-01 -8.848650753498077393e-02 -3.900280967354774475e-02 4.765157029032707214e-02 1.845395751297473907e-02 2.938718199729919434e-01 -9.091022610664367676e-02 -1.378717124462127686e-01 1.399421989917755127e-01 2.244350761175155640e-01 2.405360713601112366e-02 -2.686215639114379883e-01 -1.389373540878295898e-01 2.159950286149978638e-01 -7.678637653589248657e-02 1.169472113251686096e-01 -8.465010672807693481e-02 -1.943677812814712524e-01 1.493490207940340042e-02 3.902884721755981445e-01 -4.168089106678962708e-02 3.312340080738067627e-01 -2.430113218724727631e-02 1.129822060465812683e-01 -6.629509478807449341e-02
-1.179140135645866394e-01 6.314636021852493286e-02 2.282942086458206177e-01 -5.077267065644264221e-02 2.023266702890396118e-01 6.369727104902267456e-02 2.280144095420837402e-01 2.169859111309051514e-01 -7.996562123298645020e-02 -1.139757484197616577e-01 3.684627711772918701e-01 -2.404811680316925049e-01 -1.293751001358032227e-01 -1.835871934890747070e-01 7.862780988216400146e-02 -8.700839430093765259e-02 -1.091196313500404358e-01 2.928240001201629639e-01 -3.648089990019798279e-02 -1.099648848176002502e-01 2.027716934680938721e-01 6.619431823492050171e-02 1.324374321848154068e-02 -9.402558207511901855e-02 -2.444528192281723022e-01 -3.658161759376525879e-01 -6.605616211891174316e-02 -5.558487772941589355e-02 5.435290187597274780e-02 -3.045239150524139404e-01 -1.125626116991043091e-01 -1.766023039817810059e-01
-3.441643118858337402e-01 6.236298475414514542e-03 2.484731934964656830e-02 1.136605143547058105e-01 1.652044653892517090e-01 1.720362529158592224e-02 2.081838250160217285e-01 -2.987841330468654633e-02 -1.822587847709655762e-01 -1.183093618601560593e-02 1.778888702392578125e-01 -3.020638227462768555e-01 -9.596024453639984131e-02 -3.276184797286987305e-01 9.571550041437149048e-02 -1.744949631392955780e-02 1.352561265230178833e-01 -3.019189648330211639e-02 7.717201113700866699e-02 -2.694217860698699951e-02 3.595052063465118408e-01 1.666028946638107300e-01 6.295063346624374390e-02 -5.898515880107879639e-02 -1.893674880266189575e-01 -2.367504984140396118e-01 2.704719901084899902e-01 -1.054244786500930786e-01 4.394857585430145264e-02 -3.371546864509582520e-01 -1.451679617166519165e-01 -1.035007610917091370e-01
-1.852367073297500610e-01 7.046441733837127686e-02 2.700330913066864014e-01 1.879719942808151245e-01 1.491235196590423584e-01 7.175634801387786865e-02 -1.307003758847713470e-02 1.741557568311691284e-01 2.422832138836383820e-02 -4.485993646085262299e-03 3.523713052272796631e-01 -2.410866171121597290e-01 3.434699727222323418e-03 -1.212068423628807068e-01 2.322303801774978638e-01 -2.012591361999511719e-01 -1.791617833077907562e-02 1.896909922361373901e-01 -1.413283497095108032e-01 1.877973824739456177e-01 3.229253888130187988e-01 1.979836821556091309e-01 4.322272911667823792e-02 -1.087808683514595032e-01 8.343638852238655090e-03 -3.995641171932220459e-01 1.228087916970252991e-01 3.164120018482208252e-02 1.545173674821853638e-01 -1.987710297107696533e-01 -5.178973078727722168e-03 1.208584904670715332e-01
-3.343601226806640625e-01 1.098353564739227295e-01 -5.284805782139301300e-03 1.532300859689712524e-01 1.656482219696044922e-01 -1.573670655488967896e-01 -2.136873006820678711e-01 2.062418758869171143e-01 2.027189284563064575e-01 -4.873923212289810181e-02 2.464066892862319946e-01 2.485703676939010620e-02 -5.379445385187864304e-03 -2.164620906114578247e-01 1.873509436845779419e-01 -2.273742556571960449e-01 1.260596215724945068e-01 -4.514722898602485657e-02 -2.020405977964401245e-01 6.330706924200057983e-02 1.786166280508041382e-01 4.125220775604248047e-01 1.371203064918518066e-01 1.478083133697509766e-01 -2.705211341381072998e-01 2.261742390692234039e-02 -2.359892278909683228e-01 -1.272501200437545776e-01 -3.172311186790466309e-02 2.545906044542789459e-02 -1.447383612394332886e-01 -8.711832575500011444e-03
-1.632955521345138550e-01 1.166159734129905701e-01 -1.101477770134806633e-03 1.874173432588577271e-01 3.653148114681243896e-01 -8.224451541900634766e-02 -1.096804291009902954e-01 2.695644199848175049e-01 -2.470402121543884277e-01 -1.277579665184020996e-01 6.495853513479232788e-02 -3.878642246127128601e-02 -3.874248638749122620e-02 1.792348176240921021e-02 8.277727663516998291e-02 5.327076837420463562e-02 -6.129694730043411255e-02 -1.963309049606323242e-01 -2.226350903511047363e-01 2.752097845077514648e-01 1.852467954158782959e-01 4.912316333502531052e-03 3.282155394554138184e-01 -2.845159471035003662e-01 -4.410699903964996338e-01 8.904077112674713135e-02 6.642740964889526367e-02 -6.585382670164108276e-02 1.777044683694839478e-02 5.135045200586318970e-02 8.409916423261165619e-03 1.545845065265893936e-02
-4.401596486568450928e-01 -1.161912456154823303e-02 6.078337877988815308e-02 5.831362679600715637e-02 1.724015921354293823e-01 -1.862149089574813843e-01 2.794629633426666260e-01 3.411253690719604492e-01 5.303009971976280212e-02 -1.051124408841133118e-01 2.241444587707519531e-01 -7.729266583919525146e-02 -1.298852451145648956e-02 2.161300331354141235e-01 -5.968959257006645203e-02 -8.519360423088073730e-02 3.656410425901412964e-02 -6.727007776498794556e-02 -2.209171205759048462e-01 6.275981664657592773e-02 3.277436196804046631e-01 6.752126663923263550e-02 2.345181535929441452e-03 2.044668886810541153e-03 -6.761393696069717407e-02 -3.021194338798522949e-01 -1.804769784212112427e-01 -1.571630537509918213e-01 7.276639342308044434e-02 -9.780066460371017456e-02 2.715440392494201660e-01 9.039507247507572174e-03
-1.081836223602294922e-01 -1.430560350418090820e-01 2.520593404769897461e-01 6.268981844186782837e-02 -3.397152572870254517e-02 1.779167354106903076e-01 2.032779455184936523e-01 1.276690512895584106e-01 -3.087909147143363953e-02 7.726252079010009766e-02 2.553232610225677490e-01 -1.894591003656387329e-01 2.310948446393013000e-02 -2.497190833091735840e-01 2.039146870374679565e-01 -1.240351870656013489e-01 2.426005527377128601e-02 3.147340938448905945e-02 1.694211177527904510e-02 6.870307773351669312e-02 4.962027668952941895e-01 5.498461797833442688e-02 2.795382738113403320e-01 4.363981261849403381e-02 -2.967356741428375244e-01 -2.303002625703811646e-01 1.786201298236846924e-01 -2.421291731297969818e-02 2.306957840919494629e-01 -1.224252805113792419e-01 2.067678421735763550e-02 -6.308536976575851440e-02
-3.119319081306457520e-01 3.975546360015869141e-02 5.676456168293952942e-02 6.906926631927490234e-02 6.114540621638298035e-02 -9.736923128366470337e-02 -6.328699737787246704e-02 4.325222074985504150e-01 -2.675507962703704834e-01 7.814384880475699902e-04 -3.029140830039978027e-02 -1.478558331727981567e-01 7.848305255174636841e-02 1.985657364130020142e-01 -2.723703905940055847e-02 -1.168464869260787964e-01 -1.920937746763229370e-01 2.301544696092605591e-01 -1.175900846719741821e-01 2.145292460918426514e-01 -4.915479570627212524e-02 1.243637315928936005e-02 -9.025622904300689697e-02 -8.603332191705703735e-02 -3.299835026264190674e-01 2.238430641591548920e-02 -1.532828211784362793e-01 1.289658695459365845e-01 3.257231712341308594e-01 1.289865821599960327e-01 -2.400244772434234619e-01 -1.917712539434432983e-01
-2.574820816516876221e-01 4.067004472017288208e-02 4.594737663865089417e-02 1.424255818128585815e-01 2.116383612155914307e-01 -4.972519874572753906e-01 -7.932765781879425049e-02 2.775861024856567383e-01 -7.007066905498504639e-02 -1.031362041831016541e-01 3.657469451427459717e-01 -5.112707987427711487e-02 1.206695660948753357e-02 2.307474613189697266e-01 3.159423917531967163e-02 1.406763680279254913e-02 2.209354937076568604e-01 -3.904545679688453674e-02 -2.966179251670837402e-01 1.911950260400772095e-01 1.334755215793848038e-02 1.034522727131843567e-01 3.020653314888477325e-02 2.236453890800476074e-01 1.311972551047801971e-02 -6.464595347642898560e-02 -7.195816934108734131e-02 -2.034794688224792480e-01 -9.317240118980407715e-02 5.613059177994728088e-02 7.959777861833572388e-02 -1.481623649597167969e-01
-1.936741769313812256e-01 1.179639026522636414e-01 8.398189395666122437e-02 -1.293954998254776001e-01 4.286017417907714844e-01 -1.703286021947860718e-01 2.972575463354587555e-02 2.455552071332931519e-01 -2.471635490655899048e-01 3.494736971333622932e-03 1.154615059494972229e-01 -2.747159600257873535e-01 -8.947849855758249760e-04 -1.608823984861373901e-01 -5.318764224648475647e-02 2.385313436388969421e-02 3.919756785035133362e-02 3.332109451293945312e-01 3.698579594492912292e-02 -1.850841194391250610e-01 1.485267132520675659e-01 2.587414383888244629e-01 6.478126347064971924e-02 6.491467822343111038e-03 -4.893482476472854614e-02 -2.954393029212951660e-01 5.980322137475013733e-02 8.527213707566261292e-03 3.038386106491088867e-01 -1.522260457277297974e-01 -8.877406269311904907e-02 -1.164758130908012390e-01
2.686137333512306213e-02 5.703427642583847046e-02 2.158708274364471436e-01 1.517824381589889526e-01 1.176386699080467224e-01 -1.786446869373321533e-01 -3.324420154094696045e-01 2.811518907546997070e-01 -1.154961436986923218e-01 -1.535877492278814316e-02 2.579098343849182129e-01 -5.889586731791496277e-02 2.698810696601867676e-01 -5.180957540869712830e-02 -1.187823638319969177e-01 -1.300691515207290649e-01 -2.721133232116699219e-01 8.714531362056732178e-02 -1.289831846952438354e-01 -1.526647657155990601e-01 1.526872515678405762e-01 -1.442404538393020630e-01 -1.547958049923181534e-02 4.390542581677436829e-02 -4.075878113508224487e-02 1.569302752614021301e-02 -2.565058767795562744e-01 1.928369887173175812e-02 1.353640109300613403e-01 6.799583137035369873e-02 -4.098969995975494385e-01 -2.721318006515502930e-01
-2.452396452426910400e-01 7.300940901041030884e-02 -1.958499997854232788e-01 1.964915245771408081e-01 2.446263879537582397e-01 -2.663979232311248779e-01 1.960811167955398560e-01 2.100482732057571411e-01 -2.939841151237487793e-01 5.093003436923027039e-02 2.412346303462982178e-01 -4.525727927684783936e-01 -6.924634426832199097e-02 -1.456425637006759644e-01 5.840753018856048584e-02 -1.468733102083206177e-01 2.158333063125610352e-01 3.884038329124450684e-02 -6.093624234199523926e-02 1.502442955970764160e-01 2.634700387716293335e-02 7.232942618429660797e-03 8.375200629234313965e-02 7.246872782707214355e-02 -2.960583381354808807e-02 -8.616603910923004150e-03 -9.236497431993484497e-02 -3.497747778892517090e-01 -2.927358634769916534e-02 -8.654922246932983398e-02 -1.007713899016380310e-01 5.863019824028015137e-02
-1.683512032032012939e-01 2.388428151607513428e-01 3.413291871547698975e-01 1.490542106330394745e-02 1.831370890140533447e-01 2.094625122845172882e-02 2.655548155307769775e-01 1.033711060881614685e-01 -2.084396779537200928e-01 -8.493944257497787476e-02 2.319311201572418213e-01 6.267458200454711914e-02 2.082705050706863403e-01 3.111238405108451843e-02 1.919509656727313995e-02 -3.736831247806549072e-02 8.176583796739578247e-02 3.889359533786773682e-01 9.401377290487289429e-02 -3.775558993220329285e-02 2.723360657691955566e-01 2.189447283744812012e-01 2.543994188308715820e-01 2.806590199470520020e-01 2.359994873404502869e-02 -2.480882033705711365e-02 -2.452159225940704346e-01 -7.647585123777389526e-02 2.889761514961719513e-02 -1.501478552818298340e-01 -4.262124001979827881e-02 4.526625201106071472e-02
-4.409133493900299072e-01 -3.675651177763938904e-02 -6.456430535763502121e-03 1.410013437271118164e-01 2.428479343652725220e-01 -2.236968725919723511e-01 2.432530522346496582e-01 1.224165111780166626e-01 -2.384622544050216675e-01 8.618177473545074463e-02 1.561421155929565430e-01 5.004875734448432922e-02 1.093335375189781189e-01 8.718191832304000854e-02 -1.106079854071140289e-02 2.233093827962875366e-01 -1.920308917760848999e-01 -5.682679638266563416e-02 -1.877049356698989868e-01 5.194827681407332420e-04 2.563377320766448975e-01 -3.926622569561004639e-01 2.901408262550830841e-02 2.599264383316040039e-01 -1.664408296346664429e-01 8.474685251712799072e-02 7.231307774782180786e-02 -5.554227530956268311e-02 9.587769955396652222e-02 4.909414798021316528e-02 1.100961305201053619e-02 -1.478849500417709351e-01
-2.401543110609054565e-01 1.249842941761016846e-01 1.526456624269485474e-01 4.704562947154045105e-02 3.192087113857269287e-01 -2.171912044286727905e-01 -3.744676411151885986e-01 3.288788795471191406e-01 1.775837987661361694e-01 -1.086771786212921143e-01 1.399879306554794312e-01 1.191094815731048584e-01 7.399562746286392212e-02 -1.018221452832221985e-01 1.542977392673492432e-01 1.482258439064025879e-01 1.144915372133255005e-01 1.615912765264511108e-01 -1.551827788352966309e-01 1.356958746910095215e-01 1.417974978685379028e-01 1.359284222126007080e-01 2.751224935054779053e-01 1.625977456569671631e-01 -2.494988292455673218e-01 -2.767177298665046692e-02 -5.994476750493049622e-02 -1.652075350284576416e-01 -7.885041087865829468e-02 -5.674058571457862854e-02 -3.035570494830608368e-02 -1.956927776336669922e-01
-4.049974381923675537e-01 1.468660831451416016e-01 1.614140272140502930e-01 1.247772127389907837e-01 6.917725503444671631e-02 1.757914870977401733e-01 -5.108826979994773865e-02 2.901195883750915527e-01 -1.064847707748413086e-01 1.186682935804128647e-02 1.851319670677185059e-01 -1.915866732597351074e-01 -6.686411798000335693e-02 1.268731802701950073e-01 6.286406517028808594e-02 3.278408646583557129e-01 1.519009619951248169e-01 1.928908377885818481e-01 -1.551872491836547852e-01 -2.113698571920394897e-01 2.008359134197235107e-02 1.005111113190650940e-01 3.692802488803863525e-01 -6.580074131488800049e-02 -3.187725320458412170e-02 1.622220426797866821e-01 1.524883061647415161e-01 -3.405600413680076599e-02 1.549600958824157715e-01 9.297757595777511597e-02 -2.454589754343032837e-01 -1.046962141990661621e-01
-9.443947672843933105e-02 3.777952790260314941e-01 2.402709126472473145e-01 3.921374306082725525e-02 1.651279181241989136e-01 2.715543098747730255e-02 9.653794020414352417e-02 1.627250611782073975e-01 -1.918412297964096069e-01 -5.990443751215934753e-02 1.517831981182098389e-01 -1.213328465819358826e-01 3.665270209312438965e-01 -1.332707852125167847e-01 2.363096550107002258e-02 -1.714934557676315308e-01 1.499638408422470093e-01 3.726051449775695801e-01 1.750433743000030518e-01 5.089112371206283569e-02 1.007567346096038818e-01 1.718452200293540955e-02 2.520664632320404053e-01 2.222320586442947388e-01 -3.764447569847106934e-02 1.041406616568565369e-01 -2.563426271080970764e-02 -3.074496425688266754e-02 -7.304834201931953430e-03 -1.328576207160949707e-01 -3.396671712398529053e-01 1.374122500419616699e-02
-2.208964079618453979e-01 1.546668708324432373e-01 1.950626224279403687e-01 1.572305262088775635e-01 -1.204761937260627747e-01 -3.029537796974182129e-01 1.584212779998779297e-01 4.294873476028442383e-01 -3.156006336212158203e-01 -1.018378958106040955e-01 3.123297356069087982e-02 -3.713924437761306763e-02 1.765506267547607422e-01 7.110827416181564331e-02 3.740328177809715271e-02 -1.645584702491760254e-01 -1.318457424640655518e-01 8.419951796531677246e-02 -1.018197927623987198e-02 5.410858243703842163e-02 -7.362233102321624756e-02 6.372962892055511475e-02 1.675693690776824951e-01 1.102995686233043671e-02 -2.851943373680114746e-01 -1.932608485221862793e-01 -2.050982601940631866e-02 6.134701892733573914e-02 3.345996141433715820e-01 9.947504848241806030e-02 -2.134428173303604126e-01 1.271165907382965088e-01
-8.982772380113601685e-02 1.120763346552848816e-01 6.211908906698226929e-02 9.519822895526885986e-02 3.974149525165557861e-01 -1.464298646897077560e-02 -1.542988568544387817e-01 3.319902718067169189e-01 -1.892394721508026123e-01 3.508040681481361389e-02 2.092360407114028931e-01 -3.273978829383850098e-02 3.028063662350177765e-02 2.297773957252502441e-01 6.364718824625015259e-02 1.156115010380744934e-01 -9.483313560485839844e-02 2.469941526651382446e-01 5.871007684618234634e-03 1.942650824785232544e-01 3.016578555107116699e-01 3.034563958644866943e-01 -1.018253639340400696e-01 3.646341562271118164e-01 9.050486981868743896e-02 7.525572180747985840e-02 -4.661504644900560379e-03 -3.852001624181866646e-03 1.906034350395202637e-01 7.346103340387344360e-02 1.047697588801383972e-01 1.430647671222686768e-01
-2.724491953849792480e-01 -2.952335216104984283e-02 3.453748822212219238e-01 -8.583167940378189087e-02 1.973640322685241699e-01 -1.181678194552659988e-02 1.655264347791671753e-01 2.168391048908233643e-01 -1.957953721284866333e-01 8.787724189460277557e-03 4.018013775348663330e-01 -3.180138170719146729e-01 8.766575902700424194e-02 8.121881633996963501e-02 9.585077315568923950e-02 -5.183533951640129089e-02 -3.667137399315834045e-02 1.813942492008209229e-01 -2.734254579991102219e-03 6.288151443004608154e-02 1.800488829612731934e-01 1.099225878715515137e-01 3.946300223469734192e-02 -1.013798043131828308e-01 -1.539275646209716797e-01 1.549838334321975708e-01 -1.930734515190124512e-01 7.634481042623519897e-02 2.089225649833679199e-01 -2.633329331874847412e-01 1.601414084434509277e-01 -1.832717508077621460e-01
-4.579636454582214355e-01 2.041517011821269989e-02 1.419168412685394287e-01 3.092931210994720459e-01 3.718974888324737549e-01 7.760374993085861206e-02 -1.275424510240554810e-01 -3.499728627502918243e-03 -4.989286139607429504e-02 6.755302846431732178e-02 -1.286529377102851868e-02 -6.424554437398910522e-02 -1.515312790870666504e-01 1.352158468216657639e-02 1.238699108362197876e-01 1.430913954973220825e-01 1.867458522319793701e-01 1.764563769102096558e-01 -3.704482913017272949e-01 -1.146441791206598282e-02 4.357580095529556274e-02 4.860062524676322937e-02 2.948759198188781738e-01 5.640439223498106003e-03 -9.803989529609680176e-02 -5.960445851087570190e-04 1.374684125185012817e-01 -1.438631713390350342e-01 -6.527266651391983032e-02 2.711969986557960510e-02 -2.198799550533294678e-01 -2.143899947404861450e-01
-7.452598772943019867e-03 -2.169154398143291473e-02 7.183238118886947632e-02 1.499727815389633179e-01 2.076906412839889526e-01 -1.470883935689926147e-01 -2.386484742164611816e-01 1.519460380077362061e-01 -6.928675621747970581e-02 1.198931410908699036e-01 2.465182840824127197e-01 -4.479832947254180908e-02 -2.121324986219406128e-01 -1.095889359712600708e-01 -8.777739107608795166e-02 1.496095582842826843e-02 -2.982715368270874023e-01 3.021980524063110352e-01 -2.995806336402893066e-01 1.653953790664672852e-01 1.681908220052719116e-01 8.285089582204818726e-02 2.359327375888824463e-01 5.022455751895904541e-02 -5.476566031575202942e-02 -1.626401692628860474e-01 -2.426150590181350708e-01 -5.409458279609680176e-02 2.316855639219284058e-01 -4.015842825174331665e-02 -3.727234303951263428e-01 6.271748989820480347e-02
-3.141901195049285889e-01 1.792493611574172974e-01 -5.780571326613426208e-02 2.403285950422286987e-01 1.137575805187225342e-01 -1.225101649761199951e-01 -4.800936952233314514e-02 3.846458718180656433e-02 -9.882929176092147827e-02 1.858913451433181763e-01 6.517180800437927246e-02 -2.737059593200683594e-01 -9.664524346590042114e-02 -2.167082130908966064e-01 -2.663702517747879028e-02 1.385086029767990112e-01 -1.122068986296653748e-01 -9.774760901927947998e-02 -5.962343141436576843e-02 -1.718610823154449463e-01 2.682165205478668213e-01 -2.863973975181579590e-01 2.182357013225555420e-01 7.966436445713043213e-02 -2.900722324848175049e-01 -2.614436149597167969e-01 -1.197371184825897217e-01 -2.935216128826141357e-01 -9.688894264400005341e-03 2.221931936219334602e-03 -1.871278434991836548e-01 -1.592605113983154297e-01
-1.808688491582870483e-01 -1.186826005578041077e-01 1.619086265563964844e-01 4.327015951275825500e-03 3.013833463191986084e-01 4.210802540183067322e-02 1.632326990365982056e-01 2.410257458686828613e-01 -5.930953193455934525e-03 1.207438204437494278e-02 3.318081498146057129e-01 -1.651336401700973511e-01 2.434983290731906891e-02 -1.549698561429977417e-01 2.103256881237030029e-01 -3.486293181777000427e-02 -2.165172994136810303e-01 1.027927398681640625e-01 -2.668582461774349213e-02 1.160240247845649719e-01 2.501994073390960693e-01 -3.117012605071067810e-02 -5.506987497210502625e-02 -1.188014727085828781e-02 -1.132174506783485413e-01 -4.171570837497711182e-01 9.686940163373947144e-02 5.126035958528518677e-02 1.763062328100204468e-01 -3.570637702941894531e-01 -2.127500064671039581e-02 -2.139420211315155029e-01
-1.698905378580093384e-01 4.392288625240325928e-02 3.584295213222503662e-01 1.948963552713394165e-01 -4.010776057839393616e-02 -6.391711533069610596e-02 5.861612409353256226e-02 3.848057091236114502e-01 1.616162657737731934e-01 -1.888237446546554565e-01 2.217764109373092651e-01 -8.424441516399383545e-02 1.321481633931398392e-02 1.778621375560760498e-01 1.981275230646133423e-01 3.926332592964172363e-01 -1.088350713253021240e-01 3.879288583993911743e-02 -1.953895390033721924e-01 -1.381844431161880493e-01 2.710815966129302979e-01 1.004982963204383850e-01 -3.909911587834358215e-02 1.782514452934265137e-01 -1.849149353802204132e-02 -3.262691572308540344e-02 -1.063460633158683777e-01 1.517089828848838806e-02 1.599033623933792114e-01 1.625648587942123413e-01 -6.621019542217254639e-02 -2.131423056125640869e-01
-6.759143620729446411e-02 1.777235418558120728e-01 2.295736819505691528e-01 1.597603708505630493e-01 2.118192613124847412e-01 1.637265384197235107e-01 5.260566249489784241e-02 1.328056603670120239e-01 -9.353358298540115356e-02 -1.084703207015991211e-02 2.457819730043411255e-01 -2.018634229898452759e-01 8.666664361953735352e-02 -1.406762748956680298e-01 2.874119877815246582e-01 -1.375058293342590332e-01 -5.413345992565155029e-02 2.341759204864501953e-01 -7.818359136581420898e-02 1.636289209127426147e-01 2.618205547332763672e-01 7.707405090332031250e-02 1.888874918222427368e-01 8.748475462198257446e-02 -8.867535740137100220e-02 -4.867643713951110840e-01 7.889794558286666870e-02 1.533958017826080322e-01 2.463611364364624023e-01 -9.550804644823074341e-02 1.164428982883691788e-02 4.140004888176918030e-02
-9.715290367603302002e-02 1.143790502101182938e-02 1.925140917301177979e-01 1.745972596108913422e-02 1.492123007774353027e-01 -2.040839195251464844e-01 6.639310717582702637e-02 2.461895197629928589e-01 -1.817024126648902893e-02 2.558458968997001648e-02 4.308196008205413818e-01 -1.589125990867614746e-01 1.916989535093307495e-01 -1.493579596281051636e-01 2.668586373329162598e-01 -8.591979742050170898e-02 -1.093300431966781616e-01 -9.134882688522338867e-02 1.174701228737831116e-01 -3.053130805492401123e-01 4.284680634737014771e-02 -1.779686510562896729e-01 2.812378406524658203e-01 1.561536788940429688e-01 -2.645646631717681885e-01 1.724010109901428223e-01 1.398912221193313599e-01 -2.648426294326782227e-01 4.691570531576871872e-03 -1.248722523450851440e-02 -1.416365206241607666e-01 -2.588030137121677399e-02
-2.186006456613540649e-01 2.072307765483856201e-01 1.204758733510971069e-01 1.795708835124969482e-01 1.989913880825042725e-01 -3.232279419898986816e-02 -2.487821578979492188e-01 1.943744719028472900e-01 -2.109470069408416748e-01 -1.814317852258682251e-01 4.099710658192634583e-02 -9.673410654067993164e-02 -8.478368073701858521e-02 -1.898080557584762573e-01 2.544825077056884766e-01 -1.194593682885169983e-01 1.267635673284530640e-01 -1.767127215862274170e-01 2.759663201868534088e-02 2.139292210340499878e-01 2.127985060214996338e-01 2.540777921676635742e-01 1.044043153524398804e-01 1.455508917570114136e-01 -3.451824188232421875e-01 -6.304629892110824585e-02 -1.675458401441574097e-01 -1.612503081560134888e-01 2.939523197710514069e-02 6.611379235982894897e-02 -1.680382192134857178e-01 -2.550931870937347412e-01
-4.421424269676208496e-01 1.410808563232421875e-01 2.597512304782867432e-01 -8.490594103932380676e-03 5.382518097758293152e-02 1.582554131746292114e-01 -7.931438833475112915e-02 1.015170067548751831e-01 -8.203464746475219727e-02 3.085902333259582520e-02 3.505883812904357910e-01 -1.418315768241882324e-01 2.419232763350009918e-02 -2.737044915556907654e-02 -7.081879675388336182e-02 7.798812538385391235e-02 9.676980227231979370e-02 2.815557718276977539e-01 -2.028498798608779907e-01 7.221116870641708374e-02 -3.461268916726112366e-02 -9.503644704818725586e-02 -2.235410362482070923e-01 -1.324248760938644409e-01 -1.987082064151763916e-01 -4.113572183996438980e-03 3.311171755194664001e-02 -4.324360787868499756e-01 8.739753812551498413e-02 3.815977275371551514e-02 -1.686685234308242798e-01 -1.774898469448089600e-01
-2.731815576553344727e-01 6.803597509860992432e-02 1.088480427861213684e-01 2.782607674598693848e-01 8.358062058687210083e-02 1.433809846639633179e-01 -2.734232544898986816e-01 5.788278579711914062e-02 -7.043958455324172974e-02 -4.988132044672966003e-02 3.374118208885192871e-01 -1.748984456062316895e-01 2.225779183208942413e-02 -5.079450085759162903e-02 -1.389741003513336182e-01 4.087764918804168701e-01 -2.429557591676712036e-01 2.129193246364593506e-01 -1.191155090928077698e-01 -9.877444803714752197e-02 2.351183295249938965e-01 -1.181506514549255371e-01 -2.218216359615325928e-01 1.410846412181854248e-01 -1.572301834821701050e-01 -7.184784114360809326e-02 3.253776580095291138e-02 -9.178858250379562378e-02 2.433821111917495728e-01 1.053540855646133423e-01 7.863019406795501709e-02 -4.355056583881378174e-02
-4.352299571037292480e-01 1.772304177284240723e-01 1.396509408950805664e-01 3.755540028214454651e-02 8.505295962095260620e-02 -4.779965803027153015e-02 8.622220158576965332e-02 2.967166602611541748e-01 -7.413906045258045197e-03 1.740595996379852295e-01 1.343899369239807129e-01 1.093233525753021240e-01 1.476828940212726593e-03 -7.455603033304214478e-02 -8.466564118862152100e-02 -2.039843499660491943e-01 4.665381857194006443e-05 -1.513225287199020386e-01 -3.949728980660438538e-02 1.049116924405097961e-01 -2.164395293220877647e-03 1.402957290410995483e-01 3.550093173980712891e-01 3.375973403453826904e-01 -2.045914530754089355e-02 -8.634108304977416992e-02 -1.057551726698875427e-01 -1.440877020359039307e-01 -1.102863624691963196e-02 2.788786590099334717e-01 -3.544987440109252930e-01 3.954843617975711823e-03
-2.853837609291076660e-01 4.833761453628540039e-01 1.226628720760345459e-01 2.913324236869812012e-01 3.915411606431007385e-02 -2.408725023269653320e-01 -1.146655753254890442e-01 2.820002734661102295e-01 -3.647645562887191772e-02 -1.478305310010910034e-01 8.525729924440383911e-02 -6.069345027208328247e-02 -2.810100466012954712e-02 5.525530502200126648e-02 2.626744210720062256e-01 -7.842671871185302734e-02 4.297545924782752991e-02 9.771922975778579712e-02 -1.460741460323333740e-01 9.828625619411468506e-02 2.170861512422561646e-01 -1.443777792155742645e-02 8.296350948512554169e-03 -6.521492451429367065e-02 -3.202632442116737366e-02 5.622245743870735168e-02 3.560027778148651123e-01 6.135603040456771851e-02 -1.561680883169174194e-01 2.731781220063567162e-03 -2.456779927015304565e-01 -7.833600789308547974e-02
-2.402301728725433350e-01 2.754921019077301025e-01 -6.833854317665100098e-02 1.765837520360946655e-01 3.801077008247375488e-01 -1.874922402203083038e-02 1.020551174879074097e-01 3.228988647460937500e-01 -1.238489989191293716e-03 5.456126108765602112e-02 1.915604248642921448e-02 8.317053318023681641e-02 -3.681533038616180420e-02 3.227824578061699867e-03 -1.739396154880523682e-01 5.999920889735221863e-02 -1.829867810010910034e-01 -8.476097881793975830e-02 -2.620973587036132812e-01 2.083562314510345459e-01 2.112008184194564819e-01 -1.882031708955764771e-01 1.892431527376174927e-01 -1.236578915268182755e-02 -2.915534190833568573e-02 -1.338210552930831909e-01 -2.683174014091491699e-01 1.535799652338027954e-01 6.764160841703414917e-02 8.440134674310684204e-02 -1.490966379642486572e-01 -3.294080793857574463e-01
-2.900894880294799805e-01 -2.224624715745449066e-02 1.405853033065795898e-01 3.831677511334419250e-02 3.014853894710540771e-01 -1.241743117570877075e-01 1.825022101402282715e-01 3.426936566829681396e-01 -1.642419546842575073e-01 2.962143346667289734e-02 1.859511584043502808e-01 -3.571195900440216064e-01 -9.567343443632125854e-02 -3.103175386786460876e-02 -1.901006512343883514e-02 -2.911929972469806671e-02 1.656575202941894531e-01 3.947127461433410645e-01 -4.500802606344223022e-02 -1.655068248510360718e-01 2.110611796379089355e-01 1.287753228098154068e-02 -5.966158211231231689e-02 -1.060775965452194214e-01 -1.131252869963645935e-01 -1.877684704959392548e-02 -4.962114617228507996e-02 1.870345473289489746e-01 2.529911398887634277e-01 -1.340305656194686890e-01 -4.434954002499580383e-02 -1.704646497964859009e-01
-2.402740120887756348e-01 -5.460802093148231506e-02 -1.059179455041885376e-01 7.528475020080804825e-03 2.597076892852783203e-01 -4.477000236511230469e-02 -4.956546053290367126e-02 2.378641813993453979e-01 -2.536713778972625732e-01 -5.417046323418617249e-02 2.878372073173522949e-01 -1.854357421398162842e-01 -6.248213350772857666e-02 -2.117934674024581909e-01 4.913436248898506165e-02 1.163441035896539688e-02 -2.182004451751708984e-01 8.293410390615463257e-02 -1.568542122840881348e-01 6.890833843499422073e-03 1.790234893560409546e-01 -2.031280398368835449e-01 -2.441331744194030762e-01 -9.382207691669464111e-02 -2.608007788658142090e-01 -3.658417761325836182e-01 4.662750661373138428e-02 2.275559306144714355e-01 3.028445318341255188e-02 -1.925370395183563232e-01 -9.470466524362564087e-02 -2.001708596944808960e-01
-8.090745657682418823e-02 2.115200310945510864e-01 2.668054997920989990e-01 -4.005969036370515823e-03 1.099135726690292358e-01 1.653962731361389160e-01 5.482518579810857773e-03 1.687707453966140747e-01 -4.812672734260559082e-02 2.656718492507934570e-01 3.143091499805450439e-01 -8.710113167762756348e-02 4.467086866497993469e-03 1.394955068826675415e-01 1.574381291866302490e-01 1.211052462458610535e-01 4.047028347849845886e-02 2.765256166458129883e-01 -7.964798808097839355e-02 -6.140159815549850464e-02 3.117716014385223389e-01 4.439687728881835938e-02 1.290282011032104492e-01 -3.846435248851776123e-02 -4.642042517662048340e-01 1.206592321395874023e-01 -1.555421948432922363e-01 -1.380100995302200317e-01 1.260062903165817261e-01 -1.386762112379074097e-01 -9.679410606622695923e-02 2.192579358816146851e-01
-3.126383125782012939e-01 -1.003658920526504517e-01 1.174634043127298355e-02 2.684476375579833984e-01 9.827841073274612427e-02 -1.184609625488519669e-02 -1.102662608027458191e-01 3.147023022174835205e-01 -1.403327137231826782e-01 -7.633284479379653931e-02 1.562389284372329712e-01 -1.229345649480819702e-01 -7.479711621999740601e-02 1.163571700453758240e-01 1.366853415966033936e-01 3.285857290029525757e-02 -1.033480837941169739e-01 1.169046200811862946e-02 -1.508022248744964600e-01 8.964194357395172119e-02 1.157465800642967224e-01 -2.695505321025848389e-01 3.963209092617034912e-01 -4.278376698493957520e-02 -1.075277626514434814e-01 2.045483738183975220e-01 3.178072571754455566e-01 -1.399113237857818604e-01 9.430472552776336670e-02 3.179581090807914734e-02 -3.504849374294281006e-01 4.212165251374244690e-02
-2.612456120550632477e-02 2.415034472942352295e-01 -2.046166807413101196e-01 1.996870618313550949e-03 4.628698155283927917e-02 -4.963307827711105347e-02 5.213208496570587158e-02 3.784210085868835449e-01 -8.038393408060073853e-02 1.179232001304626465e-01 2.867763936519622803e-01 -3.753220140933990479e-01 3.609132021665573120e-02 -6.911778450012207031e-02 1.064194738864898682e-01 4.272638633847236633e-02 -2.627448439598083496e-01 -8.142550289630889893e-02 -1.560080610215663910e-02 -1.432563960552215576e-01 1.215843409299850464e-01 -6.392017006874084473e-02 1.625458598136901855e-01 1.902083605527877808e-01 -1.006114110350608826e-01 -2.189900428056716919e-01 -2.421295195817947388e-01 -3.376627564430236816e-01 1.781869232654571533e-01 3.538129618391394615e-03 -2.096188217401504517e-01 -3.956403583288192749e-02
-2.189849764108657837e-01 1.539959758520126343e-01 4.318144172430038452e-03 -1.051313430070877075e-01 2.004141360521316528e-01 1.310057491064071655e-01 -8.307706564664840698e-02 2.373788803815841675e-01 -8.829525858163833618e-02 -9.537206590175628662e-02 4.788220822811126709e-01 -4.276388883590698242e-01 1.946836709976196289e-01 -5.483610928058624268e-02 1.632689498364925385e-02 -1.756229400634765625e-01 -2.364931702613830566e-01 -6.514685600996017456e-02 4.547496885061264038e-02 -1.626050099730491638e-02 1.200439706444740295e-01 -1.201476231217384338e-01 1.680568456649780273e-01 8.287592232227325439e-02 -1.584749966859817505e-01 1.942729502916336060e-01 -9.012759476900100708e-02 -1.210150942206382751e-01 5.259050428867340088e-02 -2.276926673948764801e-02 -2.298657298088073730e-01 1.655748784542083740e-01
-6.312670558691024780e-02 2.210252285003662109e-01 2.144385874271392822e-01 7.268390804529190063e-02 -5.152170732617378235e-02 1.436162143945693970e-01 -1.324456483125686646e-01 2.841843068599700928e-01 -1.965491175651550293e-01 4.645964875817298889e-02 4.452785253524780273e-01 6.086730584502220154e-02 3.660362213850021362e-02 -2.679438889026641846e-01 1.911146789789199829e-01 3.069677017629146576e-02 7.612968236207962036e-02 2.960398793220520020e-01 1.025143265724182129e-01 -2.359267324209213257e-01 8.210185170173645020e-02 6.838437169790267944e-02 1.712095886468887329e-01 5.651822686195373535e-02 -3.919795155525207520e-02 -2.746225595474243164e-01 7.866751402616500854e-02 -1.688970178365707397e-01 1.408089976757764816e-02 -2.635287344455718994e-01 -1.471440047025680542e-01 -1.202022507786750793e-01
-7.174775749444961548e-02 1.144791096448898315e-01 2.416595220565795898e-01 1.916196346282958984e-01 4.201491773128509521e-01 -1.663198135793209076e-02 -1.662457883358001709e-01 1.859951615333557129e-01 -6.159740500152111053e-03 -1.434799134731292725e-01 1.861681342124938965e-01 -4.078889265656471252e-02 3.079427697230130434e-04 9.614556282758712769e-02 -1.634581238031387329e-01 1.586024090647697449e-02 -3.515587151050567627e-01 -2.007912397384643555e-01 -3.049211204051971436e-01 -5.627707391977310181e-02 2.728850543498992920e-01 1.682486534118652344e-01 1.147734522819519043e-01 1.171755269169807434e-01 -3.653999790549278259e-02 -5.902771279215812683e-02 -1.432519406080245972e-01 -1.548160761594772339e-01 2.810046076774597168e-01 -1.734924018383026123e-01 -5.940144136548042297e-02 5.294321104884147644e-02
-1.001728624105453491e-01 -1.702149659395217896e-01 2.291840463876724243e-01 2.262023985385894775e-01 1.860474348068237305e-01 -6.037021055817604065e-02 -1.361534086754545569e-04 2.467186450958251953e-01 -1.521478146314620972e-01 2.622497975826263428e-01 2.395699471235275269e-01 -2.730848193168640137e-01 1.451343148946762085e-01 5.546603351831436157e-02 1.721753031015396118e-01 -1.373881995677947998e-01 -9.885635226964950562e-02 1.347417682409286499e-01 -1.857979968190193176e-02 -3.756492137908935547e-01 2.482194006443023682e-01 -2.324553281068801880e-01 1.856932044029235840e-01 2.318305969238281250e-01 -7.265596091747283936e-02 4.681968688964843750e-02 1.239723190665245056e-01 -1.584246009588241577e-01 6.484461575746536255e-02 3.261499851942062378e-02 -1.861937195062637329e-01 -2.194397523999214172e-02
-1.552650630474090576e-01 4.910041764378547668e-02 4.044486880302429199e-01 8.962541073560714722e-02 -1.994692832231521606e-01 -2.994030714035034180e-01 3.499481454491615295e-02 2.412629127502441406e-01 -1.550918212160468102e-03 -2.319093346595764160e-01 3.208954632282257080e-01 -8.745379745960235596e-02 1.993501782417297363e-01 -2.526171319186687469e-02 -9.830611199140548706e-02 -1.263040453195571899e-01 1.562471389770507812e-01 -5.672684311866760254e-02 -2.966951131820678711e-01 6.871344894170761108e-02 2.198335528373718262e-01 -4.826614633202552795e-02 3.787709027528762817e-02 1.538738757371902466e-01 -7.738971710205078125e-02 1.083671003580093384e-01 -3.770002722740173340e-02 5.244161561131477356e-02 1.411637365818023682e-01 1.379652973264455795e-02 -3.783772587776184082e-01 -3.558263555169105530e-02
-3.754973709583282471e-01 2.921616137027740479e-01 -9.136085212230682373e-02 1.570270806550979614e-01 3.073578774929046631e-01 5.873812362551689148e-02 7.086937129497528076e-02 2.841133177280426025e-01 -2.911277301609516144e-02 -8.123154938220977783e-02 -3.218561783432960510e-02 -9.533772617578506470e-02 -5.403705686330795288e-02 -3.832206502556800842e-02 -2.620775997638702393e-01 -4.330545663833618164e-02 -5.664129555225372314e-02 -9.177305549383163452e-02 -2.999792695045471191e-01 5.250729247927665710e-02 2.657098472118377686e-01 -8.155082166194915771e-02 2.123840898275375366e-01 -3.448709473013877869e-02 -1.571381464600563049e-02 -5.430902168154716492e-02 -3.167423903942108154e-01 2.028711736202239990e-01 -1.385395694524049759e-02 -2.354936115443706512e-02 -1.559771895408630371e-01 -2.584166228771209717e-01
-4.386239647865295410e-01 1.862364560365676880e-01 -1.160053089261054993e-01 2.237329185009002686e-01 9.632471203804016113e-02 -1.538957208395004272e-01 -2.389779314398765564e-02 1.021988615393638611e-01 -2.937104403972625732e-01 1.007508412003517151e-01 3.213045895099639893e-01 8.314729668200016022e-03 -1.804172806441783905e-02 -2.178369909524917603e-01 -1.975867897272109985e-01 -9.479175508022308350e-02 -8.447492122650146484e-02 2.076510936021804810e-01 -6.168053671717643738e-02 -2.161942608654499054e-02 2.631760761141777039e-02 -1.569340825080871582e-01 4.397606477141380310e-02 -6.576089560985565186e-02 -1.896987855434417725e-01 2.172847688198089600e-01 3.654500246047973633e-01 8.164983242750167847e-03 1.498812288045883179e-01 1.137076541781425476e-01 -1.700690090656280518e-01 -5.161784589290618896e-02
-2.522059381008148193e-01 7.018604129552841187e-02 2.515050768852233887e-01 9.063697606325149536e-02 1.442115604877471924e-01 2.613713443279266357e-01 5.757468938827514648e-02 3.336356878280639648e-01 2.280241250991821289e-01 -4.146393015980720520e-02 1.164821311831474304e-01 -1.389347389340400696e-02 2.275940477848052979e-01 -1.448820084333419800e-01 -1.169409528374671936e-01 -9.779138863086700439e-02 1.853878647089004517e-01 2.794109284877777100e-01 1.181204244494438171e-02 1.804086267948150635e-01 1.908900290727615356e-01 -2.154211401939392090e-01 2.507282793521881104e-01 1.073056906461715698e-01 -2.259386628866195679e-01 -1.647076453082263470e-03 1.943843513727188110e-01 -2.868095971643924713e-02 1.643749922513961792e-01 1.115211024880409241e-01 -1.322346180677413940e-01 2.092884778976440430e-01
-1.670650243759155273e-01 -3.643166273832321167e-02 7.792889326810836792e-02 -1.453222706913948059e-02 9.080293774604797363e-02 -2.200079336762428284e-02 9.117271006107330322e-02 3.213549554347991943e-01 -1.377779692411422729e-01 -5.858398042619228363e-03 2.054622918367385864e-01 -4.848052859306335449e-01 -7.502110302448272705e-02 -2.306227385997772217e-01 1.131945326924324036e-01 -1.968257874250411987e-02 -3.608446568250656128e-02 3.391815423965454102e-01 -1.876422613859176636e-01 -2.461385428905487061e-01 2.131351530551910400e-01 5.846031382679939270e-02 -1.257057040929794312e-01 -5.501366779208183289e-02 -6.695636361837387085e-02 -4.111619666218757629e-02 -1.426509860903024673e-02 1.357601284980773926e-01 8.853000402450561523e-02 -9.293953329324722290e-02 -2.319560945034027100e-01 -3.177800476551055908e-01
-1.135846525430679321e-01 3.480318784713745117e-01 -1.582407206296920776e-01 1.659969836473464966e-01 5.405122786760330200e-02 -7.835350930690765381e-02 7.811486721038818359e-02 1.294491589069366455e-01 -2.078076452016830444e-01 5.989800766110420227e-02 3.139818310737609863e-01 -2.593145072460174561e-01 1.551902741193771362e-01 9.640676900744438171e-03 2.476582303643226624e-02 7.032272964715957642e-02 -2.910763323307037354e-01 1.369378715753555298e-01 8.874201029539108276e-02 -1.741579622030258179e-01 3.253107070922851562e-01 2.352543771266937256e-01 -4.929930344223976135e-02 2.386007457971572876e-01 -1.374883800745010376e-01 -8.804456889629364014e-02 -1.313430666923522949e-01 -1.534381061792373657e-01 1.103755682706832886e-01 1.103842332959175110e-01 -2.201764136552810669e-01 1.913402080535888672e-01
-1.481202691793441772e-01 1.296146512031555176e-01 2.774027585983276367e-01 1.056499704718589783e-01 3.430106043815612793e-01 -1.880342066287994385e-01 -3.317841291427612305e-01 -1.979076676070690155e-02 -9.345140308141708374e-02 5.288727581501007080e-02 1.925366967916488647e-01 -1.398579776287078857e-01 4.914055019617080688e-02 -1.860433518886566162e-01 1.656480133533477783e-02 2.465247362852096558e-01 8.341308683156967163e-02 4.891680926084518433e-02 -3.292609453201293945e-01 1.087371855974197388e-01 4.865987226366996765e-02 -6.586155295372009277e-02 3.248628079891204834e-01 2.074220776557922363e-01 -2.088991105556488037e-01 6.582797318696975708e-02 5.733405798673629761e-02 -1.298277080059051514e-01 -1.165974140167236328e-01 -1.582372039556503296e-01 -4.325256869196891785e-02 -2.235002964735031128e-01
-1.733238101005554199e-01 9.006048738956451416e-02 1.759408265352249146e-01 7.603411376476287842e-02 3.468151390552520752e-01 4.209285974502563477e-02 -7.942637894302606583e-04 1.734240651130676270e-01 1.028533205389976501e-01 -1.675817519426345825e-01 1.734860390424728394e-01 6.857942324131727219e-03 1.138777136802673340e-01 -4.962829500436782837e-02 1.935395784676074982e-02 2.010145932435989380e-01 -3.968910276889801025e-01 -1.516555156558752060e-02 -1.531425565481185913e-01 1.185557246208190918e-02 1.006979495286941528e-01 2.499318718910217285e-01 -1.523897424340248108e-02 4.244964420795440674e-01 1.645686477422714233e-01 -9.779709577560424805e-02 1.466052234172821045e-01 -1.935254782438278198e-01 2.191242724657058716e-01 3.052070178091526031e-02 -2.521680593490600586e-01 -7.385113090276718140e-02
-2.140312790870666504e-01 1.579625159502029419e-01 2.197829782962799072e-01 -5.138899385929107666e-02 2.890459299087524414e-01 -6.552370637655258179e-02 -1.451774127781391144e-02 -1.791266351938247681e-02 -1.203254535794258118e-01 7.359628379344940186e-02 1.754692494869232178e-01 -3.582554757595062256e-01 1.004674956202507019e-01 -2.117388695478439331e-02 4.310508444905281067e-02 -2.085702419281005859e-01 -1.291495412588119507e-01 2.382601052522659302e-02 6.547800451517105103e-02 -2.283609509468078613e-01 1.632764637470245361e-01 3.303083777427673340e-02 -6.473980098962783813e-02 1.591006368398666382e-01 -4.223602712154388428e-01 1.861788183450698853e-01 -1.343712583184242249e-02 -2.584341764450073242e-01 2.630667090415954590e-01 -1.406882107257843018e-01 -2.299386113882064819e-01 4.648916423320770264e-02
-2.026498168706893921e-01 2.282045632600784302e-01 3.773176809772849083e-03 1.104693189263343811e-01 -2.258012071251869202e-02 -6.700659869238734245e-04 -1.691600680351257324e-02 2.738127708435058594e-01 -1.229530498385429382e-01 1.780711412429809570e-01 3.338912427425384521e-01 -2.647944092750549316e-01 -1.424889266490936279e-01 -6.814780086278915405e-02 -6.006268039345741272e-02 -1.906605362892150879e-01 -8.151516318321228027e-02 8.798431605100631714e-02 1.838693581521511078e-02 -1.005448102951049805e-01 1.614999771118164062e-01 1.315217278897762299e-02 2.807359397411346436e-01 2.828834056854248047e-01 -1.569507271051406860e-01 2.593566477298736572e-01 5.128676444292068481e-02 -4.070824384689331055e-02 6.432250142097473145e-02 -1.847054362297058105e-01 -3.901684880256652832e-01 1.701167821884155273e-01
2.177942357957363129e-02 1.620818227529525757e-01 2.694969177246093750e-01 1.789965033531188965e-01 2.645135112106800079e-02 9.425870329141616821e-02 3.556725755333900452e-02 1.914424747228622437e-01 8.779314346611499786e-03 -7.487700320780277252e-03 3.538271188735961914e-01 -1.456336230039596558e-01 9.013188630342483521e-02 -2.618034482002258301e-01 7.843674719333648682e-02 -1.702165417373180389e-02 -5.230742320418357849e-02 3.480037450790405273e-01 -1.567881107330322266e-01 2.986938357353210449e-01 3.923767805099487305e-01 7.194384932518005371e-02 1.631456166505813599e-01 -6.254801154136657715e-02 -9.820808470249176025e-02 -2.739019095897674561e-01 5.633880384266376495e-03 1.564846634864807129e-01 2.262037992477416992e-01 -1.190937962383031845e-02 2.130796387791633606e-02 -5.645141378045082092e-02
-9.648281335830688477e-02 1.475091278553009033e-01 1.350166201591491699e-01 -4.284200724214315414e-03 2.368063926696777344e-01 1.383051127195358276e-01 -3.439128026366233826e-02 4.561609327793121338e-01 -2.505444586277008057e-01 8.768738061189651489e-02 3.507187962532043457e-01 5.164718255400657654e-02 2.461535632610321045e-01 3.713618498295545578e-03 6.485405378043651581e-03 1.545233130455017090e-01 -2.705300748348236084e-01 5.860069394111633301e-02 -1.265452522784471512e-02 -2.111193984746932983e-01 8.403634279966354370e-02 -7.192452996969223022e-02 1.133813038468360901e-01 -1.832275688648223877e-01 -2.304058670997619629e-01 -1.909416168928146362e-02 8.208075910806655884e-02 -1.084689870476722717e-01 -1.460715234279632568e-01 2.039857953786849976e-02 1.527335643768310547e-01 -2.974993586540222168e-01
-2.326593250036239624e-01 7.713828980922698975e-02 -1.465037465095520020e-02 2.010999768972396851e-01 1.377785801887512207e-01 5.213316529989242554e-02 -1.001896262168884277e-01 3.343535661697387695e-01 -9.953938424587249756e-02 1.312273591756820679e-01 4.158429503440856934e-01 -1.351147741079330444e-01 -3.804185986518859863e-02 -1.779809743165969849e-01 2.525281608104705811e-01 -1.714089512825012207e-01 5.757790803909301758e-02 2.627989053726196289e-01 1.672674529254436493e-02 9.172283113002777100e-03 2.717721760272979736e-01 2.396846115589141846e-01 1.175970584154129028e-01 2.502997592091560364e-02 7.231777161359786987e-02 -3.334394991397857666e-01 -9.219469875097274780e-02 2.467900514602661133e-03 9.635455906391143799e-02 -2.051654458045959473e-02 1.251679807901382446e-01 2.057904750108718872e-01
-8.559656888246536255e-02 1.218421384692192078e-01 -5.355234071612358093e-02 2.308208346366882324e-01 4.149110019207000732e-01 -1.087198331952095032e-01 -2.620976865291595459e-01 2.887451350688934326e-01 9.105654805898666382e-02 2.101768739521503448e-02 2.632480561733245850e-01 -9.851585142314434052e-03 2.571601420640945435e-02 -1.514070481061935425e-01 2.467835992574691772e-01 -1.386045068502426147e-01 1.231453344225883484e-01 -1.311650723218917847e-01 -1.677384972572326660e-01 -3.731643036007881165e-02 1.562578827142715454e-01 1.755024492740631104e-01 3.609246611595153809e-01 9.020019322633743286e-02 -1.809347867965698242e-01 -1.206957455724477768e-02 -3.782522678375244141e-02 -2.164612710475921631e-01 -1.296632587909698486e-01 -7.501705735921859741e-02 5.862912908196449280e-02 -2.030968815088272095e-01
-5.276477709412574768e-02 3.597547998651862144e-03 1.234701648354530334e-01 2.527647912502288818e-01 9.525175392627716064e-02 -1.635988503694534302e-01 1.177768930792808533e-01 1.023984923958778381e-01 -2.984414696693420410e-01 3.039815127849578857e-01 3.456616997718811035e-01 -1.274446696043014526e-01 -9.960041940212249756e-02 -1.796437650918960571e-01 4.148315265774726868e-02 2.072317898273468018e-01 -1.767356544733047485e-01 1.282712370157241821e-01 -1.147312372922897339e-01 2.591563463211059570e-01 1.807335466146469116e-01 -1.116217970848083496e-01 1.438697725534439087e-01 2.399677336215972900e-01 -3.022048175334930420e-01 -1.295258104801177979e-01 -3.778570890426635742e-02 -1.737695783376693726e-01 2.100521773099899292e-01 -1.285312920808792114e-01 9.558329358696937561e-03 -4.400210827589035034e-02
-3.320442140102386475e-01 3.924802318215370178e-02 -1.441574469208717346e-02 -4.092532023787498474e-02 2.422209978103637695e-01 -2.010082639753818512e-02 -1.699242740869522095e-01 2.402211129665374756e-01 1.872872859239578247e-01 -6.554549187421798706e-02 8.872154355049133301e-02 -2.885271562263369560e-03 -2.550318837165832520e-01 -1.571883559226989746e-01 4.045821726322174072e-02 -2.383547127246856689e-01 -1.805785000324249268e-01 -5.775693058967590332e-02 -2.991459369659423828e-01 -2.534358017146587372e-02 2.006446570158004761e-01 2.965359389781951904e-01 8.738295733928680420e-02 2.669787108898162842e-01 -2.036674469709396362e-01 1.045951470732688904e-01 -1.877607777714729309e-02 -1.534135788679122925e-01 3.125645220279693604e-02 -2.621609531342983246e-02 -2.145203799009323120e-01 -2.967219948768615723e-01
-7.211320847272872925e-02 1.905727982521057129e-01 2.469348907470703125e-01 1.607705950736999512e-01 1.659861505031585693e-01 6.534750759601593018e-02 -4.676802200265228748e-04 1.010400503873825073e-01 -1.282707005739212036e-01 -7.576001435518264771e-02 2.940160930156707764e-01 -2.394671589136123657e-01 -8.003176748752593994e-02 -1.402889043092727661e-01 1.811652928590774536e-01 -4.271842539310455322e-02 -2.265042364597320557e-01 1.293308138847351074e-01 -3.681351989507675171e-02 1.932599544525146484e-01 2.914875447750091553e-01 1.372184008359909058e-01 1.968441158533096313e-01 6.049278751015663147e-02 -5.940115824341773987e-02 -4.828693866729736328e-01 6.596055626869201660e-02 1.537112146615982056e-01 2.723540663719177246e-01 -8.168473839759826660e-02 5.990935862064361572e-02 -2.946654893457889557e-02
-1.393231600522994995e-01 1.161438878625631332e-02 -1.037705466151237488e-01 3.110055029392242432e-01 2.777286469936370850e-01 -1.105484589934349060e-01 1.548615843057632446e-01 4.191614389419555664e-01 -1.948205083608627319e-01 -8.408245444297790527e-02 1.571446806192398071e-01 -2.815531790256500244e-01 -1.246368661522865295e-01 -6.701838225126266479e-02 1.827516406774520874e-01 -4.705993086099624634e-02 7.309278845787048340e-02 -4.573178663849830627e-02 -2.892597317695617676e-01 3.270947933197021484e-02 -5.242455285042524338e-03 -2.338932752609252930e-01 3.600811362266540527e-01 -7.707664370536804199e-02 -7.222571223974227905e-02 1.300592422485351562e-01 1.562217175960540771e-01 -7.085932046175003052e-02 1.499090809375047684e-02 -2.108485065400600433e-02 -2.050887793302536011e-01 5.002132803201675415e-02
-5.327425897121429443e-02 5.942124128341674805e-02 -9.629292786121368408e-02 7.794655859470367432e-02 9.218630194664001465e-02 1.388824582099914551e-01 -3.691947087645530701e-02 -9.185817092657089233e-02 -3.206942081451416016e-01 8.652791380882263184e-02 2.569385170936584473e-01 -1.178539246320724487e-01 1.818063668906688690e-02 2.262789569795131683e-02 -6.976838409900665283e-02 2.637554407119750977e-01 -1.585890948772430420e-01 1.750791370868682861e-01 -2.990235388278961182e-02 3.103077411651611328e-01 4.889829084277153015e-02 -9.897648543119430542e-02 1.939517632126808167e-02 3.349356055259704590e-01 -3.405906856060028076e-01 1.038295868784189224e-02 7.902217656373977661e-02 -1.639557927846908569e-01 2.163576334714889526e-01 -2.177060991525650024e-01 -2.885870635509490967e-01 -2.659341990947723389e-01
-1.077220141887664795e-01 2.239585220813751221e-01 -5.413879081606864929e-02 2.596849203109741211e-01 8.215957880020141602e-02 1.486142128705978394e-01 -2.889435291290283203e-01 2.865075469017028809e-01 -1.629938185214996338e-01 -1.301162540912628174e-01 3.000759184360504150e-01 -1.168835163116455078e-01 2.887990772724151611e-01 -1.356282620690762997e-03 1.992696709930896759e-02 8.116036653518676758e-02 -1.549522951245307922e-02 -6.004775315523147583e-02 -1.197325624525547028e-02 -7.635074853897094727e-02 2.537602186203002930e-01 3.813480436801910400e-01 -1.162303388118743896e-01 2.132670134305953979e-01 1.616503810510039330e-03 -4.355390556156635284e-03 -7.861049473285675049e-02 -5.391072481870651245e-02 2.976339459419250488e-01 -1.532099097967147827e-01 -1.135634779930114746e-01 1.522157043218612671e-01
-9.804396331310272217e-02 1.736684143543243408e-01 -1.873316913843154907e-01 1.684850454330444336e-02 2.721058726310729980e-01 -5.565605312585830688e-02 1.085391640663146973e-01 1.549266576766967773e-01 -1.687759757041931152e-01 -1.591476052999496460e-02 4.253565073013305664e-01 -2.685406208038330078e-01 3.139223530888557434e-02 -2.024977356195449829e-01 2.534919977188110352e-01 6.237959861755371094e-02 5.165858939290046692e-02 -1.674286425113677979e-01 -9.070855379104614258e-02 -1.043983548879623413e-01 1.224999949336051941e-01 -1.441258490085601807e-01 -4.134920425713062286e-03 4.633833467960357666e-02 -1.410154998302459717e-01 -3.473488092422485352e-01 -1.447752416133880615e-01 -2.768217325210571289e-01 -1.075398623943328857e-01 1.735571622848510742e-01 -1.931644529104232788e-01 1.229198202490806580e-01
-8.854186534881591797e-02 1.516658812761306763e-01 1.069780886173248291e-01 2.588649690151214600e-01 7.525738328695297241e-02 -7.262767851352691650e-02 -1.912043839693069458e-01 -9.969415515661239624e-02 -1.093098670244216919e-01 1.638564765453338623e-01 3.620836138725280762e-01 -5.896263942122459412e-02 -1.271025687456130981e-01 -1.502492129802703857e-01 -1.810532063245773315e-02 5.865151062607765198e-02 -8.648852258920669556e-02 4.258673489093780518e-01 -1.178520172834396362e-01 -1.482948381453752518e-02 2.205328941345214844e-01 1.511431783437728882e-01 2.692441940307617188e-01 1.139096915721893311e-01 8.304484188556671143e-03 1.226376667618751526e-01 -1.421018838882446289e-01 7.617352157831192017e-02 1.725725084543228149e-01 -2.018358111381530762e-01 -3.724876046180725098e-01 8.437938988208770752e-02
-6.818097829818725586e-02 -1.930796355009078979e-01 1.015769615769386292e-01 2.923121154308319092e-01 1.746094822883605957e-01 -4.310563206672668457e-02 1.706113293766975403e-02 3.330841660499572754e-01 -4.033992812037467957e-02 1.371818184852600098e-01 2.941173017024993896e-01 -2.611468546092510223e-02 3.800960257649421692e-03 -3.644914925098419189e-01 2.124384604394435883e-02 -1.068827062845230103e-01 -2.085368186235427856e-01 3.079400956630706787e-01 -1.880585849285125732e-01 2.037828862667083740e-01 1.589046716690063477e-01 1.032194197177886963e-01 3.465360030531883240e-02 1.839874684810638428e-01 -2.683559954166412354e-01 -1.272551864385604858e-01 -2.203057259321212769e-01 1.410665959119796753e-01 1.004356518387794495e-01 -1.761017739772796631e-02 9.900054894387722015e-03 -1.142081245779991150e-01
-2.011555284261703491e-01 9.246671199798583984e-02 3.348793685436248779e-01 1.082506403326988220e-01 8.785542100667953491e-03 1.560865044593811035e-01 -8.659942075610160828e-03 1.485807299613952637e-01 1.345710158348083496e-01 -1.119466498494148254e-01 -4.166657850146293640e-02 -2.783798873424530029e-01 1.926389038562774658e-01 2.406984567642211914e-02 5.515267699956893921e-02 1.789132654666900635e-01 -2.755368053913116455e-01 1.916408687829971313e-01 -2.540918886661529541e-01 -1.327027799561619759e-03 2.888275980949401855e-01 2.658939221873879433e-03 1.354102138429880142e-02 1.935972124338150024e-01 -1.697322577238082886e-01 -6.246128585189580917e-03 -1.834990978240966797e-01 -4.067419767379760742e-01 1.795133352279663086e-01 7.443288806825876236e-03 -1.969545185565948486e-01 -2.419543080031871796e-02
5.321639776229858398e-02 -8.719377219676971436e-02 -7.872600108385086060e-02 2.033564746379852295e-01 1.500449925661087036e-01 -1.526998281478881836e-01 -9.123701602220535278e-02 2.213536649942398071e-01 -1.841721236705780029e-01 6.796064972877502441e-02 4.517371952533721924e-01 -2.590031921863555908e-01 -1.607621163129806519e-01 -2.335136681795120239e-01 1.764736324548721313e-01 1.690045744180679321e-01 -4.408410564064979553e-02 1.365090459585189819e-01 -2.965879738330841064e-01 -1.078599989414215088e-01 2.145347297191619873e-01 1.603102684020996094e-01 7.056489586830139160e-02 2.232916653156280518e-01 -2.324523925781250000e-01 -4.120258241891860962e-02 -9.372487664222717285e-02 -1.992248892784118652e-01 5.973449349403381348e-02 -1.157656908035278320e-01 -2.766550518572330475e-02 1.428781002759933472e-01
-3.818181455135345459e-01 6.809375714510679245e-03 1.303709596395492554e-01 3.534301519393920898e-01 2.792730033397674561e-01 -4.657736793160438538e-02 -6.390050798654556274e-02 -1.190000399947166443e-02 -1.714111566543579102e-01 -1.168076545000076294e-01 8.507750183343887329e-02 -1.980499476194381714e-01 1.532864719629287720e-01 3.183068633079528809e-01 -1.224043499678373337e-02 4.956873506307601929e-02 1.693909615278244019e-02 -2.273310273885726929e-01 -2.476423978805541992e-01 1.503487974405288696e-01 2.274294793605804443e-01 -7.257229089736938477e-02 -5.396666750311851501e-02 6.941537559032440186e-02 -2.669583857059478760e-01 -1.048587858676910400e-01 -1.089886203408241272e-01 -1.886143684387207031e-01 8.666512370109558105e-02 2.107860296964645386e-01 -1.517787724733352661e-01 -7.514244318008422852e-02
-3.311011791229248047e-01 2.699146270751953125e-01 -1.060450300574302673e-01 1.471704691648483276e-01 5.360059067606925964e-02 -1.189517155289649963e-01 6.683458574116230011e-03 4.125136733055114746e-01 -1.461167633533477783e-01 -5.652003735303878784e-02 -7.722646743059158325e-02 2.404478378593921661e-02 -1.235623955726623535e-01 9.140821546316146851e-02 1.866056472063064575e-01 2.693175803869962692e-03 1.955611407756805420e-01 1.903677172958850861e-02 -2.980723381042480469e-01 1.402133107185363770e-01 1.332367509603500366e-01 1.709034144878387451e-01 1.814511567354202271e-01 -5.295984912663698196e-03 -2.353131771087646484e-01 8.573055267333984375e-02 3.467829227447509766e-01 4.913886263966560364e-02 -1.987008936703205109e-02 -1.215044781565666199e-01 -2.232003659009933472e-01 -1.744776368141174316e-01
-9.041144698858261108e-02 2.505548894405364990e-01 4.036305472254753113e-02 -8.021189272403717041e-02 3.301564753055572510e-01 1.117788441479206085e-02 -9.497757256031036377e-02 1.908198595046997070e-01 -3.346518380567431450e-03 -3.469208255410194397e-02 1.830113679170608521e-01 -7.139064371585845947e-02 -1.649542748928070068e-01 -2.555799484252929688e-01 -5.205687135457992554e-02 -3.478472679853439331e-02 -7.102047652006149292e-02 2.742256522178649902e-01 -4.404303804039955139e-02 -2.554960250854492188e-01 3.537773191928863525e-01 5.180052667856216431e-02 -3.423264250159263611e-03 8.692795783281326294e-02 -4.657035768032073975e-01 -3.178683221340179443e-01 2.182454057037830353e-02 -9.959781169891357422e-02 9.497450292110443115e-02 4.922496527433395386e-02 8.628414571285247803e-02 9.617281146347522736e-03
-6.057310476899147034e-02 1.518785208463668823e-01 1.763827949762344360e-01 1.556085795164108276e-01 2.018554210662841797e-01 1.237741634249687195e-01 6.755756586790084839e-02 1.349277347326278687e-01 -1.407065093517303467e-01 3.066215291619300842e-02 2.432759255170822144e-01 -2.857598960399627686e-01 -7.888756692409515381e-02 -2.214737534523010254e-01 1.959096640348434448e-01 -1.300319880247116089e-01 -7.355187088251113892e-02 2.166758179664611816e-01 -1.190468892455101013e-01 2.989868521690368652e-01 2.544845044612884521e-01 1.115685701370239258e-01 2.654037773609161377e-01 -1.131896022707223892e-02 -9.446623176336288452e-02 -3.706657588481903076e-01 5.668089538812637329e-02 2.014634162187576294e-01 2.242568135261535645e-01 -1.408008337020874023e-01 -1.308885053731501102e-03 5.499901995062828064e-02
-2.862170040607452393e-01 2.910571098327636719e-01 -7.211387157440185547e-02 1.127733141183853149e-01 2.189236134290695190e-01 -5.068897083401679993e-02 -1.392553746700286865e-02 1.860559284687042236e-01 -1.564522832632064819e-01 -1.269372832030057907e-02 3.651123046875000000e-01 -2.149940580129623413e-01 8.585206419229507446e-02 -3.256839513778686523e-02 6.936263293027877808e-02 -1.937331706285476685e-01 8.512368798255920410e-02 -2.007640600204467773e-01 9.525259584188461304e-02 -3.258007466793060303e-01 3.509915992617607117e-02 -8.567628264427185059e-02 2.365195602178573608e-01 1.425910443067550659e-01 -2.576425373554229736e-01 6.253782659769058228e-02 4.255754500627517700e-02 -1.575547829270362854e-02 1.098157018423080444e-01 -1.447257995605468750e-01 -2.649974822998046875e-01 2.280361950397491455e-01
-4.764382243156433105e-01 -5.832749605178833008e-02 7.097756117582321167e-02 3.994178026914596558e-02 -2.485083043575286865e-02 1.082599237561225891e-01 9.442322701215744019e-02 1.641754806041717529e-01 2.464663386344909668e-01 -4.040358215570449829e-02 2.839596271514892578e-01 -1.762002706527709961e-01 1.075669750571250916e-01 7.193584740161895752e-02 9.129022806882858276e-02 6.008418276906013489e-02 -1.840236783027648926e-01 1.889721453189849854e-01 -1.631632745265960693e-01 1.591791212558746338e-01 6.677170097827911377e-02 2.190042100846767426e-02 4.900145530700683594e-02 -1.323558390140533447e-01 -5.295680463314056396e-02 -1.253055483102798462e-01 2.563503980636596680e-01 -3.969790339469909668e-01 -2.713049948215484619e-02 -7.124250382184982300e-02 -2.154957652091979980e-01 -2.675081193447113037e-01
-1.297240108251571655e-01 2.416522707790136337e-03 -7.702930271625518799e-02 -2.661567414179444313e-03 3.112420141696929932e-01 -3.186528012156486511e-02 -1.179057061672210693e-01 4.313639923930168152e-02 6.039817258715629578e-02 -2.586241625249385834e-02 2.885614633560180664e-01 -1.644708514213562012e-01 -1.539256423711776733e-01 -1.251298189163208008e-01 -9.488651156425476074e-02 9.629027545452117920e-02 -1.582392118871212006e-02 2.736323773860931396e-01 -1.148222312331199646e-01 3.398073604330420494e-03 3.738092780113220215e-01 8.031281828880310059e-02 -5.739865452051162720e-02 1.247468814253807068e-01 -4.514470994472503662e-01 -3.622412681579589844e-01 -5.071269720792770386e-02 2.260807901620864868e-01 8.267709612846374512e-02 -1.208760961890220642e-01 -1.650255620479583740e-01 -2.380275540053844452e-02
-1.322814077138900757e-01 -7.515627075918018818e-04 1.165796164423227310e-02 2.511909604072570801e-01 -1.260866373777389526e-01 -3.877774998545646667e-02 1.231953874230384827e-01 2.455147653818130493e-01 5.388169549405574799e-03 1.937610954046249390e-01 2.078543752431869507e-01 -1.161230430006980896e-01 -7.194100320339202881e-02 -2.941037714481353760e-01 -8.498346805572509766e-02 6.139132659882307053e-03 -7.750254124402999878e-02 3.341108262538909912e-01 -2.377921789884567261e-01 1.504675447940826416e-01 4.381507933139801025e-01 3.454763907939195633e-03 1.080466881394386292e-01 7.533775269985198975e-02 -1.562897562980651855e-01 -1.844929009675979614e-01 -6.642328202724456787e-02 1.709468215703964233e-01 2.648089528083801270e-01 2.710701152682304382e-02 -1.382461190223693848e-01 -2.121076583862304688e-01
-3.044981360435485840e-01 1.891409605741500854e-01 -7.908940315246582031e-02 2.356231063604354858e-01 4.813630878925323486e-02 5.540516972541809082e-02 -1.518201231956481934e-01 1.971477419137954712e-01 -1.464028507471084595e-01 1.030943967634811997e-04 6.970056146383285522e-02 3.650050610303878784e-02 7.581732422113418579e-02 -6.355230230838060379e-03 2.774190343916416168e-02 -3.039677441120147705e-02 -1.855145841836929321e-01 1.678626388311386108e-01 -4.213434755802154541e-01 2.373394966125488281e-01 4.124094545841217041e-02 -1.139493361115455627e-01 3.142559528350830078e-01 4.031443223357200623e-02 1.206708475947380066e-01 -9.764134138822555542e-02 -3.818841576576232910e-01 -7.383394241333007812e-02 -1.666232049465179443e-01 1.510792970657348633e-01 -1.798127442598342896e-01 -1.936458498239517212e-01
-9.467586129903793335e-02 -1.498776301741600037e-02 1.876738220453262329e-01 2.826942801475524902e-01 9.578763693571090698e-02 -1.083550751209259033e-01 -3.376947939395904541e-01 2.158526182174682617e-01 -1.148735731840133667e-01 -1.845477223396301270e-01 2.736260592937469482e-01 -2.911815941333770752e-01 1.628465652465820312e-01 1.508255153894424438e-01 1.984432637691497803e-01 -1.062846183776855469e-01 1.030857339501380920e-01 -1.245412379503250122e-01 -8.753684908151626587e-02 7.779605686664581299e-02 1.396904736757278442e-01 -3.285851180553436279e-01 1.657827794551849365e-01 1.321537792682647705e-01 -9.507708251476287842e-02 -1.150907799601554871e-01 3.050746917724609375e-01 -1.410400718450546265e-01 9.170235693454742432e-02 5.962858721613883972e-02 6.543768197298049927e-02 -1.532813459634780884e-01
-7.178760319948196411e-02 3.354024887084960938e-02 1.565272808074951172e-01 7.949761301279067993e-02 2.572234869003295898e-01 8.585973829030990601e-02 1.300630867481231689e-01 1.740730702877044678e-01 -1.133771389722824097e-01 -2.158714234828948975e-01 3.434987068176269531e-01 2.359883934259414673e-01 1.132674962282180786e-01 -2.931088581681251526e-02 -7.495885342359542847e-02 -1.720461398363113403e-01 -7.483524829149246216e-02 4.754315316677093506e-02 -1.176702678203582764e-01 -2.789914906024932861e-01 4.158706665039062500e-01 2.139961123466491699e-01 1.071403920650482178e-01 4.272993206977844238e-01 -9.583919495344161987e-02 -1.290515810251235962e-01 1.140243094414472580e-02 8.822444826364517212e-02 6.290093064308166504e-02 1.000597141683101654e-02 -7.639603316783905029e-02 6.408987194299697876e-02
5.587590392678976059e-03 3.060403279960155487e-02 1.658990532159805298e-01 2.401145547628402710e-01 -1.011740323156118393e-02 -1.922999322414398193e-01 1.491307020187377930e-01 4.660651981830596924e-01 4.034709185361862183e-02 -1.937788426876068115e-01 2.084037810564041138e-01 -1.316210180521011353e-01 -3.833074122667312622e-02 1.118600443005561829e-01 2.761122584342956543e-01 2.876877784729003906e-01 8.444648981094360352e-02 2.098636925220489502e-01 -2.544497251510620117e-01 -1.762929111719131470e-01 1.166618019342422485e-01 1.291882246732711792e-01 -5.637688934803009033e-02 1.798634380102157593e-01 4.656074568629264832e-02 -4.562601819634437561e-02 -1.842841506004333496e-02 -1.391733884811401367e-01 2.223473489284515381e-01 1.524129360914230347e-01 -2.325709313154220581e-01 -2.924580499529838562e-02
-3.334516882896423340e-01 1.257248669862747192e-01 1.807570606470108032e-01 3.542532399296760559e-02 -9.847708791494369507e-02 2.290439456701278687e-01 -8.571001887321472168e-02 7.907230406999588013e-02 -1.619351804256439209e-01 -3.973303735256195068e-02 4.307790696620941162e-01 -2.300037592649459839e-01 -2.712271921336650848e-02 1.332868635654449463e-01 9.815350174903869629e-02 1.325715612620115280e-02 1.952145062386989594e-02 2.618176639080047607e-01 -2.734911143779754639e-01 1.692072898149490356e-01 -4.727010056376457214e-02 -6.068462133407592773e-02 -1.253556609153747559e-01 -1.823641173541545868e-02 -8.009186387062072754e-02 1.543778833001852036e-02 7.776253670454025269e-02 -4.517856538295745850e-01 4.079450666904449463e-02 7.815552502870559692e-02 -8.954673260450363159e-02 -2.044739574193954468e-01
-6.134606897830963135e-02 -4.793037846684455872e-02 -8.364649116992950439e-02 2.533300817012786865e-01 3.244308233261108398e-01 1.333393752574920654e-01 3.016575612127780914e-02 3.079113960266113281e-01 4.039140418171882629e-02 4.059297591447830200e-02 2.204688489437103271e-01 -2.154942154884338379e-01 5.835769698023796082e-02 -3.209677934646606445e-01 2.369667887687683105e-01 4.087801650166511536e-02 -7.343086600303649902e-02 1.373263299465179443e-01 1.165993809700012207e-01 4.650155082345008850e-02 3.624169230461120605e-01 -6.365155428647994995e-02 -3.566028550267219543e-02 -1.845391653478145599e-02 -2.875872552394866943e-01 -3.168303966522216797e-01 -9.875074774026870728e-02 3.942153230309486389e-02 2.061336189508438110e-01 -7.082993537187576294e-02 -1.300737410783767700e-01 7.483027875423431396e-02
-3.739112019538879395e-01 1.155262142419815063e-01 -3.767754882574081421e-02 9.955067932605743408e-02 1.308371722698211670e-01 -2.557983398437500000e-01 1.436196565628051758e-01 9.526799619197845459e-02 -6.006615236401557922e-02 1.982111781835556030e-01 1.651648730039596558e-01 -4.345574975013732910e-01 2.665543854236602783e-01 -1.227524578571319580e-01 3.427421301603317261e-02 -1.334771066904067993e-01 1.447360962629318237e-01 1.410392373800277710e-01 -1.530751120299100876e-02 -1.599559187889099121e-01 2.124368846416473389e-01 7.221248745918273926e-02 2.412721067667007446e-01 2.053016796708106995e-02 -3.652121499180793762e-02 -1.513469517230987549e-01 -1.579367965459823608e-01 -2.633852958679199219e-01 8.731075376272201538e-02 -2.348094731569290161e-01 -4.671138152480125427e-02 -2.385614643571898341e-04
-3.319938182830810547e-01 1.336093991994857788e-01 9.850221872329711914e-02 8.186906576156616211e-02 2.177519202232360840e-01 -1.402869969606399536e-01 -6.836115568876266479e-02 1.084557324647903442e-01 1.054017469286918640e-01 -2.150817811489105225e-01 2.676154673099517822e-01 1.257213484495878220e-02 1.789692491292953491e-01 3.168235719203948975e-01 4.443297907710075378e-02 -8.995214104652404785e-02 1.449250578880310059e-01 1.761651970446109772e-02 -1.558883488178253174e-01 4.821570217609405518e-02 3.460846245288848877e-01 -7.002010941505432129e-02 -2.153450697660446167e-01 1.551861464977264404e-01 4.658178985118865967e-02 -2.361604124307632446e-01 -8.182805776596069336e-02 9.679158031940460205e-02 4.925046488642692566e-02 -4.478077590465545654e-02 -3.076068460941314697e-01 -2.902419865131378174e-01
-1.713552623987197876e-01 1.534955501556396484e-01 1.012955754995346069e-01 3.763770312070846558e-02 3.239838182926177979e-01 -5.656466260552406311e-02 4.812654852867126465e-02 5.046772360801696777e-01 -1.191802024841308594e-01 1.529854536056518555e-01 4.485219717025756836e-01 -1.303980685770511627e-02 1.269997209310531616e-01 -3.207924216985702515e-02 -1.147438138723373413e-01 3.783086547628045082e-03 -8.526606485247612000e-03 -4.521128907799720764e-02 -5.031580105423927307e-03 -1.277481317520141602e-01 1.046954393386840820e-01 -1.978732049465179443e-01 -4.935840889811515808e-02 -2.015283554792404175e-01 -1.316772103309631348e-01 -1.047905441373586655e-02 9.889043867588043213e-03 -1.507066041231155396e-01 6.159952282905578613e-02 -3.195765018463134766e-01 8.177816867828369141e-02 -1.908738166093826294e-01
-2.014283388853073120e-01 2.110057324171066284e-01 -1.635492146015167236e-01 -9.773362427949905396e-02 2.200925350189208984e-01 8.344464004039764404e-02 -1.250048130750656128e-01 1.417668759822845459e-01 -6.466713547706604004e-02 2.259939610958099365e-01 2.781385183334350586e-01 -3.536734282970428467e-01 -1.612871652469038963e-03 -1.377808582037687302e-02 1.430627852678298950e-01 2.105993330478668213e-01 3.135177493095397949e-02 -1.090678498148918152e-01 -2.155119180679321289e-02 -7.674081251025199890e-03 3.260502517223358154e-01 -1.664204150438308716e-01 1.527048945426940918e-01 5.713455006480216980e-02 -1.180191934108734131e-01 -2.301199585199356079e-01 -2.653741538524627686e-01 -2.449919730424880981e-01 2.133514881134033203e-01 1.437177062034606934e-01 -1.515893936157226562e-01 -6.550980359315872192e-02
-2.113748788833618164e-01 -1.031016698107123375e-03 -9.298874437808990479e-02 2.623229622840881348e-01 -2.653804235160350800e-02 -3.961516916751861572e-02 -5.834767129272222519e-03 5.782250314950942993e-02 -5.619608983397483826e-02 2.404760122299194336e-01 4.114914536476135254e-01 -1.851028203964233398e-01 -2.063267081975936890e-01 -4.799692332744598389e-02 -2.394233830273151398e-03 -3.337910175323486328e-01 -1.481518149375915527e-01 1.604196131229400635e-01 -4.746498540043830872e-02 3.651293739676475525e-02 2.920605242252349854e-01 6.322266068309545517e-03 2.341010272502899170e-01 2.137541919946670532e-01 -1.240095645189285278e-01 4.803685937076807022e-03 -3.241818025708198547e-02 1.758001148700714111e-01 2.187015255913138390e-03 -1.466738581657409668e-01 -3.610294461250305176e-01 1.225378289818763733e-01
-1.089656352996826172e-01 -7.629644870758056641e-02 -8.327855914831161499e-02 9.285709261894226074e-02 6.172871962189674377e-02 -5.402944236993789673e-02 -2.696591801941394806e-02 3.601567149162292480e-01 -2.878171801567077637e-01 -1.732632666826248169e-01 -1.858946494758129120e-02 -1.107950210571289062e-01 9.280839562416076660e-02 -8.751004189252853394e-02 1.931254751980304718e-02 9.387157857418060303e-02 -9.441062808036804199e-02 -3.841846287250518799e-01 -3.022246956825256348e-01 5.481201782822608948e-02 1.124082654714584351e-01 1.206134706735610962e-01 3.903043866157531738e-01 -2.164053544402122498e-02 -3.631269335746765137e-01 -5.055809020996093750e-02 1.590107232332229614e-01 -3.455337136983871460e-02 7.030575722455978394e-02 -2.148352749645709991e-02 -1.184525862336158752e-01 -2.597426772117614746e-01
-2.146515250205993652e-01 3.652574717998504639e-01 3.039427101612091064e-01 -1.391608864068984985e-01 2.335875332355499268e-01 2.013780772686004639e-01 8.916534483432769775e-02 3.563294112682342529e-01 -2.046828269958496094e-01 -2.250979281961917877e-02 1.816802769899368286e-01 -7.595632225275039673e-02 -1.807976514101028442e-01 1.989842019975185394e-02 1.030302718281745911e-01 5.190993100404739380e-02 -9.578645974397659302e-02 -4.919159784913063049e-02 -1.743329018354415894e-01 -1.302056610584259033e-01 8.309199661016464233e-02 -4.635160788893699646e-02 2.792238295078277588e-01 -2.135657072067260742e-01 -1.814958900213241577e-01 -1.490285694599151611e-01 1.486488431692123413e-01 -2.588849663734436035e-01 -8.030163496732711792e-02 4.725031554698944092e-02 -8.144058287143707275e-02 1.965699484571814537e-03
-1.967396736145019531e-01 -1.353480666875839233e-02 -2.805817127227783203e-01 1.276184320449829102e-01 3.214747607707977295e-01 -1.592665165662765503e-02 4.008532315492630005e-02 3.738676905632019043e-01 -8.567231148481369019e-02 2.425842434167861938e-01 2.227870225906372070e-01 -3.787127509713172913e-02 3.046578764915466309e-01 -1.633274108171463013e-01 -1.533179134130477905e-01 1.644877195358276367e-01 -5.925882607698440552e-02 2.076434046030044556e-01 -1.972461044788360596e-01 5.657389014959335327e-02 2.597109377384185791e-01 9.525045752525329590e-02 -3.342758119106292725e-02 1.846426874399185181e-01 3.873094916343688965e-02 1.624228991568088531e-02 -9.998389519751071930e-03 -3.436003029346466064e-01 3.665207698941230774e-02 -1.363374944776296616e-02 1.011358350515365601e-01 4.067750275135040283e-02
-5.243467688560485840e-01 -6.065242737531661987e-02 1.904501020908355713e-01 1.097485125064849854e-01 2.295550107955932617e-01 1.937626488506793976e-02 -1.468471996486186981e-02 2.834041714668273926e-01 3.315751627087593079e-02 7.259943336248397827e-02 5.150448530912399292e-02 1.273287273943424225e-02 -5.260488763451576233e-02 -1.054616346955299377e-01 -2.609093300998210907e-02 -3.274961411952972412e-01 -1.232278868556022644e-01 -9.094483405351638794e-02 3.814852982759475708e-02 2.387428730726242065e-01 1.742545664310455322e-01 1.197162419557571411e-01 1.664421111345291138e-01 3.306543529033660889e-01 -1.057344004511833191e-01 -1.354287005960941315e-02 4.550476744771003723e-02 -1.656358242034912109e-01 -1.771655678749084473e-01 2.441242039203643799e-01 -1.072050258517265320e-01 3.827133774757385254e-02
-4.003300666809082031e-01 3.505840003490447998e-01 -7.059769332408905029e-02 -3.847134485840797424e-02 -1.655324548482894897e-01 -2.019433081150054932e-01 -7.045421749353408813e-02 3.108741939067840576e-01 1.524259001016616821e-01 4.133072122931480408e-02 5.895174667239189148e-02 -7.130789011716842651e-02 -8.625034242868423462e-02 -1.424387991428375244e-01 2.715614140033721924e-01 -3.807206172496080399e-03 -4.512743558734655380e-03 1.660183668136596680e-01 -3.323779702186584473e-01 1.057392135262489319e-01 4.734572768211364746e-02 1.133051589131355286e-01 1.342886537313461304e-01 1.769210845232009888e-01 -1.350825875997543335e-01 -1.932091861963272095e-01 3.473325073719024658e-02 7.887878268957138062e-02 6.133236363530158997e-02 -9.224148467183113098e-03 -3.225988149642944336e-01 1.449460238218307495e-01
-4.101536571979522705e-01 4.362035095691680908e-01 -1.500762403011322021e-01 1.317700296640396118e-01 1.845868080854415894e-01 -2.211589179933071136e-02 -2.529926598072052002e-01 2.692652642726898193e-01 -2.384162247180938721e-01 -3.611151129007339478e-02 -8.006562292575836182e-02 -1.341890841722488403e-01 7.582050561904907227e-02 -7.602033019065856934e-02 3.919217362999916077e-02 -2.270814925432205200e-01 -1.227463409304618835e-02 2.859330922365188599e-02 -2.086406350135803223e-01 9.662920981645584106e-02 1.593127548694610596e-01 -7.273519784212112427e-02 2.036539614200592041e-01 1.127104163169860840e-01 1.380811780691146851e-01 -1.499615013599395752e-01 -7.393050193786621094e-02 2.244548201560974121e-01 3.755937144160270691e-02 8.836688101291656494e-02 -1.557612866163253784e-01 -1.174004077911376953e-01
-2.891317009925842285e-02 -1.432342082262039185e-01 2.339753806591033936e-01 3.827054798603057861e-01 1.367772370576858521e-01 -1.387656629085540771e-01 1.458074599504470825e-01 2.668589353561401367e-01 -1.735824495553970337e-01 2.098247855901718140e-01 3.330802619457244873e-01 -1.829790920019149780e-01 1.463279575109481812e-01 -2.211784943938255310e-02 1.860913634300231934e-01 -3.349366039037704468e-02 4.099594801664352417e-02 1.610234975814819336e-01 6.721725314855575562e-02 -2.744286954402923584e-01 1.163818314671516418e-01 -1.586237251758575439e-01 2.668405771255493164e-01 9.736656397581100464e-02 -1.695722937583923340e-01 1.110314950346946716e-01 1.319873631000518799e-01 -2.243589162826538086e-01 -7.778061181306838989e-02 -9.676034562289714813e-03 -1.439881324768066406e-01 -9.068291634321212769e-02
-4.315779209136962891e-01 4.091739356517791748e-01 -1.509772092103958130e-01 3.208136856555938721e-01 7.330125570297241211e-02 6.862478703260421753e-02 1.352263391017913818e-01 4.478726163506507874e-02 2.992118243128061295e-03 -8.450194261968135834e-03 2.252557724714279175e-01 -1.375439167022705078e-01 4.818966984748840332e-02 9.443566948175430298e-02 1.079256460070610046e-01 -9.840003401041030884e-02 -1.990271359682083130e-01 2.527849674224853516e-01 -9.829305857419967651e-02 -1.268958747386932373e-01 1.451940983533859253e-01 8.988411724567413330e-02 1.171952933073043823e-01 4.823486506938934326e-02 -2.508262693881988525e-01 9.251843392848968506e-02 2.452419400215148926e-01 -3.371974918991327286e-03 -2.346483245491981506e-02 1.844293065369129181e-02 -1.208918318152427673e-01 -2.574593126773834229e-01
-3.459891974925994873e-01 2.439645528793334961e-01 4.442415237426757812e-01 1.064221933484077454e-01 4.325467720627784729e-02 -1.898980736732482910e-01 1.755518466234207153e-02 2.758715152740478516e-01 -4.610652104020118713e-02 1.692100465297698975e-01 1.100458726286888123e-01 -2.210791707038879395e-01 7.556687295436859131e-02 1.516995280981063843e-01 7.858755439519882202e-02 2.197601497173309326e-01 -7.680859416723251343e-02 2.139504253864288330e-01 5.557287484407424927e-03 -5.000134184956550598e-02 6.566419452428817749e-02 3.927225619554519653e-02 5.077667534351348877e-02 -1.302442550659179688e-01 -1.429449766874313354e-01 -2.089942842721939087e-01 2.446683496236801147e-01 -2.311715334653854370e-01 6.734570115804672241e-02 4.567721858620643616e-02 1.847526580095291138e-01 -1.582471728324890137e-01
-1.470589935779571533e-01 -4.783003032207489014e-02 1.164674088358879089e-01 1.932555586099624634e-01 1.204149723052978516e-01 -1.182742118835449219e-01 9.666386060416698456e-03 4.877934753894805908e-01 1.784297674894332886e-01 -1.197419092059135437e-01 1.681810766458511353e-01 1.284955292940139771e-01 6.432127556763589382e-04 8.529964834451675415e-02 2.131458073854446411e-01 2.424100637435913086e-01 -2.154478877782821655e-01 2.129051238298416138e-01 -2.095653116703033447e-01 -2.583037912845611572e-01 9.959838539361953735e-02 -5.513590294867753983e-03 7.339187711477279663e-02 4.765155538916587830e-02 -5.313025042414665222e-02 -4.797654226422309875e-02 -9.685851633548736572e-02 -1.663525402545928955e-01 2.303514778614044189e-01 2.841525077819824219e-01 -2.428853809833526611e-01 -3.519067540764808655e-02
-3.867794871330261230e-01 2.748477458953857422e-02 -2.063468694686889648e-01 3.599121868610382080e-01 7.267781347036361694e-02 6.302312761545181274e-02 1.006470769643783569e-01 2.341449856758117676e-01 -1.288663744926452637e-01 -5.529854074120521545e-02 1.679604053497314453e-01 -3.016009330749511719e-01 -7.737716287374496460e-02 2.040042169392108917e-02 5.894265323877334595e-02 2.874031960964202881e-01 3.040311038494110107e-01 -2.024904042482376099e-01 -1.928007453680038452e-01 7.747048884630203247e-02 1.046900823712348938e-01 7.112508267164230347e-02 2.467880994081497192e-01 2.524546114727854729e-03 -2.085725665092468262e-01 2.518600970506668091e-02 1.939522624015808105e-01 -1.313273906707763672e-01 -1.831305399537086487e-02 -3.533539548516273499e-02 -8.275727927684783936e-02 -1.050308048725128174e-01
-8.443517982959747314e-02 2.913179621100425720e-02 2.691395580768585205e-01 5.111258849501609802e-02 2.530263066291809082e-01 -4.485133662819862366e-02 -1.362996250391006470e-01 2.817633450031280518e-01 -1.716515868902206421e-01 1.501504927873611450e-01 2.445919215679168701e-01 -2.319897264242172241e-01 1.584353670477867126e-02 3.870199322700500488e-01 1.946024745702743530e-01 6.467255949974060059e-02 -1.231291145086288452e-01 1.374670490622520447e-02 -2.371501624584197998e-01 9.647236019372940063e-02 -1.257168352603912354e-01 2.091738022863864899e-02 1.953097730875015259e-01 -7.233629003167152405e-03 -6.088350340723991394e-02 -1.346178799867630005e-01 1.721308231353759766e-01 -1.288863085210323334e-02 1.363690495491027832e-01 -3.891586065292358398e-01 -1.248075366020202637e-01 -1.505004763603210449e-01
-2.146658450365066528e-01 5.617617815732955933e-02 1.244186609983444214e-01 2.525517344474792480e-01 3.060309588909149170e-01 1.909654140472412109e-01 -3.001865558326244354e-02 2.716766595840454102e-01 6.202559545636177063e-02 -2.367324829101562500e-01 1.193384230136871338e-01 2.581878006458282471e-01 -4.418206959962844849e-02 2.577784061431884766e-01 1.022332385182380676e-01 -6.196267530322074890e-02 -2.935862727463245392e-02 -7.413669489324092865e-03 -3.037986755371093750e-01 -1.536342054605484009e-01 3.386585712432861328e-01 1.354414504021406174e-02 -7.715937495231628418e-02 -1.617749929428100586e-01 -8.444036543369293213e-02 -2.119966745376586914e-01 -3.593213856220245361e-02 -1.150146406143903732e-02 1.647814512252807617e-01 -1.688748300075531006e-01 -2.501237094402313232e-01 -8.741909265518188477e-02
-3.017508983612060547e-01 -5.367338284850120544e-02 2.855077385902404785e-01 -1.990056224167346954e-02 6.406413018703460693e-02 1.642251312732696533e-01 7.357985526323318481e-02 1.577366888523101807e-01 -4.073808342218399048e-02 -7.549478858709335327e-02 5.424603819847106934e-02 -1.979732699692249298e-02 1.059228554368019104e-01 8.508257567882537842e-02 -1.097677275538444519e-01 2.227047085762023926e-01 -3.453080356121063232e-01 3.889956176280975342e-01 -2.325370311737060547e-01 1.941476762294769287e-02 1.682454198598861694e-01 1.582027673721313477e-01 -1.525449287146329880e-02 -3.202335909008979797e-03 -2.864743173122406006e-01 3.336976049467921257e-03 1.399953383952379227e-02 -3.618918955326080322e-01 1.735432818531990051e-02 9.932817518711090088e-02 -2.235129177570343018e-01 -1.415565609931945801e-01
-4.276801645755767822e-01 3.937394171953201294e-02 1.962640732526779175e-01 1.981594562530517578e-01 8.286644518375396729e-02 -3.349414467811584473e-01 -2.356218695640563965e-01 6.677872687578201294e-02 5.076637864112854004e-02 -9.741200506687164307e-02 2.551461160182952881e-01 -1.760110855102539062e-01 -1.116175353527069092e-01 1.310355365276336670e-01 2.362997382879257202e-01 5.907476320862770081e-02 1.797247380018234253e-01 -1.332840323448181152e-01 -2.812088131904602051e-01 6.666386127471923828e-02 1.272373497486114502e-01 1.743108220398426056e-02 -1.810584366321563721e-01 1.749400049448013306e-01 -2.380879130214452744e-03 -2.931544780731201172e-01 6.485539488494396210e-03 -3.832750953733921051e-03 7.605073601007461548e-02 -7.100228685885667801e-03 -1.940028369426727295e-01 -1.366765350103378296e-01
-4.183527529239654541e-01 1.983358860015869141e-01 5.707331001758575439e-02 -9.773497469723224640e-03 1.604021042585372925e-01 -6.343553960323333740e-02 -1.466396003961563110e-01 2.515204846858978271e-01 -1.898334920406341553e-01 -8.973100781440734863e-02 1.851827204227447510e-01 -1.537654697895050049e-01 -1.716866791248321533e-01 3.357494473457336426e-01 1.385283619165420532e-01 1.302701234817504883e-01 5.556070804595947266e-02 1.024086549878120422e-01 -1.873932480812072754e-01 -1.839111000299453735e-02 1.548666357994079590e-01 1.593255810439586639e-02 3.546272218227386475e-01 -5.395267531275749207e-02 -7.350448518991470337e-02 1.006893217563629150e-01 2.738558948040008545e-01 -2.055580019950866699e-01 1.376099288463592529e-01 1.576371639966964722e-01 -9.090653806924819946e-02 2.455637603998184204e-02
-2.165982127189636230e-01 1.030917540192604065e-01 -1.171936094760894775e-01 1.314084529876708984e-01 2.874307036399841309e-01 6.435788422822952271e-02 -1.845981329679489136e-01 2.455480843782424927e-01 -7.543332129716873169e-02 2.081499993801116943e-01 3.246103525161743164e-01 -1.649632453918457031e-01 2.014162391424179077e-02 -6.386564671993255615e-02 2.314739227294921875e-01 -2.210332155227661133e-01 -6.572246551513671875e-03 2.048160135746002197e-01 -9.273102879524230957e-02 -6.106508523225784302e-02 2.883635163307189941e-01 2.715162932872772217e-01 5.796293914318084717e-02 9.161670506000518799e-02 1.888904161751270294e-02 -3.308278918266296387e-01 2.364901825785636902e-02 9.702032804489135742e-02 1.566593796014785767e-01 -1.050146594643592834e-01 8.189904689788818359e-02 2.383315116167068481e-01
-1.493046730756759644e-01 2.296490222215652466e-01 1.914647221565246582e-01 -6.979244202375411987e-02 2.111023068428039551e-01 6.539996713399887085e-02 7.617252320051193237e-02 3.306565880775451660e-01 -1.569954454898834229e-01 -3.152479603886604309e-02 1.277124136686325073e-01 -2.794726490974426270e-01 -7.002799957990646362e-02 -1.856489479541778564e-01 1.985036730766296387e-01 -8.224866539239883423e-02 -1.235421448945999146e-01 1.214870959520339966e-01 -1.413659751415252686e-01 9.516647458076477051e-02 1.946550458669662476e-01 1.256188601255416870e-01 1.648128926753997803e-01 2.774292230606079102e-02 -8.906974643468856812e-02 -4.502986967563629150e-01 1.847620308399200439e-01 2.128125727176666260e-01 2.088308781385421753e-01 -1.566747874021530151e-01 -4.683431610465049744e-02 1.127911135554313660e-01
-3.948490619659423828e-01 4.760035276412963867e-01 2.250365354120731354e-02 3.212886154651641846e-01 1.458639055490493774e-01 9.335204213857650757e-02 2.459320574998855591e-01 1.718649119138717651e-01 1.763162165880203247e-01 -1.054824590682983398e-01 2.166973650455474854e-01 1.077586598694324493e-02 -4.881739243865013123e-02 4.334577918052673340e-02 5.594746768474578857e-02 1.200788021087646484e-01 -1.295149326324462891e-01 3.366799354553222656e-01 -9.125947207212448120e-02 -2.356339097023010254e-01 6.908088177442550659e-02 3.717571496963500977e-02 1.033644899725914001e-01 -3.136695921421051025e-02 -1.316092014312744141e-01 1.368664503097534180e-01 4.871445149183273315e-02 1.585519127547740936e-02 1.017884612083435059e-01 -3.579027950763702393e-02 -4.405692685395479202e-03 -1.432883292436599731e-01
-7.828886061906814575e-02 1.919046193361282349e-01 1.750156134366989136e-01 -6.234275922179222107e-02 1.059545855969190598e-02 2.370839267969131470e-01 -1.504864394664764404e-01 3.007976412773132324e-01 -3.247226476669311523e-01 7.297767698764801025e-02 3.007588088512420654e-01 -1.537025570869445801e-01 -1.606631651520729065e-02 -3.822388052940368652e-01 -3.054571337997913361e-02 -9.243319183588027954e-02 -3.156351298093795776e-02 2.927187085151672363e-01 -1.520402878522872925e-01 1.141341999173164368e-01 2.159048616886138916e-01 6.170161068439483643e-02 1.063570901751518250e-01 -1.110603436827659607e-01 -9.858551621437072754e-02 -2.732120454311370850e-01 -3.797452151775360107e-02 -8.699647337198257446e-02 6.670897454023361206e-02 -2.012569010257720947e-01 -1.836186349391937256e-01 5.874817073345184326e-02
-1.780173778533935547e-01 2.083359956741333008e-01 3.271541297435760498e-01 8.395479060709476471e-03 2.911509573459625244e-01 -7.680036872625350952e-02 -1.038250923156738281e-01 1.868715733289718628e-01 -1.485010683536529541e-01 1.712809801101684570e-01 7.576444000005722046e-02 -2.823887467384338379e-01 1.408245414495468140e-01 2.087530046701431274e-01 1.157867312431335449e-01 6.365915387868881226e-02 -3.400628641247749329e-02 3.510897234082221985e-02 -3.224427700042724609e-01 4.190298169851303101e-02 -1.185677573084831238e-01 -1.091432385146617889e-02 8.419732004404067993e-02 -1.944779455661773682e-01 -7.952491939067840576e-02 -1.813164800405502319e-01 1.580021381378173828e-01 -1.818620860576629639e-01 1.136189624667167664e-01 -3.454010486602783203e-01 -1.339336186647415161e-01 -2.215981632471084595e-01
-3.832589983940124512e-01 6.767931580543518066e-02 2.002758234739303589e-01 4.643604904413223267e-02 1.614546924829483032e-01 -4.325960204005241394e-02 -6.409945338964462280e-02 1.410807371139526367e-01 -7.939055562019348145e-02 -4.584482684731483459e-02 2.353209853172302246e-01 -7.012084871530532837e-02 -5.270383786410093307e-03 -1.510473638772964478e-01 -2.735642343759536743e-02 1.844711750745773315e-01 -1.732918918132781982e-01 3.265192508697509766e-01 6.974515318870544434e-02 -1.374475806951522827e-01 2.899901568889617920e-01 -2.554596588015556335e-02 1.610401570796966553e-01 -1.006109267473220825e-01 2.912686765193939209e-01 -1.697081327438354492e-01 8.196772634983062744e-02 -1.568418294191360474e-01 1.817793250083923340e-01 -5.133432894945144653e-02 1.326997429132461548e-01 -3.854171335697174072e-01
-1.985452175140380859e-01 -2.225954644381999969e-02 9.139000624418258667e-02 2.593113183975219727e-01 1.997470706701278687e-01 -1.456389576196670532e-01 -1.789672672748565674e-01 9.651663899421691895e-02 9.823913872241973877e-02 2.055580914020538330e-02 2.567143142223358154e-01 8.385518193244934082e-02 6.321679800748825073e-02 -9.638625383377075195e-02 2.664205431938171387e-01 1.133023016154766083e-02 -6.997844576835632324e-02 -3.833091259002685547e-01 -1.270704120397567749e-01 1.572173535823822021e-01 1.696350723505020142e-01 8.880969136953353882e-03 4.018146395683288574e-01 1.730687767267227173e-01 -2.366777658462524414e-01 1.610701680183410645e-01 5.364574491977691650e-02 -4.917392041534185410e-03 1.613154560327529907e-01 4.740748554468154907e-02 -1.901658177375793457e-01 -2.288847565650939941e-01
-1.529868841171264648e-01 -6.329040229320526123e-02 2.642550468444824219e-01 1.405909657478332520e-01 2.508334219455718994e-01 -9.797841310501098633e-03 -2.214594185352325439e-01 1.133066117763519287e-01 -4.581063985824584961e-02 -1.799732744693756104e-01 2.230456918478012085e-01 -2.163594961166381836e-01 -1.355183776468038559e-02 3.405771451070904732e-03 -3.860851377248764038e-02 2.036847174167633057e-01 1.219257935881614685e-01 6.191708520054817200e-02 -1.036927103996276855e-02 3.371154665946960449e-01 1.422091871500015259e-01 6.457906961441040039e-02 4.612157344818115234e-01 1.831758469343185425e-01 -1.973625272512435913e-01 1.307534873485565186e-01 4.348203167319297791e-02 3.609461011365056038e-03 -1.679082214832305908e-02 -3.962512686848640442e-02 -7.731074839830398560e-02 -3.390743434429168701e-01
-1.275566369295120239e-01 2.695838809013366699e-01 2.056898623704910278e-01 1.728818416595458984e-01 1.011829171329736710e-02 1.608977168798446655e-01 -2.061406970024108887e-01 2.648732960224151611e-01 -9.120641648769378662e-02 1.727005690336227417e-01 3.611494898796081543e-01 1.531026046723127365e-02 6.835331767797470093e-02 -3.467717170715332031e-01 1.800176799297332764e-01 1.111644506454467773e-01 -3.295471519231796265e-02 1.023998185992240906e-01 1.478325873613357544e-01 -6.821394711732864380e-02 1.718976050615310669e-01 6.489461660385131836e-02 1.010109335184097290e-01 6.050270050764083862e-02 2.467545121908187866e-02 -3.981239199638366699e-01 1.939885765314102173e-01 -9.204017370939254761e-02 3.178870305418968201e-02 -2.028138935565948486e-01 -1.565538346767425537e-01 6.442135572433471680e-02
-2.720134854316711426e-01 7.456081360578536987e-02 1.155893355607986450e-01 4.835963994264602661e-02 1.620237678289413452e-01 1.918348297476768494e-02 -8.708419278264045715e-03 3.073385953903198242e-01 -1.609605252742767334e-01 -2.001949213445186615e-02 1.772841364145278931e-01 -2.487574368715286255e-01 -4.533557966351509094e-02 -1.072391197085380554e-01 2.623417079448699951e-01 1.040075793862342834e-01 -1.495621651411056519e-01 2.691415250301361084e-01 5.052656633779406548e-04 4.006320610642433167e-02 2.537499070167541504e-01 1.120748817920684814e-01 -3.297173418104648590e-03 4.148093983530998230e-02 3.763199970126152039e-02 -5.000377297401428223e-01 1.378964930772781372e-01 2.066141217947006226e-01 1.509427428245544434e-01 -2.378395050764083862e-01 -2.680966863408684731e-03 -5.632021650671958923e-02
-6.654001027345657349e-02 -6.592414341866970062e-03 1.769368201494216919e-01 1.553326249122619629e-01 2.145847976207733154e-01 7.335495948791503906e-02 -3.254854083061218262e-01 1.474863439798355103e-01 -8.295091241598129272e-02 -1.925425380468368530e-01 2.916908860206604004e-01 -3.347688317298889160e-01 9.879712015390396118e-02 5.127649754285812378e-02 1.758655458688735962e-01 7.488137483596801758e-02 3.727304190397262573e-02 8.071993291378021240e-02 -3.386261463165283203e-01 1.352405250072479248e-01 -9.186242707073688507e-03 -9.902840107679367065e-02 3.816996812820434570e-01 1.455604732036590576e-01 -7.099696993827819824e-02 -2.180128172039985657e-02 2.217048406600952148e-01 6.328612565994262695e-02 -3.729350492358207703e-02 -1.833552867174148560e-02 1.373186111450195312e-01 -2.721151709556579590e-01
-1.599540114402770996e-01 -5.102026835083961487e-02 2.208090722560882568e-01 1.915085762739181519e-01 1.307186335325241089e-01 -4.189765825867652893e-02 -3.806595206260681152e-01 3.140839040279388428e-01 -1.127183958888053894e-01 -2.051595598459243774e-02 2.562744319438934326e-01 -1.591750383377075195e-01 2.426112070679664612e-03 -5.599216744303703308e-02 1.545457243919372559e-01 1.991071552038192749e-01 9.179751574993133545e-02 -3.710370883345603943e-02 -3.337042331695556641e-01 1.425440460443496704e-01 -7.862843573093414307e-02 1.466876268386840820e-01 3.186858296394348145e-01 2.374767214059829712e-01 -1.009107679128646851e-01 7.508020102977752686e-02 -1.026431657373905182e-02 -1.179546639323234558e-01 -4.667996987700462341e-02 -5.255797877907752991e-02 7.709138095378875732e-02 -2.920931875705718994e-01
[truncated: 3,267,175 more chars]
