# Supplementary material for: The Language of Innovation
Source: PLoS One. 2020 Apr 30;15(4):e0230107. doi: 10.1371/journal.pone.0230107 (PMC7194493; doi:10.1371/journal.pone.0230107)
Supplement: S24 File — (GZ) [file pone.0230107.s024.tar.gz › 2002-2006/V2Run_24_VS_4500_embeddings2002-2006ED32.txt]

-4.289291426539421082e-02 -1.511693894863128662e-01 6.934203673154115677e-03 2.000149525701999664e-02 -4.866691306233406067e-02 -6.501991301774978638e-02 -3.178790211677551270e-01 -1.003968939185142517e-01 1.392030622810125351e-02 -1.130524873733520508e-01 7.012611255049705505e-03 2.555764019489288330e-01 2.940502464771270752e-01 -6.911027710884809494e-03 1.393039524555206299e-01 -9.481373429298400879e-02 -2.972008585929870605e-01 6.605617236346006393e-04 1.482649147510528564e-01 -1.957516223192214966e-01 -3.473799675703048706e-02 -4.332049190998077393e-01 1.493599563837051392e-01 -1.399377584457397461e-01 3.463393151760101318e-01 1.321362406015396118e-01 -1.146279051899909973e-01 4.768361896276473999e-02 -1.192043572664260864e-01 -1.913805305957794189e-01 -1.867633163928985596e-01 -2.143607586622238159e-01
-2.135204821825027466e-01 8.278882503509521484e-02 1.431582272052764893e-01 -1.256878376007080078e-01 -1.543339993804693222e-02 -1.924185305833816528e-01 -2.698343992233276367e-01 -1.361160427331924438e-01 5.549694597721099854e-02 -3.000821173191070557e-02 -3.734761774539947510e-01 -1.101817041635513306e-01 3.553408682346343994e-01 -1.625569313764572144e-01 -9.717146307229995728e-02 -2.444822341203689575e-01 -3.299110531806945801e-01 -5.386088043451309204e-03 1.304037123918533325e-01 -1.734546124935150146e-01 9.869279712438583374e-02 1.086623296141624451e-01 -6.116015370935201645e-03 3.351020812988281250e-02 1.290974617004394531e-01 3.648101538419723511e-02 -4.877095669507980347e-02 1.990727633237838745e-01 -2.531120181083679199e-01 -1.565560400485992432e-01 3.660260513424873352e-02 -2.766954600811004639e-01
2.004544138908386230e-01 2.705061733722686768e-01 -1.050290912389755249e-01 4.802466928958892822e-02 -3.238410651683807373e-01 -9.497237950563430786e-02 -3.786807646974921227e-03 1.523381471633911133e-01 1.245757415890693665e-01 1.260422915220260620e-01 -2.333375215530395508e-01 1.533014923334121704e-01 3.066542148590087891e-01 7.489763200283050537e-02 2.552610337734222412e-01 -6.025497242808341980e-02 -2.833411395549774170e-01 -4.856740310788154602e-02 5.253650993108749390e-02 1.296838968992233276e-01 1.288896352052688599e-01 1.149616241455078125e-01 -9.192620217800140381e-02 8.593568205833435059e-02 6.970972567796707153e-02 -1.642448082566261292e-02 -2.460171431303024292e-01 1.022256389260292053e-01 -1.483628302812576294e-01 9.847823530435562134e-02 -8.031706325709819794e-03 -4.501591026782989502e-01
1.022980287671089172e-01 -1.214002352207899094e-02 -3.478083014488220215e-01 1.584848575294017792e-02 -9.093663841485977173e-02 -2.386826723814010620e-01 -2.667413651943206787e-01 -2.202670425176620483e-01 6.432420760393142700e-02 1.037453562021255493e-01 -4.129091743379831314e-03 2.780689597129821777e-01 3.114008903503417969e-01 -1.220031380653381348e-01 5.829830467700958252e-02 1.041931807994842529e-01 -2.357039302587509155e-01 4.298263043165206909e-02 1.442682445049285889e-01 -3.751990199089050293e-02 -1.634896844625473022e-01 7.150669395923614502e-02 -2.720746956765651703e-02 4.972435906529426575e-02 1.933552622795104980e-01 -4.248224496841430664e-01 -2.987989187240600586e-01 3.824030980467796326e-02 -1.353908628225326538e-01 1.430486235767602921e-02 -1.095017194747924805e-01 -1.053519845008850098e-01
2.235780656337738037e-01 -2.911390550434589386e-02 1.680811494588851929e-01 5.315555632114410400e-02 -7.936424016952514648e-02 1.095697935670614243e-02 1.170695200562477112e-01 -1.150664612650871277e-01 1.376891285181045532e-01 -1.521075610071420670e-02 -9.288831055164337158e-02 2.869226932525634766e-01 3.192539215087890625e-01 -2.430213540792465210e-01 2.579849958419799805e-01 -2.620632052421569824e-01 -8.890102058649063110e-02 1.464476436376571655e-01 5.291518568992614746e-02 -3.622867763042449951e-01 5.888507142663002014e-02 -5.006018653512001038e-02 -6.790129840373992920e-02 -6.700415909290313721e-02 2.961110472679138184e-01 3.365219384431838989e-02 3.306699171662330627e-02 3.605738980695605278e-03 -1.111968606710433960e-01 2.580007016658782959e-01 4.048114642500877380e-02 -3.597242832183837891e-01
9.013435989618301392e-02 9.344388544559478760e-02 3.295512869954109192e-02 2.571780383586883545e-01 -2.343018501996994019e-01 1.177750155329704285e-02 -1.964953094720840454e-01 -8.676391839981079102e-02 7.610126584768295288e-02 7.606136798858642578e-02 -1.443949877284467220e-03 1.426847279071807861e-01 3.372296988964080811e-01 -2.225395590066909790e-01 1.301171630620956421e-01 -1.640175580978393555e-01 -1.298355907201766968e-01 1.685844808816909790e-01 2.461723834276199341e-01 5.286747962236404419e-02 6.200734898447990417e-02 -9.102144837379455566e-02 -1.751189380884170532e-01 -2.159120142459869385e-02 8.431833982467651367e-02 -3.847445547580718994e-02 2.969805337488651276e-02 3.451693952083587646e-01 1.209251731634140015e-01 8.582592010498046875e-02 -1.864589005708694458e-01 -4.882817566394805908e-01
1.198666170239448547e-01 -1.638741791248321533e-01 6.627095490694046021e-02 1.792582422494888306e-01 -2.167624086141586304e-01 -8.345281332731246948e-02 -1.801881492137908936e-01 -5.815115757286548615e-03 1.338669359683990479e-01 -7.863166183233261108e-02 -3.254021704196929932e-01 3.114278018474578857e-01 2.413422465324401855e-01 -2.647769749164581299e-01 4.113732576370239258e-01 -8.243016153573989868e-02 -1.415333747863769531e-01 -1.027989983558654785e-01 2.269238829612731934e-01 -5.457427352666854858e-02 2.268961071968078613e-02 1.232234016060829163e-01 -1.699038781225681305e-02 4.627098795026540756e-03 -3.142290934920310974e-02 2.761318720877170563e-02 7.960063219070434570e-02 3.811874985694885254e-02 -2.638584971427917480e-01 9.305287897586822510e-02 -1.050331816077232361e-01 -3.232880532741546631e-01
1.090044379234313965e-01 1.663636267185211182e-01 -1.222896203398704529e-02 -8.056460320949554443e-02 -6.193321943283081055e-02 -5.911964178085327148e-02 -2.797161638736724854e-01 -1.461770199239253998e-02 1.779131740331649780e-01 -4.193233847618103027e-01 -1.311783939599990845e-01 2.891081385314464569e-02 1.477136928588151932e-02 -7.648841291666030884e-02 8.722478151321411133e-02 -3.135794103145599365e-01 -1.567004770040512085e-01 7.698707282543182373e-02 1.777775585651397705e-01 4.956169426441192627e-02 1.429382413625717163e-01 -5.765887349843978882e-02 -2.351008355617523193e-01 -1.495650876313447952e-02 2.550087869167327881e-01 1.370549798011779785e-01 -3.133223354816436768e-01 8.007503114640712738e-03 -3.921084478497505188e-02 5.064599961042404175e-02 -2.192076146602630615e-01 -3.904860615730285645e-01
-3.676448017358779907e-02 1.162088811397552490e-01 9.055664390325546265e-02 -1.099434942007064819e-01 1.135291880927979946e-03 -2.237262129783630371e-01 -2.145154327154159546e-01 1.362797319889068604e-01 -1.204276606440544128e-01 -1.831699907779693604e-01 -1.778863221406936646e-01 -5.047781392931938171e-02 2.263915389776229858e-01 -1.779586076736450195e-01 2.913319468498229980e-01 -3.843617439270019531e-02 2.830754034221172333e-02 -1.071392893791198730e-01 -1.402509957551956177e-01 -9.732419252395629883e-02 2.010074108839035034e-01 -1.220586523413658142e-01 -2.236024588346481323e-01 2.463104873895645142e-01 3.634901940822601318e-01 -8.627650886774063110e-02 2.904717251658439636e-02 5.539384856820106506e-02 -2.065365016460418701e-01 -6.912549026310443878e-03 -1.278419140726327896e-02 -4.527153372764587402e-01
1.485003829002380371e-01 2.471442818641662598e-01 -6.821753829717636108e-02 1.693684011697769165e-01 -2.414971888065338135e-01 -1.257906556129455566e-01 -1.671433001756668091e-01 -1.133675575256347656e-01 1.585982143878936768e-01 -1.379907131195068359e-01 -2.453564256429672241e-01 4.223571419715881348e-01 1.197135671973228455e-01 -1.700895279645919800e-01 1.290291398763656616e-01 -2.171511948108673096e-01 -1.998555958271026611e-01 -5.465093255043029785e-02 8.424600213766098022e-02 1.065379530191421509e-01 8.731012791395187378e-02 -1.005560904741287231e-01 -8.089238405227661133e-02 -2.711596898734569550e-02 6.764259934425354004e-02 -1.786695569753646851e-01 6.030626967549324036e-02 1.095584630966186523e-01 -2.815592586994171143e-01 3.928141668438911438e-02 2.490085214376449585e-01 -3.120856285095214844e-01
2.670944035053253174e-01 2.120297253131866455e-01 -3.273610770702362061e-02 5.805727466940879822e-02 -4.734554886817932129e-02 -1.066421717405319214e-01 -5.208517611026763916e-02 6.739083677530288696e-03 1.598346680402755737e-01 -1.251796633005142212e-01 -2.492599487304687500e-01 1.805365979671478271e-01 2.427684664726257324e-01 -1.255802512168884277e-01 2.851816713809967041e-01 -1.353386491537094116e-01 -1.640145927667617798e-01 6.661472469568252563e-02 -2.513381652534008026e-02 1.276787221431732178e-01 1.698821932077407837e-01 -1.734534054994583130e-01 7.688334584236145020e-02 -1.088844984769821167e-01 1.674280911684036255e-01 -1.646757870912551880e-01 -2.129522338509559631e-02 -1.141548529267311096e-02 1.567138284444808960e-01 3.423311710357666016e-01 -1.500201970338821411e-01 -4.556548297405242920e-01
2.670144438743591309e-01 -1.573033779859542847e-01 -1.598375439643859863e-01 -6.318939477205276489e-02 2.134390324354171753e-01 -1.694847643375396729e-01 -2.526685893535614014e-01 -4.420834779739379883e-02 -1.590906083583831787e-02 -1.042189002037048340e-01 -1.098060384392738342e-01 -7.824356108903884888e-02 3.283602595329284668e-01 -1.684295982122421265e-01 2.999822795391082764e-01 -1.011124327778816223e-01 -6.386512517929077148e-02 2.992451190948486328e-01 2.901840209960937500e-02 -1.532154083251953125e-01 -6.509755551815032959e-02 -1.253542453050613403e-01 -4.579026252031326294e-03 -1.558444350957870483e-01 2.302417457103729248e-01 -6.461729109287261963e-02 -1.297608315944671631e-01 -1.103866770863533020e-01 -4.078364670276641846e-01 3.923485800623893738e-02 -1.646911501884460449e-01 -1.588673740625381470e-01
1.553955227136611938e-01 1.517142653465270996e-01 -8.449497073888778687e-02 1.007686033844947815e-01 -2.301613092422485352e-01 1.894070394337177277e-02 -2.161310464143753052e-01 -8.570896834135055542e-02 1.921716183423995972e-01 8.713970333337783813e-02 -3.068545646965503693e-02 1.966391950845718384e-01 2.274301499128341675e-01 -3.918907046318054199e-01 4.088906645774841309e-01 -1.236416548490524292e-01 -1.499612480401992798e-01 3.706209361553192139e-02 1.703946441411972046e-01 -1.045134887099266052e-01 -3.738739714026451111e-02 -9.542234241962432861e-02 -8.666175603866577148e-02 9.355787187814712524e-02 1.619176268577575684e-01 -8.046046830713748932e-03 -9.206866845488548279e-03 1.106024459004402161e-01 -2.858843505382537842e-01 2.527294754981994629e-01 -5.144393444061279297e-02 -2.807172238826751709e-01
2.713759243488311768e-01 -8.476717770099639893e-02 -1.441189348697662354e-01 5.942535772919654846e-02 9.854546934366226196e-02 -3.101069927215576172e-01 -3.622619211673736572e-01 -9.916294366121292114e-02 -2.221203595399856567e-02 -6.492446362972259521e-02 3.260644972324371338e-01 -1.546827517449855804e-02 2.136216908693313599e-01 -2.139822244644165039e-01 1.660280674695968628e-01 6.381414830684661865e-02 -2.060521245002746582e-01 2.062652409076690674e-01 2.103986591100692749e-01 -6.855037063360214233e-02 -1.269468665122985840e-01 -1.409122496843338013e-01 -2.938760071992874146e-02 9.169497340917587280e-02 1.589616537094116211e-01 -1.352083776146173477e-02 -9.223844856023788452e-02 7.525485008955001831e-02 -2.035799324512481689e-01 1.072787269949913025e-01 -1.836248114705085754e-02 -3.761259317398071289e-01
7.831644266843795776e-02 -2.540136687457561493e-02 2.380015328526496887e-02 1.620823442935943604e-01 -1.528317779302597046e-01 -5.792836844921112061e-02 -1.147367712110280991e-02 -5.929934978485107422e-02 9.434872120618820190e-02 1.363697350025177002e-01 6.506589800119400024e-02 1.186627224087715149e-01 2.377712279558181763e-01 -3.556467592716217041e-01 4.455824494361877441e-01 -4.860467463731765747e-02 -7.913233339786529541e-02 -3.363918047398328781e-03 1.720843911170959473e-01 9.306498616933822632e-02 2.035323679447174072e-01 -2.381792962551116943e-01 -2.193148434162139893e-01 -9.126699529588222504e-03 1.727246940135955811e-01 -2.557974122464656830e-02 5.695004388689994812e-02 1.115454584360122681e-01 -4.137149080634117126e-02 7.555671036243438721e-02 4.315614327788352966e-02 -5.098460912704467773e-01
-3.041623830795288086e-01 5.546750128269195557e-02 2.195507436990737915e-01 -1.798413544893264771e-01 -1.020583733916282654e-01 1.215933635830879211e-01 -2.711215913295745850e-01 -5.218822881579399109e-02 1.575908064842224121e-01 -2.204855680465698242e-01 -1.794317811727523804e-01 1.030211746692657471e-01 1.419467478990554810e-01 -2.203792184591293335e-01 1.745492815971374512e-01 -6.861983239650726318e-02 -2.869029641151428223e-01 9.016045928001403809e-02 -5.989449098706245422e-02 7.683688454562798142e-05 2.416257709264755249e-01 -9.028160572052001953e-02 1.668152213096618652e-01 2.586353421211242676e-01 3.132999837398529053e-01 -1.402754783630371094e-01 -2.147202938795089722e-01 -5.831605195999145508e-02 -9.855180978775024414e-03 1.552403569221496582e-01 -3.743082657456398010e-02 -2.325114011764526367e-01
1.080767363309860229e-01 9.808241575956344604e-02 5.398355796933174133e-02 8.483049273490905762e-02 8.408465422689914703e-03 1.410025265067815781e-02 -1.643594354391098022e-01 -9.856876730918884277e-02 3.487439453601837158e-01 5.639817100018262863e-03 5.244481936097145081e-02 4.223823845386505127e-01 5.721671879291534424e-02 -4.091002643108367920e-01 1.973516643047332764e-01 1.534827202558517456e-01 -4.257939755916595459e-02 1.088353618979454041e-01 -7.218097895383834839e-02 -1.466122716665267944e-01 -3.108769655227661133e-02 -4.406685940921306610e-03 -1.111786905676126480e-02 6.109014898538589478e-02 9.018604457378387451e-02 -1.395650058984756470e-01 -1.265290472656488419e-02 2.648683786392211914e-01 -8.996506035327911377e-02 -2.758318372070789337e-02 -4.098812490701675415e-02 -4.919044077396392822e-01
1.349077560007572174e-03 -1.091918498277664185e-01 -2.312008142471313477e-01 -1.207543015480041504e-01 2.046480774879455566e-02 -3.336457908153533936e-02 -3.590408265590667725e-01 -5.212759226560592651e-02 -1.072852388024330139e-01 5.049072206020355225e-03 -5.059381946921348572e-03 2.120452933013439178e-03 1.258545517921447754e-01 -2.133820056915283203e-01 1.022899821400642395e-01 1.068812832236289978e-01 -1.243225634098052979e-01 8.351368457078933716e-02 -4.146089777350425720e-02 -1.058714091777801514e-01 -5.840351432561874390e-02 -7.650157809257507324e-02 -6.431816518306732178e-02 -2.799489162862300873e-02 4.491724967956542969e-01 -4.537027478218078613e-01 -2.773185372352600098e-01 3.320081233978271484e-01 -1.033989265561103821e-01 5.450393073260784149e-03 3.985726460814476013e-02 -1.883278042078018188e-01
1.154682189226150513e-01 -3.490390628576278687e-02 6.038830615580081940e-03 -3.586316481232643127e-02 -1.525517255067825317e-01 1.008793786168098450e-01 1.431225426495075226e-02 -1.783626973628997803e-01 -3.550727292895317078e-02 1.438785940408706665e-01 -3.701874315738677979e-01 2.309830784797668457e-01 3.498866260051727295e-01 -1.326570659875869751e-01 2.385821938514709473e-01 -1.237569898366928101e-01 -2.407207712531089783e-02 -2.043644897639751434e-02 1.925821155309677124e-01 1.717681288719177246e-01 1.381233893334865570e-02 -3.539613187313079834e-01 -2.174020558595657349e-01 2.603080496191978455e-02 7.923433184623718262e-02 1.518049687147140503e-01 -2.275678515434265137e-01 1.529187858104705811e-01 -2.647561393678188324e-02 4.369360953569412231e-02 -2.067198976874351501e-02 -3.814556300640106201e-01
-1.531617939472198486e-01 2.163458615541458130e-02 1.575679481029510498e-01 -1.333734542131423950e-01 -2.536260783672332764e-01 -3.017905913293361664e-02 -2.314198911190032959e-01 1.772866845130920410e-01 -2.953303046524524689e-02 -5.596430972218513489e-02 -2.180236876010894775e-01 1.654681712388992310e-01 4.227088093757629395e-01 -1.558971852064132690e-01 2.230397313833236694e-01 -2.482086420059204102e-03 2.105093747377395630e-02 -5.045142024755477905e-02 -8.796250075101852417e-02 -7.875406742095947266e-02 1.986176073551177979e-01 4.918785393238067627e-02 -2.576366066932678223e-01 4.390365909785032272e-03 1.526578962802886963e-01 -1.702180206775665283e-01 -2.970522940158843994e-01 -8.162108063697814941e-02 -3.485524654388427734e-01 6.173723191022872925e-02 3.227631375193595886e-02 -2.299166172742843628e-01
1.566281616687774658e-01 1.102596074342727661e-01 6.874384824186563492e-03 -5.020667612552642822e-02 -1.884893476963043213e-01 1.184530779719352722e-01 -2.244161628186702728e-02 -7.725585997104644775e-02 9.120272099971771240e-02 7.689286023378372192e-02 -1.502023637294769287e-01 3.444249927997589111e-01 2.741536200046539307e-01 -3.142127990722656250e-01 2.632692158222198486e-01 4.823939502239227295e-02 -2.353822588920593262e-01 -8.147704601287841797e-02 3.019104003906250000e-01 -1.200408786535263062e-01 2.382437437772750854e-01 -1.650151461362838745e-01 -1.538946181535720825e-01 -3.679831326007843018e-02 1.261764913797378540e-01 2.367477491497993469e-02 4.153862595558166504e-02 1.793215870857238770e-01 -1.282752305269241333e-01 8.818029612302780151e-02 -1.622688472270965576e-01 -3.552587628364562988e-01
5.659330263733863831e-02 4.220560193061828613e-02 9.633140265941619873e-02 8.402545005083084106e-02 -6.274197995662689209e-02 1.796630211174488068e-02 -1.247042790055274963e-01 9.484489262104034424e-02 2.111235707998275757e-01 2.144638746976852417e-01 -1.742120385169982910e-01 1.632556319236755371e-01 3.604539334774017334e-01 -2.518016695976257324e-01 2.914937138557434082e-01 -1.494899243116378784e-01 -7.700297236442565918e-02 1.945530623197555542e-02 4.803931340575218201e-02 1.056707724928855896e-01 -9.414111077785491943e-02 -3.290161490440368652e-01 -1.343753635883331299e-01 1.623565703630447388e-01 1.861966401338577271e-01 -1.421251427382230759e-02 -1.219695284962654114e-01 1.662631928920745850e-01 1.479440778493881226e-01 2.504919469356536865e-01 -3.728068247437477112e-02 -3.961383104324340820e-01
2.882013022899627686e-01 7.223930209875106812e-02 -9.261494874954223633e-02 2.118614166975021362e-01 -1.514288783073425293e-01 -1.670892117545008659e-03 -1.659832298755645752e-01 1.286603137850761414e-02 -5.515464395284652710e-02 1.613872498273849487e-01 -1.047033518552780151e-01 1.076208204030990601e-01 2.302158474922180176e-01 -7.048568129539489746e-02 4.030316472053527832e-01 -2.684429585933685303e-01 -8.417718112468719482e-02 -7.793198525905609131e-02 3.771823346614837646e-01 8.211717754602432251e-02 1.219430714845657349e-01 -1.895264685153961182e-01 7.933153957128524780e-02 2.453244328498840332e-01 2.508504688739776611e-01 -7.109580934047698975e-02 -9.552395343780517578e-02 1.206170171499252319e-01 5.628323182463645935e-02 -3.536185994744300842e-02 -9.795167297124862671e-02 -2.800159156322479248e-01
3.188383877277374268e-01 -2.089907079935073853e-01 -1.151308864355087280e-01 -1.037453040480613708e-01 -3.223073482513427734e-02 -6.393560767173767090e-02 -2.508579194545745850e-01 -2.067376226186752319e-01 -5.031927302479743958e-02 -2.417709678411483765e-02 1.438584476709365845e-01 -5.519577860832214355e-02 3.265175223350524902e-01 -2.613883316516876221e-01 8.649692684412002563e-02 -5.128011107444763184e-02 -3.524533510208129883e-01 1.837176382541656494e-01 -1.461752504110336304e-01 -9.301703423261642456e-02 2.590286545455455780e-02 -2.414364069700241089e-01 7.447415590286254883e-02 -4.117189347743988037e-02 1.112809702754020691e-01 -5.108147487044334412e-02 -1.518506109714508057e-01 1.696881651878356934e-01 -3.466229736804962158e-01 4.048471152782440186e-02 -9.082043915987014771e-02 -2.384607940912246704e-01
1.946963369846343994e-01 5.214254185557365417e-02 7.746586203575134277e-02 2.202085554599761963e-01 1.924975365400314331e-01 -1.935980916023254395e-01 -2.872724831104278564e-01 -4.630388319492340088e-02 -1.633086055517196655e-02 1.560378912836313248e-02 -2.182681411504745483e-01 4.007826372981071472e-02 -8.447892218828201294e-02 -1.440706551074981689e-01 9.271855652332305908e-02 -1.192417219281196594e-01 -6.048443913459777832e-01 -1.397159993648529053e-01 1.115064322948455811e-01 9.072582423686981201e-02 4.177140071988105774e-02 1.982111297547817230e-02 -1.283294409513473511e-01 3.031397163867950439e-01 -1.211922839283943176e-01 -3.966995328664779663e-02 -2.488416805863380432e-02 6.463364511728286743e-02 -1.159529387950897217e-01 1.774536818265914917e-01 1.800705492496490479e-01 -1.739843636751174927e-01
6.574685871601104736e-02 -1.736803650856018066e-01 -2.702677547931671143e-01 9.443128854036331177e-02 -4.598442092537879944e-02 -3.066917359828948975e-01 -1.047798320651054382e-01 -2.220281958580017090e-01 -5.789646133780479431e-02 -7.244712114334106445e-02 -2.830026438459753990e-03 3.063257411122322083e-02 2.802822589874267578e-01 -1.630305945873260498e-01 1.193153709173202515e-01 8.387801051139831543e-02 -1.922791302204132080e-01 2.057715654373168945e-01 1.647577285766601562e-01 -7.750606536865234375e-02 -5.959502980113029480e-02 -2.576817274093627930e-01 2.021537907421588898e-02 1.850587278604507446e-01 4.284431338310241699e-01 -2.361322492361068726e-01 -1.183961406350135803e-01 1.437074095010757446e-01 -2.277425229549407959e-01 -5.929491296410560608e-02 9.698718041181564331e-02 -1.878623813390731812e-01
-6.131534278392791748e-02 -1.466060429811477661e-01 -4.013185501098632812e-01 1.639372259378433228e-01 2.437278255820274353e-02 -1.912093348801136017e-02 -2.381672710180282593e-01 6.570268422365188599e-02 -1.479290276765823364e-01 -3.197592124342918396e-02 2.743411622941493988e-02 2.643428146839141846e-01 3.231291174888610840e-01 -2.152695655822753906e-01 1.213568896055221558e-01 1.743258237838745117e-01 -2.049081474542617798e-01 1.543850749731063843e-01 2.669551409780979156e-02 2.157278060913085938e-01 -1.262546926736831665e-01 -1.976139843463897705e-01 -3.976757079362869263e-02 1.986943036317825317e-01 3.318296074867248535e-01 -1.724870353937149048e-01 -2.181675881147384644e-01 4.734093323349952698e-02 7.068601250648498535e-02 7.754758745431900024e-02 -6.401134282350540161e-02 -1.465441733598709106e-01
9.070966392755508423e-02 1.330908238887786865e-01 8.233179152011871338e-02 1.236008629202842712e-01 -1.493902653455734253e-01 -1.563252806663513184e-01 -1.428449600934982300e-01 -1.874273866415023804e-01 9.384287148714065552e-02 1.106903403997421265e-01 -6.581406295299530029e-02 3.495703339576721191e-01 3.452066481113433838e-01 -4.039242565631866455e-01 2.862935960292816162e-01 -6.757718324661254883e-02 -2.149794250726699829e-01 4.624241590499877930e-02 1.136728674173355103e-01 -1.306093484163284302e-01 1.217177882790565491e-01 6.080105528235435486e-02 -1.656604558229446411e-02 1.236110627651214600e-01 1.957859843969345093e-01 5.063821375370025635e-02 1.918922364711761475e-01 1.984953507781028748e-02 3.107070550322532654e-02 8.311079442501068115e-02 1.477112807333469391e-02 -3.669688701629638672e-01
1.504499763250350952e-01 2.362614274024963379e-01 5.593858286738395691e-02 1.897667050361633301e-01 -1.427098959684371948e-01 -1.145059242844581604e-02 -1.029810383915901184e-01 -4.868734627962112427e-02 -1.375833451747894287e-01 7.951918244361877441e-02 -3.913200497627258301e-01 -1.123798196204006672e-03 2.609337866306304932e-01 -1.685819923877716064e-01 3.599150478839874268e-01 4.066553339362144470e-02 -1.666914224624633789e-01 7.685549557209014893e-02 2.799889445304870605e-01 -5.633508414030075073e-02 1.498742699623107910e-01 6.582230329513549805e-03 -8.320525288581848145e-02 1.594823449850082397e-01 1.859233379364013672e-01 1.376446485519409180e-01 -6.324186921119689941e-03 1.023325994610786438e-01 1.008233986794948578e-03 6.889235228300094604e-02 3.076572716236114502e-01 -3.306038677692413330e-01
7.003168016672134399e-02 2.359971702098846436e-01 -1.350298672914505005e-01 6.231225281953811646e-02 -1.893011927604675293e-01 -1.751140058040618896e-01 -1.205610260367393494e-01 -1.787267476320266724e-01 -7.486626505851745605e-02 5.868226662278175354e-02 -7.098922878503799438e-02 1.112207844853401184e-01 2.423903793096542358e-01 -1.874069720506668091e-01 4.345625936985015869e-01 -4.569051414728164673e-02 -1.278597116470336914e-01 5.160125344991683960e-02 1.513368338346481323e-01 -1.586176455020904541e-01 2.200884222984313965e-01 -1.725744605064392090e-01 8.522705733776092529e-02 -7.918390631675720215e-02 3.254497051239013672e-02 1.360595822334289551e-01 -2.414145134389400482e-02 6.514067202806472778e-02 -1.313184052705764771e-01 1.238010898232460022e-01 -5.376385897397994995e-02 -5.237892270088195801e-01
-1.666175387799739838e-02 1.854833588004112244e-02 1.359279602766036987e-01 7.819391041994094849e-02 -2.671619653701782227e-01 -2.324237674474716187e-01 5.087252240628004074e-03 -1.144140586256980896e-01 -4.535959102213382721e-03 -1.397079527378082275e-01 -2.019047737121582031e-02 1.372614204883575439e-01 -6.159136444330215454e-02 -2.680078148841857910e-01 9.174793958663940430e-02 -1.353620588779449463e-01 -4.669845402240753174e-01 -1.196660697460174561e-01 -6.119550764560699463e-02 -3.012262843549251556e-02 1.249797418713569641e-01 -4.390459656715393066e-01 -3.689079359173774719e-02 1.971569806337356567e-01 -1.050755754113197327e-01 5.725108459591865540e-02 -2.486529052257537842e-01 1.182258725166320801e-01 -2.373766899108886719e-01 -1.044029276818037033e-02 2.834237553179264069e-02 -2.491611838340759277e-01
1.119745150208473206e-01 4.668151214718818665e-02 -9.679848700761795044e-02 2.034152299165725708e-01 -6.973854452371597290e-02 -2.021405473351478577e-02 -1.110096201300621033e-01 -5.529373884201049805e-02 2.144134491682052612e-01 1.594866067171096802e-01 -2.223222255706787109e-01 3.607265055179595947e-01 1.080119311809539795e-01 -3.190937042236328125e-01 2.658247649669647217e-01 1.573117226362228394e-01 -1.823293715715408325e-01 2.110940217971801758e-01 -9.590295702219009399e-02 -2.303932756185531616e-01 1.839516907930374146e-01 -1.457905918359756470e-01 -2.580864131450653076e-01 -9.314227104187011719e-02 3.017303720116615295e-02 -8.327355235815048218e-02 -3.234885632991790771e-02 4.662573337554931641e-02 -1.645170301198959351e-01 4.381101578474044800e-02 -1.392583101987838745e-01 -3.523086905479431152e-01
-7.291506975889205933e-02 1.096531935036182404e-02 -3.774447441101074219e-01 2.013575285673141479e-02 -7.048922777175903320e-02 -8.950541168451309204e-02 -1.472382396459579468e-01 -1.153319776058197021e-01 -2.257014364004135132e-01 -2.254169881343841553e-01 2.629955299198627472e-02 1.330227553844451904e-01 2.033554390072822571e-02 -1.746116429567337036e-01 2.193762362003326416e-01 -1.358721554279327393e-01 -1.176462098956108093e-01 2.548234462738037109e-01 4.027952253818511963e-02 3.110549747943878174e-01 -9.886844456195831299e-02 4.399284347891807556e-02 -1.875815093517303467e-01 -9.042245894670486450e-02 3.818091154098510742e-01 -5.240499600768089294e-02 -1.132779717445373535e-01 3.045654892921447754e-01 -1.620436906814575195e-01 1.314638555049896240e-01 -2.168177254498004913e-02 -2.361098229885101318e-01
1.879370212554931641e-01 -1.008792147040367126e-01 -2.072993516921997070e-01 9.139955043792724609e-02 -5.197708681225776672e-02 -3.073014020919799805e-01 -2.693195343017578125e-01 -2.427298873662948608e-01 -1.365044265985488892e-01 -3.805755451321601868e-02 4.437257070094347000e-03 1.058495938777923584e-01 3.830081224441528320e-01 -9.576342999935150146e-02 1.134971827268600464e-01 4.621445387601852417e-02 -1.115778088569641113e-01 5.591714382171630859e-02 4.226728528738021851e-02 -9.465648978948593140e-02 -1.402323991060256958e-01 -9.396041929721832275e-02 1.708559989929199219e-01 2.318303659558296204e-02 3.063423931598663330e-01 -3.198031187057495117e-01 -3.081090748310089111e-01 2.039641588926315308e-01 -2.755781821906566620e-02 8.630562573671340942e-02 -8.445292711257934570e-02 -1.996555924415588379e-01
-1.259358879178762436e-02 -2.569551467895507812e-01 -3.300519883632659912e-01 1.250673830509185791e-01 -7.922935485839843750e-02 -2.296499907970428467e-01 -9.402582049369812012e-02 3.139083087444305420e-02 -1.250526010990142822e-01 -3.235730901360511780e-02 -1.466688364744186401e-01 -4.946075752377510071e-02 -1.547783520072698593e-02 -1.514814794063568115e-01 2.148762196302413940e-01 9.592035412788391113e-02 -2.029015868902206421e-01 -3.086584247648715973e-02 7.243228703737258911e-02 -1.640101522207260132e-02 -9.374567121267318726e-02 -1.542821228504180908e-01 8.756426163017749786e-03 -3.481372445821762085e-02 9.240987151861190796e-02 -3.484277129173278809e-01 -3.687085211277008057e-01 7.392346858978271484e-02 -7.754922844469547272e-03 2.395624518394470215e-01 1.169301494956016541e-01 -4.440749287605285645e-01
2.464227229356765747e-01 -2.242309786379337311e-02 -8.743977546691894531e-02 1.105295866727828979e-01 -1.253912448883056641e-01 -1.292400658130645752e-01 -2.208280116319656372e-01 -1.204690039157867432e-01 6.429402530193328857e-02 1.696646511554718018e-01 -2.191348373889923096e-01 2.604545056819915771e-01 4.107496887445449829e-02 -4.078113436698913574e-01 3.536625206470489502e-01 1.534676179289817810e-03 -1.643508076667785645e-01 -2.889729104936122894e-02 -1.006137952208518982e-02 -2.074933648109436035e-01 3.700255230069160461e-02 1.361439703032374382e-03 -1.713608354330062866e-01 -1.218972280621528625e-01 8.164365589618682861e-02 -1.085572391748428345e-01 8.712074160575866699e-02 3.383255004882812500e-01 9.302447736263275146e-02 9.750886261463165283e-02 -6.209666281938552856e-02 -3.197436034679412842e-01
1.952746212482452393e-01 -1.871505528688430786e-01 -3.315407335758209229e-01 -2.918349392712116241e-02 -5.529231578111648560e-02 -1.267911195755004883e-01 -2.434867620468139648e-01 -2.400311082601547241e-01 -3.089699707925319672e-02 -1.055097132921218872e-01 5.620047450065612793e-02 1.806998550891876221e-01 3.644717037677764893e-01 7.872164994478225708e-02 1.413568854331970215e-01 3.352615982294082642e-02 -9.326518326997756958e-02 6.801717728376388550e-02 1.124682798981666565e-01 -7.786465436220169067e-02 2.109155431389808655e-02 -1.342556625604629517e-01 5.699997395277023315e-02 1.368291396647691727e-02 2.179221659898757935e-01 -3.529294431209564209e-01 -3.406942188739776611e-01 8.206444233655929565e-02 -1.528217643499374390e-01 2.964554913341999054e-02 1.662593893706798553e-02 -3.141474723815917969e-01
1.214905828237533569e-01 -2.359400689601898193e-01 -1.480492651462554932e-01 -1.937133520841598511e-01 -1.269838809967041016e-01 -2.679108381271362305e-01 -2.773511409759521484e-01 -3.200990259647369385e-01 -1.536397039890289307e-01 2.057715877890586853e-02 1.465859115123748779e-01 1.339965593069791794e-02 2.901355326175689697e-01 -3.304151818156242371e-02 2.613511681556701660e-01 6.200194358825683594e-02 -2.345975786447525024e-01 1.794086247682571411e-01 -5.461937189102172852e-02 7.697410136461257935e-02 -1.415536552667617798e-01 -1.107603609561920166e-01 -2.099844627082347870e-02 9.264472872018814087e-02 3.168313801288604736e-01 -1.140844970941543579e-01 -7.201509177684783936e-02 9.646144695580005646e-03 -1.326023936271667480e-01 3.686779364943504333e-02 -1.247451379895210266e-01 -3.302796483039855957e-01
2.827580831944942474e-02 8.873120695352554321e-02 1.211948990821838379e-01 -1.301515549421310425e-01 4.515673592686653137e-02 -3.473438620567321777e-01 -1.896074265241622925e-01 1.581049561500549316e-01 8.157723397016525269e-02 -1.685791015625000000e-01 -2.185151427984237671e-01 7.233397662639617920e-02 1.473746597766876221e-01 -1.811420023441314697e-01 1.256325840950012207e-01 -3.632432818412780762e-01 -1.596924811601638794e-01 -1.712157130241394043e-01 1.723110228776931763e-01 1.826344579458236694e-01 1.275510806590318680e-02 3.076029568910598755e-02 -1.131443679332733154e-01 -1.903125829994678497e-02 -4.896273836493492126e-02 -1.042352542281150818e-01 -4.044235646724700928e-01 -7.330432534217834473e-02 -1.915174303576350212e-03 1.384055465459823608e-01 -1.092516407370567322e-01 -3.745974898338317871e-01
1.971105337142944336e-01 3.767099231481552124e-02 2.124774008989334106e-01 -1.593423485755920410e-01 -1.169919073581695557e-01 -2.577652633190155029e-01 -1.336662322282791138e-01 1.207563802599906921e-01 -4.077696055173873901e-02 -2.182175070047378540e-01 3.722116351127624512e-02 2.365601509809494019e-01 2.867169380187988281e-01 -8.532701432704925537e-02 1.498786658048629761e-01 -2.407785505056381226e-01 -1.659288108348846436e-01 3.658881485462188721e-01 -1.252512931823730469e-01 8.493112400174140930e-03 -4.192160069942474365e-02 -1.108790412545204163e-01 1.947717070579528809e-01 -7.183654606342315674e-02 1.082173660397529602e-01 -9.520116448402404785e-02 5.491169635206460953e-03 1.104308739304542542e-01 -2.722110152244567871e-01 2.007622458040714264e-02 -6.514643877744674683e-02 -3.924283385276794434e-01
1.163478642702102661e-01 4.239621013402938843e-02 4.017568007111549377e-02 -2.208804935216903687e-01 -2.176536917686462402e-01 -1.521834433078765869e-01 -1.100897192955017090e-01 -1.194621715694665909e-02 -1.119153723120689392e-01 -3.594942688941955566e-01 3.673483431339263916e-02 1.066660881042480469e-02 1.033849120140075684e-01 -2.843325734138488770e-01 8.613976836204528809e-02 -2.228370755910873413e-01 -4.593679308891296387e-01 2.610239386558532715e-02 3.711916878819465637e-02 -2.298967912793159485e-02 1.103715747594833374e-01 2.295161783695220947e-01 -5.928219854831695557e-02 -5.419107526540756226e-02 1.802898198366165161e-01 -9.244322031736373901e-02 -7.772442698478698730e-02 6.961396336555480957e-02 -1.355492621660232544e-01 2.857702076435089111e-01 1.517186760902404785e-01 -3.157886564731597900e-01
1.124099940061569214e-01 5.168093740940093994e-02 2.021065503358840942e-01 -9.732472151517868042e-02 -2.479335367679595947e-01 -3.308697938919067383e-01 -2.576949596405029297e-01 2.761919423937797546e-02 1.057617962360382080e-01 -5.362808704376220703e-02 -1.892181485891342163e-01 3.078750073909759521e-01 2.651831209659576416e-01 -1.591783910989761353e-01 1.206730827689170837e-01 4.840987175703048706e-02 -5.722986068576574326e-03 -7.365734130144119263e-02 1.508122682571411133e-01 -5.431761592626571655e-02 -1.477820426225662231e-01 -5.579196661710739136e-02 -9.460305422544479370e-02 2.791974246501922607e-01 2.352941781282424927e-01 1.725998669862747192e-01 -1.018280610442161560e-01 -1.169181168079376221e-01 -9.793408960103988647e-02 1.720948815345764160e-01 2.669338323175907135e-02 -3.833038210868835449e-01
4.389868676662445068e-01 -5.881247296929359436e-02 -6.631044670939445496e-03 -1.493149101734161377e-01 -3.856255859136581421e-02 -9.751698374748229980e-02 1.277872771024703979e-01 8.508563041687011719e-04 -3.225622326135635376e-02 1.545246392488479614e-01 -2.576941549777984619e-01 1.729457527399063110e-01 3.945342600345611572e-01 -2.750932574272155762e-01 2.491100281476974487e-01 -2.876893430948257446e-02 -1.694808155298233032e-01 2.787885069847106934e-01 1.119963079690933228e-01 -2.101727575063705444e-02 6.308145821094512939e-02 -1.338695883750915527e-01 -1.305735260248184204e-01 1.444244086742401123e-01 2.904471475630998611e-03 -2.901338338851928711e-01 -1.539713740348815918e-01 2.788835018873214722e-02 -1.153936758637428284e-01 -5.195289850234985352e-02 4.408885166049003601e-02 -1.812306195497512817e-01
3.046918511390686035e-01 4.279171302914619446e-02 1.889608055353164673e-01 -8.073641359806060791e-02 -2.898356877267360687e-02 -1.650932580232620239e-01 -1.317779719829559326e-01 7.981323450803756714e-02 2.476511001586914062e-01 -6.605940312147140503e-02 -2.275400608777999878e-01 2.252363115549087524e-01 8.711262792348861694e-02 -1.099517494440078735e-01 3.465629518032073975e-01 -6.458493322134017944e-02 -3.122151792049407959e-01 5.219937115907669067e-02 5.575293209403753281e-03 -2.365635707974433899e-02 -2.914987877011299133e-02 3.314124047756195068e-02 -6.475763022899627686e-02 -8.492328971624374390e-02 3.628877922892570496e-02 -8.755870163440704346e-02 1.599324047565460205e-01 1.923337727785110474e-01 -2.568984329700469971e-01 2.774394750595092773e-01 5.289245396852493286e-03 -4.128208458423614502e-01
1.465056538581848145e-01 -6.578146666288375854e-02 -2.814106643199920654e-01 6.144433096051216125e-02 -1.365847885608673096e-01 -1.365296989679336548e-01 -2.666469216346740723e-01 -2.182625532150268555e-01 -1.151948049664497375e-02 -1.071762442588806152e-01 1.205654293298721313e-01 1.399248987436294556e-01 3.215143978595733643e-01 -1.445970125496387482e-02 1.546754688024520874e-01 -4.988737404346466064e-02 -1.988466531038284302e-01 1.384898722171783447e-01 8.441803604364395142e-02 4.314222559332847595e-02 4.568834602832794189e-02 -2.093234509229660034e-01 3.328267857432365417e-02 -1.033608391880989075e-01 2.521676123142242432e-01 -4.195452034473419189e-01 -3.723008334636688232e-01 1.063180640339851379e-01 -1.211742591112852097e-02 1.146780923008918762e-01 -6.402869522571563721e-02 -1.648041903972625732e-01
-1.537004709243774414e-01 8.087319321930408478e-03 1.690704002976417542e-02 -2.862551063299179077e-02 -2.717085182666778564e-02 7.005385309457778931e-02 -3.877717554569244385e-01 -4.735876992344856262e-02 5.493585765361785889e-02 8.663744665682315826e-03 -2.737052142620086670e-01 -7.686229795217514038e-02 3.351056948304176331e-03 -1.797005981206893921e-01 3.371039330959320068e-01 -3.198572993278503418e-01 -3.969126045703887939e-01 -3.603475168347358704e-02 -1.425132155418395996e-03 -1.458750814199447632e-01 7.155405730009078979e-02 1.165221035480499268e-01 4.186966270208358765e-02 1.327124238014221191e-01 1.138652637600898743e-01 -1.172365397214889526e-01 -2.433831244707107544e-01 -1.485875397920608521e-01 -1.211007237434387207e-01 -2.014573067426681519e-01 -1.168551743030548096e-01 -2.994522154331207275e-01
1.758916676044464111e-01 -1.844866722822189331e-01 -2.819400727748870850e-01 -3.177356347441673279e-02 -1.133612543344497681e-01 -1.260540932416915894e-01 -3.342904448509216309e-01 -2.232728004455566406e-01 -1.811800748109817505e-01 -1.063228920102119446e-01 -4.432985931634902954e-02 2.696380913257598877e-01 2.985962927341461182e-01 -6.585169583559036255e-02 5.419912934303283691e-02 2.242765575647354126e-02 -8.925803005695343018e-02 9.517300873994827271e-02 1.371622532606124878e-01 7.676983624696731567e-02 -1.095233485102653503e-01 -2.022006958723068237e-01 1.617527455091476440e-01 -3.356761112809181213e-02 2.331144064664840698e-01 -2.748923301696777344e-01 -2.690058648586273193e-01 8.532361686229705811e-02 -1.233994141221046448e-01 4.109118133783340454e-02 1.435633003711700439e-01 -2.818983793258666992e-01
-4.824019595980644226e-02 -5.175931006669998169e-02 2.429473549127578735e-01 -2.606322467327117920e-01 5.810244381427764893e-02 -3.782355487346649170e-01 -1.703406423330307007e-01 1.105879619717597961e-01 -1.384516507387161255e-01 -6.114914268255233765e-02 -1.562815457582473755e-01 2.998733818531036377e-01 -5.458750948309898376e-02 -9.355707094073295593e-03 2.570205926895141602e-01 4.494481906294822693e-02 -2.982845902442932129e-01 1.125893518328666687e-01 3.744726181030273438e-01 -8.293569087982177734e-02 3.696946054697036743e-02 -1.247773598879575729e-02 -1.160971671342849731e-01 -2.370805852115154266e-02 2.385274469852447510e-01 -2.738263271749019623e-02 -3.127612769603729248e-01 1.022456735372543335e-01 -1.558274179697036743e-01 2.883503027260303497e-02 1.132120192050933838e-01 -6.151469051837921143e-02
2.330487407743930817e-02 9.839446842670440674e-02 -8.721042424440383911e-02 4.188775271177291870e-02 -1.052488461136817932e-01 1.032751426100730896e-01 5.740357190370559692e-02 -1.423335671424865723e-01 -1.136453300714492798e-01 1.842680722475051880e-01 -2.128270119428634644e-01 3.526254296302795410e-01 2.121555358171463013e-01 -3.434674739837646484e-01 3.061619102954864502e-01 -2.228146046400070190e-02 -1.947804689407348633e-01 1.069680880755186081e-02 1.488055139780044556e-01 -1.387892384082078934e-02 -1.235889084637165070e-02 -9.183873981237411499e-02 1.158087700605392456e-01 -1.206446513533592224e-01 6.383524835109710693e-02 -1.511751860380172729e-01 8.449724875390529633e-03 8.151844888925552368e-02 -1.247878596186637878e-01 2.404882758855819702e-01 -1.622992008924484253e-01 -4.806868731975555420e-01
1.551600396633148193e-01 -1.510929316282272339e-01 -2.530950009822845459e-01 1.121005490422248840e-01 -1.548959761857986450e-01 -1.995196044445037842e-01 -3.381685912609100342e-01 -1.559539735317230225e-01 -1.016801968216896057e-01 -5.050237849354743958e-02 1.019990220665931702e-01 1.899922788143157959e-01 3.963605761528015137e-01 -3.772790357470512390e-02 1.747775226831436157e-01 -4.495057463645935059e-02 -4.193967208266258240e-02 6.072843819856643677e-02 1.204369142651557922e-01 3.049094974994659424e-02 6.419941037893295288e-02 -1.291254907846450806e-01 5.749300867319107056e-02 2.891813404858112335e-02 1.724206060171127319e-01 -3.724146783351898193e-01 -3.515289127826690674e-01 1.398904919624328613e-01 -1.869377791881561279e-01 -5.356478039175271988e-03 -1.450046710669994354e-02 -1.759056001901626587e-01
1.829481869935989380e-01 1.642404943704605103e-01 -6.620787829160690308e-02 1.832996904850006104e-01 -4.093893989920616150e-02 -1.327700912952423096e-01 -2.194336056709289551e-01 -1.678604781627655029e-01 -6.993184238672256470e-02 -1.451185792684555054e-01 -8.975393138825893402e-03 2.489340603351593018e-01 -9.836085140705108643e-02 -1.340701524168252945e-02 4.255437552928924561e-01 -2.403459697961807251e-01 -3.404717445373535156e-01 -6.764677911996841431e-02 1.031071320176124573e-01 -1.860358864068984985e-01 1.680125445127487183e-01 -2.313853055238723755e-01 -3.631676360964775085e-02 9.974552690982818604e-02 8.181742578744888306e-02 4.235010221600532532e-02 8.321952074766159058e-02 7.793927937746047974e-02 -1.721249669790267944e-01 1.834893375635147095e-01 4.845162481069564819e-02 -3.511839807033538818e-01
2.010256610810756683e-02 7.509021461009979248e-02 -6.200849264860153198e-02 7.042389363050460815e-02 -7.145532965660095215e-02 -2.937990985810756683e-02 1.163354367017745972e-01 -1.749467849731445312e-01 5.055438727140426636e-02 1.558413822203874588e-02 -1.531101018190383911e-01 3.314099609851837158e-01 1.897647678852081299e-01 -2.897684276103973389e-01 4.392640292644500732e-01 -1.325233131647109985e-01 -2.466148436069488525e-01 2.106236070394515991e-01 1.284244060516357422e-01 5.318519100546836853e-02 1.712013036012649536e-01 4.245040193200111389e-02 -2.934742346405982971e-02 -7.222611457109451294e-02 1.820007264614105225e-01 1.285477075725793839e-02 4.916010797023773193e-02 1.998167484998703003e-01 -1.716484874486923218e-01 1.379708051681518555e-01 -2.306570708751678467e-01 -3.597920835018157959e-01
1.678600311279296875e-01 4.863404855132102966e-02 8.950690925121307373e-02 1.699832826852798462e-01 7.889177650213241577e-02 1.449911594390869141e-01 -1.583399027585983276e-01 -5.992538109421730042e-02 1.920058876276016235e-01 -1.641767919063568115e-01 -1.643789410591125488e-01 3.845084309577941895e-01 4.912801459431648254e-02 -2.218188643455505371e-01 5.780805274844169617e-02 -6.555014103651046753e-02 -5.611774921417236328e-01 -2.206487655639648438e-01 9.068339318037033081e-02 -9.929608553647994995e-02 6.042547151446342468e-02 -1.039160192012786865e-01 -6.533595174551010132e-02 1.933787018060684204e-01 9.268893301486968994e-02 5.803714692592620850e-02 1.410214044153690338e-02 2.728962600231170654e-01 -1.488160341978073120e-01 1.419499814510345459e-01 6.158538907766342163e-02 -9.042777121067047119e-02
2.046779692173004150e-01 -9.483993053436279297e-03 6.138408556580543518e-02 -7.824285328388214111e-02 -1.489391475915908813e-01 -1.474879086017608643e-01 -1.732676476240158081e-01 -5.734451860189437866e-02 1.918052434921264648e-01 1.339847296476364136e-01 -1.300593651831150055e-02 1.626692414283752441e-01 2.851952016353607178e-01 -3.138749897480010986e-01 3.472236692905426025e-01 -1.504288911819458008e-01 -1.059100627899169922e-01 1.940119862556457520e-01 6.292767822742462158e-02 -3.988364338874816895e-01 -2.823483757674694061e-02 -1.799385547637939453e-01 1.109967306256294250e-01 3.626131638884544373e-02 1.149769797921180725e-01 -2.382424175739288330e-01 1.476193666458129883e-01 1.390634849667549133e-02 -1.262940764427185059e-01 1.230917987413704395e-03 -9.357414394617080688e-02 -3.018160760402679443e-01
-3.838818073272705078e-01 -8.175207674503326416e-02 4.695656523108482361e-02 5.141530558466911316e-02 3.124082386493682861e-01 -7.355850189924240112e-02 -2.681830525398254395e-01 -1.060127988457679749e-01 5.775532498955726624e-02 -2.496036514639854431e-02 -8.614048361778259277e-02 1.796110421419143677e-01 3.180050253868103027e-01 -1.736471652984619141e-01 -1.584438234567642212e-02 1.426724493503570557e-01 -2.672299928963184357e-02 2.225500792264938354e-01 1.913934051990509033e-01 -1.734457677230238914e-03 -2.368919700384140015e-01 3.645458444952964783e-02 -6.214286386966705322e-02 -1.873190402984619141e-01 -9.837144613265991211e-02 -1.623077541589736938e-01 -1.684666723012924194e-01 1.129897385835647583e-01 -2.379909455776214600e-01 -3.841212764382362366e-02 -7.184355519711971283e-03 -3.752291500568389893e-01
2.944003641605377197e-01 1.364243775606155396e-01 6.570582836866378784e-02 -1.283464580774307251e-01 -2.267494238913059235e-02 -1.673277318477630615e-01 -1.788676343858242035e-02 -2.096875198185443878e-02 2.062628418207168579e-01 -5.868779961019754410e-03 -2.552510797977447510e-01 2.101708799600601196e-01 1.587692350149154663e-01 -1.719571352005004883e-01 2.446334213018417358e-01 -8.161766082048416138e-02 -2.491046041250228882e-01 1.190815344452857971e-01 3.733469918370246887e-02 1.586144790053367615e-02 -1.190244629979133606e-01 -4.834662750363349915e-02 -4.926599189639091492e-02 3.090881370007991791e-02 1.560801565647125244e-01 -1.125473380088806152e-01 1.025979146361351013e-01 2.546607553958892822e-01 -3.339493274688720703e-01 1.867469847202301025e-01 -9.022235870361328125e-02 -4.547067880630493164e-01
1.063859313726425171e-01 9.751315414905548096e-02 9.654869139194488525e-02 -1.796203851699829102e-01 -1.808183640241622925e-01 2.806243300437927246e-02 -5.950232967734336853e-02 3.824017941951751709e-02 -2.266624718904495239e-01 1.257742792367935181e-01 -4.914574325084686279e-02 2.000724896788597107e-02 5.454611182212829590e-01 -3.603204190731048584e-01 3.217326998710632324e-01 -5.810043960809707642e-02 -2.070855498313903809e-01 1.399069428443908691e-01 4.953520372509956360e-02 -3.987169638276100159e-02 1.548237055540084839e-01 -4.461474344134330750e-02 -1.674572080373764038e-01 7.950253039598464966e-02 4.750602692365646362e-02 5.896550416946411133e-02 -7.994358241558074951e-02 -2.151577025651931763e-01 6.042424216866493225e-02 -5.088528618216514587e-02 -6.635677814483642578e-02 -3.145778775215148926e-01
-6.288262456655502319e-02 1.357167810201644897e-01 1.330855935811996460e-01 7.072946429252624512e-02 -2.418612539768218994e-01 6.180411577224731445e-02 -5.816803500056266785e-02 1.607962325215339661e-02 1.376647353172302246e-01 1.392046362161636353e-01 1.101044118404388428e-01 1.401532143354415894e-01 3.262062370777130127e-01 -2.472497075796127319e-01 2.525353133678436279e-01 -1.093963682651519775e-01 -1.703149825334548950e-01 1.684083640575408936e-01 1.996811926364898682e-01 -1.716180294752120972e-01 1.952583342790603638e-01 -2.471693456172943115e-01 9.253099560737609863e-02 -1.539183035492897034e-02 2.759439349174499512e-01 4.005803540349006653e-02 2.865331806242465973e-02 6.687788665294647217e-02 -1.134157478809356689e-01 1.045458391308784485e-01 -1.580334007740020752e-01 -4.572214782238006592e-01
1.133982464671134949e-01 -8.410051465034484863e-02 -2.537283301353454590e-01 9.968191385269165039e-02 -1.394747197628021240e-01 -1.847722828388214111e-01 -1.557202488183975220e-01 -2.241291701793670654e-01 -5.678431689739227295e-02 -5.992984026670455933e-02 9.234355390071868896e-02 1.503679454326629639e-01 3.809994161128997803e-01 2.818877063691616058e-02 1.403359472751617432e-01 9.678296744823455811e-02 -1.134446859359741211e-01 1.628469079732894897e-01 3.662189468741416931e-02 8.702509105205535889e-02 -2.985347807407379150e-02 -8.635812997817993164e-02 -2.376718632876873016e-02 -7.904195785522460938e-02 3.461354672908782959e-01 -3.176081478595733643e-01 -4.677671194076538086e-01 9.424405544996261597e-02 -9.157811850309371948e-02 9.326627850532531738e-02 3.818929567933082581e-02 -1.852714717388153076e-01
9.526780247688293457e-02 5.875948071479797363e-02 8.402566611766815186e-02 -3.475677594542503357e-02 -3.983239084482192993e-02 -1.902394592761993408e-01 -3.595457673072814941e-01 1.644010841846466064e-02 -6.685930490493774414e-02 -3.856186866760253906e-01 -1.585196703672409058e-01 2.211170941591262817e-01 3.123003840446472168e-01 -1.706500947475433350e-01 1.198411658406257629e-01 -2.461702674627304077e-01 -2.422892302274703979e-01 -2.902335254475474358e-04 -1.021738816052675247e-02 -1.436724048107862473e-02 3.382773101329803467e-01 7.471339404582977295e-02 -6.579834222793579102e-02 1.882375478744506836e-01 1.585663110017776489e-01 2.536152489483356476e-02 -2.435361593961715698e-01 -6.208561360836029053e-02 -8.757249265909194946e-02 2.470413297414779663e-01 -6.017234921455383301e-02 -5.488713830709457397e-02
1.734632104635238647e-01 -3.003610074520111084e-01 -1.406059600412845612e-02 1.055289581418037415e-01 -1.103583499789237976e-01 -2.093018591403961182e-01 -3.481121361255645752e-01 -2.111443877220153809e-01 5.115246400237083435e-02 -1.524246335029602051e-01 1.861396580934524536e-01 3.194221109151840210e-02 9.523002058267593384e-02 -1.891386359930038452e-01 2.059395313262939453e-01 3.835976868867874146e-02 -3.797107040882110596e-01 2.386445403099060059e-01 -4.350937157869338989e-02 -5.663666501641273499e-02 -2.190440744161605835e-01 -9.893236309289932251e-02 3.111125528812408447e-02 1.850620061159133911e-01 2.753481566905975342e-01 -1.971636414527893066e-01 -4.482195526361465454e-02 -1.279514748603105545e-02 -1.912365406751632690e-01 1.661857403814792633e-02 9.909591078758239746e-02 -1.833585798740386963e-01
2.626702189445495605e-01 5.823305342346429825e-03 9.594646096229553223e-02 -2.084869146347045898e-02 -4.011412560939788818e-01 -3.384024202823638916e-01 -1.293691247701644897e-01 1.959220692515373230e-02 1.834092736244201660e-01 -4.552612453699111938e-02 -2.711867690086364746e-01 2.862576246261596680e-01 1.376165300607681274e-01 -8.820684254169464111e-02 2.796884477138519287e-01 -1.169663816690444946e-01 -1.918602585792541504e-01 1.979809021577239037e-03 9.116515517234802246e-02 -4.155335202813148499e-02 5.785917118191719055e-02 -1.257181912660598755e-01 -1.936416923999786377e-01 3.925601392984390259e-02 2.666799724102020264e-01 8.234326541423797607e-02 8.816710859537124634e-02 -2.168068848550319672e-02 -4.875089600682258606e-02 -4.459087178111076355e-02 -1.125672236084938049e-01 -3.327689170837402344e-01
1.706793457269668579e-01 -2.216608673334121704e-01 -2.566645741462707520e-01 -6.479761004447937012e-02 -4.280287399888038635e-02 -1.896676272153854370e-01 -1.359773725271224976e-01 -1.152485460042953491e-01 -1.677702367305755615e-01 -9.879545122385025024e-02 -6.108659505844116211e-02 1.041315346956253052e-01 1.449020951986312866e-01 -1.388105750083923340e-01 9.943369776010513306e-02 9.991808980703353882e-02 -3.007172048091888428e-01 2.467132061719894409e-01 1.099468842148780823e-01 6.601411104202270508e-02 -8.022148162126541138e-02 -2.938727438449859619e-01 -1.868634670972824097e-02 1.128606423735618591e-01 3.202062845230102539e-01 -2.617982327938079834e-01 -3.520171940326690674e-01 1.168686673045158386e-01 -7.541762292385101318e-02 1.289013326168060303e-01 -1.096432656049728394e-01 -2.299256473779678345e-01
7.888637483119964600e-02 1.413233429193496704e-01 1.382009983062744141e-01 -2.592776417732238770e-01 -2.817494571208953857e-01 7.857221178710460663e-03 -4.373349845409393311e-01 1.165321543812751770e-01 7.559444755315780640e-02 1.997519843280315399e-02 -2.797437831759452820e-02 -1.280302405357360840e-01 3.397239372134208679e-02 -3.302488103508949280e-02 1.956143379211425781e-01 -1.696306318044662476e-01 -3.550442755222320557e-01 1.997923851013183594e-02 1.964619010686874390e-01 2.337209582328796387e-01 3.594737499952316284e-02 -4.499669186770915985e-03 -1.662963330745697021e-01 1.546350587159395218e-02 8.160471916198730469e-02 -1.891795098781585693e-01 -1.360145360231399536e-01 2.548856846988201141e-02 -1.941044032573699951e-01 -5.813014227896928787e-03 -1.615605354309082031e-01 -3.692259192466735840e-01
-1.480355411767959595e-01 5.900003015995025635e-02 2.255529314279556274e-01 -5.521312355995178223e-03 -2.168801426887512207e-01 8.296834304928779602e-03 -1.128206029534339905e-01 -2.211293131113052368e-01 -6.998352706432342529e-02 -1.353407800197601318e-01 -3.150273561477661133e-01 9.709938615560531616e-02 1.886875182390213013e-01 1.756007820367813110e-01 4.363167583942413330e-01 -1.469281166791915894e-01 -2.425151765346527100e-01 1.743901818990707397e-01 1.635645776987075806e-01 4.017334803938865662e-02 -4.264587536454200745e-02 2.680752575397491455e-01 -4.707216098904609680e-02 1.606270670890808105e-01 2.750061154365539551e-01 -2.062576077878475189e-02 3.054341487586498260e-02 1.210267692804336548e-01 4.848707094788551331e-02 -7.558169215917587280e-02 3.626221418380737305e-02 -2.904787957668304443e-01
1.184865161776542664e-01 -1.065379232168197632e-01 -2.851205468177795410e-01 1.362348049879074097e-01 -4.264434333890676498e-03 -2.589303553104400635e-01 -3.581884801387786865e-01 -1.427049636840820312e-01 -7.186875492334365845e-02 -3.357005119323730469e-02 7.177385687828063965e-02 1.742856353521347046e-01 3.720501661300659180e-01 5.656729266047477722e-02 1.257315576076507568e-01 -9.587975591421127319e-02 -5.655657872557640076e-02 6.153167411684989929e-02 8.593788743019104004e-02 1.027610152959823608e-01 -1.059787571430206299e-01 -1.647931039333343506e-01 -1.336987782269716263e-02 3.725915402173995972e-02 2.340573519468307495e-01 -3.480565845966339111e-01 -3.440559506416320801e-01 1.645822077989578247e-01 -1.646394431591033936e-01 2.649051882326602936e-02 -1.136927958577871323e-02 -1.907305866479873657e-01
1.549851000308990479e-01 1.042325571179389954e-01 1.642984338104724884e-02 -1.254957914352416992e-01 8.899614959955215454e-02 -1.336283534765243530e-01 1.306659169495105743e-02 -1.779306977987289429e-01 2.875925227999687195e-02 1.090674474835395813e-01 -1.115955933928489685e-01 1.038883328437805176e-01 2.927449345588684082e-01 -1.430021524429321289e-01 2.243129462003707886e-01 -7.434683386236429214e-03 3.414658829569816589e-02 -2.375825047492980957e-01 2.139043658971786499e-01 5.476292222738265991e-03 3.011388480663299561e-01 -1.855724118649959564e-02 1.922461949288845062e-02 -8.524555712938308716e-02 2.963688373565673828e-01 1.519535034894943237e-01 -1.138103231787681580e-01 2.533418536186218262e-01 -1.086434423923492432e-01 3.031746149063110352e-01 8.591691404581069946e-02 -4.447227418422698975e-01
6.898633390665054321e-02 1.060946285724639893e-01 8.220755308866500854e-02 1.059271916747093201e-01 -1.117859333753585815e-01 -3.751913830637931824e-02 -2.121571153402328491e-01 -2.058929055929183960e-01 1.834639310836791992e-01 1.551444232463836670e-01 -1.426630020141601562e-01 8.146979659795761108e-02 2.430722713470458984e-01 -3.827587068080902100e-01 1.947667598724365234e-01 5.252425372600555420e-02 -2.106569409370422363e-01 7.448961585760116577e-02 1.296518892049789429e-01 -5.158986523747444153e-02 2.986468374729156494e-01 -1.838730126619338989e-01 7.437575608491897583e-02 -1.551424264907836914e-01 1.762707233428955078e-01 7.604179438203573227e-03 1.102985143661499023e-01 9.479089826345443726e-02 -2.665737569332122803e-01 4.701767861843109131e-02 -2.023745328187942505e-01 -3.810450136661529541e-01
8.261079341173171997e-02 5.624501779675483704e-02 9.505318105220794678e-02 -2.435705959796905518e-01 -1.338009834289550781e-01 -1.952392607927322388e-01 -3.327178657054901123e-01 1.244426146149635315e-01 2.516324520111083984e-01 -2.499218583106994629e-01 -2.408621013164520264e-01 3.121718466281890869e-01 1.550900489091873169e-01 -6.877736747264862061e-02 1.739993393421173096e-01 -1.587189920246601105e-02 -2.032076120376586914e-01 1.249994244426488876e-02 1.896728426218032837e-01 -9.302873164415359497e-02 1.122981980443000793e-01 -7.191291451454162598e-02 -3.696073591709136963e-02 1.643658876419067383e-01 1.250838190317153931e-01 1.143161803483963013e-01 -1.109606698155403137e-01 -1.650915443897247314e-01 2.169357240200042725e-01 -1.066714823246002197e-01 4.594659898430109024e-03 -3.740302920341491699e-01
-4.350698739290237427e-02 -2.297729849815368652e-01 -3.952083364129066467e-02 -1.246520429849624634e-01 -1.309570223093032837e-01 -2.716360688209533691e-01 -1.817993670701980591e-01 -7.850801944732666016e-02 -1.604815572500228882e-01 -2.770807221531867981e-02 -1.298797279596328735e-01 2.598179280757904053e-01 -1.880708336830139160e-01 9.015750139951705933e-02 9.424883872270584106e-02 -5.991990119218826294e-02 -3.967856168746948242e-01 3.384347632527351379e-02 1.854870319366455078e-01 -1.677814275026321411e-01 7.631877064704895020e-02 1.115505471825599670e-01 -1.270761042833328247e-01 1.456204336136579514e-02 3.628990650177001953e-01 -1.522523760795593262e-01 -2.544525861740112305e-01 1.033587828278541565e-01 9.165744483470916748e-02 1.412410736083984375e-01 -7.687878329306840897e-03 -3.416270911693572998e-01
4.189819395542144775e-01 3.682072460651397705e-02 8.015455305576324463e-02 2.074773460626602173e-01 -5.869413912296295166e-02 6.917171180248260498e-02 -2.191446870565414429e-01 -1.924333125352859497e-01 1.798706352710723877e-01 1.354083567857742310e-01 -2.508055046200752258e-02 1.414326727390289307e-01 1.117603033781051636e-01 9.205360896885395050e-03 2.426610291004180908e-01 -1.446515619754791260e-01 -8.311191201210021973e-02 -1.959852129220962524e-02 -1.175021007657051086e-01 -6.870421022176742554e-02 1.017687004059553146e-02 -2.318255454301834106e-01 -1.285594329237937927e-02 -2.723894119262695312e-01 9.135138243436813354e-02 -3.473888710141181946e-02 -2.900712490081787109e-01 -6.320094317197799683e-02 -8.873665332794189453e-02 6.949608027935028076e-02 -2.833983898162841797e-01 -4.146139323711395264e-01
-3.585265576839447021e-02 -1.485811918973922729e-01 1.029697805643081665e-01 -1.482561677694320679e-01 8.861318230628967285e-02 -1.659622788429260254e-01 -2.371968030929565430e-01 -1.222195401787757874e-01 -1.009481623768806458e-01 1.188122183084487915e-01 -2.569898962974548340e-01 2.774884700775146484e-01 -9.695650637149810791e-02 2.238261997699737549e-01 4.108930751681327820e-02 -1.518791317939758301e-01 -4.622957110404968262e-01 2.470453642308712006e-02 6.353440135717391968e-02 -2.129509747028350830e-01 -3.817771747708320618e-02 2.882476896047592163e-02 -1.001319065690040588e-01 -1.396562997251749039e-02 2.640338540077209473e-01 -1.312854290008544922e-01 -2.781017720699310303e-01 7.944341003894805908e-02 7.219419628381729126e-02 1.340484470129013062e-01 1.579534076154232025e-02 -3.400007486343383789e-01
-2.841979563236236572e-01 -2.540760114789009094e-02 -2.435347065329551697e-02 2.150714630261063576e-03 2.773884832859039307e-01 2.091963216662406921e-02 -1.134223118424415588e-01 -4.569653049111366272e-02 1.666953414678573608e-02 -1.253879666328430176e-01 1.224723295308649540e-03 3.766758739948272705e-01 4.490002393722534180e-01 -1.298176348209381104e-01 1.949239522218704224e-01 -2.860489115118980408e-02 8.446175605058670044e-03 4.224307462573051453e-02 1.689967513084411621e-01 -4.120695590972900391e-01 -1.596061438322067261e-01 -6.816668063402175903e-02 7.127341628074645996e-02 -1.754440516233444214e-01 7.034071534872055054e-02 -5.872534587979316711e-03 -2.366679608821868896e-01 -1.030025631189346313e-01 -7.833032310009002686e-02 7.722143083810806274e-02 1.686288118362426758e-01 -1.793416291475296021e-01
1.147758886218070984e-01 -9.748348593711853027e-02 3.688081353902816772e-02 1.680737286806106567e-01 -6.712802499532699585e-02 8.802521042525768280e-03 -1.376774758100509644e-01 -1.571729481220245361e-01 8.823309093713760376e-02 2.051779925823211670e-01 3.826289623975753784e-02 2.711541950702667236e-01 1.940485835075378418e-01 -2.426482886075973511e-01 3.087031543254852295e-01 -2.686704695224761963e-01 -1.336105018854141235e-01 -9.294909983873367310e-02 1.619594842195510864e-01 7.076446712017059326e-02 8.431351929903030396e-02 3.726034238934516907e-02 -3.544424772262573242e-01 1.382379531860351562e-01 -1.029832381755113602e-02 -2.058206498622894287e-01 -9.570625424385070801e-02 9.672681242227554321e-02 2.466196380555629730e-02 1.987593173980712891e-01 -1.053377464413642883e-01 -4.329279363155364990e-01
-5.453715473413467407e-02 1.191765591502189636e-01 9.867548942565917969e-02 2.461105734109878540e-01 1.668120771646499634e-01 1.446093618869781494e-02 -3.212391138076782227e-01 -1.658982485532760620e-01 -3.307441249489784241e-02 1.173830311745405197e-02 4.960856214165687561e-02 -6.425157655030488968e-03 2.837339341640472412e-01 2.489431202411651611e-02 2.803337872028350830e-01 -2.657962739467620850e-01 -2.104657590389251709e-01 -5.393823981285095215e-02 1.791411936283111572e-01 -2.070570439100265503e-01 -2.368423342704772949e-02 6.660842895507812500e-02 -1.352021843194961548e-01 2.903516292572021484e-01 -8.329688757658004761e-02 -4.700499400496482849e-02 -3.617675006389617920e-01 -1.799000427126884460e-02 -2.784230932593345642e-02 4.460196942090988159e-02 -3.170020580291748047e-01 -2.152143865823745728e-01
-3.052756004035472870e-02 6.757757067680358887e-02 2.243604809045791626e-01 -1.689928919076919556e-01 4.219816625118255615e-02 -9.186942130327224731e-02 -2.214034497737884521e-01 1.094591543078422546e-01 5.508435145020484924e-02 -3.576830327510833740e-01 -2.653765976428985596e-01 4.039233922958374023e-02 2.075532674789428711e-01 5.735441297292709351e-02 5.322203040122985840e-02 -8.624344319105148315e-02 -1.590130776166915894e-01 6.953641027212142944e-02 -4.225998744368553162e-02 -2.295852601528167725e-01 1.868677437305450439e-01 -2.267923057079315186e-01 -3.556838929653167725e-01 2.879525162279605865e-02 -5.021004006266593933e-02 -6.393749266862869263e-02 -1.271333396434783936e-01 1.376656889915466309e-01 1.269482970237731934e-01 4.294365644454956055e-03 -7.296938449144363403e-02 -4.724664986133575439e-01
2.775225043296813965e-01 -5.070541054010391235e-02 -1.322761829942464828e-02 2.481084316968917847e-01 -6.654696539044380188e-03 8.720228075981140137e-02 -1.160058230161666870e-01 4.330712184309959412e-02 4.531083628535270691e-02 -3.270707279443740845e-02 -6.722796708345413208e-02 2.374618351459503174e-01 2.213750630617141724e-01 -1.221919581294059753e-01 4.529854059219360352e-01 1.502214092761278152e-02 -2.140208519995212555e-02 -1.232759188860654831e-02 6.253756582736968994e-02 3.467521443963050842e-02 3.937265649437904358e-02 -7.850274443626403809e-02 -3.313849270343780518e-01 6.482784450054168701e-02 1.027862355113029480e-01 -1.072357296943664551e-01 8.457162976264953613e-02 1.606696546077728271e-01 -1.778770051896572113e-02 2.140280008316040039e-01 -1.537221819162368774e-01 -5.000648498535156250e-01
1.473202556371688843e-01 -1.108325719833374023e-01 -3.504318296909332275e-01 8.277664333581924438e-02 -1.921232044696807861e-02 -2.861118912696838379e-01 -1.964681595563888550e-01 -1.662083566188812256e-01 -1.696758121252059937e-01 -9.372660517692565918e-02 -3.681365028023719788e-02 6.384509056806564331e-02 2.517118752002716064e-01 -2.350678294897079468e-02 1.146612390875816345e-01 1.749744117259979248e-01 -2.877520024776458740e-01 -3.125516325235366821e-02 5.866343155503273010e-02 1.310322433710098267e-01 -5.640827119350433350e-02 1.472401153296232224e-02 3.196968883275985718e-02 5.762561038136482239e-02 2.542733550071716309e-01 -3.714326620101928711e-01 -3.204646110534667969e-01 3.004718124866485596e-01 -2.111451141536235809e-02 5.403419956564903259e-02 7.583836466073989868e-02 -1.427523493766784668e-01
7.516301423311233521e-02 -8.153159171342849731e-02 -2.880901396274566650e-01 1.124260798096656799e-01 -1.196653097867965698e-01 -1.094603762030601501e-01 -2.010158896446228027e-01 -1.959167718887329102e-01 -4.267618805170059204e-02 -1.577977389097213745e-01 8.437234163284301758e-02 1.352798789739608765e-01 4.366939365863800049e-01 -3.613294288516044617e-02 1.080609299242496490e-02 2.908289618790149689e-02 -1.477454006671905518e-01 2.121901139616966248e-02 1.862572729587554932e-01 9.157027304172515869e-02 -1.202418953180313110e-01 -8.188904076814651489e-02 4.516290500760078430e-02 7.824235595762729645e-03 3.864434957504272461e-01 -3.822630345821380615e-01 -2.913349568843841553e-01 8.325065672397613525e-02 -1.149138063192367554e-01 3.147364407777786255e-02 -3.764674440026283264e-02 -2.244124561548233032e-01
9.829650074243545532e-02 9.237728267908096313e-02 5.399978160858154297e-02 9.265968948602676392e-02 -2.169820666313171387e-01 -9.693718701601028442e-02 -3.476948142051696777e-01 1.901353448629379272e-01 -1.575143449008464813e-02 -3.468000590801239014e-01 -2.653293609619140625e-01 2.596517801284790039e-01 2.540731728076934814e-01 -1.307831853628158569e-01 9.925874322652816772e-02 -1.101755052804946899e-01 -1.263810694217681885e-01 -1.527629233896732330e-02 1.607142686843872070e-01 -2.358619272708892822e-01 1.534157842397689819e-01 -1.920208632946014404e-01 -9.735561162233352661e-02 8.535777032375335693e-02 1.392186284065246582e-01 1.012901440262794495e-01 -3.762215971946716309e-01 -6.134257838129997253e-02 -8.409690856933593750e-02 -1.285762190818786621e-01 1.395891513675451279e-02 -1.456424146890640259e-01
4.467571154236793518e-02 -3.539617061614990234e-01 -2.794532179832458496e-01 1.102564781904220581e-01 8.299007266759872437e-02 -2.283807396888732910e-01 -2.497818768024444580e-01 -2.150637507438659668e-01 -9.603866189718246460e-02 3.374535217881202698e-02 1.942832171916961670e-01 1.824990361928939819e-01 3.046684563159942627e-01 -2.332124710083007812e-01 2.254287749528884888e-01 -1.306105256080627441e-01 -1.754355728626251221e-01 2.470262497663497925e-01 -1.445771288126707077e-02 -1.487427297979593277e-02 -1.021144315600395203e-01 -6.311915349215269089e-03 1.677734106779098511e-01 -1.040954664349555969e-01 1.710873842239379883e-01 -8.795016258955001831e-02 4.265383630990982056e-02 4.835477843880653381e-02 -2.908909320831298828e-02 1.673049181699752808e-01 3.139540925621986389e-02 -3.249715268611907959e-01
-4.902635887265205383e-02 6.030407175421714783e-02 1.417677849531173706e-01 1.132707148790359497e-01 -4.148372262716293335e-02 3.567583262920379639e-01 -2.107969820499420166e-01 -1.042298302054405212e-01 -8.140101283788681030e-02 -1.312906742095947266e-01 -3.269341886043548584e-01 2.124727815389633179e-01 1.902516037225723267e-01 -7.927196472883224487e-02 1.776091605424880981e-01 -1.948601156473159790e-01 -5.739344283938407898e-02 2.548352256417274475e-02 2.064114809036254883e-01 -8.623947203159332275e-02 2.721539139747619629e-02 1.217150986194610596e-01 4.200488328933715820e-02 -5.155234038829803467e-02 2.420177608728408813e-01 -1.300108283758163452e-01 -2.521494030952453613e-01 5.906399711966514587e-02 8.386282622814178467e-02 -2.928068041801452637e-01 -2.327643781900405884e-01 -3.541057705879211426e-01
-6.322621554136276245e-02 -5.876692011952400208e-03 2.759076356887817383e-01 -2.762275636196136475e-01 -9.009787440299987793e-02 2.290770262479782104e-01 -1.998976916074752808e-01 -1.775585929863154888e-03 -1.480156183242797852e-01 -7.145469635725021362e-02 -4.124224483966827393e-01 4.577143583446741104e-03 1.116221025586128235e-01 -2.231430262327194214e-01 2.982074022293090820e-01 -2.384110540151596069e-01 -2.458777427673339844e-01 -1.507260650396347046e-01 8.990932255983352661e-02 -1.064192280173301697e-01 -6.820609996793791652e-05 -6.523213535547256470e-02 -1.704340055584907532e-02 9.264302998781204224e-02 3.080964088439941406e-01 -1.004359573125839233e-01 -2.221067249774932861e-01 4.686957225203514099e-02 2.387710474431514740e-02 8.684729039669036865e-02 -9.359504282474517822e-02 -2.207142710685729980e-01
1.940999329090118408e-01 -1.770029962062835693e-01 -2.791206240653991699e-01 -9.045536071062088013e-02 3.310694592073559761e-03 -3.304775655269622803e-01 -3.301857709884643555e-01 -1.313937008380889893e-01 8.205319195985794067e-02 -4.951639473438262939e-02 2.059444598853588104e-02 1.349910199642181396e-01 3.329624533653259277e-01 -3.447227925062179565e-02 1.304789930582046509e-01 8.408985286951065063e-02 -1.431375890970230103e-01 1.119776591658592224e-01 2.351337112486362457e-02 6.655494123697280884e-02 -7.484938949346542358e-03 -2.175678759813308716e-01 -2.994361519813537598e-02 5.403961613774299622e-02 3.182819187641143799e-01 -3.339298069477081299e-01 -2.248817980289459229e-01 1.009140089154243469e-01 -1.074576601386070251e-01 1.256495267152786255e-01 7.053251564502716064e-02 -2.243110984563827515e-01
-3.354399651288986206e-02 4.631851613521575928e-02 2.119405716657638550e-01 -3.795672208070755005e-02 -1.747554540634155273e-01 -2.104131728410720825e-01 -9.752219915390014648e-02 -1.610862612724304199e-01 -6.703148037195205688e-02 -5.190946906805038452e-02 -1.342009454965591431e-01 -9.315622597932815552e-02 1.857823878526687622e-01 4.851711913943290710e-02 1.318194121122360229e-01 -2.547463178634643555e-01 -2.907390892505645752e-01 -5.133095383644104004e-02 1.728820055723190308e-01 4.584427922964096069e-02 2.797852158546447754e-01 6.578464806079864502e-02 1.453286111354827881e-01 -9.928372502326965332e-02 4.363632947206497192e-02 9.409797936677932739e-02 -2.429657727479934692e-01 4.262399375438690186e-01 -2.015796303749084473e-01 3.039100170135498047e-01 -7.461986690759658813e-02 -2.535868585109710693e-01
7.035709172487258911e-02 -1.959182322025299072e-01 -2.421490550041198730e-01 6.923446059226989746e-02 8.074173703789710999e-03 -1.916888803243637085e-01 -3.399323821067810059e-01 -2.060431689023971558e-01 4.758484289050102234e-02 8.810048550367355347e-02 -4.287832230329513550e-02 -1.507120952010154724e-02 2.619562447071075439e-01 -6.565637886524200439e-02 -7.602041959762573242e-02 8.105842769145965576e-02 -2.787091732025146484e-01 3.428958654403686523e-01 1.191963329911231995e-01 2.002006024122238159e-01 -2.538243122398853302e-02 -1.143108531832695007e-01 6.229402497410774231e-02 -8.188805729150772095e-02 3.259490132331848145e-01 -2.899131476879119873e-01 -1.837571859359741211e-01 1.255462020635604858e-01 -7.860635221004486084e-02 -4.151799902319908142e-02 -4.926719143986701965e-02 -2.775842845439910889e-01
-3.148829042911529541e-01 1.375761777162551880e-01 -2.804331947118043900e-03 5.669270828366279602e-02 1.961025893688201904e-01 1.070582419633865356e-01 -1.830833405256271362e-01 4.571569710969924927e-02 3.601019084453582764e-02 -6.743866950273513794e-02 4.329106211662292480e-02 1.475085318088531494e-01 2.902259528636932373e-01 1.293665021657943726e-01 3.229683935642242432e-01 -1.128736808896064758e-01 -2.990158498287200928e-01 1.477067619562149048e-01 1.103657633066177368e-01 -2.896507978439331055e-01 -9.359385818243026733e-03 -7.586541026830673218e-02 -1.010882034897804260e-01 1.522505134344100952e-01 9.510640986263751984e-03 -2.450749129056930542e-01 -2.964763939380645752e-01 3.512340784072875977e-02 9.425173699855804443e-02 1.537395268678665161e-01 -3.134881854057312012e-01 -1.380318999290466309e-01
1.711049675941467285e-01 -2.685041725635528564e-01 -8.035090565681457520e-02 -2.942058723419904709e-03 6.031871587038040161e-02 -1.375727057456970215e-01 -1.388606876134872437e-01 -3.996499478816986084e-01 -6.420101970434188843e-02 -4.564252495765686035e-02 5.806602910161018372e-02 3.856252133846282959e-02 3.172251284122467041e-01 -1.663461476564407349e-01 1.542838364839553833e-01 8.479715138673782349e-02 -1.809719800949096680e-01 1.796017885208129883e-01 2.113618850708007812e-01 -5.536093376576900482e-04 -1.052352711558341980e-01 -1.606366187334060669e-01 -9.793913364410400391e-02 1.313394159078598022e-01 2.270729541778564453e-01 -3.755441904067993164e-01 -8.533273637294769287e-02 1.189870238304138184e-01 -1.671804785728454590e-01 1.767238825559616089e-01 1.404269132763147354e-02 -2.709626257419586182e-01
2.417716681957244873e-01 -2.010841816663742065e-01 1.428912300616502762e-02 -9.838994592428207397e-02 -2.201906964182853699e-02 -1.687672138214111328e-01 -2.449266761541366577e-01 1.456933617591857910e-01 2.873191237449645996e-01 6.466143578290939331e-02 8.457475341856479645e-03 9.502468258142471313e-02 1.280823051929473877e-01 -3.323699906468391418e-02 1.406102031469345093e-01 2.931857481598854065e-02 -2.977777421474456787e-01 3.506487607955932617e-01 -2.368321269750595093e-02 -1.731408573687076569e-02 1.354719549417495728e-01 -1.158876791596412659e-01 -3.245032578706741333e-02 1.805977523326873779e-01 3.564135134220123291e-01 -3.618599176406860352e-01 -1.809080876410007477e-02 9.215525537729263306e-02 1.811609417200088501e-01 -1.246682256460189819e-01 1.851065605878829956e-01 -1.403992027044296265e-01
2.159798592329025269e-01 -1.567839086055755615e-02 -8.503483235836029053e-02 3.117910325527191162e-01 2.037447877228260040e-02 -7.170341163873672485e-02 -1.884829252958297729e-01 -2.389328554272651672e-03 2.028428316116333008e-01 1.405100971460342407e-01 -8.658869564533233643e-02 2.864571213722229004e-01 2.360138595104217529e-01 -2.018106579780578613e-01 3.330637216567993164e-01 -1.018250882625579834e-01 -4.963300004601478577e-02 9.281254606321454048e-04 1.966789811849594116e-01 1.171043068170547485e-01 -3.700350224971771240e-02 -2.302364110946655273e-01 -2.447488903999328613e-01 -8.827555924654006958e-02 7.096172124147415161e-02 -1.713855005800724030e-02 -2.052475139498710632e-02 7.810419052839279175e-02 1.913042217493057251e-01 1.332418024539947510e-01 2.567432820796966553e-02 -4.422750174999237061e-01
1.675038188695907593e-01 4.139619320631027222e-02 4.646720737218856812e-02 2.777691483497619629e-01 -2.307422459125518799e-02 1.209962666034698486e-01 -1.616734117269515991e-01 3.444404527544975281e-02 1.689116805791854858e-01 1.803921908140182495e-01 -2.411245405673980713e-01 2.083997279405593872e-01 2.739450037479400635e-01 -2.171431481838226318e-01 2.285642027854919434e-01 -2.099121361970901489e-01 -5.853332579135894775e-02 6.063968688249588013e-02 1.038356497883796692e-01 1.072393655776977539e-01 9.050570428371429443e-02 -1.341766864061355591e-01 -2.749696969985961914e-01 6.197511032223701477e-02 2.413802444934844971e-01 -1.338635012507438660e-02 -1.145314201712608337e-01 5.961216986179351807e-02 1.097563356161117554e-01 3.397324681282043457e-02 -3.634370118379592896e-02 -4.925498366355895996e-01
1.649325489997863770e-01 -1.319784671068191528e-01 -2.427717298269271851e-01 5.596869811415672302e-02 -1.866057366132736206e-01 -2.605818808078765869e-01 -2.989619672298431396e-01 -1.596919000148773193e-01 1.148631796240806580e-02 9.530217200517654419e-02 8.348311483860015869e-02 6.979742646217346191e-02 3.648705482482910156e-01 -7.008156925439834595e-02 1.714049130678176880e-01 6.840408593416213989e-02 -1.443702429533004761e-01 9.117803722620010376e-02 5.319584533572196960e-02 2.925197593867778778e-02 -1.149174049496650696e-01 -1.604216098785400391e-01 1.191853806376457214e-01 2.368526533246040344e-02 3.728499114513397217e-01 -2.197212874889373779e-01 -3.269218206405639648e-01 1.070478409528732300e-01 -1.677680313587188721e-01 1.841868162155151367e-01 6.971990317106246948e-02 -1.530859917402267456e-01
-9.885911643505096436e-02 2.664064168930053711e-01 1.272801011800765991e-01 -1.598200052976608276e-01 1.566526740789413452e-01 -7.568913698196411133e-02 -3.268164694309234619e-01 -5.236726254224777222e-02 2.357654087245464325e-02 7.152700796723365784e-03 -3.738351911306381226e-02 1.975473575294017792e-02 -5.407174304127693176e-02 -8.835748583078384399e-02 2.062938660383224487e-01 4.063778817653656006e-01 -3.256959915161132812e-01 1.940844208002090454e-01 1.653577834367752075e-01 -1.800938248634338379e-01 -1.080937609076499939e-01 -1.392534375190734863e-02 1.112705618143081665e-01 -1.750982552766799927e-01 3.839573562145233154e-01 -1.178122535347938538e-01 -1.109280064702033997e-01 5.435742437839508057e-02 4.248351231217384338e-02 5.878510884940624237e-03 9.922985918819904327e-03 -2.827064990997314453e-01
3.252458572387695312e-02 8.450753986835479736e-02 1.003479212522506714e-01 2.249381504952907562e-02 -7.254391163587570190e-02 6.443739682435989380e-02 -1.502798199653625488e-01 1.161424294114112854e-01 -4.216859489679336548e-02 1.953859478235244751e-01 -3.835228085517883301e-01 3.004488646984100342e-01 6.700149178504943848e-02 -2.649556398391723633e-01 3.850876092910766602e-01 -2.677216827869415283e-01 -6.980662047863006592e-02 1.380950957536697388e-01 9.897596389055252075e-02 -1.998258978128433228e-01 2.151205986738204956e-01 -8.937418460845947266e-02 2.911955676972866058e-02 -2.506028162315487862e-03 9.147051721811294556e-02 -2.284979214891791344e-03 -2.663920521736145020e-01 2.418510168790817261e-01 -9.663756191730499268e-02 -3.198714181780815125e-02 4.144935309886932373e-02 -2.916645109653472900e-01
-8.051708340644836426e-02 -1.283276677131652832e-01 2.198420464992523193e-01 -2.660436928272247314e-01 8.428961783647537231e-02 -2.510686814785003662e-01 -2.508546411991119385e-01 7.040970772504806519e-02 -2.029858380556106567e-01 4.142045229673385620e-02 2.499146154150366783e-03 2.410582304000854492e-01 2.557242847979068756e-02 9.503239393234252930e-02 8.717946708202362061e-02 -1.885630786418914795e-01 -3.045672476291656494e-01 9.128820151090621948e-02 3.255089819431304932e-01 -9.829193353652954102e-02 6.583331525325775146e-02 1.143855974078178406e-02 -1.092216372489929199e-01 1.526500880718231201e-01 4.098668992519378662e-01 -9.184683859348297119e-02 -2.072406411170959473e-01 1.068261265754699707e-01 -4.712901636958122253e-02 1.867036968469619751e-01 2.663580700755119324e-02 -2.026159614324569702e-01
-1.434663683176040649e-01 -3.380618616938591003e-02 9.213431179523468018e-02 -7.842653989791870117e-02 1.089799255132675171e-01 -1.158222779631614685e-01 3.329940140247344971e-02 -6.059657409787178040e-02 -1.870327889919281006e-01 1.124823167920112610e-01 1.443339735269546509e-01 -5.225497111678123474e-02 4.969952404499053955e-01 -1.362254321575164795e-01 6.943377852439880371e-02 -4.015228524804115295e-02 -1.439218819141387939e-01 -2.097606062889099121e-01 2.869296967983245850e-01 -1.720805615186691284e-01 -2.865851670503616333e-02 7.316523045301437378e-02 -2.144692093133926392e-01 2.448592185974121094e-01 1.379802823066711426e-01 -5.786761268973350525e-02 -4.028601050376892090e-01 6.923993676900863647e-02 9.624776989221572876e-02 1.133392602205276489e-01 -1.962745003402233124e-02 -2.993632853031158447e-01
2.787438929080963135e-01 -3.749159276485443115e-01 -2.742637880146503448e-02 5.146868154406547546e-02 1.633314043283462524e-02 -3.564755618572235107e-01 -2.394737452268600464e-01 -1.356162875890731812e-01 7.649153936654329300e-03 -4.481153190135955811e-02 1.972039192914962769e-01 1.130081620067358017e-02 2.121949940919876099e-01 -1.632475405931472778e-01 2.212823927402496338e-01 -3.789762407541275024e-02 -4.824207723140716553e-02 7.218590937554836273e-03 -4.228900745511054993e-02 -7.572321593761444092e-02 -2.021093219518661499e-01 -4.487106576561927795e-02 6.073679774999618530e-02 8.758978918194770813e-03 2.829193174839019775e-01 -7.019479572772979736e-02 -1.807609796524047852e-01 1.618416160345077515e-01 -2.927997410297393799e-01 1.248938664793968201e-01 2.778638526797294617e-02 -3.310984969139099121e-01
-1.423432230949401855e-01 -1.498005688190460205e-01 6.423560529947280884e-02 -2.452658675611019135e-02 -1.599731147289276123e-01 -2.540163993835449219e-01 -1.082963272929191589e-01 -9.022078663110733032e-02 -1.102333143353462219e-01 -1.448304299265146255e-02 -2.003001570701599121e-01 1.424089521169662476e-01 2.653182484209537506e-02 -2.299443334341049194e-01 4.605787098407745361e-01 -3.155472502112388611e-02 -9.590377658605575562e-02 3.446649909019470215e-01 2.553922869265079498e-02 3.489536792039871216e-02 2.584909200668334961e-01 -6.725582480430603027e-02 -1.163870766758918762e-01 1.852943375706672668e-02 8.918417990207672119e-02 1.007520221173763275e-02 -3.586819767951965332e-01 3.373348712921142578e-01 8.565721660852432251e-02 1.433451101183891296e-02 1.390511840581893921e-01 -1.031804382801055908e-01
-1.077115535736083984e-01 3.981118276715278625e-02 1.306181252002716064e-01 3.103907704353332520e-01 -1.815118193626403809e-01 -1.318144500255584717e-01 2.497908845543861389e-02 5.840488895773887634e-02 1.308835744857788086e-01 1.666764616966247559e-01 6.737469136714935303e-02 1.544939726591110229e-01 4.847293198108673096e-01 -1.076350212097167969e-01 3.350108861923217773e-02 2.303171157836914062e-01 -3.045748174190521240e-01 -6.130399182438850403e-02 -5.043679103255271912e-02 -2.039816975593566895e-01 1.317067146301269531e-01 -2.990795671939849854e-01 -1.369500905275344849e-02 -6.643089652061462402e-02 2.835817821323871613e-02 -1.655570119619369507e-01 -1.761455386877059937e-01 -1.658500134944915771e-01 -2.095425873994827271e-01 6.220453605055809021e-02 1.305921673774719238e-01 -2.033886015415191650e-01
1.797036677598953247e-01 -5.326698347926139832e-02 -1.255108881741762161e-02 2.989932000637054443e-01 -1.795653551816940308e-01 1.405870318412780762e-01 -1.307287067174911499e-01 -1.346586346626281738e-01 1.736312657594680786e-01 9.841553121805191040e-02 -5.637125298380851746e-02 2.612527012825012207e-01 2.082311958074569702e-01 -2.476590573787689209e-01 3.418821096420288086e-01 -1.465968936681747437e-01 -1.556250154972076416e-01 5.833807587623596191e-02 2.365850657224655151e-02 1.560627967119216919e-01 5.262417718768119812e-03 -2.196058034896850586e-01 -1.685894131660461426e-01 9.055324643850326538e-02 9.650802612304687500e-02 -5.408982187509536743e-02 -1.468341350555419922e-01 1.399611234664916992e-01 1.675430685281753540e-01 1.315936297178268433e-01 2.584799006581306458e-02 -4.437237977981567383e-01
-1.759787201881408691e-01 -2.103497982025146484e-01 -1.772962212562561035e-01 1.126039586961269379e-02 -1.884399056434631348e-01 -3.187582790851593018e-01 -2.726282477378845215e-01 2.075913175940513611e-02 -1.765736788511276245e-01 -1.908395886421203613e-01 -9.142740070819854736e-02 1.472524702548980713e-01 4.633519425988197327e-02 2.754505723714828491e-02 1.343690752983093262e-01 1.179824024438858032e-01 -2.676758468151092529e-01 9.626007080078125000e-02 3.155846893787384033e-02 2.174750156700611115e-02 -1.935850679874420166e-01 -1.490717828273773193e-01 -1.148052737116813660e-01 5.565712973475456238e-02 1.574027389287948608e-01 -4.713582396507263184e-01 -9.657699614763259888e-02 1.443008035421371460e-01 6.932985782623291016e-02 -5.538651719689369202e-02 1.729574985802173615e-02 -3.243314027786254883e-01
3.291116654872894287e-01 6.243752688169479370e-02 4.565680623054504395e-01 9.766949713230133057e-02 -1.757090562023222446e-03 3.394966572523117065e-02 2.625627210363745689e-03 -3.157530352473258972e-02 2.259845472872257233e-02 3.324311673641204834e-01 -7.874725013971328735e-02 -5.135067738592624664e-03 2.039162367582321167e-01 -1.273884177207946777e-01 1.778333932161331177e-01 -1.289481222629547119e-01 -2.006227076053619385e-01 -8.651839196681976318e-02 1.603459864854812622e-01 1.011129543185234070e-01 -2.169518619775772095e-01 -5.986955016851425171e-02 3.988204151391983032e-02 -2.282055467367172241e-01 2.363723665475845337e-01 -8.759058266878128052e-02 -3.434370160102844238e-01 6.718488037586212158e-02 -2.143325507640838623e-01 1.492720749229192734e-02 -2.389634028077125549e-02 -1.536017060279846191e-01
2.817824780941009521e-01 -3.120348155498504639e-01 -5.247989296913146973e-02 -1.486294120550155640e-01 6.394061446189880371e-02 7.216502563096582890e-04 -1.104546058923006058e-02 -8.314377069473266602e-02 1.875410676002502441e-01 -8.748425543308258057e-02 8.050063997507095337e-02 1.223585307598114014e-01 1.812360733747482300e-01 1.449188869446516037e-02 7.487436383962631226e-02 -1.715547889471054077e-01 -2.956216633319854736e-01 2.473448961973190308e-01 1.646290868520736694e-01 4.415794834494590759e-02 6.477903574705123901e-02 1.119141355156898499e-01 -6.984265148639678955e-02 9.635718166828155518e-02 3.370343446731567383e-01 -3.434110581874847412e-01 -2.669133245944976807e-01 1.830412149429321289e-01 -2.424863725900650024e-02 -2.303730249404907227e-01 -6.858914345502853394e-02 -2.274891734123229980e-01
1.437961757183074951e-01 -1.396413445472717285e-01 -1.815640479326248169e-01 1.179472655057907104e-01 -1.898769289255142212e-01 -2.149953097105026245e-01 -4.159194231033325195e-01 -1.884632408618927002e-01 -7.382164150476455688e-02 -1.819227077066898346e-02 2.838547900319099426e-02 1.774237602949142456e-01 2.410508692264556885e-01 3.304225206375122070e-02 1.965089738368988037e-01 1.232258751988410950e-01 -2.262101471424102783e-01 1.592416912317276001e-01 9.883291274309158325e-02 1.305307634174823761e-02 -1.980303972959518433e-02 -1.358647644519805908e-01 6.115961074829101562e-02 1.958289882168173790e-03 2.708407044410705566e-01 -3.708493113517761230e-01 -3.432544469833374023e-01 6.843899190425872803e-02 -9.497427940368652344e-02 1.126948744058609009e-01 7.382439076900482178e-02 -3.839792683720588684e-02
-1.440832614898681641e-01 7.597912102937698364e-02 -2.654802612960338593e-02 -1.265655159950256348e-01 1.425011157989501953e-01 -1.513400226831436157e-01 -7.214222848415374756e-02 1.809444576501846313e-01 1.096251010894775391e-01 -2.796055674552917480e-01 -1.369820982217788696e-01 2.328299358487129211e-02 3.767021596431732178e-01 -1.490053683519363403e-01 1.853237152099609375e-01 -2.539717555046081543e-01 -1.809427738189697266e-01 4.851810634136199951e-02 -3.891443088650703430e-02 -1.389330029487609863e-01 2.575125396251678467e-01 8.599428087472915649e-02 -3.479865193367004395e-01 5.689275264739990234e-02 1.604701727628707886e-01 -5.392323434352874756e-02 -3.719956576824188232e-01 6.867814809083938599e-02 -1.369084604084491730e-02 5.333983153104782104e-02 2.390735149383544922e-01 -1.312870383262634277e-01
6.054536998271942139e-02 -7.472102344036102295e-02 6.545812636613845825e-02 -2.667357623577117920e-01 1.628008037805557251e-01 -1.042278259992599487e-01 -1.285568922758102417e-01 -8.672552183270454407e-03 -3.753652423620223999e-02 -8.773297071456909180e-02 9.856239706277847290e-02 1.717820465564727783e-01 4.641557633876800537e-01 -8.506743609905242920e-02 3.074834346771240234e-01 -2.438022047281265259e-01 -2.390512973070144653e-01 1.663560718297958374e-01 1.047704219818115234e-01 -2.551688253879547119e-01 -1.674713641405105591e-01 -2.717125713825225830e-01 3.194173797965049744e-02 1.197947934269905090e-01 1.761227287352085114e-02 -1.435085982084274292e-01 8.395979553461074829e-02 -1.309335082769393921e-01 -2.218672037124633789e-01 -7.561165839433670044e-02 -1.080966889858245850e-01 -2.155884653329849243e-01
1.143739819526672363e-01 -2.535892426967620850e-01 -1.626387536525726318e-01 1.117672175168991089e-01 -6.986913084983825684e-02 -4.019895493984222412e-01 -3.693351745605468750e-01 -2.607952654361724854e-01 -9.130478650331497192e-02 9.802157059311866760e-03 1.872380524873733521e-01 5.079817771911621094e-02 2.207447439432144165e-01 -3.619255125522613525e-02 1.767417937517166138e-01 -4.796908795833587646e-02 -2.096887677907943726e-01 2.267370373010635376e-01 -8.179380744695663452e-02 -6.461395323276519775e-02 -1.623882502317428589e-01 -1.674002967774868011e-02 -6.840485334396362305e-02 -8.702298998832702637e-02 1.223358660936355591e-01 -2.240305691957473755e-01 -5.854413658380508423e-02 1.023931056261062622e-01 -2.134465128183364868e-01 -1.717075332999229431e-02 -2.737570181488990784e-02 -3.351147472858428955e-01
2.336139418184757233e-02 -1.913752704858779907e-01 -2.481059879064559937e-01 2.509970590472221375e-02 1.929766312241554260e-02 -8.458310365676879883e-02 -2.109756171703338623e-01 -2.236400097608566284e-01 -4.890860617160797119e-02 -1.376390904188156128e-01 7.556275464594364166e-03 2.044916003942489624e-01 3.653801381587982178e-01 -4.253466054797172546e-02 2.213028520345687866e-01 1.232065409421920776e-01 -1.246571913361549377e-01 9.966290742158889771e-02 2.217573076486587524e-01 7.126926630735397339e-02 -1.082538440823554993e-02 -7.999252527952194214e-02 1.558655798435211182e-01 -4.830707982182502747e-02 2.919052541255950928e-01 -3.576044440269470215e-01 -3.609909117221832275e-01 1.205905899405479431e-01 -1.924525201320648193e-01 1.242864504456520081e-01 -3.489524126052856445e-02 -1.067404896020889282e-01
1.801272630691528320e-01 -1.218517944216728210e-01 -2.582513093948364258e-01 6.575539591722190380e-04 -2.765462361276149750e-02 -3.345137536525726318e-01 -1.891066879034042358e-01 -2.739004194736480713e-01 -1.150795444846153259e-01 2.322743384866043925e-04 1.465608924627304077e-01 -3.102706372737884521e-02 3.595142364501953125e-01 -1.395673751831054688e-01 1.296353042125701904e-01 -7.834357023239135742e-02 -2.957960963249206543e-01 1.384273767471313477e-01 9.361837059259414673e-02 5.190679058432579041e-02 -2.582781612873077393e-01 -8.259883522987365723e-02 -9.191634505987167358e-02 -4.947934672236442566e-02 2.822706997394561768e-01 -1.178466156125068665e-01 7.987797260284423828e-02 1.487322449684143066e-01 -1.811618804931640625e-01 7.860217988491058350e-02 5.921192839741706848e-02 -2.968048751354217529e-01
9.918918460607528687e-02 3.694773837924003601e-02 1.542519181966781616e-01 1.881250739097595215e-02 -1.809484660625457764e-01 -6.655294448137283325e-02 -4.393947422504425049e-01 1.984783709049224854e-01 -8.721180260181427002e-02 -2.493265271186828613e-01 -2.870700955390930176e-01 -1.314045786857604980e-01 1.370697319507598877e-01 -7.007705979049205780e-03 1.238659918308258057e-01 -4.337970167398452759e-02 -1.582429111003875732e-01 7.367180287837982178e-02 -1.243025809526443481e-01 -6.055282056331634521e-02 2.413633167743682861e-01 -2.315310202538967133e-02 -1.796731799840927124e-01 7.813805341720581055e-02 1.995643228292465210e-01 -4.674348235130310059e-02 -3.265893161296844482e-01 2.056908234953880310e-02 -6.197563186287879944e-02 1.862693279981613159e-01 5.296136718243360519e-03 -3.938040137290954590e-01
4.567828178405761719e-01 -9.424502030014991760e-03 2.726558744907379150e-01 1.171031147241592407e-01 -1.957937330007553101e-02 5.164516344666481018e-02 -1.175212413072586060e-01 -1.232152804732322693e-01 3.502380549907684326e-01 1.592048853635787964e-01 -9.562967717647552490e-02 1.161909103393554688e-01 3.495334684848785400e-01 -1.355639100074768066e-01 1.419320404529571533e-01 -2.444120310246944427e-02 -1.862542182207107544e-01 -3.448609635233879089e-02 6.286165863275527954e-02 -7.055993378162384033e-02 6.806252151727676392e-02 -2.774088680744171143e-01 -7.307295501232147217e-02 -1.466180570423603058e-02 -3.577089309692382812e-02 6.226678937673568726e-02 -2.671886086463928223e-01 1.923178583383560181e-01 8.559025824069976807e-02 7.072599977254867554e-02 2.050352655351161957e-02 -2.845645844936370850e-01
1.321288198232650757e-01 6.223052367568016052e-02 1.632425487041473389e-01 4.687779024243354797e-02 2.624641172587871552e-02 1.790687739849090576e-01 -2.335386872291564941e-01 1.603508926928043365e-02 6.731406599283218384e-02 1.368687152862548828e-01 -2.946472764015197754e-01 2.936061918735504150e-01 -2.455617487430572510e-02 -1.984698772430419922e-01 3.991194963455200195e-01 -4.246114194393157959e-02 -2.225496619939804077e-01 7.237271219491958618e-02 -4.410144686698913574e-02 -5.207372829318046570e-02 2.501962184906005859e-01 -3.855414316058158875e-02 1.076433062553405762e-02 1.097733341157436371e-02 -4.316894337534904480e-02 -1.055560708045959473e-01 -1.117633208632469177e-01 4.395405650138854980e-01 3.162062540650367737e-02 2.117157727479934692e-02 -7.339330762624740601e-02 -3.400329649448394775e-01
2.552680969238281250e-01 -1.316040158271789551e-01 -1.108668968081474304e-01 -9.474664926528930664e-02 3.450239449739456177e-02 -3.039620518684387207e-01 -2.908853888511657715e-01 -2.834725975990295410e-01 -1.705779433250427246e-01 1.623529754579067230e-02 2.223533540964126587e-01 1.532837152481079102e-01 3.402487337589263916e-01 -1.705581396818161011e-01 1.668957173824310303e-01 9.687384963035583496e-02 -1.801496893167495728e-01 6.846623122692108154e-02 -1.265074126422405243e-02 8.217232301831245422e-03 -4.103865101933479309e-02 -2.126786112785339355e-01 4.577944800257682800e-02 3.882597014307975769e-02 3.901447951793670654e-01 -1.351549178361892700e-01 -6.270417571067810059e-02 -1.797350123524665833e-02 -2.283670753240585327e-01 -4.113924875855445862e-02 -5.162284709513187408e-03 -1.918498426675796509e-01
3.320258855819702148e-01 1.261494904756546021e-01 1.347147077322006226e-01 -2.267149537801742554e-01 -1.136287464760243893e-03 -1.434491872787475586e-01 3.067811205983161926e-02 2.694975771009922028e-02 1.368398219347000122e-01 -6.142452359199523926e-02 5.093151237815618515e-03 1.124607399106025696e-01 1.576018482446670532e-01 -7.014871388673782349e-02 2.875373959541320801e-01 -3.002651035785675049e-01 -2.926729619503021240e-01 -7.872390560805797577e-03 -1.730397194623947144e-01 -5.733268707990646362e-02 3.964334726333618164e-03 -3.819638118147850037e-02 -2.140793651342391968e-01 -2.598348855972290039e-01 1.386824250221252441e-01 -2.967601269483566284e-02 -8.131452649831771851e-02 -1.171893030405044556e-01 -2.847495675086975098e-01 -2.190074473619461060e-01 -1.004731189459562302e-02 -3.753786087036132812e-01
4.247153401374816895e-01 1.070107072591781616e-01 1.586731076240539551e-01 -4.320254176855087280e-02 7.808751892298460007e-03 -1.769977957010269165e-01 7.315737754106521606e-02 4.214447364211082458e-02 1.294778138399124146e-01 3.668739646673202515e-02 -2.074028253555297852e-01 2.196591943502426147e-01 1.836572438478469849e-01 -2.348174154758453369e-01 2.132764011621475220e-01 -2.465985715389251709e-02 -1.689635217189788818e-01 4.588989913463592529e-02 -1.293312013149261475e-01 -2.223476953804492950e-02 -8.538158237934112549e-02 -7.553460448980331421e-02 1.573534756898880005e-01 -2.003611624240875244e-02 1.969035267829895020e-01 -2.043968141078948975e-01 -2.458346821367740631e-02 1.252143830060958862e-01 -1.951236128807067871e-01 1.721035875380039215e-02 -1.959152705967426300e-02 -5.259716510772705078e-01
-1.381351705640554428e-02 -1.141343563795089722e-01 -1.037994101643562317e-01 -6.466884166002273560e-02 -3.689659759402275085e-02 -1.366731245070695877e-02 -1.776350885629653931e-01 2.664293535053730011e-02 1.151919886469841003e-01 -1.774670928716659546e-01 -3.183861821889877319e-02 3.737048208713531494e-01 -6.273647397756576538e-02 -2.031312882900238037e-01 2.572722733020782471e-01 -1.409255266189575195e-01 -2.298216074705123901e-01 -2.359629422426223755e-01 1.704947799444198608e-01 -1.608170270919799805e-01 1.657442003488540649e-01 -3.518395125865936279e-02 1.795306652784347534e-01 -1.793805360794067383e-01 -5.558188259601593018e-02 -1.054616868495941162e-01 -4.675150513648986816e-01 -4.574865847826004028e-02 -1.995670497417449951e-01 1.479543149471282959e-01 -5.434454977512359619e-02 -2.554281949996948242e-01
2.920955121517181396e-01 1.511325221508741379e-02 8.470131456851959229e-02 -1.054916530847549438e-02 -2.828100025653839111e-01 -1.908363848924636841e-01 -2.823895774781703949e-02 -1.215402968227863312e-02 8.057185262441635132e-02 -1.764744073152542114e-01 -2.986529469490051270e-01 2.073171585798263550e-01 3.163313269615173340e-01 -2.739984169602394104e-02 9.996864199638366699e-02 -1.507630944252014160e-01 -2.041387408971786499e-01 -1.736875623464584351e-01 -6.703844666481018066e-02 9.142597764730453491e-02 8.332791924476623535e-02 3.550038486719131470e-02 6.136286072432994843e-03 -4.559732973575592041e-02 1.475612968206405640e-01 1.077568009495735168e-01 -1.747582405805587769e-01 1.502362787723541260e-01 -1.075392439961433411e-01 1.259890496730804443e-01 -7.889319956302642822e-02 -5.208643674850463867e-01
2.313706278800964355e-01 1.572969704866409302e-01 7.819241285324096680e-02 6.335670500993728638e-02 -1.530740708112716675e-01 2.169594466686248779e-01 -1.124696955084800720e-01 -4.072166979312896729e-02 6.903877109289169312e-02 -7.597915828227996826e-03 1.474199816584587097e-02 5.292891338467597961e-02 3.373844325542449951e-01 -2.301592677831649780e-01 4.890374839305877686e-01 -1.741217374801635742e-01 -2.173008769750595093e-01 -1.223872229456901550e-02 -3.335955739021301270e-02 -2.932946085929870605e-01 1.574985831975936890e-01 2.683256752789020538e-02 -3.113135397434234619e-01 -1.563284248113632202e-01 1.907770782709121704e-01 -9.082316420972347260e-03 4.451281204819679260e-02 1.293485611677169800e-01 -1.328288316726684570e-01 -3.199103102087974548e-02 -6.133009213954210281e-03 -1.654879301786422729e-01
6.412301212549209595e-02 -1.092279925942420959e-01 3.029016219079494476e-02 2.104592695832252502e-02 -3.656879300251603127e-03 1.179764270782470703e-01 -2.162125706672668457e-01 -3.731744736433029175e-02 -1.053301319479942322e-01 1.513733565807342529e-01 1.236898079514503479e-01 2.882226109504699707e-01 3.851926624774932861e-01 -2.610641717910766602e-01 1.965310722589492798e-01 -2.813772559165954590e-01 -3.589168936014175415e-02 3.421329706907272339e-02 4.902771115303039551e-02 1.937855184078216553e-01 1.313142031431198120e-01 -1.968892067670822144e-01 -8.014931529760360718e-02 -5.949033051729202271e-02 2.184624671936035156e-01 1.483975499868392944e-01 5.963223427534103394e-02 1.635374277830123901e-01 -3.509997576475143433e-02 2.619406282901763916e-01 -3.219282627105712891e-02 -4.177354276180267334e-01
1.553693115711212158e-01 -4.227719828486442566e-02 8.946129679679870605e-02 -2.449252009391784668e-01 -2.210746854543685913e-01 -1.559510976076126099e-01 -1.069465279579162598e-01 -1.189719662070274353e-01 1.515020988881587982e-02 7.288156449794769287e-02 -1.942194551229476929e-01 1.804106533527374268e-01 2.305800765752792358e-01 -2.418865077197551727e-02 2.924272716045379639e-01 1.210184246301651001e-01 -1.251297891139984131e-01 -1.476429700851440430e-01 2.234926819801330566e-02 3.152329847216606140e-02 2.586375474929809570e-01 -2.815341204404830933e-02 1.606145799160003662e-01 -1.958058476448059082e-01 2.219609022140502930e-01 -6.027016043663024902e-02 1.146337985992431641e-01 2.447525262832641602e-01 -8.490930497646331787e-02 3.188067078590393066e-01 -2.661337330937385559e-02 -4.138858020305633545e-01
-1.069480106234550476e-01 -2.424420714378356934e-01 2.911224216222763062e-02 -1.636832058429718018e-01 1.167989969253540039e-01 -2.973658740520477295e-01 -2.735906541347503662e-01 2.599326334893703461e-02 -2.013059854507446289e-01 5.484316870570182800e-02 -6.592640280723571777e-02 2.259626835584640503e-01 -6.954456865787506104e-02 4.722405597567558289e-02 1.032140702009201050e-01 -1.258732676506042480e-01 -3.010040223598480225e-01 4.711595922708511353e-02 1.349606364965438843e-01 -1.047719493508338928e-01 -6.947871297597885132e-02 6.304622441530227661e-02 -1.008951961994171143e-01 1.135366633534431458e-01 3.685032129287719727e-01 -7.057167589664459229e-02 -3.856324851512908936e-01 3.515648841857910156e-02 -5.694604665040969849e-02 1.856083422899246216e-01 -1.517494558356702328e-03 -3.312712013721466064e-01
1.923396885395050049e-01 1.172497346997261047e-01 2.655851244926452637e-01 -1.116554364562034607e-01 -5.098111927509307861e-02 -2.062590420246124268e-01 -2.494740337133407593e-01 2.428256571292877197e-01 3.881486058235168457e-01 -2.258472144603729248e-01 -7.905212789773941040e-02 1.138130277395248413e-01 1.395946145057678223e-01 -4.715749621391296387e-02 1.504459977149963379e-02 -1.921093463897705078e-01 -7.454930990934371948e-02 -5.169271305203437805e-02 2.017984390258789062e-01 7.564148306846618652e-02 7.272513955831527710e-02 7.806554902344942093e-03 -1.499866992235183716e-01 -1.916927397251129150e-01 1.020206809043884277e-01 -3.903573378920555115e-02 -1.708084046840667725e-01 1.936036497354507446e-01 -7.530055940151214600e-02 -1.478700712323188782e-02 -2.496019937098026276e-02 -4.645779132843017578e-01
-1.340403594076633453e-02 -7.734965533018112183e-02 3.403072431683540344e-02 -2.427740693092346191e-01 1.034849360585212708e-01 -2.845802307128906250e-01 1.950716599822044373e-02 -1.405143439769744873e-01 -2.351779490709304810e-01 -1.775378882884979248e-01 -1.619417816400527954e-01 3.392228186130523682e-01 5.305396392941474915e-02 -5.712860077619552612e-02 5.467692390084266663e-02 8.482483029365539551e-02 -2.807719707489013672e-01 -1.787222772836685181e-01 -7.300464063882827759e-02 -1.509540081024169922e-01 -1.455429196357727051e-02 -5.837512016296386719e-02 -2.587555050849914551e-01 -9.374064207077026367e-02 1.964453458786010742e-01 -2.020821422338485718e-01 -4.162975549697875977e-01 -1.454463154077529907e-01 -1.099361181259155273e-01 -5.115975812077522278e-02 1.128034740686416626e-01 -2.407587319612503052e-01
-1.809870749711990356e-01 -1.635896600782871246e-02 -9.556674957275390625e-02 -1.746001094579696655e-01 1.233527809381484985e-01 -3.676935136318206787e-01 -3.148052990436553955e-01 -1.149715483188629150e-01 2.026298940181732178e-01 1.012436375021934509e-01 -1.628741472959518433e-01 1.071217581629753113e-01 2.084419503808021545e-02 -6.848581135272979736e-02 2.523470818996429443e-01 -8.058150857686996460e-02 -1.025898829102516174e-01 2.856964766979217529e-01 1.109810769557952881e-01 7.286252826452255249e-02 1.539640128612518311e-01 -1.113058701157569885e-01 -2.350907623767852783e-01 -1.152758970856666565e-01 2.076669186353683472e-01 -1.027788892388343811e-01 -2.657404243946075439e-01 3.714087903499603271e-01 -3.907817974686622620e-02 -1.152642294764518738e-01 7.062791287899017334e-02 -5.947701260447502136e-02
-6.857430934906005859e-02 -1.431966572999954224e-01 1.099495738744735718e-01 -8.362015336751937866e-02 1.005657948553562164e-02 -1.896507591009140015e-01 6.476602703332901001e-02 -1.560902129858732224e-02 9.208988398313522339e-02 1.552314609289169312e-01 -1.439553052186965942e-01 6.770076579414308071e-04 3.026835322380065918e-01 -1.346824020147323608e-01 1.888644248247146606e-01 -1.825535595417022705e-01 -3.035185635089874268e-01 -1.761961877346038818e-01 -5.647391825914382935e-02 -1.080912128090858459e-01 4.164799749851226807e-01 4.493445530533790588e-02 1.920276731252670288e-01 1.508462876081466675e-01 1.077343598008155823e-01 1.227090731263160706e-01 -3.274728357791900635e-01 2.697002589702606201e-01 -2.056190967559814453e-01 1.352861225605010986e-01 -4.338020831346511841e-02 -2.022402137517929077e-01
3.213613629341125488e-01 -2.274333238601684570e-01 -2.218501120805740356e-01 -1.024489775300025940e-01 6.590078771114349365e-02 -2.184505462646484375e-01 -2.831081748008728027e-01 -2.866415381431579590e-01 -2.917326055467128754e-02 -1.469065546989440918e-01 4.895355924963951111e-02 1.133198738098144531e-01 2.894261479377746582e-01 -2.345506846904754639e-01 1.785813570022583008e-01 -9.592565894126892090e-02 -2.795282602310180664e-01 1.289149075746536255e-01 4.863188788294792175e-02 -1.201111264526844025e-02 -1.487825512886047363e-01 -1.355658471584320068e-01 -7.647034246474504471e-03 6.582938134670257568e-02 3.191499114036560059e-01 -2.435282319784164429e-01 -5.603113025426864624e-02 2.867666445672512054e-02 -7.257916778326034546e-02 4.010504111647605896e-02 6.164128333330154419e-02 -1.881347149610519409e-01
2.087103277444839478e-01 1.951634585857391357e-01 1.566565632820129395e-01 -1.180279627442359924e-01 -2.717972695827484131e-01 -2.544309198856353760e-01 -2.624334096908569336e-01 8.554498106241226196e-02 6.622659415006637573e-02 -2.579954266548156738e-01 -1.483451575040817261e-01 1.969409137964248657e-01 1.727751344442367554e-01 -1.650564372539520264e-02 1.168189421296119690e-01 -5.252458900213241577e-02 -1.556674391031265259e-01 -6.334411352872848511e-02 2.834391593933105469e-01 2.991805076599121094e-01 2.578864805400371552e-02 -4.133424535393714905e-02 7.328036427497863770e-02 -6.079573929309844971e-02 3.652818799018859863e-01 -2.217421121895313263e-02 -4.387396853417158127e-03 4.272240027785301208e-02 -4.887079074978828430e-02 8.169913291931152344e-02 4.407836496829986572e-02 -3.612592518329620361e-01
-3.348890319466590881e-02 -2.044638618826866150e-02 -3.271381836384534836e-03 -3.349888324737548828e-01 2.018837332725524902e-01 -1.904997527599334717e-01 -7.971190661191940308e-02 2.024349272251129150e-01 1.189429908990859985e-01 -1.938245892524719238e-01 7.789147645235061646e-02 1.907908767461776733e-01 4.032808542251586914e-01 3.501638397574424744e-02 1.953851580619812012e-01 -7.027819007635116577e-02 -1.838814765214920044e-01 -1.687338203191757202e-01 2.238058298826217651e-02 -1.253655850887298584e-01 1.778094023466110229e-01 1.107362583279609680e-01 -2.682576775550842285e-01 2.529139816761016846e-01 2.048907428979873657e-01 6.062669306993484497e-02 -1.859574913978576660e-01 1.115344613790512085e-01 -1.000437662005424500e-01 -1.113003343343734741e-01 1.777849644422531128e-01 -2.360179126262664795e-01
8.947408199310302734e-02 -2.432924956083297729e-01 2.427498847246170044e-01 8.928009867668151855e-02 1.905130594968795776e-01 1.130470782518386841e-01 -2.467550635337829590e-01 1.101574599742889404e-01 5.562220700085163116e-03 -1.746837608516216278e-02 -2.950183451175689697e-01 2.631178796291351318e-01 5.403277650475502014e-02 4.161915928125381470e-02 4.594360888004302979e-01 -1.729170233011245728e-01 -1.786206848919391632e-02 8.273593336343765259e-02 3.826374933123588562e-02 2.656959742307662964e-02 4.148215055465698242e-02 -1.765935271978378296e-01 -9.701099991798400879e-02 1.455855071544647217e-01 1.064181700348854065e-01 6.703937798738479614e-02 -6.969778239727020264e-02 2.344796061515808105e-01 2.007263004779815674e-01 -1.036059577018022537e-02 1.219898760318756104e-01 -3.711957335472106934e-01
9.265977889299392700e-02 -6.500308960676193237e-02 1.585210710763931274e-01 7.869116961956024170e-02 -1.199345290660858154e-01 1.892028935253620148e-02 -2.114322632551193237e-01 -3.278147801756858826e-02 1.903745532035827637e-02 7.791306823492050171e-02 1.333317905664443970e-01 2.438445389270782471e-01 2.937106788158416748e-01 -2.794021964073181152e-01 1.968107223510742188e-01 -1.419776827096939087e-01 -8.343672752380371094e-02 -5.338453128933906555e-02 1.448431313037872314e-01 2.204467058181762695e-01 1.602078378200531006e-01 -1.593006700277328491e-01 -2.263401448726654053e-01 -9.858871251344680786e-02 3.220532238483428955e-01 1.525590568780899048e-01 8.590836822986602783e-02 7.684689760208129883e-02 2.216836065053939819e-02 2.079823911190032959e-01 -1.578232496976852417e-01 -4.337484240531921387e-01
-1.160285919904708862e-01 8.929719775915145874e-02 1.728574633598327637e-01 -1.549473553895950317e-01 1.031416356563568115e-01 -1.705202013254165649e-01 5.906615033745765686e-02 1.192508041858673096e-01 1.786087751388549805e-01 1.248742192983627319e-01 -2.604474499821662903e-02 1.361461430788040161e-01 1.067725569009780884e-01 -3.399954736232757568e-02 3.100975155830383301e-01 -3.660499453544616699e-01 -3.625053167343139648e-01 -4.349083453416824341e-02 1.505976021289825439e-01 1.044994890689849854e-01 2.287751138210296631e-01 -3.584485873579978943e-02 -6.039560213685035706e-02 -6.038935109972953796e-02 4.721608757972717285e-01 -1.962988525629043579e-01 -1.962473839521408081e-01 -2.906170301139354706e-02 7.373519986867904663e-02 7.019340246915817261e-02 -6.933148205280303955e-02 -1.183874979615211487e-01
2.110476642847061157e-01 -2.524618618190288544e-02 1.857898384332656860e-01 -1.068252995610237122e-01 -5.855232849717140198e-02 -1.531435400247573853e-01 -3.269564826041460037e-03 6.181052699685096741e-02 3.066169023513793945e-01 -3.297718167304992676e-01 -7.387545704841613770e-02 -2.954673022031784058e-02 1.969986259937286377e-01 7.410814613103866577e-02 2.200046181678771973e-01 -1.166443452239036560e-01 -9.153731912374496460e-02 -3.031054437160491943e-01 1.761690899729728699e-02 3.054833039641380310e-02 1.885848045349121094e-01 -9.461282193660736084e-02 -1.360632032155990601e-01 -6.561982631683349609e-02 7.433692365884780884e-02 -1.620215922594070435e-01 -2.056946754455566406e-01 1.428575068712234497e-01 -7.667750865221023560e-02 -1.221722513437271118e-01 -3.336379677057266235e-02 -5.268135666847229004e-01
-1.838908493518829346e-01 1.243196707218885422e-02 2.538540586829185486e-02 1.722409576177597046e-01 2.285128384828567505e-01 -1.486621350049972534e-01 2.731091901659965515e-02 5.645654350519180298e-02 9.982567280530929565e-02 7.227791100740432739e-02 -2.937131524085998535e-01 3.879542648792266846e-02 5.595945715904235840e-01 7.242351025342941284e-02 2.252942183986306190e-03 -3.362793102860450745e-02 -1.969844400882720947e-01 -5.066187679767608643e-02 1.472475528717041016e-01 -2.333667576313018799e-01 -4.492153879255056381e-03 -1.097976192831993103e-01 8.579630404710769653e-02 -2.925911247730255127e-01 2.082416266202926636e-01 1.604271493852138519e-02 -1.640737652778625488e-01 -6.345325708389282227e-02 -1.109749004244804382e-01 1.977948248386383057e-01 2.467514276504516602e-01 -1.597713828086853027e-01
8.456665277481079102e-02 2.093974351882934570e-01 4.801770672202110291e-02 1.737415492534637451e-01 -2.522645592689514160e-01 -1.187045946717262268e-01 1.018011495471000671e-01 2.290155924856662750e-02 8.985788375139236450e-02 -2.175042778253555298e-01 -2.997589111328125000e-01 1.223451271653175354e-01 3.028584718704223633e-01 7.520100474357604980e-02 1.834728419780731201e-01 -5.653363093733787537e-02 -1.569933593273162842e-01 -1.362572759389877319e-01 2.630613446235656738e-01 -2.139616990461945534e-03 -3.851764649152755737e-02 -2.473985701799392700e-01 5.671144649386405945e-02 6.305557489395141602e-02 1.432104259729385376e-01 -1.289716511964797974e-01 -1.178586333990097046e-01 2.505690455436706543e-01 -1.418171077966690063e-01 1.395146641880273819e-02 -1.512128673493862152e-02 -4.656132459640502930e-01
1.104467734694480896e-01 1.121689155697822571e-01 1.513949632644653320e-01 -1.017981693148612976e-01 -1.240434497594833374e-02 1.520130932331085205e-01 -3.526758551597595215e-01 2.782400697469711304e-02 -2.705719508230686188e-02 1.474658101797103882e-01 -1.922299712896347046e-02 8.117027580738067627e-02 2.341142892837524414e-01 -1.703035682439804077e-01 7.537522912025451660e-02 -2.428930997848510742e-01 -2.169220522046089172e-02 8.234835229814052582e-03 2.028154134750366211e-01 3.144064843654632568e-01 1.161114647984504700e-01 -7.481697946786880493e-02 -2.099833786487579346e-01 -8.614296466112136841e-02 2.708850614726543427e-02 -4.244410991668701172e-02 -2.145048677921295166e-01 -5.575254186987876892e-02 -2.002854496240615845e-01 1.023360118269920349e-01 1.447463631629943848e-01 -5.303593873977661133e-01
-5.810689926147460938e-02 -8.927194774150848389e-02 7.346943020820617676e-02 -1.589382737874984741e-01 2.373651862144470215e-01 -1.131959483027458191e-01 -1.877703368663787842e-01 1.215621642768383026e-02 -5.788612365722656250e-02 9.631951153278350830e-02 -9.495622664690017700e-02 -4.790218546986579895e-02 3.195376694202423096e-01 8.689834177494049072e-02 3.114263117313385010e-01 -2.024152874946594238e-01 -1.357503086328506470e-01 -1.573321372270584106e-01 2.811901271343231201e-01 -1.220399141311645508e-01 2.121674269437789917e-02 -5.413392186164855957e-02 -1.014605537056922913e-02 2.938119471073150635e-01 7.154446095228195190e-02 -7.000084221363067627e-02 -2.643493413925170898e-01 3.803019598126411438e-02 3.419214487075805664e-01 1.906688325107097626e-02 -2.338799089193344116e-01 -3.187614381313323975e-01
2.614544332027435303e-01 3.467588871717453003e-02 1.666280180215835571e-01 -4.947116598486900330e-02 -1.149135082960128784e-01 -1.855893731117248535e-01 -4.107993245124816895e-01 -6.905109435319900513e-02 9.963867813348770142e-02 -7.912483811378479004e-02 -1.967038959264755249e-01 1.637182384729385376e-01 1.914101839065551758e-01 1.371464282274246216e-01 -7.198202423751354218e-03 -1.859340816736221313e-01 -1.556414663791656494e-01 -2.983967587351799011e-02 -7.276877015829086304e-02 1.413600891828536987e-01 -6.518375128507614136e-02 2.700888784602284431e-03 -1.671079248189926147e-01 -1.155096963047981262e-01 2.503567337989807129e-01 -6.956756114959716797e-03 -2.791783213615417480e-01 -1.579220294952392578e-01 2.550196945667266846e-01 -8.453962206840515137e-02 1.454744786024093628e-01 -3.904245495796203613e-01
-1.346282511949539185e-01 4.332542791962623596e-02 3.041806817054748535e-02 1.090254932641983032e-01 -9.941902942955493927e-03 -4.336040839552879333e-02 -1.093683391809463501e-01 -3.425371646881103516e-02 -9.339748322963714600e-02 1.692976206541061401e-01 -1.348041594028472900e-01 3.098723590373992920e-01 3.615218102931976318e-01 -1.695974171161651611e-01 8.608741313219070435e-02 -2.656881511211395264e-01 8.923859149217605591e-02 -9.386118501424789429e-02 -1.383294351398944855e-02 3.266899585723876953e-01 4.321879521012306213e-02 -2.554232180118560791e-01 -7.719098776578903198e-02 -2.474407292902469635e-02 3.316326141357421875e-01 5.502847582101821899e-02 -3.889806568622589111e-03 1.049429550766944885e-01 -5.046533420681953430e-02 -4.374245554208755493e-02 -1.608734205365180969e-02 -4.867299199104309082e-01
2.184043526649475098e-01 2.211526930332183838e-01 4.396679624915122986e-02 1.424259040504693985e-02 -1.313926726579666138e-01 -2.413301765918731689e-01 1.166644543409347534e-01 -2.498776279389858246e-02 -5.999927222728729248e-02 -1.984484195709228516e-01 -2.313310950994491577e-01 1.622717976570129395e-01 2.892911732196807861e-01 1.521225720643997192e-01 3.040162026882171631e-01 -2.640802860260009766e-01 -1.198746338486671448e-01 -2.073263823986053467e-01 2.093205153942108154e-01 -1.016002148389816284e-01 -8.927287161350250244e-02 2.814437821507453918e-02 -1.968234330415725708e-01 6.544732954353094101e-03 1.425296217203140259e-01 -1.866888701915740967e-01 -1.974812708795070648e-02 1.941444575786590576e-01 1.002423614263534546e-01 -6.236938759684562683e-02 4.839580133557319641e-02 -3.887507319450378418e-01
-7.999134063720703125e-02 -5.556450039148330688e-02 2.407047450542449951e-01 3.249737322330474854e-01 2.283217944204807281e-02 -4.137237370014190674e-02 -2.309040129184722900e-01 1.958214305341243744e-02 4.308474808931350708e-02 3.637614473700523376e-02 -5.492267385125160217e-02 6.494109332561492920e-02 4.102574884891510010e-01 -1.740220934152603149e-01 2.492986917495727539e-01 2.225137352943420410e-01 -2.826731801033020020e-01 1.042349785566329956e-01 5.102622881531715393e-02 -2.358857542276382446e-01 1.679234057664871216e-01 -3.222776353359222412e-01 3.633382543921470642e-02 -4.118942655622959137e-03 -1.113237533718347549e-02 -1.453274339437484741e-01 -2.490619895979762077e-03 -1.208396553993225098e-01 -1.370323598384857178e-01 2.782695293426513672e-01 1.183869093656539917e-01 -1.478886902332305908e-01
-1.086001843214035034e-01 -1.571132093667984009e-01 5.245775356888771057e-02 -9.356833994388580322e-02 6.314435042440891266e-03 -1.045500785112380981e-01 -1.037972569465637207e-01 8.589710295200347900e-02 -6.674082484096288681e-03 -1.925441920757293701e-01 1.009114012122154236e-01 1.347600668668746948e-01 4.276131689548492432e-01 -2.196064777672290802e-02 2.952287197113037109e-01 -3.060656189918518066e-01 -2.326669842004776001e-01 1.309020817279815674e-01 -8.945195935666561127e-03 -2.322974205017089844e-01 -2.793103158473968506e-01 -3.960709646344184875e-02 -2.294894903898239136e-01 1.069617420434951782e-01 -8.384785614907741547e-03 -7.117837667465209961e-02 -1.935434639453887939e-01 1.049284338951110840e-01 -2.448252290487289429e-01 2.168878912925720215e-01 2.424760460853576660e-01 -6.984534114599227905e-02
1.025425940752029419e-01 -3.619671165943145752e-01 1.531773656606674194e-01 1.842257380485534668e-01 1.930884271860122681e-01 -1.017049103975296021e-01 -6.930899620056152344e-02 -7.899544434621930122e-04 4.003378003835678101e-02 1.785925938747823238e-03 1.113039702177047729e-01 1.161616221070289612e-01 2.671772241592407227e-01 1.658105552196502686e-01 2.187321484088897705e-01 -1.117880195379257202e-01 -4.296054840087890625e-01 -1.842529028654098511e-01 -2.403891086578369141e-02 1.360174864530563354e-01 2.884534895420074463e-01 3.425001502037048340e-01 1.237653195858001709e-01 -5.652594938874244690e-02 2.528564035892486572e-01 -3.643294423818588257e-02 -5.308889597654342651e-02 6.584467738866806030e-02 6.429907679557800293e-02 1.572736352682113647e-02 -3.689044713973999023e-02 -1.647792458534240723e-01
-2.950446605682373047e-01 1.395499408245086670e-01 2.068879455327987671e-02 1.872026920318603516e-02 -1.074493750929832458e-01 -1.940002143383026123e-01 -1.336886733770370483e-01 1.640103757381439209e-01 -1.133231967687606812e-01 8.514469861984252930e-02 -1.487409025430679321e-01 1.140143722295761108e-01 3.580376505851745605e-01 -6.104166433215141296e-02 1.716715544462203979e-01 8.824278600513935089e-03 -1.911716759204864502e-01 1.311227828264236450e-01 5.275887250900268555e-02 -1.098637282848358154e-01 4.417282044887542725e-01 -3.977832943201065063e-02 -2.517766952514648438e-01 1.243783980607986450e-01 1.831844598054885864e-01 -4.014179110527038574e-02 6.534092128276824951e-02 1.273668855428695679e-01 -1.293885856866836548e-01 2.105385214090347290e-01 -5.972695723176002502e-02 -3.429368138313293457e-01
-9.983983635902404785e-02 -6.828214973211288452e-02 2.266160249710083008e-01 3.580183908343315125e-02 1.647945642471313477e-01 -9.546539932489395142e-02 8.412110060453414917e-02 -4.088931903243064880e-02 -3.905072063207626343e-02 -5.997257307171821594e-02 -1.753534972667694092e-01 7.803807407617568970e-02 2.737681269645690918e-01 5.375791713595390320e-02 -6.416045594960451126e-03 1.187318749725818634e-02 -3.037067651748657227e-01 1.505587548017501831e-01 6.461397558450698853e-02 -9.742788970470428467e-02 2.282738126814365387e-02 -5.362714082002639771e-02 -6.926175951957702637e-02 1.389339119195938110e-01 2.605576813220977783e-01 2.309866398572921753e-01 -5.121760368347167969e-01 -2.192141264677047729e-01 -1.484089940786361694e-01 1.420460361987352371e-02 2.340758293867111206e-01 -3.209670484066009521e-01
-4.104715958237648010e-02 8.226315677165985107e-02 3.277293145656585693e-01 2.332790195941925049e-01 -5.131072551012039185e-02 -3.055072017014026642e-02 -2.134064882993698120e-01 -6.231424212455749512e-02 4.161224234849214554e-03 8.357330225408077240e-03 -7.027073949575424194e-02 5.261409282684326172e-02 4.369180500507354736e-01 5.011611431837081909e-02 1.251859664916992188e-01 8.882861584424972534e-02 -2.142565101385116577e-01 9.843926876783370972e-02 1.420184671878814697e-01 -5.358572676777839661e-02 5.254264920949935913e-02 -1.160150766372680664e-01 -7.735018432140350342e-02 3.760801255702972412e-01 4.807579517364501953e-02 -6.122313439846038818e-02 -7.240121066570281982e-02 -9.658880881033837795e-04 2.681500315666198730e-01 2.356927469372749329e-02 -1.431665569543838501e-01 -4.532448947429656982e-01
2.047858834266662598e-01 -6.134903058409690857e-02 2.591228187084197998e-01 5.674797296524047852e-02 -4.928804561495780945e-02 -2.009771205484867096e-02 -1.939220726490020752e-01 3.638743460178375244e-01 -5.067392438650131226e-02 -2.475258111953735352e-01 -1.526829302310943604e-01 7.759501226246356964e-03 1.069860830903053284e-01 -4.484791308641433716e-02 1.950242221355438232e-01 -2.740137577056884766e-01 -1.919088810682296753e-01 -2.132821679115295410e-01 1.915582567453384399e-01 9.983801841735839844e-02 1.252781152725219727e-01 -6.786549836397171021e-02 -1.976123303174972534e-01 -1.185707151889801025e-01 1.834619939327239990e-01 -1.020573377609252930e-01 2.010091394186019897e-02 1.241394653916358948e-01 -3.611240684986114502e-01 7.545204460620880127e-02 5.259497091174125671e-03 -3.144768178462982178e-01
2.089380919933319092e-01 2.558935582637786865e-01 3.175484538078308105e-01 1.463968008756637573e-01 -3.231792896986007690e-02 2.002435922622680664e-01 -1.020183414220809937e-01 -3.640841320157051086e-02 3.052092390134930611e-03 2.060822397470474243e-01 -8.227420598268508911e-02 1.329537928104400635e-01 2.678262591361999512e-01 -5.757134780287742615e-02 3.445000052452087402e-01 -1.137062609195709229e-01 -2.440341562032699585e-01 9.774231584742665291e-04 2.984105050563812256e-01 -1.708572804927825928e-01 7.600933313369750977e-03 -5.794464051723480225e-02 -7.722901552915573120e-02 -9.170368313789367676e-02 2.877451181411743164e-01 -3.158264607191085815e-02 -1.543750166893005371e-01 -2.422567754983901978e-01 1.307019591331481934e-01 2.873609075322747231e-03 -5.606486648321151733e-02 -2.449617683887481689e-01
-2.154231257736682892e-02 -2.339657694101333618e-01 -1.736530065536499023e-01 1.566778309643268585e-02 -1.866848170757293701e-01 -1.975695341825485229e-01 -9.711451083421707153e-02 -8.023288846015930176e-02 -1.344465017318725586e-01 -3.051280379295349121e-01 -1.007496193051338196e-01 2.436095327138900757e-01 4.307300448417663574e-01 -9.659278206527233124e-03 1.627723127603530884e-01 -4.618253558874130249e-02 -1.591594219207763672e-01 2.020075544714927673e-02 2.273476123809814453e-01 -1.705202758312225342e-01 -6.807298958301544189e-02 1.070809736847877502e-01 -1.957626044750213623e-01 -1.355057507753372192e-01 1.236349046230316162e-01 -8.725377172231674194e-02 -1.573881655931472778e-01 1.436569988727569580e-01 -2.036585956811904907e-01 3.403894901275634766e-01 -1.108785197138786316e-01 -1.117378845810890198e-01
6.494784355163574219e-02 -1.123331263661384583e-01 1.074289381504058838e-01 -3.004647493362426758e-01 2.362096309661865234e-01 -2.021778374910354614e-01 -1.071076542139053345e-01 2.952064573764801025e-01 2.247618249384686351e-04 5.413157492876052856e-02 -3.332814946770668030e-02 1.966941207647323608e-01 -2.478489093482494354e-02 -4.888291656970977783e-02 2.683599591255187988e-01 1.119155511260032654e-01 -3.546746373176574707e-01 -1.642397022806107998e-03 2.717243134975433350e-01 -1.934352964162826538e-01 -1.206395402550697327e-01 -2.413060069084167480e-01 -6.808575987815856934e-02 2.792426943778991699e-02 2.910233736038208008e-01 -2.302209660410881042e-02 -3.290775716304779053e-01 1.418235898017883301e-01 -3.490668907761573792e-02 -2.029891312122344971e-02 1.156589537858963013e-01 -1.090568825602531433e-01
-1.561682969331741333e-01 -1.619304567575454712e-01 2.386320680379867554e-01 -3.334469199180603027e-01 1.428937762975692749e-01 -1.494883894920349121e-01 -2.251584082841873169e-01 -8.838479220867156982e-02 -5.521126091480255127e-02 -2.089765369892120361e-01 -9.216411411762237549e-02 2.256843745708465576e-01 9.545213729143142700e-02 1.263162214308977127e-02 3.154342770576477051e-01 -5.700296256691217422e-03 -3.537853062152862549e-01 -6.236134469509124756e-02 2.014431953430175781e-01 -1.120716184377670288e-01 1.078178212046623230e-01 7.938738912343978882e-03 -1.078513711690902710e-01 5.729620903730392456e-02 3.340843319892883301e-01 7.812205702066421509e-02 -3.306634724140167236e-01 2.115316130220890045e-02 -5.717139691114425659e-02 -1.351101547479629517e-01 7.953642308712005615e-02 2.982561290264129639e-02
5.858435109257698059e-02 -1.271843612194061279e-01 8.266337215900421143e-02 -1.064919754862785339e-01 1.571505665779113770e-01 -3.515491783618927002e-01 -1.445239335298538208e-01 -1.454897075891494751e-01 6.031233817338943481e-02 7.728484272956848145e-02 1.894672214984893799e-01 2.593091689050197601e-02 3.483846187591552734e-01 -2.265608757734298706e-01 2.115430086851119995e-01 -2.684383988380432129e-01 -1.475020796060562134e-01 3.518638610839843750e-01 -1.490864008665084839e-01 -2.949786558747291565e-02 -2.229835391044616699e-01 9.128961712121963501e-03 3.746172646060585976e-03 -9.893628954887390137e-02 1.409172117710113525e-01 -9.053408354520797729e-02 -1.660160720348358154e-01 3.980021551251411438e-02 -2.739283442497253418e-01 -3.016537427902221680e-02 -1.560146640986204147e-02 -2.730010747909545898e-01
-1.821192800998687744e-01 -1.228372976183891296e-01 2.220626473426818848e-01 -1.937552243471145630e-01 9.482916444540023804e-02 -2.426650822162628174e-01 -7.032825797796249390e-02 -8.556558191776275635e-02 -1.628944724798202515e-01 1.725603640079498291e-01 -8.299551904201507568e-02 2.035271078348159790e-01 -9.585919976234436035e-02 1.752247661352157593e-02 1.736087948083877563e-01 2.818857878446578979e-02 -3.571814596652984619e-01 1.164376214146614075e-01 1.058133244514465332e-01 -6.118138879537582397e-02 8.794672042131423950e-02 -1.450052112340927124e-01 -2.640889585018157959e-01 -2.648478746414184570e-02 2.686748206615447998e-01 -2.714608311653137207e-01 -2.787207067012786865e-01 5.740717053413391113e-02 3.259144350886344910e-02 2.376301437616348267e-01 -2.097955197095870972e-01 -2.366573512554168701e-01
1.078091561794281006e-01 -1.606742888689041138e-01 -2.028013616800308228e-01 4.824572429060935974e-02 1.330033317208290100e-02 -2.090533971786499023e-01 -3.758127093315124512e-01 -2.188628762960433960e-01 -9.298234432935714722e-02 -2.134055830538272858e-02 -7.844758220016956329e-03 1.013131961226463318e-01 4.200600385665893555e-01 -5.545198172330856323e-02 5.144850537180900574e-02 8.937947452068328857e-03 -8.749226480722427368e-02 1.395289599895477295e-01 3.402482345700263977e-02 1.042715460062026978e-01 3.707603737711906433e-02 -1.201679036021232605e-01 8.836925029754638672e-02 -1.836999505758285522e-02 2.730129659175872803e-01 -3.346666097640991211e-01 -3.998646736145019531e-01 3.588311141356825829e-03 -1.946068704128265381e-01 5.210770294070243835e-02 -3.674323111772537231e-02 -1.814247071743011475e-01
5.531232059001922607e-02 -8.089366368949413300e-03 -2.206233888864517212e-01 1.054323762655258179e-01 -1.747606545686721802e-01 -1.504742801189422607e-01 -3.503001034259796143e-01 -1.842260956764221191e-01 -8.095128834247589111e-02 -7.978095114231109619e-02 1.050162911415100098e-01 1.770164221525192261e-01 3.580434024333953857e-01 -1.336298882961273193e-01 8.361236006021499634e-02 1.353138685226440430e-02 -6.971038132905960083e-02 9.362823516130447388e-02 1.412388384342193604e-01 6.055890396237373352e-02 -4.130115360021591187e-02 -1.455511450767517090e-01 6.165917962789535522e-02 -6.596698611974716187e-02 3.425343632698059082e-01 -4.364839792251586914e-01 -3.020902574062347412e-01 4.943677783012390137e-02 -4.992184415459632874e-02 1.673113107681274414e-01 -1.590561866760253906e-02 -1.347923725843429565e-01
-1.514394283294677734e-01 -1.684844344854354858e-01 -4.874942079186439514e-02 6.567253172397613525e-02 2.713863551616668701e-02 -6.104527413845062256e-02 2.156184427440166473e-02 -2.486922591924667358e-01 6.891708076000213623e-02 1.672893613576889038e-01 -3.648959472775459290e-02 2.010573148727416992e-01 1.038812845945358276e-01 -3.809760883450508118e-02 1.204445287585258484e-01 6.861480884253978729e-03 -4.678823351860046387e-01 2.768893539905548096e-01 1.485118549317121506e-02 -2.407250702381134033e-01 -3.918784558773040771e-01 -3.916867449879646301e-02 -1.602462977170944214e-01 -4.973613843321800232e-02 6.255194544792175293e-02 1.248873174190521240e-01 -1.577455848455429077e-01 1.422729045152664185e-01 -1.568193435668945312e-01 3.816534206271171570e-02 1.197858005762100220e-01 -3.631635606288909912e-01
-1.488974094390869141e-01 -1.652889251708984375e-01 -2.950639650225639343e-02 -1.341747641563415527e-01 2.619639039039611816e-02 -2.269721925258636475e-01 -2.721237540245056152e-01 1.488586366176605225e-01 -1.322650015354156494e-01 -1.658669263124465942e-01 -1.421238332986831665e-01 2.228792458772659302e-01 -5.314273014664649963e-02 7.354760169982910156e-02 -1.720289140939712524e-02 1.158547177910804749e-01 -2.246954292058944702e-01 1.659490168094635010e-01 -9.575439244508743286e-02 -2.566436827182769775e-01 7.743091136217117310e-02 1.454729735851287842e-01 4.645149409770965576e-02 -1.472568809986114502e-01 3.553373515605926514e-01 -1.049739196896553040e-01 -2.559256851673126221e-01 1.038593426346778870e-01 -8.455434441566467285e-02 5.240852013230323792e-02 2.721696794033050537e-01 -3.805093467235565186e-01
-4.289353732019662857e-03 6.160557968541979790e-04 7.535830885171890259e-02 -2.190127819776535034e-01 1.008972525596618652e-01 -3.527317643165588379e-01 -1.646157503128051758e-01 7.592235226184129715e-03 -1.668476164340972900e-01 -1.708550304174423218e-01 9.501089900732040405e-02 2.506771683692932129e-01 1.115023121237754822e-01 -5.826514214277267456e-02 2.368430942296981812e-01 -2.434366196393966675e-01 -3.206708729267120361e-01 -1.800121515989303589e-01 -2.120517380535602570e-02 -2.199997305870056152e-01 1.035486385226249695e-01 -1.329984068870544434e-01 -3.331823274493217468e-02 3.559834882616996765e-02 6.831118464469909668e-02 -4.232584312558174133e-02 -2.983503341674804688e-01 -7.153927534818649292e-02 -3.485587239265441895e-02 -1.469255834817886353e-01 3.973834812641143799e-01 -1.682980805635452271e-01
-5.920275300741195679e-02 -3.169036237522959709e-03 -5.063989385962486267e-02 -2.488451749086380005e-01 1.444363892078399658e-01 -3.099337220191955566e-01 -1.258426606655120850e-01 1.065436750650405884e-02 -1.900804936885833740e-01 -2.103485912084579468e-01 7.386024296283721924e-02 2.579742372035980225e-01 1.127357780933380127e-01 -4.264577105641365051e-02 1.463926732540130615e-01 -1.635321229696273804e-01 -4.276755750179290771e-01 -1.849095970392227173e-01 -1.654860936105251312e-02 -1.523840129375457764e-01 5.865857750177383423e-02 -1.350442767143249512e-01 -1.461072266101837158e-01 -9.812957793474197388e-02 1.878924369812011719e-01 -4.834257438778877258e-02 -3.254670798778533936e-01 -9.090744704008102417e-02 -4.506142437458038330e-02 -2.193956822156906128e-01 2.845648825168609619e-01 -8.842224627733230591e-02
4.594317823648452759e-02 -2.091846466064453125e-01 -2.129159718751907349e-01 -7.063601911067962646e-02 -1.430569589138031006e-01 -1.360708028078079224e-01 -4.768948554992675781e-01 -1.208116039633750916e-01 1.396045684814453125e-01 -1.764125525951385498e-01 -5.876233428716659546e-02 6.769245862960815430e-02 3.827580809593200684e-01 -1.006601452827453613e-01 1.067725196480751038e-01 8.917339146137237549e-02 -8.695040643215179443e-02 -1.623194068670272827e-01 3.371573239564895630e-02 8.919548243284225464e-02 1.101166158914566040e-01 -1.548580545932054520e-02 9.668071568012237549e-02 8.581102825701236725e-03 2.171398401260375977e-01 -1.692946851253509521e-01 -3.222164213657379150e-01 1.999486684799194336e-01 -1.347281783819198608e-01 2.498980760574340820e-01 -1.468109190464019775e-01 -4.018538445234298706e-02
6.250433623790740967e-02 5.074003711342811584e-03 3.316803649067878723e-02 -2.586944401264190674e-01 3.222611844539642334e-01 -2.450787723064422607e-01 -6.640960276126861572e-02 7.305385172367095947e-02 1.060681715607643127e-01 -7.074708491563796997e-02 1.368325948715209961e-01 -1.399069093167781830e-02 3.941211998462677002e-01 -2.017620205879211426e-01 1.798789948225021362e-01 -1.451523452997207642e-01 -2.710201144218444824e-01 2.951690852642059326e-01 -1.539264321327209473e-01 -4.612879082560539246e-02 -7.360652089118957520e-02 -2.433641999959945679e-01 -9.050234407186508179e-02 -8.880696445703506470e-02 1.686387956142425537e-01 -1.268734633922576904e-01 3.291840106248855591e-02 1.606451719999313354e-01 -2.312419861555099487e-01 7.878991216421127319e-02 -5.128592997789382935e-02 -2.624602019786834717e-01
-2.116594910621643066e-01 8.128308504819869995e-02 -4.482730850577354431e-02 -1.078467350453138351e-02 2.297774404287338257e-01 1.489359885454177856e-01 -2.651280462741851807e-01 -1.000075638294219971e-01 7.216485589742660522e-02 -2.229179292917251587e-01 4.711975343525409698e-03 3.538127541542053223e-01 2.662393152713775635e-01 7.566581480205059052e-03 2.708918750286102295e-01 9.390608966350555420e-02 -3.735073804855346680e-01 -3.361374139785766602e-02 -7.297922670841217041e-02 3.557429313659667969e-01 3.183127567172050476e-02 2.834190055727958679e-02 1.835662573575973511e-01 1.842697337269783020e-02 1.710853725671768188e-01 -1.648985743522644043e-01 -1.066795364022254944e-02 -1.790993362665176392e-01 1.560302525758743286e-01 -8.008009940385818481e-02 2.283389680087566376e-02 -1.721781045198440552e-01
3.280768394470214844e-01 -1.053255945444107056e-01 1.367685012519359589e-02 -1.432096809148788452e-01 1.572143733501434326e-01 -1.432900726795196533e-01 -9.224364161491394043e-02 8.844523876905441284e-02 2.204622775316238403e-01 1.110088378190994263e-01 -3.184494972229003906e-01 9.925790876150131226e-02 2.563869655132293701e-01 -1.791421175003051758e-01 1.172777935862541199e-01 -9.065994620323181152e-02 -1.571579873561859131e-01 2.822599411010742188e-01 1.367932744324207306e-02 9.949515759944915771e-02 6.631217896938323975e-02 1.575298458337783813e-01 -1.597131937742233276e-01 -2.146705985069274902e-03 1.477452218532562256e-01 -4.030188620090484619e-01 -8.723480999469757080e-02 3.276681602001190186e-01 3.686667478177696466e-04 -1.027058735489845276e-01 -1.548421755433082581e-02 -1.667595952749252319e-01
2.138570696115493774e-02 -2.181294709444046021e-01 1.663158535957336426e-01 7.724078744649887085e-02 1.136497184634208679e-01 -3.557157516479492188e-02 -1.712675690650939941e-01 5.241448059678077698e-02 -2.051042616367340088e-01 -2.112218737602233887e-01 -7.166665047407150269e-02 1.957206428050994873e-01 4.463403820991516113e-01 2.867207117378711700e-02 3.707785531878471375e-02 6.688465923070907593e-02 -3.351099193096160889e-01 2.542503923177719116e-02 1.307345926761627197e-01 -3.266246318817138672e-01 -1.716007888317108154e-01 -5.407480895519256592e-02 -1.491485983133316040e-01 -2.097531396429985762e-04 -4.883525893092155457e-02 8.525409549474716187e-02 -2.609600424766540527e-01 2.365329265594482422e-01 -5.395931378006935120e-02 2.978608906269073486e-01 1.330206245183944702e-01 -4.115200042724609375e-02
8.403541892766952515e-02 -6.404630839824676514e-02 -2.046079039573669434e-01 5.590555444359779358e-02 -1.156674139201641083e-02 -1.008520722389221191e-01 -3.150562047958374023e-01 -1.843701303005218506e-01 5.414063110947608948e-03 -1.216100528836250305e-01 -1.080806273967027664e-02 6.643193215131759644e-02 2.879969477653503418e-01 -6.911853700876235962e-02 2.138044238090515137e-01 1.057081595063209534e-01 -2.119485884904861450e-01 7.630749046802520752e-02 7.900615781545639038e-02 1.218997463583946228e-01 -8.930218964815139771e-02 -2.043634653091430664e-01 1.242743656039237976e-01 -6.754031777381896973e-02 2.511652708053588867e-01 -3.999908268451690674e-01 -4.651051163673400879e-01 5.085222050547599792e-02 -1.583203971385955811e-01 1.380031555891036987e-01 -8.551876991987228394e-03 -9.259485453367233276e-02
-7.489459216594696045e-02 -2.171430587768554688e-01 1.328049302101135254e-01 -2.273708581924438477e-01 1.910935156047344208e-02 -2.543184161186218262e-01 -1.366153210401535034e-01 -2.382273040711879730e-02 -4.412636905908584595e-02 -2.209446132183074951e-01 1.827953569591045380e-02 2.236722856760025024e-01 -9.977471083402633667e-03 -1.107450574636459351e-01 -9.308292716741561890e-02 -1.173978894948959351e-01 -2.536680698394775391e-01 -8.982078731060028076e-02 1.333243548870086670e-01 -2.100708186626434326e-01 -1.161957010626792908e-01 -5.583500023931264877e-03 -1.825830191373825073e-01 -1.355037689208984375e-01 2.289360612630844116e-01 -3.323600292205810547e-01 -1.074923947453498840e-01 5.345252156257629395e-02 -2.023567706346511841e-01 2.151613831520080566e-01 -8.085240423679351807e-02 -4.325225055217742920e-01
-6.657813489437103271e-02 -2.054225206375122070e-01 2.123371362686157227e-01 -1.215894892811775208e-01 1.202375292778015137e-01 6.515624467283487320e-03 1.415864974260330200e-01 -2.874500490725040436e-02 -1.292556822299957275e-01 1.174476463347673416e-02 -1.900306046009063721e-01 -3.116468153893947601e-02 4.147225916385650635e-01 -1.338590122759342194e-02 3.102009594440460205e-01 1.162675097584724426e-01 -2.016838192939758301e-01 -1.103351563215255737e-01 -2.789218723773956299e-02 9.963697940111160278e-02 1.811198592185974121e-01 -3.870842158794403076e-01 -2.145853340625762939e-01 -2.630198895931243896e-01 1.352653503417968750e-01 -2.743968367576599121e-01 1.268767118453979492e-01 8.464546501636505127e-02 -1.520823803730309010e-03 2.782682701945304871e-02 1.356901973485946655e-01 -1.575395464897155762e-01
8.064595609903335571e-02 6.651359051465988159e-02 3.119018301367759705e-02 -2.835532426834106445e-01 -1.013085544109344482e-01 1.282726228237152100e-01 -4.358377456665039062e-01 8.249057084321975708e-02 -9.887989610433578491e-03 -2.014748901128768921e-01 -1.076386347413063049e-01 -5.817951634526252747e-02 2.005847245454788208e-01 5.060371011495590210e-03 9.775510430335998535e-02 -2.335576266050338745e-01 -1.970376819372177124e-01 -2.042790800333023071e-01 -9.415473788976669312e-02 1.385549455881118774e-01 3.069530129432678223e-01 -9.866980463266372681e-02 -2.205097377300262451e-01 -1.427528411149978638e-01 1.763350963592529297e-01 -1.819843947887420654e-01 -8.004777878522872925e-02 5.678173620253801346e-03 -1.423240900039672852e-01 1.924974843859672546e-02 1.110480651259422302e-01 -3.728386163711547852e-01
4.174151420593261719e-01 2.209411934018135071e-02 1.747873239219188690e-02 -1.226487085223197937e-01 6.991636008024215698e-03 4.904972389340400696e-02 5.425411835312843323e-02 -8.110186085104942322e-03 2.089925259351730347e-01 -1.795533299446105957e-01 -3.607807755470275879e-01 2.236012965440750122e-01 3.184814751148223877e-01 -1.186120137572288513e-01 -8.093896321952342987e-03 4.172286391258239746e-02 -3.071636259555816650e-01 7.938610762357711792e-02 -2.491286098957061768e-01 -1.943016052246093750e-02 2.449999749660491943e-02 -1.818488240242004395e-01 -1.263228431344032288e-02 1.132320091128349304e-01 2.617105245590209961e-01 -1.443910598754882812e-01 -4.641695693135261536e-02 3.072675466537475586e-01 -1.341202259063720703e-01 7.835679501295089722e-02 5.848268046975135803e-02 -8.876478672027587891e-02
1.451859027147293091e-01 -1.686289310455322266e-01 -2.069845795631408691e-01 4.135930538177490234e-02 -1.849742978811264038e-01 -1.072032898664474487e-01 -3.518350124359130859e-01 -1.639261841773986816e-01 -5.928360391408205032e-03 6.338251754641532898e-03 7.495307177305221558e-02 1.219887584447860718e-01 3.935210704803466797e-01 -5.624188110232353210e-02 3.962082788348197937e-02 3.163736546412110329e-03 -1.250415295362472534e-01 5.531255528330802917e-02 1.601406931877136230e-01 -7.105634082108736038e-03 -7.347784936428070068e-02 -1.577365696430206299e-01 -2.860532701015472412e-02 -4.660939332097768784e-03 3.081949055194854736e-01 -3.904574811458587646e-01 -3.880335986614227295e-01 9.515611082315444946e-02 -1.738106161355972290e-01 2.309774979948997498e-02 6.253319233655929565e-02 -1.102638840675354004e-01
9.559346735477447510e-02 -1.567645668983459473e-01 1.458115577697753906e-01 -6.217675283551216125e-02 7.413310557603836060e-02 -2.434580586850643158e-02 -1.616031378507614136e-01 -1.047415882349014282e-01 3.368592634797096252e-02 -9.797221422195434570e-02 -3.533616960048675537e-01 1.598888039588928223e-01 -9.696031361818313599e-02 -1.943339705467224121e-01 2.536990344524383545e-01 -1.627093255519866943e-01 -1.087761893868446350e-01 5.251045525074005127e-02 1.489138603210449219e-01 -1.412975490093231201e-01 1.659892648458480835e-01 -5.863807350397109985e-02 7.432572543621063232e-02 -4.216814413666725159e-02 -1.417049467563629150e-01 4.994719102978706360e-02 -3.203040957450866699e-01 4.038257002830505371e-01 -1.179221943020820618e-01 -5.885238945484161377e-02 -2.159255295991897583e-01 -3.893030583858489990e-01
9.935329109430313110e-02 -2.430680906400084496e-03 1.434485912322998047e-01 -2.310890555381774902e-01 5.482000485062599182e-02 -2.180384844541549683e-01 -8.279857039451599121e-02 1.229701936244964600e-01 1.097356081008911133e-01 -3.061202168464660645e-01 -1.470267623662948608e-01 1.248897463083267212e-01 2.091082036495208740e-01 -1.346645951271057129e-01 -1.031030565500259399e-01 -1.945028454065322876e-01 -2.874806821346282959e-01 -2.062261700630187988e-01 1.726327538490295410e-01 1.889408826828002930e-01 9.787333011627197266e-02 7.572201639413833618e-02 -1.135421767830848694e-01 2.190091088414192200e-02 2.207532227039337158e-01 -1.475630551576614380e-01 -4.297481477260589600e-01 1.155160441994667053e-01 -7.329037785530090332e-02 9.998296201229095459e-02 -9.415937215089797974e-02 -2.796497344970703125e-01
2.466971278190612793e-01 1.604542583227157593e-01 3.324590325355529785e-01 -3.070178069174289703e-02 -1.878845095634460449e-01 -1.459622234106063843e-01 -4.550562798976898193e-01 -3.625812381505966187e-02 2.017919905483722687e-02 -5.891192331910133362e-02 -4.522586613893508911e-02 3.700883314013481140e-02 1.801596730947494507e-01 3.416539356112480164e-02 4.059671610593795776e-02 5.264925584197044373e-02 -1.687069535255432129e-01 7.658033072948455811e-02 -4.641530290246009827e-02 2.132079601287841797e-01 -4.238697513937950134e-02 -1.809875816106796265e-01 -8.912036567926406860e-02 -3.368613496422767639e-02 3.254086971282958984e-01 7.717278599739074707e-02 -3.252102732658386230e-01 9.594455361366271973e-02 1.864872723817825317e-01 -1.623590290546417236e-02 2.420470863580703735e-01 -2.134923189878463745e-01
-5.381374806165695190e-02 9.692060202360153198e-02 1.899711489677429199e-01 -2.283680066466331482e-02 -1.229137852787971497e-01 8.474192023277282715e-02 -1.024511903524398804e-01 -1.982096396386623383e-02 -1.807226426899433136e-02 -5.860798433423042297e-02 -3.090893328189849854e-01 2.719539701938629150e-01 7.972844690084457397e-02 -5.429650843143463135e-02 5.439038872718811035e-01 -1.562013942748308182e-02 -2.711859941482543945e-01 -6.597425043582916260e-02 3.764699697494506836e-01 1.321541219949722290e-01 2.118996903300285339e-02 1.904125213623046875e-01 -4.174267873167991638e-02 2.494616210460662842e-01 1.593543589115142822e-01 -5.378853157162666321e-02 -6.329644471406936646e-02 -8.680690662004053593e-04 6.527062505483627319e-02 2.077856473624706268e-02 -6.029587239027023315e-03 -2.539568841457366943e-01
-1.182676926255226135e-01 -1.920088678598403931e-01 -4.244809597730636597e-02 -1.398135423660278320e-01 1.301925629377365112e-01 -1.842252463102340698e-01 -1.792612224817276001e-01 -2.780602686107158661e-02 -1.041208431124687195e-01 7.791751623153686523e-02 -5.995946750044822693e-02 3.060973584651947021e-01 -8.270861208438873291e-02 -2.490990050137042999e-02 -6.800193339586257935e-02 -2.091230005025863647e-01 -4.892109930515289307e-01 1.195425167679786682e-01 1.260651499032974243e-01 -1.104780286550521851e-01 -4.019408300518989563e-02 2.087377384305000305e-02 -9.040001034736633301e-02 3.126008436083793640e-02 2.754316031932830811e-01 -2.230772078037261963e-01 -2.322776764631271362e-01 1.147107928991317749e-01 -1.136137768626213074e-01 1.342063099145889282e-01 -5.690255016088485718e-02 -3.926410079002380371e-01
-5.292295292019844055e-02 -1.616667956113815308e-01 -8.170498162508010864e-02 -3.105527162551879883e-02 9.786056727170944214e-02 -2.101806700229644775e-01 -2.932967543601989746e-01 -5.865553393959999084e-02 2.556413877755403519e-03 -1.727362275123596191e-01 -8.348608762025833130e-02 3.323297202587127686e-01 -8.147604763507843018e-02 6.895282119512557983e-02 2.472813278436660767e-01 -3.932629153132438660e-02 -2.354581654071807861e-01 -2.530027627944946289e-01 -9.776500612497329712e-02 9.930967539548873901e-02 1.444509476423263550e-01 -7.113056257367134094e-03 1.394170820713043213e-01 2.269963175058364868e-02 3.051062487065792084e-02 -1.145301088690757751e-01 -3.399926722049713135e-01 -4.370667040348052979e-02 -4.295020997524261475e-01 5.667932704091072083e-02 -1.358260065317153931e-01 -2.853679060935974121e-01
1.373125463724136353e-01 -3.846783638000488281e-01 -1.958405524492263794e-01 -1.192260980606079102e-01 2.002263218164443970e-01 -1.721785813570022583e-01 -2.484922558069229126e-01 2.956691980361938477e-01 4.747191444039344788e-02 -2.152677858248353004e-03 -8.193913102149963379e-02 2.175778150558471680e-01 8.772242069244384766e-02 -2.440214306116104126e-01 1.742718070745468140e-01 -9.795058518648147583e-03 -2.204710692167282104e-01 1.079568564891815186e-01 3.396576046943664551e-01 -3.494227677583694458e-02 -6.510367989540100098e-02 -5.585980042815208435e-02 1.389426738023757935e-01 3.644183650612831116e-02 2.142235338687896729e-01 -2.190346419811248779e-01 -2.093269824981689453e-01 1.158610135316848755e-01 -3.738619852811098099e-03 -2.004916965961456299e-01 -7.977207750082015991e-02 -7.174980640411376953e-02
-1.423158198595046997e-01 -1.241139769554138184e-01 -1.314597725868225098e-01 4.409679770469665527e-02 -2.634594440460205078e-01 -3.983638584613800049e-01 -1.390087902545928955e-01 -4.443693533539772034e-02 -2.432073503732681274e-01 -1.352883726358413696e-01 -2.740220725536346436e-01 9.120374172925949097e-02 8.049013465642929077e-02 -1.148792207241058350e-01 1.136179864406585693e-01 4.692101478576660156e-02 -3.054955005645751953e-01 -1.657323166728019714e-02 4.013897478580474854e-02 -1.499096956104040146e-02 -3.075403571128845215e-01 -2.775859460234642029e-02 7.559712976217269897e-02 4.449374973773956299e-02 1.681159734725952148e-01 -3.321253657341003418e-01 -1.750582158565521240e-01 2.612732052803039551e-01 5.817578360438346863e-02 4.577964171767234802e-02 6.661151349544525146e-02 -2.327798753976821899e-01
7.361284643411636353e-02 -2.264402657747268677e-01 -8.998073637485504150e-02 -1.072384938597679138e-01 -1.087667047977447510e-01 -2.686157226562500000e-01 -2.219511121511459351e-01 -3.705074489116668701e-01 -4.630231112241744995e-02 -2.087090611457824707e-01 9.993384033441543579e-02 2.921110987663269043e-01 2.215390652418136597e-01 -2.010838836431503296e-01 -1.439169282093644142e-03 1.056101322174072266e-01 -2.051317133009433746e-02 2.506658062338829041e-02 -8.509105443954467773e-02 -5.698831519111990929e-04 -1.852478645741939545e-02 7.766091264784336090e-03 -2.267168276011943817e-02 -4.165541008114814758e-02 1.124877110123634338e-01 -1.267828494310379028e-01 -4.014434516429901123e-01 1.463771164417266846e-01 1.742071807384490967e-01 1.349533200263977051e-01 8.877441287040710449e-02 -3.644219040870666504e-01
-1.954120397567749023e-02 -2.907030880451202393e-01 1.209033746272325516e-02 -6.440937519073486328e-02 -5.119986459612846375e-02 -1.212294101715087891e-01 -4.745152220129966736e-02 -1.173561904579401016e-02 -1.370663046836853027e-01 2.338240481913089752e-02 -1.641633920371532440e-02 -3.185784071683883667e-02 3.342357277870178223e-01 1.535299718379974365e-01 2.835144102573394775e-01 2.114954888820648193e-01 -4.109218716621398926e-01 -6.834013015031814575e-02 -1.122260838747024536e-01 -1.652481220662593842e-02 8.966236561536788940e-02 -1.846012193709611893e-03 -2.609816193580627441e-01 -4.710007086396217346e-02 3.715687990188598633e-01 2.156417816877365112e-01 -2.484470456838607788e-01 -1.704118251800537109e-01 -2.171973139047622681e-01 -1.252569109201431274e-01 5.739625915884971619e-02 -6.194416061043739319e-02
2.081077918410301208e-02 -7.842051237821578979e-02 1.404521018266677856e-01 -3.651449382305145264e-01 -7.889887318015098572e-03 -3.154931962490081787e-01 -1.874507069587707520e-01 1.540076434612274170e-01 -6.001450866460800171e-02 -1.431363821029663086e-01 -2.385605573654174805e-01 2.769235968589782715e-01 -3.477855026721954346e-02 -2.753635495901107788e-02 2.984016239643096924e-01 2.641752175986766815e-02 -2.661185264587402344e-01 6.413049995899200439e-02 3.316494524478912354e-01 -1.435359418392181396e-01 3.932046890258789062e-02 -1.325719505548477173e-01 -1.198675632476806641e-01 -2.036829292774200439e-02 2.634278833866119385e-01 3.273972123861312866e-02 -2.906645238399505615e-01 1.433842927217483521e-01 -4.367459192872047424e-02 -7.414052635431289673e-02 2.009196020662784576e-02 -9.878864884376525879e-02
1.285355389118194580e-01 -8.770252764225006104e-02 -6.044629588723182678e-02 3.154721558094024658e-01 -5.449726805090904236e-02 1.157723516225814819e-01 1.129480451345443726e-02 7.923720777034759521e-02 1.501132696866989136e-01 5.482232943177223206e-02 5.370604805648326874e-03 2.861281037330627441e-01 2.360026091337203979e-01 -3.005557656288146973e-01 4.175015985965728760e-01 -2.327275276184082031e-01 -7.268527150154113770e-02 6.772904098033905029e-02 8.923845738172531128e-02 1.011415421962738037e-01 6.620835512876510620e-02 -1.872908174991607666e-01 -1.806389242410659790e-01 -5.181707814335823059e-02 1.372465491294860840e-01 7.980246841907501221e-02 -2.202721089124679565e-01 1.061817333102226257e-01 1.645879298448562622e-01 1.402908861637115479e-01 -6.221348419785499573e-02 -3.597386777400970459e-01
3.608428835868835449e-01 2.472067251801490784e-02 1.775073632597923279e-02 9.351497888565063477e-02 9.639362990856170654e-02 -2.952842116355895996e-01 6.385523593053221703e-04 1.537106484174728394e-01 1.170636117458343506e-01 -1.221206262707710266e-01 -3.070449233055114746e-01 2.464134842157363892e-01 1.756792515516281128e-01 -2.163035236299037933e-02 2.328471690416336060e-01 -1.433845758438110352e-01 -1.660111248493194580e-01 -1.092865467071533203e-01 -4.785160347819328308e-02 -3.093422949314117432e-02 1.169846858829259872e-02 -5.772245302796363831e-02 -8.413767814636230469e-02 -1.679322565905749798e-03 2.371053695678710938e-01 -1.033110693097114563e-01 9.180861711502075195e-02 1.316022127866744995e-01 -3.883462250232696533e-01 1.592505723237991333e-01 2.682359330356121063e-02 -3.570072948932647705e-01
-1.660106144845485687e-02 -1.732497811317443848e-01 -2.148851603269577026e-01 -3.706302493810653687e-02 9.727218188345432281e-03 1.277573872357606888e-02 -2.577164173126220703e-01 -2.527907118201255798e-02 4.334561526775360107e-03 -1.483411788940429688e-01 4.599373787641525269e-02 9.541634470224380493e-02 1.896540522575378418e-01 -2.087553590536117554e-01 5.774065479636192322e-02 1.488816887140274048e-01 -1.571952551603317261e-01 2.883887290954589844e-01 5.155933275818824768e-02 -5.765907093882560730e-02 -1.572497785091400146e-01 -8.943961560726165771e-02 8.207906968891620636e-03 2.795964106917381287e-02 2.983933389186859131e-01 -4.142422378063201904e-01 -4.220303893089294434e-01 1.086055114865303040e-01 1.030339375138282776e-01 -2.447495423257350922e-02 -6.537745893001556396e-02 -3.210723102092742920e-01
2.221143245697021484e-01 -2.520293295383453369e-01 3.151652514934539795e-01 3.142800927162170410e-02 4.141468927264213562e-02 7.006984949111938477e-02 1.157141197472810745e-02 -5.131772160530090332e-02 2.315776944160461426e-01 -1.709043793380260468e-02 -5.570556223392486572e-02 3.512635827064514160e-01 1.676862090826034546e-01 4.741347208619117737e-02 4.339683353900909424e-01 -3.352807089686393738e-02 -1.839323341846466064e-01 -2.490755915641784668e-01 8.497869223356246948e-02 4.176619404461234808e-04 -2.889371812343597412e-01 -5.080448463559150696e-02 -2.510734274983406067e-02 -1.366742104291915894e-01 1.348973363637924194e-01 -3.121882677078247070e-01 -1.776812970638275146e-01 6.179935857653617859e-02 6.034706532955169678e-02 -9.365788102149963379e-02 -6.305458396673202515e-02 -3.609922528266906738e-02
2.473776601254940033e-02 -4.644941166043281555e-02 -1.935137994587421417e-02 -3.120265305042266846e-01 4.890946298837661743e-02 -3.203474283218383789e-01 -8.917632699012756348e-02 -1.863149367272853851e-02 -1.250509172677993774e-01 -2.054120600223541260e-01 1.062373071908950806e-01 1.885278820991516113e-01 1.859479993581771851e-01 -3.891722857952117920e-02 1.432971656322479248e-01 -2.358416318893432617e-01 -4.457605779170989990e-01 -1.963308826088905334e-02 3.912844881415367126e-02 -1.577246487140655518e-01 7.743465900421142578e-02 -1.232824027538299561e-01 -8.522693999111652374e-03 7.595851272344589233e-02 1.052162945270538330e-01 -6.078768894076347351e-02 -3.336875736713409424e-01 -4.710684344172477722e-02 -8.363750576972961426e-02 -1.873566955327987671e-01 2.980817556381225586e-01 -2.397042661905288696e-01
2.124542146921157837e-01 6.163402646780014038e-02 -6.551774218678474426e-03 -3.619993627071380615e-01 1.240638829767704010e-02 -7.993970811367034912e-02 1.694480776786804199e-01 1.818125694990158081e-02 2.168731242418289185e-01 7.755018770694732666e-03 -2.287666499614715576e-01 1.378005445003509521e-01 3.089916408061981201e-01 -1.402638852596282959e-01 3.286656364798545837e-02 4.788434132933616638e-03 -6.848454475402832031e-02 1.278400570154190063e-01 -4.546733573079109192e-02 2.137573510408401489e-01 -8.927074819803237915e-02 -1.117278784513473511e-01 -6.321477144956588745e-02 -1.402553915977478027e-02 3.110482990741729736e-01 -2.857632339000701904e-01 -1.952812224626541138e-01 2.161112427711486816e-01 1.042767893522977829e-02 -2.037320584058761597e-01 -1.127254366874694824e-01 -3.724372684955596924e-01
-4.418750479817390442e-02 7.663161307573318481e-02 3.363043069839477539e-01 2.301772385835647583e-01 5.253223702311515808e-02 -5.569292977452278137e-02 1.826671883463859558e-02 -1.804666519165039062e-01 -1.741004921495914459e-02 -8.654426038265228271e-02 -5.821350589394569397e-02 3.049359321594238281e-01 4.313049018383026123e-01 2.225977629423141479e-01 9.350714087486267090e-02 1.834786385297775269e-01 -2.969499528408050537e-01 -2.277855575084686279e-01 6.633055210113525391e-02 1.119674965739250183e-01 2.415612787008285522e-01 8.498040586709976196e-02 -5.933423340320587158e-02 -1.207013055682182312e-02 1.687203794717788696e-01 -1.362611055374145508e-01 -1.985143125057220459e-02 6.790374964475631714e-02 1.110674515366554260e-01 -1.037787571549415588e-01 -3.078643605113029480e-02 -3.206962347030639648e-01
-3.649709001183509827e-02 1.512570232152938843e-01 -9.494305402040481567e-02 -1.562302559614181519e-01 -1.075064837932586670e-01 -2.441468536853790283e-01 -4.431940913200378418e-01 -2.048812340945005417e-03 1.759608387947082520e-01 -1.886265277862548828e-01 -1.188026815652847290e-01 3.529316782951354980e-01 2.448943704366683960e-01 3.782682819291949272e-03 6.264240294694900513e-02 -2.905334532260894775e-02 -2.380783110857009888e-01 -2.869336307048797607e-02 -1.230988651514053345e-01 -1.851726025342941284e-01 -9.481120854616165161e-02 -1.763194054365158081e-02 -1.969491243362426758e-01 3.024430572986602783e-01 4.900339618325233459e-02 -1.015057861804962158e-01 -3.079511821269989014e-01 3.065053001046180725e-02 -7.846678048372268677e-02 1.367955207824707031e-01 -6.540926545858383179e-02 -1.437699645757675171e-01
1.293590813875198364e-01 1.795955002307891846e-01 1.262726783752441406e-01 -2.899714000523090363e-02 9.750768542289733887e-03 1.239550635218620300e-01 -1.894829273223876953e-01 -8.925414830446243286e-02 9.444527328014373779e-02 1.239194273948669434e-01 -3.160658478736877441e-01 2.504841387271881104e-01 6.357403099536895752e-02 -2.017478048801422119e-01 3.518084287643432617e-01 -2.591124773025512695e-01 -2.437415868043899536e-01 5.884071439504623413e-02 2.107773721218109131e-02 -6.477472931146621704e-02 1.346481889486312866e-01 -1.648273020982742310e-01 4.604374244809150696e-02 6.435313820838928223e-02 -7.189358770847320557e-02 -1.039579138159751892e-01 -1.758869141340255737e-01 2.507616579532623291e-01 -1.100343465805053711e-01 -1.414640992879867554e-02 -1.631055325269699097e-01 -4.295946657657623291e-01
-2.467300146818161011e-01 9.960053861141204834e-02 9.424068033695220947e-02 2.289992570877075195e-02 -9.564837813377380371e-02 -1.438200473785400391e-01 -1.823154240846633911e-01 -1.067373678088188171e-01 -3.530453890562057495e-02 3.072255291044712067e-02 -1.681891232728958130e-01 2.985049188137054443e-01 3.708434104919433594e-01 -2.077294290065765381e-01 1.891333162784576416e-01 5.354780331254005432e-02 3.431877493858337402e-02 6.357222050428390503e-02 -9.201872162520885468e-03 -1.337878406047821045e-01 3.396861851215362549e-01 -7.447263598442077637e-02 -4.502616450190544128e-02 1.313912272453308105e-01 2.827067375183105469e-01 1.649969369173049927e-01 1.922855153679847717e-02 9.261542558670043945e-02 -2.327210903167724609e-01 1.574041992425918579e-01 1.433378010988235474e-01 -3.569779098033905029e-01
8.513478934764862061e-02 1.924919635057449341e-01 2.458408772945404053e-01 2.252917587757110596e-01 5.132538452744483948e-02 -4.904212430119514465e-02 -2.812251746654510498e-01 1.615987042896449566e-03 -4.064562916755676270e-02 1.037060543894767761e-01 -1.031677946448326111e-01 6.209688633680343628e-02 5.051230192184448242e-01 -9.320592135190963745e-02 1.662759333848953247e-01 1.721411794424057007e-01 -1.703885197639465332e-01 -1.368246786296367645e-02 5.576146766543388367e-02 -8.234287053346633911e-02 4.129112511873245239e-02 -2.642722427845001221e-01 9.607837349176406860e-02 -3.354304730892181396e-01 1.610727608203887939e-01 -8.599369227886199951e-02 -1.477566361427307129e-01 -8.823505043983459473e-02 8.182582259178161621e-02 2.694652676582336426e-01 -1.102675795555114746e-01 -1.597825586795806885e-01
-9.756509214639663696e-02 2.793724648654460907e-02 2.512897253036499023e-01 6.779916584491729736e-02 1.959705054759979248e-01 -1.272816956043243408e-01 -2.279542572796344757e-02 1.337377447634935379e-02 1.505008637905120850e-01 -4.975610971450805664e-02 -3.478569388389587402e-01 4.013213515281677246e-02 4.574156180024147034e-02 5.834749713540077209e-02 1.729584187269210815e-01 9.069151431322097778e-02 -2.772045731544494629e-01 -2.063197046518325806e-01 9.082359075546264648e-02 -3.536586835980415344e-02 1.303208172321319580e-01 1.268018782138824463e-01 -3.921294212341308594e-02 -3.424916863441467285e-01 4.958115220069885254e-01 -1.210160776972770691e-01 1.544736176729202271e-01 -1.155225336551666260e-01 3.519004955887794495e-02 1.303571462631225586e-01 8.362911641597747803e-03 -2.801485359668731689e-01
-1.334063708782196045e-02 -7.503563165664672852e-02 2.512364089488983154e-02 -2.102964520454406738e-01 2.647668719291687012e-01 -2.267004102468490601e-01 -2.536202371120452881e-01 -1.365840584039688110e-01 5.001014098525047302e-03 -1.307934373617172241e-01 -3.241415917873382568e-01 1.149130910634994507e-01 2.862084507942199707e-01 1.348598450422286987e-01 5.691400170326232910e-02 5.787023156881332397e-02 -6.676106154918670654e-02 1.856763064861297607e-01 1.902291178703308105e-02 -7.922506891191005707e-03 -2.797201573848724365e-01 -3.005938837304711342e-03 -3.152800351381301880e-02 -1.315812617540359497e-01 2.772130817174911499e-02 -2.679214179515838623e-01 -3.008059561252593994e-01 1.891324371099472046e-01 2.476773858070373535e-01 1.246392950415611267e-01 2.231519520282745361e-01 -2.033924907445907593e-01
-6.607096642255783081e-02 1.222654655575752258e-01 -6.713597476482391357e-02 1.474658101797103882e-01 1.238385960459709167e-01 3.168708086013793945e-02 6.493210792541503906e-02 -1.840154230594635010e-01 2.604365944862365723e-01 1.199684143066406250e-01 -2.574437260627746582e-01 2.247941195964813232e-01 1.104714274406433105e-01 -4.212783277034759521e-01 1.901232749223709106e-01 -1.260233074426651001e-01 -1.825633049011230469e-01 -4.918018728494644165e-02 -6.739963777363300323e-03 -1.948224455118179321e-01 4.517561942338943481e-02 -1.167164370417594910e-01 -2.317594140768051147e-01 -5.852984637022018433e-02 6.244020536541938782e-02 -2.193882763385772705e-01 -1.441391110420227051e-01 3.036842346191406250e-01 -5.709381308406591415e-03 1.432910710573196411e-01 -4.736074060201644897e-02 -3.533947467803955078e-01
-1.033698469400405884e-01 1.987653374671936035e-01 1.734018623828887939e-01 -6.009808182716369629e-02 2.645510435104370117e-01 -1.921339705586433411e-02 -1.755732744932174683e-01 -1.585046797990798950e-01 1.209369227290153503e-01 -5.080286413431167603e-02 -5.171146243810653687e-02 -1.904951408505439758e-02 2.487624287605285645e-01 7.342004030942916870e-02 2.836628556251525879e-01 4.255698248744010925e-02 -1.749027073383331299e-01 2.166622132062911987e-01 9.132659994065761566e-03 8.460501208901405334e-03 -5.575806275010108948e-02 -1.123008653521537781e-01 -9.441490471363067627e-02 -2.087714895606040955e-02 2.870277166366577148e-01 -2.680483758449554443e-01 -5.411761626601219177e-02 5.711802281439304352e-03 3.606218397617340088e-01 8.780150860548019409e-02 3.359905481338500977e-01 -3.307964503765106201e-01
-1.946451328694820404e-02 -8.668878674507141113e-02 -8.375077694654464722e-02 -2.467782050371170044e-01 1.626206785440444946e-01 -1.271628588438034058e-01 -1.430881861597299576e-02 6.230137776583433151e-03 -2.566570341587066650e-01 1.829075813293457031e-02 4.627376794815063477e-03 2.531128525733947754e-01 3.012705743312835693e-01 4.512731730937957764e-02 1.387988030910491943e-01 2.208472639322280884e-01 -3.181235492229461670e-01 2.310566157102584839e-01 3.349531441926956177e-02 -1.363433748483657837e-01 -2.020331323146820068e-01 -2.722027599811553955e-01 -1.321827173233032227e-01 -2.822941914200782776e-02 5.228576436638832092e-02 -5.595304071903228760e-02 -2.561405003070831299e-01 1.620586663484573364e-01 -2.008598148822784424e-01 3.054115176200866699e-01 1.198589503765106201e-01 -1.923401802778244019e-01
-1.659967303276062012e-01 -7.639369368553161621e-02 -9.195389598608016968e-02 -1.794708669185638428e-01 -4.517089575529098511e-02 -1.955639123916625977e-01 -1.084308475255966187e-01 -1.360187977552413940e-01 4.894730448722839355e-02 -8.235638588666915894e-02 -1.681466251611709595e-01 4.082695245742797852e-01 1.427880823612213135e-01 -3.250459432601928711e-01 2.676157057285308838e-01 -9.836839884519577026e-02 -2.049311250448226929e-01 2.243722230195999146e-02 1.423575878143310547e-01 2.048505842685699463e-01 1.750801950693130493e-01 -1.791095137596130371e-01 -9.571392089128494263e-02 -1.058062463998794556e-01 1.365489810705184937e-01 -2.543269097805023193e-01 6.429488770663738251e-03 2.122031152248382568e-01 4.069593548774719238e-02 -3.457485139369964600e-02 3.433062732219696045e-01 8.364857733249664307e-02
-2.292565107345581055e-01 -7.770425081253051758e-02 7.120531052350997925e-02 -1.360353827476501465e-01 1.589633375406265259e-01 -3.126727044582366943e-01 -2.516087591648101807e-01 -1.091249138116836548e-01 1.529646515846252441e-01 -1.036824379116296768e-02 -3.102551996707916260e-01 3.043144941329956055e-01 1.443983912467956543e-01 -2.366646677255630493e-01 4.131421446800231934e-01 -1.164995133876800537e-01 -1.193268746137619019e-01 8.924782276153564453e-02 5.069114267826080322e-02 4.522522911429405212e-02 8.652543276548385620e-02 -4.800828918814659119e-02 -1.149818599224090576e-01 -1.786528900265693665e-02 1.536458134651184082e-01 -1.267824620008468628e-01 -2.658377289772033691e-01 2.620204091072082520e-01 1.786075881682336330e-03 1.151702832430601120e-02 9.729377925395965576e-02 8.561813831329345703e-02
3.514536097645759583e-02 7.557294517755508423e-02 1.903848648071289062e-01 2.795895040035247803e-01 1.259956955909729004e-01 -1.376470476388931274e-01 -2.841135859489440918e-01 -1.910576224327087402e-01 4.359466582536697388e-02 -3.810567036271095276e-02 -1.810047775506973267e-01 6.513686478137969971e-02 4.392138421535491943e-01 -8.554782718420028687e-02 6.787521392107009888e-02 4.144730046391487122e-02 -1.372471004724502563e-01 -9.017609059810638428e-02 5.746872350573539734e-02 -8.159037679433822632e-04 2.228352874517440796e-01 1.255050450563430786e-01 -2.431486696004867554e-01 -4.913680553436279297e-01 -6.607218179851770401e-03 -2.130703777074813843e-01 -7.089986652135848999e-02 -6.236536055803298950e-02 -1.089609563350677490e-01 6.472554057836532593e-02 -5.581968650221824646e-02 -9.950978308916091919e-02
-6.705702841281890869e-02 1.785608530044555664e-01 2.231805026531219482e-01 -2.350136786699295044e-01 -2.030613571405410767e-01 8.610338717699050903e-02 -2.682288289070129395e-01 -7.893546670675277710e-02 -1.377644017338752747e-02 -4.808314144611358643e-02 -3.342306017875671387e-01 2.244820818305015564e-02 1.704497039318084717e-01 -1.046391203999519348e-01 2.347055226564407349e-01 3.380955010652542114e-02 -8.983930200338363647e-02 1.041074171662330627e-01 -1.866182982921600342e-01 -7.993238419294357300e-02 8.423424512147903442e-02 -9.686610102653503418e-02 -2.461359500885009766e-01 8.332378417253494263e-02 3.457123041152954102e-01 -5.722806975245475769e-02 -2.504810988903045654e-01 -2.348672971129417419e-02 -5.934523418545722961e-02 -1.170616447925567627e-01 4.127231240272521973e-02 -4.143221080303192139e-01
3.748519346117973328e-02 4.958323389291763306e-02 1.373543739318847656e-01 -2.727488279342651367e-01 1.506614834070205688e-01 -3.018395006656646729e-01 -1.773530244827270508e-01 1.090332418680191040e-01 -3.266329467296600342e-01 -1.492946445941925049e-01 -8.231849409639835358e-03 2.498491853475570679e-01 2.089889794588088989e-01 6.888232380151748657e-02 2.327816039323806763e-01 -1.726643592119216919e-01 -3.269223868846893311e-01 -1.039094105362892151e-01 7.162749022245407104e-02 -2.038019597530364990e-01 2.403656579554080963e-02 -1.445792317390441895e-01 -5.164163932204246521e-02 3.435102850198745728e-02 5.806501582264900208e-02 3.031906299293041229e-02 -3.212015032768249512e-01 -9.617764502763748169e-03 -1.750992685556411743e-01 -1.275970935821533203e-01 2.293982803821563721e-01 -1.582762449979782104e-01
-4.103269428014755249e-02 1.366167515516281128e-01 -2.198622934520244598e-02 -7.845116406679153442e-02 -6.818170100450515747e-02 -2.194024026393890381e-01 -2.734663188457489014e-01 2.002290487289428711e-01 1.555431354790925980e-02 -2.108289301395416260e-01 -1.609458029270172119e-01 1.738356053829193115e-01 2.972612679004669189e-01 -1.457622461020946503e-02 1.999061405658721924e-01 -2.518749237060546875e-01 -2.515815496444702148e-01 -1.974640600383281708e-02 -1.524387449026107788e-01 -3.368599340319633484e-02 -2.083082050085067749e-01 -2.246254123747348785e-02 4.333003982901573181e-02 6.191291380673646927e-03 2.515936493873596191e-01 3.231706619262695312e-01 -4.101099669933319092e-01 -8.429452031850814819e-02 -5.664921551942825317e-02 5.393173545598983765e-02 4.839879646897315979e-02 -1.649133265018463135e-01
2.278299443423748016e-02 -6.681897491216659546e-02 2.623834609985351562e-01 2.862809300422668457e-01 -1.289837211370468140e-01 1.524729188531637192e-02 -1.675216555595397949e-01 -6.832998991012573242e-02 9.630534052848815918e-02 1.087786480784416199e-01 -6.622450798749923706e-02 -1.208500843495130539e-02 -7.482016086578369141e-02 2.292372882366180420e-01 4.350708127021789551e-01 8.701290190219879150e-02 -3.591757118701934814e-01 7.517559081315994263e-02 8.586443215608596802e-02 -3.826718404889106750e-02 -1.407236009836196899e-01 -6.923424452543258667e-02 5.736884661018848419e-03 -1.656631976366043091e-01 2.303506880998611450e-01 -2.183640152215957642e-01 -4.430898427963256836e-01 -6.688199937343597412e-02 -1.720073446631431580e-02 8.304004371166229248e-02 5.615036189556121826e-02 -8.067090064287185669e-02
2.935530245304107666e-01 1.458221524953842163e-01 2.883396744728088379e-01 8.107115328311920166e-02 4.365647956728935242e-02 -7.114195078611373901e-02 -8.990149199962615967e-02 -2.494021505117416382e-02 -2.148532271385192871e-01 1.116756349802017212e-01 -1.746632903814315796e-01 2.772475183010101318e-01 1.344426274299621582e-01 -1.136913374066352844e-01 4.618799388408660889e-01 -3.052612766623497009e-02 2.581905201077461243e-02 1.248824447393417358e-01 -4.306789115071296692e-02 1.316386759281158447e-01 4.743611067533493042e-02 -1.314292550086975098e-01 -1.928971558809280396e-01 2.076242864131927490e-02 -3.429206833243370056e-02 -1.482029259204864502e-01 -1.681970506906509399e-01 2.849103212356567383e-01 -1.064319983124732971e-01 -8.322767913341522217e-02 -6.788927316665649414e-02 -3.575317561626434326e-01
2.099139541387557983e-01 -5.833275616168975830e-02 2.641778290271759033e-01 3.095199465751647949e-01 -1.013255044817924500e-01 -2.235483676195144653e-01 -1.980951130390167236e-01 -2.424526661634445190e-01 4.009896516799926758e-01 2.094345092773437500e-01 -2.594049274921417236e-01 3.622453510761260986e-01 7.706314325332641602e-02 -5.772284045815467834e-02 5.748384445905685425e-02 -5.706518888473510742e-02 -2.328479140996932983e-01 1.031823530793190002e-01 -4.726465046405792236e-02 4.847665783017873764e-03 -5.983535200357437134e-02 -1.028977110981941223e-01 9.914961643517017365e-03 3.939122427254915237e-03 5.145648866891860962e-02 -7.434706203639507294e-03 -1.847342997789382935e-01 1.662481576204299927e-01 -8.593782782554626465e-03 3.348892182111740112e-02 -1.552848517894744873e-01 -1.961997300386428833e-01
1.103089377284049988e-01 8.035798557102680206e-03 -4.754216596484184265e-02 1.109678074717521667e-01 2.505357861518859863e-01 -3.525340557098388672e-02 -1.363330036401748657e-01 -2.715256512165069580e-01 1.161384880542755127e-01 2.047156542539596558e-01 -1.282088309526443481e-01 2.403644919395446777e-01 -4.673992469906806946e-02 -3.208049535751342773e-01 3.396184742450714111e-01 -1.269733011722564697e-01 -1.267749518156051636e-01 6.939824670553207397e-02 1.375453732907772064e-02 -2.494765669107437134e-01 1.219027638435363770e-01 4.697656631469726562e-02 -1.026099175214767456e-01 -1.276531517505645752e-01 1.267864108085632324e-01 -2.066785693168640137e-01 2.078689821064472198e-02 1.450793631374835968e-02 -1.422845125198364258e-01 1.349608004093170166e-01 -6.933841109275817871e-02 -4.698823392391204834e-01
-1.146325021982192993e-01 -6.370535492897033691e-02 3.278505504131317139e-01 6.197202578186988831e-02 2.384025901556015015e-01 -7.349413633346557617e-02 -3.191848471760749817e-02 -3.932693004608154297e-01 -1.890105158090591431e-01 -8.824913948774337769e-02 1.439567953348159790e-01 1.778906136751174927e-01 3.016810119152069092e-01 8.060809224843978882e-02 4.552096128463745117e-02 1.059607714414596558e-01 -2.293668240308761597e-01 -1.297014951705932617e-01 5.378887057304382324e-02 2.010845690965652466e-01 2.447302639484405518e-01 1.883127354085445404e-02 -1.426132470369338989e-01 5.108101293444633484e-02 2.574768662452697754e-01 1.992873661220073700e-02 -3.337410092353820801e-02 1.316547244787216187e-01 3.554278612136840820e-02 -9.203783422708511353e-02 -1.784429252147674561e-01 -3.524169921875000000e-01
-1.304035931825637817e-01 -4.115802645683288574e-01 -2.095479369163513184e-01 -1.769538968801498413e-01 -5.061947554349899292e-02 -3.784171640872955322e-01 -2.118446826934814453e-01 8.568853139877319336e-03 -4.614675790071487427e-02 -2.204049080610275269e-01 -2.162936478853225708e-01 -2.786672301590442657e-02 1.349745988845825195e-01 -3.753382712602615356e-02 1.797692179679870605e-01 7.748199999332427979e-02 -2.723335027694702148e-01 5.962935835123062134e-02 5.994100123643875122e-02 6.680734921246767044e-03 -1.420953422784805298e-01 1.080011725425720215e-01 3.760953620076179504e-02 -8.508309721946716309e-02 -1.565882936120033264e-02 -7.183216512203216553e-02 -1.726685166358947754e-01 1.580741256475448608e-01 -8.016649633646011353e-03 4.026796296238899231e-02 -4.237365722656250000e-02 -4.537504017353057861e-01
-2.321969866752624512e-01 -2.506839036941528320e-01 -9.263710677623748779e-02 -1.467770040035247803e-01 2.525926567614078522e-02 -3.409363925457000732e-01 -7.847511023283004761e-02 1.389743089675903320e-01 7.297819852828979492e-02 -1.088861376047134399e-01 -8.981144428253173828e-02 -2.880062349140644073e-02 1.911381930112838745e-01 -1.396816968917846680e-01 3.342889845371246338e-01 -9.569720178842544556e-02 -6.766644865274429321e-02 7.815036922693252563e-02 -3.832654329016804695e-03 1.369409412145614624e-01 -2.445975504815578461e-02 1.075191423296928406e-01 7.844303036108613014e-04 -1.181183829903602600e-01 3.622972592711448669e-02 -2.035383321344852448e-02 -9.171419590711593628e-02 -1.147872731089591980e-01 1.042577624320983887e-02 -1.123652234673500061e-01 2.842571735382080078e-01 -5.790712237358093262e-01
8.626009337604045868e-03 7.981110364198684692e-02 1.374609917402267456e-01 -8.923239074647426605e-03 -3.494310081005096436e-01 8.158332854509353638e-02 -2.358245104551315308e-01 3.825695812702178955e-02 -6.268864125013351440e-02 4.441673308610916138e-02 -2.217065542936325073e-01 2.410742789506912231e-01 2.553077042102813721e-01 5.493051186203956604e-02 3.022457063198089600e-01 3.722364082932472229e-02 -9.943022578954696655e-02 2.805904485285282135e-02 -3.124630823731422424e-02 -5.427205935120582581e-02 8.100353926420211792e-02 -3.058566153049468994e-01 -1.362985521554946899e-01 9.877834469079971313e-02 3.366691172122955322e-01 7.115265727043151855e-02 4.886212572455406189e-02 -1.492335647344589233e-01 -2.777744233608245850e-01 -3.426796197891235352e-02 -1.322845667600631714e-01 -3.642750084400177002e-01
1.864772886037826538e-01 5.386733263731002808e-02 -1.726511865854263306e-01 8.430039882659912109e-02 -3.531194850802421570e-02 -1.795839816331863403e-01 -9.634901583194732666e-02 -1.455627754330635071e-02 3.739414513111114502e-01 2.083971500396728516e-01 -2.156780958175659180e-01 3.412984311580657959e-01 2.780716121196746826e-01 -6.074439361691474915e-02 1.588362306356430054e-01 7.639239728450775146e-02 -1.381576359272003174e-01 5.973760038614273071e-02 2.410437166690826416e-01 -2.617841064929962158e-01 3.575336188077926636e-02 9.897717833518981934e-02 -1.478119790554046631e-01 6.761149317026138306e-02 2.198309302330017090e-01 7.316356152296066284e-02 -1.069096848368644714e-03 2.332003563642501831e-01 -3.292278852313756943e-03 2.502810675650835037e-03 -2.317021936178207397e-01 -2.748214006423950195e-01
1.726510971784591675e-01 -4.299552738666534424e-02 7.721982151269912720e-02 -8.838606625795364380e-02 5.829802155494689941e-02 2.380450665950775146e-01 -3.000511787831783295e-02 1.489760577678680420e-01 1.585891395807266235e-01 4.336256068199872971e-03 -1.803848445415496826e-01 9.466369450092315674e-02 1.876344680786132812e-01 8.588420599699020386e-02 2.126950621604919434e-01 -8.347730338573455811e-02 -4.122450947761535645e-01 -1.609930247068405151e-01 1.129652280360460281e-02 -1.144889891147613525e-01 2.318154275417327881e-01 -2.869678437709808350e-01 -1.125609204173088074e-01 8.789383620023727417e-02 1.857656687498092651e-01 -1.760888397693634033e-01 -1.483278274536132812e-01 -5.939700081944465637e-02 -3.352670371532440186e-01 6.415962427854537964e-02 3.032514452934265137e-01 -2.117509394884109497e-01
5.221130792051553726e-03 -4.351035505533218384e-02 1.461276710033416748e-01 -3.748352229595184326e-01 1.174556612968444824e-01 -1.824277341365814209e-01 -1.164836287498474121e-01 2.081848978996276855e-01 2.408771216869354248e-02 -5.155747011303901672e-02 -1.152211874723434448e-01 2.474378496408462524e-01 7.785023748874664307e-02 -6.398390978574752808e-02 3.264503777027130127e-01 2.886907756328582764e-02 -3.135776221752166748e-01 1.308619976043701172e-02 3.734856247901916504e-01 -2.155135571956634521e-01 6.491981446743011475e-02 -1.463228762149810791e-01 8.739216625690460205e-02 -8.579209446907043457e-02 2.329546958208084106e-01 7.793805748224258423e-02 -3.389208316802978516e-01 1.462994962930679321e-01 -1.502456795424222946e-02 4.765876382589340210e-02 8.048085123300552368e-02 -7.932322472333908081e-02
-8.106996305286884308e-03 -1.661398559808731079e-01 2.496756054461002350e-02 -5.762351304292678833e-02 -8.168598636984825134e-03 -3.886679410934448242e-01 -1.758344322443008423e-01 8.172429352998733521e-02 -1.906563788652420044e-01 4.931522533297538757e-02 -1.393859833478927612e-02 3.754145205020904541e-01 -7.808869238942861557e-03 -1.593550741672515869e-01 3.304221108555793762e-02 -1.528137326240539551e-01 -2.727384567260742188e-01 -1.675797998905181885e-01 9.463804960250854492e-02 -2.902871668338775635e-01 -9.531165659427642822e-02 -2.819608524441719055e-02 7.222991436719894409e-02 -1.077855974435806274e-01 4.228484332561492920e-01 -1.506389528512954712e-01 -2.741252481937408447e-01 -1.864564120769500732e-01 -6.101996824145317078e-02 3.970186412334442139e-02 3.121644025668501854e-03 -1.035918742418289185e-01
-1.903945505619049072e-01 2.232223153114318848e-01 1.052634567022323608e-01 1.163182929158210754e-01 -2.435740977525711060e-01 -6.623644381761550903e-02 -2.033696174621582031e-01 -5.343379080295562744e-02 -2.488519549369812012e-01 -5.706303194165229797e-02 -2.215800434350967407e-01 1.635468900203704834e-01 2.898066937923431396e-01 -1.260909810662269592e-02 2.556532025337219238e-01 -8.983377367258071899e-03 -2.941687405109405518e-01 -5.646732449531555176e-02 1.353333145380020142e-02 6.421086378395557404e-03 -1.412797369994223118e-03 -2.661117017269134521e-01 -1.717846393585205078e-01 6.876998394727706909e-02 7.096054404973983765e-02 1.617555320262908936e-01 -6.750448048114776611e-02 -3.198170363903045654e-01 -8.233990520238876343e-02 -6.178323552012443542e-02 -1.460137516260147095e-01 -3.546890914440155029e-01
1.327618658542633057e-01 -1.919140815734863281e-01 -8.029012382030487061e-02 -1.018898487091064453e-01 -1.590233854949474335e-02 -1.531356424093246460e-01 1.538442224264144897e-01 2.751827239990234375e-01 7.080638408660888672e-02 1.991626173257827759e-01 -1.763012707233428955e-01 2.025370746850967407e-01 1.257551908493041992e-01 -1.596464216709136963e-01 -4.962588474154472351e-02 1.692875772714614868e-01 -3.193692564964294434e-01 2.299297899007797241e-01 2.733856141567230225e-01 1.013789176940917969e-01 -6.416437029838562012e-02 -9.843136370182037354e-02 -2.418383955955505371e-01 -1.029313355684280396e-01 3.904694318771362305e-01 -1.993949711322784424e-01 -7.138067483901977539e-02 2.596854269504547119e-01 -1.151368170976638794e-01 -5.998109281063079834e-02 3.978791646659374237e-03 -1.096288263797760010e-01
1.106519252061843872e-01 -9.094393998384475708e-02 1.803257167339324951e-01 -1.785200387239456177e-01 -1.190411448478698730e-01 9.760590642690658569e-02 -1.527452021837234497e-01 1.191886737942695618e-01 1.908168196678161621e-01 -2.312136590480804443e-01 -6.134295091032981873e-02 -8.921654522418975830e-02 7.527532428503036499e-02 -1.373418271541595459e-01 2.895742952823638916e-01 -2.344501763582229614e-01 -5.850817561149597168e-01 -2.450678497552871704e-02 5.852698814123868942e-03 9.310724586248397827e-02 2.385396808385848999e-01 -6.078743189573287964e-02 -1.640919037163257599e-02 -8.901406824588775635e-02 2.081277370452880859e-01 7.693506032228469849e-02 -1.560236215591430664e-01 2.494659461081027985e-02 -1.434966921806335449e-01 -1.490885168313980103e-01 1.214321479201316833e-01 -1.916802823543548584e-01
1.039709821343421936e-01 -7.137915492057800293e-02 -6.601630896329879761e-02 3.734777271747589111e-01 -5.700711160898208618e-03 4.696420952677726746e-02 -1.024992167949676514e-01 -7.108447700738906860e-02 1.535426676273345947e-01 6.390894204378128052e-02 1.609329506754875183e-02 2.223781049251556396e-01 2.039536535739898682e-01 -1.640156656503677368e-01 3.694615364074707031e-01 -1.305385082960128784e-01 -1.994337737560272217e-01 1.392179727554321289e-01 1.084384918212890625e-01 1.767259836196899414e-01 -7.386469747871160507e-03 -2.387374788522720337e-01 -2.427447289228439331e-01 3.090787306427955627e-02 1.596214175224304199e-01 -9.909804910421371460e-02 -4.962305724620819092e-02 6.868065148591995239e-02 6.577562540769577026e-02 2.251223027706146240e-01 -2.228065580129623413e-01 -3.960275650024414062e-01
-1.339142620563507080e-01 1.401233375072479248e-01 2.222128212451934814e-01 1.368869394063949585e-01 -1.448816210031509399e-01 -6.728123407810926437e-03 -4.126534163951873779e-01 -1.377557367086410522e-01 -2.205697000026702881e-01 -6.323418021202087402e-02 -1.579204201698303223e-01 -3.071956336498260498e-02 3.576649129390716553e-01 2.784023992717266083e-02 3.198149800300598145e-01 3.505394607782363892e-02 -2.634510993957519531e-01 -1.050736382603645325e-01 -1.721148639917373657e-01 -7.118586450815200806e-02 -7.766412105411291122e-03 -4.283490777015686035e-02 -7.566648721694946289e-02 1.461654305458068848e-01 1.611742526292800903e-01 6.092464551329612732e-02 4.547922685742378235e-02 -1.553981751203536987e-01 3.218711167573928833e-02 2.183694392442703247e-01 -2.355953305959701538e-02 -3.520989418029785156e-01
-1.079975292086601257e-01 1.378910895437002182e-02 7.650225609540939331e-02 -3.621625155210494995e-02 1.849037259817123413e-01 -2.119762897491455078e-01 -1.815110892057418823e-01 5.886737629771232605e-02 -6.451277434825897217e-02 2.146521806716918945e-01 2.767375409603118896e-01 1.313982903957366943e-01 -9.636963903903961182e-02 3.832484595477581024e-03 1.070789992809295654e-01 -2.726954817771911621e-01 -5.064934492111206055e-01 6.854646652936935425e-02 2.844696938991546631e-01 1.026713103055953979e-01 -7.284382730722427368e-02 -2.963586524128913879e-02 -1.344920843839645386e-01 9.791690856218338013e-02 2.471022158861160278e-01 -1.307209879159927368e-01 -2.311115562915802002e-01 1.776238083839416504e-01 6.083580665290355682e-03 1.653956249356269836e-02 -5.364430323243141174e-02 -2.708739042282104492e-01
-1.047910079360008240e-01 -5.444599688053131104e-02 -8.631028980016708374e-02 -2.387193441390991211e-01 7.862421125173568726e-02 -2.078453451395034790e-01 -1.877416819334030151e-01 -8.276451379060745239e-02 -1.589327454566955566e-01 -1.880149692296981812e-01 -2.239810861647129059e-02 3.982272148132324219e-01 7.376585155725479126e-02 -6.513687968254089355e-02 2.348292246460914612e-02 1.240363046526908875e-01 -3.514348268508911133e-01 -2.568268477916717529e-01 -9.653040766716003418e-02 -7.941322773694992065e-02 1.020126193761825562e-01 -6.618226319551467896e-02 -2.179450243711471558e-01 -1.293290406465530396e-01 1.907509416341781616e-01 -1.075794845819473267e-01 -3.837957084178924561e-01 -5.827127769589424133e-02 -1.875941008329391479e-01 -1.684933155775070190e-02 1.429565697908401489e-01 -2.148337513208389282e-01
-2.432528883218765259e-02 8.862433955073356628e-03 8.884547650814056396e-02 -5.933914706110954285e-02 9.616513550281524658e-02 -7.647140324115753174e-02 -5.321862176060676575e-02 9.556326270103454590e-02 -1.641878038644790649e-01 -2.688955366611480713e-01 1.116507407277822495e-02 2.817550003528594971e-01 3.560936152935028076e-01 4.843206331133842468e-02 9.770812839269638062e-02 9.452471882104873657e-02 -3.093189299106597900e-01 1.135740503668785095e-01 8.617619425058364868e-02 -2.978558838367462158e-01 -4.444355517625808716e-02 -1.869015209376811981e-02 -7.864957302808761597e-02 -2.177002876996994019e-01 3.261931240558624268e-02 -2.075853943824768066e-02 -4.437693357467651367e-01 1.528692692518234253e-01 7.678245753049850464e-02 2.412176281213760376e-01 2.622900605201721191e-01 -1.383967399597167969e-01
1.549283117055892944e-01 -1.394515335559844971e-01 2.375461757183074951e-01 -2.670874595642089844e-01 -1.209090203046798706e-01 7.697924226522445679e-02 -3.995754718780517578e-01 2.775717079639434814e-01 1.297927647829055786e-01 -1.258872747421264648e-01 -1.307878792285919189e-01 -1.821671426296234131e-01 2.690169215202331543e-01 -1.445658951997756958e-01 7.446940988302230835e-02 -2.317065596580505371e-01 -2.262699753046035767e-01 -1.594375818967819214e-01 7.144675403833389282e-02 7.020410150289535522e-02 3.342597559094429016e-02 -6.354307383298873901e-02 -1.440695226192474365e-01 -8.222410827875137329e-02 6.592856347560882568e-02 -1.271322965621948242e-01 -9.802421927452087402e-02 1.426289528608322144e-01 -1.210485175251960754e-01 1.235098168253898621e-01 -1.727785542607307434e-02 -3.688598871231079102e-01
-1.294695287942886353e-01 -2.930794358253479004e-01 -1.471150293946266174e-02 -2.130848467350006104e-01 1.085566449910402298e-02 -1.668577194213867188e-01 -8.027034252882003784e-02 -1.300449073314666748e-01 -1.858198344707489014e-01 1.550241857767105103e-01 -1.137977838516235352e-01 3.161269426345825195e-01 -5.940927565097808838e-02 9.349696338176727295e-03 1.210259720683097839e-01 -2.400382161140441895e-01 -2.658391594886779785e-01 -1.574860513210296631e-02 2.237072736024856567e-01 6.646167486906051636e-02 1.167635098099708557e-01 3.169491514563560486e-02 -1.212871596217155457e-01 5.164930969476699829e-02 3.281256854534149170e-01 -1.216897144913673401e-01 -3.816744983196258545e-01 1.770253181457519531e-01 -2.188686840236186981e-02 4.980095475912094116e-02 -1.125025078654289246e-01 -2.838566303253173828e-01
1.223662570118904114e-01 -6.394379585981369019e-02 4.212723672389984131e-02 1.078818459063768387e-02 1.613196730613708496e-01 1.494563668966293335e-01 -1.550923883914947510e-01 -5.302945896983146667e-02 1.961077600717544556e-01 -4.766884818673133850e-02 -6.012603640556335449e-02 2.432069927453994751e-01 2.265568673610687256e-01 -2.601629793643951416e-01 1.188247799873352051e-01 -4.589024558663368225e-02 -3.408106565475463867e-01 4.400957226753234863e-01 2.904650056734681129e-03 1.115619167685508728e-01 8.588837087154388428e-02 -8.951067924499511719e-02 -1.497251838445663452e-01 1.008880734443664551e-01 1.385828256607055664e-01 -4.588466286659240723e-01 -1.748898923397064209e-01 1.634386181831359863e-01 -2.110151201486587524e-02 -6.125652790069580078e-02 -4.932813718914985657e-02 3.369715064764022827e-02
-1.764423996210098267e-01 -2.180277556180953979e-01 -3.966837748885154724e-02 -1.593992859125137329e-01 2.853017449378967285e-01 -2.165038585662841797e-01 -2.844804823398590088e-01 -5.604362115263938904e-02 -2.303827553987503052e-02 -2.968359366059303284e-02 -4.797134920954704285e-02 1.860754936933517456e-01 -1.298297047615051270e-01 -1.370127350091934204e-01 3.043311834335327148e-01 -6.724590063095092773e-02 -1.755916774272918701e-01 7.301655411720275879e-02 2.966451942920684814e-01 -3.121032007038593292e-02 2.339435517787933350e-01 -7.370243221521377563e-02 -2.792042195796966553e-01 -3.062784485518932343e-02 8.382030576467514038e-02 -9.687550365924835205e-02 -3.633815050125122070e-01 2.721687853336334229e-01 -2.730350382626056671e-02 1.303190737962722778e-02 -4.773817211389541626e-02 -1.448671668767929077e-01
1.470265090465545654e-01 -1.540123969316482544e-01 1.064073964953422546e-01 -2.560248374938964844e-01 1.784405857324600220e-01 8.020359277725219727e-02 -5.545169487595558167e-02 1.569906324148178101e-01 -7.432209700345993042e-02 5.308935418725013733e-02 -2.434929907321929932e-01 2.033264338970184326e-01 2.928250432014465332e-01 8.634167164564132690e-02 2.369033545255661011e-01 1.768335103988647461e-01 -2.104060202836990356e-01 2.076830863952636719e-01 -1.272148936986923218e-01 -4.793696105480194092e-02 2.341671139001846313e-01 -3.490968793630599976e-02 -2.476504631340503693e-02 6.760990619659423828e-02 1.477277278900146484e-01 -1.517201960086822510e-01 6.195034459233283997e-02 1.637335866689682007e-01 -3.421622514724731445e-01 1.814755611121654510e-02 -2.196739614009857178e-01 -3.375767767429351807e-01
-1.534327417612075806e-01 9.566135704517364502e-02 4.211405515670776367e-01 2.151016592979431152e-01 5.646852776408195496e-03 1.120029762387275696e-01 -8.922512084245681763e-02 -2.969084382057189941e-01 1.267895549535751343e-01 -1.117212027311325073e-01 1.105315890163183212e-02 -2.068406715989112854e-02 3.293454945087432861e-01 1.657579392194747925e-01 3.024764657020568848e-01 -5.252560600638389587e-02 -1.712132096290588379e-01 -1.268601715564727783e-01 1.085216179490089417e-01 5.189410597085952759e-02 -1.058505624532699585e-01 -1.233220323920249939e-01 -1.411532610654830933e-01 -8.250951021909713745e-02 1.045120656490325928e-01 -2.877644598484039307e-01 -1.889818310737609863e-01 1.763420253992080688e-01 -4.813242703676223755e-03 5.467372015118598938e-02 2.903628349304199219e-01 -1.216453760862350464e-01
1.740098893642425537e-01 2.691119723021984100e-02 2.559921443462371826e-01 -7.770910859107971191e-02 -1.923852264881134033e-01 -1.299726366996765137e-01 -4.598757624626159668e-01 6.885923445224761963e-03 4.178744554519653320e-02 -1.439056396484375000e-01 -3.127944767475128174e-01 1.269531100988388062e-01 1.283695995807647705e-01 -9.022801369428634644e-02 -4.059719294309616089e-02 3.547733277082443237e-02 -2.237849831581115723e-01 -8.690492063760757446e-02 -1.018828451633453369e-01 2.601301074028015137e-01 -4.395578801631927490e-02 2.273380570113658905e-02 -1.715435534715652466e-01 -6.808900088071823120e-02 1.973657011985778809e-01 5.913265049457550049e-02 -2.970076203346252441e-01 6.807644665241241455e-02 1.469124406576156616e-01 1.957611739635467529e-02 -8.531956002116203308e-03 -3.721818029880523682e-01
-3.268493711948394775e-02 -3.219706416130065918e-01 -1.452861428260803223e-01 -9.803539514541625977e-02 8.216430991888046265e-02 -2.280054837465286255e-01 -3.084718585014343262e-01 -2.792607545852661133e-01 -4.535587504506111145e-02 -2.050759345293045044e-01 -3.448435291647911072e-02 2.366478741168975830e-01 1.048799082636833191e-01 -1.537565588951110840e-01 3.737250715494155884e-02 1.781057268381118774e-01 -1.489907056093215942e-01 9.367458522319793701e-02 1.493877619504928589e-01 -2.683086879551410675e-02 -6.975465267896652222e-02 -4.132113419473171234e-03 -1.779053658246994019e-01 -4.715459421277046204e-02 -9.010802209377288818e-02 -1.537664979696273804e-01 -4.301169216632843018e-01 3.931438550353050232e-02 1.156228929758071899e-01 -7.764461636543273926e-02 1.662920713424682617e-01 -3.247738778591156006e-01
2.612889111042022705e-01 -1.276448518037796021e-01 7.463954389095306396e-02 -8.437883108854293823e-02 1.042913720011711121e-01 9.520078450441360474e-02 -1.728453189134597778e-01 -1.544283926486968994e-01 1.283569335937500000e-01 5.484940484166145325e-02 -2.211538106203079224e-01 1.753876656293869019e-01 2.993948459625244141e-01 1.676860749721527100e-01 3.309965729713439941e-01 -1.353584080934524536e-01 -5.272170528769493103e-03 -1.277181953191757202e-01 3.795555531978607178e-01 1.636012196540832520e-01 1.658607870340347290e-01 6.922478973865509033e-02 -1.572535783052444458e-01 1.355968266725540161e-01 2.319085597991943359e-01 -1.607290804386138916e-01 -4.139836877584457397e-02 1.354389190673828125e-01 -9.214557707309722900e-02 -1.074988953769207001e-02 1.875080317258834839e-01 -2.797622978687286377e-01
-1.489248275756835938e-01 -1.999116241931915283e-01 1.329224109649658203e-01 -1.945126056671142578e-01 1.320856511592864990e-01 -2.556300535798072815e-02 -3.320272564888000488e-01 2.470283024013042450e-02 -2.882601022720336914e-01 -1.228392124176025391e-01 -8.831206709146499634e-02 8.954895287752151489e-02 2.248558849096298218e-01 -5.942494422197341919e-02 4.411245696246623993e-03 -5.590765550732612610e-02 -2.489726543426513672e-01 -1.648937016725540161e-01 2.594187855720520020e-01 -2.658876478672027588e-01 -3.482958674430847168e-02 -4.543599486351013184e-02 -4.864506050944328308e-02 2.786167263984680176e-01 3.140021264553070068e-01 5.684663075953722000e-03 -1.876433044672012329e-01 -5.438039824366569519e-02 -5.373975262045860291e-02 4.664633050560951233e-02 -8.291606605052947998e-02 -3.506911993026733398e-01
6.354605406522750854e-02 -2.339139813557267189e-03 -9.205891750752925873e-03 6.118285004049539566e-03 1.311655491590499878e-01 1.289432197809219360e-01 -6.440452486276626587e-02 -2.993431687355041504e-01 1.181137785315513611e-01 -2.113647609949111938e-01 -3.015788458287715912e-02 4.856641218066215515e-02 3.161685466766357422e-01 1.105660423636436462e-01 3.651641607284545898e-01 2.969196625053882599e-02 -2.780279815196990967e-01 1.495474129915237427e-01 2.070219665765762329e-01 -7.900868356227874756e-02 -4.235630109906196594e-02 1.053199172019958496e-03 8.525250107049942017e-02 -4.091210197657346725e-03 2.325991913676261902e-02 -7.555691897869110107e-02 -2.243467234075069427e-02 3.677230477333068848e-01 1.334461718797683716e-01 1.748101860284805298e-01 4.154521822929382324e-01 -1.978799402713775635e-01
4.276419058442115784e-02 -6.698602437973022461e-02 1.966261714696884155e-01 5.004203692078590393e-02 1.378090232610702515e-01 -9.389903396368026733e-02 -9.492955356836318970e-02 3.400586247444152832e-01 9.670180082321166992e-02 -2.894048392772674561e-01 -1.322726160287857056e-01 1.616050116717815399e-02 4.442788362503051758e-01 -2.544432878494262695e-01 1.300207525491714478e-01 -2.550971806049346924e-01 -1.203774809837341309e-01 -6.927542388439178467e-02 -2.786017060279846191e-01 -2.291085273027420044e-01 -1.404127627611160278e-01 -5.090629681944847107e-02 -1.751048266887664795e-01 -5.404973030090332031e-02 5.420973151922225952e-02 -1.992437057197093964e-02 -1.417474150657653809e-01 8.540801703929901123e-02 -1.353053748607635498e-01 -1.274349987506866455e-01 1.145711168646812439e-01 -2.477970570325851440e-01
-9.500546008348464966e-02 -4.967170953750610352e-02 1.669116020202636719e-01 2.539350278675556183e-02 2.469388693571090698e-01 -2.214207798242568970e-01 -5.296519026160240173e-02 3.040436469018459320e-02 3.520822897553443909e-02 4.268271848559379578e-02 6.772423535585403442e-02 4.322440177202224731e-02 2.091949284076690674e-01 2.329888194799423218e-01 2.444257587194442749e-01 1.470860689878463745e-01 -5.512637495994567871e-01 -8.731746673583984375e-02 1.543683856725692749e-01 1.668750643730163574e-01 6.634557247161865234e-02 1.893144547939300537e-01 -5.597744137048721313e-02 -1.405345350503921509e-01 2.226256579160690308e-01 -3.319545388221740723e-01 -2.258917689323425293e-02 3.633652580901980400e-03 -6.498363614082336426e-02 -1.655580103397369385e-01 4.995777085423469543e-02 -1.913116574287414551e-01
1.001316830515861511e-01 9.215602651238441467e-03 1.283693164587020874e-01 -1.444007754325866699e-01 -1.289136856794357300e-01 3.095487654209136963e-01 -4.055402278900146484e-01 -1.258300989866256714e-01 -1.361809223890304565e-01 4.258076474070549011e-02 -1.614690572023391724e-01 1.319957524538040161e-01 2.192123085260391235e-01 -1.202349290251731873e-01 2.735420465469360352e-01 -1.403927952051162720e-01 -2.116641849279403687e-01 4.450850561261177063e-02 1.628141254186630249e-01 -1.598246395587921143e-01 1.258931756019592285e-01 6.422986835241317749e-02 7.897818833589553833e-02 6.283786147832870483e-02 4.926449805498123169e-02 5.737419798970222473e-02 -2.980175316333770752e-01 1.901237815618515015e-01 9.866654872894287109e-02 -2.770017981529235840e-01 5.757874250411987305e-02 -2.991113662719726562e-01
9.596156328916549683e-02 1.209776103496551514e-01 2.749032974243164062e-01 1.253206748515367508e-02 -4.113375395536422729e-02 1.810314059257507324e-01 -3.022461831569671631e-01 -1.852962523698806763e-01 -2.176557183265686035e-01 -1.625107228755950928e-01 -1.129206717014312744e-01 8.747868984937667847e-02 -5.706901848316192627e-02 -1.169005036354064941e-01 3.347359001636505127e-01 2.776584401726722717e-02 -2.123933285474777222e-01 -4.141129180788993835e-02 2.565027475357055664e-01 -2.362558245658874512e-02 1.401651799678802490e-01 -6.235149130225181580e-02 -1.933363080024719238e-01 -3.086556866765022278e-02 1.107582077383995056e-01 -2.794032990932464600e-01 -1.831918358802795410e-01 -6.645167618989944458e-02 2.940300703048706055e-01 -1.157212555408477783e-01 2.007472328841686249e-02 -3.357768654823303223e-01
-1.546335667371749878e-01 7.472841441631317139e-02 1.270387023687362671e-01 -9.869290143251419067e-02 -5.747007951140403748e-02 1.550828963518142700e-01 -1.909936368465423584e-01 1.967606246471405029e-01 1.436833105981349945e-02 -1.706683039665222168e-01 -2.588160522282123566e-02 3.929589688777923584e-01 5.315355584025382996e-02 -6.471277028322219849e-02 2.899089753627777100e-01 -1.109133362770080566e-01 -2.561304867267608643e-01 9.784470498561859131e-02 1.424629837274551392e-01 -2.462887018918991089e-02 -2.637525796890258789e-01 -1.938890665769577026e-01 -3.773771524429321289e-01 1.911918446421623230e-02 2.903487980365753174e-01 6.901415437459945679e-02 -3.706661984324455261e-02 -1.045181900262832642e-01 -1.236542761325836182e-01 -1.263263672590255737e-01 2.728425562381744385e-01 -3.498642146587371826e-02
-2.070357091724872589e-02 1.936125382781028748e-02 3.268969953060150146e-01 2.805579006671905518e-01 4.177441447973251343e-02 -8.844298869371414185e-02 -2.773920595645904541e-01 -1.211230754852294922e-01 -1.513710916042327881e-01 1.055384278297424316e-01 -1.109902001917362213e-02 -3.616695106029510498e-02 6.018902659416198730e-01 -2.309441566467285156e-02 1.523125767707824707e-01 -2.574086189270019531e-02 -1.500558555126190186e-01 -2.230102270841598511e-01 1.540740430355072021e-01 -2.240392118692398071e-01 -1.983166188001632690e-01 -1.044922620058059692e-01 -1.479169446974992752e-02 -4.814199730753898621e-02 1.676728576421737671e-01 -2.427874319255352020e-02 -3.212700039148330688e-02 5.089042708277702332e-02 1.509773880243301392e-01 1.106652021408081055e-01 -1.220149248838424683e-01 -9.521801769733428955e-02
1.423963159322738647e-01 -3.239872157573699951e-01 -2.396042495965957642e-01 2.205702662467956543e-01 -8.057393133640289307e-04 -2.281708121299743652e-01 -2.158647030591964722e-01 -2.293474525213241577e-01 -1.076226308941841125e-01 -1.088344305753707886e-01 1.983615905046463013e-01 2.828081846237182617e-01 3.278671503067016602e-01 -7.785812020301818848e-02 1.332255303859710693e-01 -1.168433502316474915e-01 -1.400866657495498657e-01 1.666103750467300415e-01 -2.330249361693859100e-02 1.153790280222892761e-01 -2.599374055862426758e-01 1.329050399363040924e-02 8.105436712503433228e-02 -3.412446007132530212e-02 1.397827565670013428e-01 4.222469404339790344e-02 -1.048711836338043213e-01 1.507478207349777222e-01 -1.538969874382019043e-01 -7.762955874204635620e-02 3.781430050730705261e-02 -3.268266320228576660e-01
-1.554184257984161377e-01 4.378160461783409119e-02 2.418155670166015625e-01 7.073116954416036606e-03 -2.034734934568405151e-02 -2.706845104694366455e-01 -3.611588105559349060e-02 -4.683437291532754898e-03 2.542333304882049561e-01 1.116779744625091553e-01 9.309767931699752808e-02 5.147627368569374084e-02 1.678778380155563354e-01 -1.677885204553604126e-01 9.765470027923583984e-02 -3.385549485683441162e-01 -4.828142523765563965e-01 -1.133809685707092285e-01 2.121669054031372070e-01 1.154711004346609116e-02 7.962405681610107422e-02 1.005499288439750671e-01 8.595359325408935547e-02 -4.282840713858604431e-02 3.044137358665466309e-01 1.409196667373180389e-02 -2.800981700420379639e-01 1.678225398063659668e-02 1.376780867576599121e-01 3.336014598608016968e-02 -1.844564825296401978e-01 -1.702844947576522827e-01
8.170407265424728394e-02 1.418835818767547607e-01 2.402314394712448120e-01 3.246707320213317871e-01 -1.687095873057842255e-02 7.910547405481338501e-02 -2.165666520595550537e-01 -6.547562777996063232e-02 7.470896840095520020e-02 4.222508892416954041e-02 -7.290003448724746704e-02 1.382541805505752563e-01 4.216662347316741943e-01 -1.115778237581253052e-01 1.611718684434890747e-01 1.152756139636039734e-01 -2.889598906040191650e-01 -1.547476947307586670e-01 4.539017751812934875e-02 -2.245936840772628784e-01 -5.595035851001739502e-03 -3.510098755359649658e-01 3.010467626154422760e-02 -2.761926651000976562e-01 1.573646813631057739e-02 -2.195553034543991089e-01 -1.133119985461235046e-01 -1.017768904566764832e-01 6.733072549104690552e-02 1.630754470825195312e-01 -8.301091939210891724e-02 -1.448703557252883911e-01
-3.611403703689575195e-02 6.566151976585388184e-02 -9.128127247095108032e-02 -6.473831832408905029e-02 -7.232347875833511353e-02 3.333476185798645020e-02 -2.481884807348251343e-01 -1.480038836598396301e-02 -4.104650020599365234e-02 2.381282895803451538e-01 -1.359751522541046143e-01 8.079531788825988770e-02 3.111365437507629395e-01 -1.635429114103317261e-01 1.571642458438873291e-01 -2.528460621833801270e-01 -9.139784425497055054e-02 -5.286698415875434875e-02 3.181857243180274963e-02 6.694306433200836182e-02 1.424400210380554199e-01 -2.899588048458099365e-01 -1.835144013166427612e-01 4.115385934710502625e-02 3.771690130233764648e-01 2.019604146480560303e-01 1.089312210679054260e-01 2.434917092323303223e-01 3.871570527553558350e-02 6.088693160563707352e-03 -7.153834402561187744e-02 -4.481966793537139893e-01
-4.399145022034645081e-02 1.302655637264251709e-01 2.306170314550399780e-01 -1.905198395252227783e-02 7.437773793935775757e-02 -2.996605634689331055e-01 -2.356305159628391266e-02 9.909290820360183716e-02 -1.844104975461959839e-01 -1.367704719305038452e-01 3.595278039574623108e-02 -1.191963851451873779e-01 -1.365673989057540894e-01 -1.573826558887958527e-02 5.460964441299438477e-01 1.494385451078414917e-01 -2.007879465818405151e-01 9.484092891216278076e-02 9.388331323862075806e-02 9.612342715263366699e-02 -9.470359981060028076e-02 -1.202619671821594238e-01 -2.017355896532535553e-02 -5.580935627222061157e-02 2.524428367614746094e-01 -4.555884376168251038e-02 -2.014091759920120239e-01 1.554816961288452148e-01 7.520332187414169312e-02 1.049602031707763672e-01 -8.698655664920806885e-02 -4.063006639480590820e-01
2.274063825607299805e-01 -1.440740525722503662e-01 -8.529221266508102417e-02 -7.628912478685379028e-02 -2.361004985868930817e-02 2.193676531314849854e-01 -2.873386144638061523e-01 9.382835775613784790e-02 1.506460309028625488e-01 -1.599011011421680450e-02 -2.456286996603012085e-01 2.362203299999237061e-01 2.828266918659210205e-01 -8.242801576852798462e-02 1.711789518594741821e-02 -8.050240576267242432e-02 -2.057702392339706421e-01 2.964557707309722900e-01 1.921054422855377197e-01 -8.691457659006118774e-02 -9.544577449560165405e-02 -2.373620420694351196e-01 3.253174573183059692e-02 2.480999678373336792e-01 3.152117431163787842e-01 -2.758698165416717529e-01 -5.543953552842140198e-02 -3.824395826086401939e-03 1.808394794352352619e-03 -1.877609342336654663e-01 -4.246635735034942627e-02 -1.529206037521362305e-01
1.919867247343063354e-01 -2.713016867637634277e-01 -1.834320574998855591e-01 -2.013863772153854370e-01 2.642084360122680664e-01 -1.671844869852066040e-01 -1.675658524036407471e-01 -1.233445480465888977e-02 9.279974550008773804e-02 1.130151674151420593e-01 1.599609553813934326e-01 -4.989015311002731323e-02 1.880525648593902588e-01 -1.486046761274337769e-01 -6.496253609657287598e-02 -1.117832362651824951e-01 -3.900412023067474365e-01 2.074897987768054008e-03 9.323352575302124023e-02 1.930551417171955109e-02 1.779566146433353424e-02 1.045417338609695435e-01 -2.569156466051936150e-03 1.663196384906768799e-01 3.616683185100555420e-01 -2.711124718189239502e-01 -2.684432864189147949e-01 7.114086300134658813e-02 -9.293861687183380127e-03 -4.749757051467895508e-02 8.001515269279479980e-02 -2.746492028236389160e-01
6.084460765123367310e-02 -1.378151327371597290e-01 -2.476861923933029175e-01 -1.307358443737030029e-01 -2.855537235736846924e-01 -1.441253870725631714e-01 -4.391005933284759521e-01 -1.914983242750167847e-01 -8.138136472553014755e-04 -1.216524168848991394e-01 -4.395944625139236450e-02 1.410328298807144165e-01 2.910480201244354248e-01 -2.118021547794342041e-01 1.342248171567916870e-01 -2.381169609725475311e-02 -1.353583782911300659e-01 -1.685464531183242798e-01 -2.145537361502647400e-02 -9.167570620775222778e-02 7.294921576976776123e-02 -1.109440475702285767e-01 -3.534233197569847107e-02 5.612691119313240051e-02 2.644922435283660889e-01 -1.688772588968276978e-01 -3.645734488964080811e-01 1.685344278812408447e-01 2.774010412395000458e-03 1.558595299720764160e-01 -1.399526596069335938e-01 -3.148929774761199951e-02
-2.126666158437728882e-01 -1.309212446212768555e-01 1.100241467356681824e-01 -3.801990672945976257e-02 2.136605083942413330e-01 -3.006758689880371094e-01 -3.835605084896087646e-01 -1.488554924726486206e-01 1.476670205593109131e-01 2.404776029288768768e-02 -3.013407438993453979e-02 2.255346477031707764e-01 -3.246716456487774849e-03 -1.080426424741744995e-01 3.203301727771759033e-01 -2.555483579635620117e-01 -1.365447640419006348e-01 8.855798095464706421e-02 1.444321721792221069e-01 -2.582382597029209137e-02 1.680258363485336304e-01 7.293188944458961487e-03 -3.016260266304016113e-01 -8.981746435165405273e-02 1.308634132146835327e-01 -1.541900485754013062e-01 -3.259320855140686035e-01 1.777026951313018799e-01 2.555342391133308411e-02 -2.287988364696502686e-02 3.081202739849686623e-03 9.873618930578231812e-02
1.418793499469757080e-01 1.898418813943862915e-01 1.265548467636108398e-01 5.772658437490463257e-02 -1.787279695272445679e-01 1.130997687578201294e-01 -2.369661927223205566e-01 5.324058234691619873e-03 8.786947280168533325e-02 -1.208154261112213135e-01 8.798573166131973267e-03 3.814995884895324707e-01 2.803416550159454346e-01 1.698578894138336182e-02 4.700517356395721436e-01 -9.242562949657440186e-02 1.088314354419708252e-01 1.490876358002424240e-02 2.736228145658969879e-02 -5.743744969367980957e-02 8.885363489389419556e-02 -1.685386747121810913e-01 -2.519870102405548096e-01 -1.258783191442489624e-01 1.800793707370758057e-01 -1.941179186105728149e-01 1.545901596546173096e-01 2.179093360900878906e-01 3.024148941040039062e-02 1.129275187849998474e-01 -3.951387852430343628e-02 -2.424430698156356812e-01
2.613664269447326660e-01 2.371627837419509888e-01 4.494844675064086914e-01 1.347304582595825195e-01 -1.604715734720230103e-01 -8.997991681098937988e-02 -2.725622653961181641e-01 -6.180395558476448059e-02 5.942098423838615417e-02 1.507162600755691528e-01 -1.602499634027481079e-01 1.241113394498825073e-01 1.486049443483352661e-01 -3.802436590194702148e-02 1.342782825231552124e-01 -2.378637716174125671e-02 -1.149315163493156433e-01 -8.350625634193420410e-02 -1.937630474567413330e-01 1.346183568239212036e-01 -3.994197025895118713e-02 -4.237568378448486328e-02 -2.286554574966430664e-01 -1.345428973436355591e-01 2.574085593223571777e-01 -1.682538539171218872e-01 -3.515850305557250977e-01 -1.304738521575927734e-01 1.309705153107643127e-02 6.711830943822860718e-02 5.223597958683967590e-02 -2.039752602577209473e-01
-2.554821409285068512e-02 9.820605814456939697e-02 3.344293832778930664e-01 3.408724665641784668e-01 1.115061119198799133e-01 -1.485971212387084961e-01 -4.525729641318321228e-02 -3.713487461209297180e-02 -1.245305463671684265e-01 9.913166053593158722e-03 -8.352342247962951660e-02 2.162508219480514526e-01 -8.877601474523544312e-03 -2.621529698371887207e-01 5.063419342041015625e-01 6.270503997802734375e-02 4.406221583485603333e-02 -2.020981311798095703e-01 -5.224258080124855042e-02 7.943870127201080322e-02 -9.264919906854629517e-02 6.643865257501602173e-02 -4.762544110417366028e-02 -2.399715362116694450e-03 2.582114040851593018e-01 -2.823485732078552246e-01 -1.600240319967269897e-01 1.809526681900024414e-01 2.220329083502292633e-02 7.355467975139617920e-02 7.114001363515853882e-02 -2.060426324605941772e-01
-1.515366882085800171e-01 -3.765050172805786133e-01 1.960295252501964569e-02 2.144893398508429527e-03 1.124729588627815247e-01 1.243339627981185913e-01 -2.104626595973968506e-01 -1.192838102579116821e-01 1.149605773389339447e-02 -3.221950028091669083e-03 9.479719400405883789e-02 1.860694736242294312e-01 1.319105178117752075e-01 5.512430146336555481e-02 1.516692042350769043e-01 7.108440995216369629e-02 -3.153423070907592773e-01 4.018688797950744629e-01 5.047775804996490479e-02 1.382438391447067261e-01 -1.421648412942886353e-01 -5.033927783370018005e-02 1.428270787000656128e-01 -2.715051472187042236e-01 2.766712382435798645e-02 9.399566799402236938e-03 -1.218474581837654114e-01 1.563960909843444824e-01 -2.399993240833282471e-01 7.353954017162322998e-02 7.377950847148895264e-02 -3.846338093280792236e-01
1.793440803885459900e-02 -1.641151905059814453e-01 -1.866946965456008911e-01 -3.307753801345825195e-01 1.476488262414932251e-01 -1.595405787229537964e-01 -1.108042150735855103e-01 3.335471451282501221e-02 2.266601026058197021e-01 -1.526353806257247925e-01 -8.810491114854812622e-02 1.793847829103469849e-01 1.958635896444320679e-01 -3.089070506393909454e-02 2.387193292379379272e-01 6.958572566509246826e-02 -1.310925930738449097e-01 3.738379478454589844e-01 -6.362791359424591064e-02 1.228549405932426453e-01 -1.464815288782119751e-01 -6.909410655498504639e-02 -1.665251404047012329e-01 -2.638407796621322632e-02 4.313803091645240784e-02 -8.896224945783615112e-02 -1.925864368677139282e-01 2.508882880210876465e-01 9.566905349493026733e-02 1.996769458055496216e-01 2.055448591709136963e-01 -3.467751741409301758e-01
-2.284787744283676147e-01 -1.533118188381195068e-01 -1.469400227069854736e-01 7.720196992158889771e-02 3.579281866550445557e-01 -2.371772676706314087e-01 -1.652036756277084351e-01 -1.139481514692306519e-01 7.619337737560272217e-02 -1.205120533704757690e-01 6.956771016120910645e-02 4.323504865169525146e-02 1.051541715860366821e-01 -1.067806705832481384e-01 2.411151528358459473e-01 -1.168920919299125671e-01 -6.260665133595466614e-03 3.444692865014076233e-02 -1.845000386238098145e-01 1.990605741739273071e-01 -1.588420122861862183e-01 -1.423676963895559311e-02 -2.400039285421371460e-01 1.222554445266723633e-01 1.140415221452713013e-01 -1.219748407602310181e-01 -3.246918022632598877e-01 4.010917842388153076e-01 2.718961797654628754e-02 -2.073607034981250763e-02 -1.593666896224021912e-02 -2.869203090667724609e-01
2.873679697513580322e-01 2.598680257797241211e-01 1.329285204410552979e-01 2.130964398384094238e-01 2.663634344935417175e-02 1.183622777462005615e-01 -1.122120991349220276e-01 -3.498501330614089966e-02 2.548287063837051392e-02 7.049915939569473267e-02 -1.141908019781112671e-02 4.040324091911315918e-01 2.955150008201599121e-01 -6.068741902709007263e-02 2.536364495754241943e-01 -5.017029494047164917e-02 4.337587952613830566e-02 3.646116703748703003e-02 -4.947524052113294601e-03 9.573397785425186157e-02 5.688534583896398544e-03 -1.612660288810729980e-01 -3.113416135311126709e-01 4.294931888580322266e-03 8.289897441864013672e-02 -2.715951502323150635e-01 -1.897184699773788452e-01 3.008806109428405762e-01 -1.457009017467498779e-01 3.535404056310653687e-02 -1.253621131181716919e-01 -2.251142412424087524e-01
3.502437379211187363e-03 -9.041338413953781128e-02 -3.449050337076187134e-02 -8.510100096464157104e-02 2.516232617199420929e-02 3.521241620182991028e-02 -3.906859159469604492e-01 1.045902669429779053e-01 -1.187830343842506409e-01 1.557631641626358032e-01 -4.023877382278442383e-01 1.771613955497741699e-01 3.895841836929321289e-01 2.630350179970264435e-02 1.079457104206085205e-01 -1.233101561665534973e-01 6.266860291361808777e-03 -2.412551939487457275e-01 -1.008577942848205566e-01 3.959227353334426880e-02 1.210900619626045227e-01 -1.838022172451019287e-01 -1.855640560388565063e-01 1.366470456123352051e-01 2.236308157444000244e-01 7.575972937047481537e-03 8.339115977287292480e-02 5.755952745676040649e-02 -1.692425012588500977e-01 7.923999801278114319e-03 -8.985990285873413086e-02 -3.718644976615905762e-01
1.318101882934570312e-01 -2.581469118595123291e-01 -4.296122491359710693e-02 -1.422034502029418945e-01 2.654143273830413818e-01 1.578237861394882202e-01 -1.729549765586853027e-01 9.324788302183151245e-02 9.990617632865905762e-02 7.284611463546752930e-02 7.964561134576797485e-02 1.203103214502334595e-01 3.245841562747955322e-01 -1.476995050907135010e-01 -5.002523306757211685e-03 6.589996069669723511e-02 -1.729852855205535889e-01 4.180810749530792236e-01 -2.482291078194975853e-03 4.266263917088508606e-02 2.396249324083328247e-01 -1.266898214817047119e-01 4.478954523801803589e-02 -1.286951154470443726e-01 2.477779686450958252e-01 -3.155889213085174561e-01 -2.413173168897628784e-01 5.833753570914268494e-02 -8.041019551455974579e-03 -1.225601956248283386e-01 7.652312517166137695e-02 -2.239716649055480957e-01
-9.350036829710006714e-02 1.200410071760416031e-03 2.598874270915985107e-01 -1.404665261507034302e-01 1.845362335443496704e-01 -1.236957460641860962e-01 -3.562538921833038330e-01 2.311600744724273682e-01 1.742395162582397461e-01 6.119889020919799805e-02 1.001235991716384888e-01 4.437372460961341858e-02 1.775085367262363434e-02 -2.088732272386550903e-01 3.168476223945617676e-01 -2.188642174005508423e-01 -4.358388185501098633e-01 3.105635941028594971e-02 3.428449034690856934e-01 -2.657104050740599632e-03 1.127596572041511536e-01 -8.962687104940414429e-02 3.565111756324768066e-02 4.637793172150850296e-03 2.405617982149124146e-01 -6.401149928569793701e-02 -1.384470760822296143e-01 7.211086153984069824e-02 1.151562388986349106e-02 -1.035398840904235840e-01 3.933648392558097839e-02 -8.183549344539642334e-02
-2.765422165393829346e-01 -5.809009447693824768e-02 -3.407086431980133057e-02 -8.242285251617431641e-02 4.783179610967636108e-02 -4.888993129134178162e-02 -7.018148899078369141e-02 1.584766954183578491e-01 -7.313366979360580444e-03 7.907485216856002808e-02 1.305647939443588257e-01 3.750526160001754761e-02 6.100685596466064453e-01 2.133619934320449829e-01 1.982170790433883667e-01 -7.767463475465774536e-02 -1.783564984798431396e-01 2.052093483507633209e-02 2.455762475728988647e-01 -2.574771642684936523e-01 -1.849562823772430420e-01 1.361825130879878998e-02 -2.270534485578536987e-01 -1.494154930114746094e-01 1.282810419797897339e-01 -7.437684386968612671e-02 -1.843304038047790527e-01 9.018697589635848999e-02 -8.061384409666061401e-02 8.528009802103042603e-02 -6.484658271074295044e-02 -2.012567371129989624e-01
4.344918206334114075e-02 -1.522887125611305237e-02 7.044292986392974854e-02 -1.747839152812957764e-01 -3.146629408001899719e-02 4.691368341445922852e-02 -1.716297864913940430e-01 -1.998603194952011108e-01 1.021473333239555359e-01 -2.702280646190047264e-03 -1.387913823127746582e-01 1.521986871957778931e-01 6.111986190080642700e-02 1.084603834897279739e-02 5.723190307617187500e-01 -3.641016036272048950e-02 -1.360549032688140869e-01 -1.476922184228897095e-01 1.909029781818389893e-01 1.484830230474472046e-01 2.677584588527679443e-01 1.703617721796035767e-01 1.359121203422546387e-01 -2.240150570869445801e-01 1.963347941637039185e-01 2.405251711606979370e-01 -1.086123287677764893e-01 1.490906178951263428e-01 9.504181332886219025e-03 1.651399284601211548e-01 -5.471886694431304932e-02 -2.742481231689453125e-01
-6.395793519914150238e-03 -1.867462992668151855e-01 -1.349785327911376953e-01 -7.765232026576995850e-02 -2.418694794178009033e-01 -2.857985794544219971e-01 -3.360498845577239990e-01 -1.403285264968872070e-01 1.240043416619300842e-01 -2.332580536603927612e-01 9.759937971830368042e-02 2.052115350961685181e-01 4.229458272457122803e-01 -1.427626460790634155e-01 1.079317554831504822e-01 6.474688649177551270e-02 2.388488315045833588e-02 -1.252749264240264893e-01 8.294405788183212280e-02 6.249099597334861755e-02 7.866904884576797485e-02 -2.095902897417545319e-02 -8.284203708171844482e-02 -9.393668919801712036e-02 3.320934474468231201e-01 -2.681998014450073242e-01 -1.866946667432785034e-01 1.672886610031127930e-01 -3.447661176323890686e-02 1.865547299385070801e-01 -2.650034613907337189e-02 1.969081535935401917e-02
-3.535661101341247559e-02 3.216609358787536621e-01 3.666134178638458252e-02 -1.572294533252716064e-01 2.247020602226257324e-02 1.357127130031585693e-01 -1.249108687043190002e-01 -2.523063421249389648e-01 -8.871548809111118317e-03 -1.608091220259666443e-02 1.485414654016494751e-01 2.140409499406814575e-01 3.529015779495239258e-01 1.345314234495162964e-01 4.748340547084808350e-01 -3.450873494148254395e-02 -1.969663202762603760e-01 1.190702170133590698e-01 -7.009713444858789444e-03 -6.280039250850677490e-02 1.095894072204828262e-02 -4.315063729882240295e-02 -1.765549480915069580e-01 -6.146027147769927979e-02 -5.050633847713470459e-02 -1.712533235549926758e-01 -5.103760957717895508e-02 9.008887410163879395e-02 3.553281351923942566e-02 1.343223154544830322e-01 2.699661552906036377e-01 -3.237889707088470459e-01
-1.661662459373474121e-01 -2.423304766416549683e-01 -1.511510610580444336e-01 -5.522041115909814835e-03 1.854270696640014648e-01 1.296635717153549194e-01 -1.716707348823547363e-01 -1.179589778184890747e-01 9.194558858871459961e-02 1.283904612064361572e-01 1.190433651208877563e-02 2.139617949724197388e-01 1.596152484416961670e-01 -1.599269919097423553e-02 2.505290508270263672e-02 -3.315214300528168678e-03 -3.242972791194915771e-01 2.614473104476928711e-01 1.471792906522750854e-02 -1.498337239027023315e-01 -2.381294518709182739e-01 6.533761322498321533e-02 9.113238751888275146e-02 -2.636463642120361328e-01 1.227863579988479614e-01 1.053599715232849121e-01 -5.329168215394020081e-02 2.429701685905456543e-01 -1.970273405313491821e-01 6.532038096338510513e-04 9.524175524711608887e-02 -4.775494635105133057e-01
-4.194000735878944397e-02 2.160201072692871094e-01 8.312024921178817749e-02 -6.416209787130355835e-02 1.535063832998275757e-01 -2.385002523660659790e-01 -9.241000562906265259e-02 -5.537631362676620483e-02 -1.318453345447778702e-02 -2.042346298694610596e-01 -1.120944246649742126e-01 -2.870822884142398834e-02 2.439421042799949646e-02 -2.469256818294525146e-01 2.974351346492767334e-01 2.103258222341537476e-01 -2.874511778354644775e-01 1.525806635618209839e-01 2.975251376628875732e-01 3.420547768473625183e-02 -2.850090563297271729e-01 -7.432973384857177734e-02 -3.283948404714465141e-03 -3.650657832622528076e-02 3.938153684139251709e-01 1.161484792828559875e-02 -1.180843785405158997e-01 1.724309660494327545e-02 2.571892738342285156e-01 -3.695658966898918152e-02 -1.076947972178459167e-01 -2.582154572010040283e-01
4.045074880123138428e-01 7.709501683712005615e-02 4.630433768033981323e-02 7.461307197809219360e-02 5.248318985104560852e-02 -2.402020394802093506e-01 -1.476929523050785065e-02 -3.102194145321846008e-02 1.995279639959335327e-01 -1.196062490344047546e-01 -3.221838474273681641e-01 3.122498095035552979e-01 9.097088128328323364e-02 -3.836898878216743469e-02 1.742679029703140259e-01 -5.969613790512084961e-02 -2.663518190383911133e-01 -1.235634610056877136e-01 4.104264825582504272e-02 5.544330924749374390e-03 -5.908150598406791687e-02 6.871832534670829773e-03 -1.321740597486495972e-01 1.187674701213836670e-03 1.491522789001464844e-01 -7.912365347146987915e-02 3.855081275105476379e-02 1.382008343935012817e-01 -2.858649194240570068e-01 4.185287654399871826e-02 -9.358184784650802612e-02 -4.601417779922485352e-01
1.517519950866699219e-01 -1.521759331226348877e-01 1.688270568847656250e-01 -4.966420680284500122e-02 2.071566581726074219e-01 -1.172864660620689392e-01 6.407304201275110245e-03 1.535424888134002686e-01 2.619884610176086426e-01 1.678353920578956604e-02 -1.296100616455078125e-01 1.783817633986473083e-02 2.390329986810684204e-01 -2.331220731139183044e-02 4.060510918498039246e-02 -3.766130656003952026e-02 -2.204360067844390869e-01 3.257586061954498291e-01 9.690695442259311676e-03 -3.446988388895988464e-02 6.423974037170410156e-02 -8.577337861061096191e-02 -2.646948397159576416e-01 6.534357368946075439e-02 3.836933076381683350e-01 -4.668799340724945068e-01 -1.794693917036056519e-01 1.669330745935440063e-01 8.778649568557739258e-02 -6.189545243978500366e-02 -3.407065197825431824e-02 -1.264640986919403076e-01
2.193925082683563232e-01 1.339499093592166901e-02 4.002682268619537354e-01 2.322223782539367676e-02 7.112745195627212524e-02 -6.740353535860776901e-03 -4.323641583323478699e-02 7.732819765806198120e-02 -2.928939089179039001e-02 7.165494840592145920e-03 5.159823596477508545e-02 2.141770124435424805e-01 3.614069521427154541e-01 5.692366510629653931e-02 1.273422241210937500e-01 -3.290266171097755432e-02 -3.857914209365844727e-01 8.756320923566818237e-02 2.991577610373497009e-02 2.583414912223815918e-01 3.368979990482330322e-01 -7.497731596231460571e-02 3.400888293981552124e-02 -1.064343005418777466e-01 6.899677217006683350e-02 3.125262155663222075e-04 -1.946878060698509216e-02 5.310273543000221252e-02 -3.330147266387939453e-01 -4.128156974911689758e-02 -1.962041705846786499e-01 -2.501593232154846191e-01
5.152343213558197021e-02 2.371532022953033447e-01 2.241945266723632812e-01 4.763051867485046387e-02 -2.114849984645843506e-01 -1.652178466320037842e-01 -4.420567452907562256e-01 1.109814387746155262e-03 7.078426331281661987e-02 -4.510837420821189880e-02 -5.957341287285089493e-03 3.116712272167205811e-01 2.496450394392013550e-01 -3.037969290744513273e-04 1.960383653640747070e-01 -3.479167446494102478e-02 -5.568865314126014709e-02 -7.145309448242187500e-02 -1.593974977731704712e-01 1.200862228870391846e-01 -4.406747594475746155e-02 -9.060461074113845825e-02 -3.422641754150390625e-01 1.697780638933181763e-01 8.888461440801620483e-02 6.571447104215621948e-02 -1.102403327822685242e-01 -7.658551633358001709e-02 5.368792638182640076e-02 -1.875731647014617920e-01 -1.017778515815734863e-01 -3.634998500347137451e-01
1.148149371147155762e-01 -3.558652997016906738e-01 2.978057563304901123e-01 -2.973674423992633820e-02 -1.618167012929916382e-02 -7.195697724819183350e-02 -1.143907941877841949e-02 -6.083614379167556763e-02 2.270465940237045288e-01 -3.250748291611671448e-02 -6.380908191204071045e-02 1.882129460573196411e-01 1.610463410615921021e-01 -1.804778911173343658e-02 2.386339306831359863e-01 7.885016500949859619e-02 -3.543863445520401001e-02 -1.460280567407608032e-01 3.804025053977966309e-01 1.789439171552658081e-01 -3.034372925758361816e-01 -1.696048974990844727e-01 -5.350778251886367798e-02 -1.357021331787109375e-01 4.257236719131469727e-01 -8.713558316230773926e-02 -9.270959533751010895e-03 1.861182972788810730e-02 1.420209407806396484e-01 3.565147519111633301e-02 -1.268689613789319992e-02 -1.658699810504913330e-01
2.300778627395629883e-01 -1.714017093181610107e-01 1.349755674600601196e-01 1.520994454622268677e-01 1.892190575599670410e-01 -1.289471536874771118e-01 -1.134763956069946289e-01 8.827754855155944824e-02 1.650762706995010376e-01 -1.792442053556442261e-02 1.292667090892791748e-01 4.096801280975341797e-01 3.208202421665191650e-01 1.751092821359634399e-01 2.269010841846466064e-01 1.476223319768905640e-01 -3.914347589015960693e-01 -4.597271233797073364e-02 -6.974790245294570923e-02 6.892938911914825439e-02 3.034022748470306396e-01 1.763862073421478271e-01 -1.528592966496944427e-02 -1.003969609737396240e-01 2.391308695077896118e-01 6.570096313953399658e-02 -2.500663138926029205e-02 -1.253648288547992706e-02 -1.306567713618278503e-02 -6.635071337223052979e-02 1.303940117359161377e-01 -4.427257925271987915e-02
-1.479550749063491821e-01 -1.250805407762527466e-01 -9.107966721057891846e-02 -1.389856040477752686e-01 8.815288543701171875e-02 -2.387668043375015259e-01 -2.844491302967071533e-01 -2.501588165760040283e-01 1.179842129349708557e-01 1.300511136651039124e-02 -9.762082248926162720e-02 2.355463057756423950e-01 2.927348390221595764e-02 -1.442844122648239136e-01 3.179939389228820801e-01 -1.093660295009613037e-01 -1.818480789661407471e-01 2.289660722017288208e-01 1.405756920576095581e-01 8.106059581041336060e-02 2.430893778800964355e-01 -8.736995607614517212e-02 -2.695179581642150879e-01 -1.062544882297515869e-01 1.152180805802345276e-01 -9.484262019395828247e-02 -2.842149734497070312e-01 3.522945642471313477e-01 -3.686578944325447083e-02 -4.677873849868774414e-02 1.358545571565628052e-01 -3.281576558947563171e-02
-6.132957339286804199e-02 -5.424984544515609741e-02 -3.675281628966331482e-02 -1.805362105369567871e-01 1.364703625440597534e-01 -2.096272408962249756e-01 -3.109099864959716797e-01 -1.506177932024002075e-01 3.683047834783792496e-03 1.279324740171432495e-01 -5.320738628506660461e-02 -3.301295801065862179e-04 5.320784822106361389e-02 -2.312834113836288452e-01 4.736097455024719238e-01 -1.161270514130592346e-01 -2.087968587875366211e-01 -6.313645839691162109e-02 6.861601024866104126e-02 1.106045842170715332e-01 1.994689255952835083e-01 -1.378464102745056152e-01 -1.861782371997833252e-01 -6.183188036084175110e-02 2.324658632278442383e-02 -3.512038663029670715e-02 -2.875405251979827881e-01 4.639520645141601562e-01 4.070752859115600586e-02 1.752144470810890198e-02 3.582080127671360970e-03 2.502627111971378326e-02
4.561009258031845093e-02 -1.654798388481140137e-01 5.770212784409523010e-02 -3.874048963189125061e-02 1.318598240613937378e-01 -5.571580305695533752e-02 -6.936658918857574463e-02 1.630477011203765869e-01 -4.956225305795669556e-02 -1.924014836549758911e-01 9.196969680488109589e-03 2.111170589923858643e-01 4.232292175292968750e-01 1.061312332749366760e-01 9.771317988634109497e-02 1.121566370129585266e-01 -2.641199231147766113e-01 -6.104839593172073364e-02 7.991289347410202026e-02 -3.306070268154144287e-01 -6.502406299114227295e-02 3.073547780513763428e-02 -1.952169835567474365e-01 -1.549570709466934204e-01 -4.062664881348609924e-02 -1.012239232659339905e-01 -4.231322407722473145e-01 1.709165573120117188e-01 -4.930478334426879883e-02 3.184686601161956787e-01 4.606072604656219482e-02 -1.859628558158874512e-01
1.138914376497268677e-01 1.081826686859130859e-01 1.338381469249725342e-01 1.006422564387321472e-01 -5.105987563729286194e-02 -1.268046051263809204e-01 6.104331836104393005e-02 1.345125734806060791e-01 1.802039295434951782e-01 -2.834389805793762207e-01 -9.885218739509582520e-02 7.134354859590530396e-02 -8.278157562017440796e-02 -2.303985059261322021e-01 1.427430212497711182e-01 -3.687438070774078369e-01 -3.662066757678985596e-01 -1.552359014749526978e-01 -1.067166104912757874e-01 -1.045416370034217834e-01 -4.776582494378089905e-02 -5.884196236729621887e-02 -1.936812698841094971e-01 -6.850210577249526978e-02 2.336824387311935425e-01 -5.009966343641281128e-02 1.077645551413297653e-02 7.841332256793975830e-02 -1.519074440002441406e-01 -4.495635628700256348e-02 7.929373532533645630e-02 -4.894713759422302246e-01
-1.621570587158203125e-01 -2.657766640186309814e-01 1.768708527088165283e-01 -2.321297079324722290e-01 -2.575155347585678101e-03 -2.321980148553848267e-01 -2.393298894166946411e-01 1.708412468433380127e-01 -1.338917016983032227e-01 -2.287204116582870483e-01 -2.523395419120788574e-01 2.466688305139541626e-01 -1.350948363542556763e-01 -1.531819254159927368e-01 2.844188213348388672e-01 -8.053033798933029175e-02 -1.562299728393554688e-01 5.767615884542465210e-02 4.533312842249870300e-02 -1.594880819320678711e-01 1.444755643606185913e-01 -1.701665967702865601e-01 -2.679979801177978516e-02 -1.860238015651702881e-01 1.063484400510787964e-01 -2.063055038452148438e-01 -1.879240125417709351e-01 2.973847091197967529e-03 5.525458231568336487e-02 -1.634536087512969971e-01 -1.838221997022628784e-01 -2.460107058286666870e-01
-1.155809015035629272e-01 -5.232169479131698608e-02 -1.412179972976446152e-02 -2.107843607664108276e-01 1.389320045709609985e-01 1.299153715372085571e-01 9.164445847272872925e-02 -1.398128271102905273e-01 -4.873052239418029785e-02 5.288714542984962463e-02 3.702186793088912964e-02 -1.415858697146177292e-02 1.195874884724617004e-01 -1.814929395914077759e-01 3.091925084590911865e-01 2.386251091957092285e-01 -2.339492291212081909e-01 4.866485018283128738e-03 2.758060991764068604e-01 1.011165007948875427e-01 -6.434655934572219849e-02 -2.761779427528381348e-01 -3.259380161762237549e-01 -3.184699118137359619e-01 -1.584549550898373127e-03 -1.792215853929519653e-01 -1.711526513099670410e-01 1.583596505224704742e-02 -3.074515052139759064e-02 -2.792336605489253998e-02 1.696504950523376465e-01 -3.838306367397308350e-01
2.178478427231311798e-02 -2.316582351922988892e-01 -2.155935764312744141e-01 9.045713581144809723e-03 -1.701501309871673584e-01 -1.392445266246795654e-01 -3.556316792964935303e-01 -2.752770185470581055e-01 1.064219698309898376e-01 -1.226757019758224487e-01 -3.362702205777168274e-02 1.493830084800720215e-01 4.029731452465057373e-01 -3.878891468048095703e-02 7.569277286529541016e-02 -1.433758251368999481e-02 -5.027022212743759155e-02 -1.934454590082168579e-01 7.269021123647689819e-02 -3.053627908229827881e-02 5.569951608777046204e-02 -5.361064523458480835e-02 -6.239016354084014893e-02 9.364191442728042603e-03 3.534795939922332764e-01 -2.337907254695892334e-01 -3.882493674755096436e-01 2.894427441060543060e-02 -8.812150359153747559e-02 8.415300399065017700e-02 -1.282785236835479736e-01 -1.022396832704544067e-01
5.165325850248336792e-02 -1.087145805358886719e-01 -1.917222589254379272e-01 9.055702015757560730e-03 1.254072636365890503e-01 -3.496174514293670654e-01 -2.421932518482208252e-01 -3.221556544303894043e-01 3.537784516811370850e-02 -1.932286024093627930e-01 1.647350490093231201e-01 1.578045487403869629e-01 2.495487779378890991e-01 -7.477474957704544067e-02 1.844232827425003052e-01 -1.956183761358261108e-01 -1.331557333469390869e-01 9.630513936281204224e-02 1.035754382610321045e-01 -1.085036173462867737e-01 -2.991656959056854248e-01 -1.071256473660469055e-01 1.559938192367553711e-01 -9.038157761096954346e-02 2.455944269895553589e-01 -3.985530138015747070e-02 -5.981558561325073242e-02 5.398461222648620605e-02 -2.051347345113754272e-01 -4.543970152735710144e-02 -2.560674548149108887e-01 -2.374901920557022095e-01
2.528489530086517334e-01 1.305223405361175537e-01 2.695975899696350098e-01 8.290146291255950928e-02 -1.966704279184341431e-01 -5.374649073928594589e-03 -1.222794875502586365e-01 -1.927631497383117676e-01 2.307001650333404541e-01 1.429117619991302490e-01 -2.626545429229736328e-01 2.668258547782897949e-01 1.639519482851028442e-01 9.824007749557495117e-03 4.340124130249023438e-01 -1.401777863502502441e-01 -9.245523810386657715e-02 -2.123721241950988770e-01 1.523768305778503418e-01 1.703349649906158447e-01 -7.854729145765304565e-02 2.435287274420261383e-02 -2.659931220114231110e-02 -9.069547057151794434e-02 1.664321273565292358e-01 -1.305866092443466187e-01 -3.370089530944824219e-01 -6.044966634362936020e-03 -5.966954678297042847e-02 3.816413134336471558e-02 -2.355340309441089630e-02 -1.196672916412353516e-01
-1.014051884412765503e-01 -6.753117195330560207e-04 -1.739696562290191650e-01 -1.681859195232391357e-01 1.932096034288406372e-01 -9.606175869703292847e-02 -2.185650467872619629e-01 3.037317097187042236e-01 -2.650701999664306641e-01 2.495613321661949158e-02 -1.338740587234497070e-01 -6.464484333992004395e-02 3.895703256130218506e-01 -2.938516438007354736e-02 7.926379144191741943e-02 -5.083474516868591309e-02 -3.152774274349212646e-01 6.928672641515731812e-02 -6.223073229193687439e-02 -2.836634218692779541e-01 -1.010909005999565125e-01 -2.421454340219497681e-02 -2.656447291374206543e-01 3.919441625475883484e-02 1.770827174186706543e-01 8.595862239599227905e-02 -3.150972425937652588e-01 9.122698009014129639e-02 -2.141411229968070984e-02 1.125801876187324524e-01 3.949423879384994507e-02 -2.400126755237579346e-01
3.525171801447868347e-02 1.079079229384660721e-02 3.277175724506378174e-01 2.854724824428558350e-01 -5.251327995210886002e-03 -1.671384125947952271e-01 6.117428466677665710e-02 -2.476914376020431519e-01 -1.581112891435623169e-01 1.090076938271522522e-02 -2.667171657085418701e-01 8.827041834592819214e-02 2.978100180625915527e-01 1.497733592987060547e-01 1.888501793146133423e-01 -5.275447294116020203e-02 -4.350227117538452148e-01 2.026721835136413574e-02 -1.177240610122680664e-01 1.333763301372528076e-01 -3.499909862875938416e-02 1.410392969846725464e-01 -1.412534564733505249e-01 -3.291763365268707275e-01 1.484063453972339630e-03 -7.906503230333328247e-02 -1.891269721090793610e-02 -4.898022115230560303e-02 -3.350095078349113464e-02 1.378115415573120117e-01 -1.194610744714736938e-01 -2.212409973144531250e-01
1.194554939866065979e-02 -9.176973253488540649e-02 -2.137600816786289215e-02 2.529844641685485840e-01 -1.214009821414947510e-01 1.700587272644042969e-01 -1.204255893826484680e-01 2.391380257904529572e-02 1.400022506713867188e-01 1.358238607645034790e-01 -2.924008481204509735e-02 2.291645854711532593e-01 2.384581416845321655e-01 -3.160879015922546387e-01 1.959362626075744629e-01 -1.759930402040481567e-01 -1.713203191757202148e-01 6.491661071777343750e-02 1.653183996677398682e-01 2.346858233213424683e-01 -7.337082922458648682e-02 -3.153997659683227539e-01 -8.607484400272369385e-02 -1.875506192445755005e-01 2.524774372577667236e-01 1.469033397734165192e-02 -7.362559437751770020e-02 1.203901916742324829e-01 8.653657883405685425e-02 1.568237990140914917e-01 -3.318086639046669006e-02 -4.125667512416839600e-01
2.593168914318084717e-01 1.093968749046325684e-01 3.193447887897491455e-01 -9.081685543060302734e-02 -4.938914440572261810e-03 -2.007262557744979858e-01 -3.503732383251190186e-01 1.328962892293930054e-01 -1.793879419565200806e-01 -4.416275396943092346e-02 -1.282401531934738159e-01 2.284534424543380737e-01 1.201221048831939697e-01 -1.440965384244918823e-01 -3.778715431690216064e-02 -4.823292419314384460e-02 -1.182752847671508789e-01 -4.384155198931694031e-02 1.152408793568611145e-01 3.308117091655731201e-01 6.158471223898231983e-04 -3.249797224998474121e-02 -2.668143808841705322e-01 5.795201659202575684e-02 2.932191789150238037e-01 -5.280934646725654602e-02 -2.352849692106246948e-01 7.825407385826110840e-02 8.350928127765655518e-02 -8.501921594142913818e-02 6.550400704145431519e-02 -3.242390453815460205e-01
-8.862354792654514313e-03 1.655973941087722778e-01 -2.952824346721172333e-02 -7.473945617675781250e-02 1.173438951373100281e-01 -4.097890108823776245e-02 4.653580021113157272e-03 -1.721753180027008057e-01 1.949283480644226074e-02 9.948688745498657227e-02 -5.309394095093011856e-03 1.291630230844020844e-02 8.210604637861251831e-02 -1.386838778853416443e-02 5.659652352333068848e-01 6.911467015743255615e-02 -1.016028970479965210e-01 -4.747637081891298294e-03 -1.199105158448219299e-01 -7.256527245044708252e-02 -8.080564439296722412e-02 -1.723800599575042725e-01 -1.888127177953720093e-01 2.821738421916961670e-01 2.341028004884719849e-01 -1.535070985555648804e-01 -2.723501920700073242e-01 2.827603816986083984e-01 9.616069495677947998e-03 2.044919691979885101e-02 3.355894982814788818e-01 -2.264772653579711914e-01
-9.683049470186233521e-02 3.168478608131408691e-02 3.139866590499877930e-01 1.354151666164398193e-01 6.854630261659622192e-02 4.002632945775985718e-02 -8.843003213405609131e-02 -2.051659822463989258e-01 -1.434539444744586945e-02 6.594158709049224854e-02 9.318358451128005981e-02 2.533906996250152588e-01 2.549503743648529053e-01 2.430153936147689819e-01 9.897792339324951172e-02 1.992318928241729736e-01 -4.101278185844421387e-01 -6.890659034252166748e-02 8.342678099870681763e-02 7.070796191692352295e-02 2.109012454748153687e-01 1.185789406299591064e-01 2.411525547504425049e-01 3.579755127429962158e-02 2.188957482576370239e-01 -3.062309697270393372e-03 -1.163890734314918518e-01 4.155986011028289795e-02 8.649061620235443115e-02 -1.205011457204818726e-01 -1.253619343042373657e-01 -4.021032452583312988e-01
-2.035979554057121277e-02 2.477425485849380493e-01 6.064386293292045593e-02 -1.125625148415565491e-01 3.068130612373352051e-01 -1.410508453845977783e-01 -1.829465031623840332e-01 -2.819851227104663849e-02 -1.321708709001541138e-01 -3.614811599254608154e-01 -2.633603662252426147e-02 1.414158642292022705e-01 -5.538194626569747925e-02 -1.808377653360366821e-01 1.993478089570999146e-01 1.649708300828933716e-01 -2.628160715103149414e-01 -5.542457476258277893e-02 2.495865374803543091e-01 -8.128822594881057739e-02 -3.883801400661468506e-02 -6.791807711124420166e-02 7.593271136283874512e-02 -2.039452344179153442e-01 3.157661259174346924e-01 2.471705712378025055e-02 -3.324231207370758057e-01 1.168918609619140625e-01 1.003235802054405212e-01 9.945477545261383057e-02 1.222375482320785522e-01 -2.193181365728378296e-01
-1.927378773689270020e-01 1.048388034105300903e-01 -6.222878396511077881e-02 5.696390196681022644e-02 -1.863128691911697388e-02 6.010185927152633667e-02 -1.025495454668998718e-01 -1.227918788790702820e-01 6.432563066482543945e-02 -1.741751581430435181e-01 2.660801112651824951e-01 -7.162296026945114136e-02 3.442394435405731201e-01 1.596138328313827515e-01 4.702951908111572266e-01 1.548491418361663818e-01 -6.828029453754425049e-02 8.078796789050102234e-03 -1.173350512981414795e-01 -4.533289000391960144e-02 1.754374057054519653e-01 -4.566816240549087524e-02 -2.168979793787002563e-01 -5.152465775609016418e-02 2.771860659122467041e-01 -4.857657477259635925e-02 -5.959088727831840515e-02 2.840121090412139893e-01 3.986553475260734558e-02 1.565500348806381226e-01 1.958459317684173584e-01 -2.910008728504180908e-01
-2.012634426355361938e-01 5.968783050775527954e-02 3.894909843802452087e-02 3.141709417104721069e-02 -2.737762592732906342e-02 1.580220311880111694e-01 -2.729021310806274414e-01 -1.161181479692459106e-01 2.671425044536590576e-01 8.083230257034301758e-02 2.014575526118278503e-02 1.133188009262084961e-01 2.661436498165130615e-01 2.877396345138549805e-01 1.502695232629776001e-01 -5.136573314666748047e-02 -1.697416156530380249e-01 3.078957460820674896e-02 2.820739448070526123e-01 -6.606271862983703613e-02 -1.547631621360778809e-01 -2.966995537281036377e-01 -2.732000350952148438e-01 -5.201445892453193665e-02 -3.352977707982063293e-02 -5.941183306276798248e-03 -5.358090624213218689e-02 2.744846343994140625e-01 -2.699936181306838989e-02 -2.196609079837799072e-01 1.968197524547576904e-01 -3.156717121601104736e-01
3.077381253242492676e-01 1.568890511989593506e-01 2.529666721820831299e-01 3.871545568108558655e-02 8.751654624938964844e-02 9.166026860475540161e-02 -1.047398671507835388e-01 1.860915869474411011e-02 2.524356357753276825e-03 6.826331466436386108e-02 -3.373480215668678284e-02 3.242341876029968262e-01 3.482031226158142090e-01 -9.607170522212982178e-02 3.020327687263488770e-01 1.827778667211532593e-02 2.643567696213722229e-02 3.429093956947326660e-01 3.706048801541328430e-02 3.457501903176307678e-02 -9.554559946991503239e-04 -3.031538128852844238e-01 -1.349449753761291504e-01 -2.988482080399990082e-02 1.595449745655059814e-01 -2.380696088075637817e-01 -1.825935840606689453e-01 7.140504568815231323e-02 -1.220284700393676758e-01 -7.443054765462875366e-02 -1.338442414999008179e-01 -2.531257569789886475e-01
-2.639664113521575928e-01 1.419759392738342285e-01 1.083917096257209778e-01 7.085137814283370972e-02 2.709686942398548126e-02 -1.221717819571495056e-01 -1.340377777814865112e-01 -6.112954020500183105e-02 -7.921625673770904541e-02 -1.178173646330833435e-01 -1.781406402587890625e-01 1.971811801195144653e-01 2.943495512008666992e-01 -2.088454067707061768e-01 1.704340279102325439e-01 -3.297191578894853592e-03 -1.365471184253692627e-01 1.451839208602905273e-01 1.098473519086837769e-01 -1.254117190837860107e-01 4.739102423191070557e-01 -1.396192163228988647e-01 -2.025522738695144653e-01 8.283518999814987183e-02 2.182064801454544067e-01 2.116027846932411194e-02 5.460178107023239136e-02 5.871920380741357803e-03 -2.120752483606338501e-01 2.294981181621551514e-01 3.123464249074459076e-02 -3.110550940036773682e-01
-8.755308389663696289e-02 2.238315790891647339e-01 3.068631328642368317e-02 1.047631632536649704e-02 1.696293205022811890e-01 -6.799224764108657837e-02 -3.670999407768249512e-02 -1.593548953533172607e-01 1.233531087636947632e-01 -8.647132664918899536e-02 1.779642105102539062e-01 2.417913824319839478e-01 -2.350497804582118988e-02 -1.955574005842208862e-01 -9.756524860858917236e-02 2.640928328037261963e-01 -4.645940661430358887e-01 1.093233749270439148e-01 1.234346255660057068e-01 -1.174269467592239380e-01 -1.885915100574493408e-01 5.893127247691154480e-02 -1.140336617827415466e-01 -4.536832784651778638e-05 3.163622617721557617e-01 1.850985107012093067e-03 -2.352101057767868042e-01 -4.396817088127136230e-02 -1.114803552627563477e-01 1.537907123565673828e-01 1.406947374343872070e-01 -3.578676879405975342e-01
-2.726432681083679199e-01 6.792780756950378418e-02 1.959938704967498779e-01 3.341658785939216614e-02 -3.079901933670043945e-01 -7.111430913209915161e-02 -2.621972858905792236e-01 -2.914824523031711578e-02 -6.585183739662170410e-02 -6.745712459087371826e-02 -1.991645097732543945e-01 2.713467180728912354e-01 3.699154853820800781e-01 -4.163553938269615173e-02 2.450590580701828003e-01 4.749759566038846970e-03 -1.672967374324798584e-01 -1.726512461900711060e-01 -8.433815836906433105e-02 -6.199419125914573669e-02 -1.755178347229957581e-02 -2.040898799896240234e-01 -2.780123353004455566e-01 1.288805603981018066e-01 1.768891662359237671e-01 9.482785314321517944e-02 8.715315908193588257e-02 -1.449099183082580566e-01 -3.218881785869598389e-02 4.261982440948486328e-02 -1.992153525352478027e-01 -2.741318345069885254e-01
5.612362176179885864e-02 2.530169300734996796e-02 -5.210208147764205933e-02 -4.715144634246826172e-02 -1.414387375116348267e-01 -8.481976389884948730e-02 2.006583474576473236e-02 -7.104722410440444946e-02 -7.182297855615615845e-02 2.344058603048324585e-01 -1.990501284599304199e-01 1.894474178552627563e-01 2.050411105155944824e-01 -7.276053726673126221e-02 1.024051979184150696e-01 -8.931754529476165771e-02 -1.558290421962738037e-01 -1.839162558317184448e-01 -5.260028317570686340e-02 8.737673610448837280e-02 -4.387758299708366394e-02 4.592585843056440353e-03 -1.933148875832557678e-02 -6.742595881223678589e-02 3.744849562644958496e-01 -4.879244789481163025e-02 1.165766492486000061e-01 7.902059704065322876e-02 -3.217696547508239746e-01 2.734017372131347656e-01 -2.138729989528656006e-01 -5.434616208076477051e-01
5.122185125946998596e-02 -5.280989781022071838e-02 -2.694440782070159912e-01 -1.616133563220500946e-02 -1.443735212087631226e-01 -1.321691274642944336e-01 -3.891583979129791260e-01 -1.777662336826324463e-01 1.296901255846023560e-01 -1.763436198234558105e-01 3.581427270546555519e-03 8.663962036371231079e-02 2.931978404521942139e-01 -2.203809022903442383e-01 1.173227131366729736e-01 6.691110134124755859e-02 -2.475586161017417908e-02 -2.172256559133529663e-01 -1.276188623160123825e-02 -3.222475573420524597e-02 3.810015320777893066e-02 -7.437915354967117310e-02 -8.306601643562316895e-02 5.031106527894735336e-03 3.197441399097442627e-01 -1.623266637325286865e-01 -3.863119781017303467e-01 2.258765995502471924e-01 -1.814904063940048218e-01 2.542888224124908447e-01 1.303759403526782990e-02 -5.131345242261886597e-02
-1.097339242696762085e-01 5.004613101482391357e-02 4.031802341341972351e-02 -2.198019251227378845e-02 3.282769024372100830e-01 4.119305312633514404e-02 -7.484470307826995850e-02 -6.483658403158187866e-02 1.232917010784149170e-01 1.520288735628128052e-01 2.447450906038284302e-02 2.354088127613067627e-01 3.860970437526702881e-01 2.653879672288894653e-02 2.504937946796417236e-01 -5.383807048201560974e-02 -2.347014993429183960e-01 2.933552302420139313e-02 6.413994729518890381e-02 -2.956942915916442871e-01 -7.855091989040374756e-02 1.777318678796291351e-02 2.466398775577545166e-01 -2.403857558965682983e-01 -7.327792048454284668e-02 -9.880477190017700195e-02 -2.750140428543090820e-01 -7.136639952659606934e-02 1.891214028000831604e-02 1.965835317969322205e-02 3.248192369937896729e-01 -2.821692228317260742e-01
3.442620337009429932e-01 -2.761493436992168427e-02 -1.174485534429550171e-01 -1.998075544834136963e-01 -9.916858375072479248e-02 1.374738216400146484e-01 -3.770283162593841553e-01 2.706551253795623779e-01 1.544250845909118652e-01 -6.359051913022994995e-02 -2.174922674894332886e-01 -1.124132145196199417e-02 2.426884770393371582e-01 -9.862055629491806030e-02 1.679579913616180420e-02 -1.150268539786338806e-01 -2.105241417884826660e-01 1.439484655857086182e-01 2.138381823897361755e-02 -2.535680308938026428e-02 -2.081087678670883179e-01 -1.196299940347671509e-01 -8.668033778667449951e-02 3.287698328495025635e-02 2.106388211250305176e-01 -3.015715479850769043e-01 -1.426041275262832642e-01 2.082257866859436035e-01 -3.130282834172248840e-02 -6.606109440326690674e-02 2.002971172332763672e-01 -2.204114347696304321e-01
-1.189421024173498154e-02 4.145878367125988007e-03 4.246523231267929077e-02 -1.414834707975387573e-01 3.784960508346557617e-02 -1.837498396635055542e-01 9.978908114135265350e-03 -4.388701170682907104e-02 1.112222224473953247e-01 -6.413982808589935303e-02 1.313458979129791260e-01 4.416574537754058838e-02 3.630581796169281006e-01 -3.628060519695281982e-01 3.049816489219665527e-01 -2.361278831958770752e-01 -1.863801181316375732e-01 2.890100181102752686e-01 1.211821474134922028e-02 -1.290956288576126099e-01 -1.062094867229461670e-01 -3.312515914440155029e-01 5.146159976720809937e-02 -2.269669920206069946e-01 2.165731787681579590e-02 -5.063020065426826477e-02 -1.863704472780227661e-01 1.438071131706237793e-01 -3.089239001274108887e-01 -4.230165109038352966e-02 -7.649394869804382324e-02 -1.453724801540374756e-01
-1.195469871163368225e-01 -2.426341176033020020e-02 1.042457967996597290e-01 -3.591204881668090820e-01 1.598261296749114990e-01 -2.668324708938598633e-01 -1.666562557220458984e-01 2.187187671661376953e-01 -4.078266397118568420e-02 -2.156057208776473999e-01 -1.649186611175537109e-01 1.938103288412094116e-01 1.991149187088012695e-01 -7.048831135034561157e-02 1.959154903888702393e-01 6.607428193092346191e-02 -2.999281883239746094e-01 -1.944221928715705872e-02 1.126242429018020630e-01 -1.348894536495208740e-01 1.100985631346702576e-01 -3.666360676288604736e-02 -2.446183562278747559e-01 1.462423205375671387e-01 2.089223563671112061e-01 6.114190816879272461e-02 -4.047398865222930908e-01 1.813896447420120239e-01 -8.238700777292251587e-02 -2.181522548198699951e-02 5.546499788761138916e-02 -4.802684858441352844e-02
-1.507451534271240234e-01 3.000128827989101410e-02 1.951366961002349854e-01 -2.312584966421127319e-02 -1.021665334701538086e-01 -8.166452497243881226e-02 -3.155306279659271240e-01 5.787755921483039856e-02 7.082847505807876587e-02 3.994671255350112915e-02 -3.024939596652984619e-01 2.235315591096878052e-01 2.935391962528228760e-01 -1.011909618973731995e-01 1.973702311515808105e-01 -7.871839217841625214e-03 -7.568459212779998779e-02 2.470329701900482178e-01 -1.154174841940402985e-02 -1.260326355695724487e-01 1.955717206001281738e-01 -7.440695911645889282e-02 -2.469690442085266113e-01 -1.034545600414276123e-01 2.332433164119720459e-01 1.879791170358657837e-01 1.893694549798965454e-01 -1.633944213390350342e-01 -8.277799934148788452e-02 1.412816643714904785e-01 3.644546866416931152e-02 -3.944017589092254639e-01
-5.035513266921043396e-02 1.278615444898605347e-01 2.275459617376327515e-01 1.495120674371719360e-01 7.382568717002868652e-02 -8.574435114860534668e-02 -1.923870891332626343e-01 -8.176508545875549316e-02 8.895087987184524536e-02 2.557076513767242432e-02 2.885204367339611053e-02 -2.164524793624877930e-02 5.141177773475646973e-01 -1.544352173805236816e-01 1.908920705318450928e-01 1.619270294904708862e-01 -1.446165293455123901e-01 -2.961408197879791260e-01 5.989088490605354309e-02 -2.076607495546340942e-01 3.864837065339088440e-02 -7.469588518142700195e-02 -1.528689265251159668e-01 -2.103146314620971680e-01 2.626600861549377441e-01 -1.189553365111351013e-01 -1.957823336124420166e-01 -9.114682674407958984e-02 1.222097799181938171e-01 1.949754059314727783e-01 -2.051676958799362183e-01 -1.869981586933135986e-01
-3.721059858798980713e-02 -1.969923675060272217e-01 1.628030538558959961e-01 -3.512914776802062988e-01 1.887282282114028931e-01 -2.687045931816101074e-01 -1.666050702333450317e-01 1.967876777052879333e-02 -9.879603981971740723e-02 -4.738211631774902344e-02 3.296468406915664673e-02 3.360381722450256348e-01 2.727917954325675964e-02 -1.087597478181123734e-02 5.161309987306594849e-02 -1.343689858913421631e-01 -3.326719701290130615e-01 -1.124311089515686035e-01 1.955956965684890747e-01 -1.274900436401367188e-01 1.132304407656192780e-02 -3.337042033672332764e-02 -1.416776776313781738e-01 1.334633827209472656e-01 2.842531800270080566e-01 -1.591105461120605469e-01 -3.283344507217407227e-01 1.029534339904785156e-01 -5.699238553643226624e-02 1.142426114529371262e-02 1.372824907302856445e-01 -2.502894401550292969e-01
4.437548294663429260e-02 2.271904051303863525e-01 2.299133986234664917e-01 -1.724088937044143677e-01 -8.356690406799316406e-02 -2.199918925762176514e-01 -5.844559893012046814e-02 1.601723581552505493e-01 2.275798469781875610e-01 -1.740920692682266235e-01 -8.506141602993011475e-02 1.442787796258926392e-01 2.663528323173522949e-01 -9.361200034618377686e-02 -2.794885076582431793e-03 -2.758450806140899658e-01 -2.285719066858291626e-01 -3.020663261413574219e-01 9.956125169992446899e-02 1.365332305431365967e-01 4.050969704985618591e-02 1.171208824962377548e-02 -2.392420768737792969e-01 -1.169719398021697998e-01 2.065618932247161865e-01 -4.193508997559547424e-02 -3.519189357757568359e-01 1.171437874436378479e-01 -9.973058849573135376e-02 1.130694225430488586e-01 -2.932089613750576973e-03 -2.528752386569976807e-01
2.607296109199523926e-01 3.354664891958236694e-02 3.011536318808794022e-03 2.125897854566574097e-01 -1.808881014585494995e-01 -1.536161601543426514e-01 -9.466485679149627686e-02 -5.445115268230438232e-02 -1.673436141572892666e-03 -1.104609891772270203e-01 -1.960953772068023682e-01 3.559068739414215088e-01 -3.557769954204559326e-02 -1.705601066350936890e-01 2.523055672645568848e-01 -1.179440543055534363e-01 -2.915120422840118408e-01 -7.858571410179138184e-02 2.798898518085479736e-01 -1.694243699312210083e-01 6.761027127504348755e-02 -1.601234227418899536e-01 -1.670818217098712921e-02 1.161416247487068176e-01 8.855399489402770996e-02 2.609510906040668488e-02 -1.953330636024475098e-02 2.019053846597671509e-01 -2.075738906860351562e-01 6.443777680397033691e-02 1.510600745677947998e-01 -4.126602411270141602e-01
-9.101279079914093018e-02 6.217925623059272766e-02 -1.401243731379508972e-02 1.896971762180328369e-01 1.675445735454559326e-01 -1.463856846094131470e-01 -2.427151650190353394e-01 1.318961083889007568e-01 9.580565989017486572e-02 -2.971735782921314240e-02 -1.063706502318382263e-01 2.433444112539291382e-01 -1.239755451679229736e-01 -2.249814420938491821e-01 1.818065494298934937e-01 -1.463209241628646851e-01 -4.674920141696929932e-01 -1.357952058315277100e-01 -5.801464430987834930e-03 -3.580540418624877930e-03 1.004551351070404053e-01 -1.255783140659332275e-01 4.535887762904167175e-02 6.162521243095397949e-02 2.740758657455444336e-01 1.618618378415703773e-03 1.729367077350616455e-01 2.278901338577270508e-01 -3.292201459407806396e-01 1.432021558284759521e-01 9.974509477615356445e-02 -2.454868108034133911e-01
3.091433644294738770e-01 4.237823560833930969e-02 5.821282416582107544e-02 1.421739906072616577e-01 -1.885384768247604370e-01 -1.889801025390625000e-01 -9.511648118495941162e-02 -4.500155746936798096e-01 2.472742944955825806e-01 1.519086211919784546e-01 -2.276745140552520752e-01 7.270642369985580444e-02 2.674094736576080322e-01 -1.049659326672554016e-01 2.059828639030456543e-01 -1.018136069178581238e-01 -1.322887092828750610e-01 -2.056632004678249359e-02 1.924073696136474609e-02 4.343812167644500732e-02 1.530320942401885986e-01 -1.220906618982553482e-02 -1.285458207130432129e-01 1.301496326923370361e-01 2.754904329776763916e-01 -1.969608366489410400e-01 -8.835009299218654633e-03 -4.497364535927772522e-02 3.938878700137138367e-02 7.878277450799942017e-02 -5.551518499851226807e-02 -3.386841416358947754e-01
9.083008766174316406e-02 -7.086229324340820312e-02 3.046760261058807373e-01 -4.818616062402725220e-02 1.471240073442459106e-01 -2.014826238155364990e-01 -2.458036690950393677e-01 -9.075534343719482422e-02 1.505007781088352203e-02 -1.729334145784378052e-02 -2.637402713298797607e-01 2.995538711547851562e-01 -1.388782262802124023e-01 -1.870703995227813721e-01 2.458748370409011841e-01 -9.828296303749084473e-02 -1.599121652543544769e-02 1.010478883981704712e-01 1.460358649492263794e-01 -9.242065250873565674e-02 2.637891769409179688e-01 -2.072736173868179321e-01 6.350094825029373169e-02 -7.368446886539459229e-02 3.302600234746932983e-02 -1.306631565093994141e-01 -3.594173192977905273e-01 3.106582164764404297e-01 -1.273386776447296143e-01 -5.893317237496376038e-02 -1.201656013727188110e-01 -1.901172101497650146e-01
-1.463658548891544342e-02 -5.361958965659141541e-02 1.997934579849243164e-01 -1.147032454609870911e-01 -1.677051782608032227e-01 2.778298556804656982e-01 -3.811502754688262939e-01 -5.001772940158843994e-02 -2.092232257127761841e-01 -1.363547593355178833e-01 -2.080342471599578857e-01 2.160889804363250732e-01 2.458206117153167725e-01 -4.129530116915702820e-02 2.606739699840545654e-01 9.263722226023674011e-03 -2.880379855632781982e-01 5.465771630406379700e-02 2.225092053413391113e-01 -1.183583214879035950e-01 7.508169859647750854e-02 5.147337168455123901e-02 1.512554753571748734e-02 3.586342209018766880e-04 1.488635241985321045e-01 -1.815889477729797363e-01 -1.847334802150726318e-01 8.022530376911163330e-02 1.255205720663070679e-01 -2.905228734016418457e-01 -1.283362656831741333e-01 -1.947314441204071045e-01
4.502730444073677063e-02 7.027888298034667969e-02 1.632670909166336060e-01 -1.160684153437614441e-01 -5.148807913064956665e-02 -2.975022494792938232e-01 -1.899553835391998291e-01 2.665871381759643555e-02 2.990805208683013916e-01 -1.226780042052268982e-01 -1.153288185596466064e-01 -6.992984563112258911e-02 2.952820621430873871e-02 -4.226836562156677246e-01 1.747414022684097290e-01 -1.779981702566146851e-01 -2.529102265834808350e-01 -2.007262222468852997e-02 -1.875296533107757568e-01 -2.196998745203018188e-01 3.295146301388740540e-02 1.051480546593666077e-01 -1.120611950755119324e-01 -1.406678259372711182e-01 9.905524551868438721e-02 -1.678591594099998474e-02 -2.134688198566436768e-01 -5.019662901759147644e-02 -2.008626461029052734e-01 4.243234172463417053e-02 9.317460656166076660e-02 -3.990144729614257812e-01
-6.817685812711715698e-02 -2.546148896217346191e-01 -9.591019153594970703e-02 3.434390127658843994e-01 1.291309595108032227e-01 -1.991506367921829224e-01 -1.290567070245742798e-01 -2.183179855346679688e-01 -9.182421490550041199e-03 -1.772728264331817627e-01 2.159525454044342041e-01 4.146985411643981934e-01 1.083407998085021973e-01 -5.071978271007537842e-02 1.209422424435615540e-01 -1.079806834459304810e-01 -8.423250168561935425e-02 2.585133016109466553e-01 -1.607156544923782349e-01 3.358861804008483887e-02 -5.658077448606491089e-02 -2.009397596120834351e-01 6.857705861330032349e-02 1.456691920757293701e-01 1.222731471061706543e-01 -3.652517125010490417e-02 -1.625632792711257935e-01 3.373883366584777832e-01 -6.918742507696151733e-02 -3.129401803016662598e-02 -5.898775067180395126e-03 -2.434677630662918091e-01
-2.388996072113513947e-02 1.685640364885330200e-01 -8.737595379352569580e-02 -6.777109205722808838e-02 -1.857417821884155273e-01 -2.291005104780197144e-01 -3.183514177799224854e-01 2.461941987276077271e-01 1.185743045061826706e-02 -1.474845409393310547e-01 -2.194274663925170898e-01 1.537048518657684326e-01 3.712040781974792480e-01 -1.034419760107994080e-01 1.740327328443527222e-01 -1.260656863451004028e-01 -3.136667609214782715e-01 -4.083981364965438843e-02 -2.249660491943359375e-01 -1.042598411440849304e-01 -7.865659892559051514e-02 -3.497017920017242432e-02 -8.432362973690032959e-02 2.179773002862930298e-01 9.489398449659347534e-02 1.453198790550231934e-01 -3.825204372406005859e-01 6.393739581108093262e-02 4.345200583338737488e-02 2.240599878132343292e-02 -8.736280351877212524e-02 -8.590212464332580566e-02
-1.301843393594026566e-02 -1.064500436186790466e-01 -1.246123835444450378e-01 1.406542807817459106e-01 -1.687229052186012268e-02 1.153711006045341492e-01 -2.784861624240875244e-01 8.196076005697250366e-02 1.773701310157775879e-01 2.335069477558135986e-01 1.281186342239379883e-01 3.071132004261016846e-01 2.748510539531707764e-01 -2.670441269874572754e-01 2.047301232814788818e-01 -1.218675822019577026e-01 -1.006362289190292358e-01 -5.847220495343208313e-02 -5.482726171612739563e-02 1.357245147228240967e-01 -5.191358923912048340e-02 -2.350128144025802612e-01 -2.110486775636672974e-01 -4.828590154647827148e-02 1.575582176446914673e-01 8.576086908578872681e-02 -3.230147808790206909e-02 5.159261450171470642e-02 2.214016765356063843e-01 7.933272421360015869e-02 -1.614982187747955322e-01 -4.448907673358917236e-01
3.227411508560180664e-01 -9.035582840442657471e-02 2.407989799976348877e-01 1.460117101669311523e-01 1.682591587305068970e-01 4.895986989140510559e-02 -1.916497647762298584e-01 2.524846419692039490e-02 1.258202493190765381e-01 1.337383091449737549e-01 -3.075444400310516357e-01 9.756365418434143066e-02 2.147334069013595581e-01 -9.355189651250839233e-02 3.342016041278839111e-01 -3.227693215012550354e-02 -5.979170650243759155e-02 1.211058050394058228e-01 -1.227278932929039001e-01 1.591473072767257690e-01 1.491971779614686966e-02 -3.499352931976318359e-01 7.423550635576248169e-02 -1.650035679340362549e-01 6.549214478582143784e-03 2.062088251113891602e-02 -1.850987970829010010e-01 2.530254609882831573e-02 -1.397891640663146973e-01 -4.507993347942829132e-03 7.122482359409332275e-02 -4.010373950004577637e-01
1.315499991178512573e-01 -1.640122830867767334e-01 -2.909811139106750488e-01 -2.916783466935157776e-02 -1.835223436355590820e-01 -1.856496632099151611e-01 -4.557601511478424072e-01 -4.437017440795898438e-02 -6.232320889830589294e-02 -2.039306163787841797e-01 6.013330444693565369e-02 1.367466598749160767e-01 4.017955064773559570e-01 -1.121233627200126648e-01 7.513938844203948975e-02 2.357514575123786926e-02 -1.574320942163467407e-01 -8.535168319940567017e-02 8.232326805591583252e-02 -1.218256503343582153e-01 5.038455128669738770e-02 -7.738253474235534668e-02 -1.600259989500045776e-01 9.233026206493377686e-02 8.532271534204483032e-02 -1.157308742403984070e-01 -3.817760944366455078e-01 1.089511662721633911e-01 1.580599113367497921e-03 2.216828912496566772e-01 -1.027626544237136841e-01 -1.004484146833419800e-01
-1.997796259820461273e-02 1.770000159740447998e-02 -1.049684807658195496e-01 -5.396263673901557922e-02 -2.002108097076416016e-01 1.554194390773773193e-01 -2.760394215583801270e-01 7.016812264919281006e-02 -2.874273620545864105e-02 1.401713192462921143e-01 -1.694752871990203857e-01 1.498854011297225952e-01 2.943453788757324219e-01 -2.116624265909194946e-01 2.698152363300323486e-01 -3.979659825563430786e-02 -6.531395763158798218e-02 -4.276710376143455505e-02 7.928636670112609863e-02 1.834096163511276245e-01 1.245855093002319336e-01 -2.381255924701690674e-01 -4.603371769189834595e-02 -1.045316606760025024e-01 2.715497910976409912e-01 2.247207909822463989e-01 8.764459937810897827e-02 2.166610062122344971e-01 -1.693051494657993317e-02 6.934545189142227173e-02 1.440632995218038559e-02 -4.970446825027465820e-01
1.555977463722229004e-01 4.204261675477027893e-02 1.317401081323623657e-01 3.786519169807434082e-01 1.310695707798004150e-01 -1.642318814992904663e-01 -3.132337629795074463e-01 -1.095504090189933777e-01 2.124620974063873291e-02 1.493362057954072952e-02 -1.378458887338638306e-01 -6.682730466127395630e-02 3.295694589614868164e-01 6.048189476132392883e-02 1.680122613906860352e-01 3.666693568229675293e-01 -3.044217824935913086e-01 -1.287934184074401855e-01 7.007511332631111145e-03 -2.070323796942830086e-03 3.615073114633560181e-02 -1.728492043912410736e-02 -2.169632911682128906e-01 -3.203465938568115234e-01 1.804198622703552246e-01 -2.393131889402866364e-02 -1.231924965977668762e-01 3.774389997124671936e-02 6.094406545162200928e-02 1.655717641115188599e-01 -8.463153243064880371e-02 -1.063036397099494934e-01
4.795868396759033203e-01 8.012908697128295898e-02 5.943624302744865417e-02 1.166262105107307434e-01 1.834789663553237915e-02 -2.685889899730682373e-01 -2.181364297866821289e-01 -2.133257128298282623e-02 2.672276794910430908e-01 -9.404265321791172028e-03 -1.552777886390686035e-01 2.436644583940505981e-01 2.153895646333694458e-01 -1.038527190685272217e-01 7.466139644384384155e-02 -1.754806004464626312e-02 -2.482601404190063477e-01 -6.199671328067779541e-02 8.432202041149139404e-02 -2.428219765424728394e-01 -2.591423690319061279e-02 -7.770754396915435791e-02 -3.651981940492987633e-03 1.022794246673583984e-01 4.308721423149108887e-02 -2.488792687654495239e-02 5.202357843518257141e-02 1.798908710479736328e-01 -1.721699088811874390e-01 1.431496739387512207e-01 -7.849172502756118774e-02 -4.065847098827362061e-01
-8.709756284952163696e-02 -3.182306885719299316e-01 -1.268983781337738037e-01 1.054063513875007629e-01 -8.395564556121826172e-02 -3.116888701915740967e-01 -1.294377446174621582e-01 8.751914836466312408e-03 -2.156008630990982056e-01 -2.789625525474548340e-01 7.064457982778549194e-02 2.943726480007171631e-01 2.269186973571777344e-01 -1.002101078629493713e-01 7.111701369285583496e-02 -2.167040705680847168e-01 -8.089216053485870361e-02 -1.259849499911069870e-02 1.762385219335556030e-01 -4.498795419931411743e-02 -8.060099929571151733e-02 1.297677010297775269e-01 -2.685685157775878906e-01 -1.824712455272674561e-01 1.905351579189300537e-01 -1.238456964492797852e-01 -2.565225064754486084e-01 3.881452977657318115e-02 -1.462674736976623535e-01 1.661049872636795044e-01 -1.435365676879882812e-01 -2.372998744249343872e-01
1.529967039823532104e-01 -2.026134133338928223e-01 -1.374249309301376343e-01 -2.972602844238281250e-02 1.814436465501785278e-01 -2.730286717414855957e-01 -1.713604778051376343e-01 -1.585456579923629761e-01 -3.323285281658172607e-01 -2.422128105536103249e-03 2.545180730521678925e-02 -2.824333787430077791e-04 4.295016825199127197e-01 -2.231191396713256836e-01 7.500802725553512573e-02 -3.832694143056869507e-02 -1.692011058330535889e-01 1.368191987276077271e-01 2.344816923141479492e-02 1.059186179190874100e-02 -7.124213874340057373e-02 -1.240361109375953674e-01 -1.524364203214645386e-02 1.820091903209686279e-02 2.097035646438598633e-01 -1.569936275482177734e-01 -1.237010061740875244e-01 -4.366774111986160278e-02 -3.610027134418487549e-01 1.752327829599380493e-01 3.122785314917564392e-02 -2.906669676303863525e-01
-1.904666237533092499e-02 -1.137170195579528809e-01 2.725881934165954590e-01 3.345733582973480225e-01 1.142757833003997803e-01 -1.067353710532188416e-01 -2.068624943494796753e-01 -1.685341298580169678e-01 -2.316931486129760742e-01 -6.422439217567443848e-02 1.613626927137374878e-01 -8.094517886638641357e-02 2.396869063377380371e-01 2.305841632187366486e-02 -1.342183500528335571e-01 -8.561826497316360474e-02 -3.073595464229583740e-01 1.234195679426193237e-01 -5.882899463176727295e-02 5.286911875009536743e-02 1.096878126263618469e-01 -1.908979378640651703e-02 -2.210351675748825073e-01 -1.842586100101470947e-01 1.679645776748657227e-01 -2.295990288257598877e-01 -2.015453018248081207e-02 1.298798322677612305e-01 -1.999361664056777954e-01 -1.367812156677246094e-01 2.108030915260314941e-01 -3.443915247917175293e-01
5.290957167744636536e-02 -1.400925964117050171e-01 -2.394143342971801758e-01 -9.243882447481155396e-02 -5.534465238451957703e-02 -1.782049834728240967e-01 -4.104098975658416748e-01 -1.645938158035278320e-01 1.342681944370269775e-01 -3.053573668003082275e-01 -6.778033822774887085e-02 4.376199841499328613e-02 4.032862484455108643e-01 -2.431523986160755157e-02 9.634911268949508667e-02 9.672898054122924805e-02 -1.051883250474929810e-01 -1.903093159198760986e-01 2.044841088354587555e-02 -9.811443835496902466e-02 4.926501214504241943e-02 -1.485683470964431763e-01 -4.180933907628059387e-02 1.416983455419540405e-01 2.363812327384948730e-01 -2.088541090488433838e-01 -2.653965353965759277e-01 8.194045722484588623e-02 -1.154137924313545227e-01 1.637785881757736206e-01 -1.607049703598022461e-01 -1.882645189762115479e-01
9.560777805745601654e-03 -9.248273074626922607e-02 8.972970396280288696e-02 -1.328579336404800415e-01 8.014014363288879395e-02 -2.345939278602600098e-01 -7.924994081258773804e-02 -7.001104950904846191e-02 -6.869134027510881424e-03 -1.514849811792373657e-01 -2.124417014420032501e-02 -9.467953443527221680e-02 3.808639645576477051e-01 -1.946132928133010864e-01 2.933593690395355225e-01 -2.323512732982635498e-01 -2.707837224006652832e-01 2.826584577560424805e-01 -3.547005355358123779e-03 -9.275257587432861328e-02 -1.173682212829589844e-01 -1.837218254804611206e-01 1.275787055492401123e-01 1.557020284235477448e-02 2.034520357847213745e-01 -9.417695552110671997e-02 -1.801032200455665588e-02 1.649305820465087891e-01 -4.367805719375610352e-01 1.535188257694244385e-01 -1.037714034318923950e-01 -9.402030706405639648e-02
2.195460498332977295e-01 5.977116152644157410e-02 -1.670693047344684601e-02 -9.015019237995147705e-02 4.924199730157852173e-02 -3.006627261638641357e-01 -6.687018554657697678e-03 1.976290643215179443e-01 8.106979727745056152e-02 -6.438888609409332275e-02 -2.089103907346725464e-01 1.094717085361480713e-01 3.838551342487335205e-01 -1.936026662588119507e-01 1.613776236772537231e-01 -1.670875102281570435e-01 -3.570755124092102051e-01 1.811673939228057861e-01 -2.927798330783843994e-01 -2.190981358289718628e-01 -1.156303063035011292e-01 -9.804075211286544800e-02 -4.199195280671119690e-02 9.598892927169799805e-02 5.007579550147056580e-02 -2.091105878353118896e-01 6.386780738830566406e-02 3.440408781170845032e-02 -8.646667003631591797e-02 -4.778178781270980835e-02 2.709634229540824890e-02 -3.358019590377807617e-01
2.799838595092296600e-02 -1.587502807378768921e-01 -7.032529264688491821e-02 2.929274439811706543e-01 -2.065508067607879639e-02 1.282620280981063843e-01 -1.845031529664993286e-01 5.804791674017906189e-02 6.558782607316970825e-02 1.162910461425781250e-01 1.208313256502151489e-01 3.126756846904754639e-01 2.318380773067474365e-01 -2.137473821640014648e-01 2.377914935350418091e-01 -1.175377443432807922e-01 -6.533203274011611938e-02 2.133354917168617249e-02 1.588561385869979858e-01 2.281274646520614624e-01 -9.693360328674316406e-02 -3.063453733921051025e-01 -1.205884739756584167e-01 -6.305526196956634521e-02 1.126243248581886292e-01 1.788155362010002136e-02 -4.607628658413887024e-02 3.181232884526252747e-02 2.985248900949954987e-02 1.920327842235565186e-01 -1.026415601372718811e-01 -5.106673836708068848e-01
-1.826321035623550415e-01 -2.557587921619415283e-01 -4.158178269863128662e-01 1.348016113042831421e-01 7.295594364404678345e-02 -8.096926659345626831e-02 -2.288060188293457031e-01 -5.153546854853630066e-02 -1.988314390182495117e-01 1.212673541158437729e-02 1.530425157397985458e-02 2.172320187091827393e-01 1.469352990388870239e-01 -7.219808548688888550e-02 3.315860331058502197e-01 -1.188784167170524597e-01 2.401497028768062592e-02 9.063738584518432617e-02 -7.770742475986480713e-02 2.597124874591827393e-01 -1.099667772650718689e-01 -1.662950813770294189e-01 -1.004046872258186340e-01 -2.108015716075897217e-01 1.938381493091583252e-01 -1.941960901021957397e-01 -2.378514111042022705e-01 1.154171526432037354e-01 -1.203654110431671143e-01 2.391891553997993469e-02 -1.063625141978263855e-01 -2.391294687986373901e-01
6.539393961429595947e-02 1.911114007234573364e-01 3.246174156665802002e-01 3.746498227119445801e-01 -6.861740257591009140e-03 8.407789468765258789e-02 -1.170229092240333557e-01 7.149346172809600830e-02 -1.380134280771017075e-02 2.109511345624923706e-01 -1.989285796880722046e-01 3.199095427989959717e-01 2.560572624206542969e-01 -6.320004910230636597e-02 4.010877311229705811e-01 5.288609303534030914e-03 -4.900044947862625122e-02 -4.735520854592323303e-02 2.446233993396162987e-03 8.267456293106079102e-02 1.625297218561172485e-02 -9.992153197526931763e-02 -1.940928213298320770e-02 -1.906746476888656616e-01 1.779958307743072510e-01 -2.760711312294006348e-01 -1.735461056232452393e-01 7.743208110332489014e-02 -7.377822697162628174e-02 2.717608027160167694e-02 -1.751323342323303223e-01 -1.764750629663467407e-01
2.981815934181213379e-01 5.392874777317047119e-02 1.799909770488739014e-01 1.253830641508102417e-01 8.548875153064727783e-02 -6.658565253019332886e-02 -2.504337728023529053e-01 5.315708741545677185e-02 4.094137996435165405e-02 1.898971945047378540e-01 -2.905007898807525635e-01 5.145327746868133545e-02 2.581038773059844971e-01 1.609353274106979370e-01 1.689248681068420410e-01 -2.119108289480209351e-01 -8.100108802318572998e-02 1.960659176111221313e-01 1.076867505908012390e-01 1.460452675819396973e-01 -8.652903139591217041e-02 -2.559168934822082520e-01 8.972531557083129883e-02 1.800170540809631348e-02 9.520600736141204834e-02 -6.912376731634140015e-02 -1.201657652854919434e-01 -4.691519588232040405e-02 -2.204094082117080688e-01 -4.550171643495559692e-02 2.785096764564514160e-01 -4.172009527683258057e-01
7.804986089468002319e-02 1.648605018854141235e-01 -5.790879018604755402e-03 -9.479082375764846802e-02 3.239976465702056885e-01 7.330160588026046753e-02 -1.244872212409973145e-01 5.809952504932880402e-03 1.176675558090209961e-01 -2.368656992912292480e-01 -5.997593328356742859e-02 4.618216678500175476e-02 3.775660395622253418e-01 5.236413702368736267e-02 3.331481218338012695e-01 2.176535688340663910e-02 -1.634100675582885742e-01 1.810570508241653442e-01 1.073516681790351868e-01 -4.916938394308090210e-02 -9.500788897275924683e-02 3.246021270751953125e-02 3.184788674116134644e-02 -7.363621890544891357e-02 1.364627033472061157e-01 3.679381683468818665e-02 -5.663293227553367615e-02 2.378750890493392944e-01 2.350934147834777832e-01 2.168034762144088745e-01 3.270701467990875244e-01 -3.470349907875061035e-01
-3.574518561363220215e-01 2.505659125745296478e-02 5.372115597128868103e-02 3.461071252822875977e-01 -3.386956825852394104e-02 -3.565890341997146606e-02 -2.972932904958724976e-02 7.403421401977539062e-02 1.511478051543235779e-02 -7.237209379673004150e-02 -1.075410619378089905e-01 9.999901056289672852e-03 4.085353314876556396e-01 -9.220491349697113037e-02 2.865703999996185303e-01 5.810042470693588257e-02 -3.033585846424102783e-01 -2.781772054731845856e-02 1.894721090793609619e-01 -2.304090559482574463e-01 -1.917009800672531128e-02 -1.106363162398338318e-01 1.608535796403884888e-01 -1.370560824871063232e-01 5.280265118926763535e-03 -3.105639815330505371e-01 -7.187934964895248413e-02 5.530582368373870850e-02 -2.286045253276824951e-01 1.147391051054000854e-01 1.161298453807830811e-01 -1.985930204391479492e-01
-2.786741824820637703e-03 -2.980559691786766052e-02 2.259377837181091309e-01 -1.890728473663330078e-01 1.278606206178665161e-01 -2.240961045026779175e-01 -8.310931175947189331e-02 2.056011259555816650e-01 -4.113681241869926453e-02 -2.276838943362236023e-02 -7.835711538791656494e-02 1.556679606437683105e-01 -2.804928831756114960e-02 -2.470733225345611572e-01 2.947315871715545654e-01 -6.622619181871414185e-02 -4.838683307170867920e-01 4.053167998790740967e-02 2.666956782341003418e-01 -2.022897750139236450e-01 1.038205474615097046e-01 -1.998116970062255859e-01 -2.284559654071927071e-03 -2.660354832187294960e-03 2.047278583049774170e-01 1.353745758533477783e-01 -2.912618517875671387e-01 1.528043299913406372e-01 2.988084033131599426e-02 -1.620099246501922607e-01 1.242242567241191864e-02 -1.290033459663391113e-01
1.525098085403442383e-02 -3.695156052708625793e-02 -1.329737603664398193e-01 -1.646567583084106445e-01 -1.749774813652038574e-01 -1.288267225027084351e-01 -3.715496957302093506e-01 -1.415554806590080261e-02 5.278868973255157471e-02 -3.635235130786895752e-01 2.134807407855987549e-01 1.620065867900848389e-01 2.873959839344024658e-01 -2.575631737709045410e-01 7.177128642797470093e-02 3.141087293624877930e-02 -5.505716428160667419e-02 -1.152269989252090454e-01 7.458979636430740356e-02 -3.143329173326492310e-02 -4.147605597972869873e-02 -6.554782390594482422e-02 9.389244951307773590e-03 6.343644112348556519e-02 2.831801474094390869e-01 -1.627469211816787720e-01 -2.774484157562255859e-01 2.538935244083404541e-01 -1.129609420895576477e-01 2.291881591081619263e-01 -1.229366436600685120e-01 -2.116811573505401611e-01
1.344245225191116333e-01 -8.162575960159301758e-02 1.293917447328567505e-01 6.279549747705459595e-02 3.245963901281356812e-02 1.163052767515182495e-01 -2.240244001150131226e-01 -1.182159408926963806e-02 3.691864758729934692e-02 1.444866359233856201e-01 -3.107230551540851593e-02 2.010290175676345825e-01 3.554982841014862061e-01 -1.904335469007492065e-01 1.971610486507415771e-01 -3.907617330551147461e-01 -1.263078451156616211e-01 -7.727177441120147705e-02 8.034287393093109131e-02 2.204862087965011597e-01 -1.562648862600326538e-01 -1.872611790895462036e-01 -1.793729662895202637e-01 4.708854109048843384e-02 1.662407517433166504e-01 7.954347133636474609e-02 7.959364354610443115e-02 1.342395693063735962e-01 -5.120742207509465516e-05 -5.298710986971855164e-02 -1.654803454875946045e-01 -4.609389305114746094e-01
-1.816443949937820435e-01 -5.288836732506752014e-02 2.402443885803222656e-01 5.314460024237632751e-02 1.386823207139968872e-01 -2.755669057369232178e-01 -9.357950836420059204e-02 8.643154799938201904e-02 1.037185192108154297e-01 2.000801563262939453e-01 1.612298935651779175e-01 2.884643673896789551e-01 -1.969321072101593018e-02 -1.009639427065849304e-01 2.361442446708679199e-01 -2.193779200315475464e-01 -4.158248305320739746e-01 -1.663755327463150024e-01 2.859717011451721191e-01 8.472080528736114502e-02 -4.079043865203857422e-02 1.360803493298590183e-03 2.342757955193519592e-02 -3.176219761371612549e-02 3.777602016925811768e-01 -1.019390895962715149e-01 -1.358032971620559692e-01 6.545683741569519043e-02 1.533929258584976196e-01 3.721427544951438904e-02 -5.671882629394531250e-02 -1.451747417449951172e-01
-2.230564206838607788e-01 4.146499559283256531e-02 5.468890815973281860e-02 -8.733341097831726074e-02 7.608975470066070557e-02 1.075008884072303772e-01 -2.078151553869247437e-01 -7.742140442132949829e-02 4.411228373646736145e-02 -2.141564935445785522e-01 2.825063839554786682e-02 3.183102011680603027e-01 5.440361797809600830e-02 9.916996210813522339e-02 3.194023668766021729e-01 -1.887734979391098022e-01 -3.278908431529998779e-01 2.843130193650722504e-02 5.680740252137184143e-02 1.506755053997039795e-01 -1.693571805953979492e-01 -3.956367447972297668e-02 -4.199366271495819092e-01 -2.539271675050258636e-02 2.606831192970275879e-01 2.559303939342498779e-01 -1.556286867707967758e-02 1.121381074190139771e-01 -2.797339260578155518e-01 5.491803400218486786e-03 3.089814074337482452e-02 -6.329334527254104614e-02
1.979815028607845306e-02 -3.843272626399993896e-01 9.793396294116973877e-02 -2.106256783008575439e-03 -5.441038310527801514e-02 -1.962114274501800537e-01 -4.208122845739126205e-03 -2.867733128368854523e-02 1.734578311443328857e-01 -7.268202304840087891e-02 4.924420639872550964e-02 9.631077945232391357e-02 2.060459852218627930e-01 1.486330181360244751e-01 3.455989360809326172e-01 2.351971901953220367e-02 -4.582086205482482910e-01 -7.142866030335426331e-03 -1.225388497114181519e-01 -2.353639900684356689e-02 1.530435960739850998e-02 1.031898409128189087e-01 -3.831968903541564941e-01 -2.564231865108013153e-02 2.509273886680603027e-01 2.854377329349517822e-01 -7.176513224840164185e-02 -6.703378260135650635e-02 -1.489169988781213760e-02 -9.627655148506164551e-02 1.215085089206695557e-01 -7.811574637889862061e-02
-9.902136027812957764e-02 -8.473880589008331299e-02 -9.655918926000595093e-03 1.439500600099563599e-02 2.682549692690372467e-02 2.565819025039672852e-02 -5.861042439937591553e-02 2.960840053856372833e-02 7.813598215579986572e-02 1.807970404624938965e-01 -2.159286057576537132e-03 2.324868440628051758e-01 3.181091845035552979e-01 -6.542871147394180298e-02 1.696936637163162231e-01 -2.037641555070877075e-01 2.532358746975660324e-03 -5.421584472060203552e-03 7.034701853990554810e-02 2.539320886135101318e-01 5.905313417315483093e-02 -3.510625660419464111e-01 -2.055735290050506592e-01 -1.550410836935043335e-01 3.252076208591461182e-01 2.704602479934692383e-02 1.568441838026046753e-01 2.929069995880126953e-01 8.572528511285781860e-02 9.754052758216857910e-02 -1.592356711626052856e-01 -4.321859776973724365e-01
2.365478277206420898e-01 3.667971864342689514e-02 3.175016045570373535e-01 -1.477851271629333496e-01 -1.206967011094093323e-01 -2.205560058355331421e-01 -3.509767949581146240e-01 6.803549081087112427e-02 4.868464916944503784e-02 -1.133621782064437866e-01 -2.056172341108322144e-01 1.272644847631454468e-01 1.862590312957763672e-01 2.170968055725097656e-02 2.964255586266517639e-02 -7.600925862789154053e-02 -2.067443430423736572e-01 -2.800090936943888664e-03 -1.061380729079246521e-01 3.060932457447052002e-01 3.041188605129718781e-02 -2.262196876108646393e-02 -1.609160751104354858e-01 -1.325661391019821167e-01 3.733827173709869385e-01 4.479181021451950073e-02 -2.863204479217529297e-01 -1.718115434050559998e-02 1.071329265832901001e-01 2.882575429975986481e-02 3.186601772904396057e-02 -2.896151542663574219e-01
-7.225195318460464478e-02 -1.414411514997482300e-01 -2.191411703824996948e-02 6.845005601644515991e-02 -7.776818424463272095e-02 -5.334997922182083130e-02 -3.109607398509979248e-01 -1.066066548228263855e-01 -2.118795365095138550e-01 1.639964058995246887e-02 -9.973884373903274536e-02 2.439377158880233765e-01 1.868503354489803314e-02 -1.264170557260513306e-01 1.282816678285598755e-01 -2.054628431797027588e-01 -5.755345225334167480e-01 -2.581796348094940186e-01 9.470440447330474854e-03 -8.907805383205413818e-02 -2.628865838050842285e-01 -4.027909040451049805e-02 -1.693935506045818329e-02 8.527299016714096069e-02 4.202795028686523438e-02 -7.909100502729415894e-02 -2.488431893289089203e-02 1.514304578304290771e-01 -3.407112956047058105e-01 1.680755019187927246e-01 -3.185063973069190979e-02 4.363745078444480896e-02
1.717274039983749390e-01 1.354135479778051376e-02 3.173096776008605957e-01 8.806189149618148804e-02 8.968591690063476562e-02 -1.653476268984377384e-03 -1.916421353816986084e-01 -4.141223728656768799e-01 9.235138446092605591e-02 2.132911980152130127e-01 -1.438222527503967285e-01 4.376281518489122391e-03 3.542545437812805176e-01 2.290218602865934372e-03 2.300523519515991211e-01 1.277283299714326859e-02 -3.955658674240112305e-01 8.744409680366516113e-02 -8.421260863542556763e-02 2.377774380147457123e-02 1.378716528415679932e-01 -1.201745271682739258e-01 1.293477267026901245e-01 -1.954726278781890869e-01 1.610809117555618286e-01 -1.783391982316970825e-01 -1.325568407773971558e-01 -1.490415483713150024e-01 -5.864324420690536499e-02 1.613578647375106812e-01 -7.062275707721710205e-02 -1.159961521625518799e-02
3.412809595465660095e-02 -8.690302073955535889e-02 -4.145390540361404419e-02 1.314549744129180908e-01 1.512119174003601074e-01 -3.974338471889495850e-01 -9.924665838479995728e-02 -1.226186454296112061e-01 2.831114232540130615e-01 2.419242858886718750e-01 -1.604260504245758057e-01 2.039239704608917236e-01 2.559612989425659180e-01 -1.527528911828994751e-01 1.537376344203948975e-01 1.405248977243900299e-02 1.026861444115638733e-01 -7.387503981590270996e-02 1.695531904697418213e-01 -2.756790220737457275e-01 9.542372822761535645e-02 5.664712935686111450e-02 -2.517527341842651367e-01 4.754039645195007324e-02 2.465240061283111572e-01 1.135514676570892334e-02 5.367926135659217834e-02 1.418689787387847900e-01 -8.325502276420593262e-02 -1.452389359474182129e-01 -1.889368295669555664e-01 -3.186841607093811035e-01
1.087940633296966553e-01 4.966447129845619202e-02 2.749965786933898926e-01 1.539705097675323486e-01 -1.853094100952148438e-01 -6.041023507714271545e-02 3.843453526496887207e-02 1.042149290442466736e-01 6.138878315687179565e-02 1.946666240692138672e-01 5.774638801813125610e-02 2.780397236347198486e-02 1.367473741993308067e-03 4.715367779135704041e-02 5.999673008918762207e-01 9.365278482437133789e-02 -2.916347980499267578e-01 1.735456101596355438e-02 2.411206997931003571e-02 5.496408417820930481e-02 -9.548009186983108521e-02 -1.224021334201097488e-02 -1.237292885780334473e-01 -1.470545679330825806e-02 3.520555198192596436e-01 -1.779114305973052979e-01 -3.480040132999420166e-01 4.517673701047897339e-02 1.034529850585386157e-05 4.077142849564552307e-02 -1.478091329336166382e-01 -5.755839869379997253e-02
2.438062876462936401e-01 1.472060978412628174e-01 -1.055390536785125732e-01 -1.617246717214584351e-01 1.133253201842308044e-01 3.249147161841392517e-02 -1.724935472011566162e-01 1.611372232437133789e-01 1.322023570537567139e-02 -2.495505809783935547e-01 -3.191300630569458008e-01 1.893502324819564819e-01 3.675162196159362793e-01 -1.418594121932983398e-01 -2.389374887570738792e-03 -1.443550270050764084e-02 -2.329133301973342896e-01 -3.940956294536590576e-02 -1.640517115592956543e-01 -1.673899292945861816e-01 4.911149293184280396e-02 -2.518420219421386719e-01 1.594783514738082886e-01 1.464153826236724854e-01 1.604038663208484650e-02 -2.644191384315490723e-01 -4.756833240389823914e-02 8.261866867542266846e-02 -6.365253776311874390e-02 9.089111536741256714e-02 -9.336610138416290283e-02 -3.642650842666625977e-01
-1.557303518056869507e-01 6.795452907681465149e-03 1.209633499383926392e-01 3.912340104579925537e-02 1.378562003374099731e-01 -8.530430495738983154e-02 -1.573652923107147217e-01 2.001299560070037842e-01 3.298118337988853455e-02 -2.773141264915466309e-01 -8.054916560649871826e-02 -3.195574879646301270e-02 2.892075479030609131e-01 -1.401149630546569824e-01 -6.420564651489257812e-02 1.178420707583427429e-01 -5.145227164030075073e-02 1.169154495000839233e-01 5.983980372548103333e-03 5.884683132171630859e-02 1.205715537071228027e-01 4.504862427711486816e-02 -3.839134275913238525e-01 8.275230228900909424e-02 1.431094855070114136e-01 -3.213537856936454773e-02 -4.104624390602111816e-01 2.449014969170093536e-02 -3.757398128509521484e-01 5.396877229213714600e-02 1.509581804275512695e-01 -3.369961678981781006e-01
-3.892047703266143799e-02 -2.156998962163925171e-01 5.699472501873970032e-02 -2.499240338802337646e-01 7.321121543645858765e-02 -2.790105342864990234e-01 -1.423330456018447876e-01 3.183897584676742554e-02 -8.244150876998901367e-02 3.462010994553565979e-02 -1.417170166969299316e-01 2.462143599987030029e-01 -1.275048404932022095e-01 3.855431824922561646e-02 -1.981600932776927948e-02 -6.017024815082550049e-02 -3.204893767833709717e-01 -1.833578944206237793e-02 1.045837998390197754e-01 -1.186182796955108643e-01 -6.867566704750061035e-02 -1.558344159275293350e-02 -2.237931787967681885e-01 7.075963541865348816e-03 3.260057568550109863e-01 -2.318213731050491333e-01 -2.520504593849182129e-01 5.919288960285484791e-04 -1.263861358165740967e-01 7.422720640897750854e-02 -2.415771968662738800e-02 -4.924875497817993164e-01
1.890461146831512451e-02 -2.728947624564170837e-02 3.217478469014167786e-02 -2.333952635526657104e-01 1.320842653512954712e-01 -2.255533635616302490e-01 1.602832041680812836e-02 6.011461094021797180e-02 -9.745451621711254120e-03 -1.049519851803779602e-01 2.336673624813556671e-02 -3.831361187621951103e-03 4.059038758277893066e-01 -2.148222029209136963e-01 2.611597776412963867e-01 -2.567052245140075684e-01 -1.826783865690231323e-01 3.634147047996520996e-01 5.992216616868972778e-02 2.577005885541439056e-02 -7.395934313535690308e-02 -1.150018423795700073e-01 1.468663215637207031e-01 -2.281881719827651978e-01 2.403592914342880249e-01 -9.415655583143234253e-02 -1.247359067201614380e-01 1.735128313302993774e-01 -3.514963090419769287e-01 8.422181755304336548e-02 -4.941799491643905640e-02 -8.425385504961013794e-02
4.821065068244934082e-02 1.391750480979681015e-02 -7.569667696952819824e-02 -1.107653081417083740e-01 -1.141778230667114258e-01 -2.681110203266143799e-01 -2.249042093753814697e-01 9.195521473884582520e-02 -9.548857808113098145e-02 -1.402510851621627808e-01 4.691160842776298523e-02 2.216228097677230835e-01 1.363701373338699341e-01 5.038324370980262756e-02 2.922855317592620850e-01 -3.708650767803192139e-01 -3.079333007335662842e-01 7.153244316577911377e-02 3.950071334838867188e-02 -1.026530340313911438e-01 1.144031882286071777e-01 -1.651928573846817017e-01 3.684157133102416992e-02 -5.819840356707572937e-02 -6.189503520727157593e-02 -4.565037414431571960e-02 -2.446785718202590942e-01 -4.242952167987823486e-02 -1.118133515119552612e-01 -2.731182277202606201e-01 4.167668521404266357e-01 -1.605629324913024902e-01
-2.584946453571319580e-01 -1.652187854051589966e-01 -1.998588256537914276e-02 -1.341864168643951416e-01 -3.667835518717765808e-02 -2.941323816776275635e-01 -1.060881540179252625e-01 9.613586217164993286e-02 -1.963280290365219116e-01 -6.217364594340324402e-02 -2.244928628206253052e-01 1.978116333484649658e-01 -4.184753447771072388e-02 -7.241677492856979370e-02 -4.420819878578186035e-02 2.642483636736869812e-02 -4.035329520702362061e-01 -1.177586019039154053e-01 -2.805769629776477814e-02 -2.845654264092445374e-02 -7.467880845069885254e-02 -8.240065723657608032e-02 -2.840181887149810791e-01 1.985824257135391235e-01 2.872641086578369141e-01 -2.645672559738159180e-01 -2.215639799833297729e-01 7.504595816135406494e-02 1.498878747224807739e-01 2.254166267812252045e-02 -2.410538680851459503e-02 -3.097929656505584717e-01
1.659168452024459839e-01 2.422188967466354370e-02 3.319891691207885742e-01 5.903974920511245728e-02 6.118379905819892883e-02 -6.325613707304000854e-02 -2.492133080959320068e-01 7.239805161952972412e-02 1.525428593158721924e-01 4.715658351778984070e-02 -5.323008820414543152e-02 1.378687322139739990e-01 -1.481137424707412720e-01 8.990476280450820923e-02 3.574075996875762939e-01 8.010037988424301147e-02 -2.038100957870483398e-01 -9.013690054416656494e-02 2.612553834915161133e-01 -2.332167886197566986e-02 7.657671719789505005e-02 -2.203807085752487183e-01 9.849102795124053955e-02 -7.529136538505554199e-02 3.416625857353210449e-01 -1.953430324792861938e-01 -4.639212191104888916e-01 -1.343025546520948410e-02 3.725698590278625488e-02 -7.682356983423233032e-02 6.365851033478975296e-03 -7.542800903320312500e-02
4.913011938333511353e-02 3.087273798882961273e-02 -1.351593732833862305e-01 2.033673524856567383e-01 1.691295057535171509e-01 -2.252500802278518677e-01 -1.708435714244842529e-01 -6.304571032524108887e-02 -1.103965416550636292e-01 -1.933100074529647827e-02 -3.720114752650260925e-02 4.489987343549728394e-02 8.786944299936294556e-02 -4.637038111686706543e-01 3.213769197463989258e-01 -2.090234607458114624e-01 -2.411833852529525757e-01 1.001538261771202087e-01 -3.068004548549652100e-01 -8.156490325927734375e-02 2.713522613048553467e-01 1.786379218101501465e-01 4.977454897016286850e-03 -6.176834180951118469e-02 1.535100340843200684e-01 -5.442199483513832092e-02 -1.758212298154830933e-01 5.816085264086723328e-02 -3.717742487788200378e-02 -2.257532477378845215e-01 -4.946307837963104248e-02 -2.117677628993988037e-01
1.736001521348953247e-01 -1.485833823680877686e-01 -3.823339045047760010e-01 2.167932130396366119e-02 -1.154147386550903320e-01 -1.540782153606414795e-01 -3.906085491180419922e-01 -1.576595306396484375e-01 -7.008698582649230957e-02 -1.817799732089042664e-02 1.584360599517822266e-01 1.881569176912307739e-01 3.668221235275268555e-01 -7.161886245012283325e-02 4.281321167945861816e-02 -4.968813806772232056e-02 -2.037083953619003296e-01 3.664580732583999634e-02 1.682497374713420868e-02 4.295946657657623291e-02 6.842378526926040649e-02 -5.914929509162902832e-02 3.723492100834846497e-02 -3.468791022896766663e-02 2.707758843898773193e-01 -3.904004693031311035e-01 -2.361593693494796753e-01 7.794713973999023438e-02 -4.745307564735412598e-02 5.565566942095756531e-02 -7.900672405958175659e-02 -1.483175754547119141e-01
1.295684128999710083e-01 1.324732750654220581e-01 2.167397439479827881e-01 -3.937548026442527771e-03 2.676845900714397430e-02 1.591248512268066406e-01 -1.757178753614425659e-01 4.822605848312377930e-02 1.089696884155273438e-01 7.670002430677413940e-02 2.447641082108020782e-02 5.321130156517028809e-01 3.825418949127197266e-01 -8.368265628814697266e-02 3.696136176586151123e-01 -1.969810873270034790e-01 -1.886829435825347900e-01 1.185063198208808899e-01 -9.279979392886161804e-03 1.743940412998199463e-01 8.049188554286956787e-02 -1.122408062219619751e-01 -2.132549136877059937e-01 -3.104433603584766388e-02 9.841101616621017456e-02 -6.482699513435363770e-02 4.065659269690513611e-02 7.308582961559295654e-02 -1.269966512918472290e-01 -5.209423601627349854e-02 -1.708479225635528564e-01 -1.208239644765853882e-01
4.497519433498382568e-01 -8.304317295551300049e-02 -1.077277958393096924e-01 -2.311479300260543823e-02 7.678064703941345215e-02 -1.068245768547058105e-01 -2.361450530588626862e-02 6.226581335067749023e-02 2.626491487026214600e-01 2.965748123824596405e-02 -2.663070857524871826e-01 9.265443682670593262e-02 2.151061147451400757e-01 4.485484585165977478e-02 1.486325114965438843e-01 -6.707938015460968018e-02 -1.707392036914825439e-01 1.373942047357559204e-01 6.019641831517219543e-02 5.148805305361747742e-02 2.127019464969635010e-01 -2.946592271327972412e-01 -4.981094971299171448e-02 5.551220849156379700e-02 3.336603343486785889e-01 -2.657890617847442627e-01 -3.724101185798645020e-02 3.925174102187156677e-02 -2.506809830665588379e-01 -1.573794037103652954e-01 1.031890586018562317e-01 -2.400275617837905884e-01
4.050011187791824341e-02 -8.553997427225112915e-02 1.516820490360260010e-01 -1.964783817529678345e-01 1.006839722394943237e-01 1.253518611192703247e-01 -1.826813817024230957e-01 9.167129546403884888e-02 -6.851776689291000366e-02 -1.563546210527420044e-01 -5.073919892311096191e-01 1.114492118358612061e-01 -8.966245688498020172e-03 -5.632562562823295593e-02 3.624903559684753418e-01 -6.030185520648956299e-02 -3.119546771049499512e-01 5.974253290332853794e-04 1.766247302293777466e-01 1.417431682348251343e-01 2.854979969561100006e-02 9.003893285989761353e-02 -1.137538999319076538e-01 2.476421594619750977e-01 2.770202159881591797e-01 7.999937236309051514e-02 -1.200437322258949280e-01 1.185572147369384766e-01 5.629630386829376221e-02 9.257438033819198608e-02 -7.972459495067596436e-02 -2.510250508785247803e-01
4.507689923048019409e-02 -1.275513172149658203e-01 1.356375962495803833e-01 3.685494884848594666e-02 1.989698857069015503e-01 -2.698317766189575195e-01 -1.098695769906044006e-01 5.814500525593757629e-02 -2.252646088600158691e-01 1.716468930244445801e-01 -4.246373474597930908e-02 1.758857369422912598e-01 -1.118345409631729126e-01 -1.627754606306552887e-02 5.627761781215667725e-02 -1.041004434227943420e-01 -3.284823298454284668e-01 1.413617730140686035e-01 2.885238826274871826e-01 -3.209332227706909180e-01 -1.807945221662521362e-01 1.294335164129734039e-02 -2.191667854785919189e-01 2.173717133700847626e-03 2.820786833763122559e-01 -2.810071706771850586e-01 -2.502182722091674805e-01 2.417056262493133545e-02 -5.550035461783409119e-02 4.357077181339263916e-02 1.120907366275787354e-01 -2.451120316982269287e-01
-1.899107731878757477e-02 -2.327573001384735107e-01 1.735108643770217896e-01 -6.082087755203247070e-02 -6.857203692197799683e-02 -1.943279951810836792e-01 -8.556498587131500244e-02 -1.813230365514755249e-01 -3.417167067527770996e-02 -1.330415457487106323e-01 1.804028749465942383e-01 9.606830030679702759e-02 1.111771389842033386e-01 5.341851338744163513e-02 -6.510744243860244751e-02 -1.032364517450332642e-01 -1.503755152225494385e-01 -1.252699941396713257e-01 6.064182892441749573e-02 -3.881906867027282715e-01 1.421071738004684448e-01 -2.139283716678619385e-02 -3.014065325260162354e-01 -1.689690053462982178e-01 1.652817875146865845e-01 -3.234473466873168945e-01 -1.809273958206176758e-01 2.045041918754577637e-01 -5.391178280115127563e-02 1.814562082290649414e-01 -1.104271411895751953e-01 -3.885836303234100342e-01
3.107067570090293884e-02 2.891700267791748047e-01 4.175727814435958862e-02 -1.324667036533355713e-01 2.912126779556274414e-01 -1.812066286802291870e-01 -8.118849247694015503e-02 6.481312960386276245e-02 4.418224561959505081e-03 -8.787197992205619812e-03 1.090459078550338745e-01 -3.393447771668434143e-02 -2.307756105437874794e-03 -1.917974799871444702e-01 2.672743201255798340e-01 1.690071970224380493e-01 -3.188143968582153320e-01 3.279503807425498962e-02 1.939220279455184937e-01 -1.337716132402420044e-01 2.067579329013824463e-02 -7.411123067140579224e-02 -8.053281903266906738e-02 -1.141611039638519287e-01 4.613765180110931396e-01 1.441610753536224365e-01 -2.939954102039337158e-01 1.626089662313461304e-01 1.635210216045379639e-01 5.409099534153938293e-02 7.460298389196395874e-02 -2.287969887256622314e-01
1.914836280047893524e-02 -3.669636324048042297e-02 5.825411155819892883e-02 8.685936033725738525e-02 -6.990661472082138062e-02 -5.133420974016189575e-02 -6.367169320583343506e-02 -1.041833832859992981e-01 -7.222972065210342407e-02 2.512992024421691895e-01 -2.805883586406707764e-01 1.222699433565139771e-01 1.649408489465713501e-01 -3.413171172142028809e-01 2.191574424505233765e-01 -1.692907661199569702e-01 -8.171457797288894653e-02 2.357576042413711548e-01 -5.901601165533065796e-02 1.271387636661529541e-01 1.149608567357063293e-01 -1.823729127645492554e-01 -1.023398563265800476e-01 -5.404691398143768311e-02 2.461168169975280762e-01 3.069219365715980530e-02 -1.111928187310695648e-02 2.380575090646743774e-01 -7.136047631502151489e-02 2.459200918674468994e-01 -9.340450167655944824e-02 -4.980937838554382324e-01
-2.234120219945907593e-01 -2.561135590076446533e-01 1.629244387149810791e-01 1.837836056947708130e-01 -1.736827194690704346e-02 1.917218714952468872e-01 -5.979929864406585693e-02 -7.853725552558898926e-02 -2.607526183128356934e-01 -1.134748533368110657e-01 -1.551381200551986694e-01 8.390241116285324097e-02 1.419667452573776245e-01 1.131657417863607407e-02 2.346481233835220337e-01 -9.006120264530181885e-02 -3.442237675189971924e-01 -9.087978303432464600e-02 -5.881825834512710571e-02 1.587932258844375610e-01 2.230491638183593750e-01 -1.929130107164382935e-01 -2.560173347592353821e-02 2.179017663002014160e-01 2.338044494390487671e-01 5.381876230239868164e-02 -1.522132903337478638e-01 -4.171265661716461182e-02 -4.119094833731651306e-02 -6.263989210128784180e-02 -2.699666023254394531e-01 -3.611655235290527344e-01
-2.260984927415847778e-01 1.280937641859054565e-01 9.500885754823684692e-02 3.376422449946403503e-02 2.830073982477188110e-02 -2.583664841949939728e-02 -2.643081843852996826e-01 7.271160185337066650e-02 -1.017236858606338501e-01 4.881751164793968201e-02 -5.092624574899673462e-02 1.900385916233062744e-01 4.401024878025054932e-01 -2.008479386568069458e-01 1.351821869611740112e-01 -6.668137013912200928e-02 -9.166918694972991943e-02 1.923578828573226929e-01 7.819129154086112976e-03 -1.292365044355392456e-01 3.477648496627807617e-01 7.956896722316741943e-02 2.038944512605667114e-02 -6.907983869314193726e-02 2.382913827896118164e-01 1.805184781551361084e-01 7.123711705207824707e-02 1.572921127080917358e-01 -1.642171591520309448e-01 1.885985881090164185e-01 -6.703313440084457397e-02 -3.958004713058471680e-01
6.653729081153869629e-02 -1.896748393774032593e-01 -1.035991311073303223e-01 2.831266447901725769e-02 1.276568025350570679e-01 -1.677400022745132446e-01 -1.768228262662887573e-01 -2.043984085321426392e-02 -4.207504540681838989e-02 9.574227035045623779e-02 -1.335605978965759277e-02 1.291003823280334473e-01 -3.379700705409049988e-02 -3.629704415798187256e-01 4.537380635738372803e-01 9.713554382324218750e-02 -1.218525096774101257e-01 8.610761910676956177e-02 2.479616999626159668e-01 6.821362674236297607e-02 2.761265337467193604e-01 -1.759347170591354370e-01 -2.827837169170379639e-01 -1.368026733398437500e-01 1.710590720176696777e-01 -1.420563459396362305e-02 -3.028677105903625488e-01 2.042142152786254883e-01 -1.176325082778930664e-01 -3.450150415301322937e-02 1.461279094219207764e-01 4.900954291224479675e-02
-1.181251630187034607e-01 -1.670982837677001953e-01 2.091954499483108521e-01 -1.240645274519920349e-01 7.202906161546707153e-02 7.295482605695724487e-02 -2.364322245121002197e-01 2.649253606796264648e-02 -2.367080301046371460e-01 -1.592555791139602661e-01 -6.152406334877014160e-02 1.651175320148468018e-01 2.386252284049987793e-01 -3.253900504205375910e-04 1.088275387883186340e-01 -6.562077254056930542e-02 -2.847816944122314453e-01 5.641111731529235840e-02 4.453133046627044678e-01 -1.820526719093322754e-01 2.160574197769165039e-01 1.458338648080825806e-01 -1.438724696636199951e-01 5.555271357297897339e-02 1.075516864657402039e-01 -7.436619699001312256e-02 -2.923015058040618896e-01 -1.302260756492614746e-01 -1.233566626906394958e-01 -1.719298064708709717e-01 -2.365888841450214386e-02 -2.720787227153778076e-01
-1.962538436055183411e-02 2.013614922761917114e-01 -5.251064896583557129e-02 -2.618132829666137695e-01 1.195793151855468750e-01 -1.187780722975730896e-01 -2.347066402435302734e-01 -4.909668862819671631e-02 2.337811514735221863e-02 -5.656421557068824768e-02 6.017145887017250061e-02 1.761197112500667572e-02 -3.862213715910911560e-02 -6.729280203580856323e-02 1.930013298988342285e-01 1.451424658298492432e-01 -2.147122770547866821e-01 -4.179993271827697754e-02 3.192337453365325928e-01 -1.027485728263854980e-01 -3.909111768007278442e-02 -2.061578333377838135e-01 -6.148508191108703613e-02 -3.565974235534667969e-01 2.901681363582611084e-01 1.947927772998809814e-01 -2.797886431217193604e-01 8.006499148905277252e-03 1.166904941201210022e-01 -2.012408226728439331e-01 3.275925666093826294e-02 -3.726719319820404053e-01
8.515545725822448730e-02 -3.452621400356292725e-02 3.220373988151550293e-01 1.729251891374588013e-01 1.198064908385276794e-01 -1.678935885429382324e-01 -3.178079426288604736e-01 -9.175855666399002075e-02 -7.271724753081798553e-03 2.041830681264400482e-02 -2.291229069232940674e-01 8.387280255556106567e-02 4.344252943992614746e-01 -1.076005678623914719e-02 2.332547456026077271e-01 1.462681740522384644e-01 -1.980075053870677948e-02 -2.363354712724685669e-01 -4.670301452279090881e-02 -1.803824901580810547e-01 5.039424076676368713e-02 -2.494536712765693665e-02 1.682248152792453766e-02 -3.789862394332885742e-01 1.037587150931358337e-01 -1.587170213460922241e-01 -1.199423000216484070e-01 9.503585100173950195e-02 -2.367141246795654297e-01 2.842047810554504395e-02 -1.645581275224685669e-01 7.234523654915392399e-04
2.870763838291168213e-01 8.150444924831390381e-02 7.898813486099243164e-02 -4.413928091526031494e-02 -1.378150582313537598e-01 -1.568850278854370117e-01 -3.967114388942718506e-01 -9.645202755928039551e-02 -3.715838119387626648e-02 -3.536643460392951965e-02 -1.440792828798294067e-01 1.126032322645187378e-01 2.017413824796676636e-01 8.451870828866958618e-02 1.204986721277236938e-01 6.608881056308746338e-02 -1.171665787696838379e-01 1.844539791345596313e-01 -4.478571191430091858e-02 2.377563565969467163e-01 9.927318990230560303e-02 1.762488335371017456e-01 -1.773469895124435425e-01 -1.051124110817909241e-01 3.009237945079803467e-01 -7.391936611384153366e-03 -1.776081770658493042e-01 3.856903640553355217e-03 3.041590452194213867e-01 -2.240926623344421387e-01 -2.051042020320892334e-02 -3.669369816780090332e-01
-2.106718719005584717e-01 -4.347924515604972839e-02 2.221258878707885742e-01 -1.750250309705734253e-01 1.423506587743759155e-01 3.324474766850471497e-02 -1.927717328071594238e-01 2.506680786609649658e-01 1.238725259900093079e-01 -2.943302392959594727e-01 3.106039762496948242e-02 3.356481716036796570e-02 4.469799101352691650e-01 -2.175032347440719604e-01 1.282636225223541260e-01 -1.875859946012496948e-01 -2.994965612888336182e-01 -3.449576348066329956e-02 -2.699933350086212158e-01 -1.552412845194339752e-02 -4.618698358535766602e-02 -9.714456647634506226e-02 -1.782460510730743408e-01 2.363890036940574646e-02 4.961189627647399902e-02 3.174518048763275146e-02 -1.723574846982955933e-01 1.940280646085739136e-01 8.092062175273895264e-02 8.713632822036743164e-02 9.234692901372909546e-02 -2.194671183824539185e-01
9.777094423770904541e-02 7.911623269319534302e-02 1.154775172472000122e-01 9.733774699270725250e-03 -6.362922722473740578e-04 -7.762413471937179565e-02 2.678521908819675446e-02 -1.209882870316505432e-01 -6.154054403305053711e-02 -2.893616072833538055e-02 -9.419354796409606934e-02 3.102494776248931885e-01 2.135918438434600830e-01 9.408046305179595947e-02 2.642351090908050537e-01 1.277555525302886963e-02 -1.548802703619003296e-01 -1.558629274368286133e-01 8.029516786336898804e-03 -1.308329589664936066e-02 4.869741499423980713e-01 9.924777597188949585e-02 2.254644334316253662e-01 -2.477656304836273193e-01 3.380714952945709229e-01 5.657738074660301208e-02 -3.755207406356930733e-03 -2.578489668667316437e-02 -5.381833761930465698e-04 1.921321898698806763e-01 2.452808804810047150e-02 -3.895390331745147705e-01
-2.084108069539070129e-02 -1.602935343980789185e-01 -2.484517097473144531e-01 -4.238006658852100372e-03 -2.523454427719116211e-01 -1.356986612081527710e-01 -4.713041484355926514e-01 -1.241650357842445374e-01 8.515363931655883789e-02 -9.151888638734817505e-02 2.908879332244396210e-02 1.146945878863334656e-01 4.230836331844329834e-01 -2.490601837635040283e-01 3.489909693598747253e-03 -4.798500612378120422e-02 -1.485334187746047974e-01 -1.318215280771255493e-01 7.210414856672286987e-02 -3.470399603247642517e-02 1.827572584152221680e-01 -1.544882059097290039e-01 1.239550299942493439e-02 9.636337310075759888e-02 2.415801137685775757e-01 -1.037159860134124756e-01 -2.643913924694061279e-01 1.508102267980575562e-01 -4.268505051732063293e-02 1.951613277196884155e-01 -3.154931589961051941e-02 -6.554850935935974121e-02
-1.660518944263458252e-01 -9.828753769397735596e-02 -2.158043682575225830e-01 -1.546661406755447388e-01 -5.185213312506675720e-02 -5.008611083030700684e-02 -1.073814034461975098e-01 8.860493451356887817e-02 -3.196879848837852478e-02 -9.396637231111526489e-02 -4.489741101861000061e-02 9.500194340944290161e-02 1.911006718873977661e-01 -4.694151133298873901e-02 2.601506114006042480e-01 -2.435009181499481201e-01 -3.083463013172149658e-01 5.568434670567512512e-02 2.007682919502258301e-01 5.825632810592651367e-02 6.854452937841415405e-02 -2.809192836284637451e-01 6.620568037033081055e-02 -3.364573121070861816e-01 6.059215590357780457e-02 -2.676801085472106934e-01 1.109986845403909683e-02 -1.582842916250228882e-01 6.178141012787818909e-02 -1.464779525995254517e-01 3.877623975276947021e-01 -2.487833946943283081e-01
-1.175309997051954269e-02 2.821611464023590088e-01 -7.294386625289916992e-02 1.506505906581878662e-01 1.822431385517120361e-01 -9.439897537231445312e-02 -6.857714056968688965e-02 -4.798929393291473389e-02 4.283616319298744202e-02 2.372626662254333496e-01 -2.829223573207855225e-01 2.445751130580902100e-01 -3.537865122780203819e-03 -3.149274885654449463e-01 3.391331732273101807e-01 -9.871155023574829102e-02 -7.895694673061370850e-02 3.128841146826744080e-02 1.112853884696960449e-01 -1.663144975900650024e-01 5.431092530488967896e-02 7.116032391786575317e-02 -2.422514259815216064e-01 -3.544443100690841675e-02 5.296811461448669434e-02 -1.644181758165359497e-01 -1.466243416070938110e-01 2.096969634294509888e-01 -1.271194070577621460e-01 4.217907413840293884e-02 -5.733592063188552856e-02 -4.352163672447204590e-01
2.712293565273284912e-01 -2.519270218908786774e-02 3.004440069198608398e-01 1.804605573415756226e-01 -1.592384725809097290e-01 2.443091124296188354e-01 -2.465532869100570679e-01 -6.454402953386306763e-02 -1.585526168346405029e-01 1.561398804187774658e-02 -2.261666767299175262e-02 3.226074874401092529e-01 1.085293069481849670e-01 3.118948079645633698e-02 2.903606891632080078e-01 8.758381009101867676e-02 -9.313633292913436890e-02 -5.648947507143020630e-02 1.797462552785873413e-01 -9.871806204319000244e-02 -5.234934389591217041e-02 3.836079686880111694e-02 -4.034277517348527908e-03 1.467641294002532959e-01 3.152213394641876221e-01 8.108935505151748657e-02 -1.165634691715240479e-01 -3.666999191045761108e-02 -8.742064982652664185e-02 -1.694135367870330811e-01 8.004672825336456299e-02 -4.182793498039245605e-01
2.898723185062408447e-01 -1.590499840676784515e-02 2.844984531402587891e-01 1.558406800031661987e-01 8.808571845293045044e-02 -1.220726594328880310e-01 -4.965373501181602478e-02 1.057039424777030945e-01 -2.802922204136848450e-02 1.138803362846374512e-01 -8.053816109895706177e-02 1.325789690017700195e-01 2.995839715003967285e-01 1.167389750480651855e-01 2.598253488540649414e-01 -6.382583081722259521e-02 -4.371689260005950928e-01 9.422260522842407227e-02 -1.225246023386716843e-02 -5.341474711894989014e-02 2.146776765584945679e-01 -1.085740849375724792e-01 2.732586860656738281e-02 -1.468547899276018143e-02 1.534981131553649902e-01 -9.485012292861938477e-02 2.128068543970584869e-02 -6.220757588744163513e-02 -3.637843728065490723e-01 -1.692200601100921631e-01 -2.491100281476974487e-01 -1.991733014583587646e-01
-1.584553867578506470e-01 -1.900028288364410400e-01 1.969159692525863647e-01 -7.828157977201044559e-04 -1.577560603618621826e-01 -8.655978739261627197e-02 -2.794665098190307617e-01 -7.009795308113098145e-02 -1.220465078949928284e-01 -4.598991572856903076e-02 -3.334214985370635986e-01 1.734356731176376343e-01 -7.380168884992599487e-02 -1.389298886060714722e-01 -4.972754418849945068e-02 -2.231014519929885864e-01 -2.260554432868957520e-01 4.334629513323307037e-03 5.325582344084978104e-03 -2.964422404766082764e-01 -1.241141557693481445e-01 2.701156027615070343e-02 -1.772650480270385742e-01 4.910288751125335693e-02 3.919895291328430176e-01 -1.385983377695083618e-01 -3.576857745647430420e-01 5.779737234115600586e-02 -1.290230005979537964e-01 -5.857346579432487488e-02 1.732682436704635620e-02 -1.893324404954910278e-01
-3.455624356865882874e-02 -2.456258833408355713e-01 4.163347557187080383e-02 -2.060183882713317871e-01 1.208318918943405151e-01 -2.098546922206878662e-01 -1.645700186491012573e-01 1.070386846549808979e-03 -9.381902962923049927e-02 -7.296168804168701172e-02 8.006016910076141357e-02 2.216725200414657593e-01 -5.530508235096931458e-02 1.442289818078279495e-02 -2.504418836906552315e-03 -1.274513900279998779e-01 -1.922458410263061523e-01 -8.414798974990844727e-02 1.383347213268280029e-01 -2.911900877952575684e-01 8.906605094671249390e-02 -4.174095764756202698e-02 -2.365801632404327393e-01 -4.707721620798110962e-02 3.462087213993072510e-01 -2.125515937805175781e-01 -8.677743375301361084e-02 5.498950555920600891e-02 -1.475738734006881714e-01 2.042254209518432617e-01 -1.284942477941513062e-01 -4.979594945907592773e-01
-1.183795277029275894e-02 -8.547712862491607666e-02 2.696094475686550140e-02 -1.425814479589462280e-01 3.170538246631622314e-01 -5.750836804509162903e-02 -1.209237724542617798e-01 1.253969669342041016e-01 -3.084670566022396088e-02 2.129957973957061768e-01 1.168193370103836060e-01 2.141058444976806641e-01 3.368528187274932861e-01 -3.023646585643291473e-02 1.073365882039070129e-01 1.214536055922508240e-01 -3.341856300830841064e-01 1.415982693433761597e-01 2.145238518714904785e-01 -1.395267397165298462e-01 -1.263899654150009155e-01 -7.650708407163619995e-02 1.156070455908775330e-01 -1.395158022642135620e-01 -6.512951105833053589e-02 2.002849476411938667e-03 -3.985092937946319580e-01 1.024171411991119385e-01 -1.144648343324661255e-02 1.801487058401107788e-02 3.123558759689331055e-01 -2.596433460712432861e-01
2.704883217811584473e-01 -2.209417670965194702e-01 7.093111425638198853e-02 -7.328101992607116699e-02 -3.560302779078483582e-02 1.144224330782890320e-01 -8.463270962238311768e-02 7.326819002628326416e-02 3.207444548606872559e-01 -2.298942059278488159e-01 -1.322408467531204224e-01 1.013520732522010803e-01 3.393395841121673584e-01 -4.671610519289970398e-02 2.362270839512348175e-02 -1.823796331882476807e-01 -1.877036690711975098e-01 3.023871183395385742e-01 1.220614463090896606e-01 1.515834331512451172e-01 -5.623228847980499268e-02 5.242089927196502686e-02 -1.410468071699142456e-01 7.838230580091476440e-02 2.521353960037231445e-01 -3.221558034420013428e-01 -1.907494813203811646e-01 1.784162521362304688e-01 -2.987594529986381531e-02 -7.667068392038345337e-02 1.228969171643257141e-01 -2.283464074134826660e-01
-1.332228332757949829e-01 2.315864153206348419e-02 -6.122637912631034851e-02 -1.563004450872540474e-03 2.877317965030670166e-01 -9.031148999929428101e-02 -4.258849024772644043e-01 1.084504052996635437e-01 9.971813112497329712e-02 -3.168820217251777649e-02 6.942823529243469238e-02 2.621832862496376038e-02 4.987013339996337891e-01 1.569390445947647095e-01 1.826384067535400391e-01 2.933040447533130646e-02 -3.769507408142089844e-01 -1.676135659217834473e-01 -6.601255387067794800e-02 -1.179527118802070618e-02 -2.958174981176853180e-02 1.641156375408172607e-01 -1.017509996891021729e-01 5.605073645710945129e-03 2.068033069372177124e-01 -1.105857342481613159e-01 1.984701454639434814e-01 -5.648419633507728577e-02 8.321918547153472900e-02 -1.462743133306503296e-01 5.446296185255050659e-02 -1.677247732877731323e-01
-2.378499656915664673e-01 3.195649385452270508e-02 1.669513620436191559e-02 -7.822794467210769653e-02 -1.931552886962890625e-01 -3.744509443640708923e-02 2.342391293495893478e-03 2.436482012271881104e-01 -9.591042064130306244e-03 3.936404362320899963e-02 -1.115091424435377121e-02 1.577446609735488892e-01 7.593432813882827759e-02 -1.195982471108436584e-01 1.524378266185522079e-02 1.433355957269668579e-01 -3.855217099189758301e-01 2.592122182250022888e-02 -2.207324355840682983e-01 -8.651440590620040894e-02 3.564249873161315918e-01 1.355338543653488159e-01 -8.946833759546279907e-02 -1.180998533964157104e-01 6.468022614717483521e-02 -1.735857427120208740e-01 -3.132024407386779785e-01 1.804346144199371338e-01 -1.422876957803964615e-03 -2.223880738019943237e-01 6.680177897214889526e-02 -4.226991832256317139e-01
1.013377010822296143e-01 -5.954582616686820984e-02 1.077437922358512878e-01 -4.088917374610900879e-02 -5.993385985493659973e-02 2.386881709098815918e-01 -1.711649298667907715e-01 -6.686986237764358521e-02 -1.021590530872344971e-01 1.523569077253341675e-01 -1.788508594036102295e-01 1.351908594369888306e-01 3.847981989383697510e-01 -1.090004444122314453e-01 3.242524266242980957e-01 -2.082954794168472290e-01 -3.648398816585540771e-02 -3.073710249736905098e-03 1.050640866160392761e-01 1.899025142192840576e-01 1.107016652822494507e-01 -2.714323997497558594e-02 -3.569796383380889893e-01 -1.224142406135797501e-02 2.440638989210128784e-01 -2.847203053534030914e-02 1.182969734072685242e-01 1.821397058665752411e-02 6.675215065479278564e-02 1.130954921245574951e-01 -8.604523539543151855e-02 -4.447568953037261963e-01
1.338141858577728271e-01 1.809684559702873230e-02 1.288331300020217896e-01 -1.493605226278305054e-01 -7.557419687509536743e-02 7.709612697362899780e-02 -2.902314364910125732e-01 1.966518908739089966e-01 -4.383113980293273926e-02 3.890352696180343628e-02 -3.480391204357147217e-02 5.241988599300384521e-02 2.506809234619140625e-01 -3.074601590633392334e-01 -3.680037334561347961e-02 -2.840726673603057861e-01 -1.850415319204330444e-01 -5.494581162929534912e-02 2.108698636293411255e-01 3.924410045146942139e-01 2.146120071411132812e-01 -1.854837983846664429e-01 -2.804951965808868408e-01 -2.183468826115131378e-02 2.047365605831146240e-01 -1.464273482561111450e-01 -5.228324607014656067e-02 1.541305631399154663e-01 -7.485061138868331909e-02 4.404723644256591797e-02 -5.726588889956474304e-03 -2.621150314807891846e-01
1.228612810373306274e-01 -1.346030831336975098e-01 -6.014633551239967346e-02 2.177477031946182251e-01 3.543216362595558167e-02 1.135513782501220703e-01 -1.940619945526123047e-01 8.642373606562614441e-03 2.984727621078491211e-01 1.396192163228988647e-01 3.366422653198242188e-02 1.528199613094329834e-01 3.828348517417907715e-01 -2.620457708835601807e-01 3.152358829975128174e-01 -1.796810626983642578e-01 5.430099088698625565e-03 8.003859966993331909e-02 1.247201189398765564e-01 1.451141238212585449e-01 1.955514401197433472e-02 -3.059863150119781494e-01 -1.340028047561645508e-01 -1.684835739433765411e-02 2.010561227798461914e-01 8.170219510793685913e-02 -1.021560505032539368e-01 1.183756738901138306e-01 9.137192368507385254e-02 6.701996922492980957e-02 -1.105100139975547791e-01 -3.633390963077545166e-01
3.425125777721405029e-01 -1.565240323543548584e-01 -2.035867720842361450e-01 6.154202669858932495e-02 4.461820796132087708e-02 -3.672571182250976562e-01 -2.017907798290252686e-01 -2.203971594572067261e-01 1.151330024003982544e-01 -2.261807397007942200e-02 1.258613020181655884e-01 1.700336635112762451e-01 2.728040516376495361e-01 -6.792695075273513794e-02 1.834036558866500854e-01 4.961652308702468872e-02 -1.622818857431411743e-01 2.583632171154022217e-01 -1.452852636575698853e-01 -4.074669629335403442e-02 -5.887135490775108337e-02 -4.854525998234748840e-02 9.728937596082687378e-02 -1.398471295833587646e-01 1.927223652601242065e-01 -2.647852599620819092e-01 1.157295517623424530e-02 2.519012689590454102e-01 -5.074810236692428589e-02 -6.287961453199386597e-02 1.169795617461204529e-01 -2.671669125556945801e-01
-8.169341087341308594e-02 -1.895005851984024048e-01 -2.574689686298370361e-01 5.420488491654396057e-02 -1.280445307493209839e-01 -4.026210904121398926e-01 -1.285350322723388672e-01 4.405323043465614319e-02 -1.812743097543716431e-01 -1.117135956883430481e-01 -2.733178734779357910e-01 9.589876234531402588e-02 4.111798852682113647e-02 -5.565739795565605164e-02 1.308860331773757935e-01 2.839300967752933502e-02 -3.390441834926605225e-01 1.036744564771652222e-02 -1.086211130023002625e-01 -1.117134466767311096e-02 -1.401706635951995850e-01 7.459048926830291748e-02 5.741356313228607178e-02 -3.144108876585960388e-02 2.699401080608367920e-01 -3.312813341617584229e-01 -2.906525433063507080e-01 1.465650647878646851e-01 5.982781201601028442e-02 -5.640870425850152969e-03 -4.405584558844566345e-02 -2.977505624294281006e-01
-9.784831106662750244e-02 1.465812474489212036e-01 1.206058040261268616e-01 3.509621694684028625e-02 2.815722525119781494e-01 -1.284481287002563477e-01 -7.217894494533538818e-02 9.881652146577835083e-02 8.531226962804794312e-02 1.624125987291336060e-01 4.155857488512992859e-02 3.006591461598873138e-02 3.506250083446502686e-01 -6.393964588642120361e-02 9.213734418153762817e-02 -2.026836872100830078e-01 -7.249604165554046631e-02 1.925701200962066650e-01 -9.529718197882175446e-03 5.124079808592796326e-02 1.734630912542343140e-01 -2.779902815818786621e-01 -3.001296333968639374e-02 -1.205340996384620667e-01 3.130356371402740479e-01 -3.068115711212158203e-01 6.932371109724044800e-02 2.651507779955863953e-02 -3.787022233009338379e-01 -1.583284288644790649e-01 -3.840681537985801697e-02 -3.067215979099273682e-01
1.315488070249557495e-01 -4.763495922088623047e-02 3.331887722015380859e-02 1.742594242095947266e-01 -6.751383095979690552e-02 1.594863831996917725e-01 -2.524274587631225586e-01 2.517561800777912140e-02 -8.974513411521911621e-02 1.761092105880379677e-03 -1.501755714416503906e-01 1.150086894631385803e-01 1.764332801103591919e-01 -3.261411190032958984e-01 7.770989835262298584e-02 -8.759796619415283203e-02 -5.123581364750862122e-02 5.477059632539749146e-02 3.483134508132934570e-01 4.042137041687965393e-02 1.109868139028549194e-01 -2.556812763214111328e-01 -3.194051980972290039e-01 5.233680456876754761e-02 1.719779372215270996e-01 -2.734466195106506348e-01 -1.186095271259546280e-02 3.544115647673606873e-02 7.590728998184204102e-02 1.465866863727569580e-01 -1.374175548553466797e-01 -4.434474408626556396e-01
-2.858060002326965332e-01 1.489908397197723389e-01 -1.682969182729721069e-01 8.368905633687973022e-02 7.132938504219055176e-02 -3.048460744321346283e-02 -2.817444801330566406e-01 -2.572238445281982422e-01 -7.966435700654983521e-02 1.487407535314559937e-01 -8.313055336475372314e-02 7.114817202091217041e-02 1.844865232706069946e-01 -1.081078127026557922e-01 2.598728835582733154e-01 -1.361924707889556885e-01 -2.291737496852874756e-01 -1.874406076967716217e-02 1.485593616962432861e-01 2.068231254816055298e-01 -1.894695907831192017e-01 -2.050148099660873413e-01 -4.573868811130523682e-01 1.420080512762069702e-01 1.890919208526611328e-01 8.491227030754089355e-02 -1.201074793934822083e-01 7.544796168804168701e-02 -6.978280097246170044e-02 -3.312216699123382568e-02 1.983467191457748413e-01 -5.975817516446113586e-02
2.152300253510475159e-02 1.988987028598785400e-01 -1.348492968827486038e-02 -9.182684123516082764e-02 1.251165121793746948e-01 -1.374345421791076660e-01 -2.333908677101135254e-01 1.099351420998573303e-02 -1.830066442489624023e-01 -1.061104163527488708e-01 4.464363306760787964e-02 2.118260785937309265e-02 3.471384346485137939e-01 -2.229267507791519165e-01 5.313776060938835144e-02 1.109781675040721893e-02 -1.506020873785018921e-01 3.563587069511413574e-01 -6.945893168449401855e-02 -1.941659599542617798e-01 -1.510706096887588501e-01 -2.989791929721832275e-01 -3.802949562668800354e-02 -2.059360593557357788e-01 9.021674096584320068e-02 -2.862386405467987061e-01 -2.467033267021179199e-01 2.494874410331249237e-02 -2.864421308040618896e-01 -1.854919269680976868e-02 -1.401872336864471436e-01 -2.000503987073898315e-01
5.429496522992849350e-03 -1.212733834981918335e-01 -1.874583959579467773e-02 -9.611549228429794312e-02 2.242866717278957367e-02 -3.014933317899703979e-02 -3.686391711235046387e-01 2.950663678348064423e-02 1.430924329906702042e-02 2.505560219287872314e-01 -3.239119350910186768e-01 1.685453206300735474e-01 4.365863204002380371e-01 1.439509093761444092e-01 2.094808369874954224e-01 -2.845728695392608643e-01 -6.078044697642326355e-02 -1.582694202661514282e-01 -4.065004363656044006e-02 -7.801683247089385986e-02 4.552080109715461731e-02 -1.259915828704833984e-01 -2.261462658643722534e-01 8.295261114835739136e-02 1.866739243268966675e-01 1.607732027769088745e-01 1.144633367657661438e-01 1.009428575634956360e-01 -5.251543968915939331e-02 1.054846793413162231e-01 -3.619550913572311401e-02 -3.055483996868133545e-01
-1.405657827854156494e-01 1.071661412715911865e-01 9.869202226400375366e-02 7.832466065883636475e-02 1.716016530990600586e-01 -1.839941889047622681e-01 5.332713946700096130e-02 -3.543813228607177734e-01 1.909847110509872437e-01 3.107097186148166656e-02 8.072812855243682861e-02 1.435878425836563110e-01 6.076751276850700378e-02 9.768757969141006470e-02 3.541412949562072754e-01 4.925575107336044312e-02 -4.397004842758178711e-02 9.511746466159820557e-03 -1.978129744529724121e-01 2.417661994695663452e-02 2.958489768207073212e-02 -2.520023584365844727e-01 -2.490076720714569092e-01 1.195693537592887878e-01 2.998520135879516602e-01 -7.828712463378906250e-02 -1.265370249748229980e-01 3.340015709400177002e-01 -1.124185994267463684e-01 5.653163045644760132e-02 2.772253751754760742e-01 -2.382879704236984253e-01
3.625594377517700195e-01 -1.453380845487117767e-02 7.180971652269363403e-02 -4.244387745857238770e-01 2.951346151530742645e-02 -8.107218891382217407e-02 -2.834713459014892578e-01 -3.018267080187797546e-02 3.336356207728385925e-02 -2.320685833692550659e-01 -7.379049062728881836e-02 1.692994385957717896e-01 1.280951350927352905e-01 -2.362575978040695190e-01 7.074076682329177856e-02 -3.215271979570388794e-02 -3.219720721244812012e-01 -1.294619776308536530e-02 -1.859625577926635742e-01 3.271115198731422424e-02 -1.713822595775127411e-02 -2.198429554700851440e-01 -1.004358530044555664e-01 -1.310019046068191528e-01 -1.292116045951843262e-01 -3.530053049325942993e-02 -2.011940255761146545e-02 1.580248959362506866e-02 -2.003054171800613403e-01 1.096246540546417236e-01 -7.828097045421600342e-02 -3.670970797538757324e-01
6.324689835309982300e-02 1.695244610309600830e-01 4.542819857597351074e-01 1.818281412124633789e-01 9.114292263984680176e-02 -2.962210401892662048e-02 -9.232195466756820679e-02 1.858992502093315125e-02 -6.657346338033676147e-02 -4.529608413577079773e-02 1.108809262514114380e-01 1.702142506837844849e-01 1.367742419242858887e-01 8.216529339551925659e-02 4.289338290691375732e-01 2.016112208366394043e-01 -1.593890935182571411e-01 -1.170360371470451355e-01 5.253269523382186890e-02 5.207271501421928406e-02 -2.018940895795822144e-01 -5.867373570799827576e-02 -2.491723895072937012e-01 -7.190514355897903442e-03 8.050069957971572876e-02 -3.517303615808486938e-02 -7.573945075273513794e-02 3.663739562034606934e-01 -1.440584659576416016e-01 -1.364920586347579956e-01 -1.321009844541549683e-01 -2.376970797777175903e-01
-3.265184909105300903e-02 -1.284143608063459396e-02 -1.547683775424957275e-02 -7.161384820938110352e-02 -1.243052165955305099e-02 -2.291968911886215210e-01 -2.807973623275756836e-01 1.176081746816635132e-01 -4.190815240144729614e-02 -2.396373599767684937e-01 1.331562548875808716e-01 2.206025570631027222e-01 1.805375218391418457e-01 -1.292974203824996948e-01 2.435789555311203003e-01 -4.197930693626403809e-01 -3.226688802242279053e-01 1.172825321555137634e-02 1.174140954390168190e-03 -8.969533443450927734e-02 1.456288397312164307e-01 -1.191097944974899292e-01 8.816454559564590454e-02 -3.705893829464912415e-02 -8.629374951124191284e-02 -1.274074763059616089e-01 -2.026425302028656006e-01 -2.589695155620574951e-02 -2.886244095861911774e-02 -2.563247382640838623e-01 3.143967986106872559e-01 -2.235040068626403809e-01
7.993872463703155518e-02 -9.668917953968048096e-02 -3.066257834434509277e-01 2.402125112712383270e-02 -1.121594086289405823e-01 -1.709383130073547363e-01 -4.515786468982696533e-01 -1.871480494737625122e-01 -2.650335617363452911e-02 -5.560031160712242126e-03 7.969722896814346313e-02 9.411039203405380249e-02 4.437535107135772705e-01 -4.397360607981681824e-02 1.319758445024490356e-01 7.378331571817398071e-02 -1.290034055709838867e-01 1.120438501238822937e-01 9.160030633211135864e-02 -5.276725068688392639e-02 -4.945788905024528503e-02 -1.271885037422180176e-01 4.066891223192214966e-02 -3.345716372132301331e-02 3.064980208873748779e-01 -2.508007884025573730e-01 -3.114421963691711426e-01 5.657036975026130676e-02 -6.417015939950942993e-02 1.501757204532623291e-01 -7.958789169788360596e-02 -1.394736617803573608e-01
-2.503596544265747070e-01 -4.263050109148025513e-02 -4.120309650897979736e-02 -2.209416180849075317e-01 -5.285929515957832336e-02 -1.004004403948783875e-01 -1.539917737245559692e-01 -1.189292073249816895e-01 -2.179415225982666016e-01 7.586548477411270142e-02 -2.983718812465667725e-01 6.264634430408477783e-02 -5.686957761645317078e-02 -1.220535784959793091e-01 7.340789586305618286e-02 -1.792799234390258789e-01 -2.841908633708953857e-01 -7.275850325822830200e-02 7.545654475688934326e-02 -1.847813725471496582e-01 6.563457660377025604e-03 1.443928331136703491e-01 -2.099115848541259766e-01 -3.340393677353858948e-02 4.722187221050262451e-01 -2.246536016464233398e-01 -2.823157906532287598e-01 4.491351917386054993e-02 -2.598167210817337036e-02 1.853895932435989380e-02 -1.305913776159286499e-01 -2.591774165630340576e-01
-8.503620326519012451e-02 1.452921181917190552e-01 3.716509044170379639e-01 4.472610354423522949e-02 9.442363679409027100e-02 -1.472471654415130615e-01 -9.188301861286163330e-02 2.192057967185974121e-01 3.544573858380317688e-02 -1.363252848386764526e-01 1.520158648490905762e-01 1.490790098905563354e-01 1.118745580315589905e-01 -5.733990669250488281e-02 3.735073506832122803e-01 2.867505252361297607e-01 -2.544110454618930817e-02 1.275968849658966064e-01 1.938811689615249634e-01 1.706925332546234131e-01 1.481662876904010773e-02 7.258482743054628372e-03 -1.221200823783874512e-01 2.231523953378200531e-02 2.302104234695434570e-01 -1.784073002636432648e-02 -2.244725525379180908e-01 3.464109301567077637e-01 6.660816818475723267e-02 -7.719952613115310669e-02 -1.336654424667358398e-01 -3.007114529609680176e-01
-6.301119178533554077e-02 3.365835249423980713e-01 -5.435942113399505615e-02 7.503941655158996582e-02 2.801642119884490967e-01 -3.472070023417472839e-02 -2.629545927047729492e-01 -7.405278831720352173e-02 1.493944078683853149e-01 6.486199796199798584e-02 -1.291181743144989014e-01 9.297604858875274658e-02 1.318789571523666382e-01 1.028621867299079895e-01 1.522684097290039062e-01 -9.371861233375966549e-04 -1.555556952953338623e-01 -1.686760187149047852e-01 3.362212330102920532e-02 1.545726805925369263e-01 -4.310864210128784180e-01 -2.653997950255870819e-02 -2.700629532337188721e-01 9.489973634481430054e-02 2.394320815801620483e-01 -6.769423931837081909e-02 -8.339218795299530029e-02 1.288720816373825073e-01 -9.644850343465805054e-02 1.241231411695480347e-01 2.847276926040649414e-01 -2.818233966827392578e-01
2.461297810077667236e-01 -6.804839242249727249e-03 3.076919317245483398e-01 1.183590218424797058e-01 -1.145442426204681396e-01 -1.022232100367546082e-01 -2.309329342097043991e-03 -2.243674397468566895e-01 -1.064248681068420410e-01 -3.212691098451614380e-02 -1.417800784111022949e-01 1.895685046911239624e-01 3.638602197170257568e-01 -1.340996176004409790e-01 3.385789096355438232e-01 1.291469931602478027e-01 -3.184807598590850830e-01 -9.295471757650375366e-02 -1.416994333267211914e-01 9.203492850065231323e-02 -2.099935114383697510e-01 -8.011613786220550537e-02 -5.130786448717117310e-02 -3.252749443054199219e-01 1.036506518721580505e-01 6.955616176128387451e-02 -5.486696586012840271e-02 -2.261914014816284180e-01 -9.775885194540023804e-02 1.278568059206008911e-01 4.239053279161453247e-02 -1.079786494374275208e-01
-2.861900813877582550e-02 1.507458686828613281e-01 2.612609267234802246e-01 9.273578971624374390e-02 -1.981358081102371216e-01 1.789861619472503662e-01 -2.803599834442138672e-01 -1.467346698045730591e-01 -2.482223063707351685e-01 7.216346263885498047e-02 -5.823591258376836777e-03 2.010724842548370361e-01 3.310996592044830322e-01 -1.624873876571655273e-01 1.611807197332382202e-01 2.941406145691871643e-02 -2.513830661773681641e-01 5.215564370155334473e-02 7.829858362674713135e-02 -1.538925170898437500e-01 -1.040902733802795410e-01 -6.158041208982467651e-02 -2.267938405275344849e-01 1.680319309234619141e-01 4.418598487973213196e-02 7.763786613941192627e-02 4.120164737105369568e-02 2.038976363837718964e-02 -1.619954556226730347e-01 -9.720520675182342529e-02 -7.363443076610565186e-02 -4.655984342098236084e-01
-6.908432394266128540e-02 -4.198823571205139160e-01 -5.582502111792564392e-02 -1.467632651329040527e-01 8.015933632850646973e-02 -3.079516887664794922e-01 -7.648798823356628418e-02 -5.934920534491539001e-02 -1.566615104675292969e-01 1.523752510547637939e-01 -1.239573732018470764e-01 2.765641510486602783e-01 1.238348335027694702e-01 -9.452287107706069946e-02 -5.934258550405502319e-02 -2.614677250385284424e-01 -2.170294076204299927e-01 -9.239351749420166016e-02 2.300959080457687378e-01 -7.823710143566131592e-02 -1.070056259632110596e-01 4.022801294922828674e-02 -8.094248920679092407e-02 7.385412603616714478e-02 2.958982288837432861e-01 -1.245986372232437134e-01 -2.836953997611999512e-01 1.831583380699157715e-01 -2.356840819120407104e-01 8.765283972024917603e-02 -7.272244989871978760e-02 -1.498660594224929810e-01
1.601741909980773926e-01 8.825208246707916260e-02 -1.398976743221282959e-01 9.116595983505249023e-02 1.196668967604637146e-01 -2.785390317440032959e-01 1.142611876130104065e-01 3.226262331008911133e-02 1.965452134609222412e-01 1.291671246290206909e-01 -1.758370548486709595e-01 1.312100589275360107e-01 2.192502170801162720e-01 -1.935447156429290771e-01 4.960479736328125000e-01 1.709202826023101807e-01 -4.451762139797210693e-02 -1.030590236186981201e-01 1.566532403230667114e-01 -2.833193540573120117e-01 1.212719008326530457e-01 -5.964975059032440186e-02 -5.023582279682159424e-02 -1.687238179147243500e-02 -2.208104543387889862e-02 -4.423867166042327881e-02 -1.210131794214248657e-01 2.150167077779769897e-01 -3.869123756885528564e-02 -8.131391555070877075e-02 -2.046463340520858765e-01 -3.414961397647857666e-01
1.892933100461959839e-01 1.186720374971628189e-02 9.647543728351593018e-02 -1.402884125709533691e-01 -1.840673983097076416e-01 -1.376508623361587524e-01 1.404639706015586853e-02 2.963821887969970703e-01 2.672897875308990479e-01 -3.168794214725494385e-01 6.061049178242683411e-02 4.190976172685623169e-02 2.199360728263854980e-01 -5.323092266917228699e-02 2.408426254987716675e-01 -2.772274613380432129e-01 -1.915401816368103027e-01 -3.017037510871887207e-01 3.667924553155899048e-02 1.024798527359962463e-01 -4.344642907381057739e-02 -5.474554374814033508e-02 3.604477969929575920e-03 -1.209866479039192200e-01 2.415697276592254639e-01 -1.800024360418319702e-01 -1.318779587745666504e-01 1.469321399927139282e-01 -3.912365809082984924e-02 1.346128433942794800e-01 5.290674790740013123e-02 -3.457381129264831543e-01
3.873219713568687439e-02 -5.458799004554748535e-02 -7.097187452018260956e-03 -5.891045089811086655e-03 -1.277560293674468994e-01 1.762262918055057526e-02 -2.296854555606842041e-01 1.057581603527069092e-01 -3.483521565794944763e-02 2.451727986335754395e-01 7.220818102359771729e-02 2.196181118488311768e-01 4.054544270038604736e-01 -3.531654775142669678e-01 2.568909823894500732e-01 -2.507981956005096436e-01 -1.517695337533950806e-01 6.032865867018699646e-02 2.956744283437728882e-02 1.480908691883087158e-01 5.501715000718832016e-03 -1.648181974887847900e-01 -2.416517138481140137e-01 8.758606016635894775e-02 2.072293907403945923e-01 9.971199929714202881e-02 1.344675272703170776e-01 6.857095658779144287e-02 9.667737036943435669e-02 6.026345118880271912e-02 -3.227607905864715576e-02 -3.868467509746551514e-01
-2.272593975067138672e-01 3.990690782666206360e-02 -1.338094193488359451e-02 5.698641017079353333e-02 -6.548629701137542725e-02 -1.580830067396163940e-01 1.013239920139312744e-01 -3.022939264774322510e-01 -1.763559728860855103e-01 -1.603132039308547974e-01 1.671917587518692017e-01 1.691407151520252228e-02 4.264189600944519043e-01 6.275317072868347168e-02 2.722902297973632812e-01 1.188943237066268921e-01 -4.007546901702880859e-01 4.277261905372142792e-03 -1.770024374127388000e-02 -3.007846884429454803e-02 2.890505790710449219e-01 1.829818263649940491e-02 -2.511507458984851837e-02 -1.464436799287796021e-01 2.372103333473205566e-01 -2.450859844684600830e-01 -9.015767276287078857e-02 -2.573361620306968689e-02 1.042159572243690491e-01 -5.072121042758226395e-03 1.719794422388076782e-01 -1.411567181348800659e-01
1.205427125096321106e-01 -2.085869386792182922e-02 -1.616360545158386230e-01 3.056800067424774170e-01 7.642747461795806885e-02 1.389727294445037842e-01 -2.606551535427570343e-02 5.879953503608703613e-02 2.580938339233398438e-01 4.414585232734680176e-02 -5.670651793479919434e-03 3.267535269260406494e-01 2.041724473237991333e-01 -2.273796349763870239e-01 2.575590610504150391e-01 -1.603552848100662231e-01 -2.224113345146179199e-01 2.775554312393069267e-03 4.898607730865478516e-02 2.020948529243469238e-01 -3.502136841416358948e-02 -2.159399837255477905e-01 -2.093701064586639404e-01 1.933039166033267975e-02 2.393528372049331665e-01 4.921121150255203247e-02 -8.236563205718994141e-02 1.069540455937385559e-01 1.889363229274749756e-01 1.165837049484252930e-01 -3.603232279419898987e-02 -4.025823771953582764e-01
1.433732062578201294e-01 7.950961589813232422e-02 9.957467764616012573e-02 -1.665551797486841679e-03 -1.387566775083541870e-01 -5.815555527806282043e-02 -3.389087915420532227e-01 2.008906006813049316e-01 -1.515849381685256958e-01 -1.404835581779479980e-01 -9.949319064617156982e-02 1.348159313201904297e-01 2.617801427841186523e-01 -6.718799471855163574e-02 -9.992989362217485905e-05 -1.351524442434310913e-01 -3.460333049297332764e-01 -1.939369738101959229e-02 -2.225636094808578491e-01 1.684068888425827026e-01 -1.813545972108840942e-01 9.879388660192489624e-02 6.129357963800430298e-03 8.181270956993103027e-02 2.906005084514617920e-01 2.434852272272109985e-01 -3.491374254226684570e-01 1.002900749444961548e-01 1.178831160068511963e-01 3.848045319318771362e-02 -4.217009060084819794e-03 -2.911708950996398926e-01
4.814950004220008850e-02 -2.313891351222991943e-01 -3.115862905979156494e-01 2.007258385419845581e-01 1.816288828849792480e-01 -7.800882309675216675e-02 -3.023454248905181885e-01 -1.782950162887573242e-01 -6.888342648744583130e-02 -1.540430337190628052e-01 -5.352232977747917175e-02 1.294914782047271729e-01 6.514938920736312866e-02 -1.420506834983825684e-01 1.404564678668975830e-01 -1.468046754598617554e-02 -1.487813293933868408e-01 2.411509454250335693e-01 -1.902119517326354980e-01 1.180558055639266968e-01 -1.751757711172103882e-01 -1.523244082927703857e-01 2.063675038516521454e-02 -6.143600493669509888e-02 1.927718818187713623e-01 -2.399568855762481689e-01 -2.043714374303817749e-01 2.668213546276092529e-01 -8.305831253528594971e-02 9.659616649150848389e-02 -1.011870577931404114e-01 -3.596489727497100830e-01
-1.192323714494705200e-01 -1.892449259757995605e-01 1.108505427837371826e-01 -9.204775094985961914e-02 2.184736728668212891e-01 3.664882155135273933e-03 1.610374897718429565e-01 -6.254284083843231201e-02 -2.601085901260375977e-01 -1.272067893296480179e-02 -1.456490308046340942e-01 4.431706666946411133e-02 2.287756502628326416e-01 3.749637678265571594e-02 3.706623315811157227e-01 -1.510802954435348511e-01 -3.954350054264068604e-01 -1.819626837968826294e-01 -6.055986881256103516e-02 3.837836906313896179e-02 1.965096294879913330e-01 -1.308152265846729279e-02 -1.602697521448135376e-01 1.054377108812332153e-01 1.246969923377037048e-01 1.770982444286346436e-01 -1.944377869367599487e-01 8.510183542966842651e-02 -2.358216047286987305e-01 -4.373856261372566223e-02 -1.583742201328277588e-01 -3.191947937011718750e-01
3.405150026082992554e-02 7.314552366733551025e-02 9.520264714956283569e-02 -1.889864355325698853e-01 -3.347160667181015015e-02 -1.216193139553070068e-01 1.870080083608627319e-01 1.861709356307983398e-02 4.423965234309434891e-03 1.758153587579727173e-01 -1.300582587718963623e-01 1.700680106878280640e-01 3.200692534446716309e-01 6.431727856397628784e-02 3.877369165420532227e-01 2.807481214404106140e-02 -2.643160820007324219e-01 -1.516396701335906982e-01 8.223722130060195923e-02 -7.963968068361282349e-02 3.460640013217926025e-01 1.529768258333206177e-01 4.475714638829231262e-02 -2.641333639621734619e-01 1.496058553457260132e-01 1.667176485061645508e-01 -1.203005909919738770e-01 5.768834054470062256e-02 -1.076021119952201843e-01 1.136899217963218689e-01 1.093855649232864380e-01 -3.710285127162933350e-01
-9.939534962177276611e-02 -1.131882891058921814e-01 2.051815539598464966e-01 1.975418254733085632e-02 2.305170595645904541e-01 -2.611365914344787598e-01 -4.000491201877593994e-01 -1.323238164186477661e-01 2.737584337592124939e-02 -2.625290453433990479e-01 1.344615966081619263e-01 2.048125416040420532e-01 -1.283641457557678223e-01 -1.963748931884765625e-01 2.403090447187423706e-01 8.020319044589996338e-03 -6.328269839286804199e-03 1.939760446548461914e-01 3.496344015002250671e-02 6.882479786872863770e-02 -1.220778301358222961e-01 1.463360246270895004e-02 5.242520570755004883e-02 -1.777315288782119751e-01 2.425466626882553101e-01 1.699496619403362274e-02 -1.252377498894929886e-02 5.723405256867408752e-02 2.746089100837707520e-01 -1.523074880242347717e-02 1.365441232919692993e-01 -3.787755370140075684e-01
-4.530851170420646667e-02 -2.222074717283248901e-01 1.362767070531845093e-01 -2.833440005779266357e-01 1.102111767977476120e-03 -1.608760356903076172e-01 -4.342981800436973572e-02 2.709644734859466553e-01 -2.043269872665405273e-01 1.781709492206573486e-01 8.635181188583374023e-02 2.976907789707183838e-01 4.960633069276809692e-02 -9.809987992048263550e-02 2.394933849573135376e-01 1.831049621105194092e-01 -3.467872142791748047e-01 -5.029925610870122910e-03 2.385368496179580688e-01 -1.322018057107925415e-01 -6.502692401409149170e-02 -1.772162020206451416e-01 1.350001394748687744e-01 -6.464195251464843750e-02 2.650772929191589355e-01 -4.235126450657844543e-02 -2.491012811660766602e-01 1.750441789627075195e-01 1.035251766443252563e-01 1.513754203915596008e-02 1.452283114194869995e-01 -1.627731025218963623e-01
-7.162195444107055664e-02 -1.591321676969528198e-01 9.788166731595993042e-03 3.836587816476821899e-02 1.311480700969696045e-01 -3.062082529067993164e-01 -2.124458551406860352e-01 -1.442756801843643188e-01 1.576450169086456299e-01 -9.838515520095825195e-02 -1.917024552822113037e-01 9.135160595178604126e-02 1.682178378105163574e-01 -1.037304848432540894e-01 2.004364579916000366e-01 -2.007216513156890869e-01 -2.124908119440078735e-01 1.491860598325729370e-01 1.557815968990325928e-01 3.066398203372955322e-01 3.020310401916503906e-01 -2.791000604629516602e-01 -4.946211352944374084e-02 -2.174058556556701660e-01 1.257602423429489136e-01 -1.994113773107528687e-01 -1.272283345460891724e-01 2.194590717554092407e-01 1.045440137386322021e-01 1.239365860819816589e-01 1.742041856050491333e-01 1.040053144097328186e-01
-1.786468029022216797e-01 -7.115980982780456543e-02 9.567545354366302490e-02 -3.721784055233001709e-02 -1.124572455883026123e-01 2.753179520368576050e-02 -1.720767468214035034e-01 1.512099336832761765e-02 3.767320420593023300e-03 -6.588213611394166946e-03 -2.531644403934478760e-01 2.057397961616516113e-01 3.854998052120208740e-01 -3.477560356259346008e-02 1.304515302181243896e-01 1.563658751547336578e-02 -1.608903259038925171e-01 1.286467611789703369e-01 -1.660651899874210358e-02 1.463948786258697510e-01 1.816159486770629883e-01 -1.710823625326156616e-01 -1.497583389282226562e-01 2.714732289314270020e-02 3.474853038787841797e-01 2.631815969944000244e-01 2.324382364749908447e-01 1.501985490322113037e-01 -1.276879459619522095e-01 7.987640798091888428e-02 -1.684871017932891846e-01 -4.104236364364624023e-01
-1.206205561757087708e-01 2.509071528911590576e-01 3.649218752980232239e-02 -9.029906988143920898e-02 -1.852642744779586792e-01 -1.993338763713836670e-01 -7.723830640316009521e-02 -7.194175571203231812e-02 -1.306120008230209351e-01 3.153060376644134521e-01 -6.818952411413192749e-02 8.712918311357498169e-02 4.493191838264465332e-01 -1.219632998108863831e-01 3.012382984161376953e-01 -2.312038093805313110e-01 -1.776645481586456299e-01 1.831351965665817261e-02 1.002776101231575012e-01 8.755356073379516602e-02 8.391393721103668213e-02 -1.859166622161865234e-01 -1.345891505479812622e-01 -1.376248300075531006e-01 1.309603154659271240e-01 1.767403483390808105e-01 8.678439259529113770e-02 2.234744280576705933e-01 -1.899325102567672729e-02 1.505220532417297363e-01 5.564876645803451538e-02 -2.790594398975372314e-01
1.964239031076431274e-01 -7.089779525995254517e-02 3.370745182037353516e-01 1.605456769466400146e-01 -2.034429162740707397e-01 4.400017485022544861e-02 -1.750248372554779053e-01 -1.841994561254978180e-02 6.124704703688621521e-02 -3.759394586086273193e-02 -1.875698938965797424e-02 4.239871203899383545e-01 -2.390961535274982452e-02 1.572100967168807983e-01 2.705236077308654785e-01 2.365553379058837891e-02 -8.546995371580123901e-02 5.562074109911918640e-02 2.407148033380508423e-01 -1.137775853276252747e-01 -2.996900305151939392e-02 3.097150661051273346e-02 -1.780718415975570679e-01 2.401954233646392822e-01 2.843578755855560303e-01 3.371380642056465149e-02 -5.848989635705947876e-02 7.932085543870925903e-03 3.613915760070085526e-03 -1.234385892748832703e-01 1.293015927076339722e-01 -4.103542268276214600e-01
-3.422923758625984192e-02 -4.005440697073936462e-02 -2.593896165490150452e-02 -1.516421437263488770e-01 1.858305782079696655e-01 -1.802065968513488770e-01 -1.161281615495681763e-01 -1.424218416213989258e-01 -2.830757200717926025e-01 -1.892146766185760498e-01 -9.933575242757797241e-02 2.827649116516113281e-01 3.719402477145195007e-02 -1.293594837188720703e-01 -5.902032833546400070e-03 -5.427185911685228348e-03 -2.962816059589385986e-01 -2.827323079109191895e-01 -9.412200003862380981e-02 -1.655657440423965454e-01 7.442916184663772583e-02 7.410624064505100250e-03 -2.024566084146499634e-01 -1.574280261993408203e-01 2.126348018646240234e-01 -1.149066910147666931e-01 -4.627297520637512207e-01 5.939800664782524109e-02 -1.185330823063850403e-01 -6.655389070510864258e-02 1.761084049940109253e-01 -2.189146578311920166e-01
1.527078598737716675e-01 1.906553357839584351e-01 2.142906337976455688e-01 1.577883660793304443e-01 -1.626555472612380981e-01 -2.429838925600051880e-01 -9.108104556798934937e-02 -8.515656809322535992e-04 1.795705258846282959e-01 -2.244521081447601318e-01 -1.937637329101562500e-01 2.061667740345001221e-01 1.918815970420837402e-01 1.398364007472991943e-01 2.133301198482513428e-01 -1.675758138298988342e-02 -4.678190127015113831e-02 -1.519452333450317383e-01 -8.625259995460510254e-02 1.589657366275787354e-01 -7.394842058420181274e-02 -1.304425746202468872e-01 -9.683553129434585571e-02 1.752192527055740356e-01 8.557816594839096069e-02 -2.707265317440032959e-01 -1.394782662391662598e-01 1.761477738618850708e-01 -9.636513143777847290e-02 6.986131425946950912e-03 -4.972044751048088074e-02 -4.974213242530822754e-01
2.437257766723632812e-01 1.575564295053482056e-01 1.897621452808380127e-01 2.532308176159858704e-02 -1.469018310308456421e-01 -1.889158636331558228e-01 -4.732596278190612793e-01 -1.633411496877670288e-01 -2.221655696630477905e-01 -6.927780061960220337e-02 -1.857304200530052185e-02 9.186041355133056641e-02 2.580156624317169189e-01 4.589844122529029846e-02 2.294377237558364868e-01 -6.936181336641311646e-02 -1.079585403203964233e-01 7.203645259141921997e-02 -1.091439053416252136e-01 1.759691536426544189e-01 -8.543763309717178345e-02 1.099137365818023682e-01 -2.433130443096160889e-01 3.914884477853775024e-02 1.706726849079132080e-01 7.235217839479446411e-02 -1.989826112985610962e-01 3.901959210634231567e-02 2.672967612743377686e-01 -4.676867648959159851e-02 6.521160155534744263e-02 -2.981989681720733643e-01
-1.339749097824096680e-01 -1.826471388339996338e-01 1.179801896214485168e-01 2.007503807544708252e-01 5.700947344303131104e-02 4.789248853921890259e-02 -1.728529036045074463e-01 1.550634503364562988e-01 -7.124992460012435913e-02 4.053384810686111450e-02 -3.994058668613433838e-01 3.245062008500099182e-02 3.270868062973022461e-01 -6.498697400093078613e-02 4.444246888160705566e-01 -2.293231040239334106e-01 -1.276020854711532593e-01 6.023619696497917175e-02 1.048627272248268127e-01 1.453298330307006836e-01 -1.360108237713575363e-02 -1.346108764410018921e-01 2.583531104028224945e-02 5.766030028462409973e-02 -1.142055392265319824e-01 3.066851384937763214e-02 -2.735221683979034424e-01 2.099135220050811768e-01 7.516061514616012573e-02 -1.102113202214241028e-01 7.363911718130111694e-03 -2.852341532707214355e-01
1.977854967117309570e-02 1.305144727230072021e-01 1.978405863046646118e-01 2.176268398761749268e-01 -1.177483331412076950e-02 -1.001027319580316544e-02 -3.097075521945953369e-01 -2.489963546395301819e-02 3.522269427776336670e-02 -6.081412732601165771e-02 2.968258783221244812e-02 -2.250038832426071167e-02 5.631077885627746582e-01 -8.186384290456771851e-02 2.515151798725128174e-01 2.707674503326416016e-01 -2.156697511672973633e-01 -1.453339010477066040e-01 2.198909372091293335e-01 -1.871956735849380493e-01 -7.778096199035644531e-02 -1.607836931943893433e-01 -1.295755058526992798e-01 -1.442647278308868408e-01 1.739220321178436279e-01 -9.435552358627319336e-02 -2.150727808475494385e-02 1.353842392563819885e-02 4.501635581254959106e-02 2.333984822034835815e-01 -9.706696122884750366e-02 -7.967197895050048828e-02
3.195739164948463440e-02 1.960909813642501831e-01 -8.979046344757080078e-02 -1.938837021589279175e-02 7.083328068256378174e-02 -6.870837416499853134e-03 -2.391106933355331421e-01 2.357044070959091187e-01 7.245124876499176025e-02 -3.056703507900238037e-01 -3.417803943157196045e-01 3.410547077655792236e-01 1.012742742896080017e-01 -7.655704021453857422e-02 1.251134276390075684e-01 -1.001857146620750427e-01 -1.945122033357620239e-01 -1.274349689483642578e-01 -2.616240829229354858e-02 2.937581762671470642e-02 -1.273252665996551514e-01 1.241519376635551453e-01 -1.601332984864711761e-02 6.910330057144165039e-02 4.132161438465118408e-01 1.785784512758255005e-01 -3.215715885162353516e-01 -3.289225324988365173e-02 -2.484057843685150146e-02 -9.743400663137435913e-02 -8.258509635925292969e-02 -2.105516046285629272e-01
-4.217801243066787720e-02 1.294040679931640625e-01 -5.558148771524429321e-02 -1.022152975201606750e-01 1.589501947164535522e-01 5.759236961603164673e-02 -5.306167155504226685e-02 -2.331458479166030884e-01 1.304541248828172684e-02 -1.366862505674362183e-01 -1.006935983896255493e-01 1.318943053483963013e-01 2.537883520126342773e-01 1.847399771213531494e-01 2.253099381923675537e-01 -7.493367884308099747e-03 -2.209152579307556152e-01 1.849845647811889648e-01 1.260429713875055313e-02 -1.442181766033172607e-01 -8.316650241613388062e-02 -1.649783849716186523e-01 1.035550311207771301e-01 -1.254353672266006470e-01 1.681040078401565552e-01 -1.479403674602508545e-01 -4.825028032064437866e-02 2.253521978855133057e-01 1.669428944587707520e-01 2.675002813339233398e-01 4.411659538745880127e-01 -3.529212176799774170e-01
-1.126160100102424622e-01 -1.104405671358108521e-01 1.113818809390068054e-01 -5.049343407154083252e-02 1.746154129505157471e-01 -2.371956259012222290e-01 -1.780838966369628906e-01 -7.522193342447280884e-02 -5.878634005784988403e-02 1.614872664213180542e-01 -3.320800140500068665e-02 9.235722571611404419e-02 2.834682166576385498e-01 -1.698485165834426880e-01 3.710382282733917236e-01 -1.962284147739410400e-01 -7.693451642990112305e-02 2.587581574916839600e-01 8.517924696207046509e-02 1.912763118743896484e-01 2.067683041095733643e-01 -1.097978278994560242e-01 -2.283887267112731934e-01 -1.860376149415969849e-01 1.655643135309219360e-01 -1.164062619209289551e-01 -3.106801211833953857e-01 1.934351176023483276e-01 1.741287261247634888e-01 1.056474298238754272e-01 1.787808388471603394e-01 6.966540962457656860e-02
-1.662415564060211182e-01 9.100928902626037598e-02 1.905381679534912109e-01 -1.865982711315155029e-01 7.724311202764511108e-02 -1.720662713050842285e-01 -7.356851547956466675e-02 1.347967982292175293e-01 4.457546398043632507e-02 -1.723508834838867188e-01 -7.314130663871765137e-02 1.360779851675033569e-01 3.853984177112579346e-02 -3.533102571964263916e-01 3.077393770217895508e-01 5.568167939782142639e-02 -1.250789910554885864e-01 -7.624719291925430298e-02 7.280745357275009155e-02 2.719930559396743774e-02 5.940061435103416443e-02 3.571293503046035767e-02 1.157815679907798767e-01 -1.040943339467048645e-01 7.385471463203430176e-02 8.004135638475418091e-02 -4.854145646095275879e-01 2.181819453835487366e-02 -2.589215338230133057e-01 -2.254034578800201416e-01 1.466607600450515747e-01 -3.320553302764892578e-01
1.581159606575965881e-02 2.411182969808578491e-01 -8.168169111013412476e-02 -2.586204558610916138e-02 4.434846714138984680e-02 -1.446383353322744370e-02 -1.462513059377670288e-01 -9.968975186347961426e-02 -2.598853409290313721e-01 -1.090845316648483276e-01 -1.440364271402359009e-01 1.431468278169631958e-01 2.699700929224491119e-02 -1.555186659097671509e-01 2.063839137554168701e-01 2.245771586894989014e-01 -3.283677399158477783e-01 6.380444020032882690e-02 3.593632280826568604e-01 3.919503465294837952e-02 -5.831620097160339355e-02 -2.423234730958938599e-01 -7.128806784749031067e-03 -2.736880183219909668e-01 4.476390779018402100e-01 1.344062387943267822e-01 -5.291284620761871338e-02 8.649554103612899780e-02 1.245663091540336609e-01 1.267922818660736084e-01 3.023807425051927567e-03 -1.488796025514602661e-01
-1.821660399436950684e-01 9.129165112972259521e-02 9.949607774615287781e-03 -6.354591250419616699e-02 -6.537718325853347778e-02 1.562866754829883575e-02 -1.400182694196701050e-01 5.395925790071487427e-02 5.620417743921279907e-02 5.584304220974445343e-03 -1.576946228742599487e-01 2.326979637145996094e-01 3.714261949062347412e-01 -2.505002170801162720e-02 1.537833660840988159e-01 -4.465143661946058273e-03 -1.697474569082260132e-01 -2.541698887944221497e-02 -7.760185003280639648e-02 9.206492453813552856e-02 1.635025441646575928e-01 -2.329138964414596558e-01 1.530876476317644119e-02 8.483020216226577759e-02 3.312722444534301758e-01 2.796310484409332275e-01 2.453836351633071899e-01 1.892099678516387939e-01 1.332941232249140739e-03 -2.059385366737842560e-02 6.135414913296699524e-02 -5.121909379959106445e-01
3.284971117973327637e-01 2.071866691112518311e-01 3.633637726306915283e-01 8.942920248955488205e-04 -2.706852257251739502e-01 -8.542466163635253906e-02 -5.292708426713943481e-02 -1.902306824922561646e-02 1.309520453214645386e-01 5.520569905638694763e-02 -1.762248873710632324e-01 3.036592304706573486e-01 2.157585322856903076e-01 1.029921323060989380e-01 3.332655131816864014e-01 1.789560541510581970e-03 -1.455834507942199707e-01 -7.868932187557220459e-02 4.973089788109064102e-03 1.401519626379013062e-01 -1.282459348440170288e-01 -8.952561020851135254e-02 6.932118907570838928e-03 -2.687658965587615967e-01 1.170163899660110474e-01 -1.400217860937118530e-01 -2.344427704811096191e-01 9.584909304976463318e-03 -1.790262013673782349e-01 2.351339935557916760e-04 5.119800195097923279e-02 -2.342754751443862915e-01
9.232901036739349365e-02 -1.815370321273803711e-01 -2.703818678855895996e-01 -8.084644377231597900e-02 -1.474290043115615845e-01 -1.678725481033325195e-01 -4.899642467498779297e-01 -3.531133756041526794e-02 -9.232042729854583740e-02 -2.133860141038894653e-01 2.032686956226825714e-02 1.658280640840530396e-01 3.609121441841125488e-01 -9.908082336187362671e-02 -5.940421670675277710e-02 -4.431348666548728943e-02 -3.124264441430568695e-02 -1.680351048707962036e-01 3.712688386440277100e-02 -1.062263995409011841e-01 1.812884807586669922e-01 1.091671455651521683e-02 -4.482595250010490417e-02 2.394799143075942993e-02 2.060382515192031860e-01 -8.284718543291091919e-02 -2.572515308856964111e-01 1.046879738569259644e-01 -1.570531576871871948e-01 1.840081810951232910e-01 -1.449544280767440796e-01 -2.769138216972351074e-01
-6.198019254952669144e-04 -6.283698976039886475e-02 1.963411718606948853e-01 3.953085839748382568e-01 1.223707646131515503e-01 -2.372527122497558594e-01 -7.661224901676177979e-02 7.492292672395706177e-02 7.352606952190399170e-02 -1.455987393856048584e-01 5.131917074322700500e-02 1.821813285350799561e-01 3.862866461277008057e-01 1.823036968708038330e-01 3.000756800174713135e-01 1.486139893531799316e-01 -3.063303828239440918e-01 -1.339128613471984863e-01 -4.645545035600662231e-02 9.534643590450286865e-02 1.545046120882034302e-01 1.128823682665824890e-01 -8.613136410713195801e-02 -3.357248902320861816e-01 1.430854201316833496e-01 -5.250936374068260193e-02 -5.736755556426942348e-04 1.802691370248794556e-01 7.299095392227172852e-02 -3.572799265384674072e-02 -1.079350188374519348e-01 -8.790720254182815552e-02
2.575856819748878479e-02 1.498990356922149658e-01 1.525423973798751831e-01 -2.331872284412384033e-02 -3.449235856533050537e-01 -9.789972007274627686e-02 -1.738414913415908813e-01 -5.932505242526531219e-03 -2.505620419979095459e-01 -1.744318604469299316e-01 -1.392105817794799805e-01 2.669553160667419434e-01 3.471582233905792236e-01 2.089815773069858551e-02 2.095033973455429077e-01 -2.294111624360084534e-02 -1.869106143712997437e-01 -5.490227043628692627e-02 -8.971398323774337769e-02 1.814437657594680786e-01 -1.541801542043685913e-01 -1.118021756410598755e-01 -3.174834251403808594e-01 -9.046439081430435181e-03 1.578427553176879883e-01 1.725344210863113403e-01 -1.628482788801193237e-01 -2.261701375246047974e-01 6.390631198883056641e-02 4.437779262661933899e-02 -1.089926362037658691e-01 -2.804611027240753174e-01
2.183034420013427734e-01 1.170040518045425415e-01 3.397776782512664795e-01 5.932370945811271667e-02 -2.441528066992759705e-02 -2.720310986042022705e-01 -4.299016892910003662e-01 -5.871526896953582764e-02 1.408055573701858521e-01 -5.234333872795104980e-02 -2.226889133453369141e-01 2.761171162128448486e-01 1.188321039080619812e-03 -1.403851509094238281e-01 3.760406002402305603e-02 2.884125802665948868e-03 -5.167421419173479080e-03 -7.577427476644515991e-02 4.989305511116981506e-02 -6.740519404411315918e-02 9.658986330032348633e-02 -3.485047444701194763e-02 -1.560112982988357544e-01 4.206856340169906616e-02 1.928377151489257812e-01 4.517750069499015808e-02 -4.253911077976226807e-01 -5.516372621059417725e-02 1.013909503817558289e-01 -1.810768842697143555e-01 -2.024283446371555328e-02 -2.667121291160583496e-01
7.301651686429977417e-02 -2.083403058350086212e-02 -8.692351728677749634e-02 3.702032864093780518e-01 8.046060055494308472e-02 1.142251715064048767e-01 -1.444842964410781860e-01 -1.383582055568695068e-01 1.132488772273063660e-01 1.860857605934143066e-01 -5.676386132836341858e-02 2.470645308494567871e-01 1.197416707873344421e-01 -3.178154826164245605e-01 2.840174436569213867e-01 2.953641302883625031e-02 -1.192142367362976074e-01 1.452353447675704956e-01 1.319131255149841309e-01 2.751412093639373779e-01 1.255154758691787720e-01 -7.134652137756347656e-02 -1.745415031909942627e-01 6.720151752233505249e-02 1.227771043777465820e-01 -4.644950479269027710e-02 -1.330402493476867676e-01 1.907397061586380005e-01 -8.483151346445083618e-02 2.145395576953887939e-01 -3.825388476252555847e-02 -4.138292968273162842e-01
-6.703437119722366333e-02 -2.307488024234771729e-02 2.127704322338104248e-01 -1.445312798023223877e-01 -2.183721400797367096e-02 2.686001062393188477e-01 -2.825345396995544434e-01 3.882227838039398193e-02 -2.308695018291473389e-01 8.916579186916351318e-02 -1.476408690214157104e-01 9.982966817915439606e-03 2.164818644523620605e-01 -4.152809083461761475e-02 2.182837426662445068e-01 -1.196886375546455383e-01 -3.187778890132904053e-01 2.305884659290313721e-02 5.377037078142166138e-02 -2.475802153348922729e-01 2.229432165622711182e-01 1.675331220030784607e-02 1.330660432577133179e-01 -8.255425095558166504e-02 3.015594184398651123e-01 -2.205241471529006958e-01 -8.948715031147003174e-02 5.728174000978469849e-02 7.615827769041061401e-02 -2.860430181026458740e-01 -1.801616549491882324e-01 -2.633725702762603760e-01
3.457466363906860352e-01 1.289745885878801346e-02 1.623589843511581421e-01 1.851532608270645142e-01 1.910412907600402832e-01 2.995619177818298340e-02 -1.583884507417678833e-01 -1.123102456331253052e-01 2.740287184715270996e-01 2.230102121829986572e-01 6.484546512365341187e-02 2.095200419425964355e-01 2.565353512763977051e-01 -6.798789650201797485e-02 2.116114646196365356e-01 -2.801333665847778320e-01 -1.112268958240747452e-02 4.464703425765037537e-02 -7.090842723846435547e-02 6.134064495563507080e-02 -6.292745471000671387e-02 -2.252977043390274048e-01 -9.861785918474197388e-02 -2.246439224109053612e-03 1.488509625196456909e-01 4.148312658071517944e-02 -2.255783081054687500e-01 1.181289777159690857e-01 -5.370376631617546082e-02 -8.224274218082427979e-02 4.569448903203010559e-02 -4.495883882045745850e-01
1.830681115388870239e-01 -2.049602419137954712e-01 -2.261386215686798096e-01 -1.090202704071998596e-01 3.489641100168228149e-02 -3.271123170852661133e-01 -1.894329190254211426e-01 -1.713263690471649170e-01 -1.120692640542984009e-01 -6.252065300941467285e-02 1.732902377843856812e-01 3.895869851112365723e-02 4.150703251361846924e-01 -1.140182316303253174e-01 7.039652764797210693e-02 9.335965663194656372e-02 -1.841827929019927979e-01 -2.655299380421638489e-02 1.618264317512512207e-01 8.622679859399795532e-02 -1.820149123668670654e-01 -2.816161513328552246e-02 -1.974477618932723999e-01 -8.224827796220779419e-02 2.801979184150695801e-01 -2.667567729949951172e-01 -6.869659759104251862e-03 -9.573039412498474121e-02 -2.516938745975494385e-01 7.750634686090052128e-04 -2.916737832129001617e-02 -2.646090090274810791e-01
2.060328722000122070e-01 6.419529020786285400e-02 -1.252429559826850891e-02 2.560179121792316437e-02 -4.242707788944244385e-02 -1.426051557064056396e-01 -8.191472291946411133e-02 -5.487238988280296326e-02 1.350767314434051514e-01 -6.555594503879547119e-02 -1.479878872632980347e-01 3.802875280380249023e-01 -6.198916956782341003e-02 -2.260076999664306641e-01 2.914253771305084229e-01 -2.437936663627624512e-01 -3.849098384380340576e-01 -4.074194654822349548e-02 1.822244673967361450e-01 -1.877199262380599976e-01 1.160608902573585510e-01 -1.101456731557846069e-01 4.076508805155754089e-02 -5.366554111242294312e-02 1.357752550393342972e-02 -5.784846097230911255e-02 6.031893193721771240e-02 8.060117810964584351e-02 -1.950067430734634399e-01 9.808368235826492310e-02 2.097645588219165802e-02 -4.714373946189880371e-01
1.666330546140670776e-01 -3.666828870773315430e-01 -1.564162373542785645e-01 1.478738933801651001e-01 4.464536532759666443e-02 -4.471128880977630615e-01 -1.409772783517837524e-01 -3.650012314319610596e-01 1.218595579266548157e-01 -7.589631527662277222e-02 5.620429664850234985e-02 -9.483920410275459290e-03 1.439133584499359131e-01 -1.570239067077636719e-01 6.506344676017761230e-02 -1.693200469017028809e-01 -2.029648125171661377e-01 8.344426006078720093e-02 -1.164832562208175659e-01 -1.376125514507293701e-01 -2.742718718945980072e-02 -2.211922407150268555e-01 -1.155823841691017151e-01 3.499425202608108521e-02 2.228606939315795898e-01 3.706084191799163818e-02 9.563376754522323608e-02 3.584884107112884521e-02 4.307700693607330322e-02 7.440285384654998779e-02 6.067917495965957642e-02 -3.418214321136474609e-01
8.832504600286483765e-02 -1.223710700869560242e-01 -1.100908443331718445e-01 3.526218831539154053e-01 -1.588056683540344238e-01 9.879107028245925903e-02 -1.372146457433700562e-01 -2.755560725927352905e-02 1.757675111293792725e-01 1.327921599149703979e-01 1.224064151756465435e-03 2.368931770324707031e-01 2.842774093151092529e-01 -1.479596495628356934e-01 2.616059184074401855e-01 -5.352607369422912598e-02 -1.530255526304244995e-01 9.538242965936660767e-02 1.216743960976600647e-01 1.850944459438323975e-01 8.647274225950241089e-02 -3.270082473754882812e-01 -2.374671548604965210e-01 2.631808072328567505e-02 1.880045533180236816e-01 -6.163462996482849121e-02 -1.617660559713840485e-02 1.446725279092788696e-01 4.566656053066253662e-02 2.518657743930816650e-01 -1.890534907579421997e-02 -3.581192791461944580e-01
8.219077438116073608e-02 6.580855697393417358e-02 8.712473511695861816e-02 -2.146231830120086670e-01 5.960862711071968079e-02 -3.039963841438293457e-01 -2.667832970619201660e-01 -1.339434236288070679e-01 -1.276049911975860596e-01 7.183975726366043091e-02 1.377380546182394028e-02 2.401671111583709717e-01 -1.227640453726053238e-02 -2.263095080852508545e-01 -1.760641038417816162e-01 7.374145835638046265e-02 -3.237644135951995850e-01 -2.133925408124923706e-01 -1.615503281354904175e-01 -1.789591610431671143e-01 1.094436049461364746e-01 -1.919197291135787964e-01 -1.939833909273147583e-01 -2.170927822589874268e-01 1.542587578296661377e-01 -9.966000914573669434e-02 -3.178950250148773193e-01 -2.743346057832241058e-02 -2.085087746381759644e-01 -4.159206524491310120e-02 1.419638991355895996e-01 -2.002747058868408203e-01
1.412882804870605469e-01 -1.794235408306121826e-01 -1.742229610681533813e-02 2.805117666721343994e-01 3.112373501062393188e-02 -1.812886074185371399e-02 -2.799006700515747070e-01 -4.207281768321990967e-02 3.714319318532943726e-02 -2.811060100793838501e-02 1.845342107117176056e-02 2.738659977912902832e-01 -1.752495914697647095e-01 -2.217739373445510864e-01 1.958494186401367188e-01 -1.742797642946243286e-01 -2.878989875316619873e-01 -2.484029829502105713e-01 3.580551967024803162e-02 -1.224726811051368713e-01 2.194928973913192749e-01 -2.463697642087936401e-01 1.416835486888885498e-01 1.665953360497951508e-02 6.444474309682846069e-02 1.112205907702445984e-01 -6.462495774030685425e-02 1.348308771848678589e-01 -3.009596765041351318e-01 -5.268456786870956421e-02 1.762931644916534424e-01 -3.284724056720733643e-01
3.191668689250946045e-01 -5.080745369195938110e-02 2.954733073711395264e-01 3.246199786663055420e-01 -1.118811890482902527e-01 -5.968657135963439941e-02 -2.321740835905075073e-01 -1.283024996519088745e-01 1.263945400714874268e-01 2.128945887088775635e-01 -1.808724254369735718e-01 4.583198577165603638e-02 3.724566996097564697e-01 -1.092343870550394058e-02 2.082926630973815918e-01 6.480637192726135254e-02 -3.428052961826324463e-01 1.678507775068283081e-02 -1.446703262627124786e-02 -2.749671693891286850e-03 -2.056427299976348877e-02 -2.081297338008880615e-01 4.437908530235290527e-02 -1.270487308502197266e-01 2.046620249748229980e-01 -1.885549873113632202e-01 -1.632205098867416382e-01 -8.304246515035629272e-02 -3.631610050797462463e-02 1.702755540609359741e-01 5.973222106695175171e-02 9.568307548761367798e-02
3.723305463790893555e-01 -4.807118326425552368e-02 1.907733231782913208e-01 -1.344217211008071899e-01 -3.437878936529159546e-02 -9.181937575340270996e-02 -2.605621144175529480e-02 1.741047352552413940e-01 1.714935004711151123e-01 -2.298272103071212769e-01 -1.040836647152900696e-01 7.431606948375701904e-02 2.415565550327301025e-01 -1.077546086162328720e-02 1.960241943597793579e-01 5.058402195572853088e-02 -1.810195893049240112e-01 8.878633379936218262e-03 9.582696110010147095e-02 3.530587255954742432e-01 1.733289957046508789e-01 3.594311326742172241e-02 -1.663486659526824951e-01 -1.423259228467941284e-01 9.777228534221649170e-02 -2.862005233764648438e-01 -4.174791276454925537e-02 2.349506914615631104e-01 -6.916720420122146606e-02 1.322259902954101562e-01 8.336219191551208496e-02 -3.773316144943237305e-01
1.858859509229660034e-01 -1.257284581661224365e-01 -4.531489685177803040e-04 1.732030659914016724e-01 2.030007839202880859e-01 -3.424393236637115479e-01 -3.483594954013824463e-02 1.950414851307868958e-02 2.425896376371383667e-02 1.406855136156082153e-01 -4.885402917861938477e-01 8.060276508331298828e-02 9.771025180816650391e-02 -8.485302329063415527e-02 3.440149128437042236e-01 -2.517511695623397827e-02 -1.140884403139352798e-02 -2.190074138343334198e-02 1.990528851747512817e-01 -3.243568837642669678e-01 7.601095363497734070e-03 1.165015064179897308e-02 -5.085146054625511169e-02 9.781213104724884033e-02 1.018709167838096619e-01 9.344529360532760620e-02 -1.243324875831604004e-01 2.337953001260757446e-01 1.328813377767801285e-02 -1.013918407261371613e-02 -1.633530259132385254e-01 -2.903735041618347168e-01
8.289512246847152710e-02 1.014138385653495789e-01 6.157851312309503555e-03 6.212144345045089722e-02 9.009114652872085571e-02 -1.767065748572349548e-02 -7.272082567214965820e-02 -2.733937501907348633e-01 2.228389680385589600e-01 1.835059970617294312e-01 -4.643217474222183228e-02 2.048148065805435181e-01 1.544173955917358398e-01 -4.318707287311553955e-01 2.764015197753906250e-01 2.489423751831054688e-02 -9.965256601572036743e-02 9.398236125707626343e-02 4.868883639574050903e-02 -1.776561886072158813e-01 1.835345029830932617e-01 -4.299660772085189819e-02 -1.787977218627929688e-01 -4.628421366214752197e-02 8.801396936178207397e-02 -1.939204782247543335e-01 4.292114824056625366e-02 1.972689181566238403e-01 -2.257686108350753784e-01 4.077038913965225220e-02 -6.876751780509948730e-02 -4.581076800823211670e-01
-1.107086688280105591e-01 -2.220441959798336029e-02 2.315413355827331543e-01 8.162898570299148560e-02 3.963226079940795898e-02 -5.200969427824020386e-02 -6.052438542246818542e-02 -3.274354338645935059e-01 -6.406972557306289673e-02 -5.800106003880500793e-02 -5.053562670946121216e-02 3.295336365699768066e-01 3.225392401218414307e-01 3.006738424301147461e-01 1.119719967246055603e-01 2.475126534700393677e-01 -3.920399248600006104e-01 -1.620241999626159668e-01 5.348787829279899597e-02 1.653216197155416012e-03 2.931354045867919922e-01 2.085508592426776886e-02 -3.090112935751676559e-03 6.544033437967300415e-02 8.022828400135040283e-02 -9.568808972835540771e-02 -1.308879349380731583e-02 9.777548909187316895e-02 -8.777685463428497314e-03 1.150037441402673721e-02 -1.699727028608322144e-01 -3.115780353546142578e-01
3.483280539512634277e-01 4.501630365848541260e-02 1.076190825551748276e-02 1.753375828266143799e-01 -9.448184072971343994e-02 -2.957897186279296875e-01 -6.574086844921112061e-02 3.195573517587035894e-04 1.785340160131454468e-01 2.242282964289188385e-02 -3.396188318729400635e-01 1.189683228731155396e-01 2.081297934055328369e-01 2.284709177911281586e-02 2.677423693239688873e-02 -5.233486741781234741e-02 -1.681042760610580444e-01 1.929154247045516968e-01 2.295373082160949707e-01 -1.879987120628356934e-01 -5.934784561395645142e-02 6.844152510166168213e-02 3.435081988573074341e-02 -2.095544338226318359e-02 2.615153491497039795e-01 -5.268450826406478882e-02 7.104187458753585815e-02 6.564632058143615723e-02 -2.437970489263534546e-01 -4.086980968713760376e-02 -1.107633486390113831e-01 -4.675939977169036865e-01
-3.329446911811828613e-01 -2.268446832895278931e-01 -1.427741050720214844e-01 8.938399143517017365e-03 1.369655579328536987e-01 -7.746190577745437622e-02 -6.850299984216690063e-02 -4.615739360451698303e-02 9.419347345829010010e-02 -1.544896066188812256e-01 -1.039537414908409119e-01 2.232170403003692627e-01 1.950738579034805298e-01 -5.759325996041297913e-02 1.831957399845123291e-01 -2.599103450775146484e-01 -3.096309304237365723e-01 2.624479830265045166e-01 2.359971776604652405e-02 3.023393265902996063e-02 -2.480396926403045654e-01 7.314329594373703003e-02 1.566668227314949036e-02 -2.648150622844696045e-01 4.280456900596618652e-02 -1.773181408643722534e-01 -3.059243559837341309e-01 -7.321509718894958496e-02 -2.139156311750411987e-01 -1.424265373498201370e-02 1.315248161554336548e-01 -2.254604995250701904e-01
-6.183750554919242859e-02 -2.001439332962036133e-01 3.773910179734230042e-02 -2.110296338796615601e-01 -1.835587024688720703e-01 -2.383913099765777588e-01 -2.183256596326828003e-01 2.610239386558532715e-01 -1.212011873722076416e-01 9.407432377338409424e-02 1.035139709711074829e-01 1.675772070884704590e-01 2.143840864300727844e-02 -1.929945945739746094e-01 1.005822122097015381e-01 2.349696010351181030e-01 -3.871166706085205078e-01 -2.827034331858158112e-02 1.787145584821701050e-01 -4.933593422174453735e-02 -2.477905452251434326e-01 9.860696271061897278e-03 7.186436094343662262e-03 -2.326074093580245972e-01 1.096228286623954773e-01 -1.273170113563537598e-01 -3.318034708499908447e-01 -4.537061974406242371e-02 -3.270583227276802063e-02 1.194000095129013062e-01 -1.834347285330295563e-02 -2.858984470367431641e-01
2.061997503042221069e-01 -1.248116493225097656e-01 -5.208008736371994019e-02 -1.145593225955963135e-01 5.691405967809259892e-04 1.180370226502418518e-01 -1.464425474405288696e-01 -2.881997823715209961e-01 1.744272559881210327e-01 1.055165454745292664e-01 -2.805773615837097168e-01 3.242965042591094971e-01 4.245457947254180908e-01 1.951324343681335449e-01 2.467931956052780151e-01 -1.536890566349029541e-01 3.286822885274887085e-02 -9.244332462549209595e-02 1.580694466829299927e-01 1.264887750148773193e-01 1.984055191278457642e-01 -3.219194337725639343e-02 -1.160340607166290283e-01 5.218602716922760010e-02 2.524962127208709717e-01 -8.493468165397644043e-02 -3.011683374643325806e-02 -8.512344956398010254e-02 -3.878927975893020630e-02 8.159022033214569092e-02 3.628830611705780029e-02 -2.890279591083526611e-01
7.202954590320587158e-02 -2.652568975463509560e-03 -7.244379259645938873e-03 2.991566061973571777e-01 3.885226324200630188e-02 1.238057985901832581e-01 -1.765536516904830933e-01 -4.271354898810386658e-02 1.999021768569946289e-01 1.078502833843231201e-01 2.418154850602149963e-02 2.859858870506286621e-01 1.816438436508178711e-01 -2.475093901157379150e-01 3.048786818981170654e-01 -1.417763233184814453e-01 -1.471428722143173218e-01 -3.958499431610107422e-02 1.726604104042053223e-01 1.582415997982025146e-01 7.315964996814727783e-02 -1.953937560319900513e-01 -2.967157959938049316e-01 -9.510852396488189697e-03 6.949387490749359131e-02 4.133673384785652161e-02 -8.111322671175003052e-02 2.863222062587738037e-01 1.132729053497314453e-01 1.912406831979751587e-01 -4.459870234131813049e-02 -3.974040448665618896e-01
2.046080827713012695e-01 -2.201387099921703339e-02 1.449994742870330811e-01 -2.748571150004863739e-02 -1.434486359357833862e-01 -1.296666115522384644e-01 -5.400874018669128418e-01 1.473903059959411621e-01 -6.280942261219024658e-02 -8.293146640062332153e-02 -1.954493969678878784e-01 1.501904428005218506e-01 1.545254588127136230e-01 1.737695485353469849e-01 3.289675712585449219e-02 -2.171384245157241821e-01 -2.252889573574066162e-01 7.312575727701187134e-02 1.160285249352455139e-01 2.345933467149734497e-01 -1.016368567943572998e-01 -7.197851687669754028e-02 7.443780452013015747e-02 -6.226088106632232666e-02 2.802967131137847900e-01 1.242107972502708435e-01 -2.539605498313903809e-01 1.764142420142889023e-03 1.186198294162750244e-01 -7.806250452995300293e-02 2.541769109666347504e-02 -2.869566082954406738e-01
8.878909796476364136e-02 -2.183026671409606934e-01 7.001881953328847885e-03 6.016794964671134949e-02 1.485671997070312500e-01 -5.393614619970321655e-02 4.945471510291099548e-02 -4.680967703461647034e-02 -5.603626742959022522e-02 1.995637081563472748e-02 3.981251642107963562e-02 -1.632242053747177124e-01 2.415280193090438843e-01 -1.412158161401748657e-01 3.260589838027954102e-01 5.811685696244239807e-02 -5.251802206039428711e-01 -1.439410001039505005e-01 6.449846923351287842e-02 -5.431734770536422729e-02 1.615669280290603638e-01 6.306754797697067261e-02 -1.256725788116455078e-01 2.061562091112136841e-01 2.143631726503372192e-01 2.065591067075729370e-01 -3.787652552127838135e-01 -9.686698019504547119e-02 -1.140583977103233337e-01 4.026922583580017090e-02 1.435435414314270020e-01 -1.507257819175720215e-01
1.537059396505355835e-01 -2.906667441129684448e-02 -1.882915347814559937e-01 8.809384703636169434e-02 -1.468402892351150513e-01 -1.732715964317321777e-02 1.625290699303150177e-02 -3.036406636238098145e-01 1.362839788198471069e-01 1.763700693845748901e-01 -2.610498368740081787e-01 1.020991206169128418e-01 3.241920769214630127e-01 -1.886944621801376343e-01 8.652376383543014526e-02 -2.351848036050796509e-01 -1.775628477334976196e-01 -1.999805718660354614e-01 6.277518812566995621e-03 1.564640104770660400e-01 2.824851572513580322e-01 -5.172454402782022953e-04 -6.970172375440597534e-02 -2.315534837543964386e-02 3.340853154659271240e-01 -5.660099908709526062e-02 3.682592138648033142e-02 1.100212484598159790e-01 -3.762171044945716858e-02 1.680846512317657471e-01 -3.002855926752090454e-02 -3.823024332523345947e-01
8.608744293451309204e-02 1.698240935802459717e-01 -5.039659515023231506e-02 1.714899539947509766e-01 8.832449093461036682e-03 -3.518379479646682739e-02 2.378640137612819672e-02 -3.299253061413764954e-02 1.932910084724426270e-02 1.248256266117095947e-01 -2.242753654718399048e-01 1.801567971706390381e-01 9.735438972711563110e-02 -2.521062791347503662e-01 4.295977354049682617e-01 -3.412343934178352356e-02 -1.435087472200393677e-01 1.503769606351852417e-01 7.045423239469528198e-02 4.371087625622749329e-02 1.900640726089477539e-01 -5.803569033741950989e-02 -8.785255253314971924e-03 -2.020061165094375610e-01 2.314308285713195801e-01 -1.347044203430414200e-02 4.107527062296867371e-02 2.442883849143981934e-01 -2.258673906326293945e-01 2.763115167617797852e-01 5.313603579998016357e-02 -4.422818124294281006e-01
7.674626540392637253e-03 -1.193944290280342102e-01 -1.208809614181518555e-01 -1.450439691543579102e-01 1.746667027473449707e-01 -9.869351238012313843e-02 -1.502146422863006592e-01 2.459592884406447411e-03 1.989418566226959229e-01 6.449700891971588135e-02 -1.043697148561477661e-01 1.369540244340896606e-01 7.837595790624618530e-02 -3.326287269592285156e-01 2.804723083972930908e-01 -1.519867777824401855e-02 -8.619263768196105957e-02 3.593142330646514893e-01 9.125205129384994507e-02 1.531687192618846893e-02 1.925300210714340210e-01 -2.510045468807220459e-01 -1.171753033995628357e-01 -2.771680429577827454e-02 3.035084307193756104e-01 -3.049471676349639893e-01 -3.432942032814025879e-01 1.500041037797927856e-01 2.054671198129653931e-02 1.279307007789611816e-01 1.160258948802947998e-01 5.262933298945426941e-02
4.906166344881057739e-02 -1.250220239162445068e-01 6.115763913840055466e-03 1.425263006240129471e-02 1.437615752220153809e-01 -5.477557331323623657e-02 -2.640534192323684692e-02 2.802851609885692596e-02 -2.323062419891357422e-01 -1.456756293773651123e-01 -4.722348600625991821e-02 2.613273561000823975e-01 4.124588966369628906e-01 1.379688829183578491e-01 -5.622426047921180725e-02 -2.854272350668907166e-02 -3.732177615165710449e-01 6.571348756551742554e-02 1.299904137849807739e-01 -2.520008981227874756e-01 -1.251353174448013306e-01 -5.864350823685526848e-04 -1.649449169635772705e-01 -9.731750190258026123e-02 -9.480269253253936768e-02 -3.374043107032775879e-02 -4.096159338951110840e-01 1.249579042196273804e-01 -5.161040648818016052e-02 1.754308938980102539e-01 1.659779399633407593e-01 -2.947300672531127930e-01
5.225367099046707153e-02 -2.024383470416069031e-02 1.914486289024353027e-01 4.814294576644897461e-01 5.647936370223760605e-03 1.323835104703903198e-01 8.735875040292739868e-02 -1.956774592399597168e-01 -3.644480556249618530e-02 -4.892102628946304321e-02 -8.519023656845092773e-02 -1.016392409801483154e-01 1.911475956439971924e-01 -1.117411032319068909e-01 2.645843625068664551e-01 -1.091610193252563477e-01 -1.862232983112335205e-01 -1.127735078334808350e-01 -3.626191988587379456e-02 1.210334524512290955e-02 -1.931346766650676727e-02 -1.263899356126785278e-01 -1.544757653027772903e-02 -3.592775762081146240e-01 2.762593328952789307e-01 -2.301023751497268677e-01 -2.202219814062118530e-01 -9.444320201873779297e-02 7.140065729618072510e-02 -1.408267468214035034e-01 -1.195812597870826721e-01 -3.037468194961547852e-01
-2.276046574115753174e-01 -4.882069677114486694e-02 -1.542140543460845947e-01 1.205777674913406372e-01 -2.808928191661834717e-01 -8.542382158339023590e-03 5.916827917098999023e-02 -1.935023069381713867e-01 -1.471782326698303223e-01 -2.821608074009418488e-02 3.238645493984222412e-01 8.648038655519485474e-02 2.643970549106597900e-01 2.948356792330741882e-02 3.956166803836822510e-01 1.528460830450057983e-01 -4.609183073043823242e-01 -1.331432312726974487e-01 -1.542997956275939941e-01 3.777896612882614136e-02 6.805495824664831161e-03 2.745699696242809296e-02 8.988551795482635498e-02 -8.095823228359222412e-02 1.488181799650192261e-01 -4.436264187097549438e-02 -5.825729668140411377e-02 6.690844148397445679e-02 1.254994142800569534e-02 -1.797149330377578735e-02 5.118718370795249939e-02 -3.101148307323455811e-01
-3.880560398101806641e-02 -3.222414255142211914e-01 -7.212679088115692139e-02 -5.188603326678276062e-02 2.273461520671844482e-01 1.842610687017440796e-01 9.659599512815475464e-02 -6.879171729087829590e-02 -1.477147340774536133e-01 8.018218725919723511e-02 -1.910636574029922485e-01 9.836057573556900024e-02 1.696333140134811401e-01 6.072416529059410095e-02 3.949507772922515869e-01 1.708460226655006409e-02 -3.842283487319946289e-01 -8.269696682691574097e-02 -1.314546465873718262e-01 -4.519556462764739990e-02 1.849871277809143066e-01 5.547286570072174072e-02 -1.001968532800674438e-01 1.319850683212280273e-01 1.954627782106399536e-01 1.270486414432525635e-01 -3.946646749973297119e-01 3.795110620558261871e-03 -1.560254395008087158e-01 5.038528516888618469e-02 -1.010853052139282227e-01 -1.952332556247711182e-01
1.843598037958145142e-01 1.106627359986305237e-01 6.855679210275411606e-03 -1.162222120910882950e-02 -1.090503334999084473e-01 -9.943556040525436401e-03 -1.844046860933303833e-01 -1.224762797355651855e-01 1.186732873320579529e-01 1.188156604766845703e-01 -8.920832723379135132e-02 3.352010250091552734e-01 2.231307625770568848e-01 -1.491665244102478027e-01 2.164036631584167480e-01 6.714803725481033325e-02 -1.433713361620903015e-02 -2.075637131929397583e-01 -1.225005686283111572e-01 2.014659941196441650e-01 1.121322363615036011e-01 -1.228867694735527039e-01 -8.886831253767013550e-02 -8.233072608709335327e-02 9.893811494112014771e-02 -8.159023523330688477e-02 -5.332790315151214600e-03 3.008413910865783691e-01 1.272698193788528442e-01 2.504231035709381104e-01 5.745864938944578171e-03 -5.417889356613159180e-01
1.484759747982025146e-01 1.896357834339141846e-01 1.182848289608955383e-01 -2.563746571540832520e-01 3.263150807470083237e-03 -6.582644581794738770e-02 -3.955684602260589600e-01 1.113764494657516479e-01 1.207693517208099365e-01 -1.507526040077209473e-01 -1.231256797909736633e-01 1.316697001457214355e-01 2.837545871734619141e-01 1.162854209542274475e-01 2.713595926761627197e-01 -1.348808705806732178e-01 -9.599310159683227539e-02 -1.135602314025163651e-02 -1.559815704822540283e-01 1.682515069842338562e-02 5.335106048732995987e-03 -2.297169566154479980e-01 -1.458458453416824341e-01 -1.121221259236335754e-01 -1.089450269937515259e-01 -5.026936158537864685e-02 -9.524067491292953491e-02 2.929234318435192108e-02 -2.949678897857666016e-01 -8.886145055294036865e-02 -1.016793996095657349e-01 -4.280315935611724854e-01
-1.994564533233642578e-01 -2.083917409181594849e-01 1.131474897265434265e-01 -4.594381025526672602e-04 3.418277204036712646e-01 1.322843134403228760e-01 -2.201647460460662842e-01 8.332094550132751465e-02 -1.204758808016777039e-01 1.929216831922531128e-01 5.844846740365028381e-02 2.620838582515716553e-02 3.161533474922180176e-01 -1.789442300796508789e-01 2.492516785860061646e-01 8.204013854265213013e-02 -2.601761221885681152e-01 1.119768247008323669e-01 -6.086375564336776733e-02 1.402050554752349854e-01 -5.725125223398208618e-02 -9.746820479631423950e-02 1.502912491559982300e-02 -3.001798689365386963e-01 4.198363795876502991e-02 -2.286249846220016479e-01 -6.038145720958709717e-02 1.113269627094268799e-01 -1.316869854927062988e-01 7.644887268543243408e-02 2.885761260986328125e-01 -2.726215422153472900e-01
7.476352155208587646e-02 -2.575757913291454315e-02 2.455872297286987305e-01 -8.442424982786178589e-02 -3.888719016686081886e-03 2.279758453369140625e-01 -3.828429579734802246e-01 2.407173514366149902e-01 -9.535089880228042603e-02 2.945430809631943703e-03 9.172464907169342041e-02 4.457132145762443542e-02 3.577972054481506348e-01 -2.381284534931182861e-01 2.956497073173522949e-01 -9.093777835369110107e-02 -1.372417360544204712e-01 2.605712413787841797e-01 7.589520514011383057e-02 -3.005973808467388153e-02 1.676067560911178589e-01 1.448106318712234497e-01 -2.020413987338542938e-03 1.547522097826004028e-01 2.137572616338729858e-01 1.080951914191246033e-01 -1.722085773944854736e-01 5.548273026943206787e-02 -8.680592477321624756e-02 -6.005465239286422729e-02 -7.968387752771377563e-02 -3.096592426300048828e-01
1.587200164794921875e-01 2.135959267616271973e-01 1.080698817968368530e-01 4.990337044000625610e-02 -2.054969817399978638e-01 -1.703084707260131836e-01 -1.062906929291784763e-03 4.806129261851310730e-02 7.756202481687068939e-03 -3.116905987262725830e-01 1.316600479185581207e-02 1.392901241779327393e-01 3.388496041297912598e-01 1.187294870615005493e-01 2.515093982219696045e-01 -1.541002392768859863e-01 -1.449168920516967773e-01 -2.245157957077026367e-01 9.668045490980148315e-02 6.248508393764495850e-02 -5.897561088204383850e-02 -6.507432460784912109e-02 8.599771559238433838e-02 -1.321991235017776489e-01 -5.166570656001567841e-03 -2.507926225662231445e-01 -7.264452427625656128e-02 1.186305582523345947e-01 3.883479908108711243e-02 -8.610591292381286621e-02 -7.601544260978698730e-03 -5.479648113250732422e-01
2.403367310762405396e-01 1.188393905758857727e-01 9.209171868860721588e-03 3.884792327880859375e-02 -1.537944525480270386e-01 -2.590298354625701904e-01 -2.788755297660827637e-01 -8.954105526208877563e-02 1.867620944976806641e-01 -5.081518366932868958e-02 -2.441378533840179443e-01 2.858214080333709717e-01 -1.124834343791007996e-01 -2.361311614513397217e-01 2.770140469074249268e-01 3.962853178381919861e-02 5.975235626101493835e-02 2.440383285284042358e-02 7.597586140036582947e-03 -1.660984009504318237e-01 2.328165769577026367e-01 -3.960056230425834656e-02 -2.886435687541961670e-01 -1.969766914844512939e-01 2.737947180867195129e-02 -7.702976465225219727e-02 -2.741938829421997070e-01 -1.122961193323135376e-02 8.439549058675765991e-02 -9.525964036583900452e-03 -5.256530642509460449e-02 -3.504840433597564697e-01
-1.403061598539352417e-01 -2.239932268857955933e-01 -7.829170674085617065e-02 1.800581365823745728e-01 8.752604015171527863e-03 -4.686640799045562744e-01 -2.103167623281478882e-01 1.568030267953872681e-01 -1.934711076319217682e-02 -1.556245386600494385e-01 -2.066207528114318848e-01 -8.059655874967575073e-02 9.881663322448730469e-02 -2.597997784614562988e-01 1.482109073549509048e-02 1.161370202898979187e-01 -1.410374194383621216e-01 5.673381313681602478e-02 1.980809308588504791e-02 -4.010513052344322205e-02 -2.281154990196228027e-01 1.763759106397628784e-01 -7.957579940557479858e-02 1.614798977971076965e-02 9.349700994789600372e-03 -1.485305577516555786e-01 -2.324220091104507446e-01 2.184931039810180664e-01 4.225516691803932190e-03 -7.578825578093528748e-03 5.598128214478492737e-02 -4.430936872959136963e-01
-4.153859987854957581e-02 -9.865605086088180542e-02 2.439253628253936768e-01 -6.146757677197456360e-02 9.059235453605651855e-02 2.703619301319122314e-01 -3.137362897396087646e-01 -8.797997981309890747e-02 -2.453983277082443237e-01 -5.815736949443817139e-02 -1.400234103202819824e-01 1.423688679933547974e-01 6.879780441522598267e-03 1.120068430900573730e-01 2.249020040035247803e-01 -7.285036146640777588e-02 -1.822562068700790405e-01 1.599809676408767700e-01 2.941415011882781982e-01 -7.676964253187179565e-02 2.358473688364028931e-01 5.434935539960861206e-02 -1.342121958732604980e-01 -9.860168397426605225e-02 2.279849946498870850e-01 -2.225642353296279907e-01 -1.840031743049621582e-01 -1.270965337753295898e-01 -7.180489599704742432e-02 1.128131672739982605e-01 -1.598338037729263306e-01 -3.651598989963531494e-01
2.913226187229156494e-01 3.312840685248374939e-02 2.895075380802154541e-01 -4.132321476936340332e-02 -7.326668500900268555e-02 -1.710981130599975586e-01 -4.608318954706192017e-02 8.673729002475738525e-02 9.659815579652786255e-02 -3.942610695958137512e-02 8.044952154159545898e-02 1.194379329681396484e-01 2.432794570922851562e-01 -3.271591290831565857e-02 3.273513615131378174e-01 -1.166917160153388977e-01 -5.248340964317321777e-01 7.729024440050125122e-02 -1.659682691097259521e-01 -1.014564037322998047e-01 1.577216386795043945e-01 -1.693430729210376740e-02 4.670843854546546936e-02 -1.714893728494644165e-01 6.369856651872396469e-03 -6.523133069276809692e-02 3.160858526825904846e-02 5.331150442361831665e-02 -2.535986006259918213e-01 -2.273376137018203735e-01 -8.222818374633789062e-02 -2.542790770530700684e-01
1.695982739329338074e-02 -3.439546376466751099e-02 -5.096849054098129272e-03 1.020026430487632751e-01 2.892962396144866943e-01 -3.525153696537017822e-01 -2.792891860008239746e-01 -2.633029520511627197e-01 9.189774841070175171e-02 -1.600738912820816040e-01 1.338123530149459839e-01 2.526274919509887695e-01 2.688740938901901245e-02 -1.345483511686325073e-01 4.734122194349765778e-03 1.288437843322753906e-01 -1.290312707424163818e-01 1.544333994388580322e-01 2.099178172647953033e-02 -7.157350331544876099e-02 -2.022308111190795898e-01 -9.418661892414093018e-02 -9.429988265037536621e-02 -1.105046942830085754e-01 2.066978365182876587e-01 1.585373133420944214e-01 3.389604389667510986e-02 1.021458804607391357e-01 1.621418595314025879e-01 -1.878744065761566162e-01 1.452108174562454224e-01 -4.500177502632141113e-01
2.151712477207183838e-01 -1.626971960067749023e-01 2.623901329934597015e-02 -1.147253513336181641e-01 -6.690095365047454834e-02 4.857123829424381256e-03 -2.859362959861755371e-01 2.958990335464477539e-01 -7.186211179941892624e-03 1.040833368897438049e-01 6.484513729810714722e-02 4.378804266452789307e-01 1.907551139593124390e-01 -2.690930068492889404e-01 2.088820934295654297e-02 5.003019701689481735e-03 -1.445194482803344727e-01 1.600158959627151489e-01 1.509567946195602417e-01 -8.700591512024402618e-03 -6.686488538980484009e-02 -4.133183136582374573e-02 -2.135594040155410767e-01 -2.497213333845138550e-01 3.278664648532867432e-01 5.251259356737136841e-02 -2.566878497600555420e-01 1.126285269856452942e-01 1.118244528770446777e-01 -1.449277848005294800e-01 1.327715218067169189e-01 3.075272077694535255e-03
-1.040333360433578491e-01 -1.864058822393417358e-01 -3.100658021867275238e-02 -9.324609488248825073e-02 2.371094077825546265e-01 -9.885951876640319824e-02 -1.224486380815505981e-01 -1.576849818229675293e-01 -1.467969268560409546e-01 3.739567101001739502e-02 -1.316815465688705444e-01 3.232170343399047852e-01 5.035762675106525421e-03 -3.585426509380340576e-01 2.462688088417053223e-01 1.928338035941123962e-02 -2.196135222911834717e-01 2.330602854490280151e-01 3.001700937747955322e-01 7.947442680597305298e-02 5.991440638899803162e-02 -9.244186803698539734e-03 -1.806110739707946777e-01 -1.597407609224319458e-01 1.771698445081710815e-01 -9.649894386529922485e-02 -2.054269760847091675e-01 3.644790649414062500e-01 -1.508295387029647827e-01 -6.683000177145004272e-02 -1.445320900529623032e-02 2.483242005109786987e-02
1.740506291389465332e-02 1.153535097837448120e-01 -1.888756826519966125e-02 -4.371829703450202942e-02 2.053991518914699554e-02 -1.609160602092742920e-01 -1.965635269880294800e-01 1.711359620094299316e-01 2.862339839339256287e-02 -2.201401144266128540e-01 -2.855168282985687256e-01 2.098971605300903320e-01 2.127185314893722534e-01 -1.793530583381652832e-01 5.711551755666732788e-02 -2.138345837593078613e-01 -4.042376279830932617e-01 -1.189852133393287659e-01 -6.783746927976608276e-02 -1.094581708312034607e-01 -1.385742127895355225e-01 8.760987967252731323e-02 1.492331648478284478e-04 -5.171944852918386459e-03 2.432325929403305054e-01 2.929238677024841309e-01 -2.891836166381835938e-01 1.144244894385337830e-01 9.823190420866012573e-02 -3.702802211046218872e-02 -2.912947535514831543e-01 -1.732248961925506592e-01
-3.835764899849891663e-02 7.351368665695190430e-02 1.408598572015762329e-01 -9.915469586849212646e-02 7.030393928289413452e-02 -3.578156828880310059e-01 5.499474331736564636e-02 1.987693905830383301e-01 5.094674229621887207e-02 2.490149289369583130e-01 3.231302648782730103e-02 1.280127465724945068e-01 8.094006776809692383e-02 -9.635253995656967163e-02 1.686730831861495972e-01 -3.286216557025909424e-01 -3.802144229412078857e-01 2.272955887019634247e-02 2.620486319065093994e-01 -1.310872882604598999e-01 6.584209203720092773e-02 3.371790423989295959e-02 -1.006295382976531982e-01 -8.528945036232471466e-03 3.868573904037475586e-01 4.734978452324867249e-02 -2.658671438694000244e-01 6.417416036128997803e-02 1.326555758714675903e-01 -5.465716123580932617e-02 3.122801892459392548e-02 -2.424067109823226929e-01
-8.888594806194305420e-02 -3.374770656228065491e-02 -1.193348783999681473e-02 -2.684202417731285095e-02 -5.405294150114059448e-02 2.370779067277908325e-01 9.844388812780380249e-03 -1.675073355436325073e-01 -1.559424996376037598e-01 -3.932912647724151611e-02 -2.307598888874053955e-01 -6.625275313854217529e-02 1.976177394390106201e-01 -1.778724640607833862e-01 9.216865152120590210e-02 -2.832939028739929199e-01 -4.324375391006469727e-01 -5.962882936000823975e-02 5.364565551280975342e-02 -1.017647534608840942e-01 2.118637114763259888e-01 -1.282289028167724609e-01 -1.626337617635726929e-01 1.758135706186294556e-01 6.780347973108291626e-02 5.619268491864204407e-02 -4.518454670906066895e-01 -1.001662686467170715e-01 -2.543762512505054474e-02 1.087101921439170837e-01 3.017078898847103119e-02 -3.194675743579864502e-01
-2.639805078506469727e-01 -1.255129724740982056e-01 -9.722622483968734741e-02 3.589428216218948364e-02 -1.124736443161964417e-01 -7.949312031269073486e-02 8.390635251998901367e-02 -1.824206411838531494e-01 -8.250528573989868164e-02 -1.332626938819885254e-01 2.065611481666564941e-01 1.420567482709884644e-01 3.975014090538024902e-01 8.502280712127685547e-02 3.683027923107147217e-01 2.379404604434967041e-01 -1.132750809192657471e-01 -1.633728891611099243e-01 -6.029479205608367920e-02 1.334182322025299072e-01 2.222947478294372559e-01 1.126745641231536865e-01 -6.910355295985937119e-03 -2.061838507652282715e-01 2.991942465305328369e-01 -1.223432049155235291e-01 6.651560310274362564e-03 -1.873032771982252598e-03 -6.114861369132995605e-02 7.256492041051387787e-03 9.454642981290817261e-02 -3.416551053524017334e-01
-5.223767831921577454e-02 -1.711575239896774292e-01 -1.443472504615783691e-02 -2.005113065242767334e-01 -1.084257885813713074e-01 -3.020101785659790039e-01 -1.355811357498168945e-01 2.423063293099403381e-02 2.494692988693714142e-02 -2.515343129634857178e-01 1.706304103136062622e-01 2.345513105392456055e-01 -4.018980637192726135e-02 -1.263992637395858765e-01 -8.473648875951766968e-02 -5.630647018551826477e-02 -2.642364799976348877e-01 -2.711650682613253593e-03 3.919338434934616089e-02 -1.482266336679458618e-01 -6.001763045787811279e-02 1.002267673611640930e-01 -1.712320744991302490e-01 -1.693906486034393311e-01 2.423611134290695190e-01 -2.443788349628448486e-01 -1.683024317026138306e-01 -2.904582396149635315e-02 -2.415123432874679565e-01 1.153767734649591148e-04 -6.787297129631042480e-02 -5.040860772132873535e-01
4.196445271372795105e-02 -6.063912808895111084e-02 1.522875577211380005e-01 1.773387342691421509e-01 1.092953011393547058e-01 -7.422060519456863403e-02 -4.146558046340942383e-02 1.950941514223814011e-03 -1.476603001356124878e-01 -1.054823920130729675e-01 2.413878962397575378e-02 -3.571483120322227478e-02 3.248929083347320557e-01 -4.322397708892822266e-02 6.752668321132659912e-02 -8.772782236337661743e-02 -3.248567581176757812e-01 8.251115679740905762e-02 2.443220466375350952e-01 -1.371390074491500854e-01 2.533901855349540710e-02 -1.122965961694717407e-01 -1.632170006632804871e-02 3.960428237915039062e-01 8.775407820940017700e-02 -1.220841184258460999e-01 -4.175764322280883789e-01 -8.089430630207061768e-03 2.422872930765151978e-01 6.781505048274993896e-02 -2.331057786941528320e-01 -3.006415963172912598e-01
-1.280133873224258423e-01 3.066281601786613464e-02 -5.771571397781372070e-02 3.711851239204406738e-01 1.229473575949668884e-01 5.329930782318115234e-02 -2.832803726196289062e-01 1.491529643535614014e-01 -1.437188982963562012e-01 2.436328381299972534e-01 1.434770226478576660e-01 -6.573209166526794434e-02 1.842169314622879028e-01 8.148692548274993896e-02 1.621700227260589600e-01 7.005006074905395508e-03 -3.907287418842315674e-01 1.021061912178993225e-01 1.231591030955314636e-01 -3.110576048493385315e-02 3.245784342288970947e-01 -1.910355240106582642e-01 5.743881687521934509e-02 -2.553651630878448486e-01 5.593976471573114395e-03 -2.446420788764953613e-01 -3.785782679915428162e-02 -2.276065386831760406e-02 -1.061133667826652527e-01 6.356626749038696289e-03 1.249411553144454956e-01 -2.663442194461822510e-01
-1.528804004192352295e-01 -1.329398751258850098e-01 2.942412793636322021e-01 -1.157775297760963440e-01 1.302044391632080078e-01 -5.995475128293037415e-02 -6.051199045032262802e-03 -3.678828477859497070e-01 -1.350068449974060059e-01 -2.284961193799972534e-02 2.242163754999637604e-02 1.609744876623153687e-01 2.978777587413787842e-01 1.203817874193191528e-01 2.314017713069915771e-01 9.072636812925338745e-02 -3.330183923244476318e-01 -2.067043334245681763e-01 5.218422785401344299e-02 -5.534797906875610352e-03 2.299926877021789551e-01 8.633149415254592896e-02 -4.391371086239814758e-02 3.704603761434555054e-02 2.475763708353042603e-01 2.585633657872676849e-02 -5.461966246366500854e-02 6.612452119588851929e-02 -5.999604240059852600e-02 -2.479572892189025879e-01 -2.645850777626037598e-01 -2.616227865219116211e-01
-1.505410075187683105e-01 -4.287762939929962158e-01 -1.780872605741024017e-02 -3.043170459568500519e-02 2.184514701366424561e-01 -1.395673770457506180e-02 -3.156525790691375732e-01 1.617261022329330444e-01 -1.016386449337005615e-01 8.516329526901245117e-02 9.919967502355575562e-02 2.913417220115661621e-01 3.194405436515808105e-01 -1.531113032251596451e-02 1.437677294015884399e-01 -5.053496360778808594e-02 -1.396591067314147949e-01 2.135664373636245728e-01 6.395877152681350708e-02 3.928329050540924072e-02 -1.263401061296463013e-01 -1.605838537216186523e-01 -6.031121686100959778e-02 2.035100013017654419e-02 1.377308461815118790e-02 -1.090623885393142700e-01 -1.787101030349731445e-01 -3.432578966021537781e-02 -3.304885923862457275e-01 1.232952177524566650e-01 1.782195121049880981e-01 -2.505950629711151123e-01
-1.498270034790039062e-01 -2.298584431409835815e-01 2.641888707876205444e-02 -2.557124570012092590e-02 -1.528859976679086685e-02 -1.368068009614944458e-01 -1.081761494278907776e-01 -6.683395802974700928e-02 -1.906477659940719604e-01 -2.194950357079505920e-03 -1.648485064506530762e-01 2.273847907781600952e-01 -1.629050970077514648e-01 1.425816584378480911e-02 4.951517656445503235e-02 -2.401408925652503967e-02 -4.604062438011169434e-01 5.084142461419105530e-02 2.947050333023071289e-02 -1.733416020870208740e-01 1.387723833322525024e-01 1.128796637058258057e-01 -1.076780706644058228e-01 6.072554364800453186e-02 2.040310055017471313e-01 -5.884166061878204346e-02 -4.716988205909729004e-01 1.748043149709701538e-01 -2.646343316882848740e-03 1.728557348251342773e-01 1.805987022817134857e-02 -3.494715690612792969e-01
2.507268786430358887e-01 -3.043012320995330811e-02 2.229243516921997070e-01 2.952692508697509766e-01 5.158655345439910889e-02 -1.608292944729328156e-02 -5.145134404301643372e-02 -1.062692552804946899e-01 2.160616815090179443e-01 2.233017385005950928e-01 -9.933672845363616943e-02 2.413678020238876343e-01 3.098733723163604736e-01 -1.579003036022186279e-01 1.565066874027252197e-01 -1.078169345855712891e-01 -9.414865076541900635e-02 -3.549494221806526184e-02 -1.721694022417068481e-01 4.222106933593750000e-02 -1.318773180246353149e-01 -2.848070263862609863e-01 2.580163627862930298e-02 7.129087299108505249e-02 1.580829173326492310e-01 3.267429023981094360e-02 -9.053941071033477783e-02 1.426753997802734375e-01 6.956890970468521118e-02 -1.566795557737350464e-01 5.761659890413284302e-02 -4.770768880844116211e-01
-3.063971363008022308e-02 -7.818578928709030151e-02 -2.336613647639751434e-02 2.533418834209442139e-01 -4.016199335455894470e-02 1.210438907146453857e-01 -2.519195973873138428e-01 5.590294953435659409e-03 1.185741126537322998e-01 1.824575066566467285e-01 -1.056005433201789856e-01 3.311583697795867920e-01 2.709817886352539062e-01 -1.669892817735671997e-01 2.011060267686843872e-01 -4.962608590722084045e-02 -9.828288108110427856e-02 2.518295496702194214e-02 7.112462073564529419e-02 3.427034318447113037e-01 3.087353520095348358e-02 -2.627379596233367920e-01 -1.638780087232589722e-01 8.229699917137622833e-03 1.822573244571685791e-01 7.576433569192886353e-02 -6.436093151569366455e-02 3.230629116296768188e-02 2.000687420368194580e-01 -1.335489563643932343e-02 -1.109995096921920776e-01 -4.579224586486816406e-01
-1.389550417661666870e-01 -6.244021467864513397e-03 3.306919932365417480e-01 7.139094173908233643e-02 -4.429651796817779541e-02 -2.560335099697113037e-01 -1.610186696052551270e-02 1.270857006311416626e-01 5.539369210600852966e-02 7.500138878822326660e-02 3.657996654510498047e-02 2.962226271629333496e-01 3.876646608114242554e-02 -3.331383690237998962e-02 2.884071767330169678e-01 -2.952144443988800049e-01 -4.279649853706359863e-01 -5.944466590881347656e-02 3.309663832187652588e-01 4.185088351368904114e-02 4.509766027331352234e-02 2.994767576456069946e-02 3.940910473465919495e-02 -6.705370545387268066e-02 3.916349411010742188e-01 -1.371172070503234863e-01 -1.137276962399482727e-01 -6.570051610469818115e-02 8.864840120077133179e-02 -1.986009441316127777e-02 6.517703086137771606e-02 -5.159571021795272827e-02
-4.289819858968257904e-03 7.708653062582015991e-02 -3.120333887636661530e-02 1.395897120237350464e-01 2.038168907165527344e-02 1.368768811225891113e-01 -2.602201998233795166e-01 -2.698538079857826233e-02 4.751050844788551331e-02 2.983552813529968262e-01 -2.568656206130981445e-01 4.019440412521362305e-01 1.023265197873115540e-01 -2.199466712772846222e-02 3.928053081035614014e-01 -2.789087295532226562e-01 -6.057598069310188293e-02 1.093245893716812134e-01 2.884460426867008209e-02 6.662531197071075439e-02 6.870777904987335205e-02 -1.023393049836158752e-01 -2.725332602858543396e-02 4.957471787929534912e-02 -3.092389926314353943e-02 -1.062221303582191467e-01 -1.877224445343017578e-01 5.278782546520233154e-02 -8.000838756561279297e-02 -1.347379982471466064e-01 -6.347069889307022095e-02 -4.538697600364685059e-01
-4.590374603867530823e-02 9.742711670696735382e-03 2.405660197837278247e-04 -5.442320927977561951e-02 -9.829193353652954102e-02 -5.628891289234161377e-02 -1.544343493878841400e-02 -8.731637895107269287e-02 -2.720939218997955322e-01 -9.167203307151794434e-02 -1.704448759555816650e-01 -1.636560261249542236e-01 3.958302736282348633e-01 -8.310756087303161621e-02 2.299471646547317505e-01 -9.433142095804214478e-02 -3.354774117469787598e-01 -7.512103766202926636e-02 1.390084922313690186e-01 -2.003195136785507202e-01 -2.318676561117172241e-02 -5.765619501471519470e-02 3.630504943430423737e-03 3.479454517364501953e-01 8.988861739635467529e-02 -1.500718295574188232e-01 -3.893730938434600830e-01 -1.123844906687736511e-01 -1.746712625026702881e-02 8.836330473423004150e-02 -1.858999580144882202e-01 -2.653521895408630371e-01
-1.191239804029464722e-01 -1.464950591325759888e-01 2.848509252071380615e-01 4.358845949172973633e-02 -7.226505875587463379e-02 1.350670009851455688e-01 4.396710917353630066e-02 -5.475924909114837646e-02 1.070783883333206177e-01 7.487234473228454590e-02 -2.556903958320617676e-01 -8.380345068871974945e-03 1.352420896291732788e-01 1.076640114188194275e-01 1.238045245409011841e-01 -1.822408735752105713e-01 -1.605472564697265625e-01 2.947061136364936829e-02 -8.035499602556228638e-02 -1.183740273118019104e-01 1.824481040239334106e-01 -3.580250442028045654e-01 -1.409241557121276855e-01 1.700619310140609741e-01 3.063590526580810547e-01 -1.434415280818939209e-01 -1.575685292482376099e-01 1.998507231473922729e-01 -2.450114339590072632e-01 -2.808116376399993896e-02 2.214623987674713135e-01 -3.815018236637115479e-01
1.184600666165351868e-01 -4.140588343143463135e-01 -1.032358631491661072e-01 -1.408724039793014526e-01 -1.403535157442092896e-01 -3.225184082984924316e-01 -1.990163326263427734e-01 -2.160675674676895142e-01 -1.399892866611480713e-01 -1.804796606302261353e-01 1.975116319954395294e-02 2.221784591674804688e-01 2.214719057083129883e-01 -2.530131936073303223e-01 1.043235883116722107e-01 1.553017050027847290e-01 4.907362535595893860e-02 1.153950989246368408e-01 3.596644103527069092e-02 5.743855237960815430e-02 -1.158629804849624634e-01 6.321039795875549316e-02 -2.061065882444381714e-01 -1.160168945789337158e-01 1.029061377048492432e-01 -9.583038836717605591e-02 -2.753525674343109131e-01 7.453040033578872681e-02 4.862128570675849915e-02 -5.025530606508255005e-02 1.025306358933448792e-01 -3.373328447341918945e-01
1.110266819596290588e-01 -2.265997827053070068e-01 -2.263138741254806519e-01 6.657089293003082275e-02 -7.590644806623458862e-02 -1.850918829441070557e-01 -2.895483076572418213e-01 -1.314567178487777710e-01 -4.832341149449348450e-02 -2.544006705284118652e-01 5.500647053122520447e-02 2.562298178672790527e-01 3.174580335617065430e-01 -2.145316451787948608e-02 -5.723342183046042919e-04 1.640681549906730652e-02 -6.434290856122970581e-02 -1.255366802215576172e-01 1.178185120224952698e-01 -2.179026603698730469e-02 -1.147556602954864502e-01 5.244016938377171755e-05 -9.000544250011444092e-02 -1.419595479965209961e-01 2.266063094139099121e-01 -7.793771475553512573e-02 -3.936462402343750000e-01 1.108720004558563232e-01 -1.034151762723922729e-01 3.585061430931091309e-01 -1.744417548179626465e-01 -1.796907037496566772e-01
1.369385514408349991e-02 -1.370889544486999512e-01 1.184164881706237793e-01 1.651722788810729980e-01 3.709504753351211548e-02 1.697098314762115479e-01 -3.732349574565887451e-01 8.774470537900924683e-02 -7.018554210662841797e-02 -2.200221829116344452e-02 -3.529871106147766113e-01 1.696646511554718018e-01 2.529623806476593018e-01 -3.174047172069549561e-02 4.106691181659698486e-01 -2.368922829627990723e-01 4.027221351861953735e-02 1.786680370569229126e-01 5.848766490817070007e-02 1.420889496803283691e-01 -6.288050860166549683e-02 -3.206500709056854248e-01 -8.150399476289749146e-02 -7.701022177934646606e-02 2.623130939900875092e-02 1.771673001348972321e-02 -1.436953246593475342e-01 1.887902766466140747e-01 2.382795326411724091e-02 -1.901233103126287460e-03 1.338194161653518677e-01 -2.484026849269866943e-01
-9.183215908706188202e-03 -1.120791286230087280e-01 -3.844986855983734131e-02 1.905735582113265991e-01 -2.743335813283920288e-02 -3.780725644901394844e-03 -1.507581919431686401e-01 3.587802872061729431e-02 1.235030442476272583e-01 1.666946709156036377e-01 -4.245544224977493286e-02 1.490415185689926147e-01 3.025487065315246582e-01 -6.181637756526470184e-03 1.762756705284118652e-01 -3.471616506576538086e-01 -1.376651078462600708e-01 8.246015757322311401e-02 4.846481606364250183e-03 2.447368502616882324e-01 6.149085983633995056e-02 -3.524232208728790283e-01 -1.793618053197860718e-01 -3.218982368707656860e-02 2.601515352725982666e-01 3.212452679872512817e-02 5.781935527920722961e-02 9.265716373920440674e-02 1.640742868185043335e-01 1.299195140600204468e-01 5.286310613155364990e-02 -4.903637766838073730e-01
7.151222974061965942e-02 -1.959488540887832642e-01 1.258942782878875732e-01 7.984956726431846619e-03 1.093827113509178162e-01 -1.939661204814910889e-01 -1.899099647998809814e-01 -4.055146500468254089e-02 -1.832349300384521484e-01 -2.436791956424713135e-01 -5.510679259896278381e-02 2.174107879400253296e-01 3.741499185562133789e-01 -2.489088103175163269e-02 -6.963431090116500854e-02 -5.758886411786079407e-02 -1.926373243331909180e-01 -6.333538144826889038e-02 2.059632837772369385e-01 -2.773002684116363525e-01 -3.081058524549007416e-02 8.408810943365097046e-02 -2.200779616832733154e-01 -8.544782549142837524e-02 1.413745582103729248e-01 -1.876897811889648438e-01 -1.764307171106338501e-01 2.190382033586502075e-01 -4.497971385717391968e-02 4.226717948913574219e-01 -2.378423884510993958e-02 -1.466110646724700928e-01
[truncated: 3,277,429 more chars]
