# Supplementary material for: The Language of Innovation
Source: PLoS One. 2020 Apr 30;15(4):e0230107. doi: 10.1371/journal.pone.0230107 (PMC7194493; doi:10.1371/journal.pone.0230107)
Supplement: S24 File — (GZ) [file pone.0230107.s024.tar.gz › 2002-2006/V2Run_10_VS_4500_embeddings2002-2006ED32.txt]

1.013898923993110657e-01 1.574423909187316895e-01 -2.526443600654602051e-01 -5.664028227329254150e-02 -2.606348395347595215e-01 -9.312168508768081665e-02 1.910662502050399780e-01 4.358316957950592041e-02 9.313952922821044922e-02 -3.308793604373931885e-01 -2.349391877651214600e-01 -1.070912107825279236e-01 -4.672783985733985901e-02 -1.053129956126213074e-01 3.861541673541069031e-02 3.099268078804016113e-01 1.612370610237121582e-01 9.879294037818908691e-02 -6.395701318979263306e-02 1.888474225997924805e-01 1.870997995138168335e-02 -3.060741126537322998e-01 5.154960602521896362e-02 -4.353412985801696777e-02 -4.142849147319793701e-01 2.260157198179513216e-04 -1.554485708475112915e-01 2.038355320692062378e-01 -2.389499843120574951e-01 8.321479894220829010e-03 -1.046015173196792603e-01 8.773447573184967041e-02
4.556658565998077393e-01 1.052719503641128540e-01 4.736197739839553833e-02 -2.279234677553176880e-01 -3.017764165997505188e-02 -2.653956413269042969e-01 2.920784652233123779e-01 1.183738633990287781e-01 -3.159194588661193848e-01 -2.102431058883666992e-01 -5.926734954118728638e-02 -1.078544035553932190e-01 -1.681036055088043213e-01 3.441810607910156250e-02 8.619759976863861084e-02 -5.764465034008026123e-02 1.773060858249664307e-02 -1.573495194315910339e-02 -5.451951920986175537e-02 6.736498326063156128e-02 8.016598224639892578e-02 -2.770303189754486084e-01 -7.128414511680603027e-02 -1.716082543134689331e-02 -3.739098608493804932e-01 1.560453232377767563e-02 -2.032426148653030396e-01 -5.725152418017387390e-02 -2.061118930578231812e-01 -3.459654375910758972e-02 -1.783314943313598633e-01 -1.839894801378250122e-02
2.809064984321594238e-01 6.068643555045127869e-02 4.713458567857742310e-02 9.596859663724899292e-02 -1.379130687564611435e-02 -8.818138390779495239e-02 4.440774917602539062e-01 1.855425834655761719e-01 4.883945733308792114e-02 -2.955612242221832275e-01 -1.052207723259925842e-01 -5.097928643226623535e-02 8.457617461681365967e-02 8.394557982683181763e-02 4.904228076338768005e-02 1.880019456148147583e-01 -1.649316847324371338e-01 -5.412897095084190369e-02 -3.873494565486907959e-01 1.486154496669769287e-01 1.459772437810897827e-01 -1.125144734978675842e-01 5.399683117866516113e-02 5.902105197310447693e-02 5.087088793516159058e-02 2.388790547847747803e-01 -2.921316400170326233e-02 -3.431004285812377930e-01 -2.253809422254562378e-01 1.789173632860183716e-01 -8.243423700332641602e-02 -2.379190921783447266e-02
1.169767677783966064e-01 7.917150110006332397e-02 -9.334193170070648193e-02 1.401831805706024170e-01 -1.259132474660873413e-01 -2.123640775680541992e-01 1.956124901771545410e-01 -3.107955455780029297e-01 1.735929250717163086e-01 -5.633490905165672302e-02 1.267527788877487183e-02 1.276985406875610352e-01 8.693431317806243896e-02 1.123002097010612488e-01 -2.001067996025085449e-01 3.320752680301666260e-01 -2.018448337912559509e-02 -1.849842369556427002e-01 -8.570778369903564453e-02 2.323205471038818359e-01 5.326024070382118225e-02 -3.004042208194732666e-01 6.827923934906721115e-03 -2.603530883789062500e-01 -1.199688762426376343e-02 -1.095857098698616028e-01 -1.802673488855361938e-01 -1.973750293254852295e-01 -2.520359754562377930e-01 -1.334562748670578003e-01 -1.795447766780853271e-01 2.856259942054748535e-01
2.320659160614013672e-01 2.325871437788009644e-01 3.654913976788520813e-03 -1.089565977454185486e-01 -1.552362889051437378e-01 -6.573591381311416626e-02 4.030037820339202881e-01 3.123833797872066498e-02 2.098048478364944458e-01 -1.474828273057937622e-01 -3.710246980190277100e-01 -2.599962055683135986e-01 1.997976750135421753e-01 1.446001380681991577e-01 1.055046543478965759e-01 1.684818863868713379e-01 -8.837406337261199951e-02 7.244694977998733521e-02 7.234950363636016846e-02 -3.053313679993152618e-02 8.509612083435058594e-02 -2.619210779666900635e-01 1.745315790176391602e-01 -2.826206982135772705e-01 -1.010133177042007446e-01 -1.070999726653099060e-01 -5.385480448603630066e-02 -1.698062419891357422e-01 -1.265906095504760742e-01 1.479051262140274048e-01 7.947946339845657349e-02 1.181207969784736633e-01
5.694670230150222778e-02 1.585468649864196777e-01 1.939277946949005127e-01 7.474424690008163452e-02 -1.992194540798664093e-02 -2.369861453771591187e-01 4.572711586952209473e-01 4.844157025218009949e-02 3.935069739818572998e-01 -3.265454471111297607e-01 -6.773231178522109985e-02 -2.055411934852600098e-01 -9.528327733278274536e-02 3.225213289260864258e-02 -1.139276996254920959e-01 1.488155871629714966e-01 -1.206541731953620911e-01 1.588409543037414551e-01 -5.014636367559432983e-02 6.816241890192031860e-02 8.419491350650787354e-02 -4.025665819644927979e-01 -4.358136281371116638e-02 -1.066772118210792542e-01 6.251925230026245117e-02 -3.716664016246795654e-02 -1.502045542001724243e-01 7.799718528985977173e-02 -2.022987455129623413e-01 1.224396284669637680e-02 -4.923810064792633057e-02 -7.248290814459323883e-03
2.416181713342666626e-01 8.616103976964950562e-02 9.460439532995223999e-02 3.269770741462707520e-01 -3.616313263773918152e-02 -1.732805967330932617e-01 3.546597957611083984e-01 1.033424288034439087e-01 1.488871723413467407e-01 -2.354728728532791138e-01 -2.658850550651550293e-01 -3.900014460086822510e-01 -7.690051198005676270e-02 9.487748891115188599e-02 1.389047205448150635e-01 1.486950814723968506e-01 1.449591480195522308e-02 8.300777524709701538e-02 -6.467309594154357910e-02 2.044401913881301880e-01 -1.254363059997558594e-01 -2.376947402954101562e-01 6.133285816758871078e-03 6.030843034386634827e-02 -5.886529758572578430e-02 8.129369467496871948e-02 -1.075903326272964478e-01 -1.920342892408370972e-01 -2.565271258354187012e-01 5.058776587247848511e-02 1.396024674177169800e-01 1.357841342687606812e-01
2.689490318298339844e-01 1.017128229141235352e-01 -5.899501848034560680e-04 3.865220770239830017e-02 -3.669558465480804443e-01 -3.847006335854530334e-02 1.245783343911170959e-01 1.650781370699405670e-02 -3.064115904271602631e-02 -5.984612107276916504e-01 -2.545046806335449219e-02 -2.866453118622303009e-02 -2.961151003837585449e-01 -5.515284836292266846e-02 8.245998620986938477e-02 9.906615130603313446e-03 -9.825722873210906982e-02 -1.048271879553794861e-01 -1.817526519298553467e-01 1.429335325956344604e-01 5.955544486641883850e-02 -2.249455451965332031e-01 -4.043393954634666443e-02 1.531139248982071877e-03 -4.565514996647834778e-02 -2.715661525726318359e-01 -1.840390730649232864e-03 -2.083399593830108643e-01 -9.273313730955123901e-02 4.083326086401939392e-02 -2.005344182252883911e-01 7.807514816522598267e-02
2.565304636955261230e-01 1.641664505004882812e-01 1.626690924167633057e-01 -4.122048243880271912e-02 -1.259541362524032593e-01 -1.118639856576919556e-01 3.429149389266967773e-01 1.508795320987701416e-01 9.255767613649368286e-02 -1.255907118320465088e-01 -2.197014540433883667e-01 -6.948756426572799683e-02 -1.459582149982452393e-01 1.119498978368937969e-03 1.640965640544891357e-01 1.343588680028915405e-01 8.696207404136657715e-02 5.642146989703178406e-02 1.379560679197311401e-01 4.714621901512145996e-01 -8.053716272115707397e-02 -2.091972529888153076e-01 1.187706086784601212e-02 -5.041200295090675354e-02 -2.270322889089584351e-01 7.368552684783935547e-02 1.314497143030166626e-01 -2.200723588466644287e-01 9.965693205595016479e-02 2.160614728927612305e-01 -2.724751532077789307e-01 8.999110013246536255e-02
3.766805306077003479e-02 -1.471955515444278717e-02 1.738080531358718872e-01 6.658723950386047363e-02 -1.568003594875335693e-01 1.114904209971427917e-01 4.277664422988891602e-01 1.334782391786575317e-01 1.752739772200584412e-02 -2.803530693054199219e-01 -1.979069560766220093e-01 -3.656744360923767090e-01 -1.597226224839687347e-02 -5.455436930060386658e-02 -1.148525252938270569e-01 -3.624307736754417419e-02 -4.087836667895317078e-02 -9.139803051948547363e-02 -1.245253533124923706e-01 5.074106901884078979e-02 2.864295840263366699e-01 -2.573202848434448242e-01 7.149581611156463623e-02 9.447779506444931030e-02 -1.721688508987426758e-01 5.495355278253555298e-02 -2.363772839307785034e-01 -3.047002851963043213e-01 -1.409670114517211914e-01 1.742914319038391113e-01 1.824891865253448486e-01 -3.239319100975990295e-02
4.128117114305496216e-02 9.515038132667541504e-02 -1.314081102609634399e-01 -2.381180785596370697e-02 -4.941486194729804993e-02 -1.048474609851837158e-01 3.843500912189483643e-01 4.945108294486999512e-02 1.893305331468582153e-01 -2.301196753978729248e-01 -1.549698412418365479e-01 -3.985818922519683838e-01 -1.669374704360961914e-01 1.723719686269760132e-01 1.092102378606796265e-01 1.442610323429107666e-01 -2.678911201655864716e-02 -8.446223288774490356e-02 -2.010800689458847046e-02 1.554003357887268066e-01 1.492241770029067993e-01 -1.732589453458786011e-01 -1.226172223687171936e-02 -2.008740305900573730e-01 4.084196686744689941e-02 4.469254612922668457e-02 -1.213249340653419495e-01 -3.621652424335479736e-01 -2.985681295394897461e-01 1.938329637050628662e-01 -7.571875303983688354e-02 -1.964960396289825439e-01
2.289114147424697876e-01 1.148308143019676208e-01 -1.166127696633338928e-01 -2.990150265395641327e-02 -1.675911098718643188e-01 -1.390872299671173096e-01 3.192275762557983398e-02 3.630437329411506653e-02 1.416622996330261230e-01 -2.247366160154342651e-01 -1.316034346818923950e-01 -3.385890424251556396e-01 1.141019761562347412e-01 4.594883322715759277e-02 -9.611964225769042969e-03 -3.257209807634353638e-02 -8.901730179786682129e-04 -2.985117137432098389e-01 -1.425482779741287231e-01 1.437405496835708618e-01 2.625920176506042480e-01 -4.198070764541625977e-01 -3.032288253307342529e-01 -2.093302458524703979e-01 2.509031258523464203e-02 -2.237364836037158966e-02 -1.330105811357498169e-01 -4.871250316500663757e-02 -1.185444369912147522e-01 1.273301336914300919e-02 -3.078982830047607422e-01 1.003450229763984680e-01
9.199146181344985962e-02 2.617571353912353516e-01 6.497732549905776978e-02 3.650259971618652344e-02 -2.146348059177398682e-01 -1.223639398813247681e-01 4.918143749237060547e-01 -1.484101079404354095e-02 1.580518782138824463e-01 -2.692955732345581055e-01 -3.079488277435302734e-01 -1.892370730638504028e-01 -1.005420759320259094e-01 9.090150892734527588e-02 7.655710726976394653e-02 7.552868127822875977e-02 -2.880535274744033813e-02 1.619008630514144897e-01 -8.897817879915237427e-02 -2.129589766263961792e-02 1.304085850715637207e-01 -2.071789652109146118e-01 -5.189233273267745972e-02 -1.256925761699676514e-01 9.806997142732143402e-03 8.479778468608856201e-02 -1.193338856101036072e-01 -2.509749531745910645e-01 -2.924775779247283936e-01 -2.032863050699234009e-01 1.354770809412002563e-01 1.125657632946968079e-01
3.182097896933555603e-02 1.288057267665863037e-01 -2.601256966590881348e-01 3.124915249645709991e-02 -6.624254584312438965e-02 -1.050524041056632996e-01 9.556496888399124146e-02 -2.794580766931176186e-03 1.594491302967071533e-01 -1.546393185853958130e-01 -3.047374486923217773e-01 3.281685523688793182e-03 2.485910654067993164e-01 -6.111918948590755463e-03 -1.451001167297363281e-01 1.264471113681793213e-01 -1.522013265639543533e-02 -9.286707639694213867e-02 9.278759360313415527e-02 1.770804673433303833e-01 1.336254775524139404e-01 -3.792124092578887939e-01 -2.138195037841796875e-01 -3.301713466644287109e-01 -2.689436972141265869e-01 6.387180835008621216e-02 5.100341141223907471e-02 5.813891440629959106e-02 -2.905685305595397949e-01 9.575164318084716797e-02 -3.204396665096282959e-01 -6.492114067077636719e-02
1.623281389474868774e-01 1.346038877964019775e-01 -6.239658594131469727e-02 2.565991319715976715e-02 1.400960683822631836e-01 -3.049352467060089111e-01 4.887616336345672607e-01 3.886314481496810913e-02 1.689498871564865112e-01 -1.658165901899337769e-01 -3.438737243413925171e-02 -1.818250417709350586e-01 -1.544959396123886108e-01 -7.284144312143325806e-02 -5.725524947047233582e-02 2.038292884826660156e-01 1.195659711956977844e-01 2.139759063720703125e-01 -5.456861108541488647e-02 2.194214612245559692e-02 1.214960962533950806e-01 -3.094072043895721436e-01 1.428459882736206055e-01 -2.703202366828918457e-01 -1.810484938323497772e-02 1.388031840324401855e-01 -2.046098858118057251e-01 -5.729291588068008423e-02 -2.902532219886779785e-01 -1.167826727032661438e-02 1.070600822567939758e-01 -7.474962621927261353e-02
3.914240300655364990e-01 -2.935611119028180838e-04 2.445214241743087769e-01 5.664284154772758484e-02 1.391723603010177612e-01 -1.617165654897689819e-01 2.566564679145812988e-01 2.509709447622299194e-02 1.635465472936630249e-01 -3.489478528499603271e-01 -2.067520096898078918e-02 1.799318194389343262e-01 -8.521902561187744141e-02 9.031970798969268799e-02 -1.778171397745609283e-02 -8.638462424278259277e-02 6.972753256559371948e-02 2.518329322338104248e-01 -1.988094300031661987e-02 1.734554022550582886e-01 2.537389993667602539e-01 -2.236070632934570312e-01 6.606599688529968262e-02 3.874331340193748474e-02 -3.419371247291564941e-01 -1.099352091550827026e-01 -3.197365999221801758e-02 -1.944199390709400177e-02 -9.792864322662353516e-02 1.951658129692077637e-01 -1.627214998006820679e-01 2.089805454015731812e-01
-5.543733946979045868e-03 3.036603033542633057e-01 -1.526592299342155457e-02 3.367789089679718018e-02 -1.182227488607168198e-02 -6.260453164577484131e-02 9.099278599023818970e-02 1.569853872060775757e-01 2.439247071743011475e-01 -4.183373749256134033e-01 -5.088422074913978577e-02 -3.224478960037231445e-01 1.887396425008773804e-01 1.223151236772537231e-01 -9.467148035764694214e-02 3.575823456048965454e-02 1.615681871771812439e-02 2.917884886264801025e-01 -7.091242820024490356e-02 -5.927597358822822571e-02 5.929209291934967041e-02 -3.149535059928894043e-01 -6.734598428010940552e-02 -1.068941876292228699e-01 -3.630251064896583557e-02 1.131685972213745117e-01 -1.437273025512695312e-01 -1.440591365098953247e-02 -4.269459843635559082e-01 1.502662301063537598e-01 5.621192976832389832e-03 1.225387379527091980e-01
-7.072619348764419556e-02 3.529174029827117920e-01 -1.554094552993774414e-01 2.633851766586303711e-01 -2.306978590786457062e-02 -1.529295891523361206e-01 8.550449460744857788e-02 -1.355532109737396240e-01 1.190614253282546997e-01 -1.102827042341232300e-01 -9.504765272140502930e-02 -9.899025410413742065e-02 -1.226138100028038025e-01 4.596642777323722839e-02 -2.328673601150512695e-01 2.520858347415924072e-01 -7.249424234032630920e-03 -3.748163282871246338e-01 -1.993130445480346680e-01 3.098106980323791504e-01 1.398976743221282959e-01 -4.090211093425750732e-01 -6.062544882297515869e-02 -1.156804710626602173e-01 -1.286769807338714600e-01 1.131964847445487976e-01 4.034916311502456665e-02 -2.799310348927974701e-02 -1.471967548131942749e-01 -3.663846105337142944e-02 -9.484814852476119995e-02 5.711209774017333984e-02
1.279807835817337036e-01 9.765452146530151367e-02 -4.091810807585716248e-02 1.253767460584640503e-01 -3.916699066758155823e-02 -1.537081785500049591e-02 4.240317940711975098e-01 1.621044054627418518e-02 1.581487804651260376e-01 -2.923901379108428955e-01 -2.739731371402740479e-01 3.941820189356803894e-02 -1.396180391311645508e-01 4.967004805803298950e-02 7.108438014984130859e-02 3.488140702247619629e-01 1.078935787081718445e-01 1.548345834016799927e-01 -6.076117604970932007e-02 1.049102023243904114e-01 1.906845420598983765e-01 -3.194738030433654785e-01 1.381402909755706787e-01 -6.678606849163770676e-03 -3.389053419232368469e-02 -4.969490692019462585e-02 -3.269867002964019775e-01 -1.420438438653945923e-01 3.999728336930274963e-02 9.596970677375793457e-02 -1.635090559720993042e-01 -2.508541345596313477e-01
3.417394161224365234e-01 -8.392725139856338501e-02 2.964949905872344971e-01 -1.299393922090530396e-01 6.254883110523223877e-02 -1.868836581707000732e-01 4.562163352966308594e-01 7.959051057696342468e-03 -5.163358151912689209e-02 -1.293092370033264160e-01 -1.265268027782440186e-01 3.837198391556739807e-02 6.560122221708297729e-02 6.737887859344482422e-02 4.709189757704734802e-02 4.820001870393753052e-02 -1.794959753751754761e-01 -2.437269547954201698e-03 4.031305015087127686e-02 3.677852749824523926e-01 1.044835522770881653e-01 -3.696813285350799561e-01 1.942498981952667236e-02 -3.656269237399101257e-02 -7.187359780073165894e-02 -4.893922805786132812e-02 6.146426498889923096e-02 -2.677991688251495361e-01 5.996268987655639648e-02 -2.116590179502964020e-02 -1.249843016266822815e-01 2.301275283098220825e-01
1.283050477504730225e-01 2.172704935073852539e-01 -1.186064109206199646e-01 1.438622325658798218e-01 -1.226761192083358765e-01 -1.502748131752014160e-01 5.780934095382690430e-01 1.239179521799087524e-01 1.333874315023422241e-01 -3.080669939517974854e-01 -1.322035491466522217e-01 -2.787322402000427246e-01 -4.159063973929733038e-04 1.021518707275390625e-01 -1.396548119373619556e-03 1.886136084794998169e-01 5.001953616738319397e-02 1.758190840482711792e-01 -2.619678080081939697e-01 3.347090259194374084e-02 -1.745065115392208099e-02 -1.848364174365997314e-01 4.854919016361236572e-02 -7.344669103622436523e-02 -1.140153408050537109e-01 -1.197455003857612610e-01 -2.501767873764038086e-01 -1.194989606738090515e-01 -1.898807473480701447e-02 -8.473096787929534912e-02 -4.979618638753890991e-02 -3.000159934163093567e-02
8.186972886323928833e-02 -2.241694740951061249e-02 5.979279056191444397e-02 -1.820849254727363586e-02 4.855799302458763123e-02 6.374661810696125031e-03 4.462738037109375000e-01 -1.164227128028869629e-01 1.881800740957260132e-01 -3.739339709281921387e-01 -8.276753872632980347e-02 -1.337861865758895874e-01 -7.557626068592071533e-02 -3.711259737610816956e-02 -2.138269133865833282e-02 3.221985101699829102e-01 -9.894042275846004486e-03 3.019156157970428467e-01 1.134543642401695251e-01 3.722904622554779053e-02 2.363311052322387695e-01 -2.269193679094314575e-01 -9.987168759107589722e-02 -5.390594899654388428e-02 1.121776830404996872e-02 3.458551317453384399e-02 -2.658095657825469971e-01 -2.594211995601654053e-01 -2.619684040546417236e-01 3.841607272624969482e-02 5.213192105293273926e-02 -1.568388342857360840e-01
6.791433691978454590e-02 4.803677275776863098e-02 -1.394689381122589111e-01 1.022177115082740784e-01 7.920789718627929688e-02 -1.075562462210655212e-01 4.916944205760955811e-01 -3.845885768532752991e-02 4.024067223072052002e-01 -1.853787600994110107e-01 -3.173049911856651306e-02 -5.641309171915054321e-02 -1.178397238254547119e-01 1.466977000236511230e-01 -1.869076788425445557e-01 1.193366385996341705e-02 7.493534684181213379e-02 2.451649010181427002e-01 -1.046263948082923889e-01 1.454446315765380859e-01 9.273348003625869751e-02 -3.236267864704132080e-01 2.538396418094635010e-01 3.537897393107414246e-02 -2.447675541043281555e-02 1.280002146959304810e-01 1.613666652701795101e-03 -3.465321958065032959e-01 -5.601107329130172729e-02 4.569714888930320740e-02 -5.808707326650619507e-02 -9.281481057405471802e-02
2.234920263290405273e-01 3.305220901966094971e-01 -3.809749335050582886e-02 -3.038219921290874481e-02 -1.282484084367752075e-01 -2.527378797531127930e-01 1.136688143014907837e-01 9.001383930444717407e-02 -3.354391083121299744e-02 -2.212777547538280487e-02 -2.748348116874694824e-01 -1.494477838277816772e-01 1.437867879867553711e-01 2.281268835067749023e-01 -2.359016090631484985e-01 1.228023990988731384e-01 5.316283181309700012e-02 -2.305407524108886719e-01 1.505352854728698730e-01 2.312162518501281738e-01 2.272659689188003540e-01 -2.371497452259063721e-01 -2.413105070590972900e-01 -2.532812058925628662e-01 -6.437014788389205933e-02 -2.253407053649425507e-02 -8.845582604408264160e-02 8.058316260576248169e-02 -2.787498533725738525e-01 2.351612970232963562e-02 -1.786614209413528442e-01 -5.139895528554916382e-02
3.263789415359497070e-02 -3.876981884241104126e-02 -8.160714060068130493e-02 3.828335180878639221e-02 6.000630185008049011e-02 -2.266488373279571533e-01 3.210769593715667725e-01 -1.279141455888748169e-01 8.700411766767501831e-02 -2.523597180843353271e-01 -3.458732664585113525e-01 -3.276918828487396240e-01 -1.636145412921905518e-01 1.106526888906955719e-02 -3.455561399459838867e-01 -8.489740639925003052e-02 1.411892175674438477e-01 -6.454030424356460571e-02 -3.533825576305389404e-01 2.370303869247436523e-01 2.389576286077499390e-01 -1.404867172241210938e-01 -7.457929849624633789e-02 1.218540370464324951e-01 2.900084294378757477e-02 -1.074454784393310547e-01 -8.205367252230644226e-03 6.360924243927001953e-02 3.032633289694786072e-02 9.468070417642593384e-02 7.627239823341369629e-02 1.688145101070404053e-01
2.348042875528335571e-01 1.072435826063156128e-01 -1.016869917511940002e-01 2.757929563522338867e-01 -2.615932226181030273e-01 -2.173555791378021240e-01 -5.458838865160942078e-02 -1.123385727405548096e-01 1.686507463455200195e-01 -4.538296163082122803e-02 -1.294345110654830933e-01 -3.986133262515068054e-02 6.681335717439651489e-02 5.642044916749000549e-02 2.351165190339088440e-02 2.836268246173858643e-01 -1.527346670627593994e-02 -2.350679486989974976e-01 2.672127820551395416e-02 2.483862638473510742e-01 2.020472735166549683e-01 -2.383509129285812378e-01 -2.272866666316986084e-01 -2.980509996414184570e-01 -1.446598768234252930e-01 2.589707672595977783e-01 -5.680742487311363220e-02 -1.397127658128738403e-01 -3.190298378467559814e-01 1.908918842673301697e-02 -9.195786714553833008e-02 2.885494194924831390e-02
5.781929939985275269e-02 2.226412892341613770e-01 -3.546613156795501709e-01 4.410634562373161316e-02 7.011225447058677673e-03 -1.670580804347991943e-01 1.369656771421432495e-01 -1.607147604227066040e-02 9.256587177515029907e-02 2.469850145280361176e-02 -1.122673321515321732e-02 6.739060394465923309e-03 5.172174423933029175e-03 -3.504074364900588989e-02 -1.035002619028091431e-01 2.768056094646453857e-01 -3.215276598930358887e-01 -3.002902567386627197e-01 -2.813521623611450195e-01 1.513448953628540039e-01 -3.279348090291023254e-02 -2.142920494079589844e-01 -1.225887909531593323e-01 -2.411707341670989990e-01 -2.342632859945297241e-01 1.103932410478591919e-01 -2.071909308433532715e-01 -2.469391822814941406e-01 -2.255766391754150391e-01 2.552439644932746887e-02 -9.367070347070693970e-02 1.653907746076583862e-01
1.259707510471343994e-01 1.863668859004974365e-01 -1.955247297883033752e-02 6.968398392200469971e-02 -1.665490269660949707e-01 -2.261927425861358643e-01 4.960413277149200439e-01 3.161760866641998291e-01 2.087514102458953857e-01 -2.580305337905883789e-01 -1.825341582298278809e-01 -2.684965729713439941e-01 -9.823985397815704346e-02 6.630212813615798950e-02 1.299304962158203125e-01 5.229635909199714661e-02 -2.561851777136325836e-02 1.616886258125305176e-01 -1.112815178930759430e-02 -1.919421181082725525e-02 1.874636709690093994e-01 -2.738275229930877686e-01 5.526155605912208557e-02 -1.417223960161209106e-01 -2.160921543836593628e-01 1.119899973273277283e-01 3.964466229081153870e-02 -1.149264797568321228e-01 -1.196334958076477051e-01 -1.585304923355579376e-02 1.441333293914794922e-01 -9.715701453387737274e-03
3.940202593803405762e-01 -3.752930788323283195e-03 -7.921276614069938660e-03 -1.626918315887451172e-01 -1.798694394528865814e-02 -4.924574121832847595e-02 3.104761540889739990e-01 1.829617768526077271e-01 2.200883030891418457e-01 -1.046659648418426514e-01 -2.283223122358322144e-01 -2.004593908786773682e-01 -1.850921213626861572e-01 4.954747110605239868e-02 4.866206087172031403e-03 1.719512045383453369e-01 6.038087606430053711e-02 2.302735447883605957e-01 -3.290368914604187012e-01 -8.907002396881580353e-03 2.274616062641143799e-02 -3.932044208049774170e-01 8.855913579463958740e-02 1.091097965836524963e-01 -1.022049710154533386e-01 1.037361100316047668e-01 -1.494660973548889160e-01 -1.843163073062896729e-01 3.558204695582389832e-02 1.892840266227722168e-01 9.429956227540969849e-02 6.459006667137145996e-02
1.693869680166244507e-01 2.627132833003997803e-01 1.475497484207153320e-01 -1.602408289909362793e-02 -1.655541360378265381e-01 -6.517869979143142700e-02 4.315935075283050537e-01 1.992390155792236328e-01 1.362868845462799072e-01 -5.263092368841171265e-02 -1.711058616638183594e-01 -2.424107640981674194e-01 -2.428859621286392212e-01 1.182910278439521790e-01 1.122273853980004787e-03 -2.817286364734172821e-02 1.145481243729591370e-01 1.740465164184570312e-01 -2.788015604019165039e-01 1.542435735464096069e-01 1.408009082078933716e-01 -3.519047498703002930e-01 -6.153701338917016983e-03 -2.817260324954986572e-01 -1.966373249888420105e-02 -8.657198399305343628e-03 -7.688187062740325928e-02 -1.995305418968200684e-01 -7.441053539514541626e-02 -2.093121409416198730e-02 6.071382388472557068e-02 1.249833181500434875e-01
5.728451162576675415e-02 7.099419832229614258e-02 -5.689620971679687500e-02 1.039811745285987854e-01 -1.925430744886398315e-01 -2.198515236377716064e-01 4.038877189159393311e-01 -1.474431995302438736e-02 -1.477210521697998047e-01 -1.895167827606201172e-01 -3.359239697456359863e-01 -3.295583128929138184e-01 -8.248396217823028564e-03 1.954549849033355713e-01 -1.759326159954071045e-01 2.353395074605941772e-01 8.598235994577407837e-02 -2.169031798839569092e-01 -1.744443625211715698e-01 7.456067204475402832e-02 5.927456915378570557e-02 -1.505964249372482300e-01 2.009868808090686798e-02 2.250856608152389526e-01 -2.024197131395339966e-01 -6.654452066868543625e-03 2.794123888015747070e-01 -1.656621694564819336e-01 8.147469162940979004e-02 -4.262677207589149475e-02 4.463068023324012756e-02 2.021608874201774597e-02
1.798943728208541870e-01 1.208773106336593628e-01 3.176109492778778076e-02 1.081412285566329956e-01 -1.275158524513244629e-01 -2.075720019638538361e-02 2.081659436225891113e-01 9.419167786836624146e-02 1.073534712195396423e-01 -1.947741657495498657e-01 -1.969814002513885498e-01 -4.729170501232147217e-01 1.034332588315010071e-01 3.612330928444862366e-02 -1.588592827320098877e-01 1.891030073165893555e-01 2.646575868129730225e-02 3.078656196594238281e-01 -9.001047164201736450e-02 2.037027664482593536e-02 -6.685720384120941162e-02 -3.387061655521392822e-01 -5.637105181813240051e-02 -3.462553322315216064e-01 -8.859030902385711670e-02 1.706915162503719330e-02 -5.583355668932199478e-03 -1.834736466407775879e-01 -2.983429431915283203e-01 -5.472290143370628357e-02 1.846491941250860691e-03 -8.008151501417160034e-02
9.239191561937332153e-02 1.067370399832725525e-01 -1.538626700639724731e-01 1.996317952871322632e-01 9.776381775736808777e-03 -2.347711771726608276e-01 -1.313570886850357056e-01 1.165752783417701721e-01 -3.301353380084037781e-02 5.296546500176191330e-03 -2.193117141723632812e-02 -1.486819982528686523e-02 -1.110783666372299194e-01 -2.572130858898162842e-01 -3.039489686489105225e-01 2.607184052467346191e-01 4.473955556750297546e-02 -2.567733824253082275e-01 -8.109917491674423218e-02 1.809509396553039551e-01 2.604075372219085693e-01 -2.784915268421173096e-01 1.842004433274269104e-02 -9.265273809432983398e-02 -2.019635885953903198e-01 -5.220386385917663574e-02 -1.810283660888671875e-01 -3.632903099060058594e-01 -1.261224895715713501e-01 8.083201199769973755e-02 -3.065315186977386475e-01 -5.995876714587211609e-02
5.442173779010772705e-02 1.994073390960693359e-01 -4.104864597320556641e-02 1.049693375825881958e-01 -1.860292851924896240e-01 -2.905713915824890137e-01 1.373275816440582275e-01 -2.222514450550079346e-01 2.514872550964355469e-01 -1.000457778573036194e-01 -2.461098283529281616e-01 -4.945396631956100464e-02 -4.827816784381866455e-02 1.000388190150260925e-01 -1.485997587442398071e-01 3.535429239273071289e-01 -9.359792619943618774e-02 -2.186741679906845093e-01 -1.081370487809181213e-01 2.270273566246032715e-01 8.577247709035873413e-02 -2.269902229309082031e-01 -2.142843753099441528e-01 -1.938148736953735352e-01 -1.052544340491294861e-01 5.214486271142959595e-02 -8.479450643062591553e-02 -5.673565715551376343e-02 -2.719453275203704834e-01 -1.627537608146667480e-01 -2.354091703891754150e-01 1.391045451164245605e-01
3.175537288188934326e-02 7.674073427915573120e-02 1.532161086797714233e-01 1.968857496976852417e-01 -4.146353155374526978e-02 -1.894082129001617432e-01 -5.961321294307708740e-02 -1.253832280635833740e-01 2.133458256721496582e-01 2.431319467723369598e-02 1.205230504274368286e-01 -3.074334263801574707e-01 -1.608777791261672974e-01 9.782513976097106934e-02 -1.543863564729690552e-01 3.628587722778320312e-01 -1.015503779053688049e-01 -1.783543378114700317e-01 -7.877975702285766602e-02 1.089684963226318359e-01 -1.077712848782539368e-01 -4.434391856193542480e-01 -2.170205414295196533e-01 -8.687643706798553467e-02 -1.953619867563247681e-01 2.473839558660984039e-02 -1.234980076551437378e-01 -2.006106525659561157e-01 -7.076048851013183594e-02 1.543755978345870972e-01 -1.572916656732559204e-01 2.386134564876556396e-01
-5.659698694944381714e-02 2.870769202709197998e-01 -4.582903161644935608e-02 1.038460582494735718e-01 -1.058050692081451416e-01 -1.629884541034698486e-01 1.553930044174194336e-01 2.290262430906295776e-01 -6.159197539091110229e-03 -3.666075468063354492e-01 -2.468509227037429810e-01 -4.076667428016662598e-01 -2.309910021722316742e-02 -1.458787173032760620e-01 -5.485662072896957397e-02 1.968624740839004517e-01 -1.220129802823066711e-01 1.669758558273315430e-01 -1.290501654148101807e-01 1.720188260078430176e-01 -1.053672954440116882e-01 -3.878517746925354004e-01 2.399951219558715820e-02 -2.299551814794540405e-01 1.112775504589080811e-02 -6.573976483196020126e-03 -8.421666175127029419e-02 -1.276461631059646606e-01 -1.505113840103149414e-01 -8.476632088422775269e-02 3.405058383941650391e-02 -5.868532136082649231e-02
-6.788544356822967529e-03 2.415649592876434326e-01 6.157734431326389313e-03 9.370436519384384155e-02 -3.814134299755096436e-01 -1.292464137077331543e-01 4.302016645669937134e-02 -1.881207227706909180e-01 1.652939468622207642e-01 -7.867144048213958740e-02 -1.744104623794555664e-01 -1.585721969604492188e-02 2.834453480318188667e-03 2.077934890985488892e-01 -8.054096996784210205e-02 3.139640986919403076e-01 3.858022019267082214e-02 -1.744181513786315918e-01 -7.328784465789794922e-02 2.039951980113983154e-01 2.593756020069122314e-01 -2.306114733219146729e-01 -1.105504035949707031e-01 -2.232427597045898438e-01 -8.062264323234558105e-02 2.604003995656967163e-02 -2.638784945011138916e-01 -7.547324895858764648e-02 -3.023466169834136963e-01 8.180298656225204468e-02 -2.689805924892425537e-01 8.098995685577392578e-02
1.796008646488189697e-01 1.524055898189544678e-01 -2.071552872657775879e-01 4.776313155889511108e-02 -6.370191276073455811e-02 -1.250760257244110107e-01 1.455251220613718033e-02 -3.045258112251758575e-02 5.188925191760063171e-02 -5.233023315668106079e-02 -3.656526207923889160e-01 -4.376667551696300507e-03 7.156794518232345581e-02 5.285205319523811340e-02 -1.296408381313085556e-02 4.151820242404937744e-01 9.248486161231994629e-02 -1.390201449394226074e-01 7.979822903871536255e-02 1.786795258522033691e-01 1.872549057006835938e-01 -4.695419967174530029e-01 -1.232749670743942261e-01 -2.815603911876678467e-01 -3.660647571086883545e-02 6.970054935663938522e-03 -1.384380012750625610e-01 5.615422502160072327e-02 -2.007795423269271851e-01 1.594281643629074097e-01 -1.324037015438079834e-01 1.889977455139160156e-01
2.023914456367492676e-01 1.221251413226127625e-01 -4.051166400313377380e-02 1.361802369356155396e-01 -1.751167774200439453e-01 -8.458802849054336548e-02 2.939062416553497314e-01 -5.296646058559417725e-02 -2.840722799301147461e-01 -4.813577234745025635e-01 1.536697596311569214e-01 9.210719168186187744e-02 -2.179529815912246704e-01 1.539124399423599243e-01 -2.157170474529266357e-01 1.089026257395744324e-01 -2.285222336649894714e-02 -1.652143895626068115e-01 -2.854055538773536682e-02 2.933057546615600586e-01 1.154747456312179565e-01 -1.280381828546524048e-01 1.576489359140396118e-01 -8.402633666992187500e-02 -7.607477903366088867e-02 -7.438453286886215210e-02 1.707487255334854126e-01 -1.406217217445373535e-01 -1.835843920707702637e-01 2.160296887159347534e-01 -7.593047618865966797e-02 -1.236243732273578644e-02
3.496222198009490967e-01 2.102877795696258545e-01 5.401628836989402771e-02 3.941735252737998962e-02 -3.330990970134735107e-01 -1.365575641393661499e-01 1.053523197770118713e-01 -8.960515260696411133e-02 3.264776244759559631e-02 -2.744027674198150635e-01 -1.521556079387664795e-01 -2.434145212173461914e-01 1.753932386636734009e-01 2.037648111581802368e-02 7.149756699800491333e-02 -7.074010558426380157e-03 9.425828605890274048e-02 -1.681971400976181030e-01 5.617311596870422363e-02 2.076058238744735718e-01 2.942441701889038086e-01 -1.221807152032852173e-01 7.748468965291976929e-02 -3.382456004619598389e-01 -6.822010874748229980e-02 9.577865898609161377e-02 -6.183792278170585632e-02 5.648041889071464539e-02 -9.241636842489242554e-02 3.549610078334808350e-01 2.935225144028663635e-02 1.537616550922393799e-01
2.784355580806732178e-01 -7.010478526353836060e-03 2.360389083623886108e-01 1.214265897870063782e-01 -2.842382192611694336e-01 -1.509466469287872314e-01 4.082224071025848389e-01 -5.832608044147491455e-02 -1.606472879648208618e-01 -3.541984260082244873e-01 2.728089690208435059e-02 -7.244719564914703369e-02 1.105203852057456970e-01 -6.662886589765548706e-02 5.732072517275810242e-02 1.517744958400726318e-01 -8.328334242105484009e-02 -8.073077350854873657e-02 -1.083789020776748657e-01 -5.275519192218780518e-02 2.987510897219181061e-02 -1.830207854509353638e-01 -1.970224678516387939e-01 -1.698438972234725952e-01 -2.672828733921051025e-01 -4.140475019812583923e-02 9.439820796251296997e-02 -1.695204079151153564e-01 -3.735145553946495056e-02 2.488553822040557861e-01 -8.618379384279251099e-02 2.579123973846435547e-01
4.936780035495758057e-01 1.088106557726860046e-01 -1.491920650005340576e-01 5.287042632699012756e-02 -2.228211760520935059e-01 1.884726248681545258e-02 4.251330196857452393e-01 1.148960143327713013e-01 1.262031644582748413e-01 -2.570940554141998291e-01 -1.924374103546142578e-01 1.168432086706161499e-02 -8.110538125038146973e-02 -4.219618067145347595e-02 -2.114875614643096924e-01 2.142252177000045776e-01 -8.606408536434173584e-02 -1.274570971727371216e-01 4.411568865180015564e-02 1.202708780765533447e-01 -1.168467700481414795e-01 -1.217795386910438538e-01 1.786004155874252319e-01 1.583047956228256226e-02 -1.683292686939239502e-01 -1.037724018096923828e-01 8.332724869251251221e-02 -2.224369943141937256e-01 -1.281863003969192505e-01 1.392349302768707275e-01 -3.102225810289382935e-02 -1.557957530021667480e-01
2.211419641971588135e-01 3.918873071670532227e-01 -2.978343069553375244e-01 6.549835205078125000e-02 4.804097488522529602e-02 -1.476587653160095215e-01 1.929420679807662964e-01 -2.452698163688182831e-02 -5.226989835500717163e-02 -6.471762806177139282e-02 -2.699639499187469482e-01 -3.864659070968627930e-01 2.759392000734806061e-02 3.292251005768775940e-02 9.437631070613861084e-02 9.806328266859054565e-02 4.458444193005561829e-02 -1.497025340795516968e-01 -4.009065218269824982e-03 2.602072954177856445e-01 2.110401093959808350e-01 -2.712270319461822510e-01 1.121017336845397949e-01 -9.179055690765380859e-03 8.025554567575454712e-02 3.366093635559082031e-01 -6.743270903825759888e-02 -1.279792934656143188e-01 -4.887440428137779236e-02 -1.262309402227401733e-01 -7.113555818796157837e-02 -7.828702777624130249e-02
1.302447319030761719e-01 5.048233643174171448e-02 9.613877534866333008e-02 1.119338423013687134e-01 -1.834470629692077637e-01 7.074964791536331177e-02 3.548151254653930664e-01 5.989381670951843262e-02 -5.058841034770011902e-02 -3.607626855373382568e-01 -2.358171194791793823e-01 -3.671070039272308350e-01 1.110841035842895508e-01 1.931604892015457153e-01 -5.576576292514801025e-02 1.372770667076110840e-01 1.049550697207450867e-01 2.238900167867541313e-03 7.820294797420501709e-02 1.600358188152313232e-01 1.367097441107034683e-02 -2.117876559495925903e-01 1.028185561299324036e-01 -9.342718869447708130e-02 -1.747998781502246857e-02 2.080310136079788208e-01 -2.919652312994003296e-02 -1.428631842136383057e-01 -4.149928689002990723e-01 1.723897755146026611e-01 -1.072444096207618713e-01 1.025306880474090576e-01
-1.102907676249742508e-02 1.731844246387481689e-01 -4.966953024268150330e-02 9.122233092784881592e-02 -2.956232130527496338e-01 -1.780504733324050903e-01 1.561205983161926270e-01 -2.103778868913650513e-01 1.907125413417816162e-01 -3.941076993942260742e-02 -1.414072066545486450e-01 -3.430858254432678223e-02 -8.309253305196762085e-02 -2.315586665645241737e-03 -1.385554969310760498e-01 3.126118481159210205e-01 1.248364970088005066e-01 -1.676376312971115112e-01 -1.849912405014038086e-01 1.079017147421836853e-01 2.477983087301254272e-01 -1.369283795356750488e-01 -1.452701389789581299e-01 -2.583677768707275391e-01 -1.315336376428604126e-01 9.962195903062820435e-02 -2.058387547731399536e-01 -7.527275383472442627e-02 -3.617367744445800781e-01 -7.052387297153472900e-02 -2.732380628585815430e-01 2.124360352754592896e-01
2.795759737491607666e-01 -1.210920978337526321e-03 -4.825489223003387451e-02 -3.343693539500236511e-02 2.575011178851127625e-02 -3.702442646026611328e-01 1.529256999492645264e-01 -9.678351134061813354e-02 -5.046491697430610657e-02 -3.633111119270324707e-01 -1.378729790449142456e-01 4.004888609051704407e-02 -1.608961075544357300e-01 2.386105954647064209e-01 9.216439723968505859e-02 -4.724086821079254150e-02 8.074519783258438110e-02 1.480405926704406738e-01 -1.630269885063171387e-01 -9.722481667995452881e-02 1.208611875772476196e-01 -4.574625492095947266e-01 -9.505464136600494385e-02 1.354347616434097290e-01 -1.398129165172576904e-01 -2.899431064724922180e-02 2.330516092479228973e-02 -2.550962865352630615e-01 -7.428432255983352661e-02 -8.318243175745010376e-02 -2.031958550214767456e-01 2.091264873743057251e-01
-4.873453825712203979e-02 1.744981855154037476e-01 -5.826444178819656372e-02 4.459973797202110291e-02 -2.375915497541427612e-01 -2.087712138891220093e-01 -2.946191839873790741e-02 -2.455701678991317749e-01 2.449671030044555664e-01 4.512311145663261414e-02 -2.118588685989379883e-01 -1.166373938322067261e-01 -1.504003405570983887e-01 1.254094541072845459e-01 -2.694885991513729095e-02 3.291745483875274658e-01 -7.675685733556747437e-02 -1.684656143188476562e-01 4.844094440340995789e-02 2.062504589557647705e-01 1.519124805927276611e-01 -2.659114599227905273e-01 -7.430255413055419922e-03 -2.797103822231292725e-01 -2.395461052656173706e-01 6.290224194526672363e-02 -1.598701328039169312e-01 -1.047420650720596313e-01 -1.885535418987274170e-01 -6.327719241380691528e-02 -3.373162746429443359e-01 1.737113893032073975e-01
1.614421904087066650e-01 1.414015144109725952e-01 -9.006588906049728394e-02 1.512683331966400146e-01 -1.147258747369050980e-02 -3.072505593299865723e-01 1.279758065938949585e-01 -5.774726346135139465e-02 -1.378086656332015991e-01 -2.467203587293624878e-01 2.341799065470695496e-02 3.391420096158981323e-02 2.710463851690292358e-02 2.276356816291809082e-01 1.862621866166591644e-02 1.078056171536445618e-01 4.812547564506530762e-02 8.296632766723632812e-02 -3.085493445396423340e-01 4.228485524654388428e-01 1.007784307003021240e-01 -2.976011633872985840e-01 -1.661040335893630981e-01 9.629928320646286011e-02 -2.461067587137222290e-01 7.733932696282863617e-03 4.823881387710571289e-02 2.712079789489507675e-03 -3.651691600680351257e-02 4.058444797992706299e-01 9.430132061243057251e-02 7.700664550065994263e-02
-4.900486767292022705e-02 1.769873797893524170e-01 2.047595977783203125e-01 6.532955914735794067e-02 -2.284170389175415039e-01 -2.323504686355590820e-01 4.502977728843688965e-01 7.136645168066024780e-02 7.661559432744979858e-02 -1.418156921863555908e-01 -1.963487416505813599e-01 -2.597910165786743164e-01 4.101468622684478760e-02 1.234746798872947693e-01 -3.117208555340766907e-02 2.005870938301086426e-01 8.507281541824340820e-03 2.964121997356414795e-01 -1.014305055141448975e-01 1.793598383665084839e-01 5.688956938683986664e-03 -1.487708538770675659e-01 -1.537715550512075424e-02 -2.719402909278869629e-01 -1.263222843408584595e-01 1.646669954061508179e-01 -2.181397825479507446e-01 -2.226115614175796509e-01 -2.071463130414485931e-02 8.377942442893981934e-02 1.096277758479118347e-01 -1.716759651899337769e-01
-3.900075331330299377e-02 2.787940502166748047e-01 5.591640714555978775e-03 5.353415384888648987e-03 -3.310686349868774414e-01 -1.906084716320037842e-01 5.234113335609436035e-02 -1.719395369291305542e-01 3.200582265853881836e-01 -4.281314834952354431e-02 -1.827866882085800171e-01 2.723367884755134583e-02 -3.397128731012344360e-02 4.263287410140037537e-02 -1.415787935256958008e-01 2.859213352203369141e-01 -9.115191176533699036e-03 -6.648918241262435913e-02 -1.463250219821929932e-01 2.972069680690765381e-01 1.825493872165679932e-01 -1.373721957206726074e-01 -1.339654922485351562e-01 -2.326094061136245728e-01 -9.493231028318405151e-02 4.422582313418388367e-02 -2.217890322208404541e-01 -1.160192340612411499e-01 -2.690070867538452148e-01 -2.765681780874729156e-02 -2.725194990634918213e-01 1.993753761053085327e-01
8.805087953805923462e-02 -5.979393795132637024e-02 1.014963686466217041e-01 -2.512916363775730133e-02 -2.469195872545242310e-01 2.583263674750924110e-03 2.715995311737060547e-01 3.185231611132621765e-02 1.044876873493194580e-01 -1.972979307174682617e-01 -2.776517271995544434e-01 -4.814476072788238525e-01 -1.600096970796585083e-01 1.547355949878692627e-01 -2.741573154926300049e-01 5.651047453284263611e-02 1.793859153985977173e-01 1.786941587924957275e-01 -2.874185144901275635e-01 9.477926790714263916e-02 2.582170665264129639e-01 -1.714332103729248047e-01 1.070200726389884949e-01 6.764247547835111618e-03 -1.117452234029769897e-01 -9.013418853282928467e-02 8.714421838521957397e-02 -1.697752922773361206e-01 -1.557124853134155273e-01 2.407985739409923553e-02 6.039787456393241882e-02 8.113447576761245728e-02
7.425694167613983154e-02 2.681965231895446777e-01 1.447705030441284180e-01 2.331771254539489746e-01 -1.693517342209815979e-02 -1.067833527922630310e-01 5.262002348899841309e-01 1.194503083825111389e-01 7.746236771345138550e-02 -1.647511124610900879e-01 -1.998217850923538208e-01 -2.346111088991165161e-01 1.508960686624050140e-02 3.121792376041412354e-01 -2.152610719203948975e-01 1.014297306537628174e-01 -8.055578917264938354e-02 6.386353075504302979e-02 -4.535246640443801880e-02 2.793591469526290894e-02 3.668560832738876343e-02 -3.053103387355804443e-01 9.641940891742706299e-02 -1.763064116239547729e-01 -1.390858590602874756e-01 1.829041391611099243e-01 -4.651699960231781006e-02 -2.183262258768081665e-01 -4.471724107861518860e-02 -6.573668122291564941e-02 4.337496310472488403e-02 -5.273733660578727722e-02
-3.141236491501331329e-03 7.531212270259857178e-02 -1.103732809424400330e-01 1.208553537726402283e-01 -1.344297677278518677e-01 -3.181452304124832153e-02 3.841435611248016357e-01 4.092305526137351990e-02 -7.062099128961563110e-02 -4.418767690658569336e-01 -2.549891769886016846e-01 -2.068920135498046875e-01 -9.171540290117263794e-02 -9.381410665810108185e-03 -2.285349369049072266e-01 7.198058813810348511e-02 2.645771801471710205e-01 1.132532730698585510e-01 -2.986488342285156250e-01 2.091760933399200439e-01 2.353965789079666138e-01 -6.804583966732025146e-02 -8.475580811500549316e-02 1.847763508558273315e-01 -9.414500743150711060e-02 1.080200374126434326e-01 -2.475701458752155304e-02 -5.112439766526222229e-02 4.192751832306385040e-03 -2.042456716299057007e-01 1.725944578647613525e-01 1.131740361452102661e-01
1.546505838632583618e-01 3.621450662612915039e-01 -1.492008715867996216e-01 1.525416225194931030e-01 -2.292671650648117065e-01 -5.641558393836021423e-02 3.027358055114746094e-01 4.932854324579238892e-02 1.311457455158233643e-01 -2.499922662973403931e-01 -3.216595649719238281e-01 -2.342059910297393799e-01 2.461043596267700195e-01 6.394489109516143799e-02 2.697416841983795166e-01 4.841848090291023254e-02 5.261386185884475708e-02 1.578855812549591064e-01 5.333327502012252808e-02 4.495198652148246765e-02 -2.255490235984325409e-02 -3.119195699691772461e-01 -7.913238555192947388e-02 -2.546882331371307373e-01 -1.083694100379943848e-01 6.420732289552688599e-02 -1.145527884364128113e-01 -2.678396739065647125e-02 -1.130593270063400269e-01 -1.304026246070861816e-01 -6.244814395904541016e-02 8.316846936941146851e-02
3.300772905349731445e-01 3.346913754940032959e-01 -7.453106343746185303e-02 3.463743254542350769e-02 2.645090520381927490e-01 3.029055707156658173e-02 1.842965185642242432e-01 1.108394265174865723e-01 1.456419825553894043e-01 -5.309879779815673828e-02 1.463817954063415527e-01 8.735653012990951538e-02 2.047807127237319946e-01 6.228359043598175049e-02 -1.722463965415954590e-01 3.626836463809013367e-02 -6.958711147308349609e-02 -7.134640961885452271e-02 -3.692165017127990723e-02 3.968001902103424072e-01 2.576255500316619873e-01 -6.849694997072219849e-02 -2.454325705766677856e-01 -7.860924303531646729e-02 -3.055127561092376709e-01 -1.312063634395599365e-01 7.835584692656993866e-03 -1.880182921886444092e-01 -1.723540574312210083e-01 -4.766645282506942749e-02 1.316889189183712006e-02 2.022672593593597412e-01
1.252052932977676392e-01 2.088901251554489136e-01 1.360895037651062012e-01 5.512620881199836731e-02 -2.766080200672149658e-01 3.978642076253890991e-02 3.054819107055664062e-01 1.283855438232421875e-01 -9.156758897006511688e-03 -3.554870486259460449e-01 -3.073627650737762451e-01 -2.057702541351318359e-01 1.588320918381214142e-02 1.210614591836929321e-01 -5.959425866603851318e-02 9.351672232151031494e-02 1.304125338792800903e-01 -2.961199171841144562e-02 3.243108093738555908e-02 1.460795700550079346e-01 1.556859761476516724e-01 -3.604133725166320801e-01 1.187416613101959229e-01 -1.962056010961532593e-01 -1.719236024655401707e-03 2.767515182495117188e-01 -3.508038446307182312e-02 -2.098715007305145264e-01 -2.053793668746948242e-01 1.300298273563385010e-01 -1.088342890143394470e-01 3.078173473477363586e-02
2.770305573940277100e-01 -2.174806781113147736e-02 6.852065678685903549e-03 -1.681628972291946411e-01 -5.148020014166831970e-02 -2.137653976678848267e-01 4.677890539169311523e-01 -2.070475369691848755e-01 1.710117161273956299e-01 -3.830961585044860840e-01 -2.665636837482452393e-01 -6.249018479138612747e-03 -1.185372769832611084e-01 -8.190981298685073853e-02 1.725038886070251465e-01 -9.635051339864730835e-02 -1.117986217141151428e-01 1.467392444610595703e-01 -9.806051105260848999e-02 8.817435055971145630e-02 1.724364459514617920e-01 -8.126039057970046997e-02 -1.108546629548072815e-01 -1.599799990653991699e-01 -1.603091359138488770e-01 3.040832579135894775e-01 -2.137415483593940735e-02 -1.136674880981445312e-01 -1.415261533111333847e-02 -6.015698239207267761e-02 -1.164858788251876831e-01 5.419645085930824280e-02
2.324090600013732910e-01 2.212839424610137939e-01 6.472688913345336914e-02 -3.066545724868774414e-02 -6.892145425081253052e-02 -2.396998107433319092e-01 5.247743725776672363e-01 -3.218535706400871277e-02 1.499742716550827026e-01 -7.243895530700683594e-02 -2.429328113794326782e-01 -2.416956722736358643e-01 1.304402598179876804e-03 1.705162674188613892e-01 1.654506325721740723e-01 1.454660668969154358e-02 -6.608843058347702026e-02 2.380733639001846313e-01 -1.731758117675781250e-01 2.253754436969757080e-02 1.907740384340286255e-01 -2.397913932800292969e-01 -4.022017121315002441e-02 -2.054405808448791504e-01 -6.969429552555084229e-02 -9.358795732259750366e-02 -7.615639269351959229e-02 1.042343303561210632e-01 -2.986573874950408936e-01 -4.491582512855529785e-02 8.184691891074180603e-03 -2.448830381035804749e-02
-6.191359832882881165e-02 1.951819658279418945e-01 -3.651637583971023560e-02 9.738194942474365234e-02 -1.689282357692718506e-01 -1.490322947502136230e-01 6.520641595125198364e-02 -9.407361596822738647e-02 9.606763720512390137e-02 -4.332096129655838013e-02 -8.519043773412704468e-02 -5.744760856032371521e-02 1.352348364889621735e-02 1.273876428604125977e-01 -1.438489407300949097e-01 4.104059934616088867e-01 -7.946083694696426392e-02 -1.743528395891189575e-01 -3.010593652725219727e-01 2.773585021495819092e-01 1.514959633350372314e-01 -1.550705134868621826e-01 -1.137600094079971313e-01 -2.158147543668746948e-01 -1.238808706402778625e-01 2.274784259498119354e-02 -2.675713598728179932e-01 -1.250441521406173706e-01 -3.688530623912811279e-01 -1.168999969959259033e-01 -2.639135122299194336e-01 1.514926403760910034e-01
2.907121777534484863e-01 -2.849646471440792084e-02 1.766363680362701416e-01 5.150213837623596191e-03 -2.751862108707427979e-01 2.752730436623096466e-02 2.128130942583084106e-01 4.274025186896324158e-02 6.149717792868614197e-02 -3.130249083042144775e-01 -2.180937975645065308e-01 1.744963824748992920e-01 7.031318545341491699e-02 1.408001929521560669e-01 1.062534227967262268e-01 4.375826101750135422e-03 -9.408679604530334473e-02 -1.208906397223472595e-01 -1.893408000469207764e-01 4.638186693191528320e-01 3.828506916761398315e-02 -2.478739619255065918e-01 5.004757549613714218e-03 -4.262682422995567322e-02 -2.006512880325317383e-01 -2.623454630374908447e-01 1.112641170620918274e-01 -6.002341955900192261e-02 -1.802846938371658325e-01 4.894091933965682983e-02 -1.725519746541976929e-01 1.226938366889953613e-01
2.330175042152404785e-01 1.632537245750427246e-01 -1.541035920381546021e-01 9.896080940961837769e-02 6.815920770168304443e-02 -1.316308975219726562e-01 1.064478754997253418e-01 -3.197851404547691345e-02 -9.969392418861389160e-02 2.208019979298114777e-02 -1.793673485517501831e-01 -6.055017188191413879e-02 1.818045601248741150e-02 2.393455058336257935e-02 7.896667718887329102e-02 2.604749798774719238e-01 -7.745421677827835083e-02 -8.666478842496871948e-02 -2.321634627878665924e-02 2.442868500947952271e-01 2.069379091262817383e-01 -3.212369084358215332e-01 -2.374349385499954224e-01 -4.279145598411560059e-01 -1.125947684049606323e-01 9.224385768175125122e-02 6.957105360925197601e-03 1.387193650007247925e-01 -3.613483905792236328e-01 3.565632179379463196e-02 -3.082189559936523438e-01 -5.816741287708282471e-02
2.143918424844741821e-01 7.300622761249542236e-02 -1.863756799139082432e-03 -2.564632520079612732e-02 -3.687250912189483643e-01 -9.195517003536224365e-02 4.857054352760314941e-01 3.658037632703781128e-02 4.231212660670280457e-02 -1.189362481236457825e-01 -2.256904393434524536e-01 -2.224306315183639526e-01 1.729221269488334656e-02 2.597324177622795105e-02 -2.200057730078697205e-02 3.682026639580726624e-02 -1.630471795797348022e-01 1.323641687631607056e-01 -2.613336779177188873e-02 2.626309096813201904e-01 -5.145954340696334839e-02 -2.382283657789230347e-01 2.388187348842620850e-01 1.275092661380767822e-01 -3.837736323475837708e-02 3.293007612228393555e-02 -1.696617342531681061e-02 -1.780866384506225586e-01 -3.665378689765930176e-01 6.121828779578208923e-02 -3.182205185294151306e-02 -1.646069288253784180e-01
1.399775892496109009e-01 1.069946661591529846e-01 -1.326835006475448608e-01 7.611887902021408081e-02 -1.430485546588897705e-01 -2.728541493415832520e-01 -1.220504343509674072e-01 -2.887975871562957764e-01 3.827913478016853333e-02 4.672888666391372681e-03 -1.303773969411849976e-01 -1.311855018138885498e-01 5.464697256684303284e-02 5.639483034610748291e-02 -1.528329998254776001e-01 3.282341659069061279e-01 -2.799779735505580902e-02 -2.674671709537506104e-01 -2.181151658296585083e-01 1.442195326089859009e-01 2.006972581148147583e-01 -3.941576778888702393e-01 -1.313058882951736450e-01 -1.041681021451950073e-01 -2.118422985076904297e-01 1.821413487195968628e-01 -1.730968952178955078e-01 -1.526422649621963501e-01 -2.691860496997833252e-01 -2.046560496091842651e-02 -1.037350520491600037e-01 2.343615284189581871e-03
1.590749621391296387e-01 6.465554982423782349e-02 4.706313833594322205e-03 3.220488503575325012e-02 -4.051333665847778320e-02 -3.857713937759399414e-01 2.823135554790496826e-01 -1.713356971740722656e-01 -2.442528605461120605e-01 -6.383008360862731934e-01 1.942314803600311279e-01 -1.815799772739410400e-01 -3.546088933944702148e-02 6.151879206299781799e-02 -2.253319136798381805e-02 8.010649681091308594e-02 -1.581924110651016235e-01 8.225081115961074829e-02 2.505600266158580780e-02 2.288392335176467896e-01 1.262472718954086304e-01 8.923937566578388214e-04 6.487139314413070679e-02 3.033822588622570038e-02 -1.154341548681259155e-01 1.154396608471870422e-01 -5.418642982840538025e-02 -5.705537274479866028e-02 -1.457285787910223007e-02 -3.624626621603965759e-02 -9.441215544939041138e-02 -1.051217243075370789e-01
3.858367502689361572e-01 1.148875877261161804e-01 1.217105984687805176e-01 1.261168271303176880e-01 -2.084959149360656738e-01 3.101362660527229309e-02 3.652978688478469849e-02 1.390957683324813843e-01 1.786118894815444946e-01 -1.296931505203247070e-01 -1.337853372097015381e-01 -9.756810218095779419e-02 -2.963215410709381104e-01 2.183845639228820801e-01 9.349346905946731567e-02 -9.357288479804992676e-03 -2.920449078083038330e-01 2.046627700328826904e-01 -1.393103748559951782e-01 1.025455072522163391e-01 2.586330175399780273e-01 -2.513058185577392578e-01 1.461252570152282715e-01 2.541212439537048340e-01 -2.900935411453247070e-01 1.365380436182022095e-01 -4.368508234620094299e-02 -1.809046566486358643e-01 5.194330215454101562e-02 4.554999619722366333e-02 3.920929506421089172e-02 -6.936813145875930786e-02
-1.941173896193504333e-02 3.052351772785186768e-01 -3.673607110977172852e-02 1.930448412895202637e-02 -2.606831490993499756e-01 -2.051437199115753174e-01 3.842777013778686523e-02 -1.805914193391799927e-01 1.937253028154373169e-01 -1.632309406995773315e-01 -1.809336543083190918e-01 1.246075928211212158e-01 -9.497789293527603149e-02 1.459014695137739182e-02 -1.343147009611129761e-01 4.349058568477630615e-01 -1.062596961855888367e-01 -1.241682022809982300e-01 -3.727578790858387947e-03 2.454370111227035522e-01 7.713210582733154297e-02 -1.275674849748611450e-01 -1.368303596973419189e-01 -1.735374778509140015e-01 -1.416630595922470093e-01 8.197645097970962524e-02 -2.336887568235397339e-01 -1.241092607378959656e-01 -2.806308865547180176e-01 -7.778526842594146729e-02 -2.593384385108947754e-01 1.576783210039138794e-01
-5.428053811192512512e-02 2.518322765827178955e-01 -6.428337097167968750e-02 1.662310063838958740e-01 -1.085182372480630875e-02 6.131016090512275696e-02 5.523657202720642090e-01 7.893478125333786011e-02 6.046479102224111557e-03 -6.921578943729400635e-02 -8.997152745723724365e-02 -1.202116310596466064e-01 -2.329674214124679565e-01 4.513274505734443665e-02 -4.513788502663373947e-03 1.083934605121612549e-01 1.176145821809768677e-01 1.937652528285980225e-01 -1.186990067362785339e-01 -4.640433937311172485e-02 1.765385568141937256e-01 -5.083332583308219910e-02 9.948604553937911987e-02 -2.216663658618927002e-01 -6.485641002655029297e-02 -1.347596347332000732e-01 -1.093427166342735291e-01 -2.590655982494354248e-01 -3.061526715755462646e-01 1.990037858486175537e-01 -2.427079677581787109e-01 1.926648169755935669e-01
1.689268797636032104e-01 3.554088249802589417e-02 1.551428716629743576e-02 3.605517745018005371e-02 -1.174869164824485779e-01 -1.916305422782897949e-01 5.213333964347839355e-01 1.643736958503723145e-01 4.966272535966709256e-05 -1.328403353691101074e-01 -3.135264813899993896e-01 -2.276920378208160400e-01 3.451816365122795105e-02 6.227542459964752197e-02 6.490274518728256226e-02 1.738132350146770477e-02 1.284200698137283325e-03 2.014608234167098999e-01 -1.083586364984512329e-01 6.335810571908950806e-02 -6.504974514245986938e-02 -4.226943254470825195e-01 -9.269235283136367798e-02 -2.857764661312103271e-01 -6.323976814746856689e-02 1.314765810966491699e-01 -1.320443302392959595e-01 -1.164911761879920959e-01 -1.880270689725875854e-01 -1.327667385339736938e-01 -6.510122865438461304e-02 -5.419696122407913208e-02
3.239195346832275391e-01 1.574582308530807495e-01 -3.184653818607330322e-01 2.371128275990486145e-02 -1.168394759297370911e-01 2.874819189310073853e-02 3.550567328929901123e-01 -3.911472856998443604e-02 -1.673055253922939301e-02 -3.989465534687042236e-01 -1.392749994993209839e-01 1.163762211799621582e-01 -8.803324401378631592e-02 1.105534508824348450e-01 2.851843461394309998e-02 1.494010165333747864e-02 -2.438307106494903564e-01 4.137504845857620239e-02 -5.201923474669456482e-02 1.516350805759429932e-01 -2.720648050308227539e-02 -1.634030491113662720e-01 1.379083991050720215e-01 1.962864100933074951e-01 -1.802279055118560791e-01 -2.723056674003601074e-01 -3.856671974062919617e-02 -1.795827448368072510e-01 -2.002565860748291016e-01 2.316204458475112915e-01 -6.475534290075302124e-02 -5.170568078756332397e-02
1.722952574491500854e-01 -2.025711685419082642e-01 2.791994251310825348e-02 1.897151470184326172e-01 8.000116050243377686e-02 -2.163998484611511230e-01 2.589766383171081543e-01 -2.182645201683044434e-01 -3.990466240793466568e-03 -7.528223097324371338e-02 5.341373011469841003e-02 -3.652244061231613159e-02 -2.212765365839004517e-01 1.093802601099014282e-02 1.088954433798789978e-01 2.533716559410095215e-01 4.941049218177795410e-02 -8.352500945329666138e-02 -2.469844222068786621e-01 3.444060087203979492e-01 8.274246007204055786e-02 -3.294387757778167725e-01 -1.569301038980484009e-01 -8.409081399440765381e-02 -3.841623365879058838e-01 4.500320181250572205e-02 -2.735626697540283203e-02 -6.162262335419654846e-02 -2.413800731301307678e-02 2.820813357830047607e-01 -2.861685492098331451e-02 1.353863477706909180e-01
1.055836975574493408e-01 -3.699269518256187439e-02 -2.496082782745361328e-01 -5.378507822751998901e-02 -2.417826354503631592e-01 -1.852748543024063110e-02 2.267149239778518677e-01 7.319007813930511475e-02 4.463172331452369690e-02 -1.499629169702529907e-01 -2.368708997964859009e-01 -1.193314865231513977e-01 1.580589562654495239e-01 1.194669157266616821e-01 1.795946061611175537e-01 3.064591884613037109e-01 -1.449584662914276123e-01 1.511654853820800781e-01 -4.311814904212951660e-02 2.534689903259277344e-01 -9.657753258943557739e-02 -4.848023355007171631e-01 8.845139294862747192e-02 -1.902771890163421631e-01 1.863226592540740967e-01 3.601505979895591736e-02 -1.509863138198852539e-01 -1.935828626155853271e-01 3.165971860289573669e-02 1.797122061252593994e-01 -8.958860486745834351e-02 -1.024899631738662720e-01
1.271942406892776489e-01 -1.090678051114082336e-01 -5.679276585578918457e-02 2.016912847757339478e-01 -6.871725618839263916e-02 -1.465266197919845581e-01 6.562744081020355225e-02 -1.824302524328231812e-01 -4.315396025776863098e-02 -1.255126297473907471e-01 7.566686719655990601e-02 -1.555517911911010742e-01 -2.207918167114257812e-01 1.110744923353195190e-01 1.310501247644424438e-01 2.528701424598693848e-01 6.951515376567840576e-02 -8.063270710408687592e-03 -1.796785742044448853e-01 2.633707821369171143e-01 1.949499547481536865e-01 -3.694329857826232910e-01 -1.740007251501083374e-01 -6.962867826223373413e-02 -4.886226356029510498e-01 3.876934200525283813e-02 5.050696060061454773e-02 -3.672998398542404175e-02 4.555595666170120239e-02 2.896015644073486328e-01 -1.636328846216201782e-01 -3.831268846988677979e-02
3.552964925765991211e-01 1.833657175302505493e-01 -8.348705619573593140e-02 -1.982575058937072754e-01 -1.574126034975051880e-01 1.013365611433982849e-01 2.646030299365520477e-02 1.735379397869110107e-01 1.188613995909690857e-01 -1.362929195165634155e-01 5.152798071503639221e-02 -1.745468564331531525e-02 2.029059827327728271e-01 5.245972052216529846e-02 -8.745977282524108887e-02 2.731656432151794434e-01 -2.231885911896824837e-03 -6.025116518139839172e-02 2.744810655713081360e-03 2.853501439094543457e-01 1.441696733236312866e-01 -3.349728882312774658e-01 -6.031343713402748108e-02 -1.117056310176849365e-01 -3.731727302074432373e-01 8.829436451196670532e-02 1.726784408092498779e-01 -5.753799527883529663e-02 8.844677358865737915e-02 2.573989517986774445e-02 3.187807500362396240e-01 2.041640877723693848e-01
8.543691784143447876e-02 -2.287658862769603729e-03 1.026712581515312195e-01 -2.260572463274002075e-02 1.061125844717025757e-01 -2.827790677547454834e-01 3.035964369773864746e-01 -1.844656094908714294e-02 3.517437577247619629e-01 -2.380689531564712524e-01 -1.576488167047500610e-01 -1.591792255640029907e-01 6.270074099302291870e-02 -3.307953849434852600e-02 -1.300815679132938385e-02 2.178956270217895508e-01 -6.126807630062103271e-02 1.156488433480262756e-01 -4.094903543591499329e-02 1.805448830127716064e-01 1.288944184780120850e-01 -3.695149421691894531e-01 2.007515281438827515e-01 -3.358942642807960510e-02 -2.010645344853401184e-02 4.099970310926437378e-02 -3.713027536869049072e-01 -2.487983107566833496e-01 -1.042240411043167114e-01 -2.118863910436630249e-01 1.044318303465843201e-01 1.185792777687311172e-02
2.909314930438995361e-01 5.107096862047910690e-03 1.020219624042510986e-01 3.245373815298080444e-02 -2.192413359880447388e-01 4.665717482566833496e-02 1.855587661266326904e-01 -2.305457890033721924e-01 9.784771502017974854e-02 -1.227381825447082520e-01 -1.878962516784667969e-01 -7.824210822582244873e-02 -1.627210676670074463e-01 5.198091268539428711e-01 1.154906749725341797e-01 3.768285214900970459e-01 1.050272360444068909e-01 2.589702419936656952e-02 -7.493653148412704468e-02 2.094184607267379761e-01 1.247893571853637695e-01 -1.291143298149108887e-01 2.471205545589327812e-03 -9.453527163714170456e-04 -2.150834947824478149e-01 7.680693268775939941e-02 -2.059106081724166870e-01 9.727441519498825073e-02 4.664652422070503235e-02 -1.540928483009338379e-01 -2.806568518280982971e-02 1.542987823486328125e-01
1.868908107280731201e-01 9.856222569942474365e-02 5.418574810028076172e-02 1.586940437555313110e-01 2.433753944933414459e-02 3.786123171448707581e-02 2.549392282962799072e-01 -2.489261701703071594e-02 1.134506091475486755e-01 -4.181308746337890625e-01 -2.240908592939376831e-01 -5.803227424621582031e-02 -1.255979835987091064e-01 1.753213852643966675e-01 2.600654065608978271e-01 7.055824249982833862e-02 -1.551989316940307617e-01 -1.806207299232482910e-01 1.963783353567123413e-01 3.082011044025421143e-01 2.832527756690979004e-01 -9.117841720581054688e-02 1.635402143001556396e-01 9.473302215337753296e-02 -2.895127832889556885e-01 -1.424702107906341553e-01 -5.656122788786888123e-02 -8.891122788190841675e-02 1.289775595068931580e-02 1.690270453691482544e-01 -1.326217055320739746e-01 1.520235687494277954e-01
9.293222427368164062e-02 1.991130411624908447e-01 -7.335107028484344482e-02 5.303868651390075684e-02 8.513466268777847290e-02 -1.203761026263237000e-01 3.155292868614196777e-01 1.208304334431886673e-02 2.813314497470855713e-01 -3.571035563945770264e-01 -2.002460360527038574e-01 -1.853259652853012085e-01 -2.501230500638484955e-02 1.271908432245254517e-01 -1.109588965773582458e-01 2.951835393905639648e-01 -1.068035792559385300e-02 1.292614340782165527e-01 -2.045781351625919342e-02 3.463037312030792236e-01 4.123002663254737854e-02 -1.403819322586059570e-01 1.108585074543952942e-01 -2.196907252073287964e-01 2.294369041919708252e-02 4.907610267400741577e-02 -2.290912419557571411e-01 -3.293970657978206873e-04 -3.045226037502288818e-01 -1.245605349540710449e-01 9.291501343250274658e-02 -1.824548244476318359e-01
-3.910247236490249634e-02 1.812767088413238525e-01 -1.041536554694175720e-01 2.384870052337646484e-01 -1.287078112363815308e-01 -2.807684615254402161e-02 9.342401474714279175e-02 -2.866904139518737793e-01 2.439362853765487671e-01 -8.467336744070053101e-02 -1.803344339132308960e-01 -8.415887504816055298e-02 -2.198122069239616394e-02 -4.920965060591697693e-02 -1.248275935649871826e-01 3.414751291275024414e-01 -1.620363891124725342e-01 -2.150876373052597046e-01 -7.824274897575378418e-02 2.569566667079925537e-01 9.010278433561325073e-02 -2.109696567058563232e-01 -2.880253493785858154e-01 -1.554529219865798950e-01 -9.210626035928726196e-02 -5.514190346002578735e-02 -1.977155655622482300e-01 -2.414289116859436035e-01 -2.853510081768035889e-01 -6.897564977407455444e-02 -1.770353168249130249e-01 1.318961977958679199e-01
2.857300639152526855e-02 1.602160781621932983e-01 -1.992071121931076050e-01 1.981033086776733398e-01 -3.069353699684143066e-01 -2.488845437765121460e-01 7.733963429927825928e-02 -1.668084114789962769e-01 1.529976874589920044e-01 -7.597575336694717407e-02 -1.490478515625000000e-01 2.300091274082660675e-02 -7.220210134983062744e-02 7.948325574398040771e-02 -1.327492445707321167e-01 3.054124712944030762e-01 -1.403638422489166260e-01 -2.112459540367126465e-01 -1.466397941112518311e-01 2.325618416070938110e-01 1.854556202888488770e-01 -9.519799798727035522e-02 -1.436765193939208984e-01 -1.640996187925338745e-01 -1.128334477543830872e-01 -1.091490909457206726e-01 -2.490223497152328491e-01 -7.287542521953582764e-02 -1.900486946105957031e-01 -6.602304428815841675e-02 -3.462568223476409912e-01 2.167710810899734497e-01
3.223737478256225586e-01 -1.739470064640045166e-01 2.134460583329200745e-02 -1.919908523559570312e-01 -1.093791127204895020e-01 -4.367793351411819458e-02 1.548484861850738525e-01 -7.061772048473358154e-03 8.272241055965423584e-02 -3.547562360763549805e-01 -2.752791941165924072e-01 1.130976527929306030e-02 -2.076715677976608276e-01 2.272890694439411163e-02 -4.371339082717895508e-02 4.693174734711647034e-02 -2.121284306049346924e-01 -1.560991406440734863e-01 4.360026866197586060e-02 3.365130424499511719e-01 -6.106679886579513550e-02 -3.366650938987731934e-01 -7.463107258081436157e-02 2.705861441791057587e-02 -1.185283064842224121e-02 -3.363325595855712891e-01 7.047782838344573975e-02 -8.848875761032104492e-02 -2.611264884471893311e-01 1.263747066259384155e-01 -5.983084440231323242e-02 1.120984777808189392e-01
1.569714546203613281e-01 2.402239739894866943e-01 -1.960972510278224945e-02 1.509239226579666138e-01 1.030966565012931824e-01 -1.155329719185829163e-01 -1.325685624033212662e-02 1.094333529472351074e-01 2.390369027853012085e-01 -1.988765150308609009e-01 -1.956496089696884155e-01 9.251839667558670044e-02 9.353961050510406494e-02 6.688433885574340820e-02 -3.739469498395919800e-02 3.147085309028625488e-01 3.194866329431533813e-02 -7.198829203844070435e-02 -8.813907206058502197e-02 6.571374833583831787e-02 4.293366670608520508e-01 -2.390907555818557739e-01 -1.843460053205490112e-01 -4.019560217857360840e-01 -2.415328174829483032e-01 -7.859887927770614624e-02 2.533014677464962006e-02 -6.647613644599914551e-02 -1.907923817634582520e-01 1.146740745753049850e-02 -1.971552670001983643e-01 -2.921112440526485443e-02
2.605176866054534912e-01 1.125061959028244019e-01 -5.421319603919982910e-02 1.705214083194732666e-01 -2.844811230897903442e-02 -2.022537291049957275e-01 4.176412895321846008e-02 -1.667916327714920044e-01 2.828818857669830322e-01 -2.533055245876312256e-01 -3.366041481494903564e-01 -1.115841045975685120e-01 -2.328318059444427490e-01 2.624913752079010010e-01 4.255344346165657043e-02 2.008792608976364136e-01 -1.700386852025985718e-01 3.310585319995880127e-01 -8.036035299301147461e-02 -3.914096951484680176e-02 4.895569756627082825e-02 -1.276082396507263184e-01 6.900778412818908691e-02 1.448344439268112183e-01 -1.342685073614120483e-01 1.710415482521057129e-01 1.571029424667358398e-02 -5.031007900834083557e-02 -1.244709119200706482e-01 2.318110615015029907e-01 -2.617097198963165283e-01 4.750796034932136536e-02
4.210153818130493164e-01 -8.318546414375305176e-02 2.262418903410434723e-02 -1.022664234042167664e-01 -1.639330200850963593e-02 -2.214215546846389771e-01 1.070743426680564880e-01 -1.550844609737396240e-01 2.200701832771301270e-02 -2.273384630680084229e-01 -2.274356186389923096e-01 -1.109087765216827393e-01 -2.708823978900909424e-01 2.601580321788787842e-01 8.076526224613189697e-02 1.127949208021163940e-01 8.973871916532516479e-02 2.533545792102813721e-01 -8.824101835489273071e-02 1.107615679502487183e-01 2.599237263202667236e-01 -2.958972156047821045e-01 4.934126883745193481e-02 -3.158428147435188293e-02 -1.629897207021713257e-01 -1.653988212347030640e-01 1.014704927802085876e-01 -1.549921333789825439e-01 -4.611591249704360962e-02 2.954306602478027344e-01 -1.211907118558883667e-01 1.911869458854198456e-02
1.004484575241804123e-02 2.493498772382736206e-01 -1.380501538515090942e-01 1.375785171985626221e-01 -2.939271628856658936e-01 -1.894318461418151855e-01 8.771442621946334839e-02 -2.497211694717407227e-01 1.509336680173873901e-01 -1.137605309486389160e-02 -9.609293192625045776e-02 -6.118354573845863342e-02 -6.764266174286603928e-03 -1.297366339713335037e-02 -3.167663142085075378e-02 2.828375697135925293e-01 -3.664186596870422363e-02 -1.780462116003036499e-01 5.386226624250411987e-02 1.743112653493881226e-01 2.101151794195175171e-01 -3.973715007305145264e-01 -1.823860555887222290e-01 -2.963433861732482910e-01 -1.327502578496932983e-01 1.137914434075355530e-01 -1.841128021478652954e-01 -7.946300506591796875e-02 -2.922818660736083984e-01 -3.310847282409667969e-02 -1.420033425092697144e-01 1.528579443693161011e-01
-9.034263342618942261e-02 9.510964900255203247e-02 1.069569662213325500e-01 1.082189194858074188e-02 -1.010701432824134827e-01 -1.615595370531082153e-01 3.268514275550842285e-01 4.651560634374618530e-02 -3.755071163177490234e-01 -1.829474121332168579e-01 -2.290772497653961182e-01 -1.882621049880981445e-01 -1.911916732788085938e-01 1.280033290386199951e-01 2.510226964950561523e-01 3.297425210475921631e-01 -5.362455546855926514e-02 -2.452460676431655884e-02 -2.581467926502227783e-01 1.454754769802093506e-01 3.548158332705497742e-02 -3.032644689083099365e-01 1.544016599655151367e-01 -8.514049649238586426e-02 -4.754257202148437500e-02 -4.765516147017478943e-02 -1.372838318347930908e-01 1.823674188926815987e-03 -3.221910819411277771e-02 1.995503604412078857e-01 -1.700981557369232178e-01 1.734274774789810181e-01
2.911132574081420898e-02 1.848533004522323608e-01 -2.846588194370269775e-01 2.227977514266967773e-01 -1.425768733024597168e-01 -7.605321705341339111e-02 -1.392811685800552368e-01 -1.203258931636810303e-01 4.408564791083335876e-02 -1.611805111169815063e-01 -1.121476143598556519e-01 -3.482679650187492371e-02 -1.617991924285888672e-02 1.005532816052436829e-01 -2.208660095930099487e-01 3.863329589366912842e-01 -8.810136467218399048e-02 -1.808098703622817993e-01 -4.623669385910034180e-02 5.391966924071311951e-02 2.466215193271636963e-01 -2.921600639820098877e-01 -1.290987730026245117e-01 -2.474872022867202759e-01 -7.255130261182785034e-02 1.993912160396575928e-01 -1.221190951764583588e-02 -1.213720589876174927e-01 -2.611953616142272949e-01 -1.996371001005172729e-01 -1.783342212438583374e-01 2.341470271348953247e-01
3.350712358951568604e-01 1.109029725193977356e-02 -1.683869361877441406e-01 -1.679841727018356323e-01 -2.182359546422958374e-01 -2.519717812538146973e-02 8.761548995971679688e-02 1.672060042619705200e-02 -1.829618029296398163e-02 -2.458029538393020630e-01 -1.588246971368789673e-01 -9.313637018203735352e-02 -9.021473675966262817e-02 3.072066009044647217e-01 -8.406691253185272217e-02 2.721527218818664551e-01 1.967442780733108521e-01 -2.256393432617187500e-02 -3.302320837974548340e-01 2.217262983322143555e-01 3.118537366390228271e-01 6.429961323738098145e-02 -1.180992573499679565e-01 8.586272597312927246e-03 -2.788202464580535889e-01 -2.332277409732341766e-02 -1.513153165578842163e-01 1.219167485833168030e-01 2.025314569473266602e-01 -1.706006191670894623e-02 4.981976933777332306e-03 1.621421277523040771e-01
1.941543072462081909e-01 1.574582159519195557e-01 -1.016838327050209045e-01 2.562146782875061035e-01 -1.576837599277496338e-01 -1.377458870410919189e-02 -5.135531723499298096e-02 -1.924926042556762695e-02 8.543805032968521118e-02 -2.730245515704154968e-02 -2.912659943103790283e-01 -6.401514261960983276e-02 1.973047554492950439e-01 8.119449764490127563e-02 -6.206302344799041748e-02 2.663102149963378906e-01 5.862227827310562134e-02 -1.495051532983779907e-01 -7.611604034900665283e-02 3.036437034606933594e-01 1.575928926467895508e-01 -2.996315956115722656e-01 -1.028370857238769531e-01 -2.261214256286621094e-01 -2.371945977210998535e-01 5.744130164384841919e-02 -1.619998514652252197e-01 1.182877644896507263e-01 -3.511621654033660889e-01 -4.147130250930786133e-02 -2.463224381208419800e-01 1.748755574226379395e-01
1.989547014236450195e-01 2.141968905925750732e-01 -2.160741537809371948e-01 1.837378591299057007e-01 -4.431505221873521805e-03 3.090084902942180634e-02 9.687679260969161987e-02 -2.559262514114379883e-01 6.068481877446174622e-02 8.149806410074234009e-02 -6.724829971790313721e-02 -2.111379057168960571e-01 -1.953290402889251709e-02 1.524806320667266846e-01 -5.924056842923164368e-02 1.372331827878952026e-01 3.553481400012969971e-02 -8.626450784504413605e-03 -8.307766169309616089e-02 5.615638196468353271e-02 3.230136036872863770e-01 -2.409194409847259521e-01 -1.186177730560302734e-01 1.191418841481208801e-01 1.985808089375495911e-02 4.050498306751251221e-01 -1.196880731731653214e-02 -1.681247949600219727e-01 -4.326707422733306885e-01 2.169837206602096558e-01 -1.392233222723007202e-01 6.523349136114120483e-02
9.215769171714782715e-02 7.523924112319946289e-02 -1.658148914575576782e-01 8.334195613861083984e-02 2.745698578655719757e-02 -1.142966970801353455e-01 2.706417739391326904e-01 5.485159531235694885e-02 3.053193688392639160e-01 -3.713624477386474609e-01 4.861516412347555161e-03 -1.901342719793319702e-01 -1.227238923311233521e-01 2.851365879178047180e-02 -9.201648086309432983e-02 3.610163331031799316e-01 -7.864588499069213867e-02 7.673785835504531860e-02 6.041712313890457153e-02 7.174675911664962769e-02 6.758112460374832153e-02 -4.532910585403442383e-01 -4.196467623114585876e-02 -1.357315033674240112e-01 4.099003225564956665e-02 1.220402345061302185e-01 -2.050813138484954834e-01 -1.600499898195266724e-01 -2.063192427158355713e-01 -6.363362073898315430e-02 1.239767298102378845e-01 -2.049938589334487915e-01
2.309559434652328491e-01 1.307283192873001099e-01 1.564691215753555298e-02 1.741679571568965912e-02 -4.100323095917701721e-02 -1.179246380925178528e-01 3.369253277778625488e-01 -4.369386285543441772e-02 3.380202651023864746e-01 -2.655016183853149414e-01 -1.679946035146713257e-01 -9.149950742721557617e-02 -6.667270511388778687e-02 8.260165154933929443e-02 2.243441343307495117e-02 1.853876411914825439e-01 -1.446627080440521240e-02 2.551233768463134766e-01 -6.406611949205398560e-02 1.056286990642547607e-01 1.625845730304718018e-01 -4.314718246459960938e-01 2.372250705957412720e-02 -4.687223955988883972e-02 3.523584827780723572e-02 3.267827257513999939e-02 -2.152035683393478394e-01 -2.368573844432830811e-01 -2.715305984020233154e-01 -4.229546710848808289e-02 6.007356941699981689e-02 -2.252822220325469971e-01
-1.173398923128843307e-02 6.688836216926574707e-02 -1.695254296064376831e-01 3.875940293073654175e-02 -1.658134013414382935e-01 -2.468728870153427124e-01 8.072297275066375732e-02 -1.644581556320190430e-01 2.910146117210388184e-01 -1.377553306519985199e-02 -1.890160292387008667e-01 -5.861028656363487244e-02 -4.994841665029525757e-02 1.883267611265182495e-01 -1.885844171047210693e-01 3.842231631278991699e-01 -1.323695108294487000e-02 -2.694040834903717041e-01 -9.432694315910339355e-02 2.477966994047164917e-01 1.895499527454376221e-01 -2.228060364723205566e-01 -4.340055584907531738e-02 -2.670461237430572510e-01 -1.133094951510429382e-01 4.927606135606765747e-02 -1.773818582296371460e-01 3.377824649214744568e-02 -3.241448998451232910e-01 -3.577513247728347778e-02 -1.535656154155731201e-01 1.353558003902435303e-01
-1.472773589193820953e-02 6.567975133657455444e-02 -1.345408409833908081e-01 2.261594980955123901e-01 1.514275372028350830e-02 -1.384173929691314697e-01 -1.135562080889940262e-02 1.328494101762771606e-01 1.822504028677940369e-02 -1.453874409198760986e-01 3.742136657238006592e-01 5.452363193035125732e-02 -9.062311798334121704e-02 1.577941924333572388e-01 1.103846728801727295e-01 1.772752255201339722e-01 -1.728776693344116211e-01 3.062233030796051025e-01 -1.437235027551651001e-01 2.288512289524078369e-01 4.282828867435455322e-01 -2.631205022335052490e-01 1.700301319360733032e-01 -1.721704751253128052e-02 -1.207842454314231873e-01 -1.776177585124969482e-01 -1.047701314091682434e-01 -9.707797318696975708e-02 -2.175047397613525391e-01 9.921075403690338135e-02 1.825437322258949280e-02 2.127817720174789429e-01
1.305692791938781738e-01 3.128539919853210449e-01 5.220058560371398926e-02 5.507414415478706360e-02 6.336488574743270874e-02 -1.731282621622085571e-01 3.658201694488525391e-01 -4.113353788852691650e-02 -1.159926354885101318e-01 -2.052710056304931641e-01 -2.382566928863525391e-01 -2.491890937089920044e-01 -1.737973839044570923e-02 2.019363492727279663e-01 -4.403200373053550720e-02 5.230819806456565857e-02 8.962872438132762909e-03 4.059713184833526611e-01 -1.122511997818946838e-01 7.413851469755172729e-02 9.738168120384216309e-02 -3.574584126472473145e-01 -3.408367559313774109e-02 -2.389177121222019196e-02 -4.239855706691741943e-02 5.101713910698890686e-02 7.375054061412811279e-02 -2.968366444110870361e-01 2.188652008771896362e-02 1.967572718858718872e-01 6.600452959537506104e-02 -1.616209447383880615e-01
1.197808533906936646e-01 -4.611960053443908691e-02 -1.761202514171600342e-01 6.125084683299064636e-02 -1.435063183307647705e-01 -9.267716109752655029e-02 1.453365981578826904e-01 -3.804213106632232666e-01 -2.909719198942184448e-02 -2.564076185226440430e-01 4.295881465077400208e-02 1.268499623984098434e-02 -1.462085396051406860e-01 4.777027666568756104e-02 9.193828701972961426e-02 1.253039687871932983e-01 1.054194346070289612e-01 9.320665895938873291e-02 -9.269556403160095215e-02 3.693488538265228271e-01 1.121215000748634338e-01 -1.852568835020065308e-01 -2.444682270288467407e-01 -7.238009572029113770e-02 -4.581441283226013184e-01 -5.316026136279106140e-02 -6.017176434397697449e-02 -7.637555897235870361e-02 7.569653540849685669e-02 3.562958836555480957e-01 -7.168382406234741211e-02 2.492050267755985260e-02
3.342825174331665039e-02 1.816328801214694977e-02 2.769932523369789124e-02 -3.194177448749542236e-01 -6.440466642379760742e-02 -8.948227763175964355e-02 2.037032544612884521e-01 -1.432882100343704224e-01 1.676303297281265259e-01 4.989463835954666138e-02 -1.477083861827850342e-01 -1.127037033438682556e-01 2.956831641495227814e-02 3.991796374320983887e-01 -4.611654952168464661e-02 2.308429628610610962e-01 7.346609234809875488e-02 2.837451733648777008e-02 7.833728194236755371e-02 3.128576874732971191e-01 2.076957821846008301e-01 -2.121895998716354370e-01 -1.360006630420684814e-01 2.074207663536071777e-01 -4.320321679115295410e-01 2.541393339633941650e-01 4.468325898051261902e-02 2.573481388390064240e-02 -1.476779729127883911e-01 6.448045372962951660e-02 1.471344195306301117e-02 2.919164299964904785e-02
5.261665955185890198e-02 1.292793899774551392e-01 -1.092466190457344055e-01 3.805862739682197571e-02 -2.490407824516296387e-01 -2.046735882759094238e-01 -1.195352990180253983e-03 4.583339393138885498e-02 1.114964634180068970e-01 -1.321347206830978394e-01 -1.948827356100082397e-01 -1.836074590682983398e-01 1.100453585386276245e-01 1.366948708891868591e-03 -2.136264927685260773e-02 2.605528533458709717e-01 3.077471442520618439e-02 -6.843309104442596436e-02 1.163711473345756531e-01 1.155091822147369385e-01 1.582305282354354858e-01 -3.661350905895233154e-01 -1.815488040447235107e-01 -4.658517837524414062e-01 -2.693547308444976807e-01 -1.512036472558975220e-01 -1.303027272224426270e-01 1.785083711147308350e-01 -1.632837504148483276e-01 1.511814147233963013e-01 -2.084797024726867676e-01 1.607057265937328339e-02
2.408559918403625488e-01 2.281267642974853516e-01 -6.304426491260528564e-02 1.678397655487060547e-01 1.398133463226258755e-03 -2.059086561203002930e-01 -3.638109564781188965e-02 -1.192503795027732849e-01 -2.265238016843795776e-02 2.237025182694196701e-03 -1.450387835502624512e-01 1.014619041234254837e-02 -2.195380777120590210e-01 2.387256324291229248e-01 -9.619442373514175415e-02 1.063479855656623840e-01 8.766261488199234009e-02 2.519682347774505615e-01 2.781289815902709961e-02 2.297349423170089722e-01 -8.552534133195877075e-02 -2.014233320951461792e-01 1.364402920007705688e-01 -2.374287247657775879e-01 -1.783132106065750122e-01 4.851882904767990112e-02 -2.341033965349197388e-01 -3.944351971149444580e-01 9.509328007698059082e-02 2.631693482398986816e-01 -3.945215418934822083e-02 2.836558520793914795e-01
2.768272459506988525e-01 -1.351331919431686401e-01 -3.396366834640502930e-01 -1.518703401088714600e-01 -1.187652051448822021e-01 -2.295990660786628723e-02 3.231232762336730957e-01 1.754875481128692627e-01 7.087079435586929321e-02 -8.949124254286289215e-03 -2.362412810325622559e-01 -7.875410467386245728e-02 7.656607776880264282e-02 1.154540106654167175e-01 -1.120494455099105835e-01 2.228961586952209473e-01 -1.093617454171180725e-01 7.547336816787719727e-02 7.412113994359970093e-02 1.105052009224891663e-01 2.645435743033885956e-02 -2.656980454921722412e-01 -3.023591637611389160e-01 -1.229873374104499817e-01 -9.083293378353118896e-02 -6.650763005018234253e-02 -1.295683830976486206e-01 -2.761096358299255371e-01 2.048936039209365845e-01 -3.170538842678070068e-01 -5.221041664481163025e-02 6.460419297218322754e-02
1.232901513576507568e-01 1.764426976442337036e-01 -7.797908782958984375e-02 -1.273191068321466446e-02 1.400958001613616943e-01 -4.089165851473808289e-02 3.851191997528076172e-01 -3.799362480640411377e-02 2.418519854545593262e-01 -2.201586961746215820e-01 -5.233003571629524231e-02 -4.905080795288085938e-02 -1.015632450580596924e-01 1.198553740978240967e-01 8.372549782507121563e-04 3.158451318740844727e-01 -5.958892777562141418e-02 2.137465178966522217e-01 -1.259967102669179440e-03 1.321575790643692017e-01 6.219411734491586685e-03 -4.780991673469543457e-01 -7.647341117262840271e-03 -1.597937643527984619e-01 7.417077571153640747e-02 -2.617535740137100220e-02 -3.318858742713928223e-01 -2.310449331998825073e-01 -1.852135658264160156e-01 3.938607126474380493e-02 9.213707596063613892e-02 -6.959041208028793335e-02
-6.090032681822776794e-02 2.010352760553359985e-01 6.381530314683914185e-02 1.171577721834182739e-01 6.112362723797559738e-03 -2.350493669509887695e-01 -2.697214111685752869e-02 -2.255805879831314087e-01 2.060058265924453735e-01 -1.556233018636703491e-01 1.435032039880752563e-01 -1.667749732732772827e-01 1.936947577632963657e-03 -9.417095035314559937e-02 -2.742674350738525391e-01 3.062587976455688477e-01 -2.230323702096939087e-01 -1.016011461615562439e-01 -3.597899153828620911e-02 1.807574927806854248e-01 1.050499007105827332e-01 -2.680069804191589355e-01 -9.061188250780105591e-02 -1.288386136293411255e-01 -2.751752138137817383e-01 -1.361806094646453857e-01 -4.237580671906471252e-02 -1.438112109899520874e-01 -3.902781605720520020e-01 2.346818298101425171e-01 -7.913070172071456909e-02 7.822765409946441650e-02
1.797701567411422729e-01 -2.489385157823562622e-01 -2.156341224908828735e-01 1.178959086537361145e-01 -3.484711050987243652e-01 -1.874043196439743042e-01 1.940162181854248047e-01 6.797917932271957397e-02 1.587987989187240601e-01 -2.012135237455368042e-01 -4.745175316929817200e-02 -7.892578840255737305e-02 8.534209430217742920e-02 -1.107733026146888733e-01 -6.010381132364273071e-02 8.964480832219123840e-03 1.313084270805120468e-03 1.475151479244232178e-01 -1.246534436941146851e-01 4.132905602455139160e-01 1.642975211143493652e-01 -2.680186927318572998e-01 3.042096830904483795e-02 -4.588312283158302307e-02 2.716794013977050781e-01 2.408663779497146606e-01 -1.706678271293640137e-01 -1.199418976902961731e-01 4.422676190733909607e-02 1.673057302832603455e-02 2.023402601480484009e-01 1.434622555971145630e-01
1.150474771857261658e-01 2.516021728515625000e-01 -2.432171255350112915e-01 1.484993100166320801e-01 -3.086770474910736084e-01 -2.051140218973159790e-01 7.665216177701950073e-02 -1.193914189934730530e-01 -7.532506436109542847e-02 4.074544832110404968e-02 4.586211219429969788e-02 -2.068386226892471313e-01 9.231361001729965210e-02 8.561433106660842896e-02 5.988639965653419495e-02 3.887289762496948242e-01 1.339548826217651367e-01 -5.708346143364906311e-03 -1.609662175178527832e-01 3.377577289938926697e-02 1.919986903667449951e-01 -3.624780178070068359e-01 -1.400038152933120728e-01 1.352256089448928833e-01 1.482640393078327179e-02 1.903351098299026489e-01 1.760061383247375488e-01 -6.380138546228408813e-02 -1.787263751029968262e-01 3.540445491671562195e-02 -3.255778253078460693e-01 -1.188189070671796799e-02
-5.214282497763633728e-02 1.004616767168045044e-01 3.329376503825187683e-02 -4.343388229608535767e-02 -1.731780469417572021e-01 -1.055308133363723755e-01 6.030529737472534180e-02 -2.016935050487518311e-01 1.648391783237457275e-01 2.832981012761592865e-02 -1.174746379256248474e-01 -1.041304096579551697e-01 -6.955524533987045288e-02 -9.052264504134654999e-03 -1.788073182106018066e-01 3.925426900386810303e-01 -8.325304836034774780e-02 -2.076471894979476929e-01 -1.566079258918762207e-01 3.178398907184600830e-01 1.847974807024002075e-01 -2.504346072673797607e-01 -7.126268744468688965e-02 -3.396557569503784180e-01 -6.612553447484970093e-02 1.150455698370933533e-01 -1.070591360330581665e-01 -1.225700527429580688e-01 -3.343785703182220459e-01 -1.026062965393066406e-01 -2.152851521968841553e-01 2.224030941724777222e-01
2.435079962015151978e-01 2.064429968595504761e-01 -2.836089022457599640e-02 -1.208469793200492859e-01 -5.869059637188911438e-02 -3.365773260593414307e-01 3.113614320755004883e-01 4.097536951303482056e-02 -1.424097567796707153e-01 -2.207340002059936523e-01 -4.319958016276359558e-02 -2.042271569371223450e-02 1.069176644086837769e-01 5.638921633362770081e-02 4.099166765809059143e-02 6.958230584859848022e-02 -2.534517347812652588e-01 -3.961138427257537842e-02 -4.914036486297845840e-03 2.809223830699920654e-01 7.923178374767303467e-02 -2.386328876018524170e-01 -7.271067798137664795e-02 6.075260043144226074e-02 -2.345468699932098389e-01 -1.961973160505294800e-01 8.888343721628189087e-02 3.881182149052619934e-02 1.577240228652954102e-01 3.527914732694625854e-02 -1.657185405492782593e-01 4.488394856452941895e-01
1.756151467561721802e-01 3.115512430667877197e-01 -1.538766026496887207e-01 -4.542077332735061646e-02 -1.455671787261962891e-01 -1.629036366939544678e-01 2.174324840307235718e-01 -1.537069678306579590e-01 8.535650372505187988e-02 -3.547938168048858643e-01 -1.873160749673843384e-01 -1.919553726911544800e-01 1.408913135528564453e-01 1.361537426710128784e-01 1.964177936315536499e-01 -5.438079312443733215e-02 4.774191230535507202e-02 -6.580416113138198853e-02 1.275704950094223022e-01 2.630812227725982666e-01 3.169138431549072266e-01 -2.077299654483795166e-01 -2.128660678863525391e-01 -1.956984400749206543e-01 -2.139868587255477905e-01 1.503447592258453369e-01 -2.984803542494773865e-02 2.244265973567962646e-01 2.795746363699436188e-02 -1.576533354818820953e-02 -4.531411454081535339e-02 2.594374679028987885e-02
1.324497759342193604e-01 8.623652905225753784e-02 -1.512434631586074829e-01 9.879579395055770874e-02 3.588216751813888550e-02 -1.780137568712234497e-01 7.808245718479156494e-02 -7.820889353752136230e-02 1.473292261362075806e-01 -1.657660305500030518e-01 -2.849908173084259033e-01 -1.109809577465057373e-01 3.835988789796829224e-02 -8.006954193115234375e-02 -1.185267642140388489e-01 4.759125709533691406e-01 1.013639867305755615e-01 -1.566440016031265259e-01 1.283118426799774170e-01 8.235097676515579224e-02 2.418617606163024902e-01 -2.729200422763824463e-01 -1.747598499059677124e-01 -3.401202261447906494e-01 -2.383209317922592163e-01 1.596374670043587685e-03 -1.202129498124122620e-01 1.543980985879898071e-01 -2.496754229068756104e-01 -2.555497735738754272e-02 -1.031813919544219971e-01 -7.808969821780920029e-03
-1.257882714271545410e-01 2.393485158681869507e-01 -4.152278229594230652e-02 1.451613605022430420e-01 -3.494988083839416504e-01 -1.855550259351730347e-01 1.183716431260108948e-01 -1.123283058404922485e-01 1.213046014308929443e-01 3.627695888280868530e-02 -2.051679939031600952e-01 -4.521835595369338989e-02 6.022700294852256775e-02 5.723901465535163879e-02 -9.287477284669876099e-02 4.235258400440216064e-01 -6.660054624080657959e-02 -1.930001825094223022e-01 -1.431715041399002075e-01 2.345393151044845581e-01 1.581283956766128540e-01 -1.678694635629653931e-01 -2.666322328150272369e-02 -2.271376997232437134e-01 -1.211018040776252747e-01 -2.220080466940999031e-03 -1.834091395139694214e-01 -2.144160568714141846e-01 -2.315061539411544800e-01 -1.213860884308815002e-01 -2.176158130168914795e-01 1.821056604385375977e-01
2.423048466444015503e-01 4.573643580079078674e-02 -2.952604889869689941e-01 1.250590980052947998e-01 -9.108275920152664185e-02 -9.976933896541595459e-02 -1.871305145323276520e-02 -5.100001394748687744e-02 1.682177633047103882e-01 -2.183258160948753357e-02 -2.641595304012298584e-01 -4.899299703538417816e-03 5.397208407521247864e-02 4.591444879770278931e-02 -1.626330316066741943e-01 2.397324889898300171e-01 7.346475869417190552e-02 -1.716195493936538696e-01 1.595027893781661987e-01 1.424050480127334595e-01 3.750063776969909668e-01 -2.986387312412261963e-01 -2.094283550977706909e-01 -2.984781861305236816e-01 -1.488780230283737183e-01 -1.330086868256330490e-02 -2.134122103452682495e-01 -6.108018755912780762e-02 -2.747193872928619385e-01 3.023989126086235046e-02 -1.819899529218673706e-01 5.655823647975921631e-02
2.703758478164672852e-01 -8.582630008459091187e-02 1.028194352984428406e-01 -1.361893117427825928e-01 -7.687609642744064331e-02 -1.714237183332443237e-01 3.134214133024215698e-02 4.375897813588380814e-03 4.221778362989425659e-02 -3.940839767456054688e-01 -2.578864097595214844e-01 -7.565410435199737549e-02 -1.309496313333511353e-01 9.448135271668434143e-03 2.077095359563827515e-01 1.371261328458786011e-01 -1.180074140429496765e-01 -8.636503666639328003e-02 -8.806144446134567261e-02 4.161408841609954834e-01 6.260301917791366577e-02 -1.833419501781463623e-01 2.414739876985549927e-01 -1.681311577558517456e-01 -2.162997722625732422e-01 -1.435797214508056641e-01 1.067679841071367264e-02 -2.500489652156829834e-01 -8.185004815459251404e-03 1.375978142023086548e-01 -2.159594446420669556e-01 1.533455550670623779e-01
1.294364333152770996e-01 -1.551349461078643799e-01 -1.327951848506927490e-01 5.512482486665248871e-03 -5.169639363884925842e-02 -7.492408901453018188e-02 2.177623659372329712e-01 1.442185044288635254e-01 9.962376952171325684e-02 -2.553799450397491455e-01 -1.563119441270828247e-01 -2.993880510330200195e-01 -5.561733618378639221e-03 5.470339208841323853e-02 -2.497844211757183075e-02 2.154777199029922485e-01 -1.030570641160011292e-01 1.297323554754257202e-01 8.519789576530456543e-02 2.158401757478713989e-01 6.114282459020614624e-02 -4.677965641021728516e-01 2.606225013732910156e-02 -1.172536537051200867e-01 3.778738379478454590e-01 -7.736610621213912964e-02 -1.440616548061370850e-01 -2.544291913509368896e-01 -2.138147503137588501e-01 -1.066588014364242554e-01 4.274774715304374695e-02 1.193376034498214722e-01
1.108849123120307922e-01 2.626585662364959717e-01 1.049739345908164978e-01 -3.609816730022430420e-02 7.987183332443237305e-02 -2.450686991214752197e-01 1.906402856111526489e-01 7.747913151979446411e-02 -8.415554463863372803e-02 -2.566533386707305908e-01 -2.189869731664657593e-01 -3.695877790451049805e-01 8.525522425770759583e-03 3.559046089649200439e-01 -2.097121477127075195e-01 1.641333103179931641e-01 9.479966945946216583e-03 3.715828061103820801e-01 3.638082370162010193e-02 7.662470638751983643e-02 1.174967885017395020e-01 -2.786248326301574707e-01 7.974103093147277832e-02 4.569145292043685913e-02 -4.479553177952766418e-02 6.682701408863067627e-02 -6.600168347358703613e-02 -1.887932270765304565e-01 -1.293129771947860718e-01 -9.017986804246902466e-02 -9.961905889213085175e-03 -1.605513989925384521e-01
2.345574274659156799e-02 1.163440793752670288e-01 -2.334065437316894531e-01 8.196953684091567993e-02 -2.062632590532302856e-01 -3.052049279212951660e-01 -4.030587151646614075e-02 3.934656828641891479e-02 9.556889533996582031e-02 -1.115308627486228943e-01 -2.772667109966278076e-01 -4.843987524509429932e-02 1.497217714786529541e-01 4.013373702764511108e-02 -1.959853991866111755e-02 3.537656962871551514e-01 1.199002712965011597e-01 -1.328064948320388794e-01 1.027664914727210999e-01 3.299151062965393066e-01 2.844096720218658447e-01 -3.722878694534301758e-01 -9.979889541864395142e-02 -2.890725731849670410e-01 -2.394970692694187164e-02 7.427607476711273193e-02 -3.014688938856124878e-02 -2.893487550318241119e-02 -1.850936263799667358e-01 -3.315017744898796082e-02 -1.669339984655380249e-01 -1.092365244403481483e-03
1.069676652550697327e-01 1.565602123737335205e-01 -1.025763899087905884e-01 1.398490220308303833e-01 -1.529364883899688721e-01 -1.447565853595733643e-01 3.595766127109527588e-01 -7.289329171180725098e-02 -1.103755980730056763e-01 -3.972518742084503174e-01 -2.166216075420379639e-01 -8.543324470520019531e-02 1.454991940408945084e-02 6.307633966207504272e-02 -1.100090593099594116e-01 -1.085676997900009155e-01 -6.002632528543472290e-02 -6.145086884498596191e-02 2.271156013011932373e-01 4.641503840684890747e-02 2.525193989276885986e-01 -3.396805822849273682e-01 1.029652804136276245e-01 -7.681706920266151428e-03 1.656323075294494629e-01 8.943305909633636475e-02 8.316288702189922333e-03 -1.881497800350189209e-01 -1.151371598243713379e-01 2.782174944877624512e-01 -2.086595147848129272e-01 2.160840928554534912e-01
1.593141108751296997e-01 6.206725537776947021e-02 -3.022671490907669067e-02 -2.362854965031147003e-02 -1.856563091278076172e-01 -6.157623603940010071e-02 2.479320317506790161e-01 1.124986726790666580e-02 8.939841762185096741e-03 -2.210796922445297241e-01 -3.591787219047546387e-01 -3.124067783355712891e-01 8.916492015123367310e-02 -4.466164112091064453e-02 -5.130388960242271423e-02 7.469940185546875000e-02 1.883915513753890991e-01 7.072876393795013428e-02 7.088958472013473511e-02 1.970614790916442871e-01 1.802942752838134766e-01 -2.655169367790222168e-01 1.541142761707305908e-01 -1.268051266670227051e-01 1.111504286527633667e-01 2.031539380550384521e-01 -2.334628999233245850e-01 -2.869029641151428223e-01 -2.531327605247497559e-01 2.263608127832412720e-01 -1.602999866008758545e-01 1.306635141372680664e-01
-5.259866267442703247e-02 5.444969609379768372e-02 4.657022655010223389e-02 2.384336143732070923e-01 -3.927800059318542480e-01 -1.911846101284027100e-01 2.123339772224426270e-01 -2.601373381912708282e-02 -7.570079714059829712e-02 -2.000640779733657837e-01 6.219056993722915649e-02 -1.038562059402465820e-01 -1.457105726003646851e-01 3.373429477214813232e-01 -9.682796895503997803e-02 -1.017875373363494873e-01 1.233557611703872681e-01 -5.169301480054855347e-02 4.781780764460563660e-02 1.577755063772201538e-01 1.740725636482238770e-01 -1.541618108749389648e-01 -1.750997453927993774e-01 1.544854193925857544e-01 -2.631325125694274902e-01 -2.688908278942108154e-01 -1.159040853381156921e-01 -2.921185493469238281e-01 -2.702361643314361572e-01 5.286768078804016113e-02 9.377232193946838379e-02 6.996952742338180542e-02
1.799212694168090820e-01 1.280777901411056519e-01 2.538588643074035645e-02 -1.429202686995267868e-02 -1.331229656934738159e-01 -1.141344085335731506e-01 4.058089256286621094e-01 2.592681720852851868e-02 9.847702831029891968e-02 -2.016467005014419556e-01 -2.310596853494644165e-01 -2.664090394973754883e-01 -3.421859815716743469e-02 2.651411632541567087e-04 4.487206786870956421e-02 1.936095952987670898e-01 -1.386650353670120239e-01 -1.376498490571975708e-01 -1.889336258172988892e-01 2.783936560153961182e-01 5.837586522102355957e-02 -3.151661157608032227e-02 1.940002590417861938e-01 1.713380031287670135e-02 5.462164804339408875e-02 -1.311619952321052551e-02 -1.973499208688735962e-01 -3.858187794685363770e-01 -2.097573280334472656e-01 2.682569026947021484e-01 -1.904366463422775269e-01 4.465286806225776672e-02
2.877049744129180908e-01 1.223071292042732239e-01 -8.366606384515762329e-02 1.134077459573745728e-01 -1.921988278627395630e-01 -2.630759775638580322e-01 1.910648345947265625e-01 -7.359512895345687866e-02 -2.385797351598739624e-02 -1.371542513370513916e-01 -3.643321692943572998e-01 -4.511443674564361572e-01 4.699947778135538101e-03 -7.536561042070388794e-02 8.996840566396713257e-02 -7.145380973815917969e-02 -3.219851255416870117e-01 2.171681821346282959e-01 9.975772351026535034e-03 -1.168507784605026245e-01 7.648734003305435181e-02 -3.151394426822662354e-01 5.894361436367034912e-02 -1.244416460394859314e-01 -2.772967517375946045e-02 3.604346886277198792e-02 -4.748220741748809814e-02 -1.174639239907264709e-01 9.417648427188396454e-03 -2.064689844846725464e-01 2.526417002081871033e-02 9.794054925441741943e-02
4.635003954172134399e-02 3.016181886196136475e-01 1.012905687093734741e-01 2.019178420305252075e-01 -2.375808730721473694e-02 -1.398710161447525024e-01 4.443021118640899658e-01 -7.834142446517944336e-02 3.020513951778411865e-01 -1.698185205459594727e-01 -4.078124836087226868e-02 -8.829623460769653320e-02 -1.658685803413391113e-01 -7.357746362686157227e-02 1.833747476339340210e-01 3.172870278358459473e-01 -1.877257525920867920e-01 1.392392963171005249e-01 1.352224797010421753e-01 2.973696449771523476e-03 2.992821931838989258e-01 -2.400178015232086182e-01 5.822549015283584595e-02 -1.706370562314987183e-01 -1.114401519298553467e-01 1.337439119815826416e-01 -6.371915340423583984e-02 -1.263205409049987793e-01 -9.124469757080078125e-02 -7.431439589709043503e-03 -5.853500962257385254e-02 -1.438154280185699463e-01
-1.699784845113754272e-01 2.780705094337463379e-01 1.030894462019205093e-02 1.776352971792221069e-01 -1.729904860258102417e-01 2.767687290906906128e-02 4.777924120426177979e-01 2.225716710090637207e-01 3.333250805735588074e-02 -1.074997484683990479e-01 -9.050786495208740234e-03 -3.068260848522186279e-01 -1.627670228481292725e-01 1.011200398206710815e-01 1.540442258119583130e-01 1.784523278474807739e-01 -1.864408492110669613e-03 1.607453376054763794e-01 -8.563421666622161865e-02 9.747407585382461548e-02 1.809486895799636841e-01 -1.244266256690025330e-01 1.392927616834640503e-01 4.079777002334594727e-02 -3.711319714784622192e-02 5.649537220597267151e-02 -1.878971904516220093e-01 -2.834902405738830566e-01 -1.344419270753860474e-01 1.637393049895763397e-02 -2.294333726167678833e-01 2.263435423374176025e-01
6.245248764753341675e-02 3.821965074166655540e-03 -1.443406492471694946e-01 1.784120351076126099e-01 -1.566290669143199921e-02 -1.747120767831802368e-01 6.328750401735305786e-02 -2.822807729244232178e-01 -3.698646277189254761e-02 -2.360983341932296753e-01 -3.219658136367797852e-02 7.219933439046144485e-03 -1.702720820903778076e-01 9.000255912542343140e-02 9.404934942722320557e-02 1.859241724014282227e-01 8.747094124555587769e-02 -7.521043717861175537e-02 -1.680881828069686890e-01 4.313425421714782715e-01 2.596223652362823486e-01 -2.350087165832519531e-01 -2.207526266574859619e-01 6.925059948116540909e-03 -4.042355716228485107e-01 -7.767063379287719727e-02 2.349959686398506165e-02 -2.218215614557266235e-01 2.133238501846790314e-02 2.121840864419937134e-01 -1.556712090969085693e-01 -4.816919937729835510e-02
1.857495158910751343e-01 1.500170826911926270e-01 -3.867049142718315125e-02 1.723986417055130005e-01 -2.400164306163787842e-01 -1.995027214288711548e-01 2.686836421489715576e-01 2.625989355146884918e-02 -7.193389534950256348e-02 -4.573133289813995361e-01 1.000050678849220276e-01 -1.603836119174957275e-01 -1.622449010610580444e-01 2.943687327206134796e-02 -1.257649250328540802e-02 2.372247725725173950e-02 -1.883548349142074585e-01 -1.702076345682144165e-01 2.691875398159027100e-02 1.602331250905990601e-01 1.063589751720428467e-01 -2.110939025878906250e-01 2.157631665468215942e-01 1.359944790601730347e-01 1.734516769647598267e-02 8.453369885683059692e-02 -6.080286577343940735e-02 -3.659304976463317871e-01 -2.253409475088119507e-01 2.181721925735473633e-01 -5.037001892924308777e-02 7.621473819017410278e-02
3.249252140522003174e-01 9.101344272494316101e-03 -4.504580050706863403e-03 9.810499846935272217e-02 -1.881621778011322021e-02 -3.281970620155334473e-01 1.101684197783470154e-01 -2.423701286315917969e-01 -1.471203863620758057e-01 -7.125307805836200714e-03 1.169401556253433228e-01 -1.426818817853927612e-01 -1.427536308765411377e-01 3.375809192657470703e-01 -8.701765537261962891e-02 8.042325824499130249e-02 -2.992814183235168457e-01 -1.604405939579010010e-01 -6.468091160058975220e-02 1.934464275836944580e-01 3.508604466915130615e-01 -2.406564354896545410e-01 -2.225564420223236084e-01 8.084028214216232300e-02 -1.890992224216461182e-01 -1.263332962989807129e-01 8.629194647073745728e-02 -9.180703014135360718e-02 -1.566214412450790405e-01 6.220982223749160767e-02 1.015392318367958069e-01 3.654603660106658936e-02
3.067303895950317383e-01 1.526999026536941528e-01 6.832612305879592896e-02 2.581777870655059814e-01 1.543433126062154770e-02 -3.005697131156921387e-01 -2.153762876987457275e-01 4.687865078449249268e-02 -1.891343593597412109e-01 -1.090944185853004456e-01 -1.011550202965736389e-01 -6.721602380275726318e-02 1.189179718494415283e-02 -1.474445499479770660e-02 -2.204454541206359863e-01 1.504407972097396851e-01 2.405266463756561279e-02 1.524157375097274780e-01 -1.084326803684234619e-01 4.294409751892089844e-01 -6.408291310071945190e-02 -2.813990116119384766e-01 -1.838376522064208984e-01 1.065905857831239700e-02 -1.033657044172286987e-01 8.687546104192733765e-02 -1.458986699581146240e-01 -2.702433764934539795e-01 -5.165664851665496826e-02 1.803589165210723877e-01 -8.805837482213973999e-02 2.130943387746810913e-01
-1.102882623672485352e-01 2.544330954551696777e-01 1.102717965841293335e-01 -1.227776110172271729e-01 5.729495361447334290e-02 -7.326637208461761475e-02 2.606820464134216309e-01 -1.028694119304418564e-02 -2.435559034347534180e-01 -7.972487807273864746e-02 -1.185920238494873047e-01 -2.409032583236694336e-01 -3.225855231285095215e-01 2.895421087741851807e-01 2.808446586132049561e-01 -7.326813880354166031e-03 -6.558892130851745605e-02 6.396025419235229492e-02 -7.554235309362411499e-02 2.326579988002777100e-01 1.829583495855331421e-01 -2.917799353599548340e-01 2.668506279587745667e-02 4.688156768679618835e-02 -1.776379346847534180e-01 1.170695349574089050e-01 6.674384325742721558e-02 -2.505621500313282013e-02 -2.789216637611389160e-01 1.315619796514511108e-01 -1.401267796754837036e-01 2.443847060203552246e-01
1.558125019073486328e-01 1.931502074003219604e-01 -1.832639127969741821e-01 1.416702270507812500e-01 -2.618032507598400116e-02 -2.482725083827972412e-01 3.533542156219482422e-02 -5.653451383113861084e-02 1.938858926296234131e-01 7.386714220046997070e-02 -3.228618502616882324e-01 -1.204273104667663574e-01 4.965490102767944336e-02 5.930937826633453369e-03 1.431105285882949829e-02 2.785864770412445068e-01 6.428372859954833984e-02 -1.325263231992721558e-01 -4.321072623133659363e-02 2.459691911935806274e-01 3.157554268836975098e-01 -3.349479436874389648e-01 -2.386866211891174316e-01 -2.152841687202453613e-01 -1.088781803846359253e-01 -7.033748179674148560e-02 -7.354257255792617798e-02 -6.239079684019088745e-02 -2.822762727737426758e-01 1.268595457077026367e-02 -2.386616617441177368e-01 1.170736625790596008e-01
1.798907071352005005e-01 -2.434041351079940796e-02 -1.183006763458251953e-01 1.602590978145599365e-01 -1.584435850381851196e-01 1.242777854204177856e-01 2.911351919174194336e-01 1.019266545772552490e-01 -1.326765716075897217e-01 -3.808525800704956055e-01 2.772362157702445984e-02 -2.135109901428222656e-01 -1.603208184242248535e-01 -1.364730000495910645e-01 -4.912482574582099915e-03 2.437074482440948486e-01 -1.465224325656890869e-01 -3.709171339869499207e-02 8.267504163086414337e-03 1.816242486238479614e-01 -5.755308084189891815e-03 -1.270154118537902832e-01 2.356622666120529175e-01 4.871238768100738525e-02 -2.286090850830078125e-01 8.829386206343770027e-04 -4.499600827693939209e-02 -3.942218422889709473e-01 -1.224227100610733032e-01 3.367493450641632080e-01 -3.973647579550743103e-02 -9.631919115781784058e-02
2.485309392213821411e-01 1.747247576713562012e-01 -1.087017133831977844e-01 -1.325636357069015503e-01 -1.890375018119812012e-01 -3.400873243808746338e-01 3.585004806518554688e-01 -6.444426625967025757e-02 -2.260005921125411987e-01 -1.787538081407546997e-02 -8.429050445556640625e-02 3.073652833700180054e-02 9.742148965597152710e-02 6.279598921537399292e-02 4.622924327850341797e-02 9.606027603149414062e-02 -2.081322520971298218e-01 4.290344193577766418e-02 4.782428964972496033e-02 3.691595196723937988e-01 5.592549219727516174e-02 -5.005633085966110229e-02 -6.678635627031326294e-02 2.953381240367889404e-01 -2.389270663261413574e-01 -1.322011053562164307e-01 1.816560514271259308e-02 -1.064526438713073730e-01 4.857420548796653748e-02 1.222272515296936035e-01 -1.549375653266906738e-01 3.184743225574493408e-01
1.432710587978363037e-01 6.929046660661697388e-02 9.000740945339202881e-02 1.729947887361049652e-02 -8.263742178678512573e-02 3.778073936700820923e-02 1.398474425077438354e-01 -3.445714712142944336e-03 7.032267749309539795e-02 -2.603643834590911865e-01 -1.111941933631896973e-01 -1.200703606009483337e-01 -1.504449695348739624e-01 4.096367955207824707e-01 -8.838415890932083130e-02 1.727731823921203613e-01 -1.048260107636451721e-01 2.044142633676528931e-01 4.336859658360481262e-02 2.478700131177902222e-01 3.931185901165008545e-01 -3.385855257511138916e-01 -7.483296096324920654e-02 1.912950128316879272e-01 7.963263988494873047e-02 -4.032453056424856186e-03 9.607362560927867889e-03 -1.734407395124435425e-01 -1.085976511240005493e-01 3.373835608363151550e-02 -8.666179329156875610e-02 -3.555108606815338135e-01
1.958660781383514404e-01 1.565918177366256714e-01 -1.153093110769987106e-02 6.030926853418350220e-02 -1.711484789848327637e-01 -2.575764954090118408e-01 5.769648551940917969e-01 -1.482328176498413086e-01 2.438099235296249390e-01 -8.019619435071945190e-02 1.073960401117801666e-02 -1.019483730196952820e-01 -1.793706119060516357e-01 -9.893614053726196289e-02 4.792970605194568634e-03 3.274994790554046631e-01 -1.176049858331680298e-01 1.606731712818145752e-01 4.056459758430719376e-03 6.477596238255500793e-03 1.055229678750038147e-01 -1.780361980199813843e-01 1.674135625362396240e-01 -1.633935421705245972e-01 -3.014532104134559631e-02 -1.040468923747539520e-02 -1.816438734531402588e-01 -1.573903113603591919e-01 -1.403127759695053101e-01 -1.144020855426788330e-01 -1.312875747680664062e-01 -1.056630387902259827e-01
4.788413643836975098e-02 -1.342921704053878784e-01 -7.276527583599090576e-02 1.923988163471221924e-01 -5.321387574076652527e-02 -2.353599667549133301e-01 2.327655255794525146e-01 -2.674678564071655273e-01 -1.756228506565093994e-01 -1.397930979728698730e-01 -2.627637796103954315e-02 -2.101218104362487793e-01 -5.006075650453567505e-02 -2.610467933118343353e-02 -4.475975409150123596e-02 -1.505584418773651123e-01 -1.053997799754142761e-01 3.419951796531677246e-01 -1.549623906612396240e-01 3.483023941516876221e-01 1.512097567319869995e-01 -2.328662872314453125e-01 -8.784667402505874634e-02 -1.356894522905349731e-01 -1.678355485200881958e-01 2.876541018486022949e-01 1.944708377122879028e-01 -5.897645652294158936e-02 -1.152126584202051163e-03 1.945905238389968872e-01 -1.191748008131980896e-01 2.223327606916427612e-01
1.682034879922866821e-01 5.678813159465789795e-02 -9.702947735786437988e-02 -9.157260507345199585e-02 -7.542692869901657104e-02 -1.370439231395721436e-01 3.797587752342224121e-01 -6.937193125486373901e-02 -1.401350796222686768e-01 -3.169926702976226807e-01 7.948227971792221069e-02 -2.778762876987457275e-01 -3.412720859050750732e-01 -1.917652413249015808e-02 -1.478206664323806763e-01 1.072637438774108887e-01 7.260395213961601257e-03 -1.296795532107353210e-02 -1.928432844579219818e-02 2.043499946594238281e-01 1.969471275806427002e-01 -1.602556742727756500e-02 8.483795076608657837e-02 9.089443087577819824e-02 9.372279047966003418e-02 1.204005479812622070e-01 -1.727613806724548340e-01 -3.068148195743560791e-01 -1.522638201713562012e-01 2.865087091922760010e-01 -2.311422824859619141e-01 1.432517021894454956e-01
1.600663512945175171e-01 3.050959482789039612e-02 -1.712567210197448730e-01 -2.257601618766784668e-01 -1.634928584098815918e-01 -1.297123916447162628e-02 2.032519727945327759e-01 2.031270563602447510e-01 9.184508025646209717e-02 8.460063487291336060e-03 -5.996260419487953186e-02 -1.101451832801103592e-02 2.873080372810363770e-01 2.133137285709381104e-01 -5.479805171489715576e-02 -3.096787841059267521e-04 -1.283800750970840454e-01 1.483386456966400146e-01 -1.185522601008415222e-01 2.446065396070480347e-01 2.164525985717773438e-01 -3.428477346897125244e-01 -2.176293581724166870e-01 1.655985265970230103e-01 -2.421126812696456909e-01 -1.308059990406036377e-01 -1.409785747528076172e-01 -3.171404357999563217e-03 3.984096646308898926e-02 -2.966592609882354736e-01 1.619229912757873535e-01 2.782522141933441162e-01
1.597450524568557739e-01 -1.712070591747760773e-02 4.650750383734703064e-02 1.105937361717224121e-01 -3.279428556561470032e-02 -3.100704215466976166e-02 3.966543376445770264e-01 3.235335350036621094e-01 7.638866372872143984e-05 -2.635627090930938721e-01 -1.336532831192016602e-01 -2.671995759010314941e-01 -1.121147796511650085e-01 1.658635139465332031e-01 -1.359969526529312134e-01 3.127956688404083252e-01 3.629287704825401306e-02 -1.299317628145217896e-01 -6.103250011801719666e-02 6.797152757644653320e-02 1.012359261512756348e-01 -1.485630720853805542e-01 5.686111748218536377e-02 1.825717538595199585e-01 -1.193273440003395081e-01 1.602429598569869995e-01 -1.846374422311782837e-01 -2.479877769947052002e-01 -1.089908778667449951e-01 2.561012506484985352e-01 -2.635793685913085938e-01 -5.226397886872291565e-02
2.198978215456008911e-01 -4.714703932404518127e-02 1.410495117306709290e-02 1.810577511787414551e-01 -9.674598276615142822e-02 -3.825704753398895264e-01 4.642609953880310059e-01 -1.771901845932006836e-01 1.865420863032341003e-02 -2.213245779275894165e-01 -6.165681034326553345e-02 -1.478463262319564819e-01 -8.240009099245071411e-02 -1.313120126724243164e-01 2.007666677236557007e-01 1.604446470737457275e-01 -2.502166032791137695e-01 1.253721397370100021e-02 3.250112384557723999e-02 2.044015973806381226e-01 2.912252247333526611e-01 -1.229582950472831726e-01 2.359242290258407593e-01 1.230917125940322876e-02 -3.800494968891143799e-02 7.692816853523254395e-02 -1.129883229732513428e-01 -7.039111107587814331e-02 -5.604307353496551514e-02 -1.828026957809925079e-02 -4.579363856464624405e-03 -2.424618154764175415e-01
3.663077056407928467e-01 -1.023215614259243011e-02 -6.382098048925399780e-02 4.010326787829399109e-02 -1.028352528810501099e-01 -2.066596299409866333e-01 1.466524600982666016e-01 -1.407997608184814453e-01 6.510999798774719238e-02 -9.797501564025878906e-02 -1.850873976945877075e-01 -1.544119417667388916e-02 -1.962669193744659424e-01 3.762462139129638672e-01 -8.748809248208999634e-02 1.861988902091979980e-01 1.910759210586547852e-01 1.436081826686859131e-01 1.549699008464813232e-01 2.559243440628051758e-01 1.262434720993041992e-01 8.629599213600158691e-02 -1.393200010061264038e-01 1.202712431550025940e-01 -3.518602550029754639e-01 3.030849695205688477e-01 -1.938744187355041504e-01 -8.968296460807323456e-03 -6.147749722003936768e-02 1.348664611577987671e-01 1.139636486768722534e-01 -4.981398582458496094e-02
2.386293262243270874e-01 -3.667478263378143311e-02 -4.135128110647201538e-02 4.441678151488304138e-02 -9.890720248222351074e-02 -2.169643528759479523e-02 5.309709906578063965e-02 -1.947885453701019287e-01 2.327937036752700806e-01 -3.336126208305358887e-01 1.420292407274246216e-01 -5.586452409625053406e-02 -3.516748780384659767e-03 1.215262264013290405e-01 -2.189092487096786499e-01 -3.893886692821979523e-03 -2.891804575920104980e-01 4.193356260657310486e-02 4.486952908337116241e-03 3.141221702098846436e-01 6.606153398752212524e-02 -2.014843225479125977e-01 3.563243448734283447e-01 5.038730334490537643e-03 -1.507819443941116333e-01 1.195081695914268494e-02 -1.135951504111289978e-01 -2.453616559505462646e-01 -1.398727148771286011e-01 3.342683613300323486e-01 -2.269342541694641113e-01 -2.645712345838546753e-02
2.016557008028030396e-02 1.435101628303527832e-01 9.397067874670028687e-02 1.499541997909545898e-01 -6.234152615070343018e-02 -1.134639531373977661e-01 4.901377856731414795e-01 -2.562679722905158997e-02 2.772522568702697754e-01 -5.593074113130569458e-02 -5.608724802732467651e-02 -1.230677217245101929e-01 -1.487076133489608765e-01 -2.362512648105621338e-01 9.927769750356674194e-02 2.897095978260040283e-01 -1.862915791571140289e-02 2.061800509691238403e-01 -2.822806313633918762e-02 2.386171966791152954e-01 3.003693521022796631e-01 -1.187957078218460083e-01 -2.852779626846313477e-02 3.275362774729728699e-02 3.837523981928825378e-02 7.798906415700912476e-02 -9.602391719818115234e-02 -3.111616373062133789e-01 7.227781694382429123e-03 -6.723013520240783691e-02 -2.321823984384536743e-01 -2.028137445449829102e-01
1.538368314504623413e-01 1.119222939014434814e-01 1.386969257146120071e-02 2.145549282431602478e-02 -2.769579887390136719e-01 -5.681992322206497192e-02 3.266191184520721436e-01 2.756210267543792725e-01 1.200207695364952087e-01 -2.742061018943786621e-01 -2.452640561386942863e-03 -1.215760856866836548e-01 -1.417015194892883301e-01 1.442060172557830811e-01 -1.566391736268997192e-01 2.984490394592285156e-01 7.317726314067840576e-02 1.183833628892898560e-01 7.102766074240207672e-03 1.867323368787765503e-01 2.812402322888374329e-02 2.817172184586524963e-02 5.694343894720077515e-02 1.491343379020690918e-01 -2.827901206910610199e-02 2.141210138797760010e-01 -2.106020152568817139e-01 -3.691956102848052979e-01 9.574650973081588745e-02 3.271918892860412598e-01 -8.803013712167739868e-02 9.526848047971725464e-02
1.509984880685806274e-01 1.821383088827133179e-02 -2.407825440168380737e-01 1.061290949583053589e-01 -5.293596535921096802e-02 1.151138618588447571e-01 3.424579203128814697e-01 2.064571380615234375e-01 1.013925373554229736e-01 -2.085639983415603638e-01 -2.409935593605041504e-01 -1.244429647922515869e-01 1.600497364997863770e-01 2.955086827278137207e-01 -1.016217004507780075e-02 2.439615130424499512e-01 -1.644180268049240112e-01 1.570029109716415405e-01 2.177201807498931885e-01 9.871213138103485107e-02 -8.559363894164562225e-03 -2.298000454902648926e-01 -3.259673118591308594e-01 1.508436910808086395e-02 -1.329127401113510132e-01 8.344795554876327515e-02 -8.261003345251083374e-02 -1.303798556327819824e-01 1.643007099628448486e-01 -2.470819801092147827e-01 -3.609323874115943909e-02 1.605456769466400146e-01
1.406951099634170532e-01 1.478077769279479980e-01 -2.580695599317550659e-02 -3.156560063362121582e-01 -1.626356840133666992e-01 -9.008760750293731689e-02 -8.824930526316165924e-03 -1.476638019084930420e-01 -2.708707191050052643e-02 -2.969051897525787354e-01 -2.114799432456493378e-02 -2.727358341217041016e-01 2.474497109651565552e-01 -2.923081442713737488e-02 -1.362303644418716431e-01 1.527359038591384888e-01 1.843870431184768677e-02 -6.793196499347686768e-02 1.851261220872402191e-02 2.154334485530853271e-01 2.087141126394271851e-01 -2.387149930000305176e-01 -5.473569408059120178e-02 -1.360343247652053833e-01 -4.215165674686431885e-01 -5.585872381925582886e-02 -1.968382149934768677e-01 -5.399740114808082581e-02 1.190798208117485046e-01 8.473422378301620483e-02 -8.337748795747756958e-02 3.307373225688934326e-01
7.802590727806091309e-02 -9.777612239122390747e-02 -1.560767889022827148e-01 -1.548428833484649658e-01 -2.149242907762527466e-01 2.979438006877899170e-01 2.277379781007766724e-01 9.402616322040557861e-02 -2.259079068899154663e-01 1.677745138294994831e-03 -8.295331895351409912e-02 -3.661385923624038696e-02 -2.639059424400329590e-01 8.563152700662612915e-02 -1.557631492614746094e-01 7.044529169797897339e-02 -1.452395766973495483e-01 4.466984048485755920e-02 -1.169958338141441345e-02 7.080057263374328613e-02 4.120655953884124756e-01 -4.070412814617156982e-01 -4.915304854512214661e-02 9.991980344057083130e-02 -5.364513397216796875e-02 -2.997000003233551979e-03 -1.039485707879066467e-01 3.377638384699821472e-02 -1.546958535909652710e-01 1.940448284149169922e-01 -1.334287077188491821e-01 3.233322501182556152e-01
1.323744505643844604e-01 1.477660536766052246e-01 8.826840668916702271e-02 -1.076485589146614075e-01 2.261264920234680176e-01 2.869293093681335449e-02 6.326195001602172852e-01 6.687711924314498901e-02 1.105913966894149780e-01 -3.530270233750343323e-02 -1.710324287414550781e-01 -1.230591684579849243e-01 -1.233681738376617432e-01 -1.121407523751258850e-01 1.491780132055282593e-01 -3.625804558396339417e-02 -8.817552775144577026e-02 1.019565537571907043e-01 9.240955114364624023e-03 2.800536751747131348e-01 1.646927297115325928e-01 -2.183892875909805298e-01 7.079180330038070679e-02 -1.080674380064010620e-01 -3.743939697742462158e-01 -7.551883906126022339e-02 4.199226200580596924e-02 -5.037701502442359924e-02 -4.421592131257057190e-02 1.695054396986961365e-02 -2.500956505537033081e-02 1.848070621490478516e-01
2.273584455251693726e-01 3.769936505705118179e-03 -9.356705099344253540e-02 -1.663651764392852783e-01 -8.410661667585372925e-02 -1.829457730054855347e-01 2.774530649185180664e-01 -1.133217737078666687e-01 6.670796871185302734e-02 6.891173124313354492e-02 1.596707403659820557e-01 -1.305242925882339478e-01 1.708718687295913696e-01 1.019887998700141907e-01 2.059117704629898071e-01 2.313711643218994141e-01 -1.162485592067241669e-02 7.340391725301742554e-02 -6.457705050706863403e-02 3.818269670009613037e-01 1.991461366415023804e-01 -1.780906319618225098e-01 6.910574436187744141e-02 9.950015693902969360e-02 -4.144868552684783936e-01 -6.217692047357559204e-02 2.963064014911651611e-01 3.274463489651679993e-02 -2.843241393566131592e-02 -6.066219881176948547e-02 -2.013688236474990845e-01 2.076680958271026611e-01
3.931331932544708252e-01 6.132152676582336426e-02 -9.551345556974411011e-02 -4.984775930643081665e-02 3.880310803651809692e-02 1.459199488162994385e-01 2.704465985298156738e-01 -1.100846286863088608e-02 2.876549959182739258e-01 -6.572972238063812256e-02 -2.088302969932556152e-01 -1.475592851638793945e-01 -1.781515479087829590e-01 3.577366173267364502e-01 2.897083293646574020e-03 2.955351471900939941e-01 -1.674562543630599976e-01 1.169431656599044800e-01 1.778751611709594727e-01 2.687823474407196045e-01 -5.724369734525680542e-02 -4.596070572733879089e-02 -4.914435092359781265e-03 -1.165351569652557373e-01 -3.052967190742492676e-01 1.562908440828323364e-01 1.050215680152177811e-02 3.029098734259605408e-02 -1.269266307353973389e-01 8.070278167724609375e-02 7.267186790704727173e-02 -1.527914106845855713e-01
1.274717301130294800e-01 -2.292374707758426666e-02 1.470007151365280151e-01 1.221366748213768005e-01 -1.144976243376731873e-01 -1.464601904153823853e-01 2.737927734851837158e-01 -7.491549849510192871e-02 -8.726418018341064453e-02 -4.444887340068817139e-01 2.707764133810997009e-02 -3.295500278472900391e-01 -6.346536427736282349e-02 3.322354331612586975e-02 -1.053405329585075378e-01 2.298810705542564392e-02 1.147059053182601929e-01 3.427242115139961243e-02 1.004255004227161407e-02 3.661247193813323975e-01 1.845524311065673828e-01 -3.043979220092296600e-02 3.074255287647247314e-01 1.092514321208000183e-01 -4.329947754740715027e-02 1.294644027948379517e-01 9.570250660181045532e-02 -1.563199758529663086e-01 -2.506465017795562744e-01 1.389660537242889404e-01 -1.586667895317077637e-01 2.254582047462463379e-01
2.802703082561492920e-01 -8.344413340091705322e-02 -3.856164216995239258e-01 -8.976871520280838013e-02 -2.263535708189010620e-01 -1.978058964014053345e-01 3.286439478397369385e-01 -1.353054642677307129e-01 2.838212549686431885e-01 -1.549524515867233276e-01 -1.414410620927810669e-01 -2.395152598619461060e-01 -1.832764744758605957e-01 2.923770546913146973e-01 4.624932259321212769e-02 1.148376706987619400e-02 -1.722549498081207275e-01 3.337624669075012207e-01 -9.534297883510589600e-02 8.273148536682128906e-02 5.553799867630004883e-02 -1.010415628552436829e-01 4.894334450364112854e-02 -9.895939379930496216e-02 3.773283958435058594e-02 1.432137489318847656e-01 -1.488506607711315155e-02 -1.754618585109710693e-01 -1.364649459719657898e-02 -7.250558584928512573e-03 4.121633619070053101e-02 1.999969221651554108e-02
-2.320756204426288605e-03 1.022828966379165649e-01 1.168209612369537354e-01 -5.366474017500877380e-02 -2.776037752628326416e-01 -2.179523259401321411e-01 2.771865725517272949e-01 -9.557973593473434448e-02 1.877532154321670532e-01 -1.256850659847259521e-01 -9.775541722774505615e-02 1.421173214912414551e-01 9.808311611413955688e-02 1.560951303690671921e-02 -2.246590852737426758e-01 2.147490084171295166e-01 -3.287743404507637024e-02 -2.222315371036529541e-01 1.256048977375030518e-01 1.208352744579315186e-01 3.386015594005584717e-01 -3.991323709487915039e-01 -2.671248316764831543e-01 -4.672612249851226807e-02 -2.543448805809020996e-01 -9.325843304395675659e-02 -1.579174250364303589e-01 -1.930617839097976685e-01 4.019277542829513550e-02 -3.213672712445259094e-02 7.980769127607345581e-02 4.751561954617500305e-02
1.165951192378997803e-01 2.222490459680557251e-01 -2.668655812740325928e-01 1.185053065419197083e-01 -1.262853741645812988e-01 -2.727322280406951904e-01 -9.511455148458480835e-02 -1.447292715311050415e-01 -7.204519212245941162e-02 -2.488970160484313965e-01 6.661403179168701172e-02 -1.147846058011054993e-01 8.786038309335708618e-02 2.156574130058288574e-01 1.748327463865280151e-01 5.841988325119018555e-02 6.352394074201583862e-02 1.680269986391067505e-01 -2.013719826936721802e-01 5.053929686546325684e-01 1.380748599767684937e-01 -2.449950277805328369e-01 -1.065167188644409180e-01 1.022319644689559937e-01 -2.002129852771759033e-01 -8.813393115997314453e-02 -1.886976696550846100e-02 -4.491672851145267487e-03 -1.746096312999725342e-01 9.788946062326431274e-02 5.874086916446685791e-02 1.938807368278503418e-01
2.135015279054641724e-01 8.518586307764053345e-02 -4.989189654588699341e-02 6.135787349194288254e-03 -9.046275168657302856e-02 -2.597137093544006348e-01 1.223728805780410767e-02 -3.551206609699875116e-04 -1.810062229633331299e-01 -1.787281483411788940e-01 -7.618613541126251221e-02 2.368299476802349091e-02 -2.229085005819797516e-02 2.782642543315887451e-01 4.213964194059371948e-02 1.939583197236061096e-02 -1.028992421925067902e-02 3.232383728027343750e-01 -1.729387789964675903e-01 2.957902252674102783e-01 3.148348033428192139e-01 -2.155627459287643433e-01 -2.062180489301681519e-01 2.703179717063903809e-01 -3.252862095832824707e-01 -5.580629408359527588e-02 7.669780403375625610e-02 -3.489084169268608093e-02 -7.013998925685882568e-02 2.793897390365600586e-01 -1.012685298919677734e-01 1.589444130659103394e-01
2.618578970432281494e-01 1.644698530435562134e-01 -1.772788017988204956e-01 -4.342709481716156006e-02 1.293741762638092041e-01 -1.490026265382766724e-01 1.129174977540969849e-01 -4.922692850232124329e-02 -1.118203923106193542e-01 -2.356439977884292603e-01 -1.611104905605316162e-01 -2.162703424692153931e-01 1.960507780313491821e-01 9.553065523505210876e-03 -7.661311328411102295e-02 1.696359813213348389e-01 2.128574848175048828e-01 -1.211263164877891541e-01 -1.399190537631511688e-02 2.077499479055404663e-01 3.436235487461090088e-01 -2.062236964702606201e-01 -1.308918297290802002e-01 -4.129920303821563721e-01 -1.099622845649719238e-01 4.874093085527420044e-02 -5.729419365525245667e-02 -8.160338737070560455e-03 -1.443577110767364502e-01 4.264689981937408447e-02 -1.807334870100021362e-01 2.797210216522216797e-01
2.625087089836597443e-02 -5.956351011991500854e-02 -1.006226614117622375e-01 1.206778287887573242e-01 8.820717781782150269e-02 -1.478985697031021118e-01 1.034766361117362976e-01 -3.021528124809265137e-01 -1.834518760442733765e-01 -9.380205720663070679e-02 1.504893302917480469e-01 -7.829732447862625122e-02 -5.283373594284057617e-02 2.477297931909561157e-01 -8.811547607183456421e-02 1.988806724548339844e-01 -7.645461708307266235e-02 6.221546977758407593e-02 -2.107622176408767700e-01 4.224280416965484619e-01 1.590529382228851318e-01 -4.249289631843566895e-01 -1.632784157991409302e-01 -4.167979955673217773e-02 -3.102751970291137695e-01 1.161202341318130493e-01 -4.383682832121849060e-02 -1.273078173398971558e-01 1.872949004173278809e-01 6.167813763022422791e-02 -8.502718806266784668e-02 -1.259682029485702515e-01
4.599638655781745911e-02 2.847130000591278076e-01 -9.470912069082260132e-02 -3.061546199023723602e-02 -3.100208938121795654e-01 -1.509982943534851074e-01 -3.309867170173674822e-04 -1.743873357772827148e-01 2.118893712759017944e-01 -1.340284198522567749e-01 -1.001806780695915222e-01 5.019179731607437134e-02 -7.298552896827459335e-03 5.395240709185600281e-02 -1.158104389905929565e-01 3.525621294975280762e-01 -4.683148860931396484e-02 -1.210945248603820801e-01 -1.090581119060516357e-01 3.370640873908996582e-01 1.524051427841186523e-01 -2.760767340660095215e-01 -2.636651992797851562e-01 -2.109669744968414307e-01 -6.412200629711151123e-02 3.359934687614440918e-02 -1.369448006153106689e-01 -5.643503367900848389e-02 -2.232552170753479004e-01 -1.263100057840347290e-01 -2.646805644035339355e-01 1.504381150007247925e-01
1.490296516567468643e-02 1.948125809431076050e-01 -1.408522427082061768e-01 5.637652799487113953e-02 -2.699061036109924316e-01 -2.602298557758331299e-01 1.041555553674697876e-01 -1.532782912254333496e-01 2.788631319999694824e-01 -2.086607739329338074e-03 -1.733665019273757935e-01 -3.089994890615344048e-03 -9.226439893245697021e-02 5.914308503270149231e-02 -1.654194742441177368e-01 3.307896256446838379e-01 -7.999444007873535156e-02 -2.283889204263687134e-01 -1.850832253694534302e-01 2.031355351209640503e-01 2.065238505601882935e-01 -1.501573473215103149e-01 -1.193203846924006939e-03 -2.323286682367324829e-01 -1.384803503751754761e-01 3.831759840250015259e-02 -1.337669342756271362e-01 -1.235553920269012451e-01 -2.395553290843963623e-01 -8.316961675882339478e-02 -2.950353026390075684e-01 2.210297584533691406e-01
1.516948044300079346e-01 6.484566628932952881e-02 -1.733135581016540527e-01 -5.056989192962646484e-02 6.991269532591104507e-03 -8.395279943943023682e-02 6.939169764518737793e-02 1.639937460422515869e-01 3.531397506594657898e-02 -2.034233659505844116e-01 2.245631963014602661e-01 -8.338113129138946533e-02 -1.201974414288997650e-02 -2.636109478771686554e-02 -2.907703816890716553e-01 1.536813527345657349e-01 1.416391134262084961e-01 -8.535498380661010742e-02 7.150431722402572632e-02 1.522788256406784058e-01 3.719377517700195312e-01 -2.560031712055206299e-01 2.455498836934566498e-02 -1.921377331018447876e-01 -4.118501543998718262e-01 -1.492957919836044312e-01 1.418877542018890381e-01 -1.440309882164001465e-01 -1.947978585958480835e-01 -3.290030658245086670e-01 -1.245522201061248779e-01 2.890463918447494507e-02
1.842296868562698364e-01 1.819410920143127441e-01 8.646430796943604946e-05 1.792857199907302856e-01 2.185204438865184784e-02 -2.020702138543128967e-02 1.386019438505172729e-01 -1.643894761800765991e-01 -5.127330124378204346e-02 -1.890569031238555908e-01 1.473745852708816528e-01 1.129818484187126160e-01 -2.506248354911804199e-01 -8.711516857147216797e-03 1.945892125368118286e-01 1.355256587266921997e-01 -2.122469693422317505e-01 -8.566951751708984375e-02 -4.282854963093996048e-03 2.713657319545745850e-01 2.098556160926818848e-01 -3.628493547439575195e-01 -2.295412570238113403e-01 -4.287951067090034485e-02 -3.751486837863922119e-01 -4.067524522542953491e-02 2.102577686309814453e-01 -6.623814254999160767e-02 -1.598399430513381958e-01 1.678461730480194092e-01 -4.328165575861930847e-02 2.426166981458663940e-01
2.407220005989074707e-01 2.175114005804061890e-01 -9.696278721094131470e-02 -8.072402328252792358e-02 -9.598145633935928345e-02 -2.123902887105941772e-01 1.394077241420745850e-01 -3.114243447780609131e-01 -1.962027251720428467e-01 -2.547073960304260254e-01 -1.474388986825942993e-01 -1.056686192750930786e-01 6.372258812189102173e-02 1.755646467208862305e-01 -1.049348935484886169e-01 -9.253393858671188354e-03 -1.133768856525421143e-01 9.313395130448043346e-04 -1.847759485244750977e-01 3.441546559333801270e-01 1.474920213222503662e-01 -6.326691806316375732e-02 -1.820402592420578003e-01 1.479313075542449951e-01 -2.187629789113998413e-01 -4.912537336349487305e-02 2.487529218196868896e-01 -1.718088388442993164e-01 -2.300180792808532715e-01 1.214943453669548035e-02 9.862086921930313110e-02 2.741509079933166504e-01
1.975667178630828857e-01 1.568118184804916382e-01 -1.328584365546703339e-02 -8.618011325597763062e-02 -1.062176451086997986e-01 -9.765071421861648560e-02 -2.234347723424434662e-02 -2.791747152805328369e-01 -2.561188042163848877e-01 -1.446314007043838501e-01 -1.646815091371536255e-01 -1.861158460378646851e-01 -6.562087684869766235e-02 2.149421125650405884e-01 -6.126345321536064148e-02 6.003841385245323181e-02 -2.533866763114929199e-01 -5.454986542463302612e-02 -1.217956542968750000e-01 2.612001001834869385e-01 2.554390132427215576e-01 -1.680547446012496948e-01 -2.312668263912200928e-01 9.534501284360885620e-02 -2.951808273792266846e-01 -4.701303318142890930e-02 2.448081374168395996e-01 -1.985707432031631470e-01 -2.585212588310241699e-01 7.739333063364028931e-02 1.228291466832160950e-01 2.011472135782241821e-01
9.471825323998928070e-03 1.737871766090393066e-01 9.712830185890197754e-03 1.248747780919075012e-01 -2.909028828144073486e-01 -3.523279428482055664e-01 2.528626322746276855e-01 5.029957741498947144e-03 2.794135212898254395e-01 7.212701439857482910e-02 -9.672706574201583862e-02 1.347528249025344849e-01 -1.086672022938728333e-01 1.068465560674667358e-01 4.313138499855995178e-02 2.831961512565612793e-01 -1.627535670995712280e-01 -1.709845662117004395e-01 -1.211705580353736877e-01 2.158278971910476685e-01 1.473564803600311279e-01 -3.528613150119781494e-01 -1.999399811029434204e-01 -5.213859491050243378e-03 -6.598681956529617310e-02 -4.128617048263549805e-02 -3.482961282134056091e-02 6.091025471687316895e-02 -2.851073741912841797e-01 -4.006959870457649231e-02 -9.602731466293334961e-02 2.427147924900054932e-01
2.776754498481750488e-01 3.202602565288543701e-01 -2.170459032058715820e-01 -7.227058708667755127e-02 -1.368598639965057373e-01 -1.383292078971862793e-01 1.901584118604660034e-01 9.161635488271713257e-02 -1.298829466104507446e-01 -1.773320436477661133e-01 -4.864134266972541809e-02 -1.461458802223205566e-01 2.728148102760314941e-01 4.613663069903850555e-03 -4.661255516111850739e-03 -1.190767660737037659e-01 8.474143594503402710e-02 -1.790337711572647095e-01 -3.123480267822742462e-02 2.504971921443939209e-01 3.314511775970458984e-01 -2.191656380891799927e-01 -7.587278634309768677e-02 -3.403779864311218262e-01 -1.575579047203063965e-01 1.417495757341384888e-01 -1.153268441557884216e-01 -7.003213465213775635e-02 -1.644130051136016846e-02 3.370607271790504456e-02 -1.931843161582946777e-01 2.014265805482864380e-01
3.999511897563934326e-01 1.587108969688415527e-01 -2.523843348026275635e-01 8.583284169435501099e-02 -2.667460218071937561e-02 1.095016300678253174e-01 1.944379955530166626e-01 2.180137634277343750e-01 6.263287365436553955e-02 -2.732067834585905075e-03 -4.195334017276763916e-02 2.242000401020050049e-01 -8.162202686071395874e-02 1.412988007068634033e-01 -2.882970273494720459e-01 1.423993408679962158e-01 -3.285700976848602295e-01 1.551760137081146240e-01 -8.456665277481079102e-02 1.206523701548576355e-01 1.467560976743698120e-01 -2.726617157459259033e-01 1.195481121540069580e-01 -1.214484050869941711e-01 -1.846542507410049438e-01 -8.766341954469680786e-02 8.424877375364303589e-02 1.454317420721054077e-01 1.198753714561462402e-01 1.812467128038406372e-01 -1.959786191582679749e-02 2.519237697124481201e-01
3.213578164577484131e-01 3.682271242141723633e-01 -2.351421117782592773e-01 1.753092259168624878e-01 -9.625524282455444336e-02 -4.203776642680168152e-02 3.558871522545814514e-02 -6.205154210329055786e-02 -1.289581209421157837e-01 1.369301602244377136e-02 8.457257412374019623e-03 -4.081318676471710205e-01 6.926245242357254028e-02 4.069893062114715576e-02 -1.390854716300964355e-01 2.293241173028945923e-01 1.122160479426383972e-01 -6.232072785496711731e-02 1.377671584486961365e-02 2.206846177577972412e-01 1.740463892929255962e-03 -3.664165139198303223e-01 1.610639989376068115e-01 7.179090753197669983e-03 6.601668894290924072e-02 2.030577212572097778e-01 7.308579981327056885e-02 -1.538344025611877441e-01 -1.798460632562637329e-01 1.844405084848403931e-01 -1.745114326477050781e-01 -8.687070570886135101e-03
8.909034729003906250e-02 -3.208235278725624084e-02 5.632235109806060791e-02 -2.562146782875061035e-01 -3.271786272525787354e-01 1.323724258691072464e-02 5.120470747351646423e-02 -1.298377513885498047e-01 1.308683007955551147e-01 -2.225327342748641968e-01 4.778514802455902100e-02 -1.067014560103416443e-01 8.636818826198577881e-02 8.911574631929397583e-02 -9.465342760086059570e-02 3.281422257423400879e-01 -1.196778789162635803e-01 -1.315720081329345703e-01 2.241392135620117188e-01 2.454187572002410889e-01 3.099447786808013916e-01 -2.543118298053741455e-01 -2.067043781280517578e-01 1.484887599945068359e-01 -2.818526327610015869e-01 -1.157203689217567444e-01 -1.566739082336425781e-01 -1.856645196676254272e-01 1.164016723632812500e-01 -3.674931824207305908e-02 7.355616986751556396e-02 2.082829475402832031e-01
-9.729889035224914551e-02 2.099370658397674561e-01 -1.287526786327362061e-01 1.759297214448451996e-02 -3.416009247303009033e-01 -1.866595149040222168e-01 1.159993261098861694e-01 -1.119894310832023621e-01 1.035749316215515137e-01 5.261852592229843140e-02 -9.895356744527816772e-02 -1.359343528747558594e-01 -1.884353347122669220e-02 9.176554158329963684e-03 -8.631634712219238281e-02 4.395683407783508301e-01 2.074466831982135773e-02 -1.939011961221694946e-01 -1.325212270021438599e-01 2.899583280086517334e-01 7.004591822624206543e-02 -1.787180751562118530e-01 -9.709888696670532227e-02 -2.234192043542861938e-01 -1.769589632749557495e-01 4.798917565494775772e-03 -1.372795850038528442e-01 -1.391369700431823730e-01 -2.855863273143768311e-01 -1.939184665679931641e-01 -2.353087514638900757e-01 1.709754168987274170e-01
1.396174877882003784e-01 1.142147462815046310e-02 2.176742106676101685e-01 8.662737905979156494e-02 -5.048358812928199768e-02 -1.768846958875656128e-01 2.177035808563232422e-01 -3.545706272125244141e-01 -2.707571983337402344e-01 -3.327860534191131592e-01 8.875721693038940430e-02 -7.722803950309753418e-02 1.263741701841354370e-01 -1.785307773388922215e-03 -3.821116685867309570e-02 1.798167526721954346e-01 -2.665461599826812744e-02 -1.084776893258094788e-01 -1.570288836956024170e-01 1.779574155807495117e-01 1.864969879388809204e-01 -4.245348274707794189e-01 -2.513844966888427734e-01 3.453082963824272156e-02 -3.143630623817443848e-01 5.385190248489379883e-02 -5.748061463236808777e-02 -8.835405856370925903e-02 -6.586628407239913940e-02 4.361346364021301270e-02 2.380178123712539673e-02 5.503188446164131165e-02
3.034664690494537354e-01 -1.373851746320724487e-01 -1.110689342021942139e-01 1.411895602941513062e-01 7.424626499414443970e-02 -4.902676120400428772e-02 3.784123361110687256e-01 -5.169077962636947632e-02 2.462587691843509674e-02 1.208667680621147156e-01 -1.784662948921322823e-03 -2.413854897022247314e-01 1.277926564216613770e-01 -5.858092382550239563e-02 -3.023390769958496094e-01 2.579326033592224121e-01 -1.232350096106529236e-01 1.934405714273452759e-01 -1.607164144515991211e-01 2.365626692771911621e-01 1.694543361663818359e-01 1.399315427988767624e-02 -1.635015942156314850e-02 -4.639358446002006531e-02 -6.301856786012649536e-02 -8.446252322755753994e-04 -1.071922779083251953e-01 -2.408030778169631958e-01 2.565151154994964600e-01 -1.998007595539093018e-01 -3.517593443393707275e-02 3.250510394573211670e-01
3.221258521080017090e-01 -2.541311457753181458e-02 3.033075332641601562e-01 1.990762352943420410e-01 -2.292674928903579712e-01 -2.536104917526245117e-01 2.648976445198059082e-01 -7.761186361312866211e-02 -6.601866334676742554e-02 -2.410802394151687622e-01 7.401473820209503174e-02 -2.237676829099655151e-01 -2.176638394594192505e-01 5.259701982140541077e-02 3.957590088248252869e-02 -7.326356321573257446e-02 -9.163855761289596558e-02 -7.703001797199249268e-02 9.995665401220321655e-02 3.152447640895843506e-01 1.925809383392333984e-01 -3.869703039526939392e-03 1.491531431674957275e-01 -4.868742078542709351e-02 -2.352165579795837402e-01 1.526932697743177414e-02 -9.866215288639068604e-03 -2.916995882987976074e-01 2.568659558892250061e-02 -4.092403128743171692e-02 -2.325434833765029907e-01 1.148979887366294861e-01
1.195007115602493286e-01 2.266010642051696777e-01 3.573434054851531982e-02 -1.279368810355663300e-02 -2.274349778890609741e-01 -1.230907067656517029e-01 3.853139281272888184e-01 -4.926726967096328735e-02 6.674010306596755981e-02 -2.220992185175418854e-02 1.825258694589138031e-02 -4.109243452548980713e-01 2.683156430721282959e-01 1.414309255778789520e-02 2.905868552625179291e-02 7.571102678775787354e-02 8.971126750111579895e-03 -1.647238284349441528e-01 1.327243447303771973e-01 2.753789126873016357e-01 1.474714279174804688e-01 -1.548641473054885864e-01 -8.090703189373016357e-02 2.460974752902984619e-01 3.133912757039070129e-02 1.683477163314819336e-01 -1.906976252794265747e-01 -2.202709019184112549e-01 -2.703170776367187500e-01 5.865273252129554749e-02 -1.945959776639938354e-01 1.257236022502183914e-02
6.010346859693527222e-02 2.877248525619506836e-01 -2.999063394963741302e-02 4.365576058626174927e-02 -3.186927139759063721e-01 -2.630608677864074707e-01 5.133680999279022217e-02 -1.947453320026397705e-01 7.716025412082672119e-02 4.239427298307418823e-02 6.098694168031215668e-03 2.673891000449657440e-02 -1.412090212106704712e-01 8.465969562530517578e-02 -8.358724415302276611e-02 2.767201662063598633e-01 -1.497632116079330444e-01 -1.773028224706649780e-01 -1.805304288864135742e-01 2.233992666006088257e-01 1.635159552097320557e-01 -3.611793816089630127e-01 -9.766253083944320679e-02 -2.310203611850738525e-01 -4.200036451220512390e-02 -5.569663480855524540e-04 -1.512012779712677002e-01 -1.015757098793983459e-01 -3.321721851825714111e-01 -1.270002722740173340e-01 -2.317258119583129883e-01 9.343423694372177124e-02
-3.673194721341133118e-02 1.998864859342575073e-01 9.288273751735687256e-02 1.261006593704223633e-01 -1.444480866193771362e-01 -1.500541567802429199e-01 1.572285294532775879e-01 -5.945711582899093628e-02 -9.418770670890808105e-02 -9.455097466707229614e-02 -3.123038113117218018e-01 -1.755994707345962524e-01 1.519753187894821167e-01 2.493798583745956421e-01 8.122910559177398682e-02 7.527993619441986084e-02 -2.428795211017131805e-02 2.520606517791748047e-01 -1.422533392906188965e-01 1.281808018684387207e-01 -9.022207558155059814e-02 -4.815251529216766357e-01 -2.721113152801990509e-02 4.729773849248886108e-02 -1.685082912445068359e-01 -1.967689692974090576e-01 -4.699061438441276550e-02 -3.974612653255462646e-01 2.738540992140769958e-02 1.936367303133010864e-01 4.528359044343233109e-03 -9.726756811141967773e-02
2.415707707405090332e-01 7.394897192716598511e-02 9.451866894960403442e-02 -3.567182645201683044e-02 -2.446128278970718384e-01 -1.837188452482223511e-01 2.625758349895477295e-01 -8.596596866846084595e-02 -3.384984433650970459e-01 -2.486613243818283081e-01 2.416936755180358887e-01 -9.186728298664093018e-02 -2.558378875255584717e-01 8.565396070480346680e-02 -2.049845643341541290e-02 1.599441766738891602e-01 -8.069813251495361328e-02 -1.827835291624069214e-01 -6.888237595558166504e-02 4.272277653217315674e-01 7.986014336347579956e-02 -2.620598673820495605e-01 -3.061303496360778809e-02 5.344313103705644608e-04 2.405759692192077637e-02 -4.311764612793922424e-02 1.192425191402435303e-01 -1.528954803943634033e-01 -1.280327439308166504e-01 1.801904886960983276e-01 -1.267688274383544922e-01 7.640608400106430054e-02
2.148282527923583984e-01 -3.055708110332489014e-01 6.599425524473190308e-02 4.297568462789058685e-03 -1.462697833776473999e-01 -1.387212723493576050e-01 1.681785099208354950e-02 -4.387405514717102051e-02 1.248800531029701233e-01 -3.529854714870452881e-01 1.898181885480880737e-01 -2.325027585029602051e-01 1.674394868314266205e-02 2.245279550552368164e-01 -1.292148232460021973e-01 9.262589365243911743e-02 -2.954463958740234375e-01 5.492396280169487000e-02 -3.583902120590209961e-02 2.795702219009399414e-01 -7.573586702346801758e-02 -2.409320473670959473e-01 2.211994826793670654e-01 -1.653245538473129272e-01 -1.859628409147262573e-01 1.106420308351516724e-01 -8.678612858057022095e-02 -2.169427275657653809e-01 -1.988303810358047485e-01 1.441236436367034912e-01 -1.686500906944274902e-01 8.391349762678146362e-02
3.219755291938781738e-01 -3.843718732241541147e-04 -2.711277082562446594e-02 1.138968989253044128e-01 -3.648911416530609131e-02 -6.213070079684257507e-02 2.094907164573669434e-01 1.629612743854522705e-01 1.109837144613265991e-01 -3.533683717250823975e-01 -1.920238882303237915e-01 -1.950212568044662476e-02 -3.115474283695220947e-01 2.627335786819458008e-01 -1.985983736813068390e-02 2.013958431780338287e-02 -4.779428243637084961e-02 3.698735237121582031e-01 -1.831998229026794434e-01 1.953427046537399292e-01 2.295642644166946411e-01 -8.046399056911468506e-02 5.851276218891143799e-02 1.797125339508056641e-01 -1.910610646009445190e-01 8.644035458564758301e-02 -2.024882435798645020e-01 -1.023071929812431335e-01 -1.083059906959533691e-01 1.943059116601943970e-01 1.016311794519424438e-01 -6.851426512002944946e-02
1.681138128042221069e-01 -1.608866639435291290e-02 -1.423071920871734619e-01 1.383299231529235840e-01 5.471345782279968262e-02 -1.091729253530502319e-01 2.138074189424514771e-01 -3.514843583106994629e-01 -8.839578926563262939e-02 -3.008871674537658691e-01 9.375759959220886230e-02 -1.365167051553726196e-01 -1.338431835174560547e-01 -1.638245396316051483e-02 -1.342886090278625488e-01 2.267307490110397339e-01 1.992855221033096313e-01 -8.862684667110443115e-02 -2.080461829900741577e-01 2.820421755313873291e-01 2.004378885030746460e-01 -2.873595356941223145e-01 -2.035935372114181519e-01 -8.167173713445663452e-02 -3.871635794639587402e-01 -3.653166070580482483e-02 7.180827111005783081e-02 -5.034098774194717407e-02 -9.867969155311584473e-02 1.043516471982002258e-01 -1.054488122463226318e-01 5.088309198617935181e-02
5.674553290009498596e-02 -9.820827841758728027e-02 2.809063494205474854e-01 2.370403110980987549e-01 -2.270342260599136353e-01 -1.562435328960418701e-01 7.591187953948974609e-02 -2.341449260711669922e-01 -1.278238147497177124e-01 -1.448190361261367798e-01 -1.143775209784507751e-01 -1.394785940647125244e-01 -2.155309319496154785e-01 3.112794458866119385e-01 -1.715505570173263550e-01 2.745492160320281982e-01 2.634980715811252594e-02 -9.719036519527435303e-03 9.812118113040924072e-02 2.470752000808715820e-01 2.059925794601440430e-01 -9.349597990512847900e-02 -1.282240152359008789e-01 1.230144202709197998e-01 -1.445441097021102905e-01 -2.100102454423904419e-01 -6.567574292421340942e-02 -2.500016093254089355e-01 -2.707673609256744385e-01 1.865707933902740479e-01 1.689997315406799316e-02 5.532133206725120544e-02
-2.446141093969345093e-02 2.809585034847259521e-01 -2.630822956562042236e-01 2.288573086261749268e-01 -2.572754323482513428e-01 -1.343318819999694824e-01 -1.044464707374572754e-01 -2.705088853836059570e-01 -1.568301618099212646e-01 -1.602080762386322021e-01 -4.203237965703010559e-02 -2.176649868488311768e-01 7.965990155935287476e-02 9.749535471200942993e-02 4.826346412301063538e-02 2.801922559738159180e-01 1.102894768118858337e-01 8.494389802217483521e-02 -1.564781218767166138e-01 3.455739319324493408e-01 -1.682580709457397461e-01 -3.215387165546417236e-01 -1.668765954673290253e-02 7.005720585584640503e-02 -1.677362173795700073e-01 1.431235671043395996e-01 -1.518981764093041420e-03 -6.511636078357696533e-02 -2.103663086891174316e-01 -7.840985059738159180e-02 -2.828841842710971832e-02 1.738568395376205444e-01
4.723844118416309357e-03 1.511501669883728027e-01 6.093024462461471558e-02 2.710008919239044189e-01 -6.321514490991830826e-03 -2.132895290851593018e-01 8.938698470592498779e-02 -3.536917865276336670e-01 2.794027328491210938e-01 -2.258839309215545654e-01 1.380166709423065186e-01 -1.231270730495452881e-01 -9.458781778812408447e-02 7.123716175556182861e-02 -1.847900003194808960e-01 3.424453735351562500e-01 -2.244593054056167603e-01 -5.519111081957817078e-02 8.898434042930603027e-02 4.013068228960037231e-02 5.435028299689292908e-02 -1.034976914525032043e-01 -1.902954131364822388e-01 1.654343120753765106e-02 -2.308906763792037964e-01 -9.005311131477355957e-02 -1.944989413022994995e-01 -1.205935627222061157e-01 -3.312055766582489014e-01 2.030570805072784424e-01 -1.073039546608924866e-01 5.723863467574119568e-02
-2.021726965904235840e-01 1.866790056228637695e-01 1.063631996512413025e-01 8.171503990888595581e-02 -1.141657084226608276e-01 -2.691991627216339111e-01 -9.358230978250503540e-02 -1.563025265932083130e-01 2.075307220220565796e-01 -8.406306803226470947e-02 -1.531609594821929932e-01 8.222762495279312134e-02 3.515265136957168579e-02 2.477202713489532471e-01 1.651516556739807129e-01 1.830760240554809570e-01 -1.582990884780883789e-01 5.535377189517021179e-03 4.421573877334594727e-02 6.807796657085418701e-02 2.094749659299850464e-01 -4.572861492633819580e-01 -1.484552323818206787e-01 -9.066445380449295044e-02 -3.003799915313720703e-01 -4.805527254939079285e-02 -1.822812855243682861e-01 -1.170168146491050720e-01 -2.799765169620513916e-01 -1.310243606567382812e-01 -1.275893002748489380e-01 1.327777504920959473e-01
8.291557431221008301e-02 3.172599896788597107e-02 -1.439044438302516937e-02 -2.646055817604064941e-01 -9.204997867345809937e-02 -1.693446785211563110e-01 1.507220268249511719e-01 5.526917427778244019e-02 -1.388094425201416016e-01 1.483394652605056763e-01 -1.252377033233642578e-01 -1.597391068935394287e-01 -5.652243643999099731e-02 -6.829841434955596924e-02 1.174023225903511047e-01 1.739505380392074585e-01 -6.087470054626464844e-02 3.111226856708526611e-01 6.550849229097366333e-02 2.046885639429092407e-01 4.226889312267303467e-01 -7.999195158481597900e-02 -3.173127472400665283e-01 1.380092203617095947e-01 -3.238149881362915039e-01 5.566574633121490479e-02 -1.134445965290069580e-01 1.168034598231315613e-01 -2.198700010776519775e-01 2.498164772987365723e-02 -2.510668635368347168e-01 1.632117033004760742e-01
2.329062521457672119e-01 1.914109289646148682e-01 -1.929415166378021240e-01 1.050162315368652344e-01 -1.948916167020797729e-01 -2.996100187301635742e-01 1.988535933196544647e-02 -1.319336742162704468e-01 -1.870702952146530151e-01 -2.840915918350219727e-01 8.129582740366458893e-03 1.826700940728187561e-02 -2.323443442583084106e-02 1.363723874092102051e-01 1.013071238994598389e-01 1.471071988344192505e-01 -3.476227819919586182e-02 1.680063009262084961e-01 -2.127461135387420654e-01 3.956676423549652100e-01 9.481720626354217529e-02 -2.028163075447082520e-01 -4.170399159193038940e-02 2.100969403982162476e-01 -1.725132167339324951e-01 -5.707982555031776428e-02 -5.615925416350364685e-03 -7.273730635643005371e-02 -1.848589926958084106e-01 3.367927372455596924e-01 1.619173437356948853e-01 9.355811029672622681e-02
8.093459904193878174e-02 1.699959188699722290e-01 -1.191812306642532349e-01 1.403023600578308105e-01 5.798863247036933899e-02 -7.389003783464431763e-02 4.093981683254241943e-01 -1.228685751557350159e-01 1.722176969051361084e-01 -1.837540864944458008e-01 4.603202268481254578e-02 -1.814866513013839722e-01 -1.578347384929656982e-01 4.254940524697303772e-02 -1.481217145919799805e-01 3.586077690124511719e-01 -9.498254954814910889e-02 2.382508367300033569e-01 -8.435393683612346649e-03 1.160833984613418579e-01 7.249506562948226929e-02 -3.919465839862823486e-01 1.781705580651760101e-02 -1.465467959642410278e-01 1.064111441373825073e-01 -1.910339668393135071e-02 -2.547048926353454590e-01 -1.318789720535278320e-01 -1.967962533235549927e-01 -7.348266243934631348e-02 1.578573137521743774e-01 -2.009685933589935303e-01
9.511280804872512817e-03 7.483743876218795776e-02 1.328766904771327972e-02 1.583808362483978271e-01 -2.123533785343170166e-01 7.095907628536224365e-02 4.097634255886077881e-01 8.251210302114486694e-02 1.511927507817745209e-02 -1.850556582212448120e-01 -2.300844788551330566e-01 -2.626714706420898438e-01 1.505203992128372192e-01 9.515380114316940308e-02 -4.321784898638725281e-02 1.059445366263389587e-02 1.611392199993133545e-01 -5.773547291755676270e-02 8.080340176820755005e-02 3.999835550785064697e-01 1.362591832876205444e-01 -1.103890091180801392e-01 8.734360337257385254e-02 -1.755280978977680206e-02 -5.484250560402870178e-02 1.380076110363006592e-01 -3.376200329512357712e-03 -2.091080993413925171e-01 -4.089932143688201904e-01 2.785067558288574219e-01 -5.377624928951263428e-02 7.794298231601715088e-02
-5.391307920217514038e-02 3.179974257946014404e-01 -1.932787448167800903e-01 1.042747050523757935e-01 -1.564269326627254486e-02 -2.885227203369140625e-01 6.900391727685928345e-02 -7.051730901002883911e-02 1.558555066585540771e-01 -2.795174159109592438e-02 2.187831141054630280e-02 -1.176708862185478210e-01 8.045710623264312744e-02 1.645077913999557495e-01 -1.587612926959991455e-01 3.566181361675262451e-01 -9.838340803980827332e-03 -2.867474853992462158e-01 -2.094358950853347778e-01 2.079408019781112671e-01 1.559496968984603882e-01 -2.799997031688690186e-01 -8.902731537818908691e-02 -4.229226149618625641e-03 -1.689118146896362305e-01 1.191181465983390808e-01 -8.947366476058959961e-02 -1.204263642430305481e-01 -2.712519466876983643e-01 -5.142662674188613892e-02 -2.676928937435150146e-01 1.897467523813247681e-01
2.285876572132110596e-01 6.607288029044866562e-03 -4.505511224269866943e-01 1.088678389787673950e-01 -3.596642240881919861e-02 -1.937184184789657593e-01 1.399900019168853760e-01 2.388655692338943481e-01 -6.259513646364212036e-02 -4.515158012509346008e-02 -1.166636273264884949e-01 -1.128072384744882584e-02 -2.041798084974288940e-01 -2.155076898634433746e-02 1.641014777123928070e-02 1.682470589876174927e-01 -9.615357220172882080e-02 1.322124153375625610e-01 -1.596665680408477783e-01 4.289976656436920166e-01 1.300994753837585449e-01 -6.241846084594726562e-02 -5.245848000049591064e-02 -6.071920692920684814e-02 1.972916573286056519e-01 3.451682925224304199e-01 1.048294827342033386e-02 1.108545530587434769e-02 -2.787133455276489258e-01 -1.669282466173171997e-02 -1.903797499835491180e-02 1.637607365846633911e-01
2.214946001768112183e-01 2.415738701820373535e-01 -1.230664998292922974e-01 -2.139392346143722534e-01 -8.454867452383041382e-02 -2.205639630556106567e-01 1.400298029184341431e-01 -3.262633383274078369e-01 -2.171838730573654175e-01 -1.119579672813415527e-01 -1.762254685163497925e-01 -2.334324717521667480e-01 -1.779969781637191772e-02 1.311596184968948364e-01 -4.032931849360466003e-02 4.775186255574226379e-02 -1.315586417913436890e-01 -8.613384515047073364e-02 -7.238673418760299683e-02 3.613010942935943604e-01 1.395924538373947144e-01 -1.531051993370056152e-01 -1.315131485462188721e-01 -3.204804658889770508e-02 -2.767612338066101074e-01 -6.131147593259811401e-02 2.479159235954284668e-01 -1.230725273489952087e-01 -2.014152705669403076e-01 7.273444533348083496e-02 4.219599440693855286e-02 2.382832318544387817e-01
6.168504431843757629e-02 4.309024512767791748e-01 -9.711251407861709595e-02 1.967823952436447144e-01 -1.670995652675628662e-01 -2.285355888307094574e-02 1.427085101604461670e-01 3.303943946957588196e-02 2.472395077347755432e-02 -1.910929083824157715e-01 6.029912829399108887e-02 -3.220696747303009033e-01 6.190957874059677124e-02 3.818001225590705872e-02 -1.661465167999267578e-01 1.890746802091598511e-01 -9.259974956512451172e-02 -1.109179332852363586e-01 -7.888551056385040283e-02 1.895811855792999268e-01 2.092642784118652344e-01 -3.300587236881256104e-01 1.777496188879013062e-01 1.296645700931549072e-01 1.902271360158920288e-01 1.370700448751449585e-01 5.557505786418914795e-02 -6.936636567115783691e-02 -5.150041729211807251e-02 2.053674906492233276e-01 -3.566262722015380859e-01 -1.613059639930725098e-02
8.461894094944000244e-02 5.348870903253555298e-02 -1.329917311668395996e-01 -2.687786519527435303e-02 -7.567296177148818970e-02 1.982600241899490356e-01 3.688980340957641602e-01 -3.924611583352088928e-02 -6.860069930553436279e-02 -2.959493175148963928e-02 -1.613324880599975586e-01 -8.045241236686706543e-02 -3.543830215930938721e-01 1.658816784620285034e-01 -2.682940959930419922e-01 1.060618162155151367e-01 -4.250905811786651611e-01 1.801201850175857544e-01 -4.203858785331249237e-03 2.375856786966323853e-01 1.561385691165924072e-01 -1.373084932565689087e-01 1.992036402225494385e-01 -3.635373711585998535e-02 -1.525363475084304810e-01 1.258212327957153320e-01 -1.431956291198730469e-01 6.360596418380737305e-02 2.520639076828956604e-02 2.657238580286502838e-02 -5.556372180581092834e-02 3.042499721050262451e-01
2.143823057413101196e-01 -2.560122124850749969e-02 3.614201396703720093e-02 4.769067466259002686e-02 -2.087843269109725952e-01 -1.861896216869354248e-01 3.919432461261749268e-01 4.428764805197715759e-03 2.002021670341491699e-02 -2.240201383829116821e-01 7.186054252088069916e-03 4.845210164785385132e-02 1.226591542363166809e-01 1.937873661518096924e-01 -1.498708128929138184e-01 1.021607965230941772e-01 -1.375778913497924805e-01 -2.780426740646362305e-01 1.521937400102615356e-01 3.349930047988891602e-01 -1.092123985290527344e-01 -1.735138744115829468e-01 -2.369427531957626343e-01 1.209907457232475281e-01 -2.109460681676864624e-01 -2.678376138210296631e-01 1.859111711382865906e-02 -6.559871137142181396e-02 -1.156116798520088196e-01 -2.326909219846129417e-03 -3.096071183681488037e-01 -6.985498219728469849e-02
1.142715215682983398e-01 2.080216258764266968e-01 1.161801218986511230e-01 1.016793921589851379e-01 -5.112515017390251160e-02 -2.227582782506942749e-01 3.086790740489959717e-01 -2.390342392027378082e-02 -8.084846287965774536e-02 -3.635258674621582031e-01 -2.866995632648468018e-01 -3.147674500942230225e-01 1.098661348223686218e-01 2.414047271013259888e-01 -9.125912934541702271e-02 -8.681138977408409119e-03 -1.076623890548944473e-02 3.014323115348815918e-01 -1.420142352581024170e-01 9.048380702733993530e-02 1.543538868427276611e-01 -2.884220182895660400e-01 6.978075951337814331e-02 3.348810225725173950e-02 -3.815034776926040649e-02 3.045539185404777527e-02 -9.060148894786834717e-02 -2.847338914871215820e-01 2.792245894670486450e-02 5.595715343952178955e-02 -1.307589411735534668e-01 -1.673935949802398682e-01
2.156617641448974609e-01 2.463263124227523804e-01 2.160907834768295288e-01 -1.021112799644470215e-01 7.541893422603607178e-02 4.670275375247001648e-02 5.486434698104858398e-01 2.603969573974609375e-01 4.588172305375337601e-03 -1.749323308467864990e-01 -2.753657996654510498e-01 -3.099514916539192200e-02 -1.378015279769897461e-01 1.548076421022415161e-02 9.175316244363784790e-02 1.827093362808227539e-01 -4.696434736251831055e-02 2.461458891630172729e-01 -1.514418125152587891e-01 2.057622373104095459e-01 5.509123206138610840e-02 -2.299587428569793701e-01 -7.478536665439605713e-02 -1.437344402074813843e-01 -1.685058921575546265e-01 -8.720664680004119873e-02 2.409607544541358948e-02 -4.845052212476730347e-02 -9.701073169708251953e-02 1.058713253587484360e-02 -1.350443959236145020e-01 1.168084889650344849e-01
5.735842511057853699e-02 -3.687148913741111755e-02 -3.431632518768310547e-01 4.456923529505729675e-02 -2.795315682888031006e-01 5.043297260999679565e-02 3.051506876945495605e-01 -5.782701447606086731e-02 4.824653640389442444e-02 -1.600093692541122437e-01 -2.864170074462890625e-01 -3.029915392398834229e-01 8.470547944307327271e-02 1.377095431089401245e-01 1.349056661128997803e-01 1.709845811128616333e-01 -3.503598570823669434e-01 8.146124333143234253e-02 1.821637302637100220e-01 2.639899253845214844e-01 4.770172387361526489e-02 -6.403847038745880127e-02 -1.653368622064590454e-01 -1.353042721748352051e-01 -1.344460994005203247e-01 3.637403249740600586e-02 -2.029115408658981323e-01 -1.608425974845886230e-01 2.756829606369137764e-03 -6.970528513193130493e-02 4.308573156595230103e-02 2.137056887149810791e-01
3.285283222794532776e-02 -1.001539379358291626e-01 -2.113942354917526245e-01 3.969259187579154968e-02 -1.443747878074645996e-01 1.522876322269439697e-01 2.909811139106750488e-01 7.464344799518585205e-02 -1.390295922756195068e-01 -1.433791518211364746e-01 3.178878501057624817e-02 -7.932138442993164062e-02 -2.118785828351974487e-01 -1.059843692928552628e-03 1.322654485702514648e-01 2.248607426881790161e-01 -3.657193481922149658e-02 3.742151856422424316e-01 -6.636986881494522095e-02 1.244277730584144592e-01 2.282392084598541260e-01 -1.474049836397171021e-01 -7.227868586778640747e-02 1.444024126976728439e-02 -2.642678022384643555e-01 4.254756122827529907e-02 -2.899776995182037354e-01 1.279578506946563721e-01 -1.456165611743927002e-01 3.462069034576416016e-01 2.704153656959533691e-01 1.462821662425994873e-01
2.202221602201461792e-01 3.176302611827850342e-01 -1.896204352378845215e-01 -5.926783755421638489e-02 1.648921146988868713e-02 -1.353301703929901123e-01 -3.023903071880340576e-01 6.186800077557563782e-02 8.738207817077636719e-02 -2.400726377964019775e-01 8.819636702537536621e-02 -1.750003397464752197e-01 1.280204765498638153e-02 2.840119302272796631e-01 -1.496841311454772949e-01 1.320934742689132690e-01 -2.106802612543106079e-01 -1.714821308851242065e-01 -1.183512359857559204e-01 2.510266005992889404e-01 4.467617720365524292e-02 -4.010449051856994629e-01 4.426530003547668457e-02 1.346892416477203369e-01 -1.822703778743743896e-01 -1.487382799386978149e-01 -1.842441111803054810e-01 -1.407677978277206421e-01 -4.459045827388763428e-02 -1.079628318548202515e-01 5.622268095612525940e-02 1.152244433760643005e-01
8.689750730991363525e-02 2.881903052330017090e-01 9.043421596288681030e-02 2.104860544204711914e-02 4.495974257588386536e-02 -1.414256691932678223e-01 2.533147931098937988e-01 1.339781284332275391e-01 5.446991324424743652e-02 -3.153582811355590820e-01 -1.832952797412872314e-01 -2.635036706924438477e-01 1.152076572179794312e-01 6.929176300764083862e-02 -3.197495639324188232e-01 1.388115584850311279e-01 -2.463062480092048645e-02 1.807127445936203003e-01 8.853062056005001068e-03 1.755078583955764771e-01 -1.065622493624687195e-01 -3.211340904235839844e-01 -1.330379396677017212e-01 -2.370136231184005737e-01 -1.032075583934783936e-01 1.296851485967636108e-01 -1.219374760985374451e-01 -3.572143614292144775e-01 -3.528577834367752075e-02 -3.974721580743789673e-02 1.434994637966156006e-01 -7.576797157526016235e-02
1.513580232858657837e-01 1.028582230210304260e-01 -1.165348440408706665e-01 7.788794487714767456e-02 1.130517721176147461e-01 6.468551605939865112e-02 1.481955032795667648e-02 2.368406951427459717e-01 6.094870343804359436e-02 -3.782074451446533203e-01 1.609093844890594482e-01 -1.077488437294960022e-01 3.089017607271671295e-02 3.574767336249351501e-02 2.098937286064028740e-03 1.846272498369216919e-01 -2.699998021125793457e-01 2.185542285442352295e-01 -1.949925422668457031e-01 1.556051373481750488e-01 3.653542995452880859e-01 -2.616390287876129150e-01 1.306232362985610962e-01 2.044118754565715790e-02 -1.105190590023994446e-01 2.322654277086257935e-01 -1.122933924198150635e-01 -1.275687515735626221e-01 7.144992053508758545e-02 1.228383742272853851e-02 1.387959867715835571e-01 3.621041476726531982e-01
-3.820752352476119995e-02 2.143262773752212524e-01 -1.147084906697273254e-01 -1.038184985518455505e-01 -1.585484445095062256e-01 6.685959547758102417e-02 -3.640085086226463318e-02 -2.021342888474464417e-02 7.597067952156066895e-02 -2.378511130809783936e-01 1.411449760198593140e-01 -1.736990213394165039e-01 1.402756273746490479e-01 9.619711339473724365e-02 1.414347290992736816e-01 3.615228831768035889e-01 -1.720468513667583466e-03 -1.639274656772613525e-01 -8.437667787075042725e-02 4.726095795631408691e-01 2.263367027044296265e-01 -3.004133999347686768e-01 -2.288967221975326538e-01 -2.857023663818836212e-02 -2.964705526828765869e-01 -3.269399749115109444e-04 -1.232835799455642700e-01 -2.971486561000347137e-02 1.200963258743286133e-01 3.965079411864280701e-02 -3.591795638203620911e-02 1.787516921758651733e-01
1.261066645383834839e-01 2.781587541103363037e-01 1.640162020921707153e-01 1.467776447534561157e-01 -4.062479734420776367e-02 3.844876959919929504e-02 -5.669696256518363953e-02 -6.806956231594085693e-02 -8.618923276662826538e-02 8.465717732906341553e-02 -2.558517456054687500e-01 -1.913077831268310547e-01 1.151822414249181747e-02 -2.667242102324962616e-02 -3.595082163810729980e-01 9.058938920497894287e-02 -7.478690892457962036e-02 1.750606000423431396e-01 -2.168448418378829956e-01 3.728726506233215332e-01 -1.576159000396728516e-01 -1.662589758634567261e-01 -2.007170319557189941e-01 -6.300487369298934937e-02 -3.088800609111785889e-01 2.296200543642044067e-01 6.214426830410957336e-02 -2.608658373355865479e-01 -1.794834583997726440e-01 1.281220912933349609e-01 -2.906845649704337120e-03 6.806037575006484985e-02
2.409837990999221802e-01 2.467247396707534790e-01 5.799021944403648376e-02 1.049140244722366333e-01 -6.297233048826456070e-03 -3.203405141830444336e-01 -2.343799732625484467e-02 4.013629257678985596e-02 -1.732626259326934814e-01 5.566816776990890503e-02 -4.388920217752456665e-02 -1.139073371887207031e-01 1.297981571406126022e-02 1.345127373933792114e-01 -3.044519424438476562e-01 2.093759924173355103e-02 4.250621050596237183e-02 3.410747051239013672e-01 -2.428982704877853394e-01 3.256834447383880615e-01 2.997939847409725189e-02 -1.802063733339309692e-01 -2.029872089624404907e-01 -3.155663982033729553e-02 -8.532829582691192627e-02 2.042924426496028900e-02 -2.071376442909240723e-01 -2.396643012762069702e-01 -1.563854515552520752e-01 3.045638799667358398e-01 -1.173807084560394287e-01 6.809225678443908691e-02
1.158458925783634186e-02 -1.618267893791198730e-01 -1.713880598545074463e-01 2.216568142175674438e-01 -2.689812779426574707e-01 9.577581286430358887e-02 5.399977564811706543e-01 9.505837410688400269e-02 -7.922730594873428345e-02 -4.930303897708654404e-03 -1.057031750679016113e-01 -2.997601330280303955e-01 1.058794111013412476e-01 3.046356700360774994e-02 8.401051163673400879e-02 1.249082908034324646e-01 -3.169501721858978271e-01 1.193917542695999146e-02 -7.413672283291816711e-03 1.966432034969329834e-01 2.126783877611160278e-01 1.611856929957866669e-02 -2.337644696235656738e-01 -1.616912335157394409e-01 -1.966818571090698242e-01 1.153367236256599426e-01 -1.812832355499267578e-01 -1.308781951665878296e-01 2.825512317940592766e-03 2.636216580867767334e-02 -3.256070986390113831e-02 3.922157362103462219e-02
3.096878826618194580e-01 -5.949442833662033081e-02 8.667884021997451782e-02 -1.265731602907180786e-01 -1.077193915843963623e-01 -1.115923821926116943e-01 2.547938525676727295e-01 6.446610391139984131e-02 1.470916569232940674e-01 -3.158846199512481689e-01 -5.419586226344108582e-02 -1.373767852783203125e-01 -7.268442213535308838e-02 8.968795835971832275e-02 1.375069916248321533e-01 -6.970449537038803101e-02 -2.461511343717575073e-01 1.866762638092041016e-01 5.041747167706489563e-02 1.845410317182540894e-01 1.892631053924560547e-01 -2.154135555028915405e-01 1.411508768796920776e-01 -7.719577103853225708e-02 -3.298392593860626221e-01 -1.014914289116859436e-01 1.966160908341407776e-02 -3.826809227466583252e-01 1.825706958770751953e-01 9.431750327348709106e-02 -2.350363433361053467e-01 -5.259918514639139175e-03
2.403530180454254150e-01 1.355382949113845825e-01 -1.955466903746128082e-02 -1.565842032432556152e-01 -1.802160292863845825e-01 -2.445377856492996216e-01 2.300774157047271729e-01 -2.772884070873260498e-01 -1.964779198169708252e-01 -1.098158210515975952e-01 -1.041171476244926453e-01 -2.054184526205062866e-01 -8.751355111598968506e-03 3.199074566364288330e-01 7.365871220827102661e-02 9.713979810476303101e-02 -1.258896887302398682e-01 -2.898561302572488785e-03 -1.026261076331138611e-01 3.931927084922790527e-01 1.385640650987625122e-01 -3.871011361479759216e-02 -1.618884801864624023e-01 1.525874435901641846e-01 -2.907377183437347412e-01 -1.365542970597743988e-02 1.360151469707489014e-01 -1.512275785207748413e-01 -1.381857991218566895e-01 1.019908413290977478e-01 1.406714022159576416e-01 1.712578833103179932e-01
2.023230791091918945e-01 6.505422294139862061e-02 1.655570417642593384e-02 -1.221786588430404663e-01 -1.578865498304367065e-01 -1.044820025563240051e-01 3.019323348999023438e-01 7.879117876291275024e-02 -1.186998188495635986e-01 -3.662507534027099609e-01 5.086249485611915588e-02 -4.075412079691886902e-02 7.414382882416248322e-03 4.014721512794494629e-02 -1.578223556280136108e-01 2.673555612564086914e-01 -1.762103140354156494e-01 3.821034356951713562e-02 1.317597925662994385e-01 1.306897550821304321e-01 -9.507244080305099487e-02 -1.281471699476242065e-01 -1.486867368221282959e-01 1.350327134132385254e-01 -2.787688970565795898e-01 -7.811605930328369141e-02 2.947108149528503418e-01 -9.565875679254531860e-02 -2.686623036861419678e-01 1.790521591901779175e-01 -3.728711605072021484e-01 6.408631801605224609e-03
-2.921724691987037659e-02 -2.743386328220367432e-01 -2.375665605068206787e-01 -7.498851045966148376e-03 -1.395981907844543457e-01 -1.836112439632415771e-01 5.557357519865036011e-02 1.200807839632034302e-01 2.071889787912368774e-01 -5.506991967558860779e-02 -2.012712210416793823e-01 -3.167856112122535706e-02 -7.159607112407684326e-02 1.238375678658485413e-01 9.231297671794891357e-02 9.109134227037429810e-02 -1.423894613981246948e-01 2.969908714294433594e-01 -7.679805159568786621e-02 3.580852150917053223e-01 1.810144633054733276e-01 -1.769220978021621704e-01 -1.734506897628307343e-02 -2.343633472919464111e-01 -7.042380422353744507e-02 3.206565976142883301e-01 7.612261176109313965e-02 -1.178027614951133728e-01 -6.297987699508666992e-02 3.322101831436157227e-01 4.082189500331878662e-02 2.580358982086181641e-01
6.453665345907211304e-02 2.075558602809906006e-01 7.308786734938621521e-03 2.333163917064666748e-01 2.988229878246784210e-02 -8.199547231197357178e-02 2.491789162158966064e-01 3.725745528936386108e-02 -1.827144250273704529e-02 -3.319508731365203857e-01 -1.803076565265655518e-01 -1.858028471469879150e-01 1.071528047323226929e-01 1.289859116077423096e-01 -8.473401516675949097e-02 -3.427784517407417297e-02 -8.250239491462707520e-02 2.923339009284973145e-01 -1.896523125469684601e-02 4.198484420776367188e-01 1.229106038808822632e-01 -2.972188591957092285e-01 8.444336056709289551e-02 -3.486956655979156494e-02 7.558850944042205811e-02 1.250884681940078735e-01 -2.773174941539764404e-01 7.057528197765350342e-02 -3.505750000476837158e-02 2.268250733613967896e-01 -1.440112590789794922e-01 -2.361848652362823486e-01
-2.161618694663047791e-02 -5.369529500603675842e-02 -2.502990067005157471e-01 2.008982151746749878e-01 -2.639554738998413086e-01 -1.632083766162395477e-02 9.437537193298339844e-02 7.481179782189428806e-04 7.751017808914184570e-02 -3.147590160369873047e-01 -9.887047857046127319e-02 -3.219454884529113770e-01 3.540803119540214539e-02 -6.875284761190414429e-02 -1.725755399093031883e-03 2.047947347164154053e-01 -4.917219653725624084e-02 2.055281996726989746e-01 5.402109399437904358e-02 -6.515442393720149994e-03 9.927358478307723999e-03 -4.871490299701690674e-01 1.057169884443283081e-01 -2.375287748873233795e-02 1.546779423952102661e-01 1.269030570983886719e-01 -5.221446976065635681e-02 -3.033452033996582031e-01 -2.860467731952667236e-01 5.303799360990524292e-02 1.371056139469146729e-01 1.156818419694900513e-01
-6.756757944822311401e-02 1.380326300859451294e-01 -4.052162542939186096e-02 -1.961926557123661041e-02 -1.111422851681709290e-01 -2.750189900398254395e-01 1.469509154558181763e-01 8.073121309280395508e-02 1.457607150077819824e-01 -2.667618095874786377e-01 -2.927146255970001221e-01 -3.117801547050476074e-01 1.820473968982696533e-01 9.178835153579711914e-02 -1.616613119840621948e-01 1.647342890501022339e-01 8.939459919929504395e-02 2.505391240119934082e-01 -3.255589678883552551e-02 -6.022300943732261658e-02 -6.484939157962799072e-02 -4.003115892410278320e-01 2.858246676623821259e-02 -2.693730592727661133e-01 -1.558571904897689819e-01 1.190238222479820251e-01 -1.009127870202064514e-01 -3.390244245529174805e-01 7.220789557322859764e-04 -9.039781242609024048e-02 -1.823340915143489838e-02 5.248191952705383301e-02
1.801548711955547333e-02 1.135552451014518738e-01 -1.455544382333755493e-01 -2.777545899152755737e-02 -5.723560601472854614e-02 1.324990391731262207e-01 1.829869151115417480e-01 -2.304232120513916016e-01 5.439527449198067188e-04 -9.497307986021041870e-02 -8.922614157199859619e-02 -1.835724413394927979e-01 -4.362114071846008301e-01 -6.363420188426971436e-02 -9.054603427648544312e-02 2.027424797415733337e-02 -4.889280498027801514e-01 1.648383885622024536e-01 -5.184657126665115356e-02 1.725534647703170776e-01 2.029780745506286621e-01 -2.669294476509094238e-01 -6.571544706821441650e-02 -7.044784724712371826e-02 -3.887433931231498718e-02 -3.290909901261329651e-02 -3.824118524789810181e-02 -8.530706167221069336e-02 1.377814561128616333e-01 -6.565094739198684692e-02 -2.703125476837158203e-01 2.750961184501647949e-01
1.853146255016326904e-01 2.589273154735565186e-01 1.509075164794921875e-01 1.085022240877151489e-01 1.389850527048110962e-01 -2.925094962120056152e-01 7.157693058252334595e-02 -1.864185035228729248e-01 7.878409326076507568e-02 3.668521344661712646e-02 6.207587197422981262e-02 -1.609498113393783569e-01 -5.552648007869720459e-02 -4.045574367046356201e-02 -4.838004335761070251e-02 2.839636802673339844e-01 -9.127075225114822388e-02 -8.621590584516525269e-02 2.945893704891204834e-01 1.835314184427261353e-01 3.959138318896293640e-02 -3.652930259704589844e-01 -2.267041802406311035e-01 -1.071289628744125366e-01 -1.932642906904220581e-01 -1.232294887304306030e-01 -6.605242192745208740e-02 -3.131685554981231689e-01 -1.943581551313400269e-01 2.104263454675674438e-01 1.209224388003349304e-01 9.246680140495300293e-02
3.392744958400726318e-01 3.966865539550781250e-01 1.469858223572373390e-03 -1.818850338459014893e-01 1.628407277166843414e-03 -1.872626841068267822e-01 1.992737054824829102e-01 -2.295861095190048218e-01 -4.954409226775169373e-02 -8.115130662918090820e-02 1.510690301656723022e-01 -3.601500065997242928e-03 8.839789032936096191e-02 -2.940134704113006592e-02 -2.387917786836624146e-01 7.096078246831893921e-02 -2.321854829788208008e-01 1.819615066051483154e-01 2.067281007766723633e-01 4.662206396460533142e-02 3.466116264462471008e-02 -1.101101413369178772e-01 4.619933664798736572e-02 -2.843828201293945312e-01 -2.362354248762130737e-01 -7.914005964994430542e-02 1.175495162606239319e-01 -2.737443149089813232e-01 -1.272363215684890747e-01 6.164427846670150757e-02 3.911915794014930725e-02 2.524687349796295166e-01
4.477326869964599609e-01 2.743324637413024902e-02 -3.045077994465827942e-02 -6.452944129705429077e-03 1.797654479742050171e-02 -8.580585941672325134e-03 3.859924077987670898e-01 6.510152667760848999e-02 1.901415735483169556e-01 -2.503572106361389160e-01 -3.389892578125000000e-01 -2.099777162075042725e-01 -1.143239289522171021e-01 -1.667906492948532104e-01 2.614560071378946304e-03 6.998997181653976440e-03 -1.433505415916442871e-01 2.154569774866104126e-01 1.548906415700912476e-02 3.450073003768920898e-01 8.100520074367523193e-02 -8.323503285646438599e-02 2.475843578577041626e-01 -8.097113459371030331e-04 -1.427785456180572510e-01 -2.124441787600517273e-02 6.848653405904769897e-02 -1.498012989759445190e-01 -2.633291669189929962e-02 -1.557965278625488281e-01 -1.069377809762954712e-01 2.800401300191879272e-03
1.206210851669311523e-01 2.347307205200195312e-01 -8.361966907978057861e-02 1.911734603345394135e-02 -3.480165600776672363e-01 -1.095167770981788635e-01 2.861841022968292236e-01 1.678287386894226074e-01 2.328104525804519653e-01 -6.347388774156570435e-02 -2.133837938308715820e-01 -2.560081183910369873e-01 1.236936077475547791e-01 -3.700130432844161987e-02 -1.357778161764144897e-01 3.298820927739143372e-02 -7.133772969245910645e-02 2.130632251501083374e-01 9.347469359636306763e-02 1.025876849889755249e-01 -5.118137970566749573e-02 -1.602594107389450073e-01 1.699329763650894165e-01 6.548645347356796265e-02 -1.275666952133178711e-01 1.963396519422531128e-01 3.200157359242439270e-02 -3.907039761543273926e-01 -2.657952010631561279e-01 -2.402150183916091919e-01 -1.844760030508041382e-02 -7.693938165903091431e-02
3.812880814075469971e-01 -1.543057262897491455e-01 -4.025581851601600647e-02 -1.839487403631210327e-01 -6.786890327930450439e-02 1.040150448679924011e-01 3.615316748619079590e-01 -2.289586886763572693e-02 -1.392260342836380005e-01 -1.974475532770156860e-01 1.281067132949829102e-01 -1.416525393724441528e-01 8.162640151567757130e-04 2.326502948999404907e-01 -1.904316991567611694e-01 1.845084130764007568e-01 1.985038965940475464e-01 2.007149457931518555e-01 8.111421018838882446e-02 1.289667338132858276e-01 1.300564110279083252e-01 -1.643162220716476440e-01 1.085074767470359802e-01 8.712523430585861206e-02 -3.409266471862792969e-02 -1.093171089887619019e-01 -3.059453330934047699e-02 -3.066433966159820557e-01 -4.605742543935775757e-02 -1.154654547572135925e-01 -1.224410980939865112e-01 3.531440794467926025e-01
6.482140719890594482e-02 2.364375442266464233e-01 -2.295429408550262451e-01 1.738743782043457031e-01 -2.226065099239349365e-01 -2.295913845300674438e-01 4.123435914516448975e-02 -5.498035252094268799e-02 -1.219255104660987854e-01 -1.967595368623733521e-01 3.940362855792045593e-02 2.663215436041355133e-02 -1.579203456640243530e-02 3.216210305690765381e-01 1.840355247259140015e-01 -1.701347716152667999e-02 5.587729439139366150e-02 1.976990848779678345e-01 -2.097005099058151245e-01 4.099884927272796631e-01 1.816004961729049683e-01 -1.706451475620269775e-01 6.528319418430328369e-02 8.375779539346694946e-02 -2.311369627714157104e-01 -4.601315781474113464e-02 8.995814621448516846e-02 -1.302793473005294800e-01 -1.572349667549133301e-01 2.833513021469116211e-01 8.122488856315612793e-02 1.908701062202453613e-01
8.249783515930175781e-02 -5.588192120194435120e-02 4.995081108063459396e-03 -6.616144627332687378e-02 -1.561432629823684692e-01 -2.670372724533081055e-01 1.676324754953384399e-02 -3.624863326549530029e-01 3.007346997037529945e-03 -1.291752308607101440e-01 8.498714119195938110e-02 -1.784389764070510864e-01 -1.401213705539703369e-01 -1.151120066642761230e-01 -5.221573263406753540e-02 1.031441614031791687e-01 2.378260903060436249e-02 -9.431391209363937378e-02 -3.152471184730529785e-01 2.774856388568878174e-01 3.531183898448944092e-01 -4.593188166618347168e-01 -5.859450995922088623e-02 9.654425829648971558e-02 -1.984566450119018555e-01 3.768475353717803955e-02 1.514427177608013153e-02 6.898523867130279541e-02 -2.053426653146743774e-01 1.557624153792858124e-02 1.422605663537979126e-01 -1.165915057063102722e-01
3.441868424415588379e-01 -1.139354035258293152e-01 7.902675867080688477e-02 -1.037541893310844898e-03 -5.386533960700035095e-02 2.000635713338851929e-01 3.861559927463531494e-01 -1.086369305849075317e-01 1.351034045219421387e-01 -2.360127866268157959e-01 -2.935932278633117676e-01 -2.769054174423217773e-01 -1.299626976251602173e-01 -1.013349276036024094e-03 -1.439299341291189194e-02 1.124909743666648865e-01 -1.191713288426399231e-01 2.409116029739379883e-01 1.352765597403049469e-03 3.302228152751922607e-01 6.787756830453872681e-02 3.230476006865501404e-02 3.336860984563827515e-02 1.177890598773956299e-02 -3.665972650051116943e-01 4.278532043099403381e-02 6.901852041482925415e-02 -1.611594706773757935e-01 1.331475650658831000e-04 -5.335767939686775208e-02 -1.828121393918991089e-01 2.148539386689662933e-02
1.084849685430526733e-01 2.856136560440063477e-01 -4.597160220146179199e-01 1.420903801918029785e-01 -2.420225739479064941e-01 -1.314472854137420654e-01 1.419267803430557251e-01 -1.484667658805847168e-01 1.551945507526397705e-01 -1.207857429981231689e-01 1.826627850532531738e-01 -2.855576276779174805e-01 -9.349716454744338989e-02 -4.324212297797203064e-02 -1.739258319139480591e-01 1.987855136394500732e-01 1.551312655210494995e-01 -1.647302880883216858e-02 -2.174166291952133179e-01 1.339312493801116943e-01 3.657540678977966309e-02 -2.417489737272262573e-01 -4.500646889209747314e-02 9.731795638799667358e-02 -5.150703713297843933e-02 1.714280396699905396e-01 2.036350220441818237e-02 5.214964225888252258e-02 -3.310086727142333984e-01 -2.368394099175930023e-02 1.290767043828964233e-01 1.852400414645671844e-02
3.686589002609252930e-01 -3.881772607564926147e-02 -6.417439132928848267e-02 1.838071346282958984e-01 -4.199914038181304932e-01 -3.523228168487548828e-01 1.840739101171493530e-01 4.429961740970611572e-02 -2.159573584794998169e-01 -1.448878049850463867e-01 -2.680261805653572083e-02 -2.122868448495864868e-01 9.058672189712524414e-02 -1.865180954337120056e-02 7.686711847782135010e-02 5.397795513272285461e-02 -3.241412341594696045e-03 1.208008080720901489e-01 -5.121213197708129883e-02 -8.588766679167747498e-03 1.615967452526092529e-01 -8.397094905376434326e-02 1.353132724761962891e-01 9.728462994098663330e-02 -2.785063683986663818e-01 4.771832749247550964e-02 8.016584068536758423e-02 -2.195342928171157837e-01 -2.617607638239860535e-02 1.384698301553726196e-01 -2.348745465278625488e-01 2.641820013523101807e-01
9.770191460847854614e-02 1.099849045276641846e-01 -6.822570413351058960e-02 -7.131504267454147339e-02 1.332029551267623901e-01 -5.321168527007102966e-02 4.329806566238403320e-01 -1.821799203753471375e-02 1.757353991270065308e-01 -3.026673495769500732e-01 -1.450745668262243271e-02 -9.756636619567871094e-02 -7.343060523271560669e-02 4.620711505413055420e-02 -9.508747607469558716e-02 3.282350003719329834e-01 -1.505483388900756836e-01 2.454788237810134888e-01 -9.168187156319618225e-03 2.141136080026626587e-01 -6.217898800969123840e-02 -4.537912905216217041e-01 1.805072091519832611e-02 -2.215896695852279663e-01 9.885974228382110596e-03 -2.813017927110195160e-02 -2.409771531820297241e-01 -1.023450344800949097e-01 -1.409698426723480225e-01 -7.020079344511032104e-02 1.097400486469268799e-01 -9.674941003322601318e-02
4.036997556686401367e-01 -2.915692329406738281e-02 -1.522335261106491089e-01 -2.923890389502048492e-02 1.487794071435928345e-01 1.926897615194320679e-01 1.872733086347579956e-01 -1.269519627094268799e-01 4.641165211796760559e-02 -4.249441921710968018e-01 -3.457858562469482422e-01 -2.134284973144531250e-01 -1.948815584182739258e-01 -6.428520381450653076e-02 -1.063739042729139328e-02 1.946451961994171143e-01 -1.327630728483200073e-01 1.715822666883468628e-01 4.094803705811500549e-02 1.461054235696792603e-01 -3.845980018377304077e-02 -3.678789362311363220e-02 5.892047658562660217e-02 -1.190674863755702972e-02 -3.545119464397430420e-01 8.771605044603347778e-02 -1.717201918363571167e-01 -6.429305672645568848e-02 3.300010785460472107e-02 9.702781215310096741e-03 -1.312721967697143555e-01 1.085609346628189087e-01
-6.345246732234954834e-02 -5.341408029198646545e-02 -3.060183525085449219e-01 1.745448559522628784e-01 -1.618879735469818115e-01 -1.538202315568923950e-01 6.113685201853513718e-03 -2.538181245326995850e-01 -1.651903390884399414e-01 -2.785651385784149170e-01 -1.088098343461751938e-02 -1.185039579868316650e-01 -1.708859354257583618e-01 -5.662687122821807861e-02 -4.321730136871337891e-02 -1.313969586044549942e-02 1.207731068134307861e-01 1.542024314403533936e-01 -2.155938446521759033e-01 3.522602617740631104e-01 2.173230201005935669e-01 -2.548836767673492432e-01 -3.271782770752906799e-02 -1.969939917325973511e-01 -3.236111402511596680e-01 2.358562685549259186e-02 6.780749559402465820e-02 -2.151796668767929077e-01 1.482208073139190674e-01 5.682834610342979431e-02 -1.737004965543746948e-01 1.691901087760925293e-01
2.020954042673110962e-01 3.565136343240737915e-02 6.251057982444763184e-02 2.282223664224147797e-03 -4.900900647044181824e-02 -2.249829620122909546e-01 4.933543130755424500e-02 -1.815095245838165283e-01 -1.177899092435836792e-01 -6.457027792930603027e-02 1.433656215667724609e-01 -2.254777252674102783e-01 -1.189897656440734863e-01 3.463461697101593018e-01 -1.211614999920129776e-02 1.666446626186370850e-01 -2.159947007894515991e-01 -1.240698993206024170e-01 -8.566437661647796631e-02 1.770836561918258667e-01 2.840202748775482178e-01 -3.147668242454528809e-01 -2.821686267852783203e-01 1.200330927968025208e-01 -2.942402660846710205e-01 -1.518038660287857056e-01 1.208768412470817566e-01 -1.016681715846061707e-01 -2.970376014709472656e-01 7.982566952705383301e-02 1.009026914834976196e-01 1.531522162258625031e-02
8.745712786912918091e-02 1.443487256765365601e-01 2.158702909946441650e-02 -2.065872848033905029e-01 -3.024822771549224854e-01 -1.920683868229389191e-02 -1.235372498631477356e-01 1.416163984686136246e-02 4.877822473645210266e-02 -2.159454524517059326e-01 6.867321580648422241e-02 -1.136774793267250061e-01 8.014169335365295410e-02 1.672500967979431152e-01 -3.778404369950294495e-02 2.502019703388214111e-01 -1.171413958072662354e-01 -9.513448923826217651e-03 1.022748202085494995e-01 3.732997775077819824e-01 2.919394373893737793e-01 -2.846873700618743896e-01 -1.284620612859725952e-01 6.427035480737686157e-02 -3.566727340221405029e-01 -1.338205486536026001e-01 -5.241688340902328491e-02 -2.075672298669815063e-01 8.510493487119674683e-02 1.947140693664550781e-02 1.944117993116378784e-01 2.627976536750793457e-01
2.480410486459732056e-01 1.850455105304718018e-01 1.679237335920333862e-01 1.367320865392684937e-01 -1.025955379009246826e-01 -2.670578956604003906e-01 2.127298414707183838e-01 -1.548320204019546509e-01 -2.150123268365859985e-01 -3.171434402465820312e-01 1.835117698647081852e-03 -1.983431577682495117e-01 3.107349388301372528e-03 -2.388387322425842285e-01 2.665654383599758148e-02 9.964307397603988647e-02 -1.452488005161285400e-01 4.091531038284301758e-02 6.282795965671539307e-02 2.709486186504364014e-01 2.565032839775085449e-01 -1.500262916088104248e-01 3.470399975776672363e-01 1.028304398059844971e-01 -1.696401536464691162e-01 -2.924052439630031586e-02 -9.529783390462398529e-03 -6.233136355876922607e-02 -1.257439404726028442e-01 -1.952962391078472137e-02 -2.815394401550292969e-01 -6.252935528755187988e-02
4.395564552396535873e-03 -4.446979239583015442e-02 -1.644873768091201782e-01 -7.227399945259094238e-02 -4.471689090132713318e-02 -2.252934575080871582e-01 1.435844004154205322e-01 -3.267667889595031738e-01 -1.098307371139526367e-01 -1.268830299377441406e-01 1.207321062684059143e-01 -8.417534828186035156e-02 -2.209161072969436646e-01 1.350640356540679932e-01 -1.362768411636352539e-01 3.204369843006134033e-01 1.835201978683471680e-01 1.246889531612396240e-01 -1.499938517808914185e-01 3.328953385353088379e-01 1.534817814826965332e-01 -3.991824388504028320e-01 -1.137302219867706299e-01 -1.308910399675369263e-01 -2.052947282791137695e-01 -1.253551691770553589e-01 -3.577130660414695740e-02 -1.124743223190307617e-01 5.135349929332733154e-02 2.531280219554901123e-01 -1.009718850255012512e-01 -5.693580210208892822e-02
2.301189601421356201e-01 2.937180101871490479e-01 -2.139040380716323853e-01 1.807992458343505859e-01 -2.417783066630363464e-02 -4.543007537722587585e-02 8.270141482353210449e-02 -2.317976802587509155e-01 1.020570322871208191e-01 2.336624562740325928e-01 -3.113423101603984833e-02 -3.263835310935974121e-01 1.353382170200347900e-01 7.626606523990631104e-02 -1.074132174253463745e-01 5.628206953406333923e-02 2.811679616570472717e-03 3.427483886480331421e-02 -2.308784872293472290e-01 2.074566334486007690e-01 2.139774262905120850e-01 -3.748918771743774414e-01 -6.781962513923645020e-02 -1.404288709163665771e-01 -5.313070490956306458e-02 3.064688742160797119e-01 3.237578319385647774e-03 -2.035782188177108765e-01 8.494462072849273682e-02 4.515334218740463257e-02 -2.240772843360900879e-01 4.386640340089797974e-02
1.413888633251190186e-01 1.780864894390106201e-01 -2.181783877313137054e-02 1.429773718118667603e-01 -2.572241239249706268e-02 -2.773748934268951416e-01 -1.228345632553100586e-01 -6.046777963638305664e-02 -1.921043843030929565e-01 -6.514795869588851929e-02 -3.098269738256931305e-02 4.963407292962074280e-02 -1.911032944917678833e-01 2.154482156038284302e-01 -1.413601487874984741e-01 1.213326305150985718e-01 1.600217521190643311e-01 2.442684620618820190e-01 -1.401546299457550049e-01 4.015176296234130859e-01 -3.708234429359436035e-02 -4.070554375648498535e-01 -1.581606417894363403e-01 -1.288820952177047729e-01 -8.698254078626632690e-02 -9.996604174375534058e-02 -1.048420816659927368e-01 -6.972245126962661743e-02 -8.262811601161956787e-02 3.184033930301666260e-01 2.050050720572471619e-02 2.279235869646072388e-01
2.062567919492721558e-01 2.207102924585342407e-01 1.828538626432418823e-02 -2.036054246127605438e-02 -5.788647010922431946e-02 2.511951327323913574e-01 1.611207574605941772e-01 -8.498562872409820557e-02 -5.943886935710906982e-02 5.015737190842628479e-02 -2.009651660919189453e-01 -3.004107177257537842e-01 1.334363073110580444e-01 9.079135209321975708e-02 1.766562908887863159e-01 -1.007527206093072891e-02 1.610531508922576904e-01 1.325037330389022827e-01 -3.626877069473266602e-02 2.873222827911376953e-01 2.778840661048889160e-01 -4.611450433731079102e-01 1.194162294268608093e-01 9.175906330347061157e-02 -1.048935460858047009e-03 4.856626503169536591e-03 -1.992380023002624512e-01 6.536628305912017822e-02 -2.725696191191673279e-02 3.867096453905105591e-02 -3.332331180572509766e-01 1.308783292770385742e-01
3.847597837448120117e-01 -1.620889604091644287e-01 -2.323798686265945435e-01 6.708119809627532959e-02 -7.023997604846954346e-02 -3.827431797981262207e-02 -3.704597428441047668e-02 -6.761348247528076172e-02 2.877525687217712402e-01 -1.169904544949531555e-01 -2.093372046947479248e-01 -1.980598568916320801e-01 2.299742028117179871e-02 4.046624898910522461e-02 -1.600221730768680573e-02 7.020236551761627197e-02 -3.154003024101257324e-01 1.068052500486373901e-01 -2.322137057781219482e-01 2.539986968040466309e-01 3.215255737304687500e-01 -6.659240275621414185e-02 2.342456020414829254e-02 1.218338590115308762e-02 -4.053296148777008057e-02 2.856955528259277344e-01 -2.200849056243896484e-01 -9.525600820779800415e-02 1.297643035650253296e-01 8.295462280511856079e-02 9.435359388589859009e-02 2.381657809019088745e-01
3.209802806377410889e-01 -9.322225302457809448e-02 -4.339148849248886108e-02 3.760753199458122253e-02 -2.290679365396499634e-01 -1.420932263135910034e-01 5.398800224065780640e-02 -1.017489284276962280e-01 8.083748072385787964e-02 -4.232130944728851318e-01 1.160801425576210022e-01 -1.371779441833496094e-01 4.088591411709785461e-02 7.452637702226638794e-02 -1.712965071201324463e-01 1.899608075618743896e-01 -3.519793450832366943e-01 -7.013048231601715088e-02 -9.756848961114883423e-02 2.656267285346984863e-01 -8.807639777660369873e-02 -2.458893060684204102e-01 2.654865384101867676e-01 2.808996289968490601e-02 -1.687461435794830322e-01 -9.475773200392723083e-03 -1.164095103740692139e-01 -2.302292436361312866e-01 -8.700142800807952881e-02 1.908294558525085449e-01 -1.447925865650177002e-01 -4.064972046762704849e-03
1.203813962638378143e-02 2.214003354310989380e-01 3.465674072504043579e-02 1.826160848140716553e-01 3.217617422342300415e-02 -3.333162143826484680e-02 -1.921876668930053711e-01 -1.177350729703903198e-01 -2.651838399469852448e-02 3.722006082534790039e-02 5.639264732599258423e-02 -3.505969047546386719e-02 -3.203965723514556885e-02 2.343842834234237671e-01 8.903890103101730347e-02 9.104198217391967773e-02 -1.137913689017295837e-01 2.352959103882312775e-02 1.149442493915557861e-01 2.782535254955291748e-01 9.708472341299057007e-02 -4.087495207786560059e-01 -1.472869515419006348e-01 -1.003631204366683960e-01 -4.154894053936004639e-01 -6.920732557773590088e-02 -2.302514612674713135e-01 -1.381837725639343262e-01 -4.529932141304016113e-01 -4.904063045978546143e-02 -4.817105829715728760e-02 1.131342649459838867e-01
2.654058635234832764e-01 -5.046540126204490662e-02 -1.436838135123252869e-02 1.914460361003875732e-01 3.158425539731979370e-02 1.018218696117401123e-01 2.863987684249877930e-01 6.143451854586601257e-02 6.688463687896728516e-02 -1.075776517391204834e-01 2.007478289306163788e-02 -9.897928684949874878e-02 -1.139833778142929077e-01 3.946833908557891846e-01 -1.096576526761054993e-01 2.668228447437286377e-01 1.071527674794197083e-01 1.276957839727401733e-01 -2.943505905568599701e-02 2.826506793498992920e-01 2.072544693946838379e-01 -1.241069957613945007e-01 3.920793235301971436e-01 2.889189682900905609e-02 -3.814128786325454712e-02 4.942343756556510925e-02 -1.338446140289306641e-01 -2.079673409461975098e-01 -3.176814615726470947e-01 -1.024052798748016357e-01 -1.084791794419288635e-01 -7.110778987407684326e-02
2.552991211414337158e-01 9.771702811121940613e-03 9.787064045667648315e-02 -6.386507302522659302e-02 -1.977722644805908203e-01 -2.534476816654205322e-01 2.400805503129959106e-01 -2.804466784000396729e-01 1.423482596874237061e-01 -1.583521217107772827e-01 -5.312938988208770752e-02 1.559210650157183409e-04 -1.129514276981353760e-01 2.001657485961914062e-01 -4.370923712849617004e-02 1.262269467115402222e-01 1.768850386142730713e-01 7.712627947330474854e-02 1.710246317088603973e-02 3.145765364170074463e-01 2.107918411493301392e-01 -1.140370965003967285e-01 -2.364027798175811768e-01 2.540397346019744873e-01 -4.099977910518646240e-01 4.898793250322341919e-02 1.551699787378311157e-01 4.006801918148994446e-02 -2.469942532479763031e-02 -2.971625188365578651e-03 -2.027408182621002197e-01 -1.017333269119262695e-01
2.035277634859085083e-01 1.781763136386871338e-01 -1.676009595394134521e-01 -6.745272874832153320e-02 -1.016414463520050049e-01 1.385538578033447266e-01 -1.730204671621322632e-01 -3.694540821015834808e-03 1.863969415426254272e-01 -9.563407301902770996e-02 -6.809956580400466919e-02 -3.980873525142669678e-02 -7.931235432624816895e-02 1.264624744653701782e-01 -1.217476949095726013e-01 1.612964868545532227e-01 -1.477818191051483154e-01 1.352900117635726929e-01 -1.647983491420745850e-01 7.063323259353637695e-02 5.369981527328491211e-01 -1.724042892456054688e-01 2.738299667835235596e-01 -8.416370302438735962e-02 -2.372207939624786377e-01 8.908589929342269897e-02 -1.896654963493347168e-01 -3.143449425697326660e-01 7.151095569133758545e-02 -4.935991764068603516e-02 8.571416139602661133e-02 1.874506026506423950e-01
1.161190122365951538e-01 2.915403246879577637e-01 2.229515910148620605e-01 -1.965770721435546875e-01 -1.493678241968154907e-01 -1.467578560113906860e-01 1.998489350080490112e-01 1.067994609475135803e-01 -1.091204956173896790e-02 -3.930082917213439941e-01 1.097133941948413849e-02 -6.502188742160797119e-02 6.096341460943222046e-02 -2.270828559994697571e-02 4.320258647203445435e-02 9.809821099042892456e-02 -1.028334647417068481e-01 6.900759041309356689e-02 3.053823411464691162e-01 1.408043950796127319e-01 9.786003828048706055e-02 -3.289290964603424072e-01 -9.188261628150939941e-02 7.354460656642913818e-02 -1.023611873388290405e-01 2.039377540349960327e-01 6.389167159795761108e-02 4.994555935263633728e-02 -1.740848422050476074e-01 2.398144006729125977e-01 -2.524766921997070312e-01 2.703376710414886475e-01
1.080786138772964478e-01 3.713185340166091919e-02 -2.007551193237304688e-01 1.508791744709014893e-01 -1.677097082138061523e-01 6.605425477027893066e-02 1.570188254117965698e-01 3.167183324694633484e-02 -1.268619671463966370e-04 -1.565579771995544434e-01 1.257817149162292480e-01 -9.155876934528350830e-02 -2.888948619365692139e-01 3.784396126866340637e-02 -1.220432147383689880e-01 1.836546957492828369e-01 -2.280408889055252075e-02 3.647464513778686523e-01 1.278574950993061066e-02 1.003129780292510986e-01 2.404215782880783081e-01 -9.676448255777359009e-02 -1.880827546119689941e-01 -1.817200519144535065e-02 -3.728100359439849854e-01 2.101505547761917114e-01 8.297611773014068604e-02 2.572100460529327393e-01 3.726853802800178528e-02 2.622444629669189453e-01 -7.255773246288299561e-02 3.243750929832458496e-01
1.109137311577796936e-01 -1.892349100671708584e-03 1.375316828489303589e-02 2.388454228639602661e-02 2.245032601058483124e-02 -2.013845145702362061e-01 1.200529336929321289e-01 8.546369522809982300e-02 7.252421695739030838e-03 -4.536722004413604736e-01 -2.350689619779586792e-01 -5.618740245699882507e-02 -2.528976798057556152e-01 1.925872713327407837e-01 -2.472198940813541412e-02 2.338067591190338135e-01 -1.663936823606491089e-01 3.538958430290222168e-01 7.955776154994964600e-02 -1.216221898794174194e-01 7.051923125982284546e-02 -1.625630259513854980e-01 -7.073469460010528564e-02 3.206972405314445496e-02 -3.566981554031372070e-01 2.076787948608398438e-01 1.626829057931900024e-01 -1.653765588998794556e-01 -3.821273893117904663e-02 1.015987396240234375e-01 -2.164718657732009888e-01 -9.615127742290496826e-02
1.324278861284255981e-01 -7.904255390167236328e-02 -2.583066225051879883e-01 3.085768222808837891e-01 1.112555153667926788e-02 -2.679506540298461914e-01 3.601544722914695740e-02 1.188529655337333679e-01 1.793395429849624634e-01 -3.772931694984436035e-01 -1.665753871202468872e-02 -1.826423555612564087e-01 -4.377594292163848877e-01 2.498927116394042969e-01 -1.113106030970811844e-02 2.082828730344772339e-01 -1.042518094182014465e-01 1.969460844993591309e-01 -1.090125665068626404e-01 6.921326369047164917e-02 1.539015173912048340e-01 -1.957135796546936035e-01 9.534895420074462891e-02 1.099056527018547058e-01 -1.278493404388427734e-01 8.839777857065200806e-02 1.249427124857902527e-01 1.199685409665107727e-01 7.540275901556015015e-02 2.840292453765869141e-02 -9.133454412221908569e-02 5.203336849808692932e-02
3.553729951381683350e-01 4.600206762552261353e-02 -9.453150443732738495e-03 8.267570286989212036e-02 -4.746624827384948730e-02 -1.442326903343200684e-01 -1.549980640411376953e-01 -6.151834130287170410e-02 1.725148558616638184e-01 -3.036737740039825439e-01 -2.314211279153823853e-01 -2.893209159374237061e-01 -5.446355789899826050e-02 -2.445324957370758057e-01 3.609609976410865784e-02 2.011239677667617798e-01 3.919516503810882568e-02 1.680415719747543335e-01 -7.471366971731185913e-02 3.160597085952758789e-01 5.110960081219673157e-02 -1.202451996505260468e-02 2.103725671768188477e-01 1.445767879486083984e-01 -2.970447540283203125e-01 1.678623110055923462e-01 1.077605038881301880e-01 6.956487149000167847e-02 -4.245223477482795715e-02 4.071183502674102783e-02 7.898238301277160645e-02 3.229826390743255615e-01
1.839531511068344116e-01 -5.667033791542053223e-02 1.361616142094135284e-02 -4.779029265046119690e-02 -1.802805215120315552e-01 5.584506783634424210e-03 2.935335040092468262e-01 -1.034170389175415039e-01 1.756003051996231079e-01 2.693643094971776009e-03 -1.098985075950622559e-01 -3.619946539402008057e-01 -1.299163550138473511e-01 3.157089948654174805e-01 -1.589174265973269939e-03 1.912820190191268921e-01 -2.961011230945587158e-01 8.839376270771026611e-02 1.295624375343322754e-01 3.336566090583801270e-01 -4.056717082858085632e-02 -5.926362052559852600e-02 -2.132852822542190552e-01 -5.222192406654357910e-02 -2.525818347930908203e-01 2.526571750640869141e-01 -2.079359143972396851e-01 6.936226040124893188e-02 8.325549215078353882e-02 -1.106147617101669312e-01 6.986498832702636719e-02 1.651689410209655762e-01
3.045128472149372101e-02 1.133606433868408203e-01 -1.568020582199096680e-01 1.223856657743453979e-01 6.775085348635911942e-03 -5.108261480927467346e-02 5.438540130853652954e-02 5.155782029032707214e-02 9.818583726882934570e-02 -7.906085997819900513e-02 -2.508652210235595703e-01 4.878534376621246338e-02 -6.884494423866271973e-02 -8.448870852589607239e-03 1.172171905636787415e-02 4.443032145500183105e-01 6.984888762235641479e-02 -1.567199826240539551e-01 1.457123458385467529e-01 5.041266232728958130e-02 2.375237941741943359e-01 -2.180304229259490967e-01 -2.117646336555480957e-01 -4.169446229934692383e-01 -4.081090092658996582e-01 -5.324584990739822388e-02 -9.162411838769912720e-02 -1.366043537855148315e-01 -1.099010109901428223e-01 -4.088928923010826111e-02 -2.620587944984436035e-01 1.015937328338623047e-02
-3.289933502674102783e-02 -1.569934189319610596e-01 -1.883982270956039429e-01 9.015747159719467163e-02 -2.583005093038082123e-02 -1.932061016559600830e-01 1.829137355089187622e-01 -2.138788700103759766e-01 -1.227736100554466248e-01 -9.760263562202453613e-02 -1.952519640326499939e-02 -8.747425675392150879e-02 1.442217361181974411e-02 -1.671538352966308594e-01 -2.947909012436866760e-02 -2.248852699995040894e-01 -1.384177356958389282e-01 1.178286299109458923e-01 -2.620914876461029053e-01 2.931936383247375488e-01 1.784768253564834595e-01 -3.097209334373474121e-01 5.164832249283790588e-02 -7.027855515480041504e-02 -1.687684357166290283e-01 3.413362428545951843e-02 1.559203118085861206e-01 -9.349635243415832520e-02 -1.828440427780151367e-01 1.869658082723617554e-01 -4.152159690856933594e-01 2.732203006744384766e-01
1.448423564434051514e-01 -2.011483162641525269e-01 -3.373471796512603760e-01 5.554588884115219116e-02 -1.686608046293258667e-01 1.624813824892044067e-01 2.764385044574737549e-01 7.440708577632904053e-02 1.778248511254787445e-02 -1.458517909049987793e-01 -2.577776610851287842e-01 -3.485521674156188965e-01 6.636174768209457397e-02 1.940830200910568237e-01 -9.964963421225547791e-03 2.725692689418792725e-01 -2.689401805400848389e-01 7.041817158460617065e-02 1.391639113426208496e-01 1.790586113929748535e-01 1.571339555084705353e-02 -1.249711066484451294e-01 -3.135983347892761230e-01 -2.299689799547195435e-01 -1.438475698232650757e-01 2.768472768366336823e-03 -1.181127279996871948e-01 -5.963156372308731079e-02 -6.025960668921470642e-02 -8.720391429960727692e-03 1.122779846191406250e-01 9.245344251394271851e-02
2.395164817571640015e-01 1.083684712648391724e-01 2.486999332904815674e-01 -1.101401448249816895e-02 -5.484993755817413330e-02 -3.064131550490856171e-02 3.883166611194610596e-01 6.377276033163070679e-03 2.140823453664779663e-01 -4.955664649605751038e-02 -3.703942149877548218e-02 -2.078564614057540894e-01 -1.861719042062759399e-01 -1.604601144790649414e-01 1.051566004753112793e-02 2.830502688884735107e-01 1.117019727826118469e-02 2.344246357679367065e-01 -1.238736957311630249e-01 2.134455293416976929e-01 3.658171594142913818e-01 -2.391352951526641846e-01 1.169070079922676086e-01 -1.092933416366577148e-01 -8.003655076026916504e-02 -9.577561169862747192e-03 4.250703006982803345e-02 -1.069122776389122009e-01 -7.423532754182815552e-02 -8.204341679811477661e-02 -1.704052239656448364e-01 -2.949922978878021240e-01
-4.453089460730552673e-02 -8.071660995483398438e-03 5.293751601129770279e-03 3.504530712962150574e-02 8.486469089984893799e-02 -7.460684329271316528e-02 2.798258513212203979e-02 -2.000471390783786774e-02 -1.325355321168899536e-01 5.060415249317884445e-03 -5.641322955489158630e-02 8.007648587226867676e-02 -3.486264124512672424e-02 3.036175295710563660e-02 8.670946955680847168e-02 6.713168323040008545e-02 -3.605982065200805664e-01 3.787573575973510742e-01 -2.506671473383903503e-02 5.330598950386047363e-01 3.423230946063995361e-01 -2.694318592548370361e-01 1.938274353742599487e-01 -7.795540988445281982e-02 -2.161902934312820435e-01 1.167853027582168579e-01 9.626875072717666626e-02 -1.949530541896820068e-01 -1.471037715673446655e-01 5.276603251695632935e-02 4.118850082159042358e-02 -1.262135207653045654e-01
3.316650390625000000e-01 2.598935663700103760e-01 -8.275721967220306396e-02 1.733548641204833984e-01 -1.235029846429824829e-01 -5.634246394038200378e-03 5.708319321274757385e-02 -3.374955356121063232e-01 3.363728821277618408e-01 -1.202772483229637146e-01 -6.308262795209884644e-02 -1.459205895662307739e-01 8.656989783048629761e-02 1.019483208656311035e-01 1.050569713115692139e-01 1.042319759726524353e-01 9.574134647846221924e-02 -1.131319347769021988e-02 -2.250304818153381348e-01 1.728057116270065308e-01 1.316375583410263062e-01 -2.150641977787017822e-01 -1.063342578709125519e-02 9.430745244026184082e-02 -1.285139322280883789e-01 2.771134972572326660e-01 -2.912035584449768066e-02 -8.932522684335708618e-02 -2.414978295564651489e-01 -2.222650498151779175e-01 -2.965481877326965332e-01 -1.582029275596141815e-02
1.941880136728286743e-01 1.193835437297821045e-01 -3.351090252399444580e-01 -7.956539839506149292e-02 -1.197519227862358093e-01 -2.735225297510623932e-02 8.543560653924942017e-02 -3.098838627338409424e-01 -4.363404214382171631e-02 -1.630828715860843658e-02 3.075961954891681671e-02 -8.045791834592819214e-02 -6.268233805894851685e-02 5.337407067418098450e-02 -7.651924341917037964e-02 3.661336004734039307e-01 1.883209049701690674e-01 -8.996734023094177246e-02 -8.161710202693939209e-02 1.894706636667251587e-01 2.536436319351196289e-01 -2.690179049968719482e-01 -1.826944500207901001e-01 -8.029771596193313599e-02 -2.477789064869284630e-03 -1.250654831528663635e-02 1.926684379577636719e-01 -8.441399782896041870e-03 -3.903773725032806396e-01 1.490468084812164307e-01 -2.212828546762466431e-01 1.764566004276275635e-01
-3.730043396353721619e-02 4.802540410310029984e-03 -4.951090551912784576e-03 3.053587488830089569e-02 -3.528204262256622314e-01 -3.502521514892578125e-01 2.379821091890335083e-01 -1.061016842722892761e-01 2.120119035243988037e-01 7.196458429098129272e-02 -1.927597671747207642e-01 5.865897238254547119e-02 -6.731238216161727905e-02 1.206721663475036621e-01 -6.094761565327644348e-02 5.961138382554054260e-02 -1.979561001062393188e-01 -2.533341944217681885e-01 -2.774622291326522827e-02 2.118296623229980469e-01 1.116023585200309753e-01 -3.721625208854675293e-01 -2.309947460889816284e-01 2.134289965033531189e-02 -7.873702049255371094e-02 -3.188096731901168823e-02 -1.092579364776611328e-01 -5.140423774719238281e-02 -3.642440140247344971e-01 2.876167371869087219e-02 -7.378330826759338379e-02 2.257647067308425903e-01
1.554750949144363403e-01 9.498416632413864136e-02 -7.750558108091354370e-02 5.193121358752250671e-02 2.830700390040874481e-02 -2.060065716505050659e-01 -7.724419236183166504e-02 -7.378453016281127930e-02 -2.651488780975341797e-01 -2.360046096146106720e-02 -9.382096678018569946e-02 -2.945446595549583435e-02 -1.290232092142105103e-01 4.175053164362907410e-02 -3.187165558338165283e-01 -9.963043779134750366e-02 -1.230306830257177353e-02 2.915796935558319092e-01 -7.782878726720809937e-02 3.609474897384643555e-01 2.429847419261932373e-02 -2.747153639793395996e-01 -3.629901707172393799e-01 -1.357747465372085571e-01 -1.905973255634307861e-01 -9.479841217398643494e-03 -1.409051269292831421e-01 -2.527483999729156494e-01 -7.261203229427337646e-02 2.917550802230834961e-01 -1.692387014627456665e-01 7.790105044841766357e-02
1.093732491135597229e-01 2.790286242961883545e-01 -1.722498983144760132e-01 3.836304694414138794e-02 -5.640114843845367432e-02 -1.990158669650554657e-02 1.670866310596466064e-01 9.057331085205078125e-02 3.813598453998565674e-01 -2.550445795059204102e-01 -1.484421491622924805e-01 -5.000083446502685547e-01 -1.758807301521301270e-01 2.244183979928493500e-02 -2.811175584793090820e-02 1.128581762313842773e-01 -2.008103281259536743e-01 2.020370811223983765e-01 5.611537396907806396e-02 1.889019608497619629e-01 2.042317390441894531e-01 -6.284312903881072998e-02 1.956474930047988892e-01 -2.522693760693073273e-02 -2.453801222145557404e-02 5.699148774147033691e-02 -2.998027205467224121e-01 -5.038193613290786743e-02 -6.355806440114974976e-02 1.337452419102191925e-02 -1.168229430913925171e-02 -8.168798685073852539e-02
1.241757348179817200e-01 -3.030275106430053711e-01 -1.166081950068473816e-01 4.915775731205940247e-02 -2.602687180042266846e-01 -1.323506534099578857e-01 1.569231152534484863e-01 -9.481814503669738770e-02 2.292905747890472412e-01 -3.383620977401733398e-01 -1.757498383522033691e-01 -1.068145334720611572e-01 1.197495087981224060e-01 9.375518560409545898e-02 -4.999352991580963135e-02 -3.908025473356246948e-02 -3.510643541812896729e-01 1.359587162733078003e-01 1.070233248174190521e-02 3.401934504508972168e-01 6.476030219346284866e-03 -1.982171535491943359e-01 1.395650804042816162e-01 -1.118080914020538330e-01 1.068241223692893982e-01 1.327724158763885498e-01 -1.632576584815979004e-01 -2.348667383193969727e-01 -7.034707069396972656e-02 2.120461612939834595e-01 -1.728821992874145508e-01 4.251320287585258484e-02
-1.146559566259384155e-01 9.259837120771408081e-02 -2.565918266773223877e-01 1.128365695476531982e-01 6.250788271427154541e-02 -1.276835054159164429e-01 1.252429038286209106e-01 2.779778242111206055e-01 1.335960160940885544e-02 -5.051223933696746826e-02 -1.678050458431243896e-01 -3.215188533067703247e-02 -1.821723282337188721e-01 3.107061386108398438e-01 -2.065948992967605591e-01 1.355908531695604324e-02 -3.498852252960205078e-01 2.333128601312637329e-01 1.640239059925079346e-01 3.554815649986267090e-01 7.855281978845596313e-02 -2.654440104961395264e-01 -5.424932762980461121e-02 -5.439564958214759827e-02 -3.070072270929813385e-02 2.059749066829681396e-01 -1.311746388673782349e-01 -2.989540696144104004e-01 -1.857654750347137451e-02 -9.022596478462219238e-02 -5.658785626292228699e-02 -8.793683350086212158e-02
1.498308181762695312e-01 1.092860698699951172e-01 -2.342579513788223267e-02 6.799735873937606812e-02 2.640260159969329834e-01 1.142992824316024780e-01 1.509867161512374878e-01 2.488378435373306274e-01 4.314007610082626343e-02 -2.043401747941970825e-01 1.261564344167709351e-01 -3.167165219783782959e-01 7.182398438453674316e-02 2.962733991444110870e-02 -9.719843417406082153e-02 2.488613575696945190e-01 1.471247225999832153e-01 -2.130150422453880310e-02 2.125921659171581268e-02 2.753669321537017822e-01 5.259478092193603516e-02 -2.183236032724380493e-01 -3.322436511516571045e-01 -2.343219965696334839e-01 -2.247210741043090820e-01 -1.310765296220779419e-01 -7.806335389614105225e-02 3.475232049822807312e-02 -1.549349427223205566e-01 -1.810275912284851074e-01 -1.675065755844116211e-01 2.859510481357574463e-01
1.243791505694389343e-01 5.624060034751892090e-01 -1.744355857372283936e-01 -9.500013291835784912e-02 6.401202827692031860e-02 -8.672643452882766724e-02 -1.776911020278930664e-01 -4.670754820108413696e-02 1.683152280747890472e-02 -1.089408993721008301e-01 -1.912199519574642181e-02 -2.642821669578552246e-01 -1.798927411437034607e-02 2.564942836761474609e-02 -3.492044284939765930e-02 1.675648093223571777e-01 -1.552531272172927856e-01 -1.030341610312461853e-01 1.106420382857322693e-01 2.922061681747436523e-01 4.402529448270797729e-02 -3.285737335681915283e-01 -5.514290928840637207e-02 -3.465821221470832825e-02 -2.239226102828979492e-01 1.170403137803077698e-01 -7.065320014953613281e-02 -3.472827374935150146e-01 -5.440508574247360229e-02 1.083637177944183350e-01 -4.934050515294075012e-02 1.330420374870300293e-01
2.144883275032043457e-01 3.434504270553588867e-01 -6.006173789501190186e-02 9.886100888252258301e-02 3.150265812873840332e-01 -2.674009203910827637e-01 -1.790827512741088867e-01 7.986419647932052612e-02 2.603228017687797546e-02 -1.542189121246337891e-01 -1.522583365440368652e-01 4.341477155685424805e-02 -3.029717206954956055e-01 8.425943087786436081e-04 -1.410699784755706787e-01 3.493121862411499023e-01 7.192550599575042725e-02 -6.674202531576156616e-02 -4.245131090283393860e-02 1.898391842842102051e-01 1.715823858976364136e-01 -2.597632408142089844e-01 -2.902477234601974487e-02 -1.175196990370750427e-01 -2.039775699377059937e-01 1.150343492627143860e-01 -2.119116783142089844e-01 -1.360484510660171509e-01 -3.919375687837600708e-02 -2.473551314324140549e-03 -6.212288141250610352e-02 2.180008143186569214e-01
1.186934635043144226e-01 1.730038672685623169e-01 -7.117374986410140991e-02 3.078106343746185303e-01 1.244074851274490356e-01 -4.844194278120994568e-03 2.067742645740509033e-01 -7.552672177553176880e-02 2.004030197858810425e-01 -1.901960819959640503e-01 -1.170951277017593384e-01 -3.421698510646820068e-01 6.194753944873809814e-02 6.342476233839988708e-03 -3.293291851878166199e-02 2.310514636337757111e-02 -2.410108596086502075e-01 1.822808384895324707e-01 6.731583736836910248e-03 3.811480402946472168e-01 6.697552651166915894e-02 -3.274929523468017578e-01 1.389618217945098877e-01 -2.082270681858062744e-01 1.009281054139137268e-01 1.249297186732292175e-01 -3.078174889087677002e-01 -9.418144077062606812e-02 -6.546942144632339478e-02 1.542998105287551880e-01 4.578708857297897339e-02 -9.454926103353500366e-02
2.963790893554687500e-01 1.977939531207084656e-02 2.145108431577682495e-01 1.542929261922836304e-01 -1.052343994379043579e-01 2.052211463451385498e-01 3.988627493381500244e-01 9.076838940382003784e-02 1.136032640933990479e-01 -2.255614995956420898e-01 -8.253054320812225342e-02 -7.373441755771636963e-02 -9.310556948184967041e-02 -1.734099537134170532e-01 1.027360931038856506e-01 1.276411563158035278e-01 -4.077382758259773254e-02 1.747298836708068848e-01 1.069511398673057556e-01 2.885186970233917236e-01 3.139929473400115967e-01 -1.404017359018325806e-01 9.499671310186386108e-02 6.661101710051298141e-03 -2.229736447334289551e-01 3.333586454391479492e-02 -3.153824433684349060e-02 -2.572690844535827637e-01 5.113821942359209061e-03 -1.783096492290496826e-01 -2.373517006635665894e-01 -1.392619013786315918e-01
3.663286566734313965e-01 3.685126006603240967e-01 -2.097786068916320801e-01 2.346226945519447327e-02 -2.155447453260421753e-01 1.061610877513885498e-01 1.229679659008979797e-01 -1.578332781791687012e-01 1.242098882794380188e-01 8.874415606260299683e-02 1.809948682785034180e-01 -2.039372026920318604e-01 -1.006334871053695679e-01 -8.791012316942214966e-02 -2.125692814588546753e-01 2.379685044288635254e-01 1.709499210119247437e-01 -3.963633254170417786e-02 -7.555965334177017212e-02 3.630283772945404053e-01 1.594747751951217651e-01 -1.421137750148773193e-01 -1.713942140340805054e-01 -1.239817366003990173e-01 5.844550323672592640e-04 1.853120028972625732e-01 9.422752261161804199e-02 -8.629803359508514404e-02 -3.050649538636207581e-02 9.917239099740982056e-02 -1.235218569636344910e-01 1.870795041322708130e-01
1.187650114297866821e-01 4.293784126639366150e-02 -1.772914528846740723e-01 2.016072422266006470e-01 -2.722605764865875244e-01 -2.680186033248901367e-01 4.164649918675422668e-02 -1.369485259056091309e-01 -1.066516786813735962e-01 -1.091611385345458984e-01 -4.472577571868896484e-02 -7.867407053709030151e-02 -3.186181886121630669e-03 8.233759552240371704e-02 -4.516384750604629517e-02 -2.181519269943237305e-01 5.842227861285209656e-02 2.410224229097366333e-01 -3.700090050697326660e-01 2.907439172267913818e-01 2.719763517379760742e-01 -3.323501944541931152e-01 1.335186362266540527e-01 -2.210755459964275360e-02 -2.830214500427246094e-01 1.686901897192001343e-01 5.817791074514389038e-02 -1.367310434579849243e-01 7.224079966545104980e-02 1.208935603499412537e-01 3.320682048797607422e-02 1.426968574523925781e-01
2.170231640338897705e-01 1.217206493020057678e-01 1.733778715133666992e-01 -1.383082717657089233e-01 -2.212343513965606689e-01 -1.307887881994247437e-01 1.933846920728683472e-01 1.615384519100189209e-01 6.106530874967575073e-02 -7.476774603128433228e-02 1.193052604794502258e-01 -1.473993957042694092e-01 5.870130285620689392e-02 2.455517202615737915e-01 -3.013580441474914551e-01 2.729056775569915771e-01 5.782502144575119019e-02 -5.429643765091896057e-02 4.648325592279434204e-02 2.507178187370300293e-01 1.833422929048538208e-01 -1.117313131690025330e-01 -2.306657731533050537e-01 1.896032691001892090e-01 -3.935588002204895020e-01 2.465952634811401367e-01 -1.392920315265655518e-01 5.983642488718032837e-02 1.032393127679824829e-01 -1.122381687164306641e-01 2.274577319622039795e-02 1.265632957220077515e-01
8.624544739723205566e-02 2.048799544572830200e-01 -5.158073827624320984e-02 2.925659418106079102e-01 4.616332054138183594e-02 -1.033623293042182922e-01 3.782620728015899658e-01 2.283996343612670898e-01 -1.584612131118774414e-01 -3.739155083894729614e-02 -6.980468332767486572e-02 -4.535567015409469604e-02 -2.934278547763824463e-01 2.576438188552856445e-01 -2.734643779695034027e-02 1.098939478397369385e-01 -1.077431961894035339e-01 3.219754993915557861e-01 -2.446443289518356323e-01 1.938168704509735107e-01 9.258748590946197510e-02 -1.997302770614624023e-01 2.675789594650268555e-01 1.170958653092384338e-01 -1.955681480467319489e-03 -7.422266900539398193e-02 -6.092672795057296753e-02 -1.948954015970230103e-01 3.427814319729804993e-02 8.787091821432113647e-02 -1.660645604133605957e-01 1.592930853366851807e-01
-5.510618165135383606e-02 1.056944876909255981e-01 4.668942093849182129e-02 8.149862289428710938e-02 -2.595333456993103027e-01 -4.554570019245147705e-01 2.816793620586395264e-01 -3.455051034688949585e-02 2.522094249725341797e-01 6.506714969873428345e-02 -6.387167423963546753e-02 1.969311833381652832e-01 -7.965192198753356934e-02 -2.363024465739727020e-02 -1.086947321891784668e-01 1.962592303752899170e-01 -1.772389262914657593e-01 -1.483392566442489624e-01 -5.262521654367446899e-02 2.816280424594879150e-01 2.218134403228759766e-01 -2.407157570123672485e-01 -1.609957069158554077e-01 -9.766758978366851807e-02 -1.219133809208869934e-01 -5.058726668357849121e-02 -9.490478038787841797e-02 4.310967773199081421e-02 -3.221727013587951660e-01 -6.046370044350624084e-02 -1.566886007785797119e-01 1.236899420619010925e-01
3.631147742271423340e-01 9.809614717960357666e-02 -2.215709090232849121e-01 -8.962659537792205811e-02 6.818002462387084961e-02 1.504244804382324219e-01 4.924935474991798401e-02 1.465549767017364502e-01 2.620303332805633545e-01 -2.425845563411712646e-01 -4.555694013833999634e-02 -3.317213356494903564e-01 6.791719049215316772e-02 -3.323988243937492371e-02 -6.511507183313369751e-02 7.530291378498077393e-02 -3.829180896282196045e-01 9.611436724662780762e-02 -1.629294902086257935e-01 7.291737198829650879e-02 4.139415025711059570e-01 -1.010554879903793335e-01 7.783618569374084473e-02 -2.208327688276767731e-02 -1.644771844148635864e-01 8.897679857909679413e-03 -2.379496693611145020e-01 -1.699557751417160034e-01 -1.290374714881181717e-02 -7.171171903610229492e-02 1.824436336755752563e-02 2.926857769489288330e-02
8.354613929986953735e-02 1.469482034444808960e-01 -4.064866155385971069e-02 -2.847775258123874664e-02 7.018324732780456543e-02 1.162387356162071228e-01 9.183768182992935181e-02 1.840343177318572998e-01 2.117906063795089722e-01 -1.530662626028060913e-01 1.121341586112976074e-01 -1.454884260892868042e-01 -1.068439036607742310e-01 -9.366366267204284668e-02 -2.520552873611450195e-01 1.390411704778671265e-01 6.728485971689224243e-02 6.813941150903701782e-02 2.325412333011627197e-01 2.574278414249420166e-01 2.299769222736358643e-01 -1.886048316955566406e-01 -2.082422226667404175e-01 -2.735905945301055908e-01 -4.448873996734619141e-01 -1.178322061896324158e-01 1.794320046901702881e-01 -2.804388478398323059e-02 -2.480764687061309814e-01 -1.765011101961135864e-01 -8.042808622121810913e-02 1.516493707895278931e-01
-1.229885220527648926e-01 -7.357845455408096313e-02 -1.379091143608093262e-01 -4.693926870822906494e-02 2.738656289875507355e-02 -1.545682549476623535e-01 -1.075383857823908329e-03 1.139786913990974426e-01 -4.138107597827911377e-02 -1.955718547105789185e-01 3.456416772678494453e-03 -1.263896524906158447e-01 -6.267454475164413452e-02 2.725775167346000671e-02 -6.066038087010383606e-02 2.989513874053955078e-01 -1.900037527084350586e-01 3.723653852939605713e-01 -1.464290916919708252e-01 3.044244647026062012e-01 4.511935710906982422e-01 -6.611922383308410645e-02 1.646407842636108398e-01 -1.171033829450607300e-01 -1.332826614379882812e-01 -1.480587571859359741e-01 1.276125162839889526e-01 -1.403339058160781860e-01 -3.447794020175933838e-01 1.102494820952415466e-01 1.491895020008087158e-01 1.855907961726188660e-02
6.651489436626434326e-02 4.942629486322402954e-02 -2.345306612551212311e-02 1.129502430558204651e-01 -2.981415092945098877e-01 1.075861789286136627e-02 3.324050605297088623e-01 1.091629713773727417e-01 6.422790139913558960e-02 -2.209943532943725586e-01 -3.293194472789764404e-01 -3.285887241363525391e-01 8.201683312654495239e-02 7.683070003986358643e-02 -2.619987539947032928e-02 1.828110367059707642e-01 1.243862658739089966e-01 -3.445352241396903992e-02 -5.762320756912231445e-02 3.217600882053375244e-01 3.420256823301315308e-02 -1.739475876092910767e-01 8.382684737443923950e-02 5.564086511731147766e-02 5.659776926040649414e-02 1.471710205078125000e-01 -1.370859891176223755e-01 -2.639426290988922119e-01 -3.538380563259124756e-01 1.695799976587295532e-01 -7.841891795396804810e-02 1.174777150154113770e-01
2.331096529960632324e-01 3.031784296035766602e-01 -2.184928357601165771e-01 1.111750602722167969e-01 -1.204949393868446350e-01 1.236095931380987167e-02 1.996369063854217529e-01 -2.749425470829010010e-01 2.154447510838508606e-02 5.420668050646781921e-02 -1.361228711903095245e-02 -2.743384540081024170e-01 -2.097968012094497681e-02 3.099537268280982971e-02 -1.110658198595046997e-01 2.799872159957885742e-01 2.966484427452087402e-02 -4.606552049517631531e-02 -6.283171474933624268e-02 2.927244007587432861e-01 1.723750531673431396e-01 -3.604572713375091553e-01 -1.601110100746154785e-01 6.129713356494903564e-02 8.795277029275894165e-02 3.753549456596374512e-01 1.782913506031036377e-01 -2.391407033428549767e-03 -1.182543709874153137e-01 1.203205958008766174e-01 -3.873528167605400085e-02 -2.213236503303050995e-02
3.160037994384765625e-01 -4.577852785587310791e-03 -9.712804108858108521e-02 5.071199499070644379e-03 -1.410908252000808716e-01 3.538485383614897728e-03 4.768307805061340332e-01 -1.146847829222679138e-01 -1.275848299264907837e-01 -1.465714573860168457e-01 -1.610812097787857056e-01 -3.048831820487976074e-01 -2.505839765071868896e-01 -9.656287729740142822e-02 -3.679576516151428223e-02 -5.797641351819038391e-02 -1.016815565526485443e-02 9.725280106067657471e-02 1.562982201576232910e-01 3.242475390434265137e-01 2.563270032405853271e-01 -2.289838790893554688e-01 1.430915872333571315e-04 2.199153602123260498e-02 1.242121905088424683e-01 2.030573636293411255e-01 -1.599683016538619995e-01 2.000910639762878418e-01 2.424544468522071838e-02 7.573273032903671265e-02 1.193567831069231033e-02 1.011281609535217285e-01
4.007196128368377686e-01 -1.494171470403671265e-02 -6.050098314881324768e-02 1.375113576650619507e-01 9.922984987497329712e-03 5.329819396138191223e-03 3.249586820602416992e-01 -7.448237389326095581e-02 1.893755048513412476e-01 -3.918544650077819824e-01 -8.062648773193359375e-02 -2.004752606153488159e-01 8.318056166172027588e-02 8.548235148191452026e-02 -1.391534656286239624e-01 1.729630865156650543e-02 -2.723792195320129395e-01 -1.454892940819263458e-02 -5.944305658340454102e-02 3.845153748989105225e-01 -2.401342689990997314e-01 -1.057075113058090210e-01 9.480327367782592773e-02 -2.591171488165855408e-02 -2.250359505414962769e-01 -2.446146495640277863e-02 -1.025220453739166260e-01 -2.246200665831565857e-02 -9.420565515756607056e-02 5.578703060746192932e-02 -2.051195055246353149e-01 -1.215082481503486633e-01
3.217740654945373535e-01 -7.501228898763656616e-02 -4.178880155086517334e-01 4.397452622652053833e-02 -1.367137283086776733e-01 -1.097180247306823730e-01 -4.828221350908279419e-02 1.527286320924758911e-01 -8.857841044664382935e-02 4.361527785658836365e-02 5.185297131538391113e-02 -1.468883752822875977e-01 -1.166857555508613586e-01 7.975316792726516724e-02 -3.427410498261451721e-02 1.544098258018493652e-01 -5.923715885728597641e-03 1.582554429769515991e-01 -1.231271997094154358e-01 3.562279939651489258e-01 6.276710331439971924e-02 -1.288616061210632324e-01 -1.290390919893980026e-02 8.598451316356658936e-02 -9.619999676942825317e-02 3.150596618652343750e-01 -9.024590998888015747e-02 -8.138931356370449066e-03 -4.575547873973846436e-01 -2.085098326206207275e-01 -1.070984974503517151e-01 -5.102928355336189270e-02
1.234612166881561279e-01 5.821162462234497070e-02 -1.728660315275192261e-01 1.472444683313369751e-01 -1.985128670930862427e-01 1.385923773050308228e-01 3.938921093940734863e-01 9.583249688148498535e-02 -2.541958168148994446e-02 9.538255631923675537e-03 -1.372412890195846558e-01 -2.848483435809612274e-02 -2.338958382606506348e-01 3.144297376275062561e-02 -2.620426714420318604e-01 -1.226390674710273743e-01 -1.694191098213195801e-01 9.262990206480026245e-02 1.259803622961044312e-01 1.087278723716735840e-01 4.236385822296142578e-01 -1.951579749584197998e-01 -1.985100358724594116e-01 1.560171097517013550e-01 -6.533224880695343018e-02 -7.769320160150527954e-02 -1.962530463933944702e-01 2.263475805521011353e-01 -2.267720848321914673e-01 6.409388035535812378e-02 -9.588839858770370483e-02 1.897568553686141968e-01
2.814678549766540527e-01 3.117179572582244873e-01 3.130697458982467651e-02 2.825594246387481689e-01 -1.301179230213165283e-01 -1.316466182470321655e-01 -9.534136950969696045e-02 4.267403855919837952e-02 -1.199915856122970581e-01 -2.689301222562789917e-02 -1.424438506364822388e-01 1.393384486436843872e-02 -1.538270562887191772e-01 1.893553882837295532e-02 -2.023783326148986816e-01 -4.491705074906349182e-02 2.325019985437393188e-02 1.729854643344879150e-01 -2.108334749937057495e-01 3.587013781070709229e-01 -6.231066957116127014e-02 -2.535374164581298828e-01 -1.902761161327362061e-01 -6.739740073680877686e-02 -1.049292087554931641e-01 -5.973980575799942017e-02 -2.364757806062698364e-01 -3.337200582027435303e-01 -5.605049058794975281e-02 1.661461442708969116e-01 -1.049628183245658875e-01 2.426692247390747070e-01
2.108234167098999023e-01 1.816799044609069824e-01 -1.382649689912796021e-01 2.286974340677261353e-02 4.239940270781517029e-02 -2.739833891391754150e-01 4.435806721448898315e-02 1.536730080842971802e-01 -2.336765676736831665e-01 1.533724814653396606e-01 -1.401393562555313110e-01 -1.028735563158988953e-01 -1.234921216964721680e-01 3.429318219423294067e-02 -3.047176003456115723e-01 1.589758992195129395e-01 1.538079679012298584e-01 2.861675620079040527e-01 -1.814646869897842407e-01 3.252486586570739746e-01 -1.555201560258865356e-01 -3.256608247756958008e-01 -7.553553581237792969e-02 -5.394571344368159771e-04 -1.040791124105453491e-01 -1.220717877149581909e-01 -2.073836922645568848e-01 -1.842505931854248047e-01 -7.800494134426116943e-02 2.123349905014038086e-01 -1.297983527183532715e-01 8.145304769277572632e-02
-6.352860014885663986e-03 2.677334286272525787e-02 3.975662216544151306e-02 -1.687393784523010254e-01 -2.957594096660614014e-01 2.511728368699550629e-02 1.872734725475311279e-01 -3.609675215557217598e-03 -4.621842503547668457e-02 -1.086170598864555359e-01 8.084070577751845121e-05 -5.889707058668136597e-02 6.785267591476440430e-02 1.464061588048934937e-01 -7.782001048326492310e-02 3.393596708774566650e-01 -1.152226924896240234e-01 -7.465340197086334229e-02 1.393329799175262451e-01 3.283362388610839844e-01 3.281827867031097412e-01 -2.591539323329925537e-01 -9.573124349117279053e-02 7.191566377878189087e-02 -3.709303736686706543e-01 -1.764055937528610229e-01 -1.530053019523620605e-01 -1.915836781263351440e-01 1.654475629329681396e-01 -3.371811285614967346e-02 1.192161962389945984e-01 2.729906737804412842e-01
-1.359107438474893570e-02 1.392358690500259399e-01 1.870994269847869873e-01 -1.020325198769569397e-01 -3.263383209705352783e-01 -2.273366302251815796e-01 2.776207029819488525e-01 -2.277925424277782440e-02 -2.917683683335781097e-02 -4.181155562400817871e-01 -2.980586290359497070e-01 -1.413790434598922729e-01 -6.322330236434936523e-02 -5.313074216246604919e-02 -1.664122939109802246e-01 6.685023009777069092e-02 1.910193264484405518e-01 4.023278504610061646e-02 -9.803129732608795166e-02 1.410923749208450317e-01 2.667330391705036163e-02 -2.880077660083770752e-01 1.905071139335632324e-01 -2.194429375231266022e-02 -9.051027894020080566e-02 1.942281574010848999e-01 -2.692749025300145149e-03 -1.918829679489135742e-01 -2.589471265673637390e-02 1.991518586874008179e-01 -1.152363866567611694e-01 2.265988737344741821e-01
3.163879811763763428e-01 2.212500274181365967e-01 2.801249176263809204e-02 1.840957403182983398e-01 -3.392302393913269043e-01 -2.356435805559158325e-01 4.024191200733184814e-02 -2.907940745353698730e-01 -5.577759072184562683e-02 -1.302083879709243774e-01 -1.931163109838962555e-02 1.268584132194519043e-01 -7.430912554264068604e-02 7.864613831043243408e-02 1.297197639942169189e-01 8.021476864814758301e-02 -3.273393213748931885e-02 2.669980525970458984e-01 -2.436324357986450195e-01 1.247442066669464111e-01 4.736861586570739746e-02 -3.333753943443298340e-01 -7.236164808273315430e-02 -7.759636640548706055e-02 -3.653160333633422852e-01 1.018600445240736008e-02 1.396726816892623901e-01 -7.165662199258804321e-02 -1.726235598325729370e-01 9.430912137031555176e-02 1.364432871341705322e-01 -2.356616035103797913e-02
2.962029725313186646e-02 1.356384009122848511e-01 -5.404798686504364014e-02 -3.577599301934242249e-02 3.264927864074707031e-01 -2.047313898801803589e-01 1.200286373496055603e-01 9.639832377433776855e-02 1.791195273399353027e-01 -8.923718333244323730e-02 3.119547665119171143e-01 -4.221525788307189941e-01 5.152991414070129395e-02 1.125705316662788391e-01 -2.072574198246002197e-01 2.393476665019989014e-01 -2.257049828767776489e-01 1.594906747341156006e-01 -2.658808231353759766e-01 2.686525285243988037e-01 2.062175273895263672e-01 3.754138574004173279e-02 -1.295442581176757812e-01 -6.406594812870025635e-02 -2.501455135643482208e-02 9.528134949505329132e-03 1.071161702275276184e-01 -1.434403359889984131e-01 -1.480942964553833008e-01 1.296616531908512115e-02 -5.097871646285057068e-02 1.778581142425537109e-01
-1.164094656705856323e-01 4.717467352747917175e-03 6.586722284555435181e-02 9.056975692510604858e-02 -4.115169644355773926e-01 -3.947767019271850586e-01 1.899576038122177124e-01 -2.788167446851730347e-02 1.384426206350326538e-01 1.262749359011650085e-02 -1.121024936437606812e-01 7.233800739049911499e-02 2.043653279542922974e-02 8.337648957967758179e-02 -1.624685525894165039e-01 1.548751741647720337e-01 -1.483170390129089355e-01 -1.781211793422698975e-01 -5.040311813354492188e-02 2.602825164794921875e-01 1.045636683702468872e-01 -2.789053916931152344e-01 -2.879776656627655029e-01 -9.365645051002502441e-02 -1.731732934713363647e-01 -3.597220405936241150e-02 -1.370747089385986328e-01 -2.903614006936550140e-02 -2.780638039112091064e-01 -7.245381176471710205e-02 -2.865879051387310028e-02 2.796585261821746826e-01
9.490862488746643066e-02 3.346102312207221985e-02 -9.837187081575393677e-02 9.057872742414474487e-02 3.168677911162376404e-02 -3.259944617748260498e-01 4.235894605517387390e-02 -1.822690069675445557e-01 7.332139462232589722e-02 -2.360555082559585571e-01 -1.593206971883773804e-01 -1.045814603567123413e-01 1.150668114423751831e-01 -3.468466224148869514e-03 -7.715402543544769287e-02 3.379183709621429443e-01 -2.861748635768890381e-02 -4.691697657108306885e-02 1.121828332543373108e-01 -4.063509777188301086e-02 2.785190939903259277e-01 -1.753107160329818726e-01 -3.364298641681671143e-01 -2.658528089523315430e-01 -2.131514698266983032e-01 1.431486457586288452e-01 -2.823034822940826416e-01 8.669492602348327637e-02 -1.107652559876441956e-01 1.303666979074478149e-01 -3.192724287509918213e-01 7.158481329679489136e-02
2.796940505504608154e-01 -9.460981190204620361e-02 -2.716757357120513916e-01 2.920032143592834473e-01 -1.607638150453567505e-01 -9.330987185239791870e-02 2.208751738071441650e-01 1.847715228796005249e-01 1.151933595538139343e-01 -2.080199122428894043e-01 -1.460263878107070923e-01 8.835878968238830566e-02 -1.792344301939010620e-01 2.685780227184295654e-01 -1.242574583739042282e-02 9.822009503841400146e-02 -5.884901434183120728e-02 1.923649311065673828e-01 -1.171978786587715149e-01 2.879126071929931641e-01 1.017311140894889832e-01 -1.242882832884788513e-01 1.578216403722763062e-01 -1.087449640035629272e-01 2.110784947872161865e-01 9.897824376821517944e-02 -1.556432098150253296e-01 -3.173300623893737793e-01 -1.799920946359634399e-01 1.469679027795791626e-01 -5.983018130064010620e-02 7.641907315701246262e-03
1.993399709463119507e-01 2.995484508574008942e-02 -9.338481724262237549e-02 -1.523596793413162231e-01 -7.192306220531463623e-02 -1.530935764312744141e-01 1.196107417345046997e-01 4.402484372258186340e-02 7.463262416422367096e-03 -2.799196839332580566e-01 -5.820807535201311111e-03 1.524668782949447632e-01 1.967695541679859161e-02 3.860484808683395386e-02 -6.738410145044326782e-02 3.120885491371154785e-01 1.824917644262313843e-01 -8.234715461730957031e-02 1.751708388328552246e-01 4.610796868801116943e-01 1.297930777072906494e-01 -6.887222826480865479e-02 -1.943713277578353882e-01 1.612046062946319580e-01 -4.820135831832885742e-01 8.547666668891906738e-02 7.214608788490295410e-02 -6.972894072532653809e-02 1.543158292770385742e-02 -1.142684463411569595e-02 -9.256333112716674805e-02 2.229371070861816406e-01
1.376731991767883301e-01 1.140667218714952469e-02 -1.774305701255798340e-01 2.288265153765678406e-02 -2.573193907737731934e-01 4.637326300144195557e-02 2.749369740486145020e-01 -1.574162840843200684e-01 -1.121168509125709534e-01 -2.898334059864282608e-03 -3.296315073966979980e-01 -1.650659888982772827e-01 -1.261786818504333496e-01 2.250169776380062103e-02 -2.143509835004806519e-01 7.375015318393707275e-02 -1.524787694215774536e-01 3.084590137004852295e-01 8.763656951487064362e-03 3.442085683345794678e-01 7.225283235311508179e-02 -2.481954358518123627e-02 -1.331625506281852722e-02 -1.083845347166061401e-01 8.664456754922866821e-02 -3.329173475503921509e-02 -3.292309343814849854e-01 2.557951807975769043e-01 -1.801009476184844971e-01 -4.235536977648735046e-02 -1.089571714401245117e-01 2.839470207691192627e-01
2.430784516036510468e-02 1.083616688847541809e-01 -1.024861857295036316e-01 3.197778132744133472e-04 -1.351073849946260452e-03 -1.037572696805000305e-01 4.006299674510955811e-01 -2.109103351831436157e-01 3.121023476123809814e-01 -1.659220308065414429e-01 1.929842121899127960e-02 -1.655535995960235596e-01 -1.843895912170410156e-01 -5.826380569487810135e-03 -2.394974417984485626e-02 4.187278747558593750e-01 -7.898411154747009277e-02 2.252874076366424561e-01 -6.959182769060134888e-02 8.022327721118927002e-02 1.730433553457260132e-01 -3.697645962238311768e-01 -1.570853218436241150e-02 -2.060061842203140259e-01 5.197887122631072998e-02 9.224396944046020508e-02 -1.006015539169311523e-01 -9.624315053224563599e-02 -2.144583910703659058e-01 -6.926520168781280518e-02 1.710396632552146912e-02 -1.986106932163238525e-01
2.185102403163909912e-01 -1.829944252967834473e-01 -4.321591556072235107e-02 1.934485584497451782e-01 -2.710464298725128174e-01 -2.129839062690734863e-01 1.005870327353477478e-01 -1.258291006088256836e-01 2.388237230479717255e-02 -2.498031109571456909e-01 1.272816061973571777e-01 -2.537724673748016357e-01 -1.015784442424774170e-01 9.719226509332656860e-03 -6.686011701822280884e-02 2.242016941308975220e-01 -2.134485542774200439e-01 3.197345137596130371e-02 -1.686846371740102768e-03 3.645466864109039307e-01 -1.339466273784637451e-01 -2.213187813758850098e-01 3.550589978694915771e-01 9.840559214353561401e-03 -1.777109503746032715e-01 5.706997588276863098e-02 5.847194418311119080e-02 -2.040693610906600952e-01 -7.882657647132873535e-02 1.804928183555603027e-01 -1.456616669893264771e-01 -1.161804497241973877e-01
2.591452896595001221e-01 1.638509482145309448e-01 -7.917320728302001953e-02 7.503217086195945740e-03 1.927850544452667236e-01 -3.769946750253438950e-03 -1.190902814269065857e-01 2.287978082895278931e-01 6.034439057111740112e-02 -1.315016150474548340e-01 -7.803323119878768921e-02 -1.320383995771408081e-01 -1.649217605590820312e-01 -1.651018857955932617e-01 2.822864614427089691e-02 4.910579323768615723e-02 -1.031653359532356262e-01 2.310520112514495850e-01 -9.430631995201110840e-02 3.503830134868621826e-01 3.487039804458618164e-01 -1.843882799148559570e-01 -1.309476941823959351e-01 -2.513214386999607086e-02 -2.275955528020858765e-01 1.231668069958686829e-01 -2.751946151256561279e-01 -2.742401957511901855e-01 -1.366716460324823856e-03 3.124628663063049316e-01 2.485920302569866180e-02 -9.280312061309814453e-02
1.825801879167556763e-01 1.435411870479583740e-01 -7.786289602518081665e-02 -1.681679040193557739e-01 -1.561056226491928101e-01 1.024554669857025146e-02 3.044709265232086182e-01 6.002399325370788574e-02 -6.548818200826644897e-03 3.118321672081947327e-02 -1.382373720407485962e-01 -1.084797233343124390e-01 -4.386848807334899902e-01 1.125433966517448425e-01 -2.769524455070495605e-01 7.238429039716720581e-02 -4.248948395252227783e-01 1.832413822412490845e-01 -1.061492413282394409e-01 1.792332977056503296e-01 2.151032686233520508e-01 -2.152644544839859009e-01 1.702967584133148193e-01 4.271729290485382080e-02 -9.279774129390716553e-02 6.977616250514984131e-02 -2.237462997436523438e-02 1.481309533119201660e-01 5.036259442567825317e-02 2.043866924941539764e-02 -1.118806228041648865e-01 1.991442739963531494e-01
9.433265030384063721e-02 -4.851197451353073120e-02 -1.972332596778869629e-01 8.966559916734695435e-02 1.494555268436670303e-02 -3.316500186920166016e-01 3.300255164504051208e-02 -2.511292137205600739e-02 -2.039883583784103394e-01 -1.541023701429367065e-01 1.169834956526756287e-01 -1.376325041055679321e-01 -5.318009480834007263e-02 2.314069271087646484e-01 6.973515730351209641e-03 2.508529424667358398e-01 -1.592662781476974487e-01 2.451039850711822510e-01 -6.083911284804344177e-02 2.472574561834335327e-01 2.597995698451995850e-01 -1.736206412315368652e-01 1.465990692377090454e-01 -1.296180635690689087e-01 -2.781475782394409180e-01 -1.768870502710342407e-01 1.813552379608154297e-01 -1.771298795938491821e-02 -3.909735083580017090e-01 4.160463809967041016e-02 1.666880100965499878e-01 4.567455500364303589e-02
2.754765748977661133e-01 8.801331371068954468e-02 4.140903055667877197e-02 6.275226175785064697e-02 6.478957086801528931e-02 1.636956632137298584e-01 8.887127786874771118e-02 1.024401858448982239e-01 1.926139444112777710e-01 1.686993241310119629e-02 -2.110760211944580078e-01 -2.042498141527175903e-01 -1.037508398294448853e-01 -1.923108249902725220e-01 5.634848959743976593e-03 3.310406208038330078e-01 -2.858211100101470947e-01 1.106190383434295654e-01 -2.850409746170043945e-01 5.449418723583221436e-02 3.771898448467254639e-01 -9.726360440254211426e-02 -7.740364968776702881e-02 -9.173417091369628906e-02 -3.591019511222839355e-01 2.272339165210723877e-01 -1.127558201551437378e-01 -7.967320829629898071e-02 7.024034857749938965e-02 1.340259611606597900e-01 1.041631326079368591e-01 5.118314921855926514e-02
2.518939077854156494e-01 1.413605809211730957e-01 -7.922002673149108887e-02 9.460970759391784668e-02 1.672832369804382324e-01 -2.150465548038482666e-01 2.054797112941741943e-01 -4.627995193004608154e-02 4.986894428730010986e-01 -2.003829330205917358e-01 1.294399648904800415e-01 -6.119524687528610229e-02 2.025855779647827148e-01 -1.580540388822555542e-01 -1.957411617040634155e-01 6.676643341779708862e-02 -2.332269400358200073e-01 1.420498937368392944e-01 4.574989154934883118e-02 1.905294060707092285e-01 2.200192958116531372e-01 1.195764243602752686e-01 4.961492866277694702e-02 5.973517522215843201e-02 -2.995786964893341064e-01 -9.765312075614929199e-03 -2.620953321456909180e-01 -2.545195817947387695e-02 -2.129320986568927765e-02 5.037665367126464844e-02 4.563290998339653015e-02 1.365520656108856201e-01
4.078517258167266846e-01 1.609003245830535889e-01 -1.107975319027900696e-01 1.440658867359161377e-01 -8.563076145946979523e-03 -2.240068838000297546e-02 1.835475116968154907e-01 -7.988998666405677795e-03 2.758235335350036621e-01 -3.097449839115142822e-01 -1.309220492839813232e-01 -3.015381693840026855e-01 2.732744440436363220e-02 1.432970464229583740e-01 -1.137807443737983704e-01 -1.625123992562294006e-02 -1.845575310289859772e-02 1.617573201656341553e-01 -5.289245024323463440e-02 3.605471253395080566e-01 6.737037748098373413e-02 -3.169592618942260742e-01 4.075031727552413940e-02 -2.722395658493041992e-01 1.368646621704101562e-01 2.178058624267578125e-01 -5.682015419006347656e-02 9.488555788993835449e-02 -3.213436156511306763e-02 3.969615697860717773e-02 3.294840082526206970e-02 -6.048948317766189575e-02
1.242393478751182556e-01 3.310200273990631104e-01 7.958576828241348267e-02 -1.090474575757980347e-01 1.326534599065780640e-01 5.493799969553947449e-02 5.547581315040588379e-01 9.191746264696121216e-02 8.309732191264629364e-03 -2.446794062852859497e-01 -2.598028182983398438e-01 -1.144516170024871826e-01 -3.569684457033872604e-03 5.232545360922813416e-02 9.755650162696838379e-02 3.401208296418190002e-02 3.851864114403724670e-02 1.543572843074798584e-01 -5.438233539462089539e-02 2.245285511016845703e-01 4.639187827706336975e-02 -1.333141028881072998e-01 8.691937476396560669e-02 -1.942816823720932007e-01 -3.990698158740997314e-01 -9.915161877870559692e-02 -1.774733699858188629e-02 -7.483568508177995682e-03 -4.412497580051422119e-02 -5.510006565600633621e-03 -1.092924028635025024e-01 1.967215985059738159e-01
1.348189413547515869e-01 -6.701825559139251709e-02 6.624054908752441406e-02 1.174997389316558838e-01 -2.159737050533294678e-01 -1.011504977941513062e-01 4.521462693810462952e-02 1.978789269924163818e-02 7.742901146411895752e-02 -6.617990136146545410e-02 1.263323724269866943e-01 8.528250455856323242e-02 2.954750135540962219e-02 1.648135930299758911e-01 7.173185050487518311e-02 2.286206036806106567e-01 -6.524717062711715698e-02 1.544017195701599121e-01 -2.191762626171112061e-01 1.236092448234558105e-01 3.886960148811340332e-01 -2.642774879932403564e-01 -7.292002439498901367e-02 -2.486666291952133179e-01 -3.150244355201721191e-01 -2.755720615386962891e-01 2.976263165473937988e-01 -1.702525615692138672e-01 -2.361266463994979858e-01 -1.966234594583511353e-01 -2.866170741617679596e-02 1.152777001261711121e-01
4.412091076374053955e-01 -1.126932818442583084e-02 1.741799116134643555e-01 2.274124138057231903e-02 1.433944236487150192e-02 1.931295394897460938e-01 3.415692150592803955e-01 -8.771862089633941650e-02 2.169309705495834351e-01 -2.674143910408020020e-01 -3.043055832386016846e-01 -8.225072175264358521e-02 -6.824454665184020996e-02 -1.214800328016281128e-01 -6.062860041856765747e-02 6.862085312604904175e-02 -6.440113484859466553e-02 2.681068181991577148e-01 -5.058480799198150635e-02 2.914205193519592285e-01 -1.011885702610015869e-02 2.855870127677917480e-02 5.210973322391510010e-02 -4.122093319892883301e-02 -3.613686263561248779e-01 6.919759511947631836e-02 -9.635286778211593628e-02 1.291324477642774582e-02 -1.472813785076141357e-01 -3.029490262269973755e-02 -1.536232084035873413e-01 8.285557478666305542e-02
1.777025870978832245e-02 1.490463763475418091e-01 1.488288342952728271e-01 2.553762495517730713e-01 -9.555967152118682861e-02 -1.542045474052429199e-01 4.340491890907287598e-01 7.288314402103424072e-02 2.372164279222488403e-01 -9.183488786220550537e-02 -2.457843571901321411e-01 -1.215460896492004395e-01 -3.182677924633026123e-02 -1.090345606207847595e-01 1.313633620738983154e-01 1.048410311341285706e-01 1.614502668380737305e-01 7.691553980112075806e-02 -1.415467560291290283e-01 2.354283481836318970e-01 3.599250614643096924e-01 -2.960735000669956207e-02 2.013706266880035400e-01 -1.857790499925613403e-01 -3.093298897147178650e-02 1.194608435034751892e-01 -1.296359896659851074e-01 -2.313064634799957275e-01 -2.076897025108337402e-01 5.732115358114242554e-02 -1.902820318937301636e-01 3.671607747673988342e-02
-5.288191512227058411e-02 5.605007335543632507e-02 5.431327596306800842e-02 1.236176639795303345e-01 -2.093646973371505737e-01 -3.504628539085388184e-01 2.920008599758148193e-01 1.094598509371280670e-02 1.341178268194198608e-01 1.314992606639862061e-01 -2.039409726858139038e-01 1.866807639598846436e-01 -1.475060135126113892e-01 4.617546126246452332e-02 -1.687693595886230469e-02 1.763399988412857056e-01 -3.718900308012962341e-02 -1.956183761358261108e-01 -6.048919633030891418e-02 2.712097764015197754e-01 1.336644291877746582e-01 -2.441751807928085327e-01 -2.227320373058319092e-01 4.344958811998367310e-02 -3.166985511779785156e-02 2.166227251291275024e-02 -2.388737052679061890e-01 -9.609871357679367065e-02 -3.353260457515716553e-01 -7.860790193080902100e-02 -2.020618617534637451e-01 2.893582284450531006e-01
2.551603913307189941e-01 9.914272278547286987e-02 -2.401310950517654419e-01 -2.391976714134216309e-01 -2.329400181770324707e-01 1.105521991848945618e-01 -3.327945992350578308e-02 8.966045826673507690e-02 6.229840219020843506e-02 -1.521004736423492432e-01 1.424259394407272339e-01 -1.475643664598464966e-01 1.124524995684623718e-01 5.797924101352691650e-02 -1.108378395438194275e-01 1.440831273794174194e-01 -6.312407553195953369e-02 2.249086648225784302e-01 -1.125188171863555908e-01 2.630638182163238525e-01 2.631400227546691895e-01 -3.531618714332580566e-01 5.562078207731246948e-03 -1.371700912714004517e-01 -1.473471373319625854e-01 -1.809978857636451721e-02 1.366357058286666870e-01 -2.353909015655517578e-01 1.748030334711074829e-01 -1.432596594095230103e-01 1.810024082660675049e-01 2.953400313854217529e-01
2.564541101455688477e-01 3.571889400482177734e-01 4.269181191921234131e-02 2.356392741203308105e-01 -2.387366741895675659e-01 7.792446017265319824e-02 3.928617015480995178e-02 -1.183820962905883789e-01 5.259190872311592102e-02 -9.772246330976486206e-02 5.340826697647571564e-03 -2.605025470256805420e-01 1.174199655652046204e-01 -1.367538720369338989e-01 1.483410447835922241e-01 1.468698233366012573e-01 -2.248083800077438354e-01 -2.508692741394042969e-01 -8.150891959667205811e-02 2.264066040515899658e-01 9.721399843692779541e-02 -1.576731204986572266e-01 1.323763132095336914e-01 1.428314447402954102e-01 -2.012646645307540894e-01 2.051780819892883301e-01 -1.153227090835571289e-01 -7.002302259206771851e-02 -2.697878181934356689e-01 -5.959562584757804871e-02 -3.019861280918121338e-01 4.948664456605911255e-02
1.324436962604522705e-01 3.178794085979461670e-01 -1.776029616594314575e-01 -4.213640466332435608e-02 7.048562169075012207e-02 -2.946009039878845215e-01 1.537574380636215210e-01 -1.262012403458356857e-02 -2.111421674489974976e-01 -9.757317602634429932e-02 -8.390151709318161011e-02 -3.534131050109863281e-01 2.571607530117034912e-01 4.747309908270835876e-02 -1.930098980665206909e-01 -4.032669588923454285e-02 1.373821645975112915e-01 -3.977826610207557678e-02 9.791906923055648804e-02 1.493443697690963745e-01 3.058974742889404297e-01 -2.069009542465209961e-01 -1.399689614772796631e-01 -2.628153562545776367e-01 -2.139046490192413330e-01 9.492623805999755859e-02 -1.840518862009048462e-01 -8.046655356884002686e-02 1.258392035961151123e-01 1.241886541247367859e-01 -1.746176332235336304e-01 7.049780339002609253e-02
2.241824418306350708e-01 2.231160700321197510e-01 -1.203734725713729858e-01 -1.210400369018316269e-02 -1.456292271614074707e-01 -2.682160139083862305e-01 2.525623328983783722e-02 -4.144573118537664413e-03 -3.013114035129547119e-01 -1.690146476030349731e-01 -6.229442358016967773e-02 9.464976936578750610e-02 -1.706169545650482178e-02 2.613521814346313477e-01 4.391152784228324890e-02 1.723733544349670410e-01 -1.145173981785774231e-01 2.786802314221858978e-02 -5.070497095584869385e-02 5.016887784004211426e-01 1.141944006085395813e-01 -2.323209494352340698e-01 -7.079440355300903320e-02 2.174178510904312134e-01 -2.744552195072174072e-01 -1.197555139660835266e-01 5.417133495211601257e-02 9.102880023419857025e-03 -2.255559712648391724e-02 1.981820315122604370e-01 -2.061604987829923630e-03 1.979120373725891113e-01
3.187364935874938965e-01 -8.001599460840225220e-02 1.770692467689514160e-01 1.468306779861450195e-01 7.404134422540664673e-02 -3.719194233417510986e-02 4.896240532398223877e-01 8.631315827369689941e-02 8.852738887071609497e-02 -1.598788499832153320e-01 -3.532966673374176025e-01 -1.852205544710159302e-01 -6.977815181016921997e-02 -1.349690556526184082e-01 1.778193861246109009e-01 -5.682148970663547516e-03 -9.344507753849029541e-02 2.317578792572021484e-01 7.713214308023452759e-02 2.016149610280990601e-01 7.807868719100952148e-02 -2.415517121553421021e-01 1.579209044575691223e-02 -1.839702427387237549e-01 -2.170492261648178101e-01 -1.994470506906509399e-01 1.285146363079547882e-02 -9.686024487018585205e-02 -9.526915848255157471e-02 2.615949138998985291e-03 -1.175073459744453430e-01 1.042890101671218872e-01
1.183957681059837341e-01 -9.072005748748779297e-02 -1.476745158433914185e-01 -4.287964478135108948e-02 -1.527265012264251709e-01 1.194499582052230835e-01 2.715827524662017822e-01 -4.144454002380371094e-02 4.507389664649963379e-02 -4.035045951604843140e-02 -2.503690421581268311e-01 -2.962417900562286377e-01 -3.859022259712219238e-02 3.158824443817138672e-01 8.032529614865779877e-03 2.023244649171829224e-01 -4.442106187343597412e-01 2.140892297029495239e-02 -3.189576044678688049e-02 3.336730301380157471e-01 1.431553624570369720e-02 -1.240210831165313721e-01 -1.474062204360961914e-01 -1.317271143198013306e-01 -2.281008958816528320e-01 1.522627174854278564e-01 -2.250007987022399902e-01 3.605680540204048157e-02 -1.314138527959585190e-02 -4.669085144996643066e-03 1.079254299402236938e-01 2.021831721067428589e-01
2.361608296632766724e-01 1.261471956968307495e-01 -1.399252265691757202e-01 9.208693355321884155e-02 -1.414937525987625122e-01 -2.297259718179702759e-01 1.554400473833084106e-01 -2.659536302089691162e-01 -3.179027736186981201e-01 -2.516939342021942139e-01 1.038256287574768066e-01 -8.384453505277633667e-02 -1.236050054430961609e-01 1.458747088909149170e-01 -1.351935137063264847e-02 9.480966627597808838e-02 2.891256846487522125e-02 -8.013150654733181000e-03 -1.861407905817031860e-01 4.298060834407806396e-01 1.133015453815460205e-01 -2.521156370639801025e-01 -2.256514579057693481e-01 2.472911961376667023e-02 -2.510024607181549072e-01 -8.100385963916778564e-02 5.200436338782310486e-02 -2.072894014418125153e-02 -1.099011600017547607e-01 2.054865360260009766e-01 -9.239746630191802979e-02 1.444565653800964355e-01
6.443736702203750610e-02 4.915891960263252258e-02 -8.756655454635620117e-02 -1.389177050441503525e-02 -2.338186651468276978e-01 -2.717475891113281250e-01 3.808057606220245361e-01 -2.353739179670810699e-02 -2.638807892799377441e-01 -4.172519743442535400e-01 2.024981081485748291e-01 -7.201626896858215332e-02 -1.726633608341217041e-01 4.225847497582435608e-02 -3.926144540309906006e-02 -8.122662082314491272e-03 -1.436867266893386841e-01 -1.068974882364273071e-01 -1.086615771055221558e-01 2.613699734210968018e-01 1.627888977527618408e-01 -7.678653299808502197e-02 1.194328889250755310e-01 1.587315835058689117e-02 -4.464133828878402710e-02 4.624677076935768127e-02 3.789224894717335701e-03 -2.929626703262329102e-01 -2.204891145229339600e-01 1.410269141197204590e-01 -2.550691366195678711e-01 7.557023316621780396e-02
4.923427477478981018e-02 1.014242172241210938e-01 8.091852813959121704e-02 3.863949328660964966e-02 -2.688627839088439941e-01 -9.803005307912826538e-02 3.839913904666900635e-01 2.307785004377365112e-01 1.446499228477478027e-01 -1.574018597602844238e-01 -3.025730848312377930e-01 -3.583841025829315186e-01 7.597441226243972778e-02 8.682017028331756592e-02 -2.715769708156585693e-01 1.056003645062446594e-01 1.536297351121902466e-01 1.234942525625228882e-01 -1.864393949508666992e-01 6.355731934309005737e-02 9.799095988273620605e-02 -1.902261227369308472e-01 -1.109410193748772144e-03 3.089838325977325439e-01 -1.179718375205993652e-01 -4.411893710494041443e-02 -5.172628909349441528e-02 -1.819330900907516479e-01 -2.297804057598114014e-01 4.623243957757949829e-02 7.384724169969558716e-02 4.240233451128005981e-02
-3.518335893750190735e-02 -1.565322428941726685e-01 2.292758598923683167e-02 2.673090994358062744e-01 -1.625360846519470215e-01 -3.054883517324924469e-02 2.447998225688934326e-01 -4.551338404417037964e-02 3.519538789987564087e-02 -3.502629697322845459e-01 -4.045882821083068848e-01 -2.114745676517486572e-01 -4.728458449244499207e-02 -1.233391929417848587e-02 -3.905697762966156006e-01 1.074135899543762207e-01 2.813256680965423584e-01 1.864870637655258179e-02 -1.674285978078842163e-01 -2.458828501403331757e-02 1.831428706645965576e-01 -1.503303945064544678e-01 3.878466784954071045e-02 -4.946469143033027649e-02 -2.191205024719238281e-01 7.714766263961791992e-02 5.150961130857467651e-02 -1.864719688892364502e-01 -8.801353722810745239e-02 7.185098528861999512e-02 1.703636907041072845e-02 2.032578289508819580e-01
-4.563393071293830872e-02 -3.030273504555225372e-02 -4.017448052763938904e-02 2.166898101568222046e-01 -2.147500663995742798e-01 -9.200634807348251343e-02 2.353859096765518188e-01 2.064915001392364502e-01 1.334366053342819214e-01 -1.940868049860000610e-01 -1.294876337051391602e-01 -1.974261403083801270e-01 -4.738611169159412384e-03 2.119804024696350098e-01 9.095525741577148438e-02 -8.642775937914848328e-03 1.276191975921392441e-02 1.356913745403289795e-01 6.929751485586166382e-02 9.053161740303039551e-02 2.572170794010162354e-01 -3.174822926521301270e-01 2.662499547004699707e-01 -1.788585931062698364e-01 -2.150125429034233093e-02 -4.687035083770751953e-02 -2.555836141109466553e-01 -1.699813306331634521e-01 -4.670080244541168213e-01 -9.808547794818878174e-02 -7.039967924356460571e-02 -1.790159381926059723e-02
1.406072080135345459e-01 1.589069068431854248e-01 1.344325207173824310e-02 2.344048023223876953e-01 -2.224344164133071899e-01 -2.509309947490692139e-01 8.979494124650955200e-02 -9.196235239505767822e-02 -1.957171559333801270e-01 -1.694692969322204590e-01 -4.403454810380935669e-02 -2.449234575033187866e-01 -1.369663048535585403e-02 3.170271813869476318e-01 -1.504245251417160034e-01 -6.125389412045478821e-02 3.649110347032546997e-02 2.888892292976379395e-01 -1.599521040916442871e-01 2.683546245098114014e-01 -1.357270055450499058e-03 -3.772411644458770752e-01 -2.168995514512062073e-02 1.182674709707498550e-02 -1.442099958658218384e-01 -1.441597044467926025e-01 -7.693513482809066772e-02 -2.641692757606506348e-01 5.478147417306900024e-03 2.019749134778976440e-01 2.393957786262035370e-02 -1.757062673568725586e-01
2.043519020080566406e-01 1.150302141904830933e-01 -1.981432586908340454e-01 -4.079131875187158585e-03 -4.979777708649635315e-02 -2.234807908535003662e-01 6.225432455539703369e-02 -6.327818334102630615e-02 1.352015435695648193e-01 -4.359517991542816162e-01 -2.719463706016540527e-01 5.690705776214599609e-02 -2.580172121524810791e-01 2.611499130725860596e-01 1.643603667616844177e-03 1.309541910886764526e-01 -2.243272364139556885e-01 3.021665215492248535e-01 -8.787265419960021973e-02 5.531395971775054932e-02 2.365331947803497314e-01 -3.582402318716049194e-02 8.404868096113204956e-02 8.966188877820968628e-02 -1.720747500658035278e-01 1.485597491264343262e-01 8.847400546073913574e-02 -2.934929542243480682e-02 -9.928214550018310547e-02 7.804774679243564606e-03 -3.360581398010253906e-01 -3.489191876724362373e-03
6.759726256132125854e-02 1.177376508712768555e-01 1.591117680072784424e-01 -4.204361513257026672e-02 -1.856252253055572510e-01 -2.244422435760498047e-01 3.469807207584381104e-01 8.054518699645996094e-02 -2.655880153179168701e-01 -3.935624957084655762e-01 -8.079023659229278564e-02 4.427706589922308922e-04 1.531906984746456146e-02 -6.008769944310188293e-02 1.705864518880844116e-01 -2.194470167160034180e-02 6.135996058583259583e-02 -1.259187608957290649e-02 1.093807071447372437e-01 4.886374250054359436e-02 1.100120916962623596e-01 -4.014878273010253906e-01 -1.013023182749748230e-01 -1.438546776771545410e-01 -1.639543771743774414e-01 1.311954855918884277e-01 -2.629750967025756836e-02 -3.868417739868164062e-01 -1.078858673572540283e-01 6.694567948579788208e-02 -9.816979616880416870e-02 1.862020343542098999e-01
8.507614582777023315e-02 1.487922668457031250e-01 -8.644592016935348511e-02 -7.563841342926025391e-02 3.083620965480804443e-01 -6.097283959388732910e-02 2.781166462227702141e-03 7.672797143459320068e-02 -3.219027712475508451e-05 -2.838497161865234375e-01 -3.625271320343017578e-01 1.224463433027267456e-01 -6.060883775353431702e-02 8.934498764574527740e-03 -6.641341000795364380e-02 4.005202353000640869e-01 -3.332422673702239990e-02 -1.388950645923614502e-01 -7.698174566030502319e-02 1.996492892503738403e-01 8.858952671289443970e-02 -7.827400416135787964e-02 -1.331415772438049316e-01 -3.147005438804626465e-01 -2.933183908462524414e-01 8.120824396610260010e-02 -8.623873442411422729e-02 -3.037931323051452637e-01 -1.647439152002334595e-01 9.285394102334976196e-02 -1.632470339536666870e-01 7.391025871038436890e-02
2.772382795810699463e-01 2.960406430065631866e-02 4.543069005012512207e-02 -2.696518301963806152e-01 -2.261717021465301514e-01 -4.107355326414108276e-02 3.078651726245880127e-01 6.103271618485450745e-02 1.618770211935043335e-01 -2.428853362798690796e-01 5.803839862346649170e-02 1.274138242006301880e-01 4.168592393398284912e-02 6.727141886949539185e-02 -3.184556216001510620e-02 9.723145514726638794e-02 -3.284908831119537354e-01 -1.421506255865097046e-01 -4.915541782975196838e-02 3.132877945899963379e-01 -2.439226955175399780e-02 -2.539228200912475586e-01 -1.003352776169776917e-01 2.245913594961166382e-01 -2.162281125783920288e-01 -3.538952767848968506e-02 8.857308328151702881e-02 -1.818783432245254517e-01 -1.603559702634811401e-01 2.316669002175331116e-02 -3.215229809284210205e-01 4.230590537190437317e-02
6.235146149992942810e-02 1.398694068193435669e-01 1.515918225049972534e-02 5.487423017621040344e-02 6.461455672979354858e-02 -6.640319526195526123e-02 4.349297285079956055e-01 -8.793273568153381348e-02 1.541047990322113037e-01 -2.239322364330291748e-01 1.469240188598632812e-01 -6.228982657194137573e-02 -1.550658494234085083e-01 -7.689333707094192505e-02 -8.707263506948947906e-03 4.325414001941680908e-01 -7.100378721952438354e-02 1.927068680524826050e-01 2.526938542723655701e-02 1.697731316089630127e-01 1.906518340110778809e-01 -3.837752938270568848e-01 -7.252075523138046265e-02 -2.250371575355529785e-01 4.583749175071716309e-02 7.636565715074539185e-02 -1.468174308538436890e-01 -1.636399924755096436e-01 -1.049175038933753967e-01 -1.496259719133377075e-01 2.005972713232040405e-02 -2.238412648439407349e-01
1.662661582231521606e-01 1.666942238807678223e-02 -3.950944915413856506e-02 3.287062048912048340e-02 -7.363447546958923340e-02 4.606536775827407837e-02 3.217274546623229980e-01 -1.893628388643264771e-02 -3.000026196241378784e-02 -2.650045156478881836e-01 -6.637030839920043945e-02 -6.726727634668350220e-02 2.480693012475967407e-01 2.089502066373825073e-01 1.134580150246620178e-01 1.683462560176849365e-01 -9.477842599153518677e-02 3.776388764381408691e-01 1.267058700323104858e-01 2.708770334720611572e-01 2.999764680862426758e-01 -3.070037364959716797e-01 -1.055598706007003784e-01 -9.650500118732452393e-02 2.714631259441375732e-01 4.204963147640228271e-02 -1.143900230526924133e-01 -1.803974211215972900e-01 -1.689717918634414673e-01 1.558157056570053101e-01 -9.372696280479431152e-02 -5.600382015109062195e-02
-7.446227967739105225e-02 1.469021588563919067e-01 1.093246787786483765e-01 -1.248885970562696457e-02 -1.960990130901336670e-01 -3.761763572692871094e-01 2.251344025135040283e-01 -1.188738569617271423e-01 1.190497055649757385e-01 -9.381284564733505249e-02 -2.483464777469635010e-01 2.852769494056701660e-01 6.378132849931716919e-02 4.352282732725143433e-02 -8.341681212186813354e-02 2.421284168958663940e-01 -1.416089981794357300e-01 -1.794553697109222412e-01 -1.327007561922073364e-01 3.637506663799285889e-01 2.047493159770965576e-01 -2.721475958824157715e-01 -1.458187848329544067e-01 5.617369338870048523e-02 -1.339022964239120483e-01 -3.639803454279899597e-02 -1.678557544946670532e-01 -1.692662388086318970e-02 -2.211935222148895264e-01 1.526819169521331787e-02 -9.799394011497497559e-02 1.712951511144638062e-01
1.962263435125350952e-01 2.422489374876022339e-01 1.386493593454360962e-01 2.574480175971984863e-01 -1.094713062047958374e-02 -3.192444890737533569e-02 5.129142999649047852e-01 -6.081715971231460571e-02 2.536751329898834229e-01 -1.600725501775741577e-01 -2.630537562072277069e-02 -8.051419258117675781e-02 -2.046464830636978149e-01 -1.138584911823272705e-01 9.934289753437042236e-02 4.443274736404418945e-01 -1.666957698762416840e-02 2.056939750909805298e-01 -1.161905601620674133e-01 1.202732399106025696e-01 1.942306160926818848e-01 -5.539096146821975708e-02 5.318063497543334961e-02 -7.990690320730209351e-02 -9.941072203218936920e-03 -8.366368710994720459e-02 8.913771063089370728e-02 -7.737766206264495850e-02 -2.137631326913833618e-01 6.773698260076344013e-04 3.837009146809577942e-02 -3.661090508103370667e-02
-1.151134446263313293e-01 -4.091118648648262024e-02 -2.013919800519943237e-01 1.766694337129592896e-01 -4.293459951877593994e-01 9.839219599962234497e-02 3.443674445152282715e-01 9.584957361221313477e-02 5.215948820114135742e-02 -1.368748247623443604e-01 -9.437614679336547852e-02 -1.855735629796981812e-01 -1.195657774806022644e-01 4.839982464909553528e-02 1.008959710597991943e-01 1.567529439926147461e-01 -2.976521551609039307e-01 -4.330863521317951381e-05 3.614912275224924088e-03 2.405634522438049316e-01 1.607642024755477905e-01 3.696041926741600037e-02 -1.602137833833694458e-01 -6.223526597023010254e-02 -1.208104863762855530e-01 1.161247864365577698e-01 -3.551608622074127197e-01 6.016386905685067177e-04 1.444238703697919846e-03 2.957920730113983154e-02 9.703073650598526001e-02 3.279852569103240967e-01
1.137184053659439087e-01 6.329863518476486206e-02 -1.069984510540962219e-01 -6.364996731281280518e-02 -2.362209558486938477e-01 -2.717354707419872284e-02 2.786234617233276367e-01 1.692884415388107300e-01 7.156933099031448364e-02 -2.611791789531707764e-01 -2.987420260906219482e-01 -2.951751351356506348e-01 1.742182374000549316e-01 8.225781470537185669e-02 1.364288479089736938e-01 1.546279489994049072e-01 2.019334286451339722e-01 1.324621960520744324e-02 8.007933944463729858e-02 1.729446649551391602e-01 -2.299936953932046890e-03 -3.624716997146606445e-01 8.611755818128585815e-02 4.103026539087295532e-02 -9.627351164817810059e-02 1.064471155405044556e-01 -2.215462177991867065e-02 -2.695631384849548340e-01 -3.974424600601196289e-01 3.009395301342010498e-02 -1.408296637237071991e-02 6.924719363451004028e-02
8.108650147914886475e-02 5.116705223917961121e-02 6.813385989516973495e-03 -4.139193892478942871e-02 -1.540506631135940552e-01 -2.048191577196121216e-01 2.946491837501525879e-01 -1.426923871040344238e-01 3.192966058850288391e-02 -6.617917865514755249e-02 -5.385442450642585754e-02 1.040474027395248413e-01 3.031498752534389496e-03 -1.734224557876586914e-01 -2.122713625431060791e-01 2.594080865383148193e-01 -3.524328768253326416e-02 -3.339212238788604736e-01 -1.182290464639663696e-01 1.467216759920120239e-01 3.287002146244049072e-01 -3.393453359603881836e-01 -1.475751549005508423e-01 -6.810878962278366089e-02 -1.982043534517288208e-01 -1.640109866857528687e-01 -1.941420733928680420e-01 -2.650237977504730225e-01 3.403866896405816078e-03 2.391147017478942871e-01 1.204968169331550598e-01 1.045773178339004517e-01
2.362125068902969360e-01 1.551366150379180908e-01 -2.142044454813003540e-01 -1.102404966950416565e-01 -1.314166784286499023e-01 -1.572946906089782715e-01 -5.912042036652565002e-02 4.321336373686790466e-02 8.933085203170776367e-02 -2.630467712879180908e-01 -1.769983321428298950e-01 -8.387806825339794159e-03 1.253141909837722778e-01 -2.710759826004505157e-02 -4.317851364612579346e-02 2.118671238422393799e-01 1.514718383550643921e-01 -2.241266518831253052e-01 2.730371803045272827e-02 4.036669731140136719e-01 2.898405492305755615e-01 -2.733117938041687012e-01 -2.020736634731292725e-01 -1.907825917005538940e-01 -9.322675317525863647e-02 -3.435977920889854431e-02 -2.645798325538635254e-01 4.122868925333023071e-02 -2.300691455602645874e-01 -3.416494280099868774e-02 -1.696070134639739990e-01 -7.559702545404434204e-02
2.865915372967720032e-02 2.575599849224090576e-01 -1.188514605164527893e-01 -1.592810004949569702e-01 -1.510171741247177124e-01 -6.093178410083055496e-03 3.901726305484771729e-01 1.792241781949996948e-01 -1.115797013044357300e-01 -2.077696472406387329e-01 1.218749061226844788e-01 -1.046202480792999268e-01 1.090428978204727173e-01 -6.175277754664421082e-02 -1.343739330768585205e-01 2.208467014133930206e-02 -2.006658017635345459e-01 9.503063559532165527e-02 -3.014462888240814209e-01 2.136285156011581421e-01 3.929038345813751221e-01 3.666890785098075867e-02 -2.863557040691375732e-01 -1.133368313312530518e-01 -2.169366180896759033e-01 -4.053412750363349915e-02 -1.060914024710655212e-01 1.868067979812622070e-01 -1.569758355617523193e-01 -3.630834817886352539e-02 -2.135088667273521423e-02 -1.133191660046577454e-01
-6.577329337596893311e-02 -7.386834477074444294e-04 3.151942789554595947e-02 1.512824445962905884e-01 -3.007763922214508057e-01 -3.671913146972656250e-01 2.028170973062515259e-01 6.894446909427642822e-02 6.848713755607604980e-02 4.807621240615844727e-02 -1.223272085189819336e-01 4.334698617458343506e-02 -7.353593409061431885e-02 5.983843002468347549e-03 -2.711235731840133667e-02 2.515431344509124756e-01 -1.581886857748031616e-01 -2.736576795578002930e-01 -1.499674916267395020e-01 3.755421638488769531e-01 1.128919869661331177e-01 -3.867352306842803955e-01 -2.221458554267883301e-01 -1.739425212144851685e-02 -4.044432938098907471e-02 -1.485216915607452393e-01 -1.280310750007629395e-01 1.356297521851956844e-03 -1.588683277368545532e-01 -3.278011688962578773e-03 -2.544782161712646484e-01 4.267071932554244995e-02
2.853849232196807861e-01 2.318134903907775879e-01 -1.036805436015129089e-01 -1.560831815004348755e-02 -7.912247627973556519e-02 -2.943916618824005127e-01 8.556865155696868896e-02 3.413537144660949707e-02 -1.369871348142623901e-01 -1.443033218383789062e-01 -1.681222766637802124e-01 -3.624571263790130615e-01 1.873754113912582397e-01 1.589669436216354370e-01 -3.106626123189926147e-02 -3.366074291989207268e-03 1.598226726055145264e-01 -1.534190028905868530e-01 1.851754635572433472e-02 1.515625715255737305e-01 3.027914464473724365e-01 -2.602523267269134521e-01 -7.124882191419601440e-02 -2.555350363254547119e-01 -2.223438471555709839e-01 1.638752669095993042e-01 -1.245159432291984558e-01 1.329915821552276611e-01 9.440191090106964111e-02 5.135875567793846130e-02 -2.039061784744262695e-01 1.644127219915390015e-01
1.418647170066833496e-01 2.073968499898910522e-01 8.948216587305068970e-02 -4.275570157915353775e-03 -4.526124894618988037e-02 -4.502034559845924377e-02 3.313130736351013184e-01 1.134378015995025635e-01 -5.206544324755668640e-02 -1.603689789772033691e-01 -4.280567914247512817e-02 -2.266087234020233154e-01 3.953313529491424561e-01 -1.130085065960884094e-01 1.124684810638427734e-01 6.840327382087707520e-02 -1.096618399024009705e-01 -8.513686060905456543e-02 2.396875023841857910e-01 9.531636536121368408e-02 2.842667102813720703e-01 -3.534858822822570801e-01 -5.948265641927719116e-02 -2.806335501372814178e-02 -4.077868652530014515e-04 6.646989285945892334e-02 -7.083190977573394775e-02 -1.447486728429794312e-01 -1.420566588640213013e-01 2.489409297704696655e-01 -2.594685852527618408e-01 2.415918707847595215e-01
1.253715157508850098e-01 -1.778540085069835186e-03 -3.245411440730094910e-02 2.858185954391956329e-02 6.156968325376510620e-02 -1.140454486012458801e-01 4.324296414852142334e-01 -1.940291225910186768e-01 2.552256286144256592e-01 -9.904157370328903198e-02 3.146839793771505356e-03 -3.518462181091308594e-02 -1.573520526289939880e-02 5.032102391123771667e-02 -4.514987021684646606e-02 4.797903895378112793e-01 -1.859880834817886353e-01 1.170289888978004456e-01 -4.333736747503280640e-02 1.253720223903656006e-01 7.433683425188064575e-02 -4.014379680156707764e-01 2.361715771257877350e-02 -1.746913492679595947e-01 2.843477576971054077e-02 9.636141359806060791e-02 -7.637244462966918945e-02 -2.179253846406936646e-01 -1.895412206649780273e-01 -1.668806970119476318e-01 6.739731132984161377e-02 -1.854235678911209106e-01
-4.294926766306161880e-03 2.562973499298095703e-01 -1.054494455456733704e-01 1.497557908296585083e-01 1.334767788648605347e-01 -2.270009964704513550e-01 3.844919055700302124e-02 2.048489451408386230e-01 2.251515164971351624e-02 -8.256701380014419556e-02 7.719424366950988770e-02 -2.442150935530662537e-02 -1.701822876930236816e-01 -1.944886744022369385e-01 -2.438764572143554688e-01 3.097220063209533691e-01 -1.477259956300258636e-02 -1.626809388399124146e-01 -1.926456093788146973e-01 1.964903175830841064e-01 9.246397018432617188e-02 -1.735744476318359375e-01 -1.640556454658508301e-01 -2.560820281505584717e-01 -2.366058528423309326e-01 4.800084605813026428e-02 -3.744473159313201904e-01 -2.222533673048019409e-01 -1.421568989753723145e-01 -1.031960844993591309e-01 -1.052934899926185608e-01 1.687493771314620972e-01
3.882612660527229309e-02 1.421098317950963974e-02 -3.392834067344665527e-01 4.340005293488502502e-02 -3.027851134538650513e-02 -8.668826520442962646e-02 3.356675803661346436e-01 -7.294146809726953506e-03 2.349828928709030151e-01 -1.342729628086090088e-01 -2.889284491539001465e-01 -1.787787228822708130e-01 -1.909912750124931335e-02 2.490985840559005737e-01 -1.294937580823898315e-01 -6.173912808299064636e-02 -2.717140018939971924e-01 2.941012978553771973e-01 5.603039264678955078e-02 2.192702144384384155e-01 1.461040526628494263e-01 -2.023894935846328735e-01 -1.154878214001655579e-01 -1.197547465562820435e-01 9.653335809707641602e-02 1.987733840942382812e-01 -2.552944719791412354e-01 -1.375723779201507568e-01 -4.830323159694671631e-02 1.703773140907287598e-01 -1.377524435520172119e-02 -1.498050540685653687e-01
3.630642890930175781e-01 -2.233224809169769287e-01 -2.086415141820907593e-02 1.732363402843475342e-01 -1.655006967484951019e-02 3.847514092922210693e-02 2.830012738704681396e-01 -3.596328943967819214e-02 -6.445000320672988892e-02 -1.480599343776702881e-01 -7.074180990457534790e-02 -9.511781483888626099e-02 2.174147814512252808e-01 1.184178739786148071e-01 -2.621546573936939240e-02 2.870791852474212646e-01 5.246951803565025330e-02 1.148815080523490906e-01 2.446266636252403259e-02 2.593579590320587158e-01 3.620108067989349365e-01 -3.105844557285308838e-01 7.363238930702209473e-02 -9.131962805986404419e-02 3.271313905715942383e-01 1.849312894046306610e-02 7.889493554830551147e-02 -2.273171097040176392e-01 -3.273268416523933411e-02 7.421761006116867065e-02 -1.343677043914794922e-01 -7.229664921760559082e-02
2.459572553634643555e-01 2.693023681640625000e-01 -6.096361577510833740e-02 -8.894911967217922211e-03 -6.183693185448646545e-02 -1.778090489096939564e-03 -1.909135133028030396e-01 7.047557830810546875e-02 2.351140826940536499e-01 -2.602151632308959961e-01 -9.270160458981990814e-03 -8.506963402032852173e-02 -6.111450120806694031e-02 1.554699242115020752e-01 -6.428228318691253662e-02 1.213304996490478516e-01 -8.746040612459182739e-02 1.858215332031250000e-01 -4.451237618923187256e-02 2.783495187759399414e-01 4.404030740261077881e-01 -2.475047260522842407e-01 2.883567512035369873e-01 -1.916290819644927979e-01 -2.016898691654205322e-01 2.838782221078872681e-02 5.677250027656555176e-02 -1.212826520204544067e-01 1.336100548505783081e-01 -6.681451946496963501e-02 1.739299595355987549e-01 1.793401986360549927e-01
1.985628455877304077e-01 -1.526810079813003540e-01 4.354359209537506104e-02 7.387236505746841431e-02 -1.393241882324218750e-01 8.250924199819564819e-02 1.934654712677001953e-01 6.648068130016326904e-02 2.820399403572082520e-01 7.095707207918167114e-02 -6.331533938646316528e-02 -2.357478290796279907e-01 2.185690999031066895e-01 1.339934021234512329e-01 -1.823817789554595947e-01 1.560574024915695190e-01 -7.189928740262985229e-02 2.476345002651214600e-01 -6.947430968284606934e-02 8.151737600564956665e-02 2.183773219585418701e-01 -2.973857223987579346e-01 -3.978331685066223145e-01 1.912560872733592987e-02 -2.073266953229904175e-01 1.463804095983505249e-01 -2.444241754710674286e-02 -2.191869765520095825e-01 1.230554506182670593e-01 -2.277072072029113770e-01 2.103377133607864380e-02 2.027654200792312622e-01
9.846862405538558960e-02 1.686574518680572510e-01 -2.230627387762069702e-01 9.252011775970458984e-02 -2.173323035240173340e-01 -2.940217852592468262e-01 6.450270861387252808e-02 -1.574836224317550659e-01 -8.162818104028701782e-02 -1.786984503269195557e-01 -5.433126911520957947e-02 -2.962487004697322845e-02 8.582380414009094238e-02 2.176769077777862549e-01 4.916339740157127380e-02 -1.404634565114974976e-01 1.417813152074813843e-01 2.740954756736755371e-01 -1.803929507732391357e-01 3.124753534793853760e-01 2.409030795097351074e-01 -2.902085483074188232e-01 1.338929235935211182e-01 1.208017542958259583e-01 -3.116075098514556885e-01 -3.823429346084594727e-02 1.528104394674301147e-01 -7.376433908939361572e-02 -1.083402708172798157e-01 1.932651549577713013e-01 8.997707813978195190e-02 1.919616460800170898e-01
2.180480863898992538e-03 3.541589528322219849e-02 -3.706450387835502625e-02 1.996155641973018646e-02 -2.696974575519561768e-01 -2.601066827774047852e-01 2.301862239837646484e-01 -9.570610523223876953e-02 9.903278201818466187e-02 5.430357903242111206e-02 -1.572718918323516846e-01 3.642214462161064148e-02 -1.203921288251876831e-01 -1.522833853960037231e-02 -1.887788996100425720e-02 5.581865459680557251e-02 -8.254934102296829224e-02 -3.619226813316345215e-01 -6.994311511516571045e-02 4.262995421886444092e-01 1.255638748407363892e-01 -3.842724859714508057e-01 -1.415251940488815308e-01 -2.821300737559795380e-02 -1.682198941707611084e-01 1.306119281798601151e-02 -1.159511208534240723e-01 5.465587228536605835e-02 -3.190411031246185303e-01 -8.607355505228042603e-02 -1.899151355028152466e-01 1.963884830474853516e-01
1.943981498479843140e-01 1.519981026649475098e-01 9.640107303857803345e-02 9.423979371786117554e-02 -8.397277444601058960e-02 -8.241323754191398621e-03 3.703036010265350342e-01 -1.349832862615585327e-01 2.189622968435287476e-01 -3.419755995273590088e-01 2.038833481492474675e-04 -9.134308248758316040e-02 -1.386531591415405273e-01 -6.038910895586013794e-02 1.031644046306610107e-01 3.104864954948425293e-01 -6.028302013874053955e-02 2.812633514404296875e-01 1.715058684349060059e-01 2.332394719123840332e-01 1.880693584680557251e-01 -3.285560011863708496e-01 6.662796251475811005e-03 -8.520549535751342773e-02 7.140833884477615356e-02 1.711225137114524841e-02 -7.569498568773269653e-02 -1.483906060457229614e-01 -5.119642242789268494e-02 -1.623498201370239258e-01 -1.855531632900238037e-01 -2.039209753274917603e-01
-1.547892093658447266e-01 -2.004929482936859131e-01 -2.199971824884414673e-01 1.153001412749290466e-01 -2.194491028785705566e-01 -7.403627783060073853e-02 7.507772743701934814e-02 -1.545946598052978516e-01 -6.843934208154678345e-02 -3.165754973888397217e-01 8.548176288604736328e-02 -7.687029987573623657e-02 4.924078285694122314e-02 -7.146437466144561768e-02 -4.842210561037063599e-02 -1.722971647977828979e-01 -2.291256003081798553e-02 2.725783586502075195e-01 -3.350693881511688232e-01 3.235465586185455322e-01 1.402486562728881836e-01 -4.074689745903015137e-01 -1.491814255714416504e-01 -6.197097152471542358e-02 -2.641268968582153320e-01 1.259164605289697647e-02 -2.144989743828773499e-02 3.493815287947654724e-02 -5.945404991507530212e-02 1.172543838620185852e-01 -1.136531606316566467e-01 1.670772284269332886e-01
2.130727618932723999e-01 5.395514518022537231e-02 1.470812559127807617e-01 -1.173711493611335754e-01 -7.921246439218521118e-02 -1.665455698966979980e-01 -1.654927134513854980e-01 5.499432981014251709e-02 -3.472015261650085449e-03 -2.519820332527160645e-01 -2.142798453569412231e-01 -3.901784718036651611e-01 -1.143482029438018799e-01 -3.901391923427581787e-01 -1.028384566307067871e-01 1.388611048460006714e-01 1.244308128952980042e-01 2.882575094699859619e-01 4.418199136853218079e-02 3.222573399543762207e-01 1.289280205965042114e-01 -5.736598744988441467e-02 4.111106693744659424e-02 9.034416824579238892e-02 -3.473272025585174561e-01 1.174565628170967102e-01 7.474977523088455200e-02 5.301829427480697632e-02 -7.585360202938318253e-03 7.398907840251922607e-02 -5.452541261911392212e-02 9.784147143363952637e-02
1.449362486600875854e-01 8.879927545785903931e-02 -2.143015712499618530e-01 7.282517850399017334e-03 -2.577233910560607910e-01 -2.760950326919555664e-01 1.679374724626541138e-01 2.228475548326969147e-02 -1.174300238490104675e-01 -1.804075320251286030e-03 -1.609233468770980835e-01 -5.746523663401603699e-02 -6.290335208177566528e-02 -1.498300880193710327e-01 -9.150343388319015503e-02 2.520844638347625732e-01 -8.649446070194244385e-02 2.553678750991821289e-01 1.655389368534088135e-01 8.082888275384902954e-02 5.037872195243835449e-01 1.553741693496704102e-01 -1.455713659524917603e-01 2.464500963687896729e-01 -1.523476243019104004e-01 -1.501664817333221436e-01 -1.231103762984275818e-01 -7.045889738947153091e-03 -1.268232762813568115e-01 6.632739305496215820e-02 -1.298550665378570557e-01 2.182900905609130859e-01
-2.201345749199390411e-02 -2.819092012941837311e-02 1.426553875207901001e-01 1.880078017711639404e-01 4.285671561956405640e-02 -1.481486409902572632e-01 2.608781456947326660e-01 -2.608039043843746185e-02 2.477653771638870239e-01 -9.188087284564971924e-02 -1.391015350818634033e-01 -1.921157389879226685e-01 -2.370449751615524292e-01 -1.920695155858993530e-01 2.570101525634527206e-03 4.082672894001007080e-01 -1.479508578777313232e-01 2.063586711883544922e-01 4.537427052855491638e-02 1.120898276567459106e-01 3.092940151691436768e-01 -2.465121895074844360e-01 -2.765875123441219330e-02 -1.657689213752746582e-01 1.133227795362472534e-01 -7.887089625000953674e-03 -8.980343490839004517e-02 -2.072564661502838135e-01 -1.716536432504653931e-01 1.878588087856769562e-02 -2.292974293231964111e-01 -2.335644811391830444e-01
2.200679779052734375e-01 -1.258893311023712158e-01 3.825172036886215210e-02 -8.008915930986404419e-02 -2.118606418371200562e-01 -1.902896314859390259e-01 9.741176664829254150e-02 -4.962006583809852600e-02 1.225892640650272369e-02 -3.611246943473815918e-01 1.023082956671714783e-01 -1.948183923959732056e-01 -3.276890143752098083e-02 6.318743526935577393e-02 -1.379290521144866943e-01 9.235642850399017334e-02 -2.893027067184448242e-01 2.421262906864285469e-03 -8.651740849018096924e-02 3.769640326499938965e-01 7.294155657291412354e-03 -3.087277710437774658e-01 2.642717063426971436e-01 -3.682600334286689758e-02 -1.935015469789505005e-01 1.545141078531742096e-02 -1.860050708055496216e-01 -1.048502922058105469e-01 -9.057042002677917480e-02 3.407800197601318359e-01 -8.635106682777404785e-02 -9.099821746349334717e-02
-9.797194600105285645e-02 -9.309900552034378052e-02 1.846927553415298462e-01 2.140017300844192505e-01 -1.028494909405708313e-01 9.411441162228584290e-03 2.680855393409729004e-01 -5.902487039566040039e-02 -2.993398159742355347e-02 -1.804210543632507324e-01 -2.051755487918853760e-01 -3.754760622978210449e-01 -6.666404753923416138e-02 -1.528459340333938599e-01 5.546076223254203796e-02 2.085893154144287109e-01 1.433872878551483154e-01 -2.161955982446670532e-01 -2.843269705772399902e-01 3.039892613887786865e-01 1.605577170848846436e-01 -1.215226501226425171e-01 -1.723182201385498047e-01 -6.010276824235916138e-02 -3.713750839233398438e-01 4.955269396305084229e-02 1.508758366107940674e-01 -3.454509750008583069e-02 -6.140147894620895386e-02 -5.085141211748123169e-02 8.806940913200378418e-02 1.789941936731338501e-01
1.274826973676681519e-01 -2.250937819480895996e-01 -2.118923515081405640e-01 1.366430148482322693e-02 -1.464007794857025146e-01 5.652967467904090881e-02 4.385568797588348389e-01 1.258149184286594391e-02 2.141425758600234985e-01 -1.134416908025741577e-01 -3.942120447754859924e-02 -2.973116040229797363e-01 1.352365314960479736e-01 -3.194367140531539917e-02 -2.567033469676971436e-02 2.239203304052352905e-01 -2.274780869483947754e-01 1.981405168771743774e-01 2.784517109394073486e-01 2.401627749204635620e-01 4.873329028487205505e-02 -5.145349353551864624e-02 -6.655685603618621826e-02 -1.379978358745574951e-01 1.007620245218276978e-02 2.120502144098281860e-01 -2.706427499651908875e-02 4.798194766044616699e-02 -1.798446327447891235e-01 1.521071325987577438e-02 -1.272990554571151733e-01 3.170121908187866211e-01
-5.633519589900970459e-02 2.587106525897979736e-01 -2.546807378530502319e-02 8.542234450578689575e-02 -2.728784084320068359e-01 -2.568409442901611328e-01 2.373223900794982910e-01 1.041134521365165710e-01 1.194996759295463562e-01 -5.142382904887199402e-02 -1.163726821541786194e-01 -3.036180436611175537e-01 1.362380236387252808e-01 -9.756774455308914185e-02 -8.792035281658172607e-02 -3.219147399067878723e-02 -1.495006680488586426e-01 1.797195822000503540e-01 2.022894173860549927e-01 5.343416705727577209e-02 -1.213838905096054077e-01 -2.217624634504318237e-01 -6.602835655212402344e-02 1.157380267977714539e-01 -2.703784406185150146e-01 1.318401843309402466e-01 -9.261728078126907349e-02 -1.715390682220458984e-01 -3.912652134895324707e-01 -1.465298384428024292e-01 -4.901651293039321899e-02 -2.632775902748107910e-01
-4.647807404398918152e-02 -2.289850115776062012e-01 -1.598044484853744507e-01 1.532128751277923584e-01 3.335402533411979675e-02 -1.830541938543319702e-01 2.019852250814437866e-01 7.938253879547119141e-02 3.568404912948608398e-02 -1.108358800411224365e-01 -2.368416935205459595e-01 5.992950499057769775e-02 -2.211350798606872559e-01 1.483811736106872559e-01 -2.370639238506555557e-03 -1.482830494642257690e-01 -2.586845159530639648e-01 2.858882844448089600e-01 -7.644499093294143677e-02 4.312107861042022705e-01 2.712483406066894531e-01 -1.735993176698684692e-01 -8.317323029041290283e-02 -1.787723451852798462e-01 5.851703137159347534e-02 3.072811663150787354e-01 -5.299925059080123901e-02 -1.481403112411499023e-01 -9.925333410501480103e-02 1.082784458994865417e-01 -1.156823262572288513e-01 8.907368779182434082e-02
1.911322921514511108e-01 1.660965234041213989e-01 1.871953159570693970e-01 -2.045947015285491943e-01 -2.033211737871170044e-01 -1.032857447862625122e-01 3.016921281814575195e-01 1.746418327093124390e-01 -5.302679538726806641e-02 -1.166666671633720398e-01 -6.662896275520324707e-02 -2.854811251163482666e-01 1.980918198823928833e-01 4.386742785573005676e-02 1.232990622520446777e-01 2.564310133457183838e-01 -1.205320935696363449e-02 -1.711315065622329712e-01 1.862128376960754395e-01 3.829923868179321289e-01 2.705678641796112061e-01 -6.458946317434310913e-02 1.287317485548555851e-03 -8.561256341636180878e-03 -1.687671802937984467e-02 -7.480916380882263184e-02 2.664679475128650665e-02 -1.477911174297332764e-01 -2.853417098522186279e-01 8.727230131626129150e-02 -2.316982746124267578e-01 -3.963170573115348816e-02
1.179511770606040955e-01 1.339213997125625610e-01 1.384569257497787476e-01 8.615665882825851440e-02 -7.653166353702545166e-02 -2.701224982738494873e-01 1.723379045724868774e-01 -3.282459452748298645e-02 -2.756043523550033569e-02 -2.554664909839630127e-01 6.496586836874485016e-03 -3.353710472583770752e-02 6.341671198606491089e-02 9.879358112812042236e-02 2.059343904256820679e-01 1.092450991272926331e-01 -8.972928673028945923e-02 -8.863049000501632690e-02 1.723352819681167603e-01 4.120261967182159424e-01 4.666586220264434814e-02 -1.342447549104690552e-01 2.421578764915466309e-01 1.132421866059303284e-01 -3.790245056152343750e-01 1.336051970720291138e-01 -5.200428515672683716e-02 -1.235681921243667603e-01 -6.000781431794166565e-02 -2.119550853967666626e-01 -2.208837568759918213e-01 3.358703255653381348e-01
2.396457940340042114e-01 5.535345058888196945e-03 -7.138901203870773315e-02 2.071963399648666382e-01 -5.082798749208450317e-02 -1.726731806993484497e-01 1.498265862464904785e-01 -3.041934072971343994e-01 -1.651445627212524414e-01 -2.268879413604736328e-01 2.510008513927459717e-01 -2.229756303131580353e-02 -7.740456610918045044e-02 2.298012189567089081e-02 2.304422436282038689e-03 3.925379216670989990e-01 1.020511537790298462e-01 -3.514614701271057129e-02 -9.378613531589508057e-02 1.540529131889343262e-01 2.018544375896453857e-01 -3.053839504718780518e-01 -2.213575541973114014e-01 1.071553025394678116e-02 -3.317377567291259766e-01 -1.263311505317687988e-01 2.429555915296077728e-02 -1.743799299001693726e-01 -1.444865316152572632e-01 1.737855970859527588e-01 -3.295615687966346741e-02 -8.833365142345428467e-02
2.281481772661209106e-01 2.184287011623382568e-01 -9.149768203496932983e-02 1.488563721068203449e-03 6.583603471517562866e-02 -2.855984568595886230e-01 2.494884096086025238e-02 3.603379800915718079e-02 -1.446356028318405151e-01 -1.351587176322937012e-01 -8.787016570568084717e-02 -3.247928917407989502e-01 1.583912968635559082e-01 -9.041553363204002380e-03 -1.514276415109634399e-01 -5.008199810981750488e-02 2.319501489400863647e-01 -9.054748713970184326e-02 -3.524439781904220581e-02 2.841510772705078125e-01 3.038856685161590576e-01 -2.143989503383636475e-01 -1.420991867780685425e-01 -2.097602039575576782e-01 -2.229647636413574219e-01 2.401117980480194092e-01 -1.710039824247360229e-01 5.368929728865623474e-02 5.557635053992271423e-02 1.827252805233001709e-01 -1.877580285072326660e-01 2.081434428691864014e-01
1.832397878170013428e-01 1.558764129877090454e-01 -1.075155436992645264e-01 -1.836136579513549805e-01 -1.256058812141418457e-01 -1.544847488403320312e-01 2.523903846740722656e-01 -3.014757335186004639e-01 -1.599617451429367065e-01 -2.342242300510406494e-01 -2.028010934591293335e-01 -2.353038787841796875e-01 1.161408945918083191e-01 9.280394762754440308e-02 -2.645037770271301270e-01 -3.858358785510063171e-02 -2.052355259656906128e-01 7.623524218797683716e-02 -1.117681488394737244e-01 1.569240689277648926e-01 1.915637031197547913e-02 3.612714633345603943e-02 -7.032333314418792725e-02 9.625056385993957520e-02 -1.749895662069320679e-01 -9.502193331718444824e-02 9.518836438655853271e-02 -3.803140223026275635e-01 -1.835588514804840088e-01 3.018331341445446014e-02 3.387240320444107056e-02 3.195145428180694580e-01
1.940816789865493774e-01 4.367167130112648010e-03 -3.763304650783538818e-02 1.280991584062576294e-01 2.865733206272125244e-01 -1.765884757041931152e-01 4.138754308223724365e-02 -3.488669395446777344e-01 1.018764376640319824e-01 -2.155048996210098267e-01 -2.758517861366271973e-02 -8.467718958854675293e-02 -1.667434722185134888e-01 1.266834698617458344e-02 -2.285510674118995667e-02 8.562431484460830688e-02 -1.646419465541839600e-01 -1.626886725425720215e-01 -1.155818998813629150e-01 3.410121500492095947e-01 1.221451386809349060e-01 -4.016040265560150146e-01 -2.158947736024856567e-01 6.851353496313095093e-02 -2.618484199047088623e-01 -2.008579671382904053e-02 1.068748533725738525e-01 -2.083119004964828491e-01 -7.345542311668395996e-02 2.369321584701538086e-01 -4.269312694668769836e-02 9.652119874954223633e-02
1.178236380219459534e-01 -2.854595184326171875e-01 -3.442680537700653076e-01 1.913906186819076538e-01 -2.405143529176712036e-01 -2.653492093086242676e-01 7.362418621778488159e-02 -2.072728611528873444e-02 -4.783624783158302307e-02 -1.616577208042144775e-01 7.843308150768280029e-02 -6.362702697515487671e-02 -8.697305619716644287e-02 2.495370060205459595e-01 6.527364253997802734e-03 5.501456931233406067e-02 -2.623532153666019440e-02 3.465865254402160645e-01 -6.400298792868852615e-03 3.158517777919769287e-01 7.722648978233337402e-02 -2.597983777523040771e-01 -6.647533178329467773e-02 -1.413243412971496582e-01 -1.093335300683975220e-01 1.690268814563751221e-01 1.554372608661651611e-01 -1.923683285713195801e-01 -1.150203272700309753e-01 2.330162823200225830e-01 1.175161302089691162e-01 -4.855123162269592285e-02
2.001914530992507935e-01 2.361866086721420288e-02 -8.415660262107849121e-02 1.234677881002426147e-01 -9.055209904909133911e-02 -1.367205232381820679e-01 6.082890182733535767e-02 -5.995197594165802002e-02 -2.496162354946136475e-01 -2.101502865552902222e-01 -2.185525596141815186e-01 -7.830100506544113159e-02 2.806575223803520203e-02 -1.152332779020071030e-02 -2.986163794994354248e-01 -2.437651343643665314e-02 -3.854333236813545227e-02 1.090505197644233704e-01 3.610538691282272339e-02 -1.751296222209930420e-01 5.663068220019340515e-02 -4.023376107215881348e-01 2.355914413928985596e-01 -2.299433201551437378e-01 -1.988830119371414185e-01 -3.865307942032814026e-02 -2.325130254030227661e-01 -2.679798007011413574e-01 -7.641354948282241821e-02 -5.111142247915267944e-02 -2.691147662699222565e-02 3.960899710655212402e-01
3.476220741868019104e-02 1.929265111684799194e-01 -1.366468220949172974e-01 8.281180262565612793e-02 -2.524846196174621582e-01 -2.407563477754592896e-01 4.738432541489601135e-02 -1.559884697198867798e-01 2.605440914630889893e-01 -5.364427343010902405e-03 -1.860441565513610840e-01 6.122740358114242554e-02 -1.148206219077110291e-01 3.850910067558288574e-02 -1.973909586668014526e-01 2.817152440547943115e-01 -2.256485074758529663e-02 -1.483150720596313477e-01 -2.271121889352798462e-01 1.697949022054672241e-01 2.109787017107009888e-01 -2.746520340442657471e-01 -1.289286166429519653e-01 -2.537939250469207764e-01 -1.442190110683441162e-01 -6.877683848142623901e-02 -1.212962791323661804e-01 -7.125117629766464233e-02 -3.457745015621185303e-01 -1.459602117538452148e-01 -1.584985107183456421e-01 1.824362725019454956e-01
3.449987769126892090e-01 1.305953711271286011e-01 -2.078532874584197998e-01 2.211255282163619995e-01 -8.399292081594467163e-02 -4.751643165946006775e-02 3.773884475231170654e-01 -1.046413853764533997e-01 2.880223393440246582e-01 -2.734413444995880127e-01 -4.420899972319602966e-02 -3.464340269565582275e-01 -1.220143139362335205e-01 3.528713062405586243e-02 -9.719642251729965210e-02 -1.517811976373195648e-02 -9.782129526138305664e-02 2.459545582532882690e-01 1.328749358654022217e-01 1.199376508593559265e-01 2.066320925951004028e-01 -1.761224120855331421e-01 -1.085728406906127930e-02 -2.562650945037603378e-03 8.914490044116973877e-02 6.563815474510192871e-02 -2.615324556827545166e-01 -9.412858635187149048e-02 -1.056730654090642929e-02 -1.101855263113975525e-01 -5.834272503852844238e-02 -1.500456631183624268e-01
2.587406039237976074e-01 1.897847801446914673e-01 -1.659329533576965332e-01 4.577392339706420898e-02 -1.083261445164680481e-01 4.828235134482383728e-02 3.232651054859161377e-01 -1.738095134496688843e-01 -1.317473314702510834e-02 7.082650810480117798e-02 1.096260035410523415e-03 -2.672477066516876221e-01 3.251326382160186768e-01 2.528198063373565674e-01 -8.044253103435039520e-03 1.566451489925384521e-01 1.635559052228927612e-01 -6.705702096223831177e-02 4.046689718961715698e-02 1.402051746845245361e-01 3.791755437850952148e-01 -1.716326475143432617e-01 1.375088542699813843e-01 7.414357271045446396e-03 7.433156669139862061e-02 7.154136151075363159e-02 -5.461855977773666382e-02 -3.332056701183319092e-01 -2.515243291854858398e-01 7.337881624698638916e-02 -9.865222871303558350e-02 -3.844972467049956322e-03
3.234964311122894287e-01 1.571179330348968506e-01 -1.412819474935531616e-01 7.488319277763366699e-02 2.898313663899898529e-02 -8.475872129201889038e-02 7.506925612688064575e-02 -5.495605245232582092e-02 -1.490688417106866837e-03 -3.615306615829467773e-01 -1.237761825323104858e-01 -6.230480596423149109e-02 -2.659153044223785400e-01 2.158779054880142212e-01 1.481976956129074097e-01 1.165208593010902405e-01 -6.743929535150527954e-02 3.053140044212341309e-01 -1.775687336921691895e-01 2.851160764694213867e-01 2.306366860866546631e-01 -6.425886601209640503e-02 -6.274222582578659058e-02 3.675491809844970703e-01 -1.421844065189361572e-01 -7.956007868051528931e-02 8.558946847915649414e-02 -2.275848835706710815e-01 -8.788463473320007324e-02 1.302142590284347534e-01 4.620388150215148926e-02 -7.895955443382263184e-02
-8.893132209777832031e-02 1.118334531784057617e-01 -8.727543801069259644e-02 8.327797055244445801e-02 -1.410060524940490723e-01 -6.090448051691055298e-02 1.019279658794403076e-01 -3.786995410919189453e-01 1.058691926300525665e-02 -1.440222561359405518e-01 1.251613944768905640e-01 -4.509141296148300171e-02 -1.555000096559524536e-01 1.614286601543426514e-01 8.822730928659439087e-02 1.124040037393569946e-01 1.377788335084915161e-01 1.079760715365409851e-01 -2.070704847574234009e-01 3.963871598243713379e-01 2.410542964935302734e-01 -3.025415241718292236e-01 -1.396499872207641602e-01 -9.132732450962066650e-02 -4.442748129367828369e-01 1.923383325338363647e-01 -4.856911487877368927e-03 1.024230495095252991e-01 -3.971527144312858582e-02 1.374194920063018799e-01 -1.236103847622871399e-02 6.927844882011413574e-02
1.061455234885215759e-01 -2.365422435104846954e-02 3.205701112747192383e-01 2.315787971019744873e-01 1.320376526564359665e-02 -3.681627288460731506e-02 2.820395231246948242e-01 -1.501785963773727417e-01 -2.527591884136199951e-01 -1.271152943372726440e-01 6.977858487516641617e-03 1.199350953102111816e-01 6.718828529119491577e-02 1.164057627320289612e-01 -2.136287391185760498e-01 1.543104648590087891e-01 -9.238644689321517944e-02 -1.603758782148361206e-01 8.316496014595031738e-02 3.656419515609741211e-01 3.216412067413330078e-01 -3.480817675590515137e-01 -2.442823648452758789e-01 1.565389521420001984e-02 -2.397015839815139771e-01 7.577805221080780029e-02 -1.030286252498626709e-01 -2.836623415350914001e-02 -4.293118789792060852e-02 -1.712860167026519775e-02 6.836710125207901001e-02 -7.300446182489395142e-02
4.250591248273849487e-02 -9.321331977844238281e-02 -2.868099510669708252e-01 1.079057157039642334e-01 -7.377251237630844116e-02 -2.909903526306152344e-01 -5.757902562618255615e-02 1.561759319156408310e-02 -1.593395620584487915e-01 -1.153875961899757385e-01 1.304129231721162796e-02 -3.222810104489326477e-02 -1.063011065125465393e-01 6.014527380466461182e-02 1.668115407228469849e-01 1.972990334033966064e-01 -1.977858096361160278e-01 2.152453213930130005e-01 -1.267083436250686646e-01 3.676811456680297852e-01 3.401757180690765381e-01 -1.799056977033615112e-01 2.339731156826019287e-01 -1.393755972385406494e-01 -3.346847593784332275e-01 -1.439747512340545654e-01 4.026263579726219177e-02 -8.230529725551605225e-02 -1.534920185804367065e-01 1.882923208177089691e-02 1.826680153608322144e-01 1.515674591064453125e-01
8.262717723846435547e-02 2.811825871467590332e-01 2.463037371635437012e-01 5.926731601357460022e-02 5.201433598995208740e-02 -2.767358124256134033e-01 4.366191625595092773e-01 1.719819754362106323e-02 1.959943026304244995e-01 -8.284176141023635864e-02 -2.488977760076522827e-01 -1.807377785444259644e-01 1.227535959333181381e-02 -3.555705025792121887e-02 -9.751535207033157349e-02 2.068582624197006226e-01 3.530899062752723694e-02 2.803364098072052002e-01 6.462028622627258301e-02 -9.344093501567840576e-02 1.570864468812942505e-01 -2.139451652765274048e-01 7.842438062652945518e-04 -1.417044103145599365e-01 -1.360608339309692383e-01 2.069522887468338013e-01 -1.466504931449890137e-01 -1.756445169448852539e-01 -1.961117833852767944e-01 1.077209487557411194e-01 -1.413278132677078247e-01 -1.381852775812149048e-01
2.231532782316207886e-01 -5.073827505111694336e-02 3.716924786567687988e-02 -2.086068391799926758e-01 8.267503231763839722e-03 2.130106277763843536e-02 7.946445792913436890e-02 -2.260610014200210571e-01 -4.516247287392616272e-02 -1.934414207935333252e-01 -7.299588620662689209e-02 -2.204975932836532593e-01 -1.259404420852661133e-01 7.295099645853042603e-02 1.161531880497932434e-01 1.673115044832229614e-01 -1.345815807580947876e-01 4.113609194755554199e-01 -4.206338897347450256e-02 1.533772498369216919e-01 1.300500929355621338e-01 -1.319184750318527222e-01 -1.446014791727066040e-01 1.052255928516387939e-02 -2.110915184020996094e-01 -5.499373003840446472e-02 -2.594852447509765625e-01 -2.065218091011047363e-01 2.985894680023193359e-02 -1.296446919441223145e-01 -4.891714751720428467e-01 7.873775810003280640e-02
2.328837662935256958e-01 2.573751211166381836e-01 1.786160618066787720e-01 1.535128150135278702e-02 4.777380079030990601e-02 -9.514746814966201782e-02 5.979548096656799316e-01 1.166314333677291870e-01 1.621202565729618073e-02 -1.895875632762908936e-01 9.560952894389629364e-03 -1.631758362054824829e-01 -1.316230446100234985e-01 7.707504928112030029e-02 1.238164380192756653e-01 9.374232590198516846e-02 -8.144460618495941162e-02 1.842936724424362183e-01 -7.776132971048355103e-02 7.446683198213577271e-02 1.972362250089645386e-01 -1.755910515785217285e-01 -1.480630319565534592e-02 -2.412492036819458008e-01 -2.524556815624237061e-01 -8.788799867033958435e-03 4.012512788176536560e-02 6.494033336639404297e-02 3.706132993102073669e-02 -1.464995294809341431e-01 -2.334017604589462280e-01 1.652072370052337646e-01
1.294383257627487183e-01 2.771203815937042236e-01 -1.074550673365592957e-01 2.681209444999694824e-01 3.224732354283332825e-02 2.717863395810127258e-02 1.122323516756296158e-02 5.131294950842857361e-02 -6.967774033546447754e-02 8.225376904010772705e-02 -1.565174162387847900e-01 8.983008563518524170e-02 1.764239929616451263e-02 2.984675578773021698e-02 -2.557875812053680420e-01 1.077642887830734253e-01 6.915093213319778442e-02 3.160493075847625732e-01 -1.885971873998641968e-01 2.945168316364288330e-01 -1.136997565627098083e-01 -4.437663555145263672e-01 -1.139506250619888306e-01 1.055701375007629395e-01 -6.684976071119308472e-02 -6.448143720626831055e-02 -1.561384648084640503e-01 -2.246187329292297363e-01 -5.262244492769241333e-02 1.669775694608688354e-01 -8.705405145883560181e-02 3.367401063442230225e-01
1.369380801916122437e-01 9.590695053339004517e-02 1.694565452635288239e-02 -1.018527746200561523e-01 -2.043826431035995483e-01 -2.971804738044738770e-01 9.696516394615173340e-02 -2.628695666790008545e-01 -1.019938364624977112e-01 -3.134438693523406982e-01 -6.437142938375473022e-02 -1.004893034696578979e-01 -1.436271369457244873e-01 3.547548949718475342e-01 3.201478393748402596e-03 1.961327046155929565e-01 -5.043434724211692810e-02 1.578859388828277588e-01 9.391929209232330322e-02 2.571393251419067383e-01 1.870488375425338745e-01 -1.920468509197235107e-01 -1.214810460805892944e-01 2.066923230886459351e-01 -2.715971171855926514e-01 1.189691573381423950e-01 1.179781854152679443e-01 1.606768220663070679e-01 2.218304015696048737e-02 -4.354596510529518127e-02 -2.656607627868652344e-01 -1.121052056550979614e-01
7.278662174940109253e-02 4.999619722366333008e-02 -2.265657782554626465e-01 1.315264105796813965e-01 1.287089288234710693e-01 -1.932890713214874268e-01 -2.764112316071987152e-02 -7.714109122753143311e-02 -5.106051918119192123e-03 -4.125351458787918091e-02 1.399129331111907959e-01 -2.605834305286407471e-01 -1.590236276388168335e-01 5.342848598957061768e-02 -1.869337633252143860e-02 1.139400377869606018e-01 -1.844405382871627808e-01 1.668188273906707764e-01 -2.044136375188827515e-01 3.151604533195495605e-01 1.887473016977310181e-01 -2.163620144128799438e-01 2.733749449253082275e-01 -1.874957047402858734e-02 -3.413603603839874268e-01 -1.994777172803878784e-01 4.077244177460670471e-02 -9.111673571169376373e-03 -2.826658487319946289e-01 1.799317300319671631e-01 2.171834856271743774e-01 2.329347282648086548e-01
-9.695713967084884644e-02 -9.752114117145538330e-02 -2.117489725351333618e-01 1.033577173948287964e-01 -2.930005490779876709e-01 -6.315734982490539551e-02 3.919195830821990967e-01 2.033268064260482788e-01 -1.245334595441818237e-01 -7.876314222812652588e-02 -1.843092590570449829e-01 -4.363463222980499268e-01 1.075654104351997375e-02 8.522350341081619263e-02 7.363048940896987915e-02 1.117159277200698853e-01 -2.757105827331542969e-01 1.293570995330810547e-01 1.543468683958053589e-01 3.200006783008575439e-01 1.107069924473762512e-01 -6.892095506191253662e-02 -1.592669785022735596e-01 -3.643916547298431396e-02 -1.209563687443733215e-01 6.264358758926391602e-02 -3.789217397570610046e-02 7.088591810315847397e-03 -3.114831633865833282e-02 -2.116059958934783936e-01 1.455047726631164551e-01 1.406923532485961914e-01
1.309544742107391357e-01 -1.302967071533203125e-01 -4.856536164879798889e-02 -1.419394277036190033e-02 -1.096702665090560913e-01 -4.734733700752258301e-02 -3.587529808282852173e-02 -3.456043452024459839e-02 9.940666705369949341e-02 -3.455020189285278320e-01 1.351710259914398193e-01 -5.290967598557472229e-02 -2.040476948022842407e-01 1.715792715549468994e-01 -2.421880662441253662e-01 2.190108299255371094e-01 -3.785542249679565430e-01 1.961394548416137695e-01 -1.433782279491424561e-02 1.995208263397216797e-01 -9.328784048557281494e-02 -2.599683105945587158e-01 2.901272177696228027e-01 4.565762821584939957e-03 -2.491565793752670288e-01 1.950732432305812836e-02 -2.042548507452011108e-01 -1.859860122203826904e-01 -1.537936478853225708e-01 1.623903214931488037e-01 -1.973551511764526367e-01 -9.236797690391540527e-02
2.922992408275604248e-01 2.592808604240417480e-01 2.502006106078624725e-02 -2.138848304748535156e-01 -1.735409796237945557e-01 -1.651581823825836182e-01 1.230433583259582520e-01 7.651654072105884552e-03 -1.916328519582748413e-01 -3.457876741886138916e-01 1.001577242277562618e-03 -2.281617745757102966e-02 2.528648078441619873e-01 -4.758519306778907776e-02 -3.528697416186332703e-02 1.026355102658271790e-01 -2.040266245603561401e-01 9.367743134498596191e-02 1.669206172227859497e-01 2.465973496437072754e-01 1.448068115860223770e-02 -2.224878221750259399e-01 -7.518433779478073120e-02 1.106640174984931946e-01 -3.717962801456451416e-01 1.467482298612594604e-01 7.110391557216644287e-02 -4.273455590009689331e-02 3.648899123072624207e-02 -6.124726682901382446e-02 -1.377073824405670166e-01 3.101477026939392090e-01
4.445318132638931274e-02 2.462258487939834595e-01 6.346163153648376465e-02 1.277489066123962402e-01 -1.563391685485839844e-01 6.459887325763702393e-02 4.851270020008087158e-01 3.233793377876281738e-02 -2.917078137397766113e-02 8.019522577524185181e-02 -2.609235607087612152e-02 -2.530845701694488525e-01 -3.719178438186645508e-01 2.310041040182113647e-01 -5.682174488902091980e-02 -2.369188703596591949e-02 -1.877272427082061768e-01 1.493501812219619751e-01 -1.702687740325927734e-01 -3.132553072646260262e-03 1.880764812231063843e-01 -7.020119577646255493e-02 2.391967326402664185e-01 -4.989486932754516602e-02 -1.410743147134780884e-01 8.841127157211303711e-02 -1.491995751857757568e-01 -2.702209400013089180e-03 -1.443964391946792603e-01 1.005750373005867004e-01 -1.968266069889068604e-01 2.798277735710144043e-01
-5.697624757885932922e-02 4.002707451581954956e-02 -1.595782861113548279e-02 7.079486735165119171e-03 -3.185968697071075439e-01 -3.770092129707336426e-01 2.903684973716735840e-01 -8.207980543375015259e-02 2.234228104352951050e-01 -3.474939614534378052e-02 -1.879466325044631958e-01 8.831941336393356323e-02 1.293470803648233414e-02 -4.753272980451583862e-02 1.466067228466272354e-02 2.227326184511184692e-01 -1.791358143091201782e-01 -1.533044874668121338e-01 -1.736562252044677734e-01 3.340215384960174561e-01 -1.336428150534629822e-02 -2.134006917476654053e-01 -1.551793217658996582e-01 -4.392745718359947205e-02 -1.916191279888153076e-01 -3.006907179951667786e-02 -1.676473468542098999e-01 5.651136860251426697e-02 -3.146327137947082520e-01 4.157538339495658875e-02 -9.150670468807220459e-02 2.580513656139373779e-01
3.183237910270690918e-01 1.979940831661224365e-01 -4.858518391847610474e-02 -3.450322523713111877e-02 4.753255844116210938e-02 4.771504551172256470e-02 8.975140750408172607e-02 -1.331443786621093750e-01 -1.215333864092826843e-01 -1.753846108913421631e-01 -9.346529096364974976e-02 -1.413289457559585571e-01 1.540095508098602295e-01 1.450812965631484985e-01 -3.376921117305755615e-01 1.950515210628509521e-01 -1.633838564157485962e-01 2.486394643783569336e-01 -1.552420258522033691e-01 2.451675683259963989e-01 -2.673355303704738617e-02 3.495971858501434326e-02 -7.772496342658996582e-02 -4.299410060048103333e-02 -2.242187410593032837e-01 1.290710922330617905e-02 1.648542881011962891e-01 -2.676063179969787598e-01 -1.762892901897430420e-01 -1.821799278259277344e-01 9.871585294604301453e-03 3.979509174823760986e-01
-8.374550193548202515e-02 2.840629220008850098e-01 2.557467110455036163e-02 -2.884629648178815842e-03 5.421439930796623230e-02 -2.189215570688247681e-01 3.208707869052886963e-01 2.868817932903766632e-02 7.114125788211822510e-02 -2.009531855583190918e-01 -4.126165211200714111e-01 -2.425471395254135132e-01 3.006645292043685913e-02 1.498104184865951538e-01 -3.025212883949279785e-01 7.151038944721221924e-02 -2.676890604197978973e-02 3.417103886604309082e-01 5.185614153742790222e-02 7.473090291023254395e-02 -6.141137704253196716e-02 -1.994889229536056519e-01 3.468273952603340149e-02 -1.867759674787521362e-01 -1.412175595760345459e-01 1.592821255326271057e-02 -9.636098146438598633e-02 -3.429153859615325928e-01 -7.988588511943817139e-02 -6.101456470787525177e-03 -5.188691988587379456e-02 -2.975802123546600342e-02
1.259962022304534912e-01 -1.049863770604133606e-01 -2.826331555843353271e-01 -8.102784864604473114e-03 7.142967078834772110e-03 -2.460289150476455688e-01 2.523819804191589355e-01 1.728348731994628906e-01 2.618755102157592773e-01 -2.686123847961425781e-01 -2.296370416879653931e-01 -2.711795568466186523e-01 -2.321881502866744995e-01 1.230604127049446106e-01 -1.010729596018791199e-01 -1.152524631470441818e-02 -1.522746682167053223e-01 3.186233639717102051e-01 -8.475045859813690186e-02 3.217530846595764160e-01 -4.512711986899375916e-02 -7.329282909631729126e-02 8.144867420196533203e-02 2.130780816078186035e-01 -4.395294934511184692e-02 -3.427108004689216614e-02 -1.141100153326988220e-01 -3.539903834462165833e-02 -9.708236902952194214e-02 -4.475190490484237671e-02 -2.572724223136901855e-01 5.235613882541656494e-02
3.353534042835235596e-01 3.117847442626953125e-02 -1.465629935264587402e-01 6.304846704006195068e-02 -1.995438784360885620e-01 8.375305682420730591e-02 3.518837988376617432e-01 -2.283975668251514435e-02 -1.109041199088096619e-01 -9.277635067701339722e-02 -2.018952816724777222e-01 -2.934828996658325195e-01 -4.154321923851966858e-02 5.775132402777671814e-02 -6.981065869331359863e-02 -1.391615867614746094e-01 -8.844234049320220947e-03 1.600417643785476685e-01 1.928242743015289307e-01 2.905219793319702148e-01 2.064639478921890259e-01 -3.576691150665283203e-01 1.914435415528714657e-03 -5.081226304173469543e-02 1.464875638484954834e-01 1.966902166604995728e-01 -1.263010874390602112e-02 2.228659018874168396e-02 -5.964094772934913635e-02 -3.058415092527866364e-02 -2.527373433113098145e-01 2.514876723289489746e-01
2.414679974317550659e-01 -2.824935130774974823e-02 5.604920536279678345e-02 -3.858634084463119507e-02 -1.056964918971061707e-01 -2.947407066822052002e-01 2.457256168127059937e-01 -2.392630577087402344e-01 1.086657308042049408e-02 4.921940714120864868e-02 7.445631176233291626e-02 4.622140526771545410e-02 -9.698013216257095337e-02 1.277657449245452881e-01 1.675420254468917847e-02 -5.313507746905088425e-03 3.342748060822486877e-02 -1.530327498912811279e-01 -2.336532324552536011e-01 9.639623761177062988e-02 3.368728756904602051e-01 -5.223045349121093750e-01 -1.053416952490806580e-01 3.175389766693115234e-02 -3.135501146316528320e-01 -1.337643414735794067e-01 -2.097703516483306885e-02 -1.767635643482208252e-01 2.922381972894072533e-03 1.948210150003433228e-01 -2.830889821052551270e-02 -1.042304337024688721e-01
1.734965890645980835e-01 7.934331148862838745e-02 1.477099359035491943e-01 2.145096957683563232e-01 2.983537502586841583e-02 -2.399010397493839264e-02 2.914393246173858643e-01 -2.304143160581588745e-01 -1.708450317382812500e-01 -2.198291718959808350e-01 4.949674010276794434e-02 -3.231612220406532288e-02 -3.317656461149454117e-03 1.179742813110351562e-01 4.125967621803283691e-02 2.178915739059448242e-01 1.450673788785934448e-01 -1.246535480022430420e-01 -1.561823189258575439e-01 2.937997579574584961e-01 1.928133368492126465e-01 -4.192084372043609619e-01 -2.231223136186599731e-01 -1.593272387981414795e-02 -3.664938211441040039e-01 1.026024073362350464e-01 -1.205935254693031311e-01 5.366958677768707275e-02 -1.225173547863960266e-01 1.514326781034469604e-01 -2.615356119349598885e-03 -4.124026373028755188e-02
2.272507250308990479e-01 1.782409101724624634e-01 -2.652115821838378906e-01 -5.274879932403564453e-02 -2.355860769748687744e-01 1.107129082083702087e-02 -7.194444537162780762e-02 1.181704029440879822e-01 7.195971906185150146e-02 -1.954563558101654053e-01 1.460617929697036743e-01 3.135550534352660179e-03 1.093563362956047058e-01 1.723871678113937378e-01 -4.339001700282096863e-02 7.056148350238800049e-02 1.548407971858978271e-01 1.810235530138015747e-01 1.042340323328971863e-02 4.099767208099365234e-01 2.028064280748367310e-01 -2.490342408418655396e-01 -2.072576880455017090e-01 -8.022173307836055756e-03 -2.575851678848266602e-01 -1.661150008440017700e-01 2.916217967867851257e-02 -1.894073188304901123e-01 -1.562802121043205261e-02 -1.135670766234397888e-01 1.047862768173217773e-01 3.599248230457305908e-01
2.769201397895812988e-01 2.294249236583709717e-01 -1.737920641899108887e-01 8.318760246038436890e-02 -2.658801674842834473e-01 -1.060837600380182266e-02 5.040683224797248840e-02 -3.401939570903778076e-01 -6.048498675227165222e-03 -9.294876456260681152e-02 1.527348309755325317e-01 -4.191976785659790039e-01 -3.958266600966453552e-02 -5.828363075852394104e-02 2.961167134344577789e-02 2.705787718296051025e-01 -1.291662901639938354e-01 -5.916300788521766663e-02 4.974177479743957520e-02 6.877735257148742676e-02 2.978402674198150635e-01 -1.635343730449676514e-01 1.164715066552162170e-01 5.927077680826187134e-02 4.485013335943222046e-02 2.491847872734069824e-01 -9.006223641335964203e-03 -2.328609377145767212e-01 -1.128856018185615540e-01 -8.886554092168807983e-02 -2.418979704380035400e-01 -1.446878258138895035e-02
4.375204741954803467e-01 1.313223131000995636e-02 -2.366746403276920319e-02 4.919248446822166443e-02 -3.338135480880737305e-01 4.670373722910881042e-02 4.601771384477615356e-02 1.880674511194229126e-01 -2.146511711180210114e-02 -9.420535713434219360e-02 9.559216909110546112e-03 5.356105789542198181e-02 4.883390292525291443e-02 1.886437386274337769e-01 -2.154062390327453613e-01 1.367971003055572510e-01 -2.592661380767822266e-01 1.848286986351013184e-01 1.382444351911544800e-01 1.239874064922332764e-01 2.503608167171478271e-01 -2.482960522174835205e-01 -9.207474440336227417e-02 -4.027319699525833130e-02 -3.077325224876403809e-01 -5.060769245028495789e-02 -3.553503751754760742e-02 2.953900098800659180e-01 1.345973182469606400e-02 3.885270562022924423e-03 -2.629265785217285156e-01 1.163713261485099792e-01
2.612379193305969238e-01 2.129563093185424805e-01 -6.150753051042556763e-02 2.465930432081222534e-01 9.014988690614700317e-02 -3.432721793651580811e-01 3.545444905757904053e-01 -1.103134602308273315e-01 -2.105026505887508392e-02 -1.802561432123184204e-02 1.184664964675903320e-01 5.502559617161750793e-02 -2.747328579425811768e-01 -1.249132081866264343e-01 1.022439822554588318e-01 -3.263796120882034302e-02 -7.304431404918432236e-03 5.424103140830993652e-02 1.520169228315353394e-01 1.153441444039344788e-01 2.106190472841262817e-01 -3.529526889324188232e-01 -1.445308625698089600e-01 1.593677885830402374e-02 -2.095330059528350830e-01 1.842918433248996735e-02 1.686757504940032959e-01 -1.326573193073272705e-01 -1.893242076039314270e-02 -4.219872131943702698e-02 6.690870225429534912e-02 3.333941996097564697e-01
3.069892823696136475e-01 6.340157240629196167e-02 3.250836860388517380e-03 2.027915120124816895e-01 4.848942160606384277e-02 -6.022677570581436157e-02 2.546693980693817139e-01 -6.016412377357482910e-02 3.439927399158477783e-01 -3.349937498569488525e-01 -1.659320592880249023e-01 -2.133869528770446777e-01 -1.214207857847213745e-01 6.024116650223731995e-03 2.030980437994003296e-01 1.896575242280960083e-01 -6.965101510286331177e-02 1.806062161922454834e-01 -1.185693219304084778e-01 1.378268748521804810e-01 2.194549143314361572e-01 -1.757523268461227417e-01 6.367056816816329956e-02 -1.120854914188385010e-01 -1.183428540825843811e-01 -9.692615270614624023e-02 -2.591538429260253906e-01 -1.476420611143112183e-01 -1.292317807674407959e-01 -1.392200142145156860e-01 -1.755262762308120728e-01 -2.123405933380126953e-01
3.133352696895599365e-01 9.299590252339839935e-03 2.228134870529174805e-01 1.196803599596023560e-01 -1.662254035472869873e-01 -3.384793102741241455e-01 2.422218024730682373e-01 -1.638391911983489990e-01 1.197177544236183167e-02 -3.195290267467498779e-01 1.265830546617507935e-01 -2.302978187799453735e-01 -2.406653016805648804e-01 -2.457454949617385864e-01 -1.471441797912120819e-02 2.378411591053009033e-01 -1.078408434987068176e-01 1.281171757727861404e-02 -4.972442984580993652e-02 1.102316007018089294e-01 2.815460860729217529e-01 -1.350507587194442749e-01 1.647761166095733643e-01 -1.190434545278549194e-01 -1.399676222354173660e-02 1.420494467020034790e-01 -1.153229624032974243e-01 -6.604102253913879395e-02 -1.567692905664443970e-01 -1.351170521229505539e-02 7.221593707799911499e-02 -1.743489056825637817e-01
1.224038824439048767e-01 -9.780668653547763824e-03 -4.794952645897865295e-02 2.032891958951950073e-01 3.223882988095283508e-02 -3.302731737494468689e-02 3.993026018142700195e-01 -1.782327741384506226e-01 2.460429668426513672e-01 -2.766143679618835449e-01 1.375359389930963516e-02 -3.277863562107086182e-02 2.819358743727207184e-02 5.430440232157707214e-02 3.296283259987831116e-02 3.517065644264221191e-01 -9.672681242227554321e-02 2.023597359657287598e-01 5.292068794369697571e-02 8.331163972616195679e-02 1.952592283487319946e-01 -4.729717373847961426e-01 6.100438907742500305e-02 -1.905716508626937866e-01 -3.813440725207328796e-02 1.014735698699951172e-01 -8.957901597023010254e-02 -3.800845146179199219e-02 -2.339923828840255737e-01 -2.727058902382850647e-02 7.968623936176300049e-02 -1.900838911533355713e-01
5.345922335982322693e-02 1.925700902938842773e-01 -1.676005125045776367e-01 2.443464994430541992e-01 -3.313756734132766724e-02 -6.143793463706970215e-02 -2.131503261625766754e-02 -3.026417270302772522e-02 9.074879437685012817e-02 -9.463785588741302490e-02 -1.920841634273529053e-01 -4.110890626907348633e-02 2.202956080436706543e-01 1.854415088891983032e-01 -7.458514720201492310e-02 3.248379826545715332e-01 1.672549545764923096e-01 7.396231591701507568e-02 6.480586598627269268e-04 1.620973944664001465e-01 3.294452726840972900e-01 -2.727206945419311523e-01 -1.374134421348571777e-01 -3.770551681518554688e-01 -3.220203891396522522e-02 9.464844316244125366e-02 -1.743250787258148193e-01 -1.045030802488327026e-01 -2.690598964691162109e-01 -1.109452620148658752e-01 -2.586403787136077881e-01 9.825861454010009766e-02
1.539790257811546326e-02 4.043169319629669189e-02 1.323556434363126755e-02 2.338380217552185059e-01 8.766403049230575562e-02 -1.825037598609924316e-01 3.827171027660369873e-02 -3.311112523078918457e-01 1.837632954120635986e-01 -1.554893851280212402e-01 1.639751493930816650e-01 -1.994124352931976318e-01 -4.604265093803405762e-02 3.740004450082778931e-02 -2.712864577770233154e-01 3.149920701980590820e-01 -1.912935078144073486e-01 -1.186280027031898499e-01 4.756924137473106384e-02 8.404144644737243652e-02 1.633614152669906616e-01 -1.844938695430755615e-01 -1.400471627712249756e-01 8.768180757761001587e-02 -1.977077871561050415e-01 -1.669300198554992676e-01 -8.461032062768936157e-02 -1.963494867086410522e-01 -2.938377261161804199e-01 2.537262439727783203e-01 -1.861466467380523682e-01 2.102256864309310913e-01
4.216634035110473633e-01 1.553779989480972290e-01 -1.452584862709045410e-01 6.663756817579269409e-02 1.093451827764511108e-01 -1.496177762746810913e-01 3.832579255104064941e-01 -3.488716110587120056e-02 1.469116508960723877e-01 -6.700297445058822632e-02 1.033410057425498962e-01 -3.833033740520477295e-01 1.648402065038681030e-01 1.763153374195098877e-01 -1.658786982297897339e-01 3.030517511069774628e-02 7.698882371187210083e-02 9.433148801326751709e-02 8.051765151321887970e-03 2.281858772039413452e-01 2.801568806171417236e-01 -1.868229061365127563e-01 -2.270966619253158569e-01 -8.543612062931060791e-02 9.024131298065185547e-02 -7.026176899671554565e-02 -6.066313385963439941e-02 7.152212411165237427e-02 1.247481033205986023e-01 8.692225068807601929e-02 1.040160581469535828e-01 1.570669263601303101e-01
1.345881223678588867e-01 1.310004889965057373e-01 2.330843545496463776e-02 6.156733259558677673e-02 -6.753108650445938110e-02 -2.549855709075927734e-01 3.690654337406158447e-01 -2.652394175529479980e-01 2.288243621587753296e-01 -4.224446415901184082e-01 -8.726483583450317383e-02 -7.573191076517105103e-02 -8.457485586404800415e-02 -3.254491463303565979e-02 -1.127983704209327698e-01 5.224343389272689819e-02 -5.833801627159118652e-02 1.712991595268249512e-01 4.097863659262657166e-02 1.283221542835235596e-01 6.934574246406555176e-02 -3.107779026031494141e-01 1.148506402969360352e-01 -2.252269834280014038e-01 -1.127510741353034973e-01 -2.096697092056274414e-01 -2.792082726955413818e-01 -8.596015721559524536e-02 -1.493592709302902222e-01 -5.644864588975906372e-02 1.289491653442382812e-01 -1.267713159322738647e-01
2.686930000782012939e-01 3.466474637389183044e-02 -8.449880033731460571e-02 -4.865883290767669678e-02 -2.722825389355421066e-03 -4.478748738765716553e-01 -1.085871383547782898e-01 4.847904667258262634e-02 8.214217424392700195e-02 -1.115331947803497314e-01 -1.833518594503402710e-01 -2.308019250631332397e-01 -2.712201476097106934e-01 -1.798581033945083618e-01 -1.515879780054092407e-01 -3.613508492708206177e-02 6.864910572767257690e-02 8.957168459892272949e-02 -5.060876905918121338e-02 2.896116375923156738e-01 6.941992789506912231e-02 2.122538909316062927e-02 -2.505621314048767090e-02 -1.736853271722793579e-01 -3.910828530788421631e-01 -3.178057959303259850e-03 -4.051996171474456787e-01 -7.972293347120285034e-02 -8.413977921009063721e-03 3.256376367062330246e-03 2.108088135719299316e-02 8.261600881814956665e-02
7.949067652225494385e-02 2.774035930633544922e-01 2.404884807765483856e-02 -1.411231160163879395e-01 -1.761584579944610596e-01 -3.145073950290679932e-01 8.754234760999679565e-02 1.041029393672943115e-01 6.300595402717590332e-02 -2.363697588443756104e-01 1.018075793981552124e-01 -3.794491291046142578e-02 1.880593448877334595e-01 6.959389150142669678e-02 -1.841364949941635132e-01 1.143251210451126099e-01 1.950939148664474487e-01 -1.953247040510177612e-01 -1.472265869379043579e-01 3.559030890464782715e-01 3.305181264877319336e-01 -1.839275658130645752e-01 -1.496213376522064209e-01 -1.584261655807495117e-01 1.337843853980302811e-02 1.860385537147521973e-01 -1.138448193669319153e-01 -1.294791996479034424e-01 2.649867720901966095e-02 -5.091680213809013367e-04 -2.789073884487152100e-01 1.756010055541992188e-01
2.965642809867858887e-01 8.609069883823394775e-02 8.423432707786560059e-02 1.167683973908424377e-01 2.019637972116470337e-01 -1.311720162630081177e-02 3.433251380920410156e-01 1.162571907043457031e-01 9.239744395017623901e-02 -6.171142682433128357e-02 -1.845814734697341919e-01 -5.806336179375648499e-02 -1.167313531041145325e-01 -2.283590137958526611e-01 -3.649438149295747280e-04 8.101191371679306030e-02 -9.278304874897003174e-02 1.140989512205123901e-01 4.411106184124946594e-02 3.301015198230743408e-01 3.072361052036285400e-01 -2.233949750661849976e-01 1.158342435956001282e-01 2.116275392472743988e-02 -1.703218668699264526e-01 7.084792852401733398e-02 8.942230790853500366e-02 -9.842038154602050781e-02 -2.236847132444381714e-01 -1.667281985282897949e-01 -2.857754230499267578e-01 -2.958322465419769287e-01
2.376791685819625854e-01 1.195695921778678894e-01 1.426388189429417253e-04 2.331160157918930054e-01 1.694253534078598022e-01 5.449554696679115295e-02 -1.333190351724624634e-01 9.266295284032821655e-02 4.702487587928771973e-02 -1.693970412015914917e-01 -3.074716031551361084e-01 -1.706143766641616821e-01 -2.010691314935684204e-01 -1.753691583871841431e-01 8.701359853148460388e-03 2.184945046901702881e-01 -2.550520002841949463e-01 1.310502737760543823e-01 -7.490876317024230957e-02 1.267176717519760132e-01 2.730515897274017334e-01 -1.559375971555709839e-01 -2.135825902223587036e-01 -3.867839276790618896e-02 -7.773784548044204712e-02 -2.271220088005065918e-03 -3.852140605449676514e-01 -3.120154738426208496e-01 -5.183291435241699219e-02 1.419747322797775269e-01 8.534661680459976196e-02 1.071399077773094177e-01
1.803193390369415283e-01 1.928108185529708862e-01 -6.018600612878799438e-02 2.042585164308547974e-01 -9.626138210296630859e-02 -2.323464006185531616e-01 2.055881023406982422e-01 -1.598767489194869995e-01 -9.367021173238754272e-02 -4.881094396114349365e-01 -9.776047617197036743e-02 -4.525190591812133789e-01 1.259681135416030884e-01 2.118021063506603241e-02 -4.567025974392890930e-02 9.078699350357055664e-02 -4.616348072886466980e-02 -1.869094073772430420e-01 1.468669027090072632e-01 1.255457252264022827e-01 1.699144393205642700e-01 -3.324512764811515808e-02 -1.325098276138305664e-01 -3.991161286830902100e-02 -6.574189662933349609e-02 -1.006029099225997925e-01 8.255538344383239746e-02 1.880390942096710205e-02 -1.777718961238861084e-01 2.494200468063354492e-01 -1.327408701181411743e-01 -9.651844948530197144e-02
-1.000765245407819748e-02 -3.279076889157295227e-02 -1.351002454757690430e-01 2.061323076486587524e-01 1.669018268585205078e-01 -4.033001512289047241e-02 2.996211946010589600e-01 6.726400554180145264e-02 -1.092179343104362488e-01 -2.807212173938751221e-01 -1.351464390754699707e-01 6.350594013929367065e-02 -1.949302852153778076e-01 8.713536709547042847e-02 -1.788930743932723999e-01 -1.633302271366119385e-01 -2.185203582048416138e-01 3.430306911468505859e-01 1.888635307550430298e-01 4.110355377197265625e-01 2.424618750810623169e-01 -1.180747821927070618e-01 6.910590827465057373e-02 -2.049857527017593384e-01 -5.029169470071792603e-02 1.940737366676330566e-01 -1.345663517713546753e-01 8.060799911618232727e-03 -9.929600358009338379e-02 -1.645267158746719360e-01 8.495379984378814697e-02 7.016835361719131470e-02
2.074308395385742188e-01 2.134250104427337646e-01 -3.559998422861099243e-02 -1.360191553831100464e-01 -1.217455714941024780e-01 -1.540583670139312744e-01 2.010491788387298584e-01 -2.772757709026336670e-01 -2.371459454298019409e-01 -2.111585140228271484e-01 -1.932026743888854980e-01 -1.892265826463699341e-01 -2.899069339036941528e-02 5.777093116194009781e-03 -2.199400961399078369e-01 -1.530780829489231110e-02 -1.305164545774459839e-01 5.176478996872901917e-02 -4.963051527738571167e-02 2.252613604068756104e-01 6.495705991983413696e-02 5.686197895556688309e-03 -1.917930990457534790e-01 -7.932185195386409760e-03 -1.091380864381790161e-01 2.964668907225131989e-02 2.368858158588409424e-01 -3.510476648807525635e-01 -2.310553640127182007e-01 -1.174968387931585312e-02 7.508370280265808105e-02 3.834478259086608887e-01
8.478151261806488037e-02 1.530110687017440796e-01 -1.163010150194168091e-01 1.353765130043029785e-01 -3.316260576248168945e-01 -2.168887555599212646e-01 1.341561526060104370e-01 -2.034140229225158691e-01 2.626658976078033447e-01 -1.098884716629981995e-01 -2.058334946632385254e-01 3.905535489320755005e-02 -5.039392039179801941e-03 -4.591686651110649109e-02 -1.512739807367324829e-01 2.495201230049133301e-01 -1.369287520647048950e-01 -1.812369525432586670e-01 -2.009411454200744629e-01 2.060384899377822876e-01 1.808248460292816162e-01 -2.136415988206863403e-01 -1.171181797981262207e-01 -3.252620398998260498e-01 -1.623646169900894165e-01 -3.530776873230934143e-02 -9.339267015457153320e-02 1.428204239346086979e-03 -3.413831591606140137e-01 -1.113140061497688293e-01 -1.041715368628501892e-01 2.279660850763320923e-02
3.057399988174438477e-01 -4.828454181551933289e-02 -3.304652869701385498e-02 -3.960498794913291931e-02 -5.211459472775459290e-03 -2.413014918565750122e-01 1.689003705978393555e-01 -2.180295884609222412e-01 -2.284337999299168587e-03 -1.055312305688858032e-01 4.790384694933891296e-02 -9.763097018003463745e-02 -1.688282489776611328e-01 -7.451916486024856567e-02 2.716546691954135895e-02 1.406598985195159912e-01 3.064633905887603760e-02 6.318867951631546021e-02 -2.459891736507415771e-01 2.086064517498016357e-01 2.517352998256683350e-01 -3.501890599727630615e-01 -2.331891059875488281e-01 4.770891275256872177e-03 -4.295282363891601562e-01 -9.954176098108291626e-02 1.417833417654037476e-01 -2.251951992511749268e-01 6.820975244045257568e-02 1.682084947824478149e-01 -4.180580750107765198e-02 -2.009732872247695923e-01
-1.010593175888061523e-01 6.180228665471076965e-02 -1.596089452505111694e-01 1.716218143701553345e-01 2.134936004877090454e-01 -5.351146310567855835e-02 2.546033263206481934e-01 2.708161249756813049e-02 -1.766491532325744629e-01 -2.957667708396911621e-01 -1.533607989549636841e-01 6.186277791857719421e-02 1.563432440161705017e-02 2.995523624122142792e-02 -8.014155179262161255e-02 6.642322055995464325e-03 -2.861581146717071533e-01 3.160833120346069336e-01 -6.756476312875747681e-02 4.988206028938293457e-01 2.128328979015350342e-01 -4.896614700555801392e-02 1.776258647441864014e-01 -1.309511065483093262e-01 -2.099372446537017822e-01 1.012159213423728943e-01 7.554999087005853653e-03 -1.335712969303131104e-01 -1.452828049659729004e-01 1.203838512301445007e-01 1.391838937997817993e-01 -6.809011101722717285e-02
2.162832766771316528e-01 3.110223263502120972e-02 -8.836443722248077393e-02 -2.568151056766510010e-01 -9.433056414127349854e-02 -3.917897343635559082e-01 -9.781728684902191162e-02 2.239525467157363892e-01 2.202606350183486938e-01 -2.134985923767089844e-01 -4.863180965185165405e-02 -3.144701570272445679e-02 -4.929978027939796448e-02 -2.556165158748626709e-01 -2.295132726430892944e-01 6.468131672590970993e-03 -1.907890141010284424e-01 2.293290495872497559e-01 7.620710879564285278e-03 3.275100290775299072e-01 2.647524476051330566e-01 -1.100534126162528992e-01 1.309492141008377075e-01 -3.147822618484497070e-02 -1.920544356107711792e-01 -1.095821857452392578e-01 -1.949832737445831299e-01 -1.542444676160812378e-01 4.813758656382560730e-02 -1.044128164649009705e-01 1.336133331060409546e-01 7.667224854230880737e-04
1.927203834056854248e-01 -1.648962497711181641e-01 -2.352372407913208008e-01 -4.583286121487617493e-02 -2.851649224758148193e-01 -4.571065306663513184e-02 3.232561349868774414e-01 -8.122971653938293457e-02 -2.308722585439682007e-02 -1.323112994432449341e-01 -2.479142397642135620e-01 -1.988895237445831299e-01 -1.444717943668365479e-01 -5.864594876766204834e-02 -1.042192727327346802e-01 1.739786416292190552e-01 -1.869332641363143921e-01 1.813648194074630737e-01 1.274114660918712616e-02 1.936574578285217285e-01 -9.880906343460083008e-02 -1.813026666641235352e-01 -1.873570382595062256e-01 -3.304220736026763916e-01 1.731888204813003540e-01 -8.236758410930633545e-02 -1.462258845567703247e-01 1.127607598900794983e-01 -2.663941085338592529e-01 -1.667079888284206390e-02 -1.240852177143096924e-01 2.220255434513092041e-01
3.609789609909057617e-01 -7.905378937721252441e-02 -8.087917231023311615e-03 2.457606978714466095e-02 1.440342664718627930e-01 -2.016037851572036743e-01 2.848779857158660889e-01 -1.940849609673023224e-02 2.178561240434646606e-01 -2.196427732706069946e-01 -3.543121814727783203e-01 -2.919547259807586670e-01 -3.128974437713623047e-01 1.298191845417022705e-01 2.480625919997692108e-02 4.769938811659812927e-02 -6.840612739324569702e-02 1.555275171995162964e-01 -1.376804895699024200e-02 1.987080872058868408e-01 -2.049044519662857056e-02 -8.790700882673263550e-02 -9.568086266517639160e-02 -2.408201396465301514e-01 -2.174914181232452393e-01 -5.795053765177726746e-02 -4.155646637082099915e-02 -4.159639775753021240e-02 1.810246706008911133e-02 -2.273094654083251953e-01 -1.974242776632308960e-01 8.243100345134735107e-02
5.990831181406974792e-02 1.592112034559249878e-01 -5.242818593978881836e-02 -2.688353694975376129e-02 -5.232544243335723877e-02 -3.360172808170318604e-01 1.578207463026046753e-01 -2.812464833259582520e-01 -1.103076338768005371e-02 -1.607409864664077759e-01 -8.503838628530502319e-02 2.851434238255023956e-02 -7.675038278102874756e-02 -1.017556115984916687e-01 -6.675999611616134644e-02 2.001396417617797852e-01 2.223697006702423096e-01 -6.109219044446945190e-02 -2.482038289308547974e-01 3.473649919033050537e-01 3.461711108684539795e-01 -2.831960022449493408e-01 -3.085049092769622803e-01 -1.172652393579483032e-01 -1.012534350156784058e-01 -2.308093160390853882e-01 1.543425489217042923e-02 -9.371010214090347290e-02 3.945157304406166077e-02 1.860852390527725220e-01 3.859520889818668365e-03 -4.935210105031728745e-03
-2.068051323294639587e-02 2.046357542276382446e-01 -1.359477639198303223e-01 2.000269666314125061e-02 1.084413472563028336e-02 -1.684923470020294189e-01 3.200737535953521729e-01 2.065631449222564697e-01 -2.522378228604793549e-02 -1.676635891199111938e-01 -2.219231426715850830e-01 -3.566364347934722900e-01 5.550107732415199280e-02 -1.075947284698486328e-01 -3.200998008251190186e-01 3.381631523370742798e-02 -7.023558020591735840e-02 1.973082423210144043e-01 9.530908614397048950e-02 9.038717299699783325e-02 -7.915378361940383911e-02 -9.360373020172119141e-02 2.915590815246105194e-02 1.001418381929397583e-01 -1.921022385358810425e-01 1.644448339939117432e-01 -1.962532401084899902e-01 -3.871813714504241943e-01 -2.230891436338424683e-01 -1.079036220908164978e-01 -3.316676244139671326e-02 -1.995894312858581543e-01
7.900379598140716553e-02 1.722706109285354614e-01 9.289012104272842407e-02 2.348461747169494629e-02 -1.881254762411117554e-01 -2.216086387634277344e-01 3.587685525417327881e-01 -3.892014548182487488e-02 -5.158862844109535217e-02 -2.843243777751922607e-01 4.510782659053802490e-02 -2.455420345067977905e-01 -1.949922740459442139e-01 -5.236547812819480896e-02 -2.239828854799270630e-01 8.208195120096206665e-02 -6.470165401697158813e-02 -8.501967787742614746e-02 -5.504161491990089417e-02 2.470242381095886230e-01 2.653638422489166260e-01 6.610388308763504028e-02 -5.279303714632987976e-02 5.683774501085281372e-02 3.235357999801635742e-02 1.228898391127586365e-01 7.086066156625747681e-02 -3.908714354038238525e-01 -1.003493443131446838e-01 3.517790436744689941e-01 -1.758428514003753662e-01 4.138265550136566162e-02
2.517672479152679443e-01 1.947142183780670166e-01 5.355586484074592590e-02 1.130495034158229828e-02 -7.639215886592864990e-02 -1.424939334392547607e-01 4.733937680721282959e-01 -1.141993105411529541e-01 3.058815896511077881e-01 -1.919808089733123779e-01 5.767337232828140259e-02 -1.533174961805343628e-01 -1.935932338237762451e-01 -9.731903672218322754e-02 6.992363184690475464e-02 3.385859727859497070e-01 -1.146152988076210022e-02 4.695158079266548157e-02 6.515821069478988647e-02 1.818930730223655701e-02 2.399952560663223267e-01 -2.522740364074707031e-01 -7.274794578552246094e-02 -1.798027753829956055e-01 -7.541426271200180054e-02 9.270648658275604248e-02 -1.283820420503616333e-01 -1.345358043909072876e-01 -2.249586731195449829e-01 -1.029681637883186340e-01 -1.702703535556793213e-02 -1.804231852293014526e-01
1.488288193941116333e-01 1.407502144575119019e-01 -1.781882345676422119e-01 -1.107394322752952576e-01 4.583087563514709473e-02 9.954886883497238159e-02 2.734586298465728760e-01 -1.514852885156869888e-02 -1.940581575036048889e-02 1.314349919557571411e-01 -1.618797630071640015e-01 -7.298591663129627705e-04 -5.963549762964248657e-02 -1.127487141638994217e-02 -1.989869177341461182e-01 4.228934347629547119e-01 -3.325895965099334717e-01 2.770206928253173828e-01 -2.158856242895126343e-01 2.105567902326583862e-01 3.512171208858489990e-01 -1.249721944332122803e-01 -1.243968531489372253e-01 9.610820561647415161e-02 -8.465234190225601196e-02 1.178228259086608887e-01 -5.008040741086006165e-02 -5.822173133492469788e-02 1.602661162614822388e-01 1.675207465887069702e-01 -1.311219930648803711e-01 1.454732567071914673e-01
4.275286942720413208e-02 3.767582401633262634e-02 7.316327188163995743e-03 5.715890228748321533e-02 6.322783976793289185e-02 -5.910241045057773590e-03 2.898078858852386475e-01 -1.540141552686691284e-01 1.607209444046020508e-01 -2.186338156461715698e-01 7.281626015901565552e-02 -8.081384748220443726e-02 -8.442753553390502930e-02 6.759215146303176880e-02 -2.381107956171035767e-02 3.033536076545715332e-01 -2.313254475593566895e-01 2.608075737953186035e-01 2.230173558928072453e-04 4.294483736157417297e-02 8.840684592723846436e-02 -5.403916239738464355e-01 1.584129929542541504e-01 -1.408183425664901733e-01 -4.411770775914192200e-02 5.641496926546096802e-02 -2.619710564613342285e-01 -1.418891400098800659e-01 -2.601006329059600830e-01 -1.173023208975791931e-01 -6.520451512187719345e-03 -2.201213240623474121e-01
3.453017771244049072e-01 7.130644470453262329e-02 4.703180491924285889e-02 -2.297751605510711670e-01 -1.905723363161087036e-01 -4.206459503620862961e-03 9.195879101753234863e-03 1.152010075747966766e-02 1.157756373286247253e-01 -2.457814663648605347e-01 1.852661967277526855e-01 1.096720248460769653e-01 -3.980202600359916687e-02 -1.468926817178726196e-01 -1.774498075246810913e-01 2.399953156709671021e-01 -2.135346382856369019e-01 4.935125634074211121e-02 -1.076059639453887939e-01 2.987951338291168213e-01 7.157437503337860107e-02 -1.893573552370071411e-01 1.299494951963424683e-01 9.170843660831451416e-02 -2.241804897785186768e-01 1.066126599907875061e-01 1.339336484670639038e-01 -1.882254183292388916e-01 -2.157394140958786011e-01 2.056142687797546387e-01 -3.614577054977416992e-01 -4.560147970914840698e-02
-4.161097854375839233e-02 2.352043390274047852e-01 -2.818484604358673096e-02 8.792974054813385010e-02 -6.733395624905824661e-03 -2.045798487961292267e-02 -1.347833275794982910e-01 5.638253316283226013e-02 1.004799827933311462e-02 -1.154369413852691650e-01 -1.841602176427841187e-01 -4.896600730717182159e-03 -1.931926310062408447e-01 -1.040276810526847839e-01 -1.569942384958267212e-01 3.813534379005432129e-01 8.852369338274002075e-02 -9.533769637346267700e-02 -4.895337857306003571e-03 1.512818336486816406e-01 1.334595084190368652e-01 -3.166408538818359375e-01 -1.717598587274551392e-01 -3.577641546726226807e-01 -2.681016921997070312e-01 9.479543566703796387e-02 -5.047857388854026794e-02 -2.561877071857452393e-01 -4.023108780384063721e-01 -9.536635875701904297e-02 -1.044995039701461792e-01 2.653770148754119873e-02
6.706272810697555542e-02 1.013921573758125305e-01 5.730194970965385437e-02 -1.718914806842803955e-01 1.515511721372604370e-01 5.671945214271545410e-02 1.641877293586730957e-01 -2.104910165071487427e-01 -2.204222381114959717e-01 -1.941462308168411255e-01 -9.258348494768142700e-02 -3.224952220916748047e-01 -6.650768965482711792e-02 7.533258944749832153e-02 7.734216749668121338e-02 1.132141426205635071e-01 -4.925442393869161606e-03 3.900040090084075928e-01 3.608643077313899994e-03 1.863442510366439819e-01 2.936955988407135010e-01 -1.655934453010559082e-01 1.984588336199522018e-03 1.164337769150733948e-01 -2.007301002740859985e-01 -6.160530075430870056e-02 -6.655795872211456299e-02 3.594909096136689186e-03 -1.423655301332473755e-01 -1.988464966416358948e-02 -4.235926866531372070e-01 2.538966238498687744e-01
7.857281714677810669e-02 2.218925952911376953e-01 1.840845495462417603e-02 1.824939697980880737e-01 5.671134218573570251e-03 -7.892796397209167480e-02 4.300154447555541992e-01 -8.059793710708618164e-02 -9.736269712448120117e-02 4.082056879997253418e-02 -1.347509920597076416e-01 -2.604510784149169922e-01 -1.768188774585723877e-01 3.228544890880584717e-01 1.165900900959968567e-01 3.903493657708168030e-02 -9.150055050849914551e-02 1.711854040622711182e-01 -1.276128590106964111e-01 1.602390082553029060e-03 2.204684764146804810e-01 -9.822051972150802612e-02 1.963097155094146729e-01 1.388553529977798462e-01 -7.692807912826538086e-02 -2.597505971789360046e-02 -1.246317923069000244e-01 -1.253522336483001709e-01 -1.653133779764175415e-01 6.270696222782135010e-02 -2.335113286972045898e-01 4.145565330982208252e-01
1.339101046323776245e-01 3.993763774633407593e-02 -1.553848236799240112e-01 3.599941134452819824e-01 9.199486672878265381e-02 -2.573150582611560822e-02 -9.166992455720901489e-02 1.112423911690711975e-01 -2.577364742755889893e-01 -2.591649293899536133e-01 -5.745763704180717468e-02 -8.689690381288528442e-02 1.091737374663352966e-01 2.454980909824371338e-01 -1.150903701782226562e-01 2.142875641584396362e-01 -1.163177415728569031e-01 9.099806845188140869e-02 -7.899046689271926880e-02 3.717603981494903564e-01 3.927387297153472900e-02 -1.032496467232704163e-01 1.777768582105636597e-01 -2.319770753383636475e-01 -3.234077095985412598e-01 -3.079079389572143555e-01 7.636535912752151489e-03 -7.377273868769407272e-03 -1.890813857316970825e-01 -7.640691846609115601e-02 -1.217303723096847534e-01 3.510025143623352051e-02
6.950938701629638672e-02 1.899742633104324341e-01 -4.325029253959655762e-01 9.067560732364654541e-02 -1.787460744380950928e-01 -2.127481102943420410e-01 2.790954895317554474e-02 -1.427412182092666626e-01 1.374567449092864990e-01 -1.573464870452880859e-01 1.414483785629272461e-01 -3.826079145073890686e-02 -1.139071956276893616e-02 9.261444956064224243e-02 6.918395310640335083e-02 1.233688071370124817e-01 1.138861551880836487e-01 1.870846599340438843e-01 3.043206408619880676e-02 5.069049596786499023e-01 -4.602918773889541626e-02 -2.256100475788116455e-01 -1.223374456167221069e-01 1.423932705074548721e-02 -3.486400544643402100e-01 -6.039681658148765564e-02 -1.857531815767288208e-02 -6.011342629790306091e-02 -1.531291604042053223e-01 4.371459037065505981e-02 1.723646819591522217e-01 1.154619455337524414e-01
3.082657158374786377e-01 1.308553367853164673e-01 7.683005183935165405e-02 2.195258289575576782e-01 -8.035017549991607666e-02 -2.268633842468261719e-01 7.410102523863315582e-03 -1.894682496786117554e-01 -8.101258426904678345e-02 2.469246387481689453e-01 -6.035729870200157166e-02 -1.098558455705642700e-01 -9.741608053445816040e-02 -3.426288254559040070e-03 -4.675293862819671631e-01 5.732329562306404114e-02 -1.402456462383270264e-01 1.618250012397766113e-01 -1.376653909683227539e-01 2.973671555519104004e-01 1.502803862094879150e-01 -1.119372248649597168e-01 -1.907446831464767456e-01 -9.322874248027801514e-02 -7.854506373405456543e-02 1.616684794425964355e-01 -2.817093208432197571e-02 -3.570663332939147949e-01 2.172537893056869507e-02 1.407040655612945557e-01 -1.042855530977249146e-01 9.762300178408622742e-03
3.653613626956939697e-01 2.165151685476303101e-01 1.189339682459831238e-01 1.744431406259536743e-01 -4.303356260061264038e-02 -1.003377791494131088e-02 5.269559621810913086e-01 2.727190032601356506e-02 1.504851728677749634e-01 -5.738189443945884705e-02 -2.397085875272750854e-01 -1.683442890644073486e-01 -8.928786218166351318e-02 -1.269443631172180176e-01 1.085296198725700378e-01 1.971344649791717529e-01 -5.300249904394149780e-02 2.784237265586853027e-01 -3.147592395544052124e-02 2.151918411254882812e-01 2.435429096221923828e-01 2.940117381513118744e-03 -8.613233454525470734e-03 2.528600953519344330e-02 -1.974182277917861938e-01 -1.379209905862808228e-01 1.267163008451461792e-01 6.790038663893938065e-03 -1.250632703304290771e-01 -5.313993990421295166e-02 -1.053526774048805237e-01 -1.299440711736679077e-01
6.233715638518333435e-02 1.449663490056991577e-01 2.153968065977096558e-01 7.311438769102096558e-02 -1.613436192274093628e-01 -8.519381284713745117e-02 4.461801946163177490e-01 4.202759638428688049e-02 3.200052380561828613e-01 -1.532582491636276245e-01 2.971042320132255554e-02 -1.448575556278228760e-01 -1.348168402910232544e-01 2.524526976048946381e-02 2.119752019643783569e-01 2.987743318080902100e-01 1.225066930055618286e-01 2.512817084789276123e-01 -1.608245819807052612e-01 -4.649467766284942627e-02 3.500813245773315430e-01 -5.207517743110656738e-02 -2.053678408265113831e-02 -1.675029247999191284e-01 -9.148219972848892212e-02 2.207832634449005127e-01 -5.221326649188995361e-02 -1.139209121465682983e-01 -9.895321726799011230e-02 4.360014572739601135e-02 -1.942969858646392822e-01 7.916387915611267090e-02
1.966015249490737915e-01 -9.765102714300155640e-02 -3.372772336006164551e-01 -1.995074562728404999e-02 -9.556183964014053345e-02 -2.401649206876754761e-01 2.245303392410278320e-01 1.094402000308036804e-01 1.539805382490158081e-01 -2.267700880765914917e-01 -2.718255221843719482e-01 -1.650130003690719604e-01 -1.612795591354370117e-01 4.142310842871665955e-02 -3.541011363267898560e-02 -1.702090352773666382e-02 -3.328624367713928223e-02 2.086805105209350586e-01 -1.436913907527923584e-01 3.122066855430603027e-01 4.305666312575340271e-02 -1.918262988328933716e-01 2.550794780254364014e-01 3.263095617294311523e-01 -1.105719339102506638e-02 -1.259747147560119629e-01 -1.851169317960739136e-01 -3.704071417450904846e-02 -2.208144068717956543e-01 -1.651374697685241699e-01 -4.792555794119834900e-02 -1.902197487652301788e-03
2.613126039505004883e-01 -2.701281383633613586e-02 -2.612265013158321381e-02 2.006479911506175995e-02 -6.663034856319427490e-02 -2.462850362062454224e-01 4.685305058956146240e-02 -9.873118996620178223e-02 -1.883340775966644287e-01 -6.371200829744338989e-02 7.600517570972442627e-02 -1.846096068620681763e-01 -9.280897676944732666e-02 2.817830741405487061e-01 2.407545223832130432e-02 2.434331327676773071e-01 -1.932570189237594604e-01 -1.739657372236251831e-01 -1.469513326883316040e-01 2.102593481540679932e-01 2.424009293317794800e-01 -3.057770729064941406e-01 -3.160645961761474609e-01 1.486095786094665527e-01 -2.283666580915451050e-01 -1.686961501836776733e-01 3.229846432805061340e-02 -9.487817436456680298e-02 -3.108736574649810791e-01 2.556264959275722504e-02 1.714031845331192017e-01 2.521867491304874420e-02
2.178178578615188599e-01 -5.279214307665824890e-02 5.097682122141122818e-03 9.821697324514389038e-02 -6.501000374555587769e-02 1.001894176006317139e-01 2.167810052633285522e-01 6.526173651218414307e-02 -6.012761965394020081e-03 -3.106121420860290527e-01 -2.185684591531753540e-01 -1.965895593166351318e-01 -8.160953223705291748e-02 2.979683689773082733e-02 -2.027596384286880493e-01 2.260745018720626831e-01 -2.183740958571434021e-02 4.707895219326019287e-02 -3.705958649516105652e-02 2.312211096286773682e-01 -6.778735667467117310e-02 -8.455485105514526367e-02 1.684256829321384430e-02 4.202317818999290466e-02 3.258213028311729431e-02 2.218001186847686768e-01 -3.092072308063507080e-01 -3.123566806316375732e-01 -1.683012396097183228e-01 4.041893780231475830e-01 -2.872125506401062012e-01 5.414562672376632690e-02
1.906964629888534546e-01 -2.195401489734649658e-01 -6.051380187273025513e-03 -8.472183346748352051e-02 -1.671607643365859985e-01 -8.389687165617942810e-03 5.967324972152709961e-02 -5.289116874337196350e-02 1.760282069444656372e-01 -3.629280924797058105e-01 -4.670855030417442322e-02 -1.132956072688102722e-01 -8.163199573755264282e-02 8.507358282804489136e-02 -2.082113772630691528e-01 2.386999726295471191e-01 -2.582042217254638672e-01 1.488263010978698730e-01 -1.430747956037521362e-01 2.608186304569244385e-01 -8.819660544395446777e-02 -2.115584164857864380e-01 2.737796902656555176e-01 -2.636286802589893341e-02 -2.755456566810607910e-01 -4.893011227250099182e-02 -1.517168879508972168e-01 -1.282237768173217773e-01 -9.525610506534576416e-02 1.452222615480422974e-01 -3.337190747261047363e-01 -1.307218968868255615e-01
2.691196203231811523e-01 5.485825240612030029e-02 7.172098010778427124e-02 1.787288337945938110e-01 -3.722881665453314781e-03 -1.144527494907379150e-01 2.406048923730850220e-01 -1.669750809669494629e-01 1.945165097713470459e-01 -1.543048322200775146e-01 -1.892259716987609863e-01 1.310212612152099609e-01 5.669798329472541809e-02 2.831635773181915283e-01 -1.843556463718414307e-01 6.494742631912231445e-02 -1.180662512779235840e-01 2.123087495565414429e-01 1.122938022017478943e-01 1.699161529541015625e-01 3.306643664836883545e-01 -2.833516001701354980e-01 -1.105987131595611572e-01 7.853184640407562256e-02 1.119995303452014923e-02 -1.501056700944900513e-01 -1.134902704507112503e-02 -3.593246638774871826e-01 7.009369134902954102e-02 2.147356420755386353e-02 -8.389747142791748047e-02 -2.820211648941040039e-01
2.224885374307632446e-01 -9.649914503097534180e-02 -2.914882004261016846e-01 1.028754711151123047e-01 -1.895386576652526855e-01 -1.106003019958734512e-02 3.738410472869873047e-01 -1.744823902845382690e-02 3.422639891505241394e-02 -1.128221154212951660e-01 -2.091191858053207397e-01 -3.279483020305633545e-01 -5.360074713826179504e-02 3.221003711223602295e-01 -1.038005053997039795e-01 2.124394923448562622e-01 -3.359936475753784180e-01 -1.079045757651329041e-01 4.986345767974853516e-03 1.752156466245651245e-01 -2.551380917429924011e-02 -1.340080797672271729e-02 -1.988764405250549316e-01 -1.515379697084426880e-01 -1.660139709711074829e-01 1.251922845840454102e-01 -5.413098260760307312e-02 -2.943587489426136017e-02 1.200108900666236877e-01 -5.233489722013473511e-02 7.057714462280273438e-02 2.325115203857421875e-01
3.543741703033447266e-01 -8.572373539209365845e-02 -1.178625896573066711e-01 -1.592621505260467529e-01 -1.743349134922027588e-01 1.603967882692813873e-02 2.598750889301300049e-01 1.470751166343688965e-01 1.559952646493911743e-01 -2.418706119060516357e-01 1.558794528245925903e-01 -1.030517648905515671e-02 -9.786175936460494995e-02 2.140284283086657524e-03 -6.776180863380432129e-02 7.829248160123825073e-02 -1.811472177505493164e-01 1.249633952975273132e-01 -8.880241215229034424e-02 1.726060211658477783e-01 -1.505996915511786938e-03 -2.797286808490753174e-01 -1.213288679718971252e-01 2.931961417198181152e-01 -4.201346635818481445e-02 -1.113711446523666382e-01 1.958943158388137817e-01 -2.221059799194335938e-01 -2.866985797882080078e-01 3.036009073257446289e-01 -1.758942753076553345e-01 9.070919454097747803e-02
1.779655814170837402e-01 2.527488768100738525e-01 -7.089346647262573242e-02 -4.623914137482643127e-02 -3.216483816504478455e-02 1.479806005954742432e-01 -1.867926567792892456e-01 6.207574158906936646e-02 2.334464043378829956e-01 -1.762228161096572876e-01 1.626433804631233215e-02 -1.105405762791633606e-02 9.237670898437500000e-02 -3.359610959887504578e-02 2.227684110403060913e-02 1.075926497578620911e-01 -2.529303729534149170e-01 1.328515857458114624e-01 -1.288158148527145386e-01 2.816396057605743408e-01 4.141750037670135498e-01 -2.902620732784271240e-01 2.007976025342941284e-01 -9.758745878934860229e-02 -3.005377650260925293e-01 3.028367273509502411e-02 -1.583594083786010742e-01 -2.488300800323486328e-01 1.877156794071197510e-01 -1.024473160505294800e-01 -8.554877340793609619e-02 1.160702407360076904e-01
2.353966087102890015e-01 2.882699668407440186e-01 -9.411406517028808594e-02 1.224762126803398132e-01 -7.053335756063461304e-02 -1.561372131109237671e-01 5.596135556697845459e-02 8.701285719871520996e-02 1.408032141625881195e-02 2.015922814607620239e-01 -8.605536073446273804e-02 -9.206462651491165161e-03 -1.860524266958236694e-01 1.007850840687751770e-01 -2.919145226478576660e-01 -6.747924536466598511e-02 -3.384286537766456604e-02 1.640636175870895386e-01 -1.726952642202377319e-01 2.951550185680389404e-01 -6.158835254609584808e-03 -2.328678667545318604e-01 -2.086790353059768677e-01 -1.391783207654953003e-01 -2.528223395347595215e-01 1.394179314374923706e-01 -3.942613303661346436e-02 -3.646820783615112305e-01 1.153278276324272156e-01 2.611411511898040771e-01 -2.303074449300765991e-01 8.916475810110569000e-03
-4.489491879940032959e-02 3.248494267463684082e-01 -6.682014465332031250e-02 -1.196756884455680847e-01 -1.133171916007995605e-01 -2.110316455364227295e-01 1.651306301355361938e-01 -1.915880851447582245e-02 -2.883108556270599365e-01 -1.311180740594863892e-01 -5.219070240855216980e-02 -3.717958182096481323e-02 4.361960664391517639e-02 1.403413116931915283e-01 1.212089359760284424e-01 1.124313324689865112e-01 4.821852222084999084e-02 2.614580094814300537e-01 7.830598205327987671e-02 2.709031403064727783e-01 5.214161053299903870e-02 -3.235089182853698730e-01 1.518243551254272461e-01 -1.037790533155202866e-02 -2.504877448081970215e-01 -2.137706279754638672e-01 1.730647236108779907e-01 -2.011223733425140381e-01 -2.238330245018005371e-01 3.293445706367492676e-01 -3.444473072886466980e-02 1.263641417026519775e-01
-1.615257188677787781e-02 6.398770213127136230e-02 -2.846468985080718994e-01 -5.698040127754211426e-02 -1.019184514880180359e-01 -1.860847175121307373e-01 2.309650881215929985e-03 -3.948996588587760925e-02 -9.733056277036666870e-02 -1.157016605138778687e-01 4.849724471569061279e-02 -6.163963675498962402e-02 -4.795377701520919800e-02 -8.554645627737045288e-02 -2.226469665765762329e-02 3.742642104625701904e-01 -2.773041129112243652e-01 2.037208229303359985e-01 -2.671634256839752197e-01 1.952152252197265625e-01 5.045311450958251953e-01 -1.652672141790390015e-01 2.469554692506790161e-01 -1.595441848039627075e-01 1.324263494461774826e-02 -1.816462129354476929e-01 1.252203136682510376e-01 -6.341225653886795044e-02 -1.610113680362701416e-01 -3.221322596073150635e-02 8.943580090999603271e-02 -3.964052349328994751e-02
3.671404421329498291e-01 5.807352066040039062e-02 2.259606719017028809e-01 2.709853351116180420e-01 -9.699223935604095459e-02 4.932244494557380676e-02 5.242403745651245117e-01 1.103157475590705872e-01 1.340459138154983521e-01 7.742749899625778198e-02 -5.013539269566535950e-02 -2.088502198457717896e-01 -2.458520680665969849e-01 -4.155501350760459900e-02 5.168411880731582642e-02 3.140642940998077393e-01 1.025496283546090126e-03 1.646937876939773560e-01 -1.050409525632858276e-01 1.819302141666412354e-01 2.015515863895416260e-01 -9.741102159023284912e-02 1.786965131759643555e-02 8.614965528249740601e-02 -9.816621243953704834e-02 -9.856776893138885498e-02 8.014743030071258545e-02 -1.729968190193176270e-01 4.448727890849113464e-02 -4.260894283652305603e-02 -9.767911583185195923e-02 -8.236266672611236572e-02
9.038374572992324829e-02 -1.437440961599349976e-01 -2.427543848752975464e-01 8.736512809991836548e-02 -1.700848639011383057e-01 -8.066768199205398560e-02 2.315909117460250854e-01 1.071450263261795044e-01 4.607149586081504822e-02 -3.190942406654357910e-01 -2.591217160224914551e-01 -8.358016610145568848e-02 -6.042432785034179688e-02 -1.043595671653747559e-01 2.261396311223506927e-02 1.307310611009597778e-01 -2.494035363197326660e-01 6.520305573940277100e-02 2.625865396112203598e-03 3.555076718330383301e-01 1.257614195346832275e-01 -1.088820025324821472e-01 1.686678230762481689e-01 -7.753494381904602051e-02 2.028125226497650146e-01 2.282471656799316406e-01 -1.450650990009307861e-01 -2.014876604080200195e-01 -1.176555231213569641e-01 3.975515663623809814e-01 5.975886806845664978e-02 9.234783053398132324e-02
-5.068537965416908264e-02 1.048147231340408325e-01 -1.196586620062589645e-02 -8.004709333181381226e-02 -2.415391206741333008e-01 -3.025747537612915039e-01 3.663342893123626709e-01 -1.171249374747276306e-01 4.682427272200584412e-02 -3.236845880746841431e-02 -1.909132003784179688e-01 2.515460848808288574e-01 2.862697467207908630e-02 -4.047622904181480408e-02 -1.516247391700744629e-01 2.702767550945281982e-01 -6.635744124650955200e-02 -2.073922306299209595e-01 -6.339471787214279175e-02 3.381307423114776611e-01 9.485264867544174194e-02 -1.985640525817871094e-01 -2.027441710233688354e-01 3.999526053667068481e-02 -2.545114755630493164e-01 -9.769196063280105591e-02 -1.543043088167905807e-02 2.797380648553371429e-02 -2.987381815910339355e-01 3.607761114835739136e-02 -2.229911684989929199e-01 9.007902443408966064e-02
-6.348655372858047485e-02 -7.615380734205245972e-02 -3.163472712039947510e-01 -4.603485111147165298e-03 -3.701917529106140137e-01 8.109159767627716064e-02 2.184900939464569092e-01 1.243224740028381348e-01 -1.499935835599899292e-01 2.393645420670509338e-02 -1.466163843870162964e-01 -2.589174211025238037e-01 -1.838350296020507812e-01 -2.838597446680068970e-02 -2.159331142902374268e-01 9.092738479375839233e-02 -2.637187838554382324e-01 1.501465798355638981e-03 -1.533857639878988266e-02 2.108130156993865967e-01 2.448884248733520508e-01 -1.229109838604927063e-01 -1.137618198990821838e-01 2.641451917588710785e-02 -2.323525696992874146e-01 1.510170102119445801e-01 -3.525659143924713135e-01 1.155501976609230042e-01 7.649665325880050659e-02 6.204152852296829224e-02 -4.834986105561256409e-02 2.296272516250610352e-01
4.905433058738708496e-01 -8.658757060766220093e-02 1.537666469812393188e-02 -1.468715220689773560e-01 -8.581970632076263428e-02 1.788638085126876831e-01 2.031217664480209351e-01 -7.242014259099960327e-02 1.760755330324172974e-01 -2.846086323261260986e-01 4.557251557707786560e-02 -2.570100724697113037e-01 1.792743243277072906e-02 -3.617404773831367493e-02 -2.841457426548004150e-01 1.553908288478851318e-01 -7.514265924692153931e-02 2.008322030305862427e-01 -3.670730860903859138e-03 3.805008232593536377e-01 -8.971501141786575317e-02 -5.070821940898895264e-02 1.597170382738113403e-01 1.382544636726379395e-01 -1.778285801410675049e-01 5.116426199674606323e-02 1.784747652709484100e-02 -3.239149600267410278e-02 -1.200315058231353760e-01 1.489742547273635864e-01 -1.970142126083374023e-01 2.255151420831680298e-02
2.822999656200408936e-01 -1.189268082380294800e-01 -2.441786676645278931e-01 1.640178561210632324e-01 -2.016533464193344116e-01 -1.976212114095687866e-01 5.085619911551475525e-02 -2.374387532472610474e-02 1.434172391891479492e-01 -3.299910128116607666e-01 -7.890549302101135254e-02 -1.579659879207611084e-01 1.373614277690649033e-02 6.408605724573135376e-02 -9.940879791975021362e-02 -5.972662195563316345e-02 -2.524247169494628906e-01 1.062099412083625793e-01 -3.773182630538940430e-02 3.708241283893585205e-01 -7.549327611923217773e-02 -1.529349237680435181e-01 1.236672848463058472e-01 4.667903482913970947e-02 -1.412283480167388916e-01 -2.746599912643432617e-01 -4.547546152025461197e-03 -3.207396268844604492e-01 -1.401732116937637329e-01 1.782727688550949097e-01 -1.966797746717929840e-02 -2.186185717582702637e-01
5.948831513524055481e-02 8.500152267515659332e-03 6.938473880290985107e-02 -5.165394768118858337e-02 1.373428553342819214e-01 -1.162346377968788147e-01 3.931180834770202637e-01 -8.636941015720367432e-02 1.055190116167068481e-01 -1.259476989507675171e-01 -1.761106997728347778e-01 -1.472124606370925903e-01 -2.766617015004158020e-02 1.064950004220008850e-01 -1.040061712265014648e-01 2.685457766056060791e-01 -1.871147900819778442e-01 1.812099963426589966e-01 -8.536252379417419434e-02 1.463550478219985962e-01 -8.717946708202362061e-03 -5.348590016365051270e-01 2.711160108447074890e-02 -1.804629862308502197e-01 -6.532372534275054932e-02 1.339719146490097046e-01 -2.680351436138153076e-01 -1.661107242107391357e-01 -1.594597101211547852e-01 -3.764259815216064453e-02 1.216045022010803223e-01 -2.012864202260971069e-01
2.052975445985794067e-01 5.525221303105354309e-02 -1.774013042449951172e-01 5.727358534932136536e-02 -3.763150423765182495e-02 -3.174611926078796387e-01 1.111103966832160950e-01 -6.714874505996704102e-02 -7.510635536164045334e-03 -3.107969462871551514e-01 -2.818479537963867188e-01 -3.551335632801055908e-02 -1.999582648277282715e-01 2.711741328239440918e-01 -4.721292108297348022e-02 1.496504154056310654e-02 -2.465378046035766602e-01 2.314313650131225586e-01 -7.149516791105270386e-02 -1.045644208788871765e-01 2.269727140665054321e-01 -2.160611450672149658e-01 6.667257100343704224e-02 -5.083180032670497894e-03 -1.924311667680740356e-01 1.264108717441558838e-01 2.317557185888290405e-01 5.648776516318321228e-02 -1.216771919280290604e-02 -3.890725597739219666e-02 -4.030981063842773438e-01 2.358976006507873535e-02
5.702938511967658997e-02 7.363916933536529541e-02 -6.250659376382827759e-02 1.501954346895217896e-01 -1.245690137147903442e-01 6.981788575649261475e-02 1.831195503473281860e-01 -5.203779414296150208e-02 5.252958834171295166e-02 -3.350508511066436768e-01 -6.643798947334289551e-02 -1.861421614885330200e-01 2.264659479260444641e-02 1.162199303507804871e-02 1.134893447160720825e-01 3.582530915737152100e-01 8.980078250169754028e-02 3.166476190090179443e-01 1.561406701803207397e-01 2.429987937211990356e-01 1.006440594792366028e-01 -4.856507182121276855e-01 3.609141707420349121e-02 -1.279600560665130615e-01 2.696400582790374756e-01 4.874364286661148071e-02 -2.165775597095489502e-01 -1.659857779741287231e-01 -6.202480569481849670e-02 -2.617697790265083313e-02 -3.192902356386184692e-02 4.196543991565704346e-02
2.461739927530288696e-01 1.812656223773956299e-02 -2.230546772480010986e-01 7.814656198024749756e-02 -1.583689302206039429e-01 -1.999144256114959717e-01 -8.915637433528900146e-02 -1.201513633131980896e-01 2.206477969884872437e-01 -2.427788078784942627e-02 -1.482009887695312500e-01 3.823520615696907043e-02 1.518210917711257935e-01 -1.191965565085411072e-01 -1.590663641691207886e-01 2.564585804939270020e-01 1.170735955238342285e-01 -1.076203882694244385e-01 1.114276647567749023e-01 2.810382246971130371e-01 2.968222796916961670e-01 -4.282268285751342773e-01 8.617442101240158081e-03 -1.917925775051116943e-01 -8.139330893754959106e-02 -6.378226447850465775e-03 -2.276752293109893799e-01 1.244980469346046448e-01 -2.545514106750488281e-01 -7.992327958345413208e-02 -1.559120118618011475e-01 1.501563005149364471e-02
2.346383221447467804e-02 -3.903690353035926819e-02 1.376230716705322266e-01 6.551275402307510376e-02 -1.547634899616241455e-01 -1.025770977139472961e-01 4.312837421894073486e-01 1.686445921659469604e-01 2.347823698073625565e-03 -2.740424275398254395e-01 -2.522128522396087646e-01 -3.753975033760070801e-01 7.528176903724670410e-02 5.374432727694511414e-02 -2.375230193138122559e-01 4.508874192833900452e-02 2.788827121257781982e-01 1.034365743398666382e-01 -6.895166635513305664e-02 1.456916332244873047e-01 1.245433464646339417e-01 -3.117013573646545410e-01 1.542323529720306396e-01 -2.347063273191452026e-03 -1.752060204744338989e-01 -3.300605714321136475e-02 -6.568092852830886841e-03 -2.838551104068756104e-01 -8.420514315366744995e-02 1.784911751747131348e-02 7.979297637939453125e-02 4.507209360599517822e-02
1.916681677103042603e-01 7.056898623704910278e-02 -1.918476223945617676e-01 1.785951256752014160e-01 4.957835748791694641e-02 -2.218472957611083984e-01 -1.132108271121978760e-01 -8.451920002698898315e-03 1.104215756058692932e-01 -9.445822983980178833e-02 -4.154748022556304932e-01 -1.654264777898788452e-01 1.501476466655731201e-01 -5.786130577325820923e-02 -4.266726970672607422e-02 3.897852301597595215e-01 -8.180532604455947876e-02 7.477138936519622803e-02 6.684608757495880127e-02 1.306553483009338379e-01 1.822171360254287720e-01 -1.691584885120391846e-01 -2.820156514644622803e-01 -3.200794756412506104e-01 -1.485571116209030151e-01 -2.307182252407073975e-01 8.130191266536712646e-02 -3.618090227246284485e-02 -2.109130024909973145e-01 -1.133645474910736084e-01 -5.523201078176498413e-02 5.517627298831939697e-02
-1.256783399730920792e-02 1.205271407961845398e-01 -7.297362387180328369e-02 4.105935618281364441e-02 7.639178633689880371e-02 -2.519013732671737671e-02 4.059636294841766357e-01 -1.219216361641883850e-01 1.711898893117904663e-01 -2.384384274482727051e-01 -3.679819405078887939e-02 -1.120218038558959961e-01 -1.618419289588928223e-01 1.267652958631515503e-03 -5.656934529542922974e-02 3.118701577186584473e-01 -2.484929263591766357e-01 1.714353561401367188e-01 -5.103469267487525940e-02 1.801274567842483521e-01 1.537289004772901535e-02 -4.552347362041473389e-01 -7.687600795179605484e-03 -1.681673824787139893e-01 -3.890405222773551941e-02 4.771352186799049377e-02 -2.246192544698715210e-01 -1.611737757921218872e-01 -2.479379475116729736e-01 -1.052165329456329346e-01 6.305425614118576050e-02 -2.161001861095428467e-01
2.251056581735610962e-01 -8.003404363989830017e-03 6.515122950077056885e-02 1.206959933042526245e-01 -6.133811920881271362e-02 -2.058695703744888306e-01 2.311706840991973877e-01 -2.901202738285064697e-01 -2.207915186882019043e-01 -1.252204179763793945e-01 1.801332086324691772e-01 -3.716304600238800049e-01 2.496166713535785675e-02 1.522751152515411377e-01 -1.687342375516891479e-01 2.903993129730224609e-01 -2.352949231863021851e-01 -1.510292850434780121e-02 -9.334414266049861908e-03 2.563396282494068146e-02 2.663888335227966309e-01 -2.095416039228439331e-01 -2.265167981386184692e-01 9.054291248321533203e-02 -1.091078892350196838e-01 -5.097401142120361328e-02 7.787899672985076904e-02 1.129214093089103699e-01 -2.272838056087493896e-01 1.504496037960052490e-01 1.892959922552108765e-01 -3.061187826097011566e-02
-1.686691120266914368e-02 -7.359332591295242310e-02 -7.016977667808532715e-02 2.337905913591384888e-01 -3.080167248845100403e-02 -6.399753689765930176e-02 2.633772790431976318e-01 7.506172358989715576e-02 -1.420498937368392944e-01 -2.111719548702239990e-01 -4.063420891761779785e-01 -2.737605571746826172e-01 -1.280147731304168701e-01 1.606930941343307495e-01 -2.925235033035278320e-01 8.381970971822738647e-02 1.854269206523895264e-01 7.563031278550624847e-03 -2.352614700794219971e-02 6.117017939686775208e-02 1.752037554979324341e-01 -1.451611965894699097e-01 1.108972132205963135e-01 1.687178313732147217e-01 -2.521121501922607422e-01 -1.916081607341766357e-01 -1.171461306512355804e-02 -1.909333318471908569e-01 -3.250784277915954590e-01 4.651032015681266785e-02 7.133343815803527832e-02 1.843173652887344360e-01
3.427442163228988647e-02 -3.283391892910003662e-01 -3.957257866859436035e-01 5.086906626820564270e-02 -1.650238931179046631e-01 -7.907161861658096313e-02 3.472712934017181396e-01 -1.107481308281421661e-02 1.680110841989517212e-01 1.397415343672037125e-02 -1.162647176533937454e-02 -3.112824559211730957e-01 7.279707491397857666e-02 9.226269274950027466e-02 -2.536587603390216827e-02 1.525034159421920776e-01 -1.982904374599456787e-01 2.268132120370864868e-01 1.772140860557556152e-01 2.885358929634094238e-01 8.482173830270767212e-02 -1.732404232025146484e-01 3.869345411658287048e-02 -1.049097701907157898e-01 4.689151048660278320e-02 6.730163842439651489e-02 -2.468248829245567322e-02 -1.120012998580932617e-01 -2.535219192504882812e-01 -1.273351460695266724e-01 6.353711336851119995e-02 2.343534976243972778e-01
2.542244493961334229e-01 2.522392570972442627e-01 -2.875527143478393555e-01 2.424581348896026611e-01 -1.481702923774719238e-01 1.298847328871488571e-02 1.505063027143478394e-01 -7.286588102579116821e-02 4.077630117535591125e-02 -3.259309232234954834e-01 -8.422005339525640011e-04 -2.250372171401977539e-01 -1.842657290399074554e-02 -9.246975928544998169e-02 3.097707964479923248e-02 3.136763274669647217e-01 -2.525591105222702026e-02 -8.943841606378555298e-02 -1.763264089822769165e-02 9.352539479732513428e-02 1.895623803138732910e-01 7.111467421054840088e-02 1.728718280792236328e-01 -8.343656547367572784e-03 -3.918113932013511658e-02 2.465548664331436157e-01 -1.754075884819030762e-01 -1.822047680616378784e-01 -7.770839333534240723e-02 4.185045361518859863e-01 -1.151556298136711121e-01 6.350108236074447632e-02
9.206109493970870972e-02 2.115727365016937256e-01 -3.606038168072700500e-02 8.085045218467712402e-02 -5.176734924316406250e-02 -6.757478415966033936e-02 1.300398111343383789e-01 5.882445722818374634e-02 -6.629191339015960693e-02 -1.749806851148605347e-01 -3.614631593227386475e-01 -1.589607149362564087e-01 1.133098900318145752e-01 3.125974535942077637e-02 -1.703728884458541870e-01 -8.910433202981948853e-02 -2.566928863525390625e-01 8.589781820774078369e-02 3.157550841569900513e-02 8.603111654520034790e-02 -3.875671327114105225e-02 -2.983374893665313721e-01 1.144489720463752747e-01 1.082385852932929993e-01 -3.206873834133148193e-01 1.369753032922744751e-01 -6.584225594997406006e-02 -4.356714189052581787e-01 -2.628633975982666016e-01 -1.814447194337844849e-01 1.553468964993953705e-02 -2.336455285549163818e-01
1.616118103265762329e-01 2.344490140676498413e-01 6.368254125118255615e-02 -3.572661429643630981e-02 2.810806594789028168e-02 -2.634800672531127930e-01 3.163970708847045898e-01 1.732369065284729004e-01 1.002598777413368225e-01 -1.569049954414367676e-01 -2.331123054027557373e-01 -3.130144178867340088e-01 1.685471087694168091e-01 7.375597953796386719e-02 -3.687784075736999512e-02 1.079866588115692139e-01 -1.157523039728403091e-02 2.629631459712982178e-01 -6.249047443270683289e-02 5.993070080876350403e-02 -2.082666195929050446e-02 -4.143775403499603271e-01 -4.046714678406715393e-02 -2.808609902858734131e-01 -3.536850214004516602e-02 1.212803646922111511e-01 -1.232623010873794556e-01 -2.142122685909271240e-01 -2.616631090641021729e-01 -5.210343748331069946e-02 -3.707155212759971619e-02 -1.879872009158134460e-02
7.515940070152282715e-02 1.527405232191085815e-01 1.085069216787815094e-02 -1.149009019136428833e-01 -1.016895547509193420e-01 1.160321310162544250e-01 3.419627249240875244e-01 -1.114466115832328796e-01 -6.157112121582031250e-02 3.141830861568450928e-02 -1.115124672651290894e-01 -3.100602030754089355e-01 -4.026358425617218018e-01 -2.286264440044760704e-03 -1.074479296803474426e-01 2.193293720483779907e-01 -3.810924291610717773e-01 1.900050789117813110e-01 -9.280432015657424927e-02 2.192733436822891235e-01 5.637020990252494812e-02 -1.573905497789382935e-01 1.590148657560348511e-01 -8.882364630699157715e-02 -2.240625470876693726e-01 6.390503048896789551e-02 -2.063368558883666992e-01 1.386659890413284302e-01 7.385740429162979126e-02 6.305665522813796997e-02 -1.388741731643676758e-01 1.595521718263626099e-01
2.071836590766906738e-01 1.687117516994476318e-01 -1.899993121623992920e-01 1.377970725297927856e-01 -2.033779025077819824e-01 -8.924869447946548462e-02 3.570643067359924316e-01 8.440677076578140259e-02 8.865778893232345581e-02 -5.912301689386367798e-02 -2.709065973758697510e-01 -2.503814399242401123e-01 1.410382688045501709e-01 -1.964348927140235901e-02 1.265573203563690186e-01 6.041111052036285400e-02 -3.026023041456937790e-03 -4.702336713671684265e-02 9.493956714868545532e-02 1.009877994656562805e-01 4.848648235201835632e-02 -3.437346220016479492e-01 1.840004622936248779e-01 9.801592677831649780e-02 -4.628584161400794983e-02 1.557254344224929810e-01 -3.117500990629196167e-02 -2.925227582454681396e-01 -4.425994753837585449e-01 8.609743416309356689e-02 -4.863021429628133774e-03 2.302744239568710327e-02
1.757202744483947754e-01 2.201893478631973267e-01 -1.395371407270431519e-01 6.303364876657724380e-03 5.666718259453773499e-02 -3.886425122618675232e-02 5.884000658988952637e-02 -6.787237524986267090e-02 1.304415166378021240e-01 -2.636229097843170166e-01 1.774895042181015015e-01 -2.433101683855056763e-01 1.645033508539199829e-01 -4.336696118116378784e-02 -2.579480111598968506e-01 6.667964905500411987e-02 -1.352398470044136047e-02 -8.931961655616760254e-02 -1.969693750143051147e-01 1.000296417623758316e-02 1.447150558233261108e-01 -1.564997285604476929e-01 -2.189405411481857300e-01 -8.401203155517578125e-02 -5.413671731948852539e-01 -2.275516465306282043e-02 -3.267540782690048218e-02 -2.410026788711547852e-01 -8.623994886875152588e-02 2.314365655183792114e-02 -1.453665941953659058e-01 2.861159145832061768e-01
1.765548624098300934e-02 1.811410635709762573e-01 -1.293830573558807373e-01 2.476351857185363770e-01 1.838218979537487030e-02 -1.707909405231475830e-01 2.169712930917739868e-01 -1.868207007646560669e-01 1.400061994791030884e-01 -8.376067876815795898e-02 1.658527255058288574e-01 -1.109109818935394287e-01 1.069817598909139633e-02 -2.267788164317607880e-02 1.010501310229301453e-01 1.551588475704193115e-01 -6.146647781133651733e-02 8.706371486186981201e-02 4.199777916073799133e-02 3.929124474525451660e-01 -1.104983016848564148e-01 -4.609675705432891846e-01 -2.528223991394042969e-01 1.234620288014411926e-01 -3.357868790626525879e-01 -1.820805966854095459e-01 -2.304274588823318481e-02 1.033440977334976196e-01 -8.003687858581542969e-02 1.190453320741653442e-01 1.484035700559616089e-01 7.002472877502441406e-02
2.513945996761322021e-01 -1.907350271940231323e-01 1.911734975874423981e-02 1.596224755048751831e-01 -4.498915746808052063e-02 6.362318247556686401e-02 3.086588978767395020e-01 1.554733961820602417e-01 7.326713949441909790e-02 -2.226948365569114685e-02 -4.696828499436378479e-02 -1.657293140888214111e-01 -8.184052258729934692e-02 1.910238564014434814e-01 1.950935833156108856e-02 1.983138471841812134e-01 4.990338347852230072e-03 4.170066863298416138e-02 -2.121474035084247589e-02 3.649693429470062256e-01 2.742234468460083008e-01 -1.494031995534896851e-01 3.270749747753143311e-01 -8.101258426904678345e-02 -1.564569957554340363e-02 -7.965739071369171143e-02 -2.155413478612899780e-01 -2.098469585180282593e-01 -2.430583685636520386e-01 -2.264909744262695312e-01 -2.003854662179946899e-01 -1.911476999521255493e-01
1.037573907524347305e-02 1.414823532104492188e-01 -9.310039877891540527e-02 -3.903296589851379395e-02 1.146373078227043152e-01 -6.028824672102928162e-02 4.140396714210510254e-01 -1.014524977654218674e-02 2.120050191879272461e-01 -3.479178845882415771e-01 1.197515288367867470e-03 -6.551201641559600830e-02 -7.621014863252639771e-02 4.818227514624595642e-02 -4.714031144976615906e-02 3.969244062900543213e-01 -1.996552646160125732e-01 1.958460956811904907e-01 -3.403213992714881897e-02 1.433367580175399780e-01 7.306203246116638184e-02 -4.078891277313232422e-01 6.988032907247543335e-02 -9.160815924406051636e-02 -6.827579438686370850e-02 1.175426542758941650e-01 -2.234379351139068604e-01 -1.375230122357606888e-02 -1.565330028533935547e-01 -3.370934352278709412e-02 1.120148673653602600e-01 -2.269416898488998413e-01
2.952622771263122559e-01 -3.276325762271881104e-03 1.835123635828495026e-02 5.303857102990150452e-02 -3.926932346075773239e-03 -8.083482086658477783e-02 1.058296263217926025e-01 -1.316992938518524170e-01 7.984312623739242554e-02 -4.031789898872375488e-01 2.119006961584091187e-01 -7.473801076412200928e-02 2.523726411163806915e-02 -1.023935619741678238e-02 -7.662737369537353516e-02 2.855395674705505371e-01 -2.712283730506896973e-01 1.305986791849136353e-01 -1.809384971857070923e-01 2.412118613719940186e-01 -3.228224813938140869e-02 -2.465985566377639771e-01 2.024142742156982422e-01 -8.749297261238098145e-02 -1.409361958503723145e-01 -6.887815892696380615e-02 4.447947070002555847e-02 -1.248629689216613770e-01 -1.709098964929580688e-01 3.824883401393890381e-01 -2.373553365468978882e-01 -3.097125329077243805e-02
6.534189917147159576e-03 -8.823388814926147461e-02 -2.414468675851821899e-01 -4.634391143918037415e-02 -8.724360167980194092e-02 1.588000729680061340e-02 1.239666789770126343e-01 -2.022291421890258789e-01 -1.639057695865631104e-01 -3.837030380964279175e-02 -1.018673032522201538e-01 -2.343751937150955200e-01 4.635979607701301575e-02 -3.175371140241622925e-02 -3.934938460588455200e-02 1.773193478584289551e-01 -4.197432845830917358e-02 1.416290998458862305e-01 1.972460746765136719e-01 2.535081505775451660e-01 3.369044661521911621e-01 -1.185895428061485291e-01 -5.750361084938049316e-02 2.829405963420867920e-01 -3.702900409698486328e-01 -3.688612952828407288e-02 1.598915010690689087e-01 -9.050428867340087891e-02 -8.197162300348281860e-02 -9.014069288969039917e-02 -3.730441331863403320e-01 2.750349938869476318e-01
7.939134538173675537e-02 -3.333943709731101990e-02 1.692076474428176880e-01 1.973823755979537964e-01 -1.516192406415939331e-01 -3.678666800260543823e-02 4.150075018405914307e-01 1.807059943675994873e-01 3.006688356399536133e-01 6.050434708595275879e-02 7.550673559308052063e-03 -1.522565782070159912e-01 3.423022851347923279e-02 6.848068535327911377e-02 9.282385557889938354e-02 1.466906666755676270e-01 -4.257183894515037537e-02 4.392679408192634583e-02 -8.018552511930465698e-02 1.025017574429512024e-01 2.651472091674804688e-01 -1.889627575874328613e-01 2.612742781639099121e-01 -2.870276868343353271e-01 -1.424522101879119873e-01 -3.235360980033874512e-02 -1.338035017251968384e-01 -3.353556990623474121e-01 -2.976859509944915771e-01 1.900174468755722046e-02 -1.318062394857406616e-01 -8.411428332328796387e-02
1.570855453610420227e-02 2.719905972480773926e-01 1.027756407856941223e-01 3.312740474939346313e-02 4.808438569307327271e-02 -1.905084848403930664e-01 4.195676147937774658e-01 1.108149066567420959e-01 5.388534441590309143e-02 -9.195609390735626221e-02 -2.860994338989257812e-01 -2.823160588741302490e-01 -6.693953275680541992e-02 2.076832354068756104e-01 -1.577721387147903442e-01 2.928103506565093994e-01 5.506317317485809326e-02 2.162544876337051392e-01 -1.316782683134078979e-01 2.974514104425907135e-02 1.237422898411750793e-01 -2.435106635093688965e-01 1.006896272301673889e-01 -3.345959484577178955e-01 -4.868018254637718201e-02 1.562485694885253906e-01 -4.625452682375907898e-02 -1.700060367584228516e-01 -1.172160133719444275e-01 1.170990467071533203e-01 5.606065317988395691e-02 -5.375505983829498291e-02
1.893800944089889526e-01 4.001351594924926758e-01 -1.964213103055953979e-01 1.274769753217697144e-01 -2.610613033175468445e-02 -1.394573003053665161e-01 7.528775371611118317e-03 -1.491540968418121338e-01 -1.520783007144927979e-01 1.258750557899475098e-01 -1.062696427106857300e-01 -1.549184918403625488e-01 -3.452130407094955444e-02 -5.822180584073066711e-02 -2.089285999536514282e-01 2.566225454211235046e-02 9.756551682949066162e-02 6.409369409084320068e-02 -1.826501488685607910e-01 2.445015162229537964e-01 1.515882834792137146e-02 -4.304748177528381348e-01 -3.236072063446044922e-01 -9.110971540212631226e-02 4.381754901260137558e-03 2.538080215454101562e-01 -1.372320652008056641e-01 -2.919119298458099365e-01 -3.853762149810791016e-02 8.042348921298980713e-02 -3.309181705117225647e-02 2.727635763585567474e-02
-2.079999260604381561e-02 -1.605361001566052437e-03 -2.221630513668060303e-02 -2.584666609764099121e-01 -3.063887655735015869e-01 -8.992115408182144165e-02 1.340483874082565308e-01 1.383449998684227467e-03 -9.742795489728450775e-03 -1.725008189678192139e-01 1.059862747788429260e-01 -9.861664474010467529e-02 -1.734023541212081909e-02 7.267019897699356079e-02 -1.302614808082580566e-01 3.167518973350524902e-01 4.199340939521789551e-02 -7.324142009019851685e-02 1.709170639514923096e-01 3.434859216213226318e-01 2.885189950466156006e-01 -2.068873941898345947e-01 -1.456042230129241943e-01 7.241217792034149170e-02 -4.253911375999450684e-01 -1.681673228740692139e-01 -1.687665432691574097e-01 -2.407291978597640991e-01 3.432494588196277618e-03 -3.184815496206283569e-02 1.288080513477325439e-01 1.361736208200454712e-01
2.965877018868923187e-02 -4.175420105457305908e-02 -2.252348810434341431e-01 -5.223610252141952515e-02 -6.113245710730552673e-02 -2.261807471513748169e-01 3.094937801361083984e-01 2.236298918724060059e-01 4.343140404671430588e-03 3.415145725011825562e-02 -9.906233847141265869e-02 -9.915895015001296997e-02 1.461350172758102417e-02 2.172182053327560425e-01 -4.431908577680587769e-02 2.782794535160064697e-01 -2.133408188819885254e-01 3.603560030460357666e-01 4.453439638018608093e-02 1.091345921158790588e-01 2.434418648481369019e-01 -1.843408793210983276e-01 -7.469771802425384521e-02 -3.624437153339385986e-01 7.935424894094467163e-02 1.948257535696029663e-01 -1.684806942939758301e-01 6.556510925292968750e-02 -3.773145750164985657e-02 5.667171441018581390e-03 2.275954782962799072e-01 2.143473029136657715e-01
1.122202575206756592e-01 3.853070363402366638e-02 -3.015723824501037598e-01 4.157757386565208435e-02 -1.563437581062316895e-01 2.447591274976730347e-01 1.879771351814270020e-01 -1.937283575534820557e-01 1.073482111096382141e-01 7.181224226951599121e-02 -3.090968430042266846e-01 1.145006418228149414e-01 8.001814782619476318e-02 -1.012373641133308411e-01 -6.075266003608703613e-02 9.288941323757171631e-02 -2.588244974613189697e-01 9.521957486867904663e-02 -2.362186759710311890e-01 1.986077113542705774e-04 4.053852856159210205e-01 -2.798964083194732666e-01 3.084893710911273956e-02 1.032696291804313660e-01 -2.557588219642639160e-01 1.260883659124374390e-01 -1.146269440650939941e-01 -5.261710658669471741e-02 1.068164333701133728e-01 1.076527014374732971e-01 -2.744862735271453857e-01 3.976460080593824387e-03
8.415192365646362305e-02 -3.647924633696675301e-03 -3.734423592686653137e-02 -2.634217739105224609e-01 4.697220772504806519e-02 7.935380935668945312e-02 7.862810045480728149e-02 -2.479395866394042969e-01 -1.628015190362930298e-01 -2.186268381774425507e-02 -1.289784163236618042e-01 -3.085266947746276855e-01 -1.061666384339332581e-01 3.060366399586200714e-02 8.812770247459411621e-03 3.240867555141448975e-01 1.108821779489517212e-01 1.737842857837677002e-01 1.619911491870880127e-01 2.385038882493972778e-01 3.800724148750305176e-01 -1.766391247510910034e-01 -1.478904783725738525e-01 1.659677922725677490e-01 -7.204061001539230347e-02 -2.312112450599670410e-01 -1.084436625242233276e-01 -8.388265967369079590e-02 -5.065513029694557190e-02 1.102574244141578674e-01 -3.437663912773132324e-01 1.697009205818176270e-01
1.237805187702178955e-01 2.378205060958862305e-01 1.061338186264038086e-02 -6.832773238420486450e-02 -4.644098505377769470e-02 3.287620842456817627e-02 3.159156143665313721e-01 1.279412508010864258e-01 1.815417855978012085e-01 -2.057218551635742188e-01 -4.031515493988990784e-02 -1.019574701786041260e-01 -2.127883583307266235e-01 -5.392785370349884033e-02 -1.215263530611991882e-01 2.474716752767562866e-01 -9.858783334493637085e-02 1.159519031643867493e-01 -2.524427883327007294e-02 9.378992021083831787e-02 2.043760716915130615e-01 -1.767804920673370361e-01 7.150126993656158447e-02 -2.842133343219757080e-01 2.195547819137573242e-01 -5.372147634625434875e-02 -2.849961519241333008e-01 -4.239341616630554199e-01 -2.354806959629058838e-01 -2.597261627670377493e-04 -1.828288882970809937e-01 3.489728085696697235e-03
3.022745549678802490e-01 1.282026320695877075e-01 8.885007351636886597e-02 1.591079086065292358e-01 -4.469915106892585754e-02 -7.873383909463882446e-02 2.125659734010696411e-01 3.834307193756103516e-03 -4.710476100444793701e-02 -4.382101893424987793e-01 -1.776146292686462402e-01 -2.830691337585449219e-01 9.124419093132019043e-02 -3.669087588787078857e-02 5.229523777961730957e-02 -1.113472320139408112e-02 -1.618148535490036011e-01 -1.084305942058563232e-01 2.190903425216674805e-01 4.317932724952697754e-01 2.607823014259338379e-01 -1.143146026879549026e-02 1.801894791424274445e-02 -8.757449686527252197e-02 -5.227520316839218140e-02 -4.071648046374320984e-02 -7.438031584024429321e-02 1.350105041638016701e-03 -5.518425628542900085e-02 2.873895466327667236e-01 -1.974752992391586304e-01 -6.369549036026000977e-02
1.648176610469818115e-01 1.258506327867507935e-01 -2.145369797945022583e-01 6.031776219606399536e-02 1.358116883784532547e-02 1.518461406230926514e-01 3.067935071885585785e-02 1.096684858202934265e-01 9.774588793516159058e-02 -2.492489218711853027e-01 2.058829814195632935e-01 -1.809015423059463501e-01 -8.188176155090332031e-02 -3.460624720901250839e-03 -2.222342491149902344e-01 4.867745935916900635e-02 -1.375145465135574341e-02 1.422992050647735596e-01 -1.202194094657897949e-01 2.020455598831176758e-01 2.669576704502105713e-01 -8.966532349586486816e-02 -4.032115042209625244e-01 -1.024409234523773193e-01 -4.712050408124923706e-02 4.516286402940750122e-02 -9.599862247705459595e-02 -2.705028355121612549e-01 -3.596674278378486633e-02 -5.231031030416488647e-02 -3.913876414299011230e-02 4.955332279205322266e-01
3.978132903575897217e-01 1.692138761281967163e-01 -1.187587250024080276e-02 -4.264079779386520386e-02 -1.354184448719024658e-01 -1.652185022830963135e-01 2.969576418399810791e-01 -1.854353994131088257e-01 1.834470927715301514e-01 -3.572089076042175293e-01 -7.764530926942825317e-02 1.212010756134986877e-01 -9.343902580440044403e-03 2.090363502502441406e-01 1.265586316585540771e-01 7.467634975910186768e-02 -2.051426768302917480e-01 2.031961530447006226e-01 2.187873981893062592e-02 -1.514093205332756042e-02 1.823211461305618286e-01 -1.893640160560607910e-01 1.221836507320404053e-01 -1.013942435383796692e-01 -1.554883718490600586e-01 2.028146386146545410e-01 1.987611651420593262e-01 9.819536656141281128e-02 -1.022923290729522705e-01 -1.259214729070663452e-01 -2.613865435123443604e-01 9.004867821931838989e-02
7.395044434815645218e-03 8.318906277418136597e-02 -3.155761957168579102e-02 3.309908881783485413e-02 -5.678304284811019897e-02 -1.069220677018165588e-01 3.299682438373565674e-01 2.799022495746612549e-01 3.707081824541091919e-02 -2.797405123710632324e-01 -1.116052363067865372e-02 -6.077225506305694580e-02 -1.321178823709487915e-01 -2.311006002128124237e-02 -1.668195873498916626e-01 2.122745662927627563e-01 -3.923182189464569092e-02 -2.759266085922718048e-02 -3.900444507598876953e-02 3.109922707080841064e-01 1.582882553339004517e-01 6.831397302448749542e-03 4.192778468132019043e-02 1.976213157176971436e-01 -6.226743012666702271e-02 2.084899693727493286e-01 -2.232424467802047729e-01 -2.758287787437438965e-01 -5.985776707530021667e-02 4.673519432544708252e-01 -1.873006224632263184e-01 1.338993608951568604e-01
2.059916704893112183e-01 1.440850496292114258e-01 -1.499377936124801636e-01 1.372507512569427490e-01 -8.865202963352203369e-02 -2.181726545095443726e-01 1.563944518566131592e-01 2.102605700492858887e-01 -6.094291806221008301e-02 -3.156449794769287109e-01 7.830874621868133545e-02 -3.755858540534973145e-01 1.557733863592147827e-01 7.624804228544235229e-02 -6.023181974887847900e-02 7.834722101688385010e-02 -2.154051065444946289e-01 1.536975353956222534e-01 -1.460172832012176514e-01 1.655618101358413696e-01 -1.883802860975265503e-01 -2.456394582986831665e-01 8.848202973604202271e-02 -1.510423421859741211e-01 -1.017572805285453796e-01 -1.951653808355331421e-01 -5.726409703493118286e-02 -3.058055937290191650e-01 -2.023379504680633545e-01 1.159122362732887268e-01 8.469325304031372070e-02 -1.701768934726715088e-01
1.764646619558334351e-01 3.414458632469177246e-01 1.291345655918121338e-01 1.491830497980117798e-01 1.384633481502532959e-01 -2.700032591819763184e-01 1.522562056779861450e-01 -1.360571086406707764e-01 -6.755524314939975739e-03 5.768689140677452087e-02 1.322067975997924805e-01 -1.401670742779970169e-02 -3.276064619421958923e-02 -9.098894149065017700e-02 -1.059671863913536072e-01 3.888783752918243408e-01 -2.722719907760620117e-01 -6.006184592843055725e-02 2.220471352338790894e-01 2.058636955916881561e-02 4.350585862994194031e-03 -4.366897046566009521e-01 -7.660071551799774170e-02 5.925530567765235901e-02 -3.553312420845031738e-01 -7.537803053855895996e-02 -1.551687717437744141e-02 -5.277628079056739807e-02 -1.092195659875869751e-01 8.353897184133529663e-02 -1.295643276534974575e-03 7.265341281890869141e-02
2.166709899902343750e-01 -4.708679392933845520e-02 4.446480050683021545e-02 1.687367409467697144e-01 -8.267907053232192993e-02 -3.013644218444824219e-01 3.851998969912528992e-02 -2.415924817323684692e-01 1.599323302507400513e-01 -3.423781692981719971e-01 -1.505178585648536682e-02 -2.504738271236419678e-01 -1.974826306104660034e-01 2.285565435886383057e-01 -5.206583067774772644e-02 2.232588529586791992e-01 6.000732630491256714e-02 2.796585559844970703e-01 -8.667788654565811157e-02 2.311737537384033203e-01 2.065078169107437134e-01 -1.155098006129264832e-01 -1.997044682502746582e-01 1.322011798620223999e-01 -6.361841410398483276e-02 -2.287601120769977570e-02 1.609220802783966064e-01 1.850234121084213257e-01 2.070979960262775421e-02 4.686243087053298950e-02 -2.748218476772308350e-01 -1.198296695947647095e-01
2.285528779029846191e-01 1.533921528607606888e-02 8.456433191895484924e-03 1.155843958258628845e-01 -4.133625626564025879e-01 -1.007297486066818237e-01 3.848060369491577148e-01 -3.932929039001464844e-02 -1.868299394845962524e-01 -1.106972619891166687e-01 -1.273166537284851074e-01 -2.053477913141250610e-01 -3.227456286549568176e-02 -2.371469512581825256e-02 -7.635297719389200211e-03 1.216974109411239624e-02 1.096111759543418884e-01 1.172026097774505615e-01 2.410065680742263794e-01 7.378865033388137817e-02 1.916185617446899414e-01 -4.276840686798095703e-01 -3.208827972412109375e-02 -4.233317449688911438e-02 1.165192350745201111e-01 1.855060458183288574e-01 -1.668671667575836182e-01 5.194265022873878479e-02 -7.953058928251266479e-02 8.865126967430114746e-02 -2.003882825374603271e-01 2.269535809755325317e-01
4.525275528430938721e-02 -1.882298104465007782e-02 -6.184924766421318054e-02 3.014025092124938965e-01 1.384335607290267944e-01 -1.505630463361740112e-01 -2.145289182662963867e-01 2.060711085796356201e-01 -1.051096431910991669e-02 -1.177461817860603333e-01 -1.404500901699066162e-01 -2.140406072139739990e-01 6.968010962009429932e-02 1.806330978870391846e-01 -1.002807840704917908e-01 3.348078429698944092e-01 -4.651625826954841614e-02 6.307734549045562744e-02 1.494580358266830444e-01 2.692472636699676514e-01 1.293988823890686035e-01 -2.748940587043762207e-01 6.467886269092559814e-02 -1.623117774724960327e-01 -2.507044076919555664e-01 -3.317551016807556152e-01 1.097532957792282104e-01 2.773996628820896149e-02 -2.652962207794189453e-01 -1.219846904277801514e-01 -1.790370792150497437e-01 8.122838288545608521e-02
1.070721894502639771e-01 1.476563364267349243e-01 -2.541927099227905273e-01 5.648236721754074097e-02 -1.220434159040451050e-01 -9.287070482969284058e-02 1.005711853504180908e-01 -9.727214276790618896e-02 1.333067268133163452e-01 -9.093382954597473145e-02 2.394990175962448120e-01 -2.297622859477996826e-01 4.096649214625358582e-02 -1.025132983922958374e-01 -9.793336689472198486e-02 1.761232018470764160e-01 -2.514616353437304497e-04 1.313494741916656494e-01 -2.308009266853332520e-01 3.841972053050994873e-01 -8.788840472698211670e-02 -4.327255487442016602e-01 1.471168845891952515e-01 3.344798088073730469e-01 -5.813780054450035095e-02 4.337701201438903809e-02 -1.859316974878311157e-01 -1.560943573713302612e-01 -1.387974321842193604e-01 -1.345109045505523682e-01 1.304856985807418823e-01 4.047476127743721008e-02
2.184158116579055786e-01 1.909223198890686035e-01 4.801671952009201050e-02 2.740822136402130127e-01 -1.430298835039138794e-01 -4.286698997020721436e-02 -2.550753206014633179e-02 -5.624663829803466797e-02 -2.604084908962249756e-01 8.339942991733551025e-02 1.720886491239070892e-02 5.245597660541534424e-02 -1.463490873575210571e-01 -7.480621337890625000e-02 -1.253223568201065063e-01 2.098876684904098511e-01 1.611520498991012573e-01 2.657155394554138184e-01 -2.004818059504032135e-02 5.160563588142395020e-01 -5.889269337058067322e-02 -2.802446186542510986e-01 -6.592436879873275757e-02 -2.066616863012313843e-01 -9.272071719169616699e-02 4.157340154051780701e-03 -1.217526793479919434e-01 -2.192803323268890381e-01 -1.187852621078491211e-01 1.374860703945159912e-01 9.246507287025451660e-02 2.056291401386260986e-01
1.419601142406463623e-01 8.263696730136871338e-02 -7.751380652189254761e-02 -1.035759821534156799e-01 -9.537075459957122803e-02 3.722291439771652222e-02 1.589288860559463501e-01 1.282463669776916504e-01 1.418881956487894058e-02 -3.177199661731719971e-01 1.875153370201587677e-02 3.848970308899879456e-02 -7.242377102375030518e-02 -1.869337074458599091e-02 -1.014328226447105408e-01 1.531736701726913452e-01 -1.272301971912384033e-01 -4.616259410977363586e-02 -1.120393946766853333e-01 1.826027482748031616e-01 1.832185983657836914e-01 -2.977977395057678223e-01 3.015979938209056854e-02 2.863362729549407959e-01 -1.562352627515792847e-01 -1.814520806074142456e-01 4.118576347827911377e-01 -2.040821164846420288e-01 -3.637823164463043213e-01 1.795215606689453125e-01 -2.415415793657302856e-01 -2.975444309413433075e-02
-1.558284163475036621e-01 -5.137822031974792480e-02 -3.231333494186401367e-01 1.760334968566894531e-01 -1.555904150009155273e-01 -2.473938018083572388e-01 1.992783099412918091e-01 -2.167664766311645508e-01 -1.580778807401657104e-01 -2.745202779769897461e-01 7.643936574459075928e-02 -9.090761095285415649e-02 9.257632307708263397e-03 -2.412761328741908073e-03 -2.984725870192050934e-02 -1.811352670192718506e-01 -1.650833897292613983e-02 1.978374421596527100e-01 -9.047140926122665405e-02 2.758959233760833740e-01 1.950864046812057495e-01 -2.993733286857604980e-01 1.442270446568727493e-02 -9.835971891880035400e-02 -3.531129360198974609e-01 5.160168185830116272e-02 1.013522818684577942e-01 -6.023452803492546082e-02 -3.285675123333930969e-02 1.780307143926620483e-01 -1.776288449764251709e-01 2.246189266443252563e-01
3.783068060874938965e-01 -4.481213167309761047e-02 1.515999529510736465e-02 -2.281796783208847046e-01 8.614575862884521484e-02 -9.464791417121887207e-02 5.364827066659927368e-02 -1.582072079181671143e-01 4.207636043429374695e-02 -2.504728734493255615e-01 -1.840305328369140625e-01 -1.065644696354866028e-01 5.454603582620620728e-02 1.685158014297485352e-01 2.092559039592742920e-01 3.431706130504608154e-01 1.996908038854598999e-01 2.338849008083343506e-01 -4.684439674019813538e-02 1.717328727245330811e-01 1.211544424295425415e-01 -1.599790602922439575e-01 -5.832896102219820023e-03 7.022994011640548706e-02 -3.216263651847839355e-01 -2.129950821399688721e-01 3.746271878480911255e-02 -1.902633458375930786e-01 -1.701240986585617065e-01 -2.749878726899623871e-02 -2.159364819526672363e-01 1.462586373090744019e-01
1.271368265151977539e-01 2.318248599767684937e-01 -1.753051429986953735e-01 -1.251456793397665024e-03 -1.996785551309585571e-01 1.071580722928047180e-01 2.029857188463211060e-01 -1.405170410871505737e-01 2.651301920413970947e-01 1.466398835182189941e-01 -1.945626884698867798e-01 3.775255754590034485e-02 9.471644461154937744e-02 -4.269115626811981201e-02 -2.179400622844696045e-01 1.174004301428794861e-01 -3.664531111717224121e-01 2.689877748489379883e-01 -1.521228253841400146e-01 4.105857014656066895e-02 3.727641999721527100e-01 -1.935495138168334961e-01 -1.690805144608020782e-02 1.384807974100112915e-01 -3.073826432228088379e-01 1.151239871978759766e-01 2.265890128910541534e-02 1.066853478550910950e-01 -2.401227690279483795e-02 9.772281348705291748e-02 -1.119235157966613770e-01 -1.194687858223915100e-01
2.090872675180435181e-01 1.454316824674606323e-01 1.594655066728591919e-01 2.442845851182937622e-01 -5.372073035687208176e-03 -8.570467680692672729e-02 2.558903694152832031e-01 -3.246177136898040771e-01 -2.111915647983551025e-01 -2.487387061119079590e-01 1.064557135105133057e-01 1.663710363209247589e-02 1.166794672608375549e-01 -1.124900802969932556e-01 1.093541737645864487e-02 2.565621435642242432e-01 3.181038424372673035e-02 -8.949520438909530640e-02 -1.151166334748268127e-01 9.983088821172714233e-02 2.162827104330062866e-01 -3.570482432842254639e-01 -1.717309802770614624e-01 2.197129093110561371e-02 -2.988923788070678711e-01 -1.647612005472183228e-01 -2.329364418983459473e-02 -1.101524829864501953e-01 -2.330720722675323486e-01 8.658692985773086548e-02 -1.037594377994537354e-01 1.525869965553283691e-01
2.456730455160140991e-01 -2.264706976711750031e-02 -1.160395592451095581e-01 -1.876068413257598877e-01 -8.509550988674163818e-02 -8.175750821828842163e-02 2.088097035884857178e-01 -3.273558914661407471e-01 2.189812213182449341e-01 -2.364992164075374603e-02 -2.632081806659698486e-01 1.571959815919399261e-02 -1.304559856653213501e-01 3.542607426643371582e-01 8.335512876510620117e-02 1.973005384206771851e-01 6.217669695615768433e-02 -9.891685098409652710e-02 -1.901762634515762329e-01 2.219190895557403564e-01 3.054200112819671631e-01 -2.351594157516956329e-02 -1.966577768325805664e-02 6.166663020849227905e-02 -3.796620368957519531e-01 1.741456687450408936e-01 -1.208762079477310181e-01 -1.326873153448104858e-01 -4.317619279026985168e-02 -8.788237720727920532e-02 6.383126974105834961e-02 4.370876774191856384e-02
4.072874039411544800e-02 1.174977421760559082e-01 -1.517851203680038452e-01 -7.688435912132263184e-02 -4.336304217576980591e-02 1.619774252176284790e-01 2.729844152927398682e-01 -5.447656661272048950e-02 1.309254616498947144e-01 -2.094287574291229248e-01 -4.237255826592445374e-02 -3.780673444271087646e-02 -4.199410229921340942e-02 1.858965605497360229e-01 -2.901972532272338867e-01 1.860895752906799316e-01 -8.650692552328109741e-02 3.648782074451446533e-01 -1.913127601146697998e-01 2.226314395666122437e-01 -6.733906455338001251e-03 -1.548103988170623779e-01 -3.722082674503326416e-01 -2.665438055992126465e-01 -1.399985998868942261e-01 1.131863966584205627e-01 1.490336805582046509e-01 -8.300301432609558105e-02 1.750726848840713501e-01 -4.223629459738731384e-02 1.576734893023967743e-02 2.757054269313812256e-01
1.050171256065368652e-01 1.520308852195739746e-01 -8.815288543701171875e-02 -2.474349588155746460e-01 3.127753734588623047e-03 -4.546775668859481812e-02 1.962211877107620239e-01 -2.245351970195770264e-01 -1.039438098669052124e-01 9.234300255775451660e-02 -1.208148077130317688e-01 -1.770275831222534180e-01 -2.524321973323822021e-01 -1.202413905411958694e-02 -5.177007988095283508e-02 -1.403593923896551132e-02 -3.930226266384124756e-01 3.443080186843872070e-01 -1.260059978812932968e-02 1.193460598587989807e-01 1.453293859958648682e-01 -2.837955653667449951e-01 9.421606361865997314e-02 -9.723792225122451782e-02 -1.790185570716857910e-01 -3.454591380432248116e-03 -1.275467127561569214e-01 1.377903670072555542e-01 -5.570672824978828430e-02 8.638998121023178101e-02 -3.810351490974426270e-01 2.082771360874176025e-01
2.100172638893127441e-01 4.512984156608581543e-01 -7.585889101028442383e-02 -5.406964197754859924e-02 -7.330321520566940308e-02 6.842903792858123779e-02 1.116474121809005737e-01 -9.277638979256153107e-03 1.259763687849044800e-01 -1.757257878780364990e-01 2.075606584548950195e-01 -6.193515285849571228e-02 -1.708835214376449585e-01 1.313505321741104126e-01 -1.180461943149566650e-01 1.273661255836486816e-01 1.090077459812164307e-01 -1.135797798633575439e-01 -4.628685489296913147e-02 1.660598516464233398e-01 3.191662728786468506e-01 -1.064254939556121826e-01 -4.613085091114044189e-01 -1.452871412038803101e-01 -1.931687593460083008e-01 1.292007509618997574e-02 -1.186931282281875610e-01 -1.494524776935577393e-01 -1.604812964797019958e-02 4.030885640531778336e-03 -1.777183860540390015e-01 2.080574333667755127e-01
4.654284939169883728e-02 -2.424895763397216797e-01 -1.153905615210533142e-01 9.369774162769317627e-02 -1.132143152062781155e-04 -1.763270050287246704e-01 1.433221548795700073e-01 -7.763783633708953857e-02 -2.558751776814460754e-02 -1.255651265382766724e-01 1.791698336601257324e-01 -5.111740902066230774e-02 -1.745819747447967529e-01 2.279810756444931030e-01 1.083686724305152893e-01 2.659770250320434570e-01 5.673476308584213257e-02 -1.218818798661231995e-01 -1.441272795200347900e-01 3.017177283763885498e-01 1.645024865865707397e-01 -3.756241202354431152e-01 -2.710798382759094238e-01 3.309488995000720024e-03 -3.831737041473388672e-01 -2.566031180322170258e-02 9.724110364913940430e-02 -2.004636228084564209e-01 -4.012203216552734375e-02 1.743544489145278931e-01 -2.062280774116516113e-01 2.995002781972289085e-03
6.964178383350372314e-02 8.510280400514602661e-02 -1.144958734512329102e-01 1.076225563883781433e-01 -3.172902390360832214e-02 3.158856183290481567e-02 1.412434726953506470e-01 1.079434249550104141e-02 1.678497642278671265e-01 -3.035387694835662842e-01 -5.248992890119552612e-02 -2.198318541049957275e-01 -1.539263036102056503e-02 -3.407427808269858360e-03 1.682547330856323242e-01 2.742873728275299072e-01 -4.860843531787395477e-03 3.246707916259765625e-01 2.903599441051483154e-01 1.545959264039993286e-01 1.781637668609619141e-01 -5.223165750503540039e-01 3.847553208470344543e-02 -3.570492193102836609e-02 2.169835567474365234e-01 5.275991186499595642e-02 -1.325539946556091309e-01 -1.387712359428405762e-01 -1.948960721492767334e-01 1.008025184273719788e-01 5.961187556385993958e-02 8.132769167423248291e-02
1.160195246338844299e-01 9.760155528783798218e-02 -1.339365988969802856e-01 -1.318774372339248657e-02 1.992070861160755157e-02 -1.887709833681583405e-02 4.054077267646789551e-01 -8.026386052370071411e-02 2.365219444036483765e-01 -2.762510627508163452e-02 1.291103102266788483e-02 5.293364636600017548e-03 -1.704705953598022461e-01 -8.889832533895969391e-03 4.994185268878936768e-02 3.225094676017761230e-01 -2.167321592569351196e-01 2.437731027603149414e-01 6.173501908779144287e-02 1.266538202762603760e-01 2.221440821886062622e-01 -4.392475783824920654e-01 6.744033843278884888e-02 1.646265201270580292e-02 -1.327774859964847565e-02 4.571168869733810425e-02 -2.229837924242019653e-01 -9.579263627529144287e-02 -2.301866561174392700e-01 -5.387144908308982849e-02 -1.134150102734565735e-02 -3.229032456874847412e-01
3.689302131533622742e-02 -1.560593247413635254e-01 -2.837449312210083008e-01 -1.412344444543123245e-02 -1.757867634296417236e-01 -8.414144814014434814e-02 1.158907338976860046e-01 -2.543506920337677002e-01 -3.372444957494735718e-02 -2.842258214950561523e-01 4.845958575606346130e-02 -1.464988887310028076e-01 3.851656243205070496e-02 6.506007630378007889e-03 -8.045840263366699219e-02 -2.384935617446899414e-01 -8.244196325540542603e-02 3.077500760555267334e-01 -3.286277353763580322e-01 2.824194431304931641e-01 2.119345963001251221e-01 -2.203224152326583862e-01 2.373230410739779472e-03 -2.871699444949626923e-02 -2.611229717731475830e-01 2.782329022884368896e-01 6.247381865978240967e-02 -3.581898286938667297e-02 -5.712166056036949158e-02 1.510358303785324097e-01 -9.905791282653808594e-02 1.913987994194030762e-01
2.001446783542633057e-01 2.226301729679107666e-01 8.541985601186752319e-02 1.174019351601600647e-01 2.120421081781387329e-02 1.289710700511932373e-01 2.618803977966308594e-01 -9.251111745834350586e-02 6.927439570426940918e-02 -2.193545699119567871e-01 -1.987565308809280396e-01 -1.872221231460571289e-01 2.096345834434032440e-02 2.127218544483184814e-01 -6.342564523220062256e-02 8.991332352161407471e-02 -3.893065825104713440e-02 4.721183776855468750e-01 5.834065005183219910e-02 1.235987320542335510e-01 1.272820532321929932e-01 -3.900004625320434570e-01 -3.452783077955245972e-02 3.792342916131019592e-02 -6.296946853399276733e-02 5.208125710487365723e-02 -1.582039892673492432e-01 -2.049721181392669678e-01 -9.115272760391235352e-02 2.103932946920394897e-02 -1.343959271907806396e-01 -3.086255192756652832e-01
2.623342275619506836e-01 -1.369603164494037628e-02 1.165832132101058960e-01 -3.620515763759613037e-01 -1.817894279956817627e-01 -5.838709697127342224e-02 2.546083927154541016e-01 -1.716713607311248779e-01 1.486289054155349731e-01 -1.039069071412086487e-01 -1.525498330593109131e-01 8.029267936944961548e-02 -1.191913336515426636e-01 3.386021852493286133e-01 9.593858569860458374e-02 2.814100384712219238e-01 1.814463287591934204e-01 7.707905024290084839e-02 -3.570575267076492310e-02 2.345160543918609619e-01 1.012693569064140320e-01 -1.444908380508422852e-01 -6.664831936359405518e-02 1.180680990219116211e-01 -3.627478778362274170e-01 6.927596032619476318e-02 -1.106120795011520386e-01 -3.534898906946182251e-02 -2.131400853395462036e-01 5.613858625292778015e-02 -9.096860140562057495e-02 1.559831351041793823e-01
2.558341324329376221e-01 -5.848082154989242554e-02 -1.689632236957550049e-01 -3.338721767067909241e-02 1.227480396628379822e-01 -2.226963490247726440e-01 3.445262014865875244e-01 9.109430760145187378e-02 9.201619029045104980e-02 -1.711339950561523438e-01 1.361258476972579956e-01 -2.572832703590393066e-01 6.794742494821548462e-02 7.537490129470825195e-02 9.437899291515350342e-02 2.823671400547027588e-01 1.165673285722732544e-01 1.066235676407814026e-01 2.508040368556976318e-01 8.354703336954116821e-02 1.762667596340179443e-01 -2.213464230298995972e-01 1.273649334907531738e-01 8.720146864652633667e-02 -2.392573356628417969e-01 5.557404458522796631e-02 1.279809772968292236e-01 -3.706353902816772461e-01 1.470706462860107422e-01 -6.942410767078399658e-02 -2.215973883867263794e-01 -5.126937292516231537e-03
-1.403925567865371704e-01 2.890127003192901611e-01 2.076121978461742401e-02 6.457990407943725586e-02 -4.386473074555397034e-02 -1.380677670240402222e-01 -1.065465062856674194e-01 -1.984245330095291138e-01 1.471785753965377808e-01 -8.452235162258148193e-02 -1.389429271221160889e-01 6.195350736379623413e-02 1.209038402885198593e-02 1.578718274831771851e-01 1.276849359273910522e-01 1.957035213708877563e-01 -7.134845107793807983e-02 3.623741865158081055e-02 1.704536080360412598e-01 1.868403553962707520e-01 2.282810658216476440e-01 -4.103476107120513916e-01 -1.929172724485397339e-01 -1.305129677057266235e-01 -3.155712485313415527e-01 -1.101843342185020447e-01 -3.156538009643554688e-01 -2.039631456136703491e-01 -2.932035326957702637e-01 2.946762368083000183e-02 5.870685912668704987e-03 6.225782632827758789e-02
-1.746810041368007660e-02 6.094545125961303711e-02 7.442834228277206421e-02 1.072219908237457275e-01 -1.284190416336059570e-01 -2.186806201934814453e-01 2.613955438137054443e-01 -8.641675859689712524e-02 1.674498766660690308e-01 -6.338018923997879028e-02 -6.829135864973068237e-02 2.173402160406112671e-01 -5.545434728264808655e-02 -8.120668353512883186e-04 -1.626813113689422607e-01 2.587890923023223877e-01 -7.842255383729934692e-02 -3.053917884826660156e-01 -2.181294187903404236e-02 2.659456133842468262e-01 1.914522051811218262e-01 -3.001418113708496094e-01 -2.677224278450012207e-01 -9.658735245466232300e-03 -1.625384539365768433e-01 3.204739466309547424e-02 -2.880877256393432617e-01 -8.257577568292617798e-02 -2.128257006406784058e-01 4.936309531331062317e-02 -1.007501110434532166e-01 3.377875685691833496e-01
1.468497961759567261e-01 1.027047261595726013e-01 -4.847045522183179855e-03 -1.389452954754233360e-03 8.545856177806854248e-02 -7.220926135778427124e-02 2.105325460433959961e-01 -1.663422286510467529e-01 1.748124808073043823e-01 -1.159430444240570068e-01 -2.846508920192718506e-01 6.245403364300727844e-02 -2.195711567765101790e-04 2.392731457948684692e-01 -1.633819788694381714e-01 2.630376815795898438e-01 9.951928630471229553e-03 2.008335590362548828e-01 1.017881408333778381e-01 1.893596053123474121e-01 4.693068861961364746e-01 -3.470152616500854492e-01 4.832319542765617371e-02 2.569259144365787506e-02 5.302627012133598328e-02 1.725970208644866943e-02 1.417273432016372681e-01 -2.496915310621261597e-01 3.334365552291274071e-03 6.435521692037582397e-02 3.229927644133567810e-02 -2.832568883895874023e-01
1.236926540732383728e-01 8.458103984594345093e-02 1.720189452171325684e-01 1.332483887672424316e-01 -1.212277077138423920e-02 -9.358985722064971924e-02 3.503919839859008789e-01 -8.088929206132888794e-02 2.808582186698913574e-01 -6.044074892997741699e-02 1.108310148119926453e-01 -9.497746825218200684e-03 -1.024745702743530273e-01 -1.932585239410400391e-01 1.117096394300460815e-01 3.608375489711761475e-01 -1.590155810117721558e-01 3.129455447196960449e-01 1.034206897020339966e-01 1.487228870391845703e-01 2.252927869558334351e-01 -3.693687319755554199e-01 -8.258403278887271881e-03 -1.793864518404006958e-01 3.005200438201427460e-02 5.854246392846107483e-02 -3.517708554863929749e-02 -2.285316735506057739e-01 -1.721235662698745728e-01 6.435757875442504883e-02 -7.545842975378036499e-02 -1.838647425174713135e-01
3.262154012918472290e-02 -1.132448986172676086e-01 1.597636491060256958e-01 -5.122734233736991882e-02 -2.104061096906661987e-01 -7.514664530754089355e-02 2.060712128877639771e-01 -2.231823652982711792e-01 -2.760099247097969055e-02 -1.330326497554779053e-01 -7.961567491292953491e-02 3.424016758799552917e-02 6.533321738243103027e-02 -1.549463160336017609e-02 -1.309521645307540894e-01 3.626828491687774658e-01 -1.399834901094436646e-01 -2.224510014057159424e-01 8.559195697307586670e-02 4.247629046440124512e-01 3.178689479827880859e-01 -2.935589849948883057e-01 -2.003639936447143555e-01 -7.741022109985351562e-02 -2.997175157070159912e-01 -8.121069520711898804e-02 -1.188539341092109680e-01 -3.645014017820358276e-03 1.271495223045349121e-01 -5.035035312175750732e-02 1.306447088718414307e-01 9.073115885257720947e-03
[truncated: 3,277,233 more chars]
