# Supplementary material for: The Language of Innovation
Source: PLoS One. 2020 Apr 30;15(4):e0230107. doi: 10.1371/journal.pone.0230107 (PMC7194493; doi:10.1371/journal.pone.0230107)
Supplement: S24 File — (GZ) [file pone.0230107.s024.tar.gz › 2002-2006/V2Run_25_VS_4500_embeddings2002-2006ED32.txt]

-3.924003988504409790e-02 2.214493602514266968e-01 -3.872351944446563721e-01 -2.219463586807250977e-01 -1.099867746233940125e-02 -1.708350926637649536e-01 -2.096892595291137695e-01 -7.308765500783920288e-02 -1.699103564023971558e-01 -5.651760101318359375e-02 3.866673260927200317e-02 2.000247538089752197e-01 1.083555370569229126e-01 2.163784652948379517e-01 -3.338263183832168579e-02 -1.737590879201889038e-02 2.158233374357223511e-01 2.708021104335784912e-01 8.017683774232864380e-02 -2.823791205883026123e-01 6.921639293432235718e-02 2.711744308471679688e-01 -1.006909534335136414e-01 5.715270992368459702e-03 -1.652461886405944824e-01 -3.803224861621856689e-02 -1.277482807636260986e-01 -2.000365704298019409e-01 3.098802082240581512e-02 -1.141229346394538879e-01 -3.783712685108184814e-01 -3.511231020092964172e-02
2.184332609176635742e-01 5.326625332236289978e-02 -1.340209543704986572e-01 -1.828167140483856201e-01 -1.444660276174545288e-01 -2.012735903263092041e-01 1.974785476922988892e-01 1.071480289101600647e-01 -2.356939017772674561e-01 2.606361508369445801e-01 1.153013631701469421e-01 1.775371134281158447e-01 6.782831996679306030e-02 2.053548991680145264e-01 -2.034836560487747192e-01 -1.608557812869548798e-02 -5.047845095396041870e-02 4.255437850952148438e-01 5.276117473840713501e-02 -1.624677777290344238e-01 -4.911438561975955963e-03 1.755928695201873779e-01 -1.435762643814086914e-02 2.771530672907829285e-02 -5.505292117595672607e-02 5.296963453292846680e-02 3.703002631664276123e-01 3.152073919773101807e-01 -1.027352660894393921e-01 -1.272229850292205811e-01 -1.245589107275009155e-01 -1.605309545993804932e-02
-5.001842975616455078e-03 1.105916276574134827e-01 -1.433955132961273193e-01 -2.889949977397918701e-01 -3.641788661479949951e-02 -4.358182847499847412e-02 -1.598778963088989258e-01 -1.303683072328567505e-01 -1.435685008764266968e-01 2.175516784191131592e-01 5.307057499885559082e-02 -3.116775453090667725e-01 2.680162899196147919e-02 2.204608172178268433e-02 -6.588383018970489502e-02 -2.025330215692520142e-01 4.352856799960136414e-02 4.419418275356292725e-01 2.182436883449554443e-01 -2.014793753623962402e-01 -2.916448935866355896e-02 -1.483179628849029541e-01 1.009340304881334305e-02 -3.796570375561714172e-02 -1.635278016328811646e-01 -1.894863098859786987e-01 -1.041286624968051910e-02 2.801910042762756348e-01 -3.747442737221717834e-02 1.731796413660049438e-01 -3.647904992103576660e-01 -8.867838233709335327e-02
-2.086965739727020264e-01 -1.449827384203672409e-02 -4.611839950084686279e-01 9.012056514620780945e-03 -2.134313583374023438e-01 7.440016418695449829e-02 1.297085285186767578e-01 1.461076885461807251e-01 3.817021101713180542e-02 1.260454505681991577e-01 1.414050254970788956e-02 1.078068558126688004e-02 2.320966273546218872e-01 -1.599075198173522949e-01 -8.725246787071228027e-02 -4.131231307983398438e-01 1.746158599853515625e-01 4.077739119529724121e-01 -4.322054982185363770e-02 -7.787797600030899048e-02 -8.256699889898300171e-02 6.432560831308364868e-02 -1.531003322452306747e-02 2.099560797214508057e-01 9.535356611013412476e-02 5.657787248492240906e-02 6.379405409097671509e-02 -5.620347708463668823e-02 -7.676213234663009644e-02 -2.484443970024585724e-02 -2.929995954036712646e-01 -8.345958590507507324e-02
2.237860672175884247e-02 2.528551816940307617e-01 -2.181446701288223267e-01 -3.046401441097259521e-01 6.682563573122024536e-02 6.922306120395660400e-02 -1.806482113897800446e-02 -1.057602316141128540e-01 -2.317668944597244263e-01 9.541521221399307251e-02 -2.205426096916198730e-01 6.895068287849426270e-02 1.447601914405822754e-01 1.092762127518653870e-01 1.731993108987808228e-01 -1.032827645540237427e-01 3.027465939521789551e-01 2.851584851741790771e-01 1.822722330689430237e-02 -1.891034543514251709e-01 2.044377923011779785e-01 6.599643081426620483e-02 1.567441970109939575e-01 1.041208133101463318e-01 -2.080973796546459198e-02 -3.106704950332641602e-01 1.276899576187133789e-01 -1.245829761028289795e-01 -2.108822017908096313e-01 2.728824317455291748e-01 -1.213574782013893127e-01 -1.776636838912963867e-01
1.966149955987930298e-01 2.664588391780853271e-01 -2.502277866005897522e-02 -2.980670034885406494e-01 8.466204255819320679e-02 -6.428373605012893677e-02 -1.033497303724288940e-01 -9.701587259769439697e-02 -1.030641123652458191e-01 6.515247374773025513e-02 7.325839996337890625e-02 -1.645012199878692627e-01 3.045282661914825439e-01 9.591484069824218750e-02 9.891215711832046509e-02 -4.022706449031829834e-01 -4.434233158826828003e-02 3.277043998241424561e-01 -1.608480215072631836e-01 -2.748051285743713379e-01 -1.448518037796020508e-01 2.369628697633743286e-01 7.777176052331924438e-02 7.025049626827239990e-02 -2.229924499988555908e-01 -9.030175209045410156e-02 3.172869607806205750e-02 6.029265001416206360e-03 -2.482459992170333862e-01 1.674200594425201416e-01 -1.198506634682416916e-02 -3.249968588352203369e-02
1.249908134341239929e-01 1.452926248311996460e-01 -2.067221701145172119e-01 -2.496091276407241821e-01 1.754687400534749031e-03 2.051104232668876648e-02 -1.607041805982589722e-01 -5.918547138571739197e-02 -3.101409673690795898e-01 1.418441385030746460e-01 3.694660365581512451e-01 -1.647507399320602417e-01 7.719054818153381348e-02 2.330700457096099854e-01 -1.341620385646820068e-01 -2.424609810113906860e-01 2.594344019889831543e-01 2.625621259212493896e-01 8.896292001008987427e-02 -5.636164918541908264e-02 -9.111311286687850952e-02 1.092446818947792053e-01 -2.300312928855419159e-02 -9.347993135452270508e-02 -2.358367107808589935e-02 -1.360208839178085327e-01 7.222614437341690063e-02 8.722262457013130188e-03 -3.488740026950836182e-01 2.368275374174118042e-01 -7.752653211355209351e-02 -1.626444309949874878e-01
-4.823623225092887878e-02 3.767670318484306335e-02 -2.453650236129760742e-01 -2.130336761474609375e-01 8.575010299682617188e-02 8.197773247957229614e-02 -1.196629703044891357e-01 2.292794734239578247e-01 -2.483655065298080444e-01 1.844227761030197144e-01 1.040457934141159058e-02 -1.442899368703365326e-02 7.979058474302291870e-02 3.342885076999664307e-01 5.477609485387802124e-02 -1.267729252576828003e-01 5.510197952389717102e-02 3.512889742851257324e-01 3.299815654754638672e-01 -1.578946560621261597e-01 -9.643650799989700317e-02 -3.137344494462013245e-02 8.702183514833450317e-02 1.075033769011497498e-01 -3.714889883995056152e-01 -8.874231576919555664e-02 3.064915537834167480e-01 6.606772541999816895e-02 4.301582649350166321e-02 -5.087686702609062195e-02 1.434127241373062134e-01 -1.328299492597579956e-01
-2.262024767696857452e-02 1.734829396009445190e-01 -3.127412199974060059e-01 -1.566190123558044434e-01 -2.201758623123168945e-01 1.646158248186111450e-01 8.919388800859451294e-02 2.590504847466945648e-02 -1.575386077165603638e-01 1.736288368701934814e-01 -2.941800467669963837e-02 9.667364507913589478e-02 -1.231824457645416260e-01 2.366378158330917358e-01 -4.730191826820373535e-02 -3.422102034091949463e-01 -2.427217811346054077e-01 2.778119444847106934e-01 1.017264872789382935e-01 -6.543402373790740967e-02 9.625212103128433228e-02 8.682191371917724609e-02 2.833608090877532959e-01 -5.141017958521842957e-02 -1.172939240932464600e-01 -2.644822597503662109e-01 2.289337664842605591e-01 9.686692617833614349e-03 -2.047432661056518555e-01 -1.680136173963546753e-01 -1.851419359445571899e-01 -1.267222613096237183e-01
9.594302624464035034e-02 3.366281092166900635e-01 -2.020179331302642822e-01 -2.789393253624439240e-02 4.255817737430334091e-03 3.791579219978302717e-04 -2.679300010204315186e-01 5.046153813600540161e-02 -2.988599836826324463e-01 2.575431168079376221e-01 2.028481513261795044e-01 -3.846065327525138855e-02 3.680093586444854736e-02 4.365661367774009705e-02 -1.080891340970993042e-01 -1.301180422306060791e-01 2.660770416259765625e-01 2.928375303745269775e-01 4.535798355937004089e-02 9.311138838529586792e-02 -5.942099913954734802e-02 1.501248478889465332e-01 1.181507706642150879e-01 3.013843484222888947e-02 -4.411745667457580566e-01 -1.206839084625244141e-01 1.419062539935112000e-02 2.094094157218933105e-01 -9.205011650919914246e-03 1.698866337537765503e-01 -1.676173359155654907e-01 -1.134908869862556458e-01
-8.461820334196090698e-02 2.863039374351501465e-01 -2.292326688766479492e-01 -2.081351578235626221e-01 -2.247978448867797852e-01 4.081375151872634888e-02 2.212773635983467102e-02 7.520845159888267517e-03 -3.024265766143798828e-01 1.924419999122619629e-01 2.310508862137794495e-02 -2.487643659114837646e-01 3.213420882821083069e-02 1.535527259111404419e-01 -1.984139382839202881e-01 -3.209578990936279297e-01 8.619374781847000122e-02 2.146247178316116333e-01 1.894718967378139496e-02 -2.553790509700775146e-01 1.928871124982833862e-01 5.425016954541206360e-02 -1.771088540554046631e-01 5.316265299916267395e-02 -2.795923650264739990e-01 -2.280354201793670654e-01 5.809278041124343872e-02 1.253383457660675049e-01 -1.434710323810577393e-01 1.354408115148544312e-01 -1.479587331414222717e-02 1.501103341579437256e-01
-5.344927310943603516e-02 3.345440328121185303e-01 -1.960072666406631470e-01 -2.488620281219482422e-01 -1.112713888287544250e-01 -1.335975341498851776e-02 3.280208706855773926e-01 2.857311367988586426e-01 -5.969252437353134155e-02 6.847608834505081177e-02 2.523424029350280762e-01 2.225312143564224243e-01 9.259899705648422241e-02 4.036135599017143250e-02 6.111167743802070618e-02 -2.265700995922088623e-01 1.607671529054641724e-01 3.947789967060089111e-01 4.703636467456817627e-02 -2.498172037303447723e-02 -1.126589924097061157e-01 2.647609114646911621e-01 -3.748400136828422546e-02 1.314741969108581543e-01 -1.125804334878921509e-01 7.399208843708038330e-02 -1.217950358986854553e-01 -1.177534684538841248e-01 -5.988856405019760132e-02 1.822278350591659546e-01 -3.355951234698295593e-02 -1.599014401435852051e-01
2.290546298027038574e-01 1.484244167804718018e-01 -3.191363438963890076e-02 -1.985827237367630005e-01 -2.081990987062454224e-02 1.570398546755313873e-02 -5.376122146844863892e-02 -4.971566796302795410e-02 -2.042387127876281738e-01 1.996149271726608276e-01 1.340335160493850708e-01 7.975130528211593628e-02 1.707855165004730225e-01 1.641083508729934692e-01 -5.730047821998596191e-02 -3.988842368125915527e-01 2.869084477424621582e-01 4.003163874149322510e-01 1.255119442939758301e-01 -1.756784766912460327e-01 1.320279687643051147e-01 1.728242188692092896e-01 1.684981733560562134e-01 -3.143979981541633606e-02 -9.139835089445114136e-02 -3.074051141738891602e-01 -1.108152195811271667e-01 -3.077776357531547546e-02 -1.842959672212600708e-01 1.393370628356933594e-01 -1.075283214449882507e-01 -8.801188319921493530e-02
1.852186210453510284e-02 5.356163531541824341e-02 -2.255082130432128906e-01 -2.680161595344543457e-01 -1.138655170798301697e-01 -1.160075366497039795e-01 2.494124621152877808e-01 4.947884753346443176e-02 -1.909025907516479492e-01 7.563439011573791504e-02 5.979314818978309631e-02 1.331072151660919189e-01 1.702945381402969360e-01 -1.306982338428497314e-02 1.600962877273559570e-01 -2.772017121315002441e-01 2.863700985908508301e-01 3.186216056346893311e-01 6.414851546287536621e-02 -1.541732847690582275e-01 -1.561902812682092190e-03 4.384427666664123535e-01 -6.736402958631515503e-02 -5.451939534395933151e-03 -4.675146564841270447e-02 1.827039718627929688e-01 7.600176613777875900e-03 -1.697291582822799683e-01 -3.297290205955505371e-02 6.124996393918991089e-02 -2.795085012912750244e-01 1.797597408294677734e-01
2.642904780805110931e-02 6.802060455083847046e-02 -2.285575270652770996e-01 -1.617496758699417114e-01 5.647000670433044434e-02 2.993162488564848900e-03 -1.644046455621719360e-01 -2.071459889411926270e-01 -3.854245319962501526e-02 1.779737174510955811e-01 1.822141110897064209e-01 -2.964968979358673096e-02 1.709775626659393311e-01 1.775979623198509216e-02 6.259679794311523438e-02 -4.457028508186340332e-01 4.492852836847305298e-02 3.392110168933868408e-01 -1.081750169396400452e-01 -2.011245340108871460e-01 -1.378929428756237030e-02 1.993416398763656616e-01 3.095624269917607307e-03 -1.031311005353927612e-01 -2.500667572021484375e-01 -3.054291903972625732e-01 2.321525104343891144e-02 -1.418040245771408081e-01 -3.070206046104431152e-01 1.930068284273147583e-01 -1.252527832984924316e-01 1.732281409204006195e-02
2.399843037128448486e-01 2.466237917542457581e-02 -6.421230733394622803e-02 -2.166382521390914917e-01 -2.179261147975921631e-01 2.142071872949600220e-01 -2.054212242364883423e-01 1.026884242892265320e-01 -8.355271816253662109e-02 1.316699534654617310e-01 3.107582330703735352e-01 1.081305667757987976e-01 1.902117580175399780e-01 1.798492521047592163e-01 3.404611349105834961e-02 -2.387125045061111450e-02 -6.447692215442657471e-02 3.537137806415557861e-01 1.316994726657867432e-01 -4.313853010535240173e-02 4.848161339759826660e-02 1.017079874873161316e-01 2.197423279285430908e-01 2.369878292083740234e-01 -1.116134077310562134e-01 -4.414223879575729370e-02 3.141681551933288574e-01 1.627542078495025635e-02 3.377063944935798645e-02 -3.650016710162162781e-02 -3.136011362075805664e-01 -2.489500343799591064e-01
1.614093631505966187e-01 2.312321960926055908e-01 -2.392368763685226440e-01 1.676475405693054199e-01 8.270291984081268311e-02 1.938211172819137573e-01 -1.278485804796218872e-01 -1.499446388334035873e-02 -1.656290590763092041e-01 2.627729997038841248e-02 1.148840636014938354e-01 -3.542065620422363281e-02 1.781353503465652466e-01 -9.530592709779739380e-02 1.483350396156311035e-01 -3.096624314785003662e-01 4.607790708541870117e-02 4.162454605102539062e-01 1.524958014488220215e-01 -1.393973529338836670e-01 2.322683632373809814e-01 1.689910739660263062e-01 1.386598944664001465e-01 4.193677380681037903e-02 3.823669627308845520e-02 -1.424591839313507080e-01 1.396270245313644409e-01 2.960362844169139862e-02 -3.816684186458587646e-01 2.241484373807907104e-01 -8.587586134672164917e-02 7.679595053195953369e-02
-4.294026494026184082e-01 1.729950308799743652e-01 -2.551402151584625244e-01 -1.542112678289413452e-01 -8.951688557863235474e-02 2.472485750913619995e-01 -1.536568626761436462e-02 7.430797070264816284e-02 -8.646333962678909302e-02 -8.655107766389846802e-02 1.659006178379058838e-01 2.022559642791748047e-01 1.641515493392944336e-01 -1.728874444961547852e-01 1.092543676495552063e-01 -2.889893352985382080e-01 1.618217825889587402e-01 3.141182661056518555e-01 1.471133232116699219e-01 1.470230240374803543e-02 -1.675623655319213867e-01 -2.895561791956424713e-02 -1.728791594505310059e-01 -2.699243649840354919e-02 -2.221315633505582809e-03 -6.932878494262695312e-02 8.036134764552116394e-03 -2.976476550102233887e-01 -2.846656925976276398e-02 -1.170717775821685791e-01 -2.522775232791900635e-01 -9.134712815284729004e-02
7.332230452448129654e-03 4.697829112410545349e-02 -1.554598957300186157e-01 -2.618699967861175537e-01 1.708885729312896729e-01 5.697352066636085510e-02 -2.010724991559982300e-01 -8.007952570915222168e-02 8.594042807817459106e-02 2.560722529888153076e-01 1.253969371318817139e-01 9.396470151841640472e-03 1.695238798856735229e-01 1.130112111568450928e-01 -2.746524214744567871e-01 -3.258147835731506348e-01 -1.231874227523803711e-01 3.047409355640411377e-01 -5.081055569462478161e-04 -3.446141481399536133e-01 1.128193959593772888e-01 7.128144800662994385e-02 3.287248685956001282e-02 2.457565069198608398e-01 -2.105132192373275757e-01 -1.137885004281997681e-01 1.502089053392410278e-01 -2.715772390365600586e-02 -1.014879345893859863e-01 2.764272093772888184e-01 -1.418670564889907837e-01 1.426322013139724731e-01
5.122484266757965088e-02 1.756247580051422119e-01 -2.091234177350997925e-01 -3.309603035449981689e-01 -1.092678606510162354e-01 1.281121559441089630e-02 1.557622998952865601e-01 -1.678317338228225708e-01 -9.396592527627944946e-02 3.102834224700927734e-01 6.308121234178543091e-02 1.589123010635375977e-01 -4.737848043441772461e-02 -5.917721614241600037e-02 -1.102129518985748291e-01 -3.726818785071372986e-02 -1.555266976356506348e-01 2.047591209411621094e-01 1.785677075386047363e-01 -1.172564402222633362e-01 -2.946895658969879150e-01 9.567249566316604614e-03 1.664627194404602051e-01 -4.480594769120216370e-02 -1.170563697814941406e-01 -2.264253944158554077e-01 1.759635806083679199e-01 -5.446337163448333740e-02 -1.109723448753356934e-01 -1.438775807619094849e-01 -3.281740546226501465e-01 -3.565055429935455322e-01
9.693983197212219238e-02 1.553865075111389160e-01 -1.678138673305511475e-01 -2.702420353889465332e-01 1.801217943429946899e-01 2.218836545944213867e-02 -4.466925188899040222e-02 -1.734265834093093872e-01 -1.451072841882705688e-01 2.152975350618362427e-01 1.232286542654037476e-01 -1.265736073255538940e-01 1.292843520641326904e-01 1.529529988765716553e-01 -4.786663129925727844e-02 -1.925857067108154297e-01 1.192331090569496155e-01 1.405719518661499023e-01 1.779305785894393921e-01 -2.337185144424438477e-01 1.108280941843986511e-01 3.828587234020233154e-01 1.196840777993202209e-01 -8.714976906776428223e-02 -9.680244326591491699e-02 -3.660292327404022217e-01 3.962968662381172180e-02 6.363111734390258789e-02 -3.302594423294067383e-01 1.399836540222167969e-01 -2.082620859146118164e-01 -1.006118860095739365e-02
1.055175140500068665e-01 8.131322264671325684e-02 -7.146177440881729126e-02 -2.323902845382690430e-01 -3.885247185826301575e-02 5.389922484755516052e-02 -1.138734072446823120e-01 -9.950894117355346680e-02 -5.957087874412536621e-02 1.416589971631765366e-02 1.383988745510578156e-02 6.467104703187942505e-02 1.021496430039405823e-01 5.679369438439607620e-03 -2.290845103561878204e-02 -4.928694963455200195e-01 -4.748043790459632874e-02 3.024811744689941406e-01 3.799002990126609802e-02 -3.524855673313140869e-01 6.706826388835906982e-02 1.015871465206146240e-01 -3.607608377933502197e-01 2.252731919288635254e-01 -2.328736186027526855e-01 -1.771607100963592529e-01 1.765164285898208618e-01 3.315335139632225037e-02 -1.336138248443603516e-01 2.275893390178680420e-01 -1.749276518821716309e-01 2.339987643063068390e-02
-1.133922711014747620e-01 1.698557287454605103e-01 4.276881366968154907e-02 -1.224375069141387939e-01 -8.910021930932998657e-02 3.519189730286598206e-02 -3.301648497581481934e-01 -2.966176867485046387e-01 -1.755307614803314209e-01 2.808679044246673584e-01 1.139123663306236267e-01 5.725560709834098816e-03 2.951005473732948303e-02 9.983851760625839233e-02 -5.109861493110656738e-02 -2.877452075481414795e-01 -1.554477363824844360e-01 2.128453254699707031e-01 1.201122552156448364e-01 -4.606831967830657959e-01 -3.582445532083511353e-02 1.423475444316864014e-01 4.731713235378265381e-02 -8.888440579175949097e-02 -1.540188342332839966e-01 -1.300417184829711914e-01 -1.206913962960243225e-02 3.470385074615478516e-02 -2.448740005493164062e-01 1.795507967472076416e-01 -2.198359072208404541e-01 -7.764240354299545288e-02
-1.074100658297538757e-01 2.166344076395034790e-01 -3.180983960628509521e-01 -1.730584502220153809e-01 -9.081267565488815308e-02 -4.814196750521659851e-02 3.249868452548980713e-01 1.393285840749740601e-01 -8.704829216003417969e-02 2.468734234571456909e-01 -4.107101634144783020e-02 1.459743920713663101e-02 1.642306447029113770e-01 3.233480080962181091e-02 9.730111807584762573e-02 -1.369577348232269287e-01 4.561119899153709412e-02 4.409884512424468994e-01 1.934963315725326538e-01 -5.896100029349327087e-02 -2.635497599840164185e-02 3.382182121276855469e-01 1.119863092899322510e-01 -1.839818619191646576e-02 1.575161516666412354e-02 -3.466071560978889465e-02 -7.893458753824234009e-02 -3.671262562274932861e-01 -1.445443183183670044e-01 1.536420825868844986e-02 -5.611592158675193787e-02 1.263458132743835449e-01
-1.312509626150131226e-01 2.653271555900573730e-01 -7.272835075855255127e-02 -6.651704013347625732e-02 1.188778653740882874e-01 -2.411181926727294922e-01 -1.332726329565048218e-01 2.134771794080734253e-01 -3.592356741428375244e-01 1.955749243497848511e-01 3.677279055118560791e-01 -1.512017995119094849e-01 -2.753011137247085571e-02 -4.107323661446571350e-02 -4.172205924987792969e-01 -1.384544223546981812e-01 -5.973956361413002014e-02 2.452247440814971924e-01 1.776841580867767334e-01 -6.234157457947731018e-02 1.423863470554351807e-01 9.200202301144599915e-03 1.510207355022430420e-01 -9.605883806943893433e-02 -2.464906871318817139e-02 9.670027066022157669e-04 1.349761635065078735e-01 -6.981379818171262741e-03 -1.541259884834289551e-01 -1.234383210539817810e-01 -1.887039393186569214e-01 3.084675222635269165e-02
-2.105428874492645264e-01 1.190222054719924927e-01 -2.784161269664764404e-01 -1.116805523633956909e-01 -1.888422816991806030e-01 3.792004659771919250e-02 9.166474640369415283e-02 1.827199906110763550e-01 1.021395251154899597e-01 2.303179353475570679e-01 3.641684353351593018e-02 2.923750579357147217e-01 1.590752042829990387e-02 -1.051426082849502563e-01 -2.611785940825939178e-02 -2.305632829666137695e-01 3.393635749816894531e-01 4.283536374568939209e-01 1.582785695791244507e-01 -8.122998476028442383e-02 -3.557202965021133423e-02 2.255342006683349609e-01 -6.561192125082015991e-02 -5.301408097147941589e-02 -2.145024761557579041e-02 -1.489883214235305786e-01 4.406140744686126709e-02 -1.323183476924896240e-01 -7.201454136520624161e-03 -7.533902674913406372e-02 -3.401020169258117676e-01 6.430789828300476074e-02
-3.315013349056243896e-01 2.750480771064758301e-01 -3.575082719326019287e-01 -1.977108977735042572e-02 -5.616572126746177673e-02 1.091770604252815247e-01 -2.260922491550445557e-01 1.716151088476181030e-02 -5.455841496586799622e-02 2.941019535064697266e-01 1.021831668913364410e-02 -1.645096950232982635e-02 1.813007593154907227e-01 -2.167417556047439575e-01 1.023958548903465271e-01 -3.234080374240875244e-01 2.024485617876052856e-01 1.051178798079490662e-01 -1.638116240501403809e-01 -7.187738269567489624e-02 -2.193092852830886841e-01 2.078990340232849121e-01 3.090151771903038025e-02 1.290233526378870010e-02 -6.056771054863929749e-02 3.468051087111234665e-03 -1.005280464887619019e-01 -1.290337890386581421e-01 2.397334016859531403e-02 -9.276405721902847290e-02 -3.098798096179962158e-01 1.512497663497924805e-01
2.032681405544281006e-01 1.986914277076721191e-01 -1.355313211679458618e-01 -1.730576753616333008e-01 2.534035407006740570e-02 7.710162550210952759e-02 -1.538934558629989624e-01 -2.754132151603698730e-01 -1.753139346837997437e-01 1.276595443487167358e-01 8.732593804597854614e-02 2.989923022687435150e-02 7.143273204565048218e-02 1.455615907907485962e-01 3.375754132866859436e-02 -2.137655615806579590e-01 3.345469832420349121e-01 4.185353219509124756e-01 -3.959353640675544739e-02 -1.197216734290122986e-01 1.099162548780441284e-02 3.462160527706146240e-01 9.928994625806808472e-02 5.929872021079063416e-02 -3.771833702921867371e-02 -3.352848589420318604e-01 1.400222629308700562e-01 4.256527125835418701e-02 -1.797685772180557251e-01 1.127060800790786743e-01 -1.329526901245117188e-01 -4.216361418366432190e-02
-1.463113129138946533e-01 1.138827800750732422e-01 -1.816759109497070312e-01 -2.378588169813156128e-01 -1.287969760596752167e-02 -1.740517616271972656e-01 -1.908401548862457275e-01 -3.096610605716705322e-01 -1.467227190732955933e-01 1.570185571908950806e-01 1.491591632366180420e-01 -5.074843391776084900e-02 2.719857692718505859e-01 1.379311382770538330e-01 -7.227383553981781006e-02 -1.283760964870452881e-01 1.018279138952493668e-02 6.253837794065475464e-02 -6.058826670050621033e-02 -3.210256099700927734e-01 8.017686009407043457e-02 4.417817573994398117e-03 1.679313927888870239e-01 -3.193941339850425720e-02 -5.936274677515029907e-02 -3.248506784439086914e-01 2.559554278850555420e-01 2.159944921731948853e-01 -1.488511264324188232e-01 1.461930572986602783e-01 -2.727426588535308838e-01 -2.049664109945297241e-01
7.803995162248611450e-02 9.634652733802795410e-02 -1.593611836433410645e-01 -3.852274268865585327e-02 -1.379140913486480713e-01 -1.828734278678894043e-01 2.935974672436714172e-02 -1.913108825683593750e-01 -2.670427262783050537e-01 2.374527007341384888e-01 1.562093347311019897e-01 -4.150779917836189270e-02 9.493894129991531372e-02 7.351978123188018799e-02 -1.392144858837127686e-01 -2.652703523635864258e-01 2.502596676349639893e-01 3.261716663837432861e-01 4.511150717735290527e-02 -3.138560354709625244e-01 -4.962388426065444946e-02 1.838318258523941040e-01 1.867713183164596558e-01 8.519209176301956177e-02 -6.730622798204421997e-02 -3.621287941932678223e-01 5.220711231231689453e-02 -9.411284700036048889e-03 -2.974505424499511719e-01 5.591875687241554260e-02 -1.695852279663085938e-01 5.508203804492950439e-02
-1.394985318183898926e-01 8.835100382566452026e-02 -2.225185930728912354e-01 -2.931176424026489258e-01 -3.755132481455802917e-02 -9.801533073186874390e-02 -2.765944898128509521e-01 -1.363546401262283325e-01 -3.629118204116821289e-01 1.932142376899719238e-01 4.780891537666320801e-02 1.089696027338504791e-02 7.304592989385128021e-03 -6.602266430854797363e-02 -2.652077674865722656e-01 -8.254143595695495605e-02 1.383675336837768555e-01 2.648099362850189209e-01 2.600228190422058105e-01 1.339273452758789062e-01 5.644630640745162964e-02 2.083059102296829224e-01 2.707377672195434570e-01 -1.280301362276077271e-01 -2.049920856952667236e-01 9.014648944139480591e-02 2.289046645164489746e-01 -1.099901571869850159e-01 -1.245000436902046204e-01 1.114184707403182983e-01 -6.086631119251251221e-02 1.443509310483932495e-01
-1.205060407519340515e-01 2.601856291294097900e-01 -5.387518927454948425e-02 -4.689025506377220154e-02 1.197696179151535034e-01 3.313980251550674438e-02 5.817871540784835815e-03 -3.919583559036254883e-02 -1.916009932756423950e-01 -4.692068696022033691e-02 1.511905044317245483e-01 -1.396265462972223759e-03 1.485862731933593750e-01 5.348291993141174316e-02 2.000570148229598999e-01 -1.708638519048690796e-01 2.298094034194946289e-01 4.711375534534454346e-01 1.392214894294738770e-01 -2.201287001371383667e-01 2.258790880441665649e-01 1.414627581834793091e-01 5.630164965987205505e-02 1.878744736313819885e-02 -2.209472507238388062e-01 -2.154149711132049561e-01 -6.924557499587535858e-03 1.114442497491836548e-01 -3.993337452411651611e-01 1.518150568008422852e-01 -1.587159931659698486e-01 -8.464983105659484863e-02
-1.279193907976150513e-01 -3.027586452662944794e-02 -1.567859798669815063e-01 5.747267231345176697e-02 -8.439456671476364136e-02 1.916040480136871338e-01 -1.360041052103042603e-01 7.861346006393432617e-02 -1.605043113231658936e-01 7.963341474533081055e-02 3.706304728984832764e-01 2.567317485809326172e-01 2.893433868885040283e-01 -2.103281021118164062e-01 1.153700128197669983e-01 -2.816984057426452637e-01 3.259867057204246521e-02 3.161341845989227295e-01 -1.410633176565170288e-01 -1.117231324315071106e-01 -1.118877604603767395e-01 3.506949245929718018e-01 -3.952654451131820679e-02 -8.502351492643356323e-02 -1.333826631307601929e-01 -3.399416804313659668e-02 -3.168964758515357971e-02 -1.469379812479019165e-01 2.851890632882714272e-03 -2.484670132398605347e-01 -1.143777444958686829e-01 1.904492825269699097e-01
-3.978808522224426270e-01 8.980186283588409424e-02 -3.373963832855224609e-01 -1.667668521404266357e-01 -2.220424711704254150e-01 1.094541624188423157e-01 1.322634965181350708e-01 1.339398771524429321e-01 8.809332549571990967e-02 1.878974437713623047e-01 8.404514938592910767e-02 2.220390364527702332e-02 1.480966061353683472e-01 -6.819219142198562622e-02 1.306079793721437454e-02 -2.829382717609405518e-01 2.838914394378662109e-01 4.143735170364379883e-01 -3.896404430270195007e-02 -1.378129869699478149e-01 -1.999807573156431317e-04 6.288383156061172485e-02 -6.286439299583435059e-02 4.921013116836547852e-02 -1.736569553613662720e-01 6.223710998892784119e-02 1.540450453758239746e-01 -2.148397713899612427e-01 -4.728223383426666260e-02 -5.201372131705284119e-02 -2.125014662742614746e-01 -2.607717365026473999e-02
-1.646443605422973633e-01 2.202365696430206299e-01 -3.054108023643493652e-01 -1.605118513107299805e-01 -1.778775006532669067e-01 3.939096629619598389e-01 7.957689464092254639e-02 1.632870733737945557e-01 -2.088719606399536133e-02 2.703958153724670410e-01 1.741911768913269043e-01 1.420960277318954468e-01 5.257235467433929443e-02 -1.664752811193466187e-01 -1.663826853036880493e-01 -2.469514310359954834e-01 1.043941155076026917e-01 1.980191329494118690e-03 6.304131448268890381e-02 -5.629777535796165466e-02 -3.020840585231781006e-01 1.437341123819351196e-01 -2.786937057971954346e-01 2.031375020742416382e-01 -1.753251403570175171e-01 2.499662805348634720e-03 -1.317930128425359726e-02 -1.194839365780353546e-02 -6.249225512146949768e-02 -1.400605738162994385e-01 -1.925684809684753418e-01 4.190674424171447754e-02
-1.527228802442550659e-01 1.879533231258392334e-01 -1.435176879167556763e-01 -1.453675478696823120e-01 6.291358917951583862e-02 2.608711421489715576e-01 -1.023886129260063171e-01 -1.571267396211624146e-01 -1.661842614412307739e-01 1.228784546256065369e-01 1.154099032282829285e-01 -1.050475016236305237e-01 2.137882262468338013e-01 4.307050630450248718e-02 6.746133416891098022e-02 -2.507002651691436768e-01 3.309248685836791992e-01 3.362919390201568604e-01 4.900688305497169495e-02 -2.510292828083038330e-01 -1.294200215488672256e-02 3.052535951137542725e-01 1.094844862818717957e-01 -6.252922862768173218e-02 -7.528305798768997192e-02 -2.168063074350357056e-01 -1.226869747042655945e-01 2.057619094848632812e-01 -2.662645280361175537e-01 1.545872390270233154e-01 9.071182459592819214e-02 7.292349357157945633e-03
-2.690007686614990234e-01 8.406679332256317139e-02 -3.434855341911315918e-01 -2.086392603814601898e-02 -1.750665456056594849e-01 1.728765517473220825e-01 3.187990486621856689e-01 1.372970193624496460e-01 -2.333218045532703400e-02 1.588345915079116821e-01 1.133670955896377563e-01 2.928134612739086151e-02 1.389802843332290649e-01 -1.679908931255340576e-01 6.068242248147726059e-03 -2.649958133697509766e-01 2.176595926284790039e-01 2.414063364267349243e-01 2.713358961045742035e-02 -2.011587023735046387e-01 -1.515898853540420532e-01 2.493952065706253052e-01 1.351350694894790649e-01 2.962055429816246033e-02 -1.846408247947692871e-01 -2.698562294244766235e-02 1.733079254627227783e-01 -1.940786242485046387e-01 -7.871080189943313599e-02 -8.318301290273666382e-02 -2.845369577407836914e-01 -1.268414705991744995e-01
-1.747984290122985840e-01 6.704588979482650757e-02 -2.251471430063247681e-01 -3.037627935409545898e-01 -1.500091999769210815e-01 5.594846978783607483e-02 3.087497353553771973e-01 3.218961656093597412e-01 1.259784102439880371e-01 9.892754256725311279e-02 1.225498244166374207e-01 -3.731045126914978027e-02 2.957648336887359619e-01 -1.243871450424194336e-02 7.773189991712570190e-02 -6.788934767246246338e-02 2.534832358360290527e-01 3.502281606197357178e-01 5.062504485249519348e-02 -1.588893830776214600e-01 -2.035261597484350204e-03 2.343153506517410278e-01 1.050683334469795227e-01 3.918390348553657532e-02 6.042125448584556580e-02 -7.037382107228040695e-03 4.413058608770370483e-02 -2.050179541110992432e-01 -1.013489589095115662e-01 -1.704630628228187561e-02 -3.332855701446533203e-01 7.438924163579940796e-02
-9.641671180725097656e-02 -2.372872456908226013e-02 -5.032851696014404297e-01 -3.484449088573455811e-01 -5.910237133502960205e-02 -2.150637283921241760e-02 -1.181496381759643555e-01 1.677684038877487183e-01 -2.957573831081390381e-01 2.831392884254455566e-01 1.198056414723396301e-01 3.001012466847896576e-02 -4.334331303834915161e-02 1.797208636999130249e-01 -5.017405748367309570e-02 -2.302635088562965393e-02 4.999461024999618530e-02 1.803124099969863892e-01 3.143327832221984863e-01 -4.992612451314926147e-02 -2.669603526592254639e-01 1.523460149765014648e-01 -4.546817764639854431e-02 -1.118977740406990051e-01 -1.989741921424865723e-01 -8.688494563102722168e-02 -3.872343152761459351e-02 2.000256180763244629e-01 -5.223194137215614319e-02 -3.055610693991184235e-02 -1.020133569836616516e-01 -3.400538861751556396e-02
-4.394379258155822754e-02 1.835369616746902466e-01 -5.231323838233947754e-01 -2.491732388734817505e-01 -4.350904375314712524e-02 1.688557118177413940e-02 -7.518826425075531006e-02 2.728386782109737396e-02 -1.537719964981079102e-01 9.443641453981399536e-02 1.166385114192962646e-01 2.721036374568939209e-01 -1.330735683441162109e-01 4.558140411972999573e-03 1.455635428428649902e-01 1.127921789884567261e-01 1.297969184815883636e-02 4.508780241012573242e-01 2.012753114104270935e-02 -7.714869827032089233e-02 3.655793145298957825e-03 3.327063024044036865e-01 7.719140499830245972e-02 -1.438411474227905273e-01 -8.938100934028625488e-02 5.263252928853034973e-02 -4.475348442792892456e-02 -4.844425246119499207e-02 3.772132040467113256e-04 2.353812605142593384e-01 -1.413120031356811523e-01 -1.027076095342636108e-01
5.489099398255348206e-02 -7.122398167848587036e-02 -3.302278518676757812e-01 -1.884473562240600586e-01 -1.443998068571090698e-01 1.365071833133697510e-01 -2.378047406673431396e-01 4.180146753787994385e-02 -3.738481104373931885e-01 4.402224719524383545e-02 6.755383312702178955e-02 1.301593631505966187e-01 5.194427818059921265e-02 -3.158401325345039368e-02 -2.304616197943687439e-02 -2.275641113519668579e-01 -5.745904147624969482e-02 5.109871625900268555e-01 1.227658167481422424e-01 1.663953959941864014e-01 -1.525714546442031860e-01 2.784639364108443260e-03 -1.638092994689941406e-01 -1.031635627150535583e-01 2.316163387149572372e-03 -1.293121725320816040e-01 3.366770744323730469e-01 4.805121943354606628e-02 1.084932535886764526e-01 -3.817634284496307373e-02 -2.823804691433906555e-02 1.265166997909545898e-01
1.546496599912643433e-01 9.536482393741607666e-02 -4.280055761337280273e-01 -1.012281775474548340e-01 1.174767017364501953e-01 -3.018578514456748962e-02 -8.756919950246810913e-02 -6.082402542233467102e-02 -1.735394746065139771e-01 1.817243695259094238e-01 2.697241902351379395e-01 1.203630566596984863e-01 -1.726602762937545776e-01 1.578583717346191406e-01 -8.046428114175796509e-02 -2.973046600818634033e-01 -1.244703494012355804e-02 1.710604280233383179e-01 4.913612455129623413e-02 -3.531064093112945557e-01 -1.902914345264434814e-01 -1.454464346170425415e-01 1.808400154113769531e-01 -6.026563793420791626e-02 -2.612056732177734375e-01 -1.408212482929229736e-01 7.582735270261764526e-02 2.422897703945636749e-02 -2.246042639017105103e-01 -1.292745471000671387e-01 -1.853536665439605713e-01 -3.705744072794914246e-02
-1.178697496652603149e-01 3.899342119693756104e-01 -4.002459347248077393e-01 -8.984665572643280029e-02 -1.801732182502746582e-01 6.252602487802505493e-02 2.810159921646118164e-01 -1.362239122390747070e-01 -2.538934648036956787e-01 1.647489517927169800e-01 1.622097343206405640e-01 2.265975810587406158e-03 7.278954237699508667e-02 -1.266396511346101761e-02 -3.365198895335197449e-02 4.236149834468960762e-04 5.540172755718231201e-02 2.082314491271972656e-01 1.959940493106842041e-01 -1.094960421323776245e-01 1.338755041360855103e-01 1.836151778697967529e-01 8.714248239994049072e-02 8.056694269180297852e-02 -2.843911200761795044e-02 -3.106504380702972412e-01 -1.585680544376373291e-01 -1.553482413291931152e-01 -8.888927288353443146e-03 2.700631320476531982e-01 -1.535906493663787842e-01 4.037209227681159973e-02
8.081808686256408691e-02 3.536033630371093750e-01 -3.989181518554687500e-01 -2.406770437955856323e-01 1.357383430004119873e-01 1.099748164415359497e-02 1.399296987801790237e-02 2.130818665027618408e-01 -3.493172526359558105e-01 1.807313784956932068e-02 2.094779610633850098e-01 -9.178303927183151245e-02 -9.884190559387207031e-02 -5.064573511481285095e-02 -7.460006326436996460e-02 -3.185109198093414307e-01 9.959618747234344482e-02 2.011821717023849487e-01 3.507462888956069946e-02 -1.304080933332443237e-01 -1.745627075433731079e-02 8.282928168773651123e-02 -4.080517962574958801e-02 -1.695994287729263306e-02 2.813272923231124878e-02 -2.826093435287475586e-01 2.509309910237789154e-02 2.239475548267364502e-01 -6.235743314027786255e-02 1.993509382009506226e-01 -1.791869252920150757e-01 -9.108181297779083252e-02
-2.628851234912872314e-01 9.337706118822097778e-02 -3.168419897556304932e-01 1.463110558688640594e-03 -1.375633925199508667e-01 1.200903654098510742e-01 2.127192467451095581e-01 1.297224760055541992e-01 6.072487682104110718e-02 2.837610840797424316e-01 1.620132774114608765e-01 6.611442565917968750e-02 1.869227737188339233e-01 -1.209986433386802673e-01 2.557370997965335846e-02 -3.796808719635009766e-01 1.370438337326049805e-01 3.608995079994201660e-01 1.203558966517448425e-02 -2.631240487098693848e-01 -3.062768094241619110e-02 9.018523991107940674e-02 1.074373722076416016e-01 8.743101358413696289e-02 -2.214222550392150879e-01 1.697669364511966705e-02 9.622619301080703735e-02 -1.873797774314880371e-01 2.264594286680221558e-02 -1.501475572586059570e-01 -2.314747273921966553e-01 -1.214020606130361557e-02
1.175416335463523865e-01 1.253691315650939941e-01 1.077798753976821899e-01 -3.772614300251007080e-01 6.723061203956604004e-03 5.001469701528549194e-02 -1.638799756765365601e-01 2.838513255119323730e-01 -2.328303903341293335e-01 1.943389475345611572e-01 5.042025446891784668e-02 2.486391067504882812e-01 1.715333759784698486e-01 2.678839862346649170e-01 -2.658151276409626007e-02 -5.230845138430595398e-02 -8.560174703598022461e-02 3.617244362831115723e-01 7.663045078516006470e-02 -1.398879885673522949e-01 -2.023247331380844116e-01 1.335472762584686279e-01 1.861450374126434326e-01 -4.327570274472236633e-02 3.988870233297348022e-02 4.831027984619140625e-02 2.492438405752182007e-01 8.150176703929901123e-02 -2.382297664880752563e-01 7.399778068065643311e-02 -1.402314156293869019e-01 -1.791349798440933228e-01
-1.891321986913681030e-01 1.058447360992431641e-02 -3.109950721263885498e-01 -3.352245688438415527e-02 -2.470660209655761719e-01 1.851231008768081665e-01 6.585272401571273804e-02 1.151867732405662537e-01 6.745826918631792068e-03 1.552920788526535034e-01 8.249592781066894531e-02 1.419347226619720459e-01 1.784632354974746704e-01 -2.107305079698562622e-01 8.759497106075286865e-02 -2.680326998233795166e-01 3.397105336189270020e-01 3.378862440586090088e-01 7.600612938404083252e-02 -1.444614678621292114e-01 -2.501123212277889252e-02 1.297191232442855835e-01 1.616019755601882935e-01 1.484441105276346207e-02 -2.691073715686798096e-01 6.441145390272140503e-02 3.083826275542378426e-03 -1.864408850669860840e-01 -2.038999497890472412e-01 -1.687677949666976929e-01 -1.886147111654281616e-01 -1.717564463615417480e-01
4.464313015341758728e-02 4.677796270698308945e-03 -3.005445003509521484e-01 -1.333513706922531128e-01 -1.858840435743331909e-01 1.908271610736846924e-01 -1.042862012982368469e-01 2.194895595312118530e-01 -4.034347236156463623e-01 1.821711063385009766e-01 2.091783136129379272e-01 2.236241549253463745e-01 3.635662496089935303e-01 1.230569779872894287e-01 -1.050342842936515808e-01 -3.465221822261810303e-02 -5.320477858185768127e-02 -3.304188326001167297e-02 3.259634375572204590e-01 -2.758861482143402100e-01 4.018164798617362976e-02 1.079913377761840820e-01 9.365390241146087646e-02 5.169704928994178772e-02 -6.126795709133148193e-02 3.391831368207931519e-02 -1.493622828274965286e-02 -1.582820415496826172e-01 -1.128208115696907043e-01 -1.957580894231796265e-01 -6.893374025821685791e-02 -1.166209354996681213e-01
7.082504034042358398e-02 -7.217773795127868652e-02 -1.478724479675292969e-01 -3.092385232448577881e-01 -9.421185404062271118e-02 2.846757136285305023e-02 -5.421676114201545715e-02 -6.291034817695617676e-02 -2.551251649856567383e-01 6.317990273237228394e-02 1.561901122331619263e-01 -9.422498196363449097e-02 7.702188193798065186e-02 1.348491851240396500e-02 -8.417936414480209351e-02 -2.544797360897064209e-01 3.182743489742279053e-01 2.173902392387390137e-01 -3.898227587342262268e-02 -3.039622902870178223e-01 1.913966983556747437e-01 3.907283246517181396e-01 2.154306694865226746e-02 1.210309267044067383e-01 -1.539583951234817505e-01 -1.167982667684555054e-01 -5.283568054437637329e-02 1.080454960465431213e-01 -2.811832427978515625e-01 1.648479551076889038e-01 -2.644346654415130615e-01 -2.286287210881710052e-02
-4.071672856807708740e-01 6.862396746873855591e-02 -3.520103991031646729e-01 -2.959507517516613007e-02 -1.958274543285369873e-01 1.285530328750610352e-01 1.629985123872756958e-01 9.097342938184738159e-02 1.791630312800407410e-02 9.696090221405029297e-02 9.281171858310699463e-02 1.580912852659821510e-03 1.038569211959838867e-01 -1.800454258918762207e-01 -9.731058031320571899e-02 -3.337260484695434570e-01 1.782846748828887939e-01 3.351042270660400391e-01 6.456094980239868164e-02 -2.082144021987915039e-01 -3.657683555502444506e-04 2.434047162532806396e-01 1.596076190471649170e-01 5.976223386824131012e-03 -1.780171841382980347e-01 3.293306380510330200e-02 1.341677606105804443e-01 -2.412116676568984985e-01 -2.717361971735954285e-02 -9.762548655271530151e-02 -1.688288599252700806e-01 -9.233898669481277466e-02
-4.868837818503379822e-02 2.198069393634796143e-01 -3.715774044394493103e-02 -3.095690533518791199e-02 1.714760214090347290e-01 -9.055611491203308105e-02 -2.700521051883697510e-01 1.860401965677738190e-02 -3.699870705604553223e-01 8.144263923168182373e-02 1.129888519644737244e-01 1.965795177966356277e-03 1.652314066886901855e-01 1.153031084686517715e-02 -3.584290146827697754e-01 -3.887261450290679932e-01 2.305175513029098511e-01 2.272251844406127930e-01 1.666326075792312622e-01 -1.110493168234825134e-01 1.105568651109933853e-02 1.816122531890869141e-01 1.229439750313758850e-01 -8.270966261625289917e-02 -1.847106516361236572e-01 -2.143390029668807983e-01 2.405667901039123535e-01 3.845609724521636963e-02 -3.399306908249855042e-02 8.966588973999023438e-02 1.512580662965774536e-01 -3.708075731992721558e-02
-9.465068578720092773e-03 2.549336254596710205e-01 -3.407477959990501404e-02 -3.781074285507202148e-01 -3.006814233958721161e-02 7.557845115661621094e-02 -2.288647927343845367e-03 -2.790072560310363770e-02 -1.263769865036010742e-01 1.372842490673065186e-01 1.681131422519683838e-01 -5.683547258377075195e-02 5.988379195332527161e-02 -7.750842720270156860e-02 -4.465673491358757019e-02 -1.603221744298934937e-01 2.649013698101043701e-01 2.452971339225769043e-01 9.162261337041854858e-02 -2.024270296096801758e-01 -1.313776150345802307e-02 2.238179296255111694e-01 2.217526137828826904e-01 1.182302907109260559e-01 -1.629011631011962891e-01 -3.058333992958068848e-01 8.504211157560348511e-02 3.163309767842292786e-02 -3.919550776481628418e-01 2.251696586608886719e-01 -1.628492772579193115e-01 1.658415347337722778e-01
-4.349503293633460999e-02 2.142051309347152710e-01 -8.362273126840591431e-02 -1.908425092697143555e-01 2.406558543443679810e-01 -2.148650735616683960e-01 -2.833784818649291992e-01 1.457279175519943237e-02 -3.670317232608795166e-01 -9.187218546867370605e-02 1.148240417242050171e-01 -2.361269444227218628e-01 -1.359647139906883240e-02 -7.305906713008880615e-02 -2.024193704128265381e-01 -1.096169352531433105e-01 1.288092434406280518e-01 3.407528102397918701e-01 3.020061254501342773e-01 -5.178198963403701782e-02 2.273973077535629272e-01 1.572414338588714600e-01 6.521358340978622437e-02 7.319991290569305420e-02 -1.063987538218498230e-01 -4.508128389716148376e-02 5.546749010682106018e-02 -1.975006237626075745e-02 -2.474332973361015320e-02 -8.002635836601257324e-02 -2.656856477260589600e-01 -2.157397121191024780e-01
3.713202849030494690e-02 9.192219376564025879e-02 -4.348949790000915527e-01 -1.420383453369140625e-01 7.522506266832351685e-02 9.562052786350250244e-02 1.224030554294586182e-01 4.880214482545852661e-02 -2.536099776625633240e-02 7.451821584254503250e-03 1.528707295656204224e-01 2.132295668125152588e-01 4.893030598759651184e-02 1.309401392936706543e-01 1.849140226840972900e-01 -1.404439657926559448e-01 3.027184307575225830e-01 4.088089168071746826e-01 -9.181407094001770020e-02 -1.857809573411941528e-01 1.645002067089080811e-01 1.898206174373626709e-01 7.441207021474838257e-02 -9.101661294698715210e-02 1.267233192920684814e-01 -3.575370907783508301e-01 6.472910195589065552e-02 5.242352839559316635e-03 -1.225693076848983765e-01 2.412165105342864990e-01 -7.341837882995605469e-02 1.938195154070854187e-02
1.354998499155044556e-01 3.662482202053070068e-01 -3.880256116390228271e-01 1.000087633728981018e-01 -6.537916511297225952e-02 1.586135625839233398e-01 1.023489013314247131e-01 -1.766823418438434601e-02 7.774387300014495850e-02 3.398662507534027100e-01 4.706349223852157593e-02 -1.028541252017021179e-01 4.722519814968109131e-01 2.133811637759208679e-02 1.389786005020141602e-01 -1.235505566000938416e-01 -1.377175301313400269e-01 1.454258561134338379e-01 8.512164652347564697e-02 1.476420015096664429e-01 5.301217734813690186e-02 2.889195680618286133e-01 7.899069041013717651e-02 1.443606913089752197e-01 1.217181608080863953e-01 3.012878261506557465e-02 2.418941631913185120e-02 -4.243708774447441101e-02 -1.189518347382545471e-01 -1.399907618761062622e-01 -1.362861841917037964e-01 -3.686569631099700928e-02
3.593321889638900757e-02 3.062487244606018066e-01 -3.548705875873565674e-01 -2.579808235168457031e-01 6.341981887817382812e-02 7.222644053399562836e-03 -2.850908972322940826e-02 5.103626102209091187e-02 -2.523069679737091064e-01 2.157015204429626465e-01 1.175304800271987915e-01 7.492084056138992310e-02 -2.155285626649856567e-01 -7.591397315263748169e-02 -7.641194760799407959e-02 -3.002434968948364258e-01 1.467826813459396362e-01 3.767671883106231689e-01 1.057464703917503357e-01 -1.681598424911499023e-01 3.468291461467742920e-02 1.892822235822677612e-01 4.486645571887493134e-03 8.034505695104598999e-02 -5.541161634027957916e-03 -2.815503180027008057e-01 1.911490969359874725e-02 1.623045653104782104e-01 -1.458280831575393677e-01 1.832429319620132446e-01 -1.389529556035995483e-01 -2.241887897253036499e-02
1.922381818294525146e-01 -2.358338981866836548e-02 -1.913461685180664062e-01 -3.625943362712860107e-01 -5.454909987747669220e-03 -1.289632320404052734e-01 -3.833398595452308655e-02 -2.996005713939666748e-01 -2.669121837243437767e-03 3.944279998540878296e-02 2.160161919891834259e-02 9.030427038669586182e-02 1.276498585939407349e-01 1.260300725698471069e-01 4.863981530070304871e-02 -2.969366870820522308e-02 -2.017636150121688843e-01 4.987002909183502197e-01 1.990060061216354370e-01 -1.083873808383941650e-01 -9.098472073674201965e-04 7.599176466464996338e-02 1.194051578640937805e-01 -1.489865481853485107e-01 -2.225551754236221313e-02 -2.191860824823379517e-01 1.275537163019180298e-01 -1.461842507123947144e-01 -1.736066043376922607e-01 2.443178445100784302e-01 -2.861795425415039062e-01 6.593476864509284496e-04
2.545076906681060791e-01 6.029077246785163879e-02 -6.302750110626220703e-02 -2.067036181688308716e-01 1.602482050657272339e-02 -6.886843591928482056e-03 8.565552532672882080e-02 2.090511145070195198e-03 -2.275893837213516235e-01 -8.176094852387905121e-03 9.293384850025177002e-02 -6.940601021051406860e-02 1.796750873327255249e-01 -8.152299560606479645e-03 7.957132905721664429e-02 -3.243280947208404541e-01 1.577100902795791626e-01 3.267480432987213135e-01 6.145086884498596191e-02 -1.492376178503036499e-01 -8.787324279546737671e-02 2.723382115364074707e-01 8.066350966691970825e-02 1.023948378860950470e-02 -1.305988729000091553e-01 -4.875933229923248291e-01 1.221544295549392700e-01 -2.132216542959213257e-01 -2.380548864603042603e-01 1.238420084118843079e-01 -1.349850296974182129e-01 -1.282825171947479248e-01
-3.441728651523590088e-01 1.159807667136192322e-01 -4.196366965770721436e-01 -2.131342887878417969e-02 -8.060507476329803467e-02 7.303658872842788696e-02 1.405454427003860474e-01 1.535085290670394897e-01 7.873643934726715088e-02 1.165955960750579834e-01 1.835767179727554321e-01 7.375498116016387939e-02 1.404953449964523315e-01 -1.943286210298538208e-01 -3.773764148354530334e-02 -3.363928496837615967e-01 1.775424927473068237e-01 2.818890511989593506e-01 -3.381567820906639099e-02 -2.100980877876281738e-01 -1.541823297739028931e-01 1.069591343402862549e-01 4.610008373856544495e-02 -1.148031186312437057e-02 -1.939402669668197632e-01 8.532955497503280640e-02 1.608564555644989014e-01 -1.371740847826004028e-01 4.538782685995101929e-02 -1.523739695549011230e-01 -2.738549709320068359e-01 1.475705355405807495e-01
-6.505917012691497803e-02 -8.352510631084442139e-02 -3.164243400096893311e-01 -2.333594262599945068e-01 -1.145871132612228394e-01 1.285534501075744629e-01 1.462171673774719238e-01 -7.029189873719587922e-05 -2.730265557765960693e-01 1.162796095013618469e-01 2.551276683807373047e-01 -2.182389348745346069e-01 8.749285340309143066e-02 1.739473193883895874e-01 -1.062698289752006531e-01 -2.925990819931030273e-01 -9.761597216129302979e-02 2.471299171447753906e-01 2.402748465538024902e-01 5.718772113323211670e-02 -1.841726154088973999e-01 -9.241235256195068359e-02 -4.177735745906829834e-02 6.829534471035003662e-02 -9.779814630746841431e-02 9.450021199882030487e-03 3.233915865421295166e-01 1.449262374080717564e-03 -1.089491844177246094e-01 -9.784955531358718872e-02 -1.196114644408226013e-01 -3.422108888626098633e-01
-1.486178338527679443e-01 2.124080061912536621e-02 -2.131026834249496460e-01 -2.403433024883270264e-01 3.537777066230773926e-02 -9.323810227215290070e-03 1.454667747020721436e-01 9.150531142950057983e-02 3.056986629962921143e-02 1.704652309417724609e-01 9.717635810375213623e-02 1.809758692979812622e-01 2.553477585315704346e-01 -1.336977928876876831e-01 -3.613141179084777832e-02 -1.213444247841835022e-01 3.554743826389312744e-01 3.276200592517852783e-01 2.235394865274429321e-01 -1.905031353235244751e-01 -1.451893597841262817e-01 2.529510259628295898e-01 3.702231869101524353e-02 -1.529720872640609741e-01 4.483979567885398865e-02 6.273216754198074341e-02 -1.481619179248809814e-01 -2.490568906068801880e-01 -1.339825540781021118e-01 1.319946795701980591e-01 -3.100983500480651855e-01 1.444298923015594482e-01
1.985576599836349487e-01 1.530935913324356079e-01 -3.527486324310302734e-01 -1.113153994083404541e-01 2.051137685775756836e-01 1.623565107583999634e-01 -1.264459788799285889e-01 -1.584089249372482300e-01 -3.012050688266754150e-01 2.243849486112594604e-01 1.323651373386383057e-01 -2.100861072540283203e-01 1.124654803425073624e-02 3.037810623645782471e-01 -2.040147185325622559e-01 -1.469712853431701660e-01 -3.533544018864631653e-02 3.093198835849761963e-01 8.255914598703384399e-02 -2.486692667007446289e-01 1.419966947287321091e-02 4.859581589698791504e-02 1.965186446905136108e-01 -1.050578504800796509e-01 -1.345349699258804321e-01 -1.634149849414825439e-01 -6.035725027322769165e-02 3.507109358906745911e-03 -2.018768936395645142e-01 6.818883866071701050e-02 -1.405043005943298340e-01 3.217015415430068970e-02
-3.713206052780151367e-01 3.024363219738006592e-01 -2.477302253246307373e-01 -5.215692147612571716e-02 -1.692233532667160034e-01 5.417120829224586487e-02 5.932609364390373230e-02 3.272925019264221191e-01 -9.377552568912506104e-02 2.459235042333602905e-01 1.722565144300460815e-01 1.113662570714950562e-01 2.293345779180526733e-01 -7.733236998319625854e-02 6.185206025838851929e-02 -3.607368171215057373e-01 2.145717293024063110e-01 2.378913611173629761e-01 1.688864082098007202e-01 7.111444324254989624e-02 -2.112014591693878174e-02 1.175681948661804199e-01 -4.617240279912948608e-02 2.323918789625167847e-02 -1.660282760858535767e-01 4.803537577390670776e-02 6.015377491712570190e-02 -1.188914328813552856e-01 -1.099336817860603333e-01 -1.759022101759910583e-02 -2.165640294551849365e-01 1.996561326086521149e-02
9.621911495923995972e-02 -8.111058920621871948e-02 -1.138046756386756897e-01 -4.304482340812683105e-01 -8.535784482955932617e-02 1.456616725772619247e-02 -2.453702837228775024e-01 1.221327111124992371e-01 -3.942955657839775085e-02 1.147153526544570923e-01 1.779231131076812744e-01 1.105545088648796082e-01 4.506980627775192261e-02 1.806675940752029419e-01 8.873062580823898315e-02 -1.586228907108306885e-01 -3.390231728553771973e-02 4.585864543914794922e-01 3.780888319015502930e-01 -2.023679167032241821e-01 2.284286729991436005e-02 1.111774370074272156e-01 1.571511179208755493e-01 -2.337175607681274414e-01 -2.398633807897567749e-01 -4.227161407470703125e-04 -1.235153451561927795e-01 6.544748693704605103e-02 8.823178708553314209e-02 4.460834711790084839e-02 -1.782132685184478760e-02 -4.776223748922348022e-02
-1.736029088497161865e-01 2.359291911125183105e-01 -2.479634806513786316e-02 -3.676514029502868652e-01 -3.045546710491180420e-01 1.631934568285942078e-02 -2.938019335269927979e-01 -5.580649524927139282e-02 -1.958421245217323303e-02 1.715055108070373535e-02 2.706739604473114014e-01 1.669250130653381348e-01 9.936781972646713257e-02 2.172943055629730225e-01 7.410638034343719482e-02 8.695492893457412720e-02 2.776432223618030548e-02 -1.328073703916743398e-04 1.705435067415237427e-01 -3.143473565578460693e-01 -1.499464511871337891e-01 3.002216294407844543e-02 1.832721084356307983e-01 3.297967836260795593e-02 -2.165219783782958984e-01 -2.536272704601287842e-01 2.567759454250335693e-01 -2.063914388418197632e-02 -9.928470849990844727e-02 1.091622710227966309e-01 -1.716488301753997803e-01 -9.206597506999969482e-02
-3.643133640289306641e-01 4.096648097038269043e-02 -2.812092006206512451e-01 -9.285856783390045166e-02 -5.709834769368171692e-02 1.862128376960754395e-01 1.114950478076934814e-01 4.670769348740577698e-02 7.416224479675292969e-02 1.470909267663955688e-01 9.623975306749343872e-02 -2.453182637691497803e-02 1.690278053283691406e-01 -1.934587955474853516e-01 -6.020636111497879028e-02 -3.161788880825042725e-01 3.019238114356994629e-01 3.431367874145507812e-01 -2.386086061596870422e-02 -8.648122102022171021e-02 -1.583658345043659210e-02 2.500693500041961670e-01 1.206473559141159058e-01 1.584837138652801514e-01 -2.315075695514678955e-01 2.119039930403232574e-02 2.023009955883026123e-01 -1.486309915781021118e-01 6.536029279232025146e-02 -3.198357298970222473e-02 -2.735395133495330811e-01 -4.657921567559242249e-02
9.206519275903701782e-02 1.319978088140487671e-01 -2.974843978881835938e-01 -2.007958143949508667e-01 -4.495767876505851746e-02 1.776522770524024963e-02 -1.167763620615005493e-01 9.055851399898529053e-02 -9.571776539087295532e-02 3.463994264602661133e-01 -5.903659760951995850e-02 -1.785689145326614380e-01 1.242837533354759216e-01 1.820486634969711304e-01 -1.971690803766250610e-01 -2.628308236598968506e-01 1.300975233316421509e-01 1.023646891117095947e-01 -1.285367012023925781e-01 -1.424043923616409302e-01 -1.204390171915292740e-02 2.564615905284881592e-01 1.661527454853057861e-01 2.273946702480316162e-01 8.006644248962402344e-02 -4.224197268486022949e-01 -7.214562594890594482e-02 -4.446673393249511719e-02 -1.426362991333007812e-01 5.106451734900474548e-02 -2.525940835475921631e-01 1.086947768926620483e-01
1.493762880563735962e-01 1.754301488399505615e-01 -1.994864791631698608e-01 -2.151652425527572632e-01 1.931616850197315216e-02 1.100744605064392090e-01 6.059737130999565125e-02 2.946235798299312592e-02 -2.061803787946701050e-01 3.132939711213111877e-02 1.650680601596832275e-01 2.550204098224639893e-02 4.209778085350990295e-02 1.112601533532142639e-01 -4.152342304587364197e-02 -1.722629070281982422e-01 1.445601284503936768e-01 4.001104533672332764e-01 -1.508085727691650391e-01 -1.786840409040451050e-01 -2.306867763400077820e-02 2.047006040811538696e-01 1.516170054674148560e-01 -1.165660470724105835e-01 -7.425752282142639160e-02 -4.329050481319427490e-01 -3.915163874626159668e-02 4.855696484446525574e-02 -4.034596085548400879e-01 1.022884473204612732e-01 -1.792649328708648682e-01 9.996986389160156250e-02
3.053548038005828857e-01 3.048879466950893402e-02 -3.814859390258789062e-01 -1.460082083940505981e-01 1.475660949945449829e-01 1.700052171945571899e-01 -1.732692718505859375e-01 -4.309874400496482849e-02 -2.707102894783020020e-01 3.551235795021057129e-01 1.869431287050247192e-01 -6.694817543029785156e-02 7.915662229061126709e-02 1.295875757932662964e-01 -7.449449598789215088e-02 -1.728766560554504395e-01 -2.020632028579711914e-01 2.276076823472976685e-01 2.322947382926940918e-01 -2.934772968292236328e-01 -1.277589499950408936e-01 -8.477410674095153809e-02 8.122165501117706299e-02 5.852473527193069458e-02 -1.197554916143417358e-01 -4.927186528220772743e-04 2.477597743272781372e-01 1.140880957245826721e-02 -8.054761588573455811e-02 -5.783376470208168030e-02 -4.369172826409339905e-02 7.243444025516510010e-02
-6.994704902172088623e-02 -1.080196425318717957e-01 -1.890290230512619019e-01 -3.369782865047454834e-01 -1.014951020479202271e-01 1.253668665885925293e-01 -1.369372308254241943e-01 2.245481610298156738e-01 -1.501113921403884888e-01 3.209609687328338623e-01 1.241001635789871216e-01 2.254851460456848145e-01 2.660877108573913574e-01 1.341758761554956436e-02 -1.864563822746276855e-01 -1.608063429594039917e-01 1.008270010352134705e-01 1.049696728587150574e-01 2.663456797599792480e-01 -9.367302060127258301e-02 6.844284385442733765e-02 -6.546346098184585571e-02 -1.639300435781478882e-01 -3.632186353206634521e-02 -6.131602078676223755e-02 -2.800596877932548523e-02 5.493189394474029541e-02 -6.851538270711898804e-02 -8.226268738508224487e-02 -6.947385519742965698e-02 -5.031197071075439453e-01 -2.278744801878929138e-02
3.793261200189590454e-02 3.763760328292846680e-01 -1.393326520919799805e-01 -3.164752423763275146e-01 1.193681433796882629e-01 3.318762481212615967e-01 -1.334308832883834839e-01 -3.907303512096405029e-02 -9.670668840408325195e-02 3.998565673828125000e-02 4.020287841558456421e-02 -1.153664514422416687e-01 6.957872211933135986e-02 2.672188729047775269e-02 -2.769080102443695068e-01 -1.335156559944152832e-01 2.076146751642227173e-01 2.486676126718521118e-01 7.299843430519104004e-02 -3.136647939682006836e-01 2.092593312263488770e-01 -4.001369234174489975e-03 -1.273807287216186523e-01 -1.440219581127166748e-01 -9.114069491624832153e-02 1.251868251711130142e-02 -7.394339889287948608e-02 1.251555383205413818e-01 -3.204469382762908936e-01 1.817298829555511475e-01 3.490067645907402039e-02 -1.082687079906463623e-01
-6.885773688554763794e-02 1.781425476074218750e-01 -1.763315349817276001e-01 -3.943348228931427002e-01 -1.359633449465036392e-02 1.888968199491500854e-01 -2.136202901601791382e-01 2.893794476985931396e-01 -1.559600979089736938e-01 1.545193940401077271e-01 2.108830511569976807e-01 2.389665544033050537e-01 2.696732878684997559e-01 2.133352309465408325e-02 -1.861668676137924194e-01 -8.290624618530273438e-02 4.323704168200492859e-02 6.575985997915267944e-02 2.063953131437301636e-01 1.043642126023769379e-02 4.897992685437202454e-02 1.472364552319049835e-02 -2.701725363731384277e-01 -1.031914129853248596e-01 -1.843343377113342285e-01 -1.100178994238376617e-02 2.790350019931793213e-01 -6.388149410486221313e-02 -1.457220502197742462e-02 -1.505295839160680771e-02 -2.906356751918792725e-01 1.053309738636016846e-01
5.834723263978958130e-02 2.981620728969573975e-01 -6.283449530601501465e-01 -1.168958172202110291e-01 -2.524402178823947906e-02 4.160917922854423523e-02 -1.220701560378074646e-01 -2.701262244954705238e-03 1.943759024143218994e-01 -1.939290761947631836e-02 8.232000470161437988e-02 7.636839151382446289e-02 3.566932976245880127e-01 1.535494476556777954e-01 -7.837963849306106567e-02 -2.630802094936370850e-01 4.339677840471267700e-02 -1.027877107262611389e-01 -6.580751389265060425e-02 7.975204288959503174e-02 1.562464144080877304e-02 2.674071490764617920e-01 -1.007350385189056396e-01 -1.161338090896606445e-01 5.287304148077964783e-02 -3.672445937991142273e-02 1.693195253610610962e-01 -2.580832131206989288e-02 -6.438835710287094116e-02 -1.567216962575912476e-01 3.674054890871047974e-02 -1.514774113893508911e-01
-1.466464158147573471e-02 2.207794040441513062e-01 -1.582258939743041992e-01 -2.046736478805541992e-01 3.994533419609069824e-02 1.200744807720184326e-01 -1.137981638312339783e-01 -1.849680095911026001e-01 -5.615613237023353577e-02 1.228335127234458923e-01 5.332426726818084717e-02 1.104597840458154678e-02 4.200984537601470947e-01 1.633380353450775146e-01 1.153323054313659668e-01 -3.661779165267944336e-01 5.419267714023590088e-02 1.634631603956222534e-01 4.979472607374191284e-03 -1.709839701652526855e-01 -1.632790416479110718e-01 7.514491677284240723e-02 -1.658780574798583984e-01 -2.212551049888134003e-02 -1.809558421373367310e-01 -1.758940219879150391e-01 -9.890288114547729492e-03 4.435397312045097351e-02 -2.189066857099533081e-01 4.288139641284942627e-01 -1.268276721239089966e-01 -1.277350783348083496e-01
1.278315931558609009e-01 1.242166906595230103e-01 -3.499463498592376709e-01 -3.881585597991943359e-02 -1.792399287223815918e-01 -1.635064780712127686e-01 -1.539855748414993286e-01 1.077428162097930908e-01 5.652267485857009888e-02 -2.775306627154350281e-02 -3.907111659646034241e-02 -8.590105175971984863e-02 3.825821280479431152e-01 7.005092501640319824e-02 -1.189330518245697021e-01 -1.249702926725149155e-02 -3.120177425444126129e-02 1.488313823938369751e-01 1.119280904531478882e-01 -1.159999240189790726e-02 4.589426144957542419e-02 3.532878682017326355e-02 -1.292936801910400391e-01 1.319473888725042343e-02 -2.687229812145233154e-01 -1.088348478078842163e-01 2.777199447154998779e-01 -2.399491220712661743e-01 4.851670563220977783e-02 3.232250809669494629e-01 -2.352505475282669067e-01 -3.669692873954772949e-01
2.330439724028110504e-02 1.643039882183074951e-01 -3.389237523078918457e-01 -3.134068250656127930e-01 -9.096567332744598389e-02 4.567231237888336182e-02 1.224476750940084457e-02 -1.335802674293518066e-01 -1.755931526422500610e-01 1.622430533170700073e-01 -1.010364815592765808e-01 -1.287682503461837769e-01 9.614209085702896118e-02 1.241313759237527847e-02 7.066215574741363525e-02 -1.478137671947479248e-01 -2.611950039863586426e-01 1.170480623841285706e-01 1.840450614690780640e-01 -7.407890260219573975e-02 -3.888790309429168701e-02 1.678409576416015625e-01 1.334038972854614258e-01 6.823681294918060303e-02 -3.122897148132324219e-01 -1.739991009235382080e-01 5.334590077400207520e-01 4.788704216480255127e-02 3.981536626815795898e-02 7.865869998931884766e-02 -1.119302511215209961e-01 4.936278983950614929e-02
-1.188502684235572815e-01 1.752304285764694214e-01 -2.103557884693145752e-01 -1.831376701593399048e-01 -1.961399056017398834e-02 5.524516850709915161e-02 -1.410156786441802979e-01 -1.446142047643661499e-01 -8.850301057100296021e-02 -8.816675841808319092e-02 1.600459665060043335e-01 -2.816825807094573975e-01 2.107701301574707031e-01 1.002777516841888428e-01 -2.817720733582973480e-02 -4.911842346191406250e-01 2.560453303158283234e-02 3.130393028259277344e-01 8.494804799556732178e-02 -2.951447367668151855e-01 6.387500464916229248e-02 1.479467898607254028e-01 -3.538623685017228127e-03 -2.227525413036346436e-02 -1.280476450920104980e-01 -1.344399601221084595e-01 -2.586934529244899750e-02 -6.381971389055252075e-02 -1.471338272094726562e-01 3.678589165210723877e-01 3.072875551879405975e-03 1.999667845666408539e-02
-3.768669962882995605e-01 1.854538470506668091e-01 -3.720890581607818604e-01 -1.370875835418701172e-01 -2.255383878946304321e-01 1.089718714356422424e-01 1.607493013143539429e-01 8.981851488351821899e-02 7.521738857030868530e-02 1.197792515158653259e-01 -3.463449701666831970e-02 1.208428740501403809e-01 2.693857848644256592e-01 -2.582146525382995605e-01 3.496000543236732483e-02 -2.592857778072357178e-01 1.472080945968627930e-01 3.023376762866973877e-01 -4.765640199184417725e-02 -1.306137293577194214e-01 -1.750063002109527588e-01 5.811268091201782227e-02 -1.082452982664108276e-01 3.744713962078094482e-02 -2.781204283237457275e-01 -2.333326824009418488e-02 3.576458245515823364e-02 -2.552051469683647156e-02 -9.058839641511440277e-03 -1.153760626912117004e-01 -2.290551066398620605e-01 3.104671835899353027e-02
-3.103941977024078369e-01 1.152478829026222229e-01 -2.836356461048126221e-01 -2.637731656432151794e-02 -9.235923737287521362e-02 2.419495880603790283e-01 1.312840878963470459e-01 1.942840218544006348e-01 8.189105242490768433e-02 1.926812231540679932e-01 -7.957915961742401123e-02 8.815204352140426636e-02 1.071385666728019714e-01 -1.019473671913146973e-01 4.546626657247543335e-02 -3.246789276599884033e-01 2.085791677236557007e-01 4.034282565116882324e-01 -3.961202222853899002e-03 -2.821341156959533691e-01 -1.686899662017822266e-01 1.284323185682296753e-01 1.482017338275909424e-01 5.913946405053138733e-02 -1.678388118743896484e-01 6.926909089088439941e-02 6.475015729665756226e-02 -8.072817325592041016e-02 -2.350774221122264862e-02 -7.675159722566604614e-02 -3.057138323783874512e-01 3.973219543695449829e-03
6.117371469736099243e-02 -4.777315258979797363e-02 -3.507212102413177490e-01 3.424391895532608032e-02 2.628262341022491455e-02 -5.713991448283195496e-02 1.108583901077508926e-02 -9.947269409894943237e-02 -2.712064087390899658e-01 2.194907367229461670e-01 -2.047533914446830750e-02 -1.029632166028022766e-01 1.366997361183166504e-01 1.457500606775283813e-01 -6.935358792543411255e-02 -1.449094712734222412e-01 -1.469001639634370804e-02 2.877071797847747803e-01 2.723298072814941406e-01 -1.223543062806129456e-01 -2.492449730634689331e-01 1.614690572023391724e-02 1.817014515399932861e-01 6.770270317792892456e-02 -3.202824294567108154e-01 1.032108440995216370e-01 3.109819591045379639e-01 -6.240251660346984863e-02 -8.979793637990951538e-02 -3.765419498085975647e-02 -9.227374941110610962e-02 -3.916561305522918701e-01
-1.820262670516967773e-01 -1.929449290037155151e-02 -3.264956176280975342e-01 -2.262624651193618774e-01 -4.101429134607315063e-02 5.956385284662246704e-02 2.183658033609390259e-01 3.853421425446867943e-03 1.255930811166763306e-01 7.648701220750808716e-02 1.384328901767730713e-01 1.618221998214721680e-01 3.191855251789093018e-01 8.286488056182861328e-02 -5.189299210906028748e-02 -2.477865815162658691e-01 2.530466020107269287e-01 3.061410486698150635e-01 -5.034912750124931335e-02 1.236894130706787109e-01 -7.959228008985519409e-02 3.350307941436767578e-01 -1.659342795610427856e-01 2.140905894339084625e-02 -6.368724163621664047e-03 -1.246342714875936508e-02 9.507988393306732178e-02 -2.061517238616943359e-01 -2.955230474472045898e-01 -1.113672461360692978e-02 -1.380379050970077515e-01 1.885512173175811768e-01
-1.465394645929336548e-01 -9.918335080146789551e-02 -7.521019876003265381e-02 -1.597648859024047852e-01 -2.699766866862773895e-02 -2.456742152571678162e-02 -1.477142572402954102e-01 8.464129641652107239e-03 -8.960139006376266479e-03 -7.749081403017044067e-02 3.051992058753967285e-01 1.548232138156890869e-01 1.529255658388137817e-01 1.990446355193853378e-03 1.776896789669990540e-02 -2.271654307842254639e-01 -2.287406846880912781e-02 2.064824104309082031e-01 1.229544132947921753e-01 -4.362747669219970703e-01 -2.530310750007629395e-01 1.006678342819213867e-01 2.238086014986038208e-01 -3.840038180351257324e-02 -4.214422032237052917e-02 -1.114511936902999878e-01 3.114563226699829102e-01 -1.246727779507637024e-01 -5.373271182179450989e-02 3.363921940326690674e-01 -1.995052248239517212e-01 -2.425727546215057373e-01
9.286753833293914795e-02 -8.435060828924179077e-02 -2.099363952875137329e-01 -3.044955134391784668e-01 -2.159723788499832153e-01 2.620513550937175751e-02 -2.269960790872573853e-01 1.071950197219848633e-01 -3.083776235580444336e-01 -5.373268201947212219e-02 1.712978929281234741e-01 2.476182430982589722e-01 2.210518568754196167e-01 1.929968893527984619e-01 -1.405760794878005981e-01 -1.494760960340499878e-01 -1.621604412794113159e-01 1.928978860378265381e-01 5.000017583370208740e-02 -2.277238816022872925e-01 3.350324183702468872e-02 5.402309820055961609e-02 1.054958403110504150e-01 1.073011159896850586e-01 -5.616029724478721619e-02 -1.372963637113571167e-01 2.748935520648956299e-01 4.683648794889450073e-02 3.896670788526535034e-02 1.898379325866699219e-01 -3.290706872940063477e-01 -1.735123246908187866e-01
-2.773148119449615479e-01 1.430916935205459595e-01 -4.218223094940185547e-01 -1.109942570328712463e-01 -1.129902899265289307e-01 3.862920776009559631e-02 1.639249324798583984e-01 1.602651327848434448e-01 -3.221246227622032166e-02 7.770309597253799438e-02 1.579273492097854614e-01 4.697706922888755798e-02 1.292668431997299194e-01 -2.731180191040039062e-01 1.068338155746459961e-01 -2.351657748222351074e-01 2.382230609655380249e-01 4.354081749916076660e-01 1.561801433563232422e-01 -4.379732161760330200e-02 -1.174921467900276184e-01 1.681101918220520020e-01 6.380769610404968262e-02 5.259173735976219177e-02 -1.381092071533203125e-01 -3.606893122196197510e-02 -3.241073712706565857e-02 -6.501111388206481934e-02 -4.450217820703983307e-03 -1.043936610221862793e-01 -3.085260689258575439e-01 2.663692226633429527e-03
3.632204234600067139e-02 -1.863030344247817993e-01 -3.999458849430084229e-01 -1.745458692312240601e-01 -1.178946197032928467e-01 -1.027305200695991516e-01 1.546141784638166428e-02 1.400226354598999023e-01 -1.339808851480484009e-01 1.735255271196365356e-01 -4.063896834850311279e-02 -1.125851944088935852e-01 3.503984808921813965e-01 4.613542929291725159e-03 -3.894833922386169434e-01 -1.244102045893669128e-01 9.449104964733123779e-02 2.561392784118652344e-01 1.608014106750488281e-01 1.286384612321853638e-01 4.692469537258148193e-02 6.876669079065322876e-02 1.623648107051849365e-01 4.821999173145741224e-04 -1.011439710855484009e-01 -3.426506519317626953e-01 2.280400246381759644e-01 1.717409938573837280e-01 -3.050285764038562775e-02 1.227877885103225708e-01 -2.179813571274280548e-02 3.213616088032722473e-02
-2.819339632987976074e-01 3.038637340068817139e-01 -2.396591007709503174e-01 -1.016322374343872070e-01 -1.145159453153610229e-01 6.383547931909561157e-02 1.697122454643249512e-01 3.947686031460762024e-02 -5.943348631262779236e-02 6.647808104753494263e-02 1.765387356281280518e-01 1.945279687643051147e-01 9.210278838872909546e-02 1.120728626847267151e-02 -5.698400735855102539e-02 -2.990288436412811279e-01 1.889103651046752930e-01 4.073826670646667480e-01 -4.238828271627426147e-02 4.084401577711105347e-02 -1.281699389219284058e-01 6.003235280513763428e-02 9.344548732042312622e-02 1.219012364745140076e-01 -7.575459033250808716e-02 1.115693598985671997e-01 -1.205275654792785645e-01 -2.363899350166320801e-01 -1.084935739636421204e-01 -1.512567102909088135e-01 -3.695569336414337158e-01 1.614953577518463135e-01
8.955340087413787842e-02 2.414622753858566284e-01 -3.282357752323150635e-01 -1.281080991029739380e-01 -1.695960015058517456e-01 -2.474956512451171875e-01 -1.896707862615585327e-01 2.517256140708923340e-01 1.939508169889450073e-01 3.715592622756958008e-02 -1.395635958760976791e-02 -2.732779644429683685e-02 3.578488528728485107e-01 3.128918707370758057e-01 -9.111819416284561157e-02 2.765291184186935425e-02 -7.056158781051635742e-02 2.088850289583206177e-01 1.011428609490394592e-01 -6.680577248334884644e-02 -7.033716142177581787e-02 1.629842817783355713e-01 -2.736530601978302002e-01 -9.873196482658386230e-03 -9.062813222408294678e-02 1.240458935499191284e-01 1.987801045179367065e-01 -2.043067067861557007e-01 2.680856967344880104e-03 1.395981460809707642e-01 -7.271251082420349121e-02 -2.139339894056320190e-01
-1.259023845195770264e-01 1.649657785892486572e-01 -2.976562380790710449e-01 -4.944768175482749939e-02 -3.239494562149047852e-01 1.833424158394336700e-02 1.066037863492965698e-01 2.409112900495529175e-01 4.204786941409111023e-02 7.189388573169708252e-02 1.252855807542800903e-01 1.521759331226348877e-01 2.507341802120208740e-01 1.382128242403268814e-02 1.514030992984771729e-01 -8.624050766229629517e-02 2.491641938686370850e-01 4.015632271766662598e-01 7.529602386057376862e-03 -1.005847454071044922e-01 -1.606232374906539917e-01 2.590445578098297119e-01 -2.429820131510496140e-03 -1.589681580662727356e-02 -1.420584470033645630e-01 3.750047460198402405e-02 8.169537410140037537e-03 -2.483006715774536133e-01 -7.626695930957794189e-02 8.309949934482574463e-02 -3.397889137268066406e-01 1.176476702094078064e-01
-3.706813454627990723e-01 2.063643783330917358e-01 -2.662876844406127930e-01 -7.525794953107833862e-02 -9.273711591958999634e-02 1.195731610059738159e-01 -1.280053555965423584e-01 -1.386272460222244263e-01 -1.482318043708801270e-01 -9.671249240636825562e-02 2.808247208595275879e-01 1.474942415952682495e-01 1.202429383993148804e-01 -8.993943780660629272e-02 -5.300987884402275085e-02 -1.938694119453430176e-01 9.336898103356361389e-03 3.307799398899078369e-01 2.883978784084320068e-01 -1.311847865581512451e-01 5.713560804724693298e-02 2.480395371094346046e-03 5.951229482889175415e-02 -9.081130474805831909e-02 1.040080562233924866e-01 1.586171565577387810e-03 -2.953365445137023926e-01 4.934135824441909790e-02 2.084802836179733276e-01 2.037875056266784668e-01 -2.821258306503295898e-01 -6.201639771461486816e-03
3.847659379243850708e-02 2.817066311836242676e-01 -2.121235728263854980e-01 -3.029264211654663086e-01 -2.082408592104911804e-02 9.341838210821151733e-02 -1.489068269729614258e-01 -1.527516692876815796e-01 -6.500574946403503418e-02 7.801262289285659790e-02 6.804515421390533447e-02 -7.037597149610519409e-02 2.350659072399139404e-01 7.452739775180816650e-02 7.846907526254653931e-02 -3.185937702655792236e-01 2.673235721886157990e-02 1.949591040611267090e-01 -8.339768275618553162e-03 -4.011412262916564941e-01 5.624809861183166504e-02 1.758456602692604065e-02 -1.338782310485839844e-01 1.296763569116592407e-01 -2.644936740398406982e-01 -1.535050272941589355e-01 -1.007654815912246704e-01 -1.056965216994285583e-01 -3.505419194698333740e-01 1.984349489212036133e-01 -4.516716673970222473e-02 1.493533998727798462e-01
1.456454396247863770e-02 1.939261555671691895e-01 -1.290370076894760132e-01 -2.612772583961486816e-01 1.385017335414886475e-01 5.484100431203842163e-02 -1.756226867437362671e-01 -1.644583195447921753e-01 -1.253184527158737183e-01 -5.791394039988517761e-02 7.276906818151473999e-02 -1.019271686673164368e-01 1.709474623203277588e-01 1.233180016279220581e-01 -8.421778678894042969e-02 -3.293224275112152100e-01 -8.173240721225738525e-02 3.673497736454010010e-01 5.455514788627624512e-02 -2.847990989685058594e-01 1.320670917630195618e-02 5.970757827162742615e-02 -9.409901499748229980e-02 6.346490234136581421e-02 -3.375178277492523193e-01 -2.362236976623535156e-01 -3.922822326421737671e-02 5.997389554977416992e-02 -2.324036061763763428e-01 2.803513109683990479e-01 -2.131634205579757690e-01 8.501293510198593140e-02
-2.977373898029327393e-01 2.741512842476367950e-02 -3.211675286293029785e-01 -1.443628966808319092e-01 -2.226050794124603271e-01 5.748359113931655884e-02 1.342440843582153320e-01 1.128879189491271973e-01 1.145841181278228760e-01 1.072687208652496338e-01 1.474389284849166870e-01 5.565272271633148193e-02 1.510193049907684326e-01 -1.256603598594665527e-01 2.509942092001438141e-02 -3.803779780864715576e-01 3.221352994441986084e-01 3.447505533695220947e-01 1.639412045478820801e-01 -9.407123178243637085e-02 -1.444555521011352539e-01 1.649410277605056763e-01 8.086588233709335327e-02 4.994327947497367859e-02 -1.224556267261505127e-01 3.335098177194595337e-02 8.253414928913116455e-02 -2.118120938539505005e-01 -7.991828769445419312e-02 -1.983318775892257690e-01 -2.005862742662429810e-01 2.011675201356410980e-02
-1.371404826641082764e-01 2.979996204376220703e-01 -7.440538029186427593e-04 -1.820445358753204346e-01 -2.474153935909271240e-01 2.064466774463653564e-01 2.941006235778331757e-02 -8.113125339150428772e-03 -8.951587229967117310e-02 -1.901625990867614746e-01 1.800903081893920898e-01 2.371498942375183105e-01 4.794160425662994385e-01 1.157855056226253510e-02 -1.439183354377746582e-01 1.234743837267160416e-02 -8.798100054264068604e-02 1.403404623270034790e-01 1.714696437120437622e-01 -1.425014287233352661e-01 -6.757562607526779175e-02 6.777714472264051437e-03 -1.248396635055541992e-01 1.054410859942436218e-01 -3.990667462348937988e-01 -3.233831748366355896e-02 4.583398997783660889e-02 1.365319639444351196e-01 -7.902782410383224487e-02 -6.041022762656211853e-02 -2.463402785360813141e-02 2.660693824291229248e-01
-8.507156372070312500e-02 3.620538488030433655e-02 -7.907667011022567749e-02 -2.808369100093841553e-01 -1.377968583256006241e-02 6.981248408555984497e-02 -9.395569562911987305e-02 7.080194074660539627e-03 -4.043307900428771973e-01 6.592705100774765015e-02 1.761765480041503906e-01 2.309819012880325317e-01 1.350251734256744385e-01 -1.149035841226577759e-01 -1.056393906474113464e-01 -1.626201272010803223e-01 -1.826807484030723572e-02 2.686802446842193604e-01 1.777110695838928223e-01 -2.006749957799911499e-01 1.142141595482826233e-01 1.602505296468734741e-01 -6.441508885473012924e-03 2.028483599424362183e-01 -4.473397880792617798e-02 -3.288972973823547363e-01 1.527229100465774536e-01 8.649436384439468384e-02 -3.061219155788421631e-01 2.557682991027832031e-01 -1.124768480658531189e-01 -1.846077442169189453e-01
1.370016764849424362e-02 6.817638128995895386e-02 -3.829166591167449951e-01 -1.362381726503372192e-01 -3.264161199331283569e-02 1.936724483966827393e-01 -2.158147990703582764e-01 3.049966990947723389e-01 -2.234960198402404785e-01 2.134057134389877319e-01 1.267904192209243774e-01 2.062456309795379639e-01 3.190268874168395996e-01 6.490991264581680298e-02 -1.538797467947006226e-01 -5.974608287215232849e-02 1.037055067718029022e-02 9.928651899099349976e-02 3.008765876293182373e-01 -9.297271072864532471e-02 1.223904713988304138e-01 -1.402690559625625610e-01 -7.271111756563186646e-02 -5.546309798955917358e-02 5.268213897943496704e-02 -1.397757232189178467e-02 2.959171831607818604e-01 -1.741281449794769287e-01 -7.465343922376632690e-02 -8.955868333578109741e-02 -2.787502408027648926e-01 1.229953952133655548e-02
5.200816690921783447e-02 2.193403840065002441e-01 -3.769874274730682373e-01 -6.648136675357818604e-02 -4.453881829977035522e-02 -1.740059554576873779e-01 -1.314737834036350250e-02 3.370239585638046265e-02 -1.793921589851379395e-01 9.246446937322616577e-02 -2.005773782730102539e-01 -1.163097992539405823e-01 3.691657185554504395e-01 6.790126860141754150e-02 1.318302154541015625e-01 -1.377518475055694580e-01 -1.843937933444976807e-01 1.273830831050872803e-01 1.950054019689559937e-01 -7.565790321677923203e-03 -9.871779382228851318e-02 2.431858144700527191e-02 -7.186522334814071655e-02 -2.005696892738342285e-01 4.863224551081657410e-02 7.577791064977645874e-02 2.200290411710739136e-01 -1.574919074773788452e-01 -2.375571131706237793e-01 1.468683779239654541e-01 -4.350227117538452148e-01 -6.872006505727767944e-02
-4.304414242506027222e-02 7.309354096651077271e-02 -3.951403200626373291e-01 -2.869001030921936035e-01 -6.911703944206237793e-02 3.525361046195030212e-02 2.655815184116363525e-01 8.537890762090682983e-02 -4.315142333507537842e-02 1.674041599035263062e-01 1.762136816978454590e-02 7.642015069723129272e-02 1.493592262268066406e-01 4.462633654475212097e-02 1.159362345933914185e-01 -1.322653330862522125e-02 4.178067445755004883e-01 2.882851660251617432e-01 9.825305640697479248e-02 -1.412712484598159790e-01 -2.284429371356964111e-01 3.887176215648651123e-01 -2.774696052074432373e-02 9.091527760028839111e-02 -1.033361703157424927e-01 4.250298440456390381e-02 1.013216003775596619e-02 -2.209451645612716675e-01 -1.129872426390647888e-01 -1.400636247126385570e-04 -1.454674005508422852e-01 -4.031267389655113220e-02
-2.649230957031250000e-01 1.011001542210578918e-01 -3.278718590736389160e-01 -2.984263002872467041e-01 -1.126418933272361755e-01 3.961531445384025574e-02 -1.728102713823318481e-01 -1.396898478269577026e-01 -1.723180562257766724e-01 3.339344561100006104e-01 3.760190904140472412e-01 1.627066880464553833e-01 2.729883193969726562e-01 -1.640705168247222900e-01 1.693848334252834320e-02 6.761991232633590698e-02 5.065540969371795654e-02 2.789853699505329132e-02 7.972624152898788452e-02 -1.427102535963058472e-01 -1.784571558237075806e-01 3.571370616555213928e-02 -1.210097372531890869e-01 1.620965152978897095e-01 1.279578506946563721e-01 -2.415585070848464966e-01 1.819929480552673340e-01 -5.711006000638008118e-02 -1.278359889984130859e-01 -8.131912350654602051e-02 6.105229631066322327e-02 -4.620341211557388306e-02
-3.931143507361412048e-02 3.539717793464660645e-01 -1.923430860042572021e-01 -2.345382422208786011e-01 -2.383763641119003296e-01 1.543309837579727173e-01 3.078958578407764435e-02 -1.174470186233520508e-01 5.826115608215332031e-02 -1.468203961849212646e-01 -5.242959782481193542e-02 1.642414927482604980e-01 5.094778165221214294e-02 8.183902502059936523e-02 -2.649675309658050537e-01 -2.274359017610549927e-01 1.249780207872390747e-01 2.219810932874679565e-01 -1.929019689559936523e-01 -1.377779692411422729e-01 -1.987192779779434204e-01 4.420554265379905701e-02 6.149167567491531372e-02 -1.387333720922470093e-01 1.422872543334960938e-01 3.637079522013664246e-02 6.326118856668472290e-02 -1.483412981033325195e-01 -3.384108245372772217e-01 7.481797039508819580e-02 -1.969771236181259155e-01 -3.283481299877166748e-01
6.351601332426071167e-02 2.007740736007690430e-01 -1.798057258129119873e-01 -2.026002705097198486e-01 1.417976021766662598e-01 1.340256929397583008e-01 -7.912278175354003906e-02 -2.624974548816680908e-01 -8.640906214714050293e-02 1.111383177340030670e-02 1.382150501012802124e-01 -4.925340041518211365e-02 2.675137817859649658e-01 1.334307193756103516e-01 1.142265181988477707e-02 -5.647709965705871582e-01 -3.585295751690864563e-02 1.544730067253112793e-01 3.190153464674949646e-02 -3.394025862216949463e-01 1.674310676753520966e-02 9.739269316196441650e-02 -9.345246851444244385e-02 1.107839047908782959e-01 -2.573716938495635986e-01 -1.241439059376716614e-01 -5.809473991394042969e-02 5.527674034237861633e-02 -1.764591336250305176e-01 1.797126531600952148e-01 -8.261363953351974487e-02 3.141750395298004150e-02
-3.081983923912048340e-01 1.810013651847839355e-01 -2.206412702798843384e-01 -1.718460321426391602e-01 -1.377706974744796753e-01 2.493070363998413086e-01 -2.186147868633270264e-02 1.395263825543224812e-04 -1.437547802925109863e-01 1.868208944797515869e-01 -9.776581078767776489e-03 2.411807477474212646e-01 7.693310827016830444e-02 -1.652997136116027832e-01 -9.987755864858627319e-02 -1.106969863176345825e-01 5.492981523275375366e-02 3.353220224380493164e-01 1.646826416254043579e-02 -9.309761226177215576e-02 -3.205424919724464417e-02 2.218038290739059448e-01 -3.111304342746734619e-01 2.269248515367507935e-01 -1.313461959362030029e-01 1.673314571380615234e-01 -1.684949547052383423e-01 2.462281845510005951e-02 9.177703410387039185e-02 -1.903149485588073730e-01 -3.178623318672180176e-01 -1.664428226649761200e-02
7.294101268053054810e-02 3.674353957176208496e-01 -2.086476534605026245e-01 -9.558744728565216064e-02 -5.630747601389884949e-02 -1.718300208449363708e-02 -1.045857649296522141e-02 1.714717298746109009e-01 -1.170736253261566162e-01 1.449508965015411377e-01 -6.246468052268028259e-02 2.959254011511802673e-02 2.196265198290348053e-02 -2.437240779399871826e-01 -2.306861728429794312e-01 2.111979722976684570e-01 2.004345953464508057e-01 -5.299853626638650894e-03 -2.123692072927951813e-02 -4.987924695014953613e-01 -1.658658087253570557e-01 6.450784951448440552e-02 -2.212793081998825073e-01 1.616432564333081245e-03 -1.246974766254425049e-01 -1.059768721461296082e-01 1.072319149971008301e-01 -7.538883015513420105e-03 -1.777923554182052612e-01 1.955667436122894287e-01 -2.284649759531021118e-01 -2.152852714061737061e-01
-3.802198469638824463e-01 2.820594608783721924e-01 -3.141102790832519531e-01 -1.831467449665069580e-02 2.853910624980926514e-02 1.084771826863288879e-01 2.102967202663421631e-01 2.433937788009643555e-01 -1.352532505989074707e-01 -6.681655347347259521e-02 2.905426025390625000e-01 1.289582550525665283e-01 9.077458828687667847e-02 1.999731510877609253e-01 -1.317337453365325928e-01 -2.222439050674438477e-01 1.988964229822158813e-01 1.296168267726898193e-01 3.936776518821716309e-01 -8.806159347295761108e-02 -1.181522011756896973e-01 -1.842379197478294373e-02 1.265187263488769531e-01 6.842896342277526855e-02 5.727213341742753983e-03 -1.083949357271194458e-01 -9.551169723272323608e-02 -2.796564064919948578e-02 7.994038611650466919e-02 2.555471286177635193e-02 -1.977237910032272339e-01 1.174280978739261627e-02
-2.695521116256713867e-01 7.039853930473327637e-02 -3.174845278263092041e-01 -1.329105794429779053e-01 -1.886685788631439209e-01 6.157716736197471619e-02 1.485181748867034912e-01 3.483245521783828735e-02 4.024926200509071350e-02 1.914131045341491699e-01 2.212180197238922119e-01 6.481395661830902100e-02 2.090509086847305298e-01 -2.307155132293701172e-01 -1.300294548273086548e-01 -3.351520895957946777e-01 2.657396197319030762e-01 3.329336345195770264e-01 1.726642251014709473e-02 -1.438260525465011597e-01 -4.617837071418762207e-02 5.249125510454177856e-02 6.808040291070938110e-02 -1.025896146893501282e-01 -1.867023855447769165e-01 1.328614205121994019e-01 6.272825598716735840e-02 -1.860842555761337280e-01 5.889351665973663330e-02 -1.618738174438476562e-01 -2.754256129264831543e-01 -6.786164641380310059e-02
-2.137915045022964478e-01 1.314192414283752441e-01 -2.172778695821762085e-01 -2.996621429920196533e-01 3.645161539316177368e-02 -5.080059543251991272e-02 1.335531026124954224e-01 -1.727980077266693115e-01 -3.709421753883361816e-01 8.993406593799591064e-02 4.812283068895339966e-02 1.388505473732948303e-02 2.023028731346130371e-01 2.040504813194274902e-01 -1.760719530284404755e-02 -7.398872822523117065e-02 -2.839145362377166748e-01 2.920232713222503662e-01 1.747001111507415771e-01 8.057823777198791504e-02 -2.078437209129333496e-01 1.070339828729629517e-01 6.823953986167907715e-02 3.597597032785415649e-02 -1.031994912773370743e-02 1.754935830831527710e-02 2.819043695926666260e-01 -1.275138109922409058e-01 1.306704282760620117e-01 -2.818323671817779541e-01 -2.011683583259582520e-01 -1.234760507941246033e-01
2.165260165929794312e-01 1.890974640846252441e-01 -4.931845068931579590e-01 -3.238931894302368164e-01 -1.427370607852935791e-01 3.870296850800514221e-02 1.760162040591239929e-02 1.472174674272537231e-01 3.296839445829391479e-02 -1.562521159648895264e-01 2.522310018539428711e-01 1.925832629203796387e-01 4.266710206866264343e-02 8.891198784112930298e-02 1.059254780411720276e-01 -7.962078601121902466e-02 5.107528995722532272e-03 3.623552620410919189e-01 1.006057113409042358e-01 -7.873748429119586945e-03 9.064184874296188354e-02 2.406091690063476562e-01 -7.652046042494475842e-04 8.576812222599983215e-03 8.548571914434432983e-02 9.610759094357490540e-03 1.571161001920700073e-01 -2.609424293041229248e-01 -3.137130662798881531e-02 2.199616432189941406e-01 -1.195817962288856506e-01 1.823947764933109283e-02
-2.934149652719497681e-02 3.547576442360877991e-02 -2.890823781490325928e-01 -2.413180172443389893e-01 -8.949525654315948486e-02 4.683817923069000244e-02 2.513784170150756836e-01 1.104360893368721008e-01 3.493236610665917397e-03 1.805505603551864624e-01 4.618556797504425049e-02 1.508800685405731201e-01 3.743302822113037109e-01 -8.234098553657531738e-02 -6.652469187974929810e-02 -1.083764582872390747e-01 3.098244667053222656e-01 4.349929392337799072e-01 -5.800659954547882080e-02 -4.561879858374595642e-02 -1.883773691952228546e-02 2.874673902988433838e-01 -2.578712068498134613e-02 1.778426915407180786e-01 -8.943382650613784790e-02 1.276633739471435547e-01 -2.219612523913383484e-02 -2.892851531505584717e-01 -1.144859790802001953e-01 -4.736530780792236328e-02 -1.377243250608444214e-01 3.420051187276840210e-02
-3.501314818859100342e-01 1.754946708679199219e-01 -3.237352967262268066e-01 1.044006720185279846e-01 -2.228781878948211670e-01 1.199588477611541748e-01 1.014396026730537415e-01 9.842216223478317261e-02 1.084986925125122070e-01 1.914294958114624023e-01 1.120059788227081299e-01 2.093658596277236938e-02 1.573086231946945190e-01 -1.154412403702735901e-01 -3.395539522171020508e-02 -2.672543525695800781e-01 2.310694009065628052e-01 3.692687451839447021e-01 1.027446333318948746e-02 -2.039077430963516235e-01 -1.235406175255775452e-01 1.834046393632888794e-01 7.012753933668136597e-02 7.396275550127029419e-02 -1.722254902124404907e-01 4.034278541803359985e-02 1.206530258059501648e-01 -1.252846419811248779e-01 6.393977254629135132e-02 -1.694667637348175049e-01 -2.510163486003875732e-01 -1.634897142648696899e-01
-7.501290738582611084e-02 1.201248392462730408e-01 -2.526078820228576660e-01 -2.407848089933395386e-01 -7.238724827766418457e-02 -1.663825009018182755e-03 2.012103497982025146e-01 2.842912673950195312e-01 9.727790951728820801e-02 -5.620571319013834000e-03 -3.780400007963180542e-02 1.489460617303848267e-01 2.231223285198211670e-01 -8.129012584686279297e-02 -1.831912621855735779e-02 -2.509869039058685303e-01 2.886893451213836670e-01 4.175857305526733398e-01 8.121840655803680420e-02 -1.515900809317827225e-02 -3.773841261863708496e-02 3.069627583026885986e-01 6.758624315261840820e-02 8.961346745491027832e-02 -1.033712849020957947e-01 -4.981521144509315491e-02 9.834494441747665405e-02 -2.884694635868072510e-01 -5.010975524783134460e-02 -3.252957761287689209e-02 -2.511999011039733887e-01 1.823637634515762329e-01
6.603985279798507690e-02 1.052151098847389221e-01 -1.244324818253517151e-01 -3.161643743515014648e-01 -6.910344958305358887e-02 2.281322032213211060e-01 -3.925329819321632385e-02 -8.421295881271362305e-02 -1.427741944789886475e-01 9.997732937335968018e-02 -1.396723184734582901e-02 7.799396663904190063e-02 2.958403155207633972e-02 7.311140745878219604e-02 6.390635669231414795e-02 -3.646049201488494873e-01 -6.178918853402137756e-02 1.216696575284004211e-01 3.744521141052246094e-01 -1.679714024066925049e-01 -9.679605066776275635e-02 5.007762089371681213e-02 8.334377408027648926e-02 -5.853585898876190186e-02 -2.971172034740447998e-01 -3.855216875672340393e-02 2.761299014091491699e-01 1.546556651592254639e-01 1.268344074487686157e-01 -4.305594414472579956e-02 -1.666334718465805054e-01 -4.228889644145965576e-01
9.311798959970474243e-02 4.337334632873535156e-01 -1.423343122005462646e-01 -1.254577189683914185e-01 2.332050800323486328e-01 3.240581452846527100e-01 7.183858007192611694e-02 -1.406739801168441772e-01 -5.181718617677688599e-02 1.500920504331588745e-01 3.593936562538146973e-02 -8.775115013122558594e-02 1.677532643079757690e-01 -7.599568367004394531e-02 -1.423759758472442627e-01 -2.055157274007797241e-01 1.182843893766403198e-01 2.890349924564361572e-01 -8.810819685459136963e-02 -3.631885349750518799e-01 -1.877212151885032654e-02 -1.393316984176635742e-01 -6.635190546512603760e-02 -5.869144201278686523e-02 -1.278024166822433472e-01 -3.202913105487823486e-01 1.089527830481529236e-01 9.997639805078506470e-02 -1.149294301867485046e-01 1.074044257402420044e-01 -8.199142664670944214e-02 -1.231312453746795654e-01
-1.840711385011672974e-01 2.012647986412048340e-01 -1.097978353500366211e-01 -7.805115729570388794e-02 3.608512226492166519e-03 1.650288552045822144e-01 -8.691221475601196289e-02 -3.183067962527275085e-02 -2.996499240398406982e-01 -1.555320471525192261e-01 1.473035961389541626e-01 1.286437660455703735e-01 1.487890481948852539e-01 9.365652501583099365e-02 -2.653173208236694336e-01 -1.802697628736495972e-01 -8.516727387905120850e-02 2.032935619354248047e-01 7.505973428487777710e-02 -1.970032155513763428e-01 5.171473324298858643e-02 2.269251793622970581e-01 1.835015118122100830e-01 1.657387018203735352e-01 1.388400141149759293e-02 -3.040573894977569580e-01 -2.737127803266048431e-02 1.028516143560409546e-01 -4.339304268360137939e-01 2.612559497356414795e-01 -7.627337425947189331e-02 -1.046104133129119873e-01
-1.632711291313171387e-01 7.097379118204116821e-02 -3.226232528686523438e-01 -8.962661027908325195e-02 -1.506151258945465088e-01 3.895161673426628113e-02 2.079363763332366943e-01 2.182694822549819946e-01 -5.301043018698692322e-02 5.364066362380981445e-02 6.610909104347229004e-02 3.101411461830139160e-02 1.376683861017227173e-01 7.524488121271133423e-02 1.354624330997467041e-02 -1.658549159765243530e-01 3.854644298553466797e-01 4.809977114200592041e-01 7.599831372499465942e-02 -1.353765875101089478e-01 5.732723325490951538e-02 3.257528841495513916e-01 1.220468357205390930e-01 -1.030381247401237488e-01 2.743067219853401184e-02 1.015954185277223587e-02 -8.428585529327392578e-02 -1.865375787019729614e-01 -6.725390255451202393e-02 -1.453474164009094238e-01 -2.640417218208312988e-01 -2.644288353621959686e-02
1.862316876649856567e-01 4.051682054996490479e-01 -3.666032552719116211e-01 -3.684411346912384033e-01 3.621931746602058411e-02 1.622293293476104736e-01 -5.046499893069267273e-02 1.203526705503463745e-01 -2.078757435083389282e-01 2.410077005624771118e-01 3.592853248119354248e-02 4.624313861131668091e-02 -4.354382678866386414e-02 -6.115201860666275024e-02 -5.564996227622032166e-02 3.483567386865615845e-02 5.369882285594940186e-02 4.364469051361083984e-01 4.686413332819938660e-02 -2.293471843004226685e-01 -5.107853189110755920e-02 2.228074148297309875e-02 1.480865776538848877e-01 1.360439807176589966e-01 6.670041009783744812e-03 -8.749447762966156006e-02 5.740163847804069519e-02 8.234651386737823486e-02 1.973820179700851440e-01 1.443672031164169312e-01 4.861960187554359436e-02 -5.066750571131706238e-03
6.317149102687835693e-02 3.224404454231262207e-01 -4.209260940551757812e-01 -6.133218482136726379e-02 6.013176590204238892e-02 4.666009545326232910e-02 -9.329499676823616028e-03 9.897511452436447144e-02 -3.118132948875427246e-01 2.087181657552719116e-01 6.998979300260543823e-02 -1.107347533106803894e-01 -5.680730193853378296e-02 -1.220766976475715637e-01 -1.874506473541259766e-01 -2.347814887762069702e-01 1.577875344082713127e-03 4.480848908424377441e-01 -5.601186677813529968e-02 -2.218929082155227661e-01 1.736500114202499390e-01 9.251907467842102051e-02 -4.618518427014350891e-02 -1.641091518104076385e-02 1.209194865077733994e-02 -1.208978518843650818e-01 9.923888370394706726e-03 6.812281906604766846e-02 -2.894745022058486938e-02 3.145933747291564941e-01 -1.115543246269226074e-01 -5.529867112636566162e-02
-5.732977017760276794e-02 -3.826915472745895386e-02 -1.053364276885986328e-01 -3.304685056209564209e-01 -4.911618679761886597e-02 5.961858481168746948e-02 -9.017041325569152832e-02 2.726829946041107178e-01 -4.638967812061309814e-01 1.982471160590648651e-02 6.462734937667846680e-02 5.272860080003738403e-02 7.389212399721145630e-02 -4.117984697222709656e-02 -3.331087827682495117e-01 -2.697234153747558594e-01 1.822856366634368896e-01 1.489444226026535034e-01 2.006417810916900635e-01 4.089282453060150146e-02 -3.785121738910675049e-01 9.611026197671890259e-02 -3.381641954183578491e-02 1.314130723476409912e-01 -1.952136904001235962e-01 -2.967483922839164734e-02 -8.244897425174713135e-02 -3.734960779547691345e-02 -1.505427509546279907e-01 -1.170323602855205536e-02 -8.682759106159210205e-02 -1.651894003152847290e-01
-2.353843487799167633e-02 1.041112467646598816e-01 -3.130920231342315674e-01 -3.512524664402008057e-01 -9.460301697254180908e-02 1.021110862493515015e-01 -7.890880107879638672e-02 -6.381545215845108032e-02 -1.912828534841537476e-01 3.905277550220489502e-01 -4.197188839316368103e-02 -1.903642863035202026e-01 4.266220144927501678e-03 1.420578360557556152e-01 -2.363864779472351074e-01 -2.625080943107604980e-01 1.835447698831558228e-01 2.818164527416229248e-01 5.297292023897171021e-02 -1.527950167655944824e-01 -9.361614286899566650e-02 -1.121692508459091187e-01 1.722933799028396606e-01 -4.656169191002845764e-02 -1.559853255748748779e-01 -2.038657292723655701e-02 1.386860609054565430e-01 1.452265530824661255e-01 -1.709113419055938721e-01 2.347907572984695435e-01 -1.530128121376037598e-01 1.245772466063499451e-02
1.764770597219467163e-02 2.978093922138214111e-01 -2.441140115261077881e-01 -2.544553279876708984e-01 1.208267267793416977e-02 -1.468643099069595337e-01 -2.747352933511137962e-03 -1.908868402242660522e-01 -1.738734841346740723e-01 -1.611856818199157715e-01 8.337005227804183960e-02 -1.379206217825412750e-02 2.501421868801116943e-01 1.815168708562850952e-01 -4.544042050838470459e-02 -7.956786453723907471e-02 8.000659197568893433e-02 3.918305039405822754e-01 2.774368599057197571e-02 -1.277349591255187988e-01 9.824490547180175781e-02 1.476179510354995728e-01 1.479956805706024170e-01 -1.461847722530364990e-01 -1.612382009625434875e-02 -4.534754455089569092e-01 -5.000664666295051575e-02 8.353879302740097046e-02 -3.403496369719505310e-02 6.282504647970199585e-02 1.076178252696990967e-01 -2.782614827156066895e-01
1.549275070428848267e-01 4.968108236789703369e-02 -1.582280695438385010e-01 -2.456343173980712891e-01 -6.267441809177398682e-02 -7.714385539293289185e-02 -1.788968592882156372e-02 -2.052579671144485474e-01 5.589690525084733963e-03 6.163544207811355591e-02 -1.433984339237213135e-01 8.178908377885818481e-02 1.370759457349777222e-01 2.219350188970565796e-01 -2.970477640628814697e-01 -4.103140234947204590e-01 1.292112916707992554e-01 3.281697332859039307e-01 -4.342298954725265503e-02 -2.135720402002334595e-01 -8.695519715547561646e-02 1.967640668153762817e-01 1.493115723133087158e-02 2.109682932496070862e-02 -3.255915343761444092e-01 1.777038350701332092e-02 -4.210665076971054077e-02 -7.637096941471099854e-02 -3.027979135513305664e-01 2.215327918529510498e-01 -8.097722381353378296e-02 4.193528555333614349e-03
-1.014200374484062195e-01 9.224510192871093750e-02 -2.127145528793334961e-01 -8.937174826860427856e-02 4.219686146825551987e-03 6.041647121310234070e-02 -4.896818846464157104e-02 1.467277109622955322e-01 -8.267139643430709839e-02 2.971634566783905029e-01 -1.121806353330612183e-01 -2.143563479185104370e-01 2.789786271750926971e-02 2.060942947864532471e-01 -1.658402681350708008e-01 -1.609748601913452148e-01 2.448863983154296875e-01 2.175360471010208130e-01 1.030443832278251648e-01 -1.531819254159927368e-01 -1.478789448738098145e-01 4.282824993133544922e-01 4.473763331770896912e-02 9.979922324419021606e-02 -1.701243780553340912e-02 -4.323866069316864014e-01 1.120211035013198853e-01 1.490054577589035034e-01 -1.596520543098449707e-01 1.380309462547302246e-01 -1.575778871774673462e-01 -5.639217793941497803e-03
-1.320861279964447021e-01 7.564257085323333740e-02 -3.449921607971191406e-01 -1.934402883052825928e-01 -7.114273030310869217e-03 1.512997895479202271e-01 -1.667280346155166626e-01 2.319916933774948120e-01 -2.780927419662475586e-01 3.093742728233337402e-01 6.849497556686401367e-02 2.312028259038925171e-01 3.018196821212768555e-01 4.976827278733253479e-02 -1.030652225017547607e-02 -6.267414242029190063e-02 8.757813274860382080e-02 -3.219410404562950134e-02 2.589129507541656494e-01 -3.306538611650466919e-02 1.343645900487899780e-01 1.225008144974708557e-01 -9.648534655570983887e-02 -8.887969702482223511e-02 -1.494455635547637939e-01 1.201735436916351318e-02 1.863549947738647461e-01 -9.398852288722991943e-02 -1.373892873525619507e-01 -3.918283060193061829e-02 -4.113653004169464111e-01 6.522054970264434814e-02
1.104768514633178711e-01 4.134855419397354126e-02 -5.059151053428649902e-01 -2.371126711368560791e-01 -4.911221191287040710e-02 2.671507000923156738e-01 -9.894557297229766846e-02 1.607245206832885742e-01 -1.885299682617187500e-01 1.011451333761215210e-01 4.645352810621261597e-02 -4.101558402180671692e-02 -8.129490166902542114e-02 1.014330461621284485e-01 1.189023163169622421e-02 -2.484594583511352539e-01 1.582245379686355591e-01 2.839002907276153564e-01 1.381074935197830200e-01 -2.942127287387847900e-01 -1.503058969974517822e-01 8.123604580760002136e-03 2.949965894222259521e-01 2.214289456605911255e-02 -1.464198976755142212e-01 -1.704348027706146240e-01 -2.134522795677185059e-02 2.216492295265197754e-01 6.535638123750686646e-02 -9.011978656053543091e-02 4.326211288571357727e-02 -1.865088194608688354e-02
-1.540519148111343384e-01 -5.944576580077409744e-03 -2.166566103696823120e-01 -2.046691030263900757e-01 -1.362910419702529907e-01 2.691547870635986328e-01 1.409344933927059174e-02 3.660446107387542725e-01 -2.704147398471832275e-01 8.574205636978149414e-02 -8.063261955976486206e-02 4.600093513727188110e-02 2.820625007152557373e-01 1.608709096908569336e-01 -2.959285378456115723e-01 -1.375366300344467163e-01 -1.506542414426803589e-01 1.608202606439590454e-01 1.770544499158859253e-01 2.206689864397048950e-02 6.800047308206558228e-02 2.848279774188995361e-01 -4.403537139296531677e-03 -5.284883081912994385e-02 -1.098617836833000183e-01 1.315367668867111206e-01 -1.190668530762195587e-02 6.834548711776733398e-02 -2.862000465393066406e-01 -7.034196704626083374e-02 -2.617613673210144043e-01 -5.151400715112686157e-02
-1.570872217416763306e-01 5.289757251739501953e-02 -2.149817049503326416e-01 -1.218842342495918274e-01 -9.177689254283905029e-02 1.121060573495924473e-03 -2.133740931749343872e-01 1.090201810002326965e-01 -2.550654411315917969e-01 1.275369524955749512e-01 3.814342617988586426e-01 2.207104265689849854e-01 2.474893927574157715e-01 3.409712016582489014e-02 4.794852435588836670e-02 -1.433529257774353027e-01 2.316869981586933136e-02 1.568956077098846436e-01 1.664734035730361938e-01 -3.263046145439147949e-01 -6.421534717082977295e-02 1.999025195837020874e-01 -1.501091569662094116e-01 3.456920385360717773e-01 2.505997121334075928e-01 1.444437652826309204e-01 1.357485055923461914e-01 3.486308455467224121e-02 -1.477412581443786621e-01 -1.066360622644424438e-01 -5.334425345063209534e-02 3.017859999090433121e-03
1.036475971341133118e-01 1.582407802343368530e-01 -2.254704684019088745e-01 -1.695200502872467041e-01 -2.050956934690475464e-01 -1.359513550996780396e-01 6.794320791959762573e-02 1.484236568212509155e-01 -1.510839909315109253e-01 1.236120983958244324e-01 -1.429599672555923462e-01 -1.133213099092245102e-02 2.772080600261688232e-01 1.811638772487640381e-01 -3.493700921535491943e-01 -5.135800316929817200e-02 1.080387979745864868e-01 1.358154118061065674e-01 2.074917852878570557e-01 2.002903372049331665e-01 -2.733416855335235596e-01 1.079384461045265198e-01 1.267036646604537964e-01 3.054741322994232178e-01 -1.138744316995143890e-02 -2.650259435176849365e-01 1.653553098440170288e-01 1.079923808574676514e-01 -1.108541712164878845e-01 1.956081390380859375e-01 -1.804716885089874268e-01 -5.385174602270126343e-02
-1.700822561979293823e-01 3.951448202133178711e-02 -3.504863679409027100e-01 -9.544990211725234985e-02 -1.278787255287170410e-01 -2.272298559546470642e-02 1.684685349464416504e-01 1.914331912994384766e-01 7.472091168165206909e-02 3.061913885176181793e-02 1.662634164094924927e-01 9.454239159822463989e-02 3.876894414424896240e-01 -5.113460868597030640e-02 9.841191023588180542e-02 -2.146378308534622192e-01 3.093456327915191650e-01 4.342488348484039307e-01 1.385371685028076172e-01 -6.006386503577232361e-02 -7.334231585264205933e-02 1.506933718919754028e-01 3.004083409905433655e-02 -9.457718580961227417e-02 -1.623331308364868164e-01 -1.349547505378723145e-01 -1.696732640266418457e-01 -1.719922870397567749e-01 -5.516955628991127014e-02 -9.625278413295745850e-03 -2.113218009471893311e-01 9.031287580728530884e-02
4.070061445236206055e-02 1.171383447945117950e-02 -5.493368506431579590e-01 -3.046238236129283905e-02 5.088947340846061707e-02 1.503256261348724365e-01 -1.947503387928009033e-01 -5.036647245287895203e-02 -1.245699748396873474e-01 3.054977953433990479e-01 9.432397037744522095e-02 -5.399406328797340393e-02 5.607046931982040405e-02 2.121784240007400513e-01 -1.472630351781845093e-01 -2.591785192489624023e-01 1.366035789251327515e-01 1.489716470241546631e-01 1.869310140609741211e-01 -2.723097801208496094e-01 8.482822775840759277e-02 1.398852560669183731e-02 4.898716509342193604e-02 -1.777798831462860107e-01 -2.297510206699371338e-01 -1.929928362369537354e-01 1.428884714841842651e-01 2.117003947496414185e-01 1.158108487725257874e-01 -9.747005999088287354e-02 4.875741899013519287e-03 -5.123170092701911926e-02
-5.307401344180107117e-02 1.945306360721588135e-01 -3.223999440670013428e-01 -2.136530429124832153e-01 -8.664493262767791748e-02 -1.027869805693626404e-01 5.540752783417701721e-03 9.892113506793975830e-02 -4.259540438652038574e-01 -1.372343208640813828e-02 1.293395608663558960e-01 5.504273623228073120e-02 7.297265692614018917e-04 2.091219127178192139e-01 -8.216046541929244995e-02 -2.242491394281387329e-01 -3.827363848686218262e-01 2.176518142223358154e-01 9.876155853271484375e-02 -6.042574346065521240e-02 -1.130468547344207764e-01 8.793383836746215820e-02 1.244618818163871765e-01 -5.788660142570734024e-03 -5.046754330396652222e-02 -6.385383009910583496e-02 2.673857286572456360e-02 -1.389223784208297729e-01 1.467303186655044556e-01 -2.897728383541107178e-01 -3.142808973789215088e-01 -7.415428012609481812e-02
7.027362287044525146e-02 2.494934201240539551e-02 -1.063779145479202271e-01 -1.806015372276306152e-01 1.024304404854774475e-01 2.956795394420623779e-01 -6.315952539443969727e-02 2.585253491997718811e-02 -7.107926905155181885e-02 -7.201970368623733521e-02 1.117924302816390991e-01 1.409054994583129883e-01 9.760016202926635742e-02 7.905976474285125732e-02 -2.023692727088928223e-01 -1.899925172328948975e-01 -2.462828904390335083e-01 1.783015280961990356e-01 1.486827284097671509e-01 -5.015588402748107910e-01 -6.690324097871780396e-02 3.905881196260452271e-02 -1.284088194370269775e-02 3.206132054328918457e-01 -1.534615904092788696e-01 -2.610306441783905029e-01 -9.807732701301574707e-02 -9.842943400144577026e-02 -2.234210819005966187e-01 7.817269116640090942e-02 -2.281233668327331543e-01 -1.355554163455963135e-01
1.384611725807189941e-01 1.443060785531997681e-01 -1.741786301136016846e-01 -2.891692221164703369e-01 3.124184161424636841e-02 -1.253712773323059082e-01 -2.018095552921295166e-01 -5.844298005104064941e-02 9.141079336404800415e-02 4.064417257905006409e-02 -7.640989124774932861e-02 9.233797341585159302e-02 1.441742032766342163e-01 1.944868415594100952e-01 -5.125031620264053345e-02 -4.211273491382598877e-01 2.128100395202636719e-01 2.359169721603393555e-01 -5.500497296452522278e-02 -1.961582899093627930e-01 -9.378928691148757935e-02 3.022835850715637207e-01 -3.571456670761108398e-02 2.031427808105945587e-02 -3.788896203041076660e-01 -2.134296596050262451e-01 -2.080125547945499420e-02 -1.001384332776069641e-01 -2.014516890048980713e-01 1.761175543069839478e-01 -7.978333532810211182e-02 -2.019074745476245880e-02
3.741118684411048889e-02 1.710926145315170288e-01 -2.336495369672775269e-01 -1.486254334449768066e-01 -8.645360171794891357e-02 2.240011543035507202e-01 -2.867749035358428955e-01 4.971170425415039062e-02 -3.278323113918304443e-01 2.340116724371910095e-02 8.230070024728775024e-02 8.237923681735992432e-02 2.112826406955718994e-01 2.362029105424880981e-01 -6.860914081335067749e-02 2.165362983942031860e-01 2.278903424739837646e-01 8.007318526506423950e-02 4.138462841510772705e-01 -1.746512800455093384e-01 -3.874406591057777405e-02 1.022971719503402710e-01 5.562205985188484192e-02 -5.541178584098815918e-02 1.918697655200958252e-01 -2.872151434421539307e-01 1.532527953386306763e-01 -3.504475578665733337e-02 4.150008410215377808e-02 -1.253141760826110840e-01 -1.617043614387512207e-01 -1.040800958871841431e-01
4.736462980508804321e-02 3.419282138347625732e-01 -4.326950609683990479e-01 -3.075482249259948730e-01 -2.486999779939651489e-01 4.506548494100570679e-02 -2.503703832626342773e-01 1.523440629243850708e-01 -1.359625011682510376e-01 1.841156184673309326e-01 -7.684422284364700317e-02 -5.686914920806884766e-02 -2.515903860330581665e-02 3.534705191850662231e-02 -3.495962917804718018e-02 -2.207291871309280396e-01 1.270253360271453857e-01 1.038313284516334534e-01 1.167047992348670959e-01 -2.860216796398162842e-01 -2.343205213546752930e-01 7.594935595989227295e-03 1.845634579658508301e-01 -7.645051926374435425e-02 -4.949741810560226440e-02 -1.301614344120025635e-01 1.562947630882263184e-01 1.040020808577537537e-01 2.112625688314437866e-01 1.346569955348968506e-01 -3.577411919832229614e-02 -2.697511808946728706e-03
1.757867932319641113e-01 3.703438043594360352e-01 -3.498944640159606934e-01 -2.327231615781784058e-01 -1.365059912204742432e-01 -7.626552134752273560e-02 7.678202539682388306e-02 -1.067160740494728088e-01 -1.535432785749435425e-01 -1.386084109544754028e-01 -7.141867280006408691e-02 -9.486571699380874634e-02 4.388247728347778320e-01 1.407158672809600830e-01 -1.589671336114406586e-02 -1.482567042112350464e-01 6.749796867370605469e-02 -5.443300306797027588e-02 -2.454895228147506714e-01 -1.047452017664909363e-01 7.670179009437561035e-02 9.198543429374694824e-02 7.487859576940536499e-02 1.070453505963087082e-02 4.454093798995018005e-02 1.491021960973739624e-01 1.248857006430625916e-01 -2.254352420568466187e-01 -1.631398051977157593e-01 -1.370831876993179321e-01 -1.205878555774688721e-01 -2.696909010410308838e-01
-3.704004734754562378e-02 2.277986109256744385e-01 -4.144390821456909180e-01 -8.738362044095993042e-02 -2.973201274871826172e-01 -1.287036016583442688e-02 -7.898056507110595703e-02 -6.945743411779403687e-02 -2.694103419780731201e-01 1.475100517272949219e-01 1.654190421104431152e-01 -3.104493319988250732e-01 -8.396757394075393677e-02 6.839926820248365402e-03 -1.917963922023773193e-01 -1.651666164398193359e-01 7.913410663604736328e-02 5.303589999675750732e-02 9.129868447780609131e-02 -1.834957152605056763e-01 -1.584010273218154907e-01 1.370093375444412231e-01 3.359102085232734680e-02 -1.476068943738937378e-01 -2.272536903619766235e-01 -1.562400311231613159e-01 2.068690061569213867e-01 9.939884394407272339e-02 -6.194915622472763062e-02 2.277108281850814819e-01 -2.722855508327484131e-01 4.524696245789527893e-02
9.716181457042694092e-02 -4.007484763860702515e-02 -2.493799924850463867e-01 -2.390023320913314819e-01 -1.800445467233657837e-01 4.242839291691780090e-02 -2.058488549664616585e-03 -8.292844146490097046e-02 -1.375395059585571289e-02 2.096779495477676392e-01 6.491574645042419434e-02 1.338277012109756470e-01 2.798407971858978271e-01 6.916777044534683228e-02 -9.982696920633316040e-02 -1.884248703718185425e-01 -1.647467166185379028e-01 3.422250449657440186e-01 -3.902607038617134094e-02 -2.022408246994018555e-01 -1.134978085756301880e-01 2.067085541784763336e-02 9.388316422700881958e-02 -6.021290645003318787e-02 -4.903797805309295654e-01 -3.292118012905120850e-01 -1.448444277048110962e-01 6.448177993297576904e-02 1.568908095359802246e-01 1.200214549899101257e-01 -3.349225595593452454e-02 -8.447813242673873901e-02
1.311304718255996704e-01 2.042548358440399170e-01 -1.698635071516036987e-01 4.357746243476867676e-02 -2.749660909175872803e-01 -6.410606950521469116e-02 -3.336288034915924072e-01 1.307473331689834595e-01 -1.805979758501052856e-01 4.317428171634674072e-02 3.959889337420463562e-02 7.394721731543540955e-03 1.273196339607238770e-01 2.320023477077484131e-01 1.628428548574447632e-01 -3.867663443088531494e-02 -1.594894677400588989e-01 2.084728181362152100e-01 2.388292849063873291e-01 -3.028009831905364990e-01 9.508991241455078125e-02 8.279250562191009521e-02 -1.216305717825889587e-01 -8.368120342493057251e-02 -2.088693715631961823e-02 1.878784224390983582e-02 4.224015399813652039e-02 -3.092693686485290527e-01 -4.782836139202117920e-02 2.208290100097656250e-01 -3.132997751235961914e-01 -2.555623054504394531e-01
7.130730897188186646e-02 2.619953453540802002e-02 -4.240279197692871094e-01 -3.688712716102600098e-01 5.383493006229400635e-02 2.535077631473541260e-01 -3.618928417563438416e-02 -1.589055061340332031e-01 1.875322125852108002e-02 1.455273777246475220e-01 1.078382357954978943e-01 1.489111129194498062e-02 1.523681879043579102e-01 1.418371349573135376e-01 -4.816815629601478577e-02 -1.803960353136062622e-01 1.674960255622863770e-01 3.941918164491653442e-02 1.354442238807678223e-01 -4.295014441013336182e-01 -7.287320494651794434e-02 -4.968727380037307739e-02 1.655536293983459473e-01 -1.439089924097061157e-01 -2.351620048284530640e-01 2.013408094644546509e-01 2.311513274908065796e-01 1.421223431825637817e-01 2.252430282533168793e-02 -3.663084283471107483e-02 1.912565901875495911e-02 -1.142549142241477966e-01
1.217075437307357788e-02 -5.456813145428895950e-03 -1.495293229818344116e-01 -3.680225908756256104e-01 1.563182473182678223e-01 -1.172904074192047119e-01 -7.453074306249618530e-02 3.602391853928565979e-02 5.742944404482841492e-02 1.331230849027633667e-01 -7.689261436462402344e-02 -4.404771327972412109e-02 1.389406621456146240e-01 2.338304668664932251e-01 -2.458214163780212402e-01 -2.321911901235580444e-01 -5.767746642231941223e-02 2.411590218544006348e-01 -1.341135054826736450e-01 -2.695566117763519287e-01 -7.031347136944532394e-03 2.285428941249847412e-01 -2.014550268650054932e-01 1.236753538250923157e-01 -3.699887096881866455e-01 -1.344152241945266724e-01 -7.918136566877365112e-02 4.256228730082511902e-02 -3.197212815284729004e-01 6.164738535881042480e-02 -2.240666747093200684e-01 1.490110158920288086e-02
-1.851382553577423096e-01 1.013078242540359497e-01 -3.892316818237304688e-01 -6.943332403898239136e-02 -9.146407991647720337e-02 1.572258025407791138e-02 -3.162049353122711182e-01 -3.611776232719421387e-02 -1.004979833960533142e-01 1.917661875486373901e-01 1.357557624578475952e-02 -1.363662332296371460e-01 -8.249546587467193604e-02 5.912239104509353638e-02 -2.086738348007202148e-01 -2.063726782798767090e-01 1.133399605751037598e-01 7.587624341249465942e-02 1.811762303113937378e-01 -3.184096217155456543e-01 -8.398697525262832642e-02 1.465749144554138184e-01 4.298502579331398010e-02 -6.056668236851692200e-02 -2.796258777379989624e-02 -3.380495309829711914e-02 3.751703798770904541e-01 2.155270129442214966e-01 -1.236676890403032303e-02 3.070340454578399658e-01 -2.148313522338867188e-01 1.028316840529441833e-01
1.403302997350692749e-01 3.487015962600708008e-01 -7.068999856710433960e-02 -3.915295898914337158e-01 -1.419217139482498169e-01 1.657202541828155518e-01 -6.520456075668334961e-02 -6.041264161467552185e-03 1.125636771321296692e-01 -1.634756773710250854e-01 -1.230478808283805847e-01 -1.222315281629562378e-01 1.173557862639427185e-01 -2.126485295593738556e-02 -9.339625388383865356e-02 -2.877458631992340088e-01 2.477506697177886963e-01 2.079711705446243286e-01 1.350636873394250870e-02 -1.196060478687286377e-01 -1.080875322222709656e-01 1.880057454109191895e-01 6.814952194690704346e-02 -1.902848929166793823e-01 1.334998160600662231e-01 3.902063518762588501e-02 2.061116397380828857e-01 -1.957801282405853271e-01 -2.938477993011474609e-01 1.112890765070915222e-01 -7.877314835786819458e-02 -2.474103718996047974e-01
-7.811212539672851562e-02 2.197275012731552124e-01 -3.572159707546234131e-01 -2.756241261959075928e-01 3.353847563266754150e-02 -1.570017263293266296e-02 4.025769233703613281e-02 5.605696141719818115e-02 -6.249039620161056519e-02 1.795367896556854248e-02 2.564886510372161865e-01 2.418987005949020386e-01 2.173755913972854614e-01 1.853099912405014038e-01 6.496579200029373169e-02 -9.877774864435195923e-02 -1.037633884698152542e-02 3.888711631298065186e-01 3.912428021430969238e-02 9.458694607019424438e-02 3.832599893212318420e-02 2.371133863925933838e-01 -5.874644964933395386e-02 -1.728511005640029907e-01 8.048124611377716064e-02 2.618905007839202881e-01 2.737002372741699219e-01 -2.660714834928512573e-02 2.178661897778511047e-02 -9.282092005014419556e-02 -8.107963949441909790e-02 -3.043674528598785400e-01
-8.044181764125823975e-02 1.954189836978912354e-01 -1.990204304456710815e-01 -3.298103511333465576e-01 7.022047042846679688e-02 -7.019795477390289307e-02 -2.633886635303497314e-01 4.557418823242187500e-02 -1.292709354311227798e-02 -2.043864876031875610e-02 1.060317456722259521e-01 -2.873222231864929199e-01 2.867279648780822754e-01 1.087176352739334106e-01 -1.442709714174270630e-01 2.071712464094161987e-01 3.854429721832275391e-02 2.118109315633773804e-01 -8.620662987232208252e-02 3.427905216813087463e-02 -2.288306504487991333e-01 1.688188016414642334e-01 3.862714394927024841e-02 -5.635077506303787231e-02 -1.825705021619796753e-01 -3.975541517138481140e-02 8.791323751211166382e-02 -2.081090398132801056e-02 3.064559996128082275e-01 8.865806274116039276e-03 -4.117329418659210205e-01 1.625427603721618652e-01
1.806017905473709106e-01 4.533620178699493408e-02 -2.256143540143966675e-01 -2.617619335651397705e-01 -9.392672032117843628e-02 9.974157810211181641e-02 8.439183980226516724e-02 -2.588911056518554688e-01 -1.500242948532104492e-01 7.027204334735870361e-02 5.673660431057214737e-03 3.238180186599493027e-03 -9.259247034788131714e-02 1.096460297703742981e-01 -1.042939648032188416e-01 -2.413534075021743774e-01 1.351917237043380737e-01 2.136362344026565552e-01 3.518173471093177795e-02 -9.024659544229507446e-02 -1.928715594112873077e-02 1.254885792732238770e-01 2.017619758844375610e-01 2.941837310791015625e-01 4.450704902410507202e-02 -1.920511424541473389e-01 3.143996298313140869e-01 -1.838549971580505371e-01 -2.099313437938690186e-01 -1.317897737026214600e-01 -3.599345386028289795e-01 -2.379060238599777222e-01
-2.732966281473636627e-02 3.290861546993255615e-01 -2.790185213088989258e-01 -4.367197304964065552e-02 6.670042872428894043e-02 1.038444787263870239e-01 4.573906958103179932e-02 6.940913200378417969e-02 -1.677275896072387695e-01 -1.117254197597503662e-01 4.834947735071182251e-02 2.760648727416992188e-01 2.265989780426025391e-01 1.830565929412841797e-01 -2.203350961208343506e-01 -3.165889382362365723e-01 -2.081618309020996094e-01 2.277491614222526550e-02 1.154687553644180298e-01 1.086269915103912354e-01 1.614608913660049438e-01 -2.026166534051299095e-03 2.760201692581176758e-01 -1.347106099128723145e-01 -1.158010512590408325e-01 -7.288829982280731201e-02 2.050831615924835205e-01 -1.297185756266117096e-02 -8.044891059398651123e-03 -6.481886655092239380e-02 -4.170056879520416260e-01 -8.806977421045303345e-02
1.757939308881759644e-01 2.002865970134735107e-01 -2.298948466777801514e-01 2.969223260879516602e-02 -8.588638901710510254e-02 -9.092647582292556763e-02 -1.469084173440933228e-01 -5.177444219589233398e-02 1.733038872480392456e-01 5.628583952784538269e-02 1.624364256858825684e-01 -2.513920515775680542e-02 1.123795732855796814e-01 3.106299340724945068e-01 8.595652133226394653e-02 -1.494875252246856689e-01 2.085528569296002388e-03 1.774470806121826172e-01 2.561763525009155273e-01 -3.922873437404632568e-01 -2.693336270749568939e-02 -1.510261744260787964e-01 7.966492325067520142e-02 -1.684962511062622070e-01 -1.892669349908828735e-01 -1.173342019319534302e-01 2.574057877063751221e-01 -2.817502021789550781e-01 -2.317977249622344971e-01 1.295613646507263184e-01 -2.080363035202026367e-01 -1.340217590332031250e-01
-1.154551953077316284e-01 7.542449235916137695e-02 -3.704056143760681152e-01 -3.824808895587921143e-01 -1.504484843462705612e-02 2.363600395619869232e-02 -1.370872184634208679e-02 1.601524055004119873e-01 -1.103052049875259399e-01 3.860337287187576294e-02 6.634610891342163086e-02 -1.143979257903993130e-03 -6.784189492464065552e-02 1.512727439403533936e-01 -1.519758701324462891e-01 -2.957807779312133789e-01 1.269139498472213745e-01 2.735805213451385498e-01 2.687786221504211426e-01 -1.710563153028488159e-02 -2.112213969230651855e-01 1.439634263515472412e-01 1.827531456947326660e-01 -3.001485168933868408e-01 -5.306763947010040283e-02 -1.815012395381927490e-01 8.568086475133895874e-02 1.886175721883773804e-01 3.864272311329841614e-02 6.470126658678054810e-02 1.006985753774642944e-01 -2.606261074542999268e-01
4.250653833150863647e-02 1.106153279542922974e-01 -3.287021815776824951e-02 -1.870115399360656738e-01 -1.310078650712966919e-01 -4.030516371130943298e-02 -2.218369245529174805e-01 8.198688179254531860e-02 -1.046350970864295959e-01 -1.615663804113864899e-02 4.664492979645729065e-02 7.445284631103277206e-03 1.776016056537628174e-01 2.312028035521507263e-02 -2.278548032045364380e-01 -7.984990626573562622e-02 -1.243977155536413193e-02 1.425371766090393066e-01 8.267564326524734497e-02 -4.924092292785644531e-01 -2.841686457395553589e-02 1.081638708710670471e-01 -7.045510411262512207e-02 -4.215747117996215820e-01 -1.031588166952133179e-01 -3.275857567787170410e-01 1.977523565292358398e-01 -1.214992254972457886e-01 -2.352858632802963257e-01 2.574106752872467041e-01 -8.477851003408432007e-02 -7.597468048334121704e-02
-1.078457608819007874e-01 -5.369403585791587830e-02 -4.166190326213836670e-01 -1.424219757318496704e-01 1.084108352661132812e-01 7.863597571849822998e-02 2.422371655702590942e-01 1.054837182164192200e-01 -9.583397954702377319e-02 1.758547872304916382e-01 -8.885800838470458984e-02 -1.175571307539939880e-01 1.875234842300415039e-01 -1.280407011508941650e-01 6.073118653148412704e-03 -2.958905100822448730e-01 5.902275443077087402e-02 1.717936396598815918e-01 1.040575727820396423e-01 -1.603793650865554810e-01 1.814546249806880951e-02 3.955739736557006836e-01 -2.560033798217773438e-01 -9.122079610824584961e-02 6.367865949869155884e-02 5.344266444444656372e-02 2.785013914108276367e-01 9.098672890104353428e-04 -4.158592969179153442e-02 -7.466778159141540527e-02 -1.833221167325973511e-01 -2.780591249465942383e-01
6.890559941530227661e-02 2.016655802726745605e-01 -4.204789698123931885e-01 -1.441404223442077637e-01 -9.141912683844566345e-03 -1.146353129297494888e-02 -3.230885136872529984e-03 8.997123688459396362e-02 -3.080707490444183350e-01 2.573839761316776276e-02 1.836426742374897003e-02 3.125826716423034668e-01 3.619610965251922607e-01 -6.831736117601394653e-02 -1.409606039524078369e-01 -1.764429733157157898e-02 -9.278632700443267822e-02 -1.889215223491191864e-02 4.817501008510589600e-01 -2.320126593112945557e-01 -4.503986611962318420e-02 3.054061532020568848e-02 -2.492944896221160889e-02 2.059875428676605225e-01 -5.600957199931144714e-02 5.658762902021408081e-02 5.488904193043708801e-02 -2.002134770154953003e-01 -3.915343433618545532e-02 2.529204264283180237e-02 -6.297724694013595581e-02 -5.229668691754341125e-02
-3.662037476897239685e-02 3.456125780940055847e-02 -1.867644637823104858e-01 -1.092786490917205811e-01 -2.303826808929443359e-01 6.873980909585952759e-02 -1.825498044490814209e-01 2.079063504934310913e-01 -4.548986852169036865e-01 -1.472372002899646759e-02 1.949392445385456085e-02 1.295678317546844482e-01 3.361091017723083496e-01 1.611902564764022827e-01 -6.944400072097778320e-02 2.829713979735970497e-03 -1.907466948032379150e-01 1.402756869792938232e-01 2.874027788639068604e-01 -2.483145892620086670e-01 -8.119898289442062378e-02 1.429774165153503418e-01 1.643866896629333496e-01 9.792885184288024902e-02 5.799969658255577087e-03 1.006702035665512085e-01 2.391456961631774902e-01 -1.574325710535049438e-01 -4.872900620102882385e-02 -1.242025420069694519e-01 -2.706413269042968750e-01 -3.207895904779434204e-02
9.928200393915176392e-02 1.897940188646316528e-01 -4.049974977970123291e-01 -1.758899837732315063e-01 7.677198201417922974e-02 -1.358196437358856201e-01 2.894240617752075195e-01 6.080989260226488113e-03 6.802692078053951263e-03 2.557895779609680176e-01 2.489599287509918213e-01 2.403236180543899536e-01 3.529828190803527832e-01 3.142828820273280144e-03 1.988995820283889771e-02 -8.603957295417785645e-02 1.917724907398223877e-01 3.869022428989410400e-01 8.706416189670562744e-02 3.412105888128280640e-02 1.008830368518829346e-01 2.709435820579528809e-01 1.545912772417068481e-01 2.823657914996147156e-02 5.972594395279884338e-02 9.441906958818435669e-02 3.488263487815856934e-02 -8.915161341428756714e-02 2.180543914437294006e-02 4.316301271319389343e-02 -7.653838396072387695e-02 7.684942800551652908e-03
3.581140423193573952e-03 2.100732326507568359e-01 -1.328834891319274902e-01 -1.205381825566291809e-01 7.901560515165328979e-02 2.253758907318115234e-01 -3.523947000503540039e-01 2.993589043617248535e-01 -3.137543201446533203e-01 2.230157852172851562e-01 6.793560832738876343e-02 2.539888024330139160e-03 4.577823877334594727e-01 -1.109181248466484249e-04 7.895254343748092651e-02 -1.508842408657073975e-02 2.056504972279071808e-02 7.541885226964950562e-02 1.831359863281250000e-01 -1.066643968224525452e-01 -3.603314515203237534e-03 -6.288807839155197144e-02 -2.226600050926208496e-01 -2.203649375587701797e-03 -4.400836676359176636e-02 -1.058500856161117554e-01 9.512241929769515991e-02 -4.737546667456626892e-02 -5.801950022578239441e-02 1.086797565221786499e-02 -3.589517772197723389e-01 1.505534797906875610e-01
-3.659657239913940430e-01 6.898745894432067871e-02 -4.144470095634460449e-01 -3.193129971623420715e-02 -1.593789011240005493e-01 1.561010032892227173e-01 1.499606072902679443e-01 1.434532403945922852e-01 4.954220354557037354e-02 1.208912059664726257e-01 1.829406321048736572e-01 2.355585061013698578e-02 1.981026381254196167e-01 -8.526106178760528564e-02 -7.548028230667114258e-02 -3.154444694519042969e-01 2.712342441082000732e-01 3.961143493652343750e-01 1.703183515928685665e-03 -1.289076954126358032e-01 -1.113868504762649536e-01 1.846145838499069214e-01 5.825913697481155396e-02 6.401043850928544998e-03 -1.529044657945632935e-01 7.154150307178497314e-02 7.664429396390914917e-02 -1.973484456539154053e-01 3.889144584536552429e-02 -6.572294235229492188e-02 -1.289109736680984497e-01 -9.590262547135353088e-03
-3.141003549098968506e-01 9.506213665008544922e-02 -3.338925242424011230e-01 -7.070688158273696899e-02 -1.374091207981109619e-01 1.314877420663833618e-01 1.135464534163475037e-01 1.072199940681457520e-01 7.122086733579635620e-02 1.382400840520858765e-01 3.740242449566721916e-03 8.311447501182556152e-02 1.625324338674545288e-01 -2.231712043285369873e-01 -6.182707101106643677e-02 -3.435593247413635254e-01 2.330241054296493530e-01 3.885389268398284912e-01 -4.151332378387451172e-02 -2.039492428302764893e-01 -4.045611992478370667e-02 1.312670856714248657e-01 1.200490295886993408e-01 1.186792086809873581e-02 -1.999811530113220215e-01 5.033643916249275208e-02 7.406736165285110474e-02 -2.018040120601654053e-01 2.064750902354717255e-02 -1.345661431550979614e-01 -2.930304706096649170e-01 -1.045888364315032959e-01
1.890146136283874512e-01 2.723064124584197998e-01 -2.862765789031982422e-01 -1.515287458896636963e-01 2.375661432743072510e-01 -6.372912228107452393e-02 1.411375105381011963e-01 -3.390250355005264282e-02 3.101172111928462982e-02 1.523659974336624146e-01 2.523407936096191406e-01 7.876207679510116577e-02 3.742645680904388428e-01 1.654732227325439453e-01 9.544590860605239868e-02 -8.732542395591735840e-02 1.846923381090164185e-01 1.630471348762512207e-01 1.811176724731922150e-02 5.603910610079765320e-02 9.022207558155059814e-02 1.198797896504402161e-01 -1.215692609548568726e-01 -8.336129039525985718e-02 -2.269380390644073486e-01 1.988361477851867676e-01 1.228730008006095886e-01 3.545968979597091675e-02 -3.162909746170043945e-01 -2.781175971031188965e-01 -1.659013777971267700e-01 6.843793392181396484e-02
-5.010765045881271362e-02 1.794540286064147949e-01 -2.299974858760833740e-01 -1.913544237613677979e-01 3.113528946414589882e-03 2.791250348091125488e-01 1.099149603396654129e-02 1.651398539543151855e-01 -1.802658103406429291e-02 2.294179946184158325e-01 1.996919699013233185e-02 2.376957684755325317e-01 2.755326032638549805e-01 2.662949450314044952e-02 -2.863892614841461182e-01 6.001525744795799255e-02 -1.794430464506149292e-01 2.054558098316192627e-01 2.610903382301330566e-01 1.755943596363067627e-01 -4.942431673407554626e-02 1.197993606328964233e-01 -4.605508223176002502e-02 2.429832965135574341e-01 -8.814331889152526855e-02 -2.392977476119995117e-02 2.418006062507629395e-01 -1.080699265003204346e-01 -3.401209041476249695e-02 -2.670059800148010254e-01 -2.867765426635742188e-01 -1.174973621964454651e-01
-1.188994646072387695e-01 9.533466398715972900e-02 -3.016321659088134766e-01 -1.463520526885986328e-01 -1.788175702095031738e-01 -2.402544394135475159e-02 -1.843748092651367188e-01 2.590944990515708923e-02 -4.273356795310974121e-01 -7.827164605259895325e-03 -4.988235235214233398e-02 1.394851356744766235e-01 1.102352887392044067e-01 2.650404274463653564e-01 -1.875482350587844849e-01 -8.979893475770950317e-02 -2.005248516798019409e-01 3.851231634616851807e-01 2.962143421173095703e-01 8.771489560604095459e-02 -3.047300502657890320e-03 1.811452507972717285e-01 1.229620650410652161e-01 -1.115144267678260803e-01 1.101426687091588974e-02 1.492061764001846313e-01 -5.819251760840415955e-02 -7.959044724702835083e-02 -7.177191972732543945e-02 -1.896479576826095581e-01 -1.179476752877235413e-01 -1.881977021694183350e-01
-1.687638014554977417e-01 3.698591142892837524e-02 -2.769326269626617432e-01 -1.077857464551925659e-01 -1.465383321046829224e-01 1.301771402359008789e-02 -1.466513872146606445e-01 1.703223735094070435e-01 -3.846094310283660889e-01 -7.661849260330200195e-02 -1.042167246341705322e-01 1.134030073881149292e-01 2.504473328590393066e-01 2.344704866409301758e-01 -1.401032358407974243e-01 -1.531466841697692871e-01 -1.661934852600097656e-01 2.854687273502349854e-01 4.069682955741882324e-01 7.786119729280471802e-02 5.700671300292015076e-02 2.924836277961730957e-01 1.024613827466964722e-01 5.512181669473648071e-02 -3.594158962368965149e-02 2.197336107492446899e-01 -1.471332553774118423e-02 4.508225619792938232e-02 -9.251745045185089111e-02 -2.656982094049453735e-02 -1.365072280168533325e-01 -9.234919399023056030e-02
-3.130496740341186523e-01 -1.108084619045257568e-01 -2.250199466943740845e-01 -1.248329579830169678e-01 -1.404820233583450317e-01 9.000764787197113037e-02 2.571946568787097931e-02 9.233960509300231934e-02 -1.057877670973539352e-02 2.490894347429275513e-01 -8.297310024499893188e-02 -2.721363604068756104e-01 1.149901598691940308e-01 5.564401671290397644e-02 -2.003781311213970184e-02 -3.263422846794128418e-01 1.764836907386779785e-01 3.465574979782104492e-01 2.291072607040405273e-01 -9.117694199085235596e-02 -1.462466865777969360e-01 1.780133545398712158e-01 4.672104120254516602e-02 -3.754042088985443115e-02 -3.094213008880615234e-01 -3.204614669084548950e-02 -4.810663685202598572e-02 -1.849174797534942627e-01 -2.469721995294094086e-02 -1.824930012226104736e-01 -2.499455213546752930e-01 -1.475633382797241211e-01
7.821944542229175568e-03 3.032307028770446777e-01 -4.874963760375976562e-01 -2.681536972522735596e-01 2.834772691130638123e-02 5.309829860925674438e-02 1.836018264293670654e-01 4.829752817749977112e-02 -5.843173339962959290e-02 -2.813738398253917694e-02 2.602965235710144043e-01 1.803457140922546387e-01 1.965587139129638672e-01 1.480590645223855972e-02 6.150269135832786560e-02 -1.460090577602386475e-01 3.494366258382797241e-02 4.195929467678070068e-01 2.238724939525127411e-02 8.516811765730381012e-03 7.516875118017196655e-02 2.293020486831665039e-01 7.764644175767898560e-02 1.976624876260757446e-02 2.169313579797744751e-01 7.179927080869674683e-02 2.200650274753570557e-01 -1.532597560435533524e-02 1.004025712609291077e-01 1.407305151224136353e-01 6.043244898319244385e-02 1.157879978418350220e-01
-1.102309226989746094e-01 1.161959692835807800e-01 5.877134948968887329e-02 6.903591752052307129e-02 -1.313876956701278687e-01 3.719855248928070068e-01 -2.704784274101257324e-01 1.219357699155807495e-01 9.122679382562637329e-02 -9.208934009075164795e-02 3.644630908966064453e-01 -1.054933518171310425e-01 2.681986689567565918e-01 3.169617652893066406e-01 -2.724544405937194824e-01 -1.335388571023941040e-01 1.441607922315597534e-01 3.538219928741455078e-01 -1.947101205587387085e-02 2.098400332033634186e-02 6.087059900164604187e-02 7.901690155267715454e-02 4.197701066732406616e-02 -5.856056138873100281e-02 1.127941301092505455e-03 -1.197471469640731812e-01 2.118673920631408691e-01 9.852059930562973022e-02 2.523196162655949593e-03 -2.287785410881042480e-01 -1.155612766742706299e-01 -2.594545483589172363e-02
-1.503902226686477661e-01 3.727309405803680420e-01 -4.180905818939208984e-01 -2.330146171152591705e-02 -6.952575594186782837e-02 1.469896882772445679e-01 7.423650473356246948e-02 -1.397547423839569092e-01 -1.836838126182556152e-01 1.749999970197677612e-01 2.891015410423278809e-01 1.922515779733657837e-01 8.088929951190948486e-02 1.911491602659225464e-01 8.351384103298187256e-02 -1.428225785493850708e-01 1.577299237251281738e-01 2.382397800683975220e-01 1.785729974508285522e-01 -2.181158065795898438e-01 -5.854664836078882217e-03 -6.595401465892791748e-02 9.848010540008544922e-02 1.731444448232650757e-01 1.094880029559135437e-01 -8.511060476303100586e-02 -2.279507517814636230e-01 1.036456152796745300e-01 6.165571510791778564e-02 8.144441992044448853e-02 -2.256190329790115356e-01 8.851816505193710327e-02
7.777171581983566284e-02 2.197980731725692749e-01 -3.482951819896697998e-01 -1.273367255926132202e-01 3.098721057176589966e-02 2.243214249610900879e-01 3.664493560791015625e-02 1.153749506920576096e-02 -1.717679351568222046e-01 -4.352754354476928711e-02 -1.180539932101964951e-02 5.315275490283966064e-02 2.258807271718978882e-01 3.480499982833862305e-02 -6.486487388610839844e-02 -2.145845293998718262e-01 1.775887049734592438e-02 8.139649033546447754e-02 2.926105074584484100e-02 4.765129461884498596e-02 -1.103755161166191101e-01 2.857167720794677734e-01 -2.765836417675018311e-01 -2.546391785144805908e-01 -5.639914050698280334e-02 9.033536911010742188e-02 2.724718749523162842e-01 -2.074071615934371948e-01 -5.461116135120391846e-02 -9.326483309268951416e-02 -1.961443126201629639e-01 -4.410575330257415771e-01
-2.979874908924102783e-01 4.043953493237495422e-02 -2.825650274753570557e-01 -2.269550226628780365e-02 -1.466460525989532471e-01 1.601072698831558228e-01 5.849229171872138977e-02 1.383667737245559692e-01 1.547445356845855713e-01 1.791573613882064819e-01 2.023573219776153564e-01 1.218667477369308472e-01 1.865457892417907715e-01 -1.149379760026931763e-01 -7.664208859205245972e-02 -4.025947153568267822e-01 2.653096616268157959e-01 3.001356422901153564e-01 6.101999431848526001e-02 -1.910489499568939209e-01 -1.572735309600830078e-01 7.556780427694320679e-02 1.621514111757278442e-01 5.538788810372352600e-02 -2.455539405345916748e-01 5.661159753799438477e-02 9.306176751852035522e-02 -2.094937860965728760e-01 3.329193964600563049e-02 -1.008258014917373657e-01 -2.094512730836868286e-01 4.272620426490902901e-04
1.022987719625234604e-02 4.055138677358627319e-02 -3.964745402336120605e-01 -2.938533723354339600e-01 1.046570986509323120e-01 2.624533176422119141e-01 -2.950131893157958984e-03 2.378697097301483154e-01 -2.863543331623077393e-01 3.512757122516632080e-01 -1.818402707576751709e-01 8.480967953801155090e-03 2.674957215785980225e-01 6.424027681350708008e-02 -1.077609881758689880e-01 -1.660357415676116943e-01 2.702456712722778320e-02 2.886350750923156738e-01 2.251475602388381958e-01 4.842060431838035583e-02 3.668012470006942749e-02 3.057636506855487823e-02 -1.975052654743194580e-01 -8.597165346145629883e-03 1.263068169355392456e-01 7.475900650024414062e-02 1.037919819355010986e-01 -5.963123589754104614e-02 3.313593193888664246e-02 -5.254278704524040222e-02 -2.062833756208419800e-01 6.457308679819107056e-02
-2.133117914199829102e-01 3.531747460365295410e-01 -3.101797401905059814e-01 7.653395086526870728e-02 -1.736455708742141724e-01 2.649571001529693604e-01 -2.225157432258129120e-02 -1.740885227918624878e-01 -1.741944253444671631e-01 -1.602009981870651245e-01 2.014300525188446045e-01 -1.153888031840324402e-01 1.476862132549285889e-01 1.093965768814086914e-02 -3.423195481300354004e-01 2.101942710578441620e-02 -2.113344334065914154e-02 1.599136590957641602e-01 -1.322745233774185181e-01 -2.097340673208236694e-02 -8.274997025728225708e-02 4.334868192672729492e-01 1.881188899278640747e-02 -2.318733036518096924e-01 9.200162440538406372e-02 -1.909355819225311279e-02 1.628190279006958008e-01 -4.053622484207153320e-02 -3.023178316652774811e-02 5.868324637413024902e-02 -7.076520472764968872e-02 8.892273902893066406e-02
-3.463340550661087036e-02 -6.522874464280903339e-04 -1.670087426900863647e-01 -5.100025534629821777e-01 -1.337583959102630615e-01 1.834349147975444794e-02 1.283326745033264160e-01 -6.466349214315414429e-02 -2.592416405677795410e-01 2.117392271757125854e-01 4.533433914184570312e-02 1.683923415839672089e-02 1.617270261049270630e-01 1.882125139236450195e-01 -9.407664835453033447e-02 -2.266805469989776611e-01 1.959078572690486908e-02 1.968427300453186035e-01 7.264189422130584717e-02 -1.822355389595031738e-01 -8.333601802587509155e-02 1.309377253055572510e-01 2.191610783338546753e-01 -6.599407643079757690e-02 -2.234252095222473145e-01 -1.607021689414978027e-01 8.211007714271545410e-02 -2.047659009695053101e-01 3.153687715530395508e-01 -1.029216796159744263e-01 1.888765208423137665e-02 -2.163761407136917114e-01
-8.039712160825729370e-02 3.200270235538482666e-01 -4.097439646720886230e-01 -5.258339643478393555e-02 -1.014288216829299927e-01 1.032769605517387390e-01 2.444130629301071167e-01 -1.939929574728012085e-01 -2.458722591400146484e-01 1.959966681897640228e-02 1.561797708272933960e-01 -7.619129121303558350e-02 -5.481851100921630859e-02 3.319901600480079651e-02 -1.240318119525909424e-01 -2.150841206312179565e-01 2.044499218463897705e-01 3.212080597877502441e-01 5.455414578318595886e-02 -8.700409531593322754e-02 2.088785022497177124e-01 6.858524680137634277e-02 1.109207165427505970e-03 2.410642206668853760e-01 -1.649422920309007168e-03 2.959106862545013428e-02 1.331518441438674927e-01 1.491499990224838257e-01 1.801908016204833984e-01 1.582072675228118896e-01 -2.158873826265335083e-01 -1.960241645574569702e-01
-4.396740794181823730e-01 4.457266628742218018e-02 -4.352686703205108643e-01 -5.612289160490036011e-02 -1.014957576990127563e-01 1.357220113277435303e-01 1.147227361798286438e-01 1.208047568798065186e-01 3.283914551138877869e-02 1.820243895053863525e-01 7.373649626970291138e-02 6.015240401029586792e-02 1.817649155855178833e-01 -1.805982887744903564e-01 -1.506841834634542465e-02 -3.367707729339599609e-01 2.351661622524261475e-01 3.345009982585906982e-01 5.397159233689308167e-02 -1.530896723270416260e-01 -1.111796572804450989e-01 3.908691927790641785e-02 8.764004707336425781e-02 -8.886433206498622894e-03 -1.267929375171661377e-01 -1.290810061618685722e-03 -1.343172229826450348e-02 -1.317656934261322021e-01 -1.178993284702301025e-02 -1.112764179706573486e-01 -2.487526237964630127e-01 -9.919752925634384155e-02
-1.939638704061508179e-01 -1.345266103744506836e-01 -2.517086863517761230e-01 -2.765968143939971924e-01 2.149666100740432739e-01 1.416018605232238770e-01 -8.201152831315994263e-02 4.819351807236671448e-02 -4.469403028488159180e-01 -4.731934145092964172e-02 1.456340253353118896e-01 -4.024822637438774109e-02 2.124687731266021729e-01 7.867770269513130188e-03 -2.511018216609954834e-01 -6.060266494750976562e-02 3.787804627791047096e-03 3.568277359008789062e-01 5.075136199593544006e-02 -9.444414079189300537e-02 1.283685117959976196e-01 4.713084176182746887e-02 1.345319747924804688e-01 3.126372694969177246e-01 -4.472177103161811829e-02 -1.035499945282936096e-01 7.946216315031051636e-02 -2.421569451689720154e-02 -2.472687661647796631e-01 1.897893697023391724e-01 4.068336635828018188e-02 2.317979000508785248e-02
-6.763917952775955200e-02 -2.313500642776489258e-02 -4.619494378566741943e-01 -1.808333694934844971e-01 -2.698603272438049316e-01 1.086173206567764282e-01 2.237417967990040779e-03 3.241911232471466064e-01 -3.049330711364746094e-01 1.537690013647079468e-01 2.612590976059436798e-02 -2.052068477496504784e-03 1.720387935638427734e-01 1.860060840845108032e-01 1.474664732813835144e-02 -1.905061602592468262e-01 -8.881223201751708984e-02 1.369902044534683228e-01 4.000390470027923584e-01 -1.752935163676738739e-02 -1.965640336275100708e-01 2.561454288661479950e-02 7.848152890801429749e-03 -8.752260357141494751e-02 -1.805149167776107788e-01 -9.350332617759704590e-02 7.525339722633361816e-02 1.184772774577140808e-01 -1.420220918953418732e-02 -1.005038470029830933e-01 -1.094366610050201416e-01 1.540383696556091309e-01
3.293910250067710876e-02 6.441456079483032227e-02 -3.170763254165649414e-01 -2.280790805816650391e-01 3.989788237959146500e-03 3.636512458324432373e-01 3.207039460539817810e-02 -9.927178919315338135e-02 3.437944501638412476e-02 1.233141794800758362e-01 1.859163679182529449e-02 -7.110580801963806152e-02 1.419335603713989258e-01 3.236497938632965088e-01 -1.178145706653594971e-01 5.041190981864929199e-02 9.246251732110977173e-02 7.105791568756103516e-02 2.861418724060058594e-01 -3.751401901245117188e-01 -8.429646492004394531e-02 -1.460393983870744705e-02 8.192682266235351562e-02 -2.462686598300933838e-01 -3.685701489448547363e-01 1.718571186065673828e-01 1.310612112283706665e-01 2.319120988249778748e-02 3.661568462848663330e-02 -3.679671091958880424e-03 -1.975647807121276855e-01 3.994537144899368286e-02
-5.675020068883895874e-02 5.285494774580001831e-02 -1.161118373274803162e-01 -3.186576068401336670e-01 -1.913084685802459717e-01 1.062672398984432220e-02 -4.471995234489440918e-01 1.811486296355724335e-02 -9.049456566572189331e-02 -3.272154927253723145e-02 3.500313758850097656e-01 -8.768698573112487793e-02 2.177126258611679077e-01 2.154492586851119995e-01 -8.960156142711639404e-02 -1.480570584535598755e-01 -1.166938170790672302e-01 6.922253966331481934e-02 2.154360860586166382e-01 -3.477368354797363281e-01 -7.517654448747634888e-02 4.097828641533851624e-02 1.276215761899948120e-01 7.774499058723449707e-02 -4.480495303869247437e-02 -2.095806151628494263e-01 1.676842868328094482e-01 4.626704379916191101e-02 -1.526855379343032837e-01 1.805533468723297119e-01 -1.238423138856887817e-01 -1.259046047925949097e-01
-7.335689663887023926e-02 1.167602390050888062e-01 -3.236063420772552490e-01 -2.404663264751434326e-01 8.890834450721740723e-02 1.038736552000045776e-01 -1.472174674272537231e-01 3.075686693191528320e-01 -2.213898897171020508e-01 2.457276880741119385e-01 1.139164343476295471e-01 2.278207838535308838e-01 3.004902601242065430e-01 4.478236660361289978e-02 -1.095467209815979004e-01 -1.874817162752151489e-01 1.854985952377319336e-01 2.019915729761123657e-01 2.667975723743438721e-01 1.026125252246856689e-01 8.851978927850723267e-02 -1.043748576194047928e-03 -1.349937617778778076e-01 -5.364917218685150146e-02 -9.963018447160720825e-02 1.590594835579395294e-02 4.389608802739530802e-04 1.893989741802215576e-03 -7.496860623359680176e-02 -5.756861716508865356e-02 -4.056212007999420166e-01 1.565421558916568756e-02
-2.578258141875267029e-02 2.131891623139381409e-02 -3.543679714202880859e-01 -6.860626488924026489e-02 -1.614217907190322876e-01 2.917204797267913818e-01 -1.049819588661193848e-01 2.159769237041473389e-01 -4.335383474826812744e-01 2.611872926354408264e-02 1.102495938539505005e-01 -2.115569775924086571e-03 2.174990922212600708e-01 -2.177140712738037109e-01 -2.923886775970458984e-01 -1.047445014119148254e-01 5.226887390017509460e-02 1.893106848001480103e-01 4.405618458986282349e-02 2.089635580778121948e-01 -1.066683307290077209e-01 1.765193045139312744e-01 -1.846937648952007294e-02 -1.284208986908197403e-02 -2.528985738754272461e-01 -1.184847727417945862e-01 2.831116504967212677e-02 -2.775075286626815796e-02 -6.627124547958374023e-02 3.247682377696037292e-02 -1.603288203477859497e-01 -2.643231451511383057e-01
-1.579863727092742920e-01 1.903094500303268433e-01 -2.702440917491912842e-01 3.650886937975883484e-02 -1.423110626637935638e-02 -8.100276440382003784e-02 1.003062948584556580e-01 1.225838810205459595e-01 -2.536879181861877441e-01 1.159315481781959534e-01 2.595997452735900879e-01 2.067741900682449341e-01 3.139221072196960449e-01 -2.348535209894180298e-01 -6.063058972358703613e-02 -1.382050216197967529e-01 1.378798484802246094e-01 2.617519795894622803e-01 3.607875704765319824e-01 -2.562614679336547852e-01 8.915407955646514893e-02 -9.735890477895736694e-02 -4.730197042226791382e-02 1.994968056678771973e-01 -5.938065052032470703e-02 5.845715105533599854e-02 -2.116171121597290039e-01 -1.748131513595581055e-01 1.003779321908950806e-01 -8.019700646400451660e-02 -8.207853138446807861e-02 -1.408025771379470825e-01
-3.007481992244720459e-01 1.343377083539962769e-01 -2.701499760150909424e-01 -1.872081905603408813e-01 -1.013056784868240356e-01 2.234780639410018921e-01 -2.543467283248901367e-02 6.962070614099502563e-02 -1.207240205258131027e-02 2.731616795063018799e-01 1.121765747666358948e-01 6.038282811641693115e-02 2.898665666580200195e-01 -1.902231574058532715e-01 -2.149479538202285767e-01 -1.064000278711318970e-02 -4.772060737013816833e-02 4.199239313602447510e-01 -4.255423694849014282e-02 1.454082783311605453e-02 -9.932892769575119019e-02 9.457337111234664917e-02 -2.935254871845245361e-01 1.485341191291809082e-01 -2.578302919864654541e-01 8.454453945159912109e-02 -1.387585252523422241e-01 1.021331027150154114e-01 7.978650182485580444e-02 -1.614639014005661011e-01 -1.243987977504730225e-01 -3.707062825560569763e-02
-2.975808084011077881e-01 -1.466073393821716309e-01 -3.640773594379425049e-01 -7.772535551339387894e-03 -6.804537028074264526e-02 1.324406266212463379e-01 4.170425981283187866e-02 5.939621105790138245e-02 3.733747825026512146e-02 1.566960476338863373e-03 -9.990969300270080566e-02 -1.425962336361408234e-02 1.153235509991645813e-01 -2.880048006772994995e-02 7.365986704826354980e-02 -7.912268489599227905e-02 1.373695433139801025e-01 3.597315251827239990e-01 1.285869926214218140e-01 -6.183034181594848633e-02 1.525934599339962006e-02 2.086782604455947876e-01 -7.485796697437763214e-03 1.920995861291885376e-01 -3.104914724826812744e-01 1.262350678443908691e-01 7.164378464221954346e-02 -1.987624615430831909e-01 -3.758497238159179688e-01 -4.267808049917221069e-02 -3.773349225521087646e-01 -2.619816176593303680e-02
3.844560682773590088e-02 3.109176754951477051e-01 -5.728497728705406189e-02 -2.212049663066864014e-01 7.614246010780334473e-02 1.382726132869720459e-01 5.201897397637367249e-02 1.923736035823822021e-01 -9.549710899591445923e-02 -1.887305378913879395e-01 2.626954764127731323e-02 -1.524427235126495361e-01 1.174886524677276611e-01 2.295821309089660645e-01 -1.385200768709182739e-01 -2.149390727281570435e-01 9.145484864711761475e-02 1.455149799585342407e-01 2.232644408941268921e-01 -1.127839162945747375e-01 -1.947732269763946533e-01 -9.332693368196487427e-02 2.053173631429672241e-01 -1.304133087396621704e-01 1.580646336078643799e-01 1.954915374517440796e-01 2.415329366922378540e-01 2.405203646048903465e-03 7.123637478798627853e-03 -1.174140051007270813e-01 -4.605936408042907715e-01 1.974802464246749878e-01
4.515616968274116516e-02 3.856265544891357422e-02 -4.469673335552215576e-01 -2.363862395286560059e-01 -4.911341518163681030e-02 1.203265201183967292e-04 -1.637123823165893555e-01 1.833941042423248291e-01 -4.226194024085998535e-01 5.499974638223648071e-02 1.288309693336486816e-01 1.277229636907577515e-01 3.070548176765441895e-01 1.799612119793891907e-02 -1.621597111225128174e-01 -7.714219391345977783e-02 -1.860467493534088135e-01 4.420645534992218018e-02 2.709460854530334473e-01 -3.260501623153686523e-01 -2.602457627654075623e-02 -1.027280837297439575e-01 1.967958658933639526e-01 1.939080506563186646e-01 1.148447766900062561e-02 7.969437539577484131e-02 3.522470965981483459e-02 -2.918734215199947357e-02 -9.167125821113586426e-02 -6.684245914220809937e-02 -6.490984559059143066e-02 -8.404970169067382812e-02
2.031592838466167450e-02 2.855812013149261475e-01 -1.517918109893798828e-01 -2.323362231254577637e-01 8.961197920143604279e-03 7.674015313386917114e-02 -1.033419817686080933e-01 -1.620828360319137573e-01 6.408783793449401855e-02 -4.318974539637565613e-02 6.074085459113121033e-02 1.147800758481025696e-01 2.412358075380325317e-01 7.759008556604385376e-03 -8.336780220270156860e-02 -5.181802511215209961e-01 -9.432997554540634155e-03 1.961131840944290161e-01 5.096472427248954773e-02 -2.927654087543487549e-01 2.050514332950115204e-02 2.188712358474731445e-01 -3.427228704094886780e-02 1.272892206907272339e-01 -3.009407520294189453e-01 -1.633757650852203369e-01 -1.873541250824928284e-02 3.754523396492004395e-02 -2.402450740337371826e-01 1.839102804660797119e-01 -4.384139180183410645e-02 1.910409480333328247e-01
-6.343452632427215576e-02 4.021130800247192383e-01 -4.586691856384277344e-01 -1.635267585515975952e-01 6.042144447565078735e-02 -4.942776262760162354e-02 9.874745272099971771e-03 7.245574146509170532e-02 -3.624507486820220947e-01 8.593545854091644287e-02 1.227412000298500061e-02 -1.645822674036026001e-01 -1.045456379652023315e-01 2.217466942965984344e-02 -2.660134732723236084e-01 -2.862504422664642334e-01 5.773692578077316284e-02 2.889991998672485352e-01 6.582005321979522705e-02 -3.657874092459678650e-02 -6.373842805624008179e-02 5.230508744716644287e-02 -5.313936248421669006e-02 9.692201018333435059e-02 -2.267293073236942291e-02 -8.594296127557754517e-02 2.585362829267978668e-02 1.955280900001525879e-01 -8.647087216377258301e-02 2.132478952407836914e-01 -1.146438941359519958e-01 -1.765468418598175049e-01
-3.799415230751037598e-01 2.256985902786254883e-01 -2.818768024444580078e-01 -4.103157669305801392e-02 -1.174095720052719116e-01 2.719283699989318848e-01 2.379213646054267883e-02 -1.412088796496391296e-02 8.828743547201156616e-02 1.668345928192138672e-01 9.669078141450881958e-02 1.945552080869674683e-01 1.597961485385894775e-01 -3.833290562033653259e-02 1.047505810856819153e-01 -4.115095734596252441e-01 1.562770009040832520e-01 1.895278394222259521e-01 1.216532513499259949e-01 -1.030811071395874023e-01 5.578190553933382034e-03 1.012578383088111877e-01 -7.903227582573890686e-03 6.325626373291015625e-02 -1.160968467593193054e-01 8.793579041957855225e-02 3.788508940488100052e-03 -1.390969902276992798e-01 -5.339184775948524475e-02 -1.445287019014358521e-01 -4.242825210094451904e-01 2.189986780285835266e-02
1.156603824347257614e-02 2.510881125926971436e-01 -1.717965006828308105e-01 5.753615871071815491e-02 -1.637872122228145599e-02 7.664973288774490356e-02 -7.324374467134475708e-02 1.595475673675537109e-01 -1.450159959495067596e-02 -6.684790551662445068e-02 1.306964606046676636e-01 -2.926279008388519287e-01 1.896909996867179871e-02 2.008653059601783752e-02 -4.067598879337310791e-01 1.011311337351799011e-01 2.089192569255828857e-01 1.678946465253829956e-01 3.930155038833618164e-01 -4.932508468627929688e-01 2.405540086328983307e-03 2.194162160158157349e-01 -1.504634171724319458e-01 9.333680570125579834e-02 5.793995410203933716e-02 -7.990811765193939209e-02 -9.579595178365707397e-02 -3.810280933976173401e-02 3.278526663780212402e-02 -6.774233281612396240e-02 -8.771514147520065308e-02 -1.934893615543842316e-02
-1.584013849496841431e-01 1.088635474443435669e-01 -3.842667341232299805e-01 -5.613524839282035828e-02 -1.441784650087356567e-01 2.295747399330139160e-02 8.216510759666562080e-04 1.561749577522277832e-01 -3.475685119628906250e-01 4.857147485017776489e-02 3.073158860206604004e-02 2.085611671209335327e-01 2.300544679164886475e-01 2.504832446575164795e-01 -2.623609006404876709e-01 -5.700550600886344910e-02 -1.766413003206253052e-01 4.009482562541961670e-01 3.551131486892700195e-01 9.003473073244094849e-02 2.588580362498760223e-02 1.584427952766418457e-01 6.517402827739715576e-02 -7.308529317378997803e-02 -1.708512660115957260e-03 1.243772730231285095e-01 2.810816466808319092e-02 -4.887213185429573059e-02 4.251415841281414032e-03 -1.444889605045318604e-01 -7.401523739099502563e-02 -6.799784302711486816e-02
-7.014679908752441406e-02 2.561590671539306641e-01 -4.202650189399719238e-01 1.115982979536056519e-01 -4.481786862015724182e-02 3.229956328868865967e-01 6.331098824739456177e-02 4.956728592514991760e-02 -1.338716149330139160e-01 1.664082705974578857e-01 2.282277643680572510e-01 -9.349445253610610962e-02 -2.174741588532924652e-02 1.860792785882949829e-01 2.609603665769100189e-02 -1.552574783563613892e-01 9.752046316862106323e-02 2.927695214748382568e-01 2.130004465579986572e-01 -1.859915405511856079e-01 -1.237622573971748352e-01 1.170438230037689209e-01 2.609809041023254395e-01 4.896504804491996765e-02 7.030907087028026581e-03 3.876467002555727959e-03 -2.579388618469238281e-01 5.542771518230438232e-02 1.320629715919494629e-01 1.746046096086502075e-01 -1.383296847343444824e-01 -2.231939435005187988e-01
-1.149395927786827087e-01 2.278608977794647217e-01 -2.262241691350936890e-01 7.224991917610168457e-02 -1.152634620666503906e-01 1.177564561367034912e-01 -3.864427208900451660e-01 9.973144531250000000e-02 1.095788180828094482e-01 -1.670089736580848694e-02 4.133502393960952759e-02 -1.662095785140991211e-01 1.111665591597557068e-01 1.040627583861351013e-01 -2.773025035858154297e-01 3.600401058793067932e-02 1.070093363523483276e-01 4.037103652954101562e-01 -7.182296365499496460e-02 -1.628811955451965332e-01 -9.535365551710128784e-02 -3.011064417660236359e-02 2.559116482734680176e-01 -1.446693837642669678e-01 -1.495780497789382935e-01 -2.830242514610290527e-01 2.092958241701126099e-01 -5.043138936161994934e-02 2.677195891737937927e-02 -4.741797223687171936e-02 -2.767198681831359863e-01 1.346452683210372925e-01
9.260810166597366333e-02 -4.538147151470184326e-02 -4.505211114883422852e-01 -1.909161806106567383e-01 -2.650174871087074280e-02 -3.028440289199352264e-03 5.101460590958595276e-02 6.454027444124221802e-02 -2.095028907060623169e-01 1.626713126897811890e-01 3.015194535255432129e-01 -1.446320563554763794e-01 1.149113997817039490e-01 1.058429256081581116e-01 -2.315297722816467285e-02 -2.293411642313003540e-01 -7.505972683429718018e-02 2.067312002182006836e-01 -1.410298608243465424e-02 7.029757648706436157e-02 -1.395635455846786499e-01 -3.219728171825408936e-02 1.569503545761108398e-01 5.909112468361854553e-02 -4.043879806995391846e-01 2.564440369606018066e-01 2.080171257257461548e-01 -1.789029091596603394e-01 -1.059962883591651917e-01 -1.276606917381286621e-01 -2.199304103851318359e-01 1.073570642620325089e-02
-9.463482350111007690e-02 -3.222203254699707031e-02 -1.755272150039672852e-01 -1.992599070072174072e-01 -1.034149620682001114e-02 1.165412366390228271e-01 -9.701304882764816284e-02 1.734975539147853851e-02 -3.005781769752502441e-01 -6.032205373048782349e-02 2.307051271200180054e-01 -3.447714028880000114e-03 7.631836924701929092e-03 5.461865290999412537e-02 -2.231538891792297363e-01 -1.812319904565811157e-01 -1.870624109869822860e-04 5.044754147529602051e-01 1.280365288257598877e-01 -1.984215229749679565e-01 1.660386025905609131e-01 2.356192022562026978e-01 2.249533087015151978e-01 1.656960844993591309e-01 -1.695875674486160278e-01 -2.073761969804763794e-01 -3.245168551802635193e-02 1.124861761927604675e-01 -1.851032972335815430e-01 2.513236999511718750e-01 -2.683846466243267059e-02 9.033783525228500366e-02
2.555342912673950195e-01 9.482465684413909912e-02 -1.401007026433944702e-01 -8.995747566223144531e-02 -1.425863150507211685e-02 3.969706967473030090e-02 9.697201102972030640e-02 -1.649185717105865479e-01 -7.478347513824701309e-03 1.863245666027069092e-01 8.437543362379074097e-02 6.792162358760833740e-02 1.323421150445938110e-01 1.225346252322196960e-01 -1.118070185184478760e-01 -2.267412394285202026e-01 8.549732714891433716e-02 2.298961728811264038e-01 1.057149097323417664e-01 -7.205845415592193604e-02 -6.007322296500205994e-02 4.610155895352363586e-02 2.704371511936187744e-01 2.743230760097503662e-01 -1.712204962968826294e-01 -3.979582786560058594e-01 1.782879084348678589e-01 8.762095868587493896e-02 -2.913554310798645020e-01 -9.783596545457839966e-02 -3.401878774166107178e-01 -2.206119149923324585e-01
1.802775859832763672e-01 2.788241505622863770e-01 -1.723897457122802734e-01 -1.850591003894805908e-01 -1.400128006935119629e-01 1.763199120759963989e-01 -2.087071686983108521e-01 9.517065435647964478e-02 4.603523761034011841e-02 -3.711009025573730469e-02 -1.004775092005729675e-01 -1.019479259848594666e-01 1.755262911319732666e-01 -5.927089229226112366e-02 -1.321331858634948730e-01 -8.959515392780303955e-02 4.658760968595743179e-03 3.124117553234100342e-01 -7.429663836956024170e-02 -2.104257792234420776e-01 -1.835056208074092865e-02 3.545573353767395020e-02 -8.335971832275390625e-02 -4.094684720039367676e-01 -1.342369616031646729e-01 -2.663457989692687988e-01 -1.178373116999864578e-02 -2.802926301956176758e-01 -3.270761966705322266e-01 -1.816311031579971313e-01 -5.143706128001213074e-02 -6.915974617004394531e-02
1.619129478931427002e-01 6.621836870908737183e-02 1.025105789303779602e-01 -1.969127058982849121e-01 -1.711566597223281860e-01 2.298325896263122559e-01 -2.484049648046493530e-01 -1.318973451852798462e-01 -1.511634141206741333e-01 1.794049441814422607e-01 -1.285892874002456665e-01 -4.600560665130615234e-02 4.427547752857208252e-01 -1.446576416492462158e-01 -2.329782396554946899e-01 1.026999130845069885e-01 9.509440511465072632e-02 2.701871097087860107e-01 1.045030131936073303e-01 -2.447103261947631836e-01 3.819796442985534668e-02 4.044826701283454895e-02 1.368294358253479004e-01 -1.079688034951686859e-02 4.288192093372344971e-02 -2.039317488670349121e-01 -2.862969879060983658e-03 -1.126866936683654785e-01 1.677219569683074951e-01 9.440584108233451843e-03 -3.484520614147186279e-01 1.512302011251449585e-01
-1.695171296596527100e-01 3.812507092952728271e-01 -4.095721244812011719e-01 9.153607487678527832e-02 -1.833905130624771118e-01 2.177942395210266113e-01 -5.728321149945259094e-02 8.161739259958267212e-02 -1.723501272499561310e-02 2.329316921532154083e-02 1.074134930968284607e-01 8.395819365978240967e-02 1.780274808406829834e-01 8.477487415075302124e-02 1.440736204385757446e-01 -1.085703074932098389e-02 1.354565173387527466e-01 9.417633526027202606e-03 1.213258653879165649e-01 -9.985923022031784058e-02 7.370065152645111084e-02 2.693605422973632812e-01 -1.243364736437797546e-01 2.100830823183059692e-01 -2.532675266265869141e-01 3.216772079467773438e-01 1.158493608236312866e-01 5.861436948180198669e-02 -1.724322140216827393e-01 -1.924471557140350342e-01 -2.996959537267684937e-02 -2.161895930767059326e-01
-1.517945528030395508e-01 1.739293783903121948e-01 -1.205244436860084534e-01 -5.485345143824815750e-03 9.830821305513381958e-02 9.537536650896072388e-02 9.033556282520294189e-02 -8.179208636283874512e-02 -2.555323243141174316e-01 -5.130247678607702255e-03 2.899520471692085266e-02 -5.770714953541755676e-02 3.845570385456085205e-01 -9.667131304740905762e-02 1.621575504541397095e-01 -2.649154961109161377e-01 6.118211895227432251e-02 2.716680467128753662e-01 1.192972511053085327e-01 -2.005992680788040161e-01 -6.738549470901489258e-02 2.180284410715103149e-01 1.602074354887008667e-01 1.826645582914352417e-01 -2.162878215312957764e-01 -1.694883108139038086e-01 1.192524377256631851e-02 2.746172249317169189e-01 -2.993126511573791504e-01 2.679156064987182617e-01 -1.348801255226135254e-01 -3.986184298992156982e-02
-2.788914442062377930e-01 3.519011139869689941e-01 -1.450098901987075806e-01 7.049150764942169189e-02 -2.900788486003875732e-01 2.004138976335525513e-01 -2.140528857707977295e-01 4.536651447415351868e-02 5.062716826796531677e-02 -1.750824004411697388e-01 1.979960054159164429e-01 -9.741519577801227570e-03 4.390561580657958984e-01 1.557033061981201172e-01 -7.783488929271697998e-02 -9.151343256235122681e-02 -6.089832261204719543e-02 4.567838832736015320e-02 7.373695820569992065e-02 -2.058598101139068604e-01 1.616499423980712891e-01 1.639380156993865967e-01 8.177197724580764771e-02 -2.652449533343315125e-02 -2.955817878246307373e-01 7.222560700029134750e-03 2.107765227556228638e-01 -3.068269789218902588e-02 -1.392031461000442505e-01 -6.533776968717575073e-02 8.753085881471633911e-02 -1.346654444932937622e-01
-1.308001950383186340e-02 3.264505565166473389e-01 -4.361416697502136230e-01 -1.599383205175399780e-01 -2.522036805748939514e-02 1.986395269632339478e-01 1.792278327047824860e-02 1.070064902305603027e-01 1.475671771913766861e-02 1.174480766057968140e-01 1.308349668979644775e-01 3.017582297325134277e-01 2.901106476783752441e-01 1.076086834073066711e-01 8.865713328123092651e-02 -1.517995595932006836e-01 -2.548743039369583130e-02 7.714051287621259689e-03 2.865654602646827698e-02 2.730357833206653595e-02 4.387103766202926636e-02 1.555735170841217041e-01 -3.952911123633384705e-02 5.980177223682403564e-02 -1.002445444464683533e-01 3.418227434158325195e-01 1.795996278524398804e-01 -2.799924314022064209e-01 -2.110891044139862061e-01 1.011485327035188675e-02 -2.268891781568527222e-01 -9.764103591442108154e-02
-3.097733259201049805e-01 2.285452187061309814e-01 -2.074400335550308228e-01 3.445503115653991699e-02 -1.463053822517395020e-01 6.888105720281600952e-02 -4.229271411895751953e-01 -4.150725901126861572e-02 -2.749353647232055664e-01 6.714266538619995117e-02 2.070830017328262329e-01 1.010498702526092529e-01 1.570471674203872681e-01 -1.513639539480209351e-01 7.456924766302108765e-02 -1.144943535327911377e-01 2.355620712041854858e-01 3.171905279159545898e-01 2.407624721527099609e-01 -5.330256000161170959e-02 -8.794673532247543335e-02 2.082456648349761963e-01 -2.180953621864318848e-01 4.530350677669048309e-03 1.603870093822479248e-01 4.658043757081031799e-02 4.959074780344963074e-02 1.301754638552665710e-02 -1.498646140098571777e-01 -8.193986862897872925e-02 1.439345777034759521e-01 -7.352017611265182495e-02
-3.548800945281982422e-02 3.748916834592819214e-02 -2.424934059381484985e-01 -2.371634095907211304e-01 -1.253481209278106689e-01 3.206568304449319839e-03 -1.682279258966445923e-01 -1.703366339206695557e-01 -3.721251785755157471e-01 1.790889650583267212e-01 3.555244505405426025e-01 1.127408295869827271e-01 2.582519650459289551e-01 -3.987956792116165161e-02 -4.417829215526580811e-03 -2.709522098302841187e-02 1.123088747262954712e-01 2.124888747930526733e-01 2.123532444238662720e-01 -2.615274190902709961e-01 1.209418661892414093e-02 1.523142904043197632e-01 -1.124960184097290039e-01 2.520999610424041748e-01 2.226831614971160889e-01 -3.090559132397174835e-02 1.105383858084678650e-01 7.748571783304214478e-02 -2.069573998451232910e-01 -2.143954783678054810e-01 2.601347677409648895e-02 -3.874929621815681458e-02
6.082523241639137268e-02 2.292265444993972778e-01 -1.925769448280334473e-01 -2.179217040538787842e-01 1.170860007405281067e-01 1.587546169757843018e-01 -1.576140373945236206e-01 -1.461879909038543701e-01 2.552899420261383057e-01 1.923422664403915405e-01 -1.222144812345504761e-01 9.340734221041202545e-03 1.556346416473388672e-01 -1.108960062265396118e-01 -2.179258316755294800e-01 -2.209886349737644196e-02 1.429137140512466431e-01 2.474863529205322266e-01 -1.032773256301879883e-01 -2.275552898645401001e-01 6.064102053642272949e-02 2.334680408239364624e-01 2.779563367366790771e-01 -3.746260106563568115e-01 1.702205650508403778e-02 -1.944260448217391968e-01 5.713168531656265259e-03 -1.347479969263076782e-01 -1.921286880970001221e-01 -1.319198608398437500e-01 -1.939549744129180908e-01 -6.508442014455795288e-02
4.753961414098739624e-02 9.150899946689605713e-02 -1.418829113245010376e-01 -4.299682378768920898e-01 -1.162749305367469788e-01 1.183462738990783691e-01 -9.181156009435653687e-02 -2.498851865530014038e-01 -2.047239094972610474e-01 1.050740629434585571e-01 -1.538440119475126266e-02 2.625168859958648682e-01 3.177453204989433289e-02 2.631508111953735352e-01 -1.545652467757463455e-02 -4.285518825054168701e-02 -4.601431544870138168e-03 1.491115093231201172e-01 1.617256104946136475e-01 -3.100364208221435547e-01 9.075042605400085449e-02 7.981532067060470581e-02 2.953939735889434814e-01 6.770262122154235840e-02 -1.704657524824142456e-01 -1.132954657077789307e-01 3.134199678897857666e-01 -7.490641623735427856e-02 -9.448666125535964966e-03 -4.767010733485221863e-02 -2.568531632423400879e-01 -1.627088636159896851e-01
-7.574944943189620972e-02 1.508339941501617432e-01 -3.391616642475128174e-01 -1.116314306855201721e-01 -1.216650232672691345e-01 7.437899708747863770e-02 -8.676579594612121582e-02 2.819738909602165222e-02 -4.707441627979278564e-01 4.115726053714752197e-02 -6.990721076726913452e-02 6.886880099773406982e-02 1.343383640050888062e-01 2.138480693101882935e-01 -2.784497737884521484e-01 -7.130203302949666977e-03 -2.613106966018676758e-01 1.650125235319137573e-01 4.203096926212310791e-01 1.139600411988794804e-03 3.492641821503639221e-02 2.463186979293823242e-01 5.984967574477195740e-02 -1.300284415483474731e-01 -3.091556020081043243e-02 2.696401439607143402e-02 8.207912743091583252e-02 -1.882138252258300781e-01 -2.868032269179821014e-02 -4.925671219825744629e-02 -1.420706659555435181e-01 -1.387119740247726440e-01
2.115768939256668091e-01 1.982583254575729370e-01 -4.039368331432342529e-01 -1.630092859268188477e-01 -1.322177797555923462e-01 -1.922784373164176941e-02 -3.378237783908843994e-02 4.228525608777999878e-02 -1.632301211357116699e-01 3.204448893666267395e-02 1.319695413112640381e-01 1.692658513784408569e-01 1.482715159654617310e-01 3.425021767616271973e-01 1.031078584492206573e-02 -1.275392621755599976e-01 -2.224090322852134705e-02 3.453991115093231201e-01 1.235803239978849888e-03 4.643530026078224182e-02 -3.367169201374053955e-01 -2.080139517784118652e-01 2.879644930362701416e-02 -2.115722186863422394e-02 -2.955461740493774414e-01 1.327512711286544800e-01 1.342601180076599121e-01 7.585921883583068848e-02 -1.637576818466186523e-01 -1.344663947820663452e-01 -6.880888342857360840e-02 -1.332196742296218872e-01
1.334485858678817749e-01 1.823803633451461792e-01 -1.517112553119659424e-01 -2.097548693418502808e-01 -3.495715856552124023e-01 5.645796656608581543e-02 -1.303491182625293732e-02 2.428349554538726807e-01 4.357251152396202087e-02 1.384999752044677734e-01 -3.812643140554428101e-02 -7.104449719190597534e-02 2.892539799213409424e-01 -9.366206824779510498e-02 -3.736077249050140381e-01 6.328514218330383301e-02 4.718600586056709290e-02 7.330699358135461807e-03 1.687794625759124756e-01 -4.185153841972351074e-01 -1.008565127849578857e-01 2.075517624616622925e-01 -7.470174878835678101e-02 -2.273776233196258545e-01 7.324897497892379761e-02 -7.710727304220199585e-02 -1.453417837619781494e-01 1.427461504936218262e-01 -2.106482386589050293e-01 -1.066438015550374985e-02 -1.413003504276275635e-01 -7.913756184279918671e-03
1.404546201229095459e-01 1.191027984023094177e-01 -3.184333145618438721e-01 -1.280862092971801758e-01 -1.209470480680465698e-01 8.500404655933380127e-02 5.141654238104820251e-02 -5.662687122821807861e-03 -8.385016769170761108e-02 -6.586232688277959824e-03 2.441177815198898315e-01 -2.364366874098777771e-02 9.914845228195190430e-02 -2.530509531497955322e-01 -1.672372967004776001e-01 -9.047938138246536255e-02 -1.874130964279174805e-01 3.245296776294708252e-01 1.412696987390518188e-01 -2.988230288028717041e-01 -3.269295021891593933e-02 1.410650908946990967e-01 9.067835286259651184e-03 1.820695698261260986e-01 -2.119130343198776245e-01 -8.317863941192626953e-02 7.410115003585815430e-02 1.721611768007278442e-01 -3.104821443557739258e-01 3.425123691558837891e-01 -5.393366143107414246e-02 -1.975614577531814575e-01
4.768800362944602966e-02 2.916949391365051270e-01 -1.801110655069351196e-01 -8.225446194410324097e-02 2.890375554561614990e-01 2.624274790287017822e-01 -1.519500017166137695e-01 3.399448841810226440e-02 -2.444120496511459351e-01 -1.031582057476043701e-01 -5.012589972466230392e-03 -8.712842315435409546e-02 5.965391919016838074e-02 -3.642565337941050529e-03 6.947639584541320801e-02 -1.988074928522109985e-01 1.676343828439712524e-01 4.462557733058929443e-01 1.260703355073928833e-01 -3.249238133430480957e-01 5.092394724488258362e-02 -7.419830560684204102e-02 -2.980655431747436523e-01 -1.383709907531738281e-01 -1.568336784839630127e-01 -8.697471022605895996e-02 5.395600572228431702e-03 1.802939176559448242e-01 -1.376237422227859497e-01 1.364728659391403198e-01 -6.144702807068824768e-02 4.460936877876520157e-03
-8.591420948505401611e-02 8.465589582920074463e-02 -5.811395868659019470e-02 -9.543951600790023804e-02 1.747547835111618042e-01 4.088957607746124268e-02 3.434678912162780762e-02 -2.347454987466335297e-02 -2.422091215848922729e-01 1.852969639003276825e-02 2.708666026592254639e-02 -1.021279096603393555e-01 3.588412404060363770e-01 -1.038285493850708008e-01 -5.106757953763008118e-02 -2.340761721134185791e-01 1.847404986619949341e-01 4.901698529720306396e-01 1.094923019409179688e-01 -1.481273621320724487e-01 6.161275878548622131e-02 1.955530345439910889e-01 1.338478326797485352e-01 -6.906573474407196045e-02 -9.498054534196853638e-02 -4.307152703404426575e-02 1.191352680325508118e-02 1.821843087673187256e-01 -4.604221880435943604e-01 1.973031461238861084e-01 5.162117257714271545e-02 3.263593465089797974e-02
-8.058768510818481445e-02 1.296173334121704102e-01 -3.672992289066314697e-01 -2.861499786376953125e-02 -2.208236902952194214e-01 2.734893858432769775e-01 -2.321133315563201904e-01 1.755812168121337891e-01 -4.004491493105888367e-03 -3.773529082536697388e-02 2.285235933959484100e-02 -1.781780272722244263e-01 1.251462996006011963e-01 1.456497758626937866e-01 -1.090944781899452209e-01 8.264158666133880615e-02 -5.354574695229530334e-02 3.221973478794097900e-01 -3.354925289750099182e-02 -1.868578195571899414e-01 -1.807879805564880371e-01 -7.376070320606231689e-02 1.594585776329040527e-01 -1.639504358172416687e-02 1.186872497200965881e-01 -1.911673098802566528e-01 3.307171165943145752e-01 -1.840535551309585571e-01 -2.232968434691429138e-02 -7.797652482986450195e-02 -2.334993332624435425e-01 2.861357629299163818e-01
-1.354728341102600098e-01 1.316126883029937744e-01 -2.559534609317779541e-01 -1.702687144279479980e-01 -6.012139096856117249e-02 1.603812538087368011e-02 3.858317062258720398e-02 9.502290748059749603e-03 4.123966768383979797e-02 4.484564661979675293e-01 -2.002791762351989746e-01 2.312641739845275879e-01 8.320723474025726318e-02 -1.257402300834655762e-01 -3.551681339740753174e-02 -1.745277047157287598e-01 -2.064067423343658447e-01 2.659448087215423584e-01 1.934702247381210327e-01 3.341903164982795715e-02 -2.553947865962982178e-01 1.992220729589462280e-01 -1.731955111026763916e-01 9.593689441680908203e-02 -7.865723967552185059e-02 1.336423028260469437e-02 -2.031300775706768036e-02 9.796249866485595703e-02 -2.670142054557800293e-01 -1.938630044460296631e-01 -2.588347792625427246e-01 1.589410603046417236e-01
8.406456559896469116e-02 2.022271305322647095e-01 -2.657380700111389160e-01 -4.278164729475975037e-02 -6.171030178666114807e-02 2.424060180783271790e-02 -2.262472510337829590e-01 -1.407665163278579712e-01 5.931830778717994690e-02 3.181305527687072754e-01 5.537281185388565063e-02 2.591656446456909180e-01 2.138130813837051392e-01 3.760978579521179199e-02 -5.093497782945632935e-02 -1.052443981170654297e-01 -2.072984725236892700e-01 3.805987238883972168e-01 1.847670823335647583e-01 8.934757113456726074e-02 -3.639979958534240723e-01 2.271815836429595947e-01 6.696047633886337280e-02 -7.126577198505401611e-02 7.905144989490509033e-02 -4.962238296866416931e-02 -4.539279267191886902e-02 2.161728590726852417e-01 -5.247540026903152466e-02 -2.789520025253295898e-01 -3.256082907319068909e-02 -7.538257539272308350e-02
1.348078250885009766e-01 1.497295945882797241e-01 -2.734170556068420410e-01 -3.900267183780670166e-01 6.608745455741882324e-02 -4.450732842087745667e-02 -1.190937235951423645e-01 -3.107343614101409912e-01 -3.559584915637969971e-02 -5.062811076641082764e-02 2.305750846862792969e-01 -5.599780753254890442e-02 -1.292566359043121338e-01 2.223486602306365967e-01 -1.549928933382034302e-01 3.950337693095207214e-02 -1.099065095186233521e-01 3.235327601432800293e-01 1.072542890906333923e-01 -1.707790493965148926e-01 -8.829593658447265625e-02 1.081177592277526855e-01 8.907889574766159058e-02 -1.167383510619401932e-02 -2.180956900119781494e-01 -2.754553258419036865e-01 1.488614380359649658e-01 -5.785494670271873474e-02 -2.095888555049896240e-01 -6.203950941562652588e-02 -2.480053305625915527e-01 -1.427302360534667969e-01
1.432184725999832153e-01 3.147428035736083984e-01 -2.571302056312561035e-01 7.486058026552200317e-02 1.356432884931564331e-01 -1.343325823545455933e-01 -6.328942626714706421e-02 -1.160972267389297485e-01 -1.085145771503448486e-01 6.925207376480102539e-02 -9.054991602897644043e-02 1.022897940129041672e-02 1.155252307653427124e-01 1.663265228271484375e-01 -2.416062168776988983e-03 -4.167512804269790649e-02 2.650989592075347900e-01 3.112114369869232178e-01 3.207770884037017822e-01 -2.851112186908721924e-01 -2.425750941038131714e-01 2.394234202802181244e-02 -7.729885168373584747e-03 1.249948814511299133e-01 -4.158142954111099243e-02 -2.436972558498382568e-01 -2.931617014110088348e-02 1.771843582391738892e-01 -3.381619453430175781e-01 2.079870849847793579e-01 -8.900263905525207520e-02 4.275712370872497559e-02
1.534557491540908813e-01 1.501243263483047485e-01 -9.871802479028701782e-02 -1.406407803297042847e-01 -3.562946617603302002e-01 -4.393762908875942230e-03 -1.043554842472076416e-01 -1.597540676593780518e-01 -9.117061644792556763e-02 -2.152486331760883331e-02 2.610320150852203369e-01 1.620344519615173340e-01 6.582423299551010132e-02 1.149940416216850281e-01 -4.198533594608306885e-01 -3.155977725982666016e-01 -2.285403199493885040e-02 2.050373256206512451e-01 2.233494669198989868e-01 1.199975907802581787e-01 -2.977235019207000732e-01 7.792849838733673096e-02 -8.263394981622695923e-02 -1.877245306968688965e-01 -2.692017704248428345e-02 -2.391892075538635254e-01 1.717584729194641113e-01 -1.055559962987899780e-01 1.059584915637969971e-01 -2.079899609088897705e-02 -8.774815499782562256e-02 -5.330947041511535645e-02
5.248767882585525513e-02 1.120768114924430847e-01 -3.346227407455444336e-01 -2.952359616756439209e-01 -1.633728295564651489e-01 -5.495079793035984039e-03 -1.253465861082077026e-01 2.398103661835193634e-02 -4.155710935592651367e-01 5.884195491671562195e-02 -5.273874104022979736e-02 1.679897606372833252e-01 3.635213673114776611e-01 1.146630644798278809e-01 -1.537376195192337036e-01 -4.856324940919876099e-02 -3.187009692192077637e-02 -1.391091644763946533e-01 3.244054913520812988e-01 -2.221741378307342529e-01 -2.957814186811447144e-02 1.260838359594345093e-01 1.168842986226081848e-01 2.526321411132812500e-01 -8.188241161406040192e-03 -9.504076838493347168e-02 -5.214909091591835022e-02 -2.130791097879409790e-01 -3.832611441612243652e-02 -9.704271703958511353e-02 -6.984821986407041550e-03 -1.634176224470138550e-01
-7.389511913061141968e-02 -6.484571844339370728e-02 -1.651507616043090820e-01 -1.972174495458602905e-01 3.470597788691520691e-02 1.837635934352874756e-01 1.910096325445920229e-04 2.544889450073242188e-01 -1.539283841848373413e-01 2.790609896183013916e-01 7.239221781492233276e-02 3.020534105598926544e-02 3.373374044895172119e-01 -1.208224296569824219e-01 -2.554488480091094971e-01 8.750925213098526001e-02 7.211084663867950439e-02 1.645253598690032959e-01 4.688805937767028809e-01 -1.887327805161476135e-02 7.051455229520797729e-02 2.347700297832489014e-01 -1.723900288343429565e-01 3.235632181167602539e-02 -5.015975236892700195e-02 -7.448332011699676514e-02 9.542054682970046997e-02 -2.150772139430046082e-02 6.758342683315277100e-02 -1.027690991759300232e-01 -2.638221979141235352e-01 -2.640220820903778076e-01
-2.079992927610874176e-02 1.351032108068466187e-01 -3.938179016113281250e-01 -1.763194054365158081e-01 4.373356699943542480e-03 -2.252263575792312622e-02 -1.731405258178710938e-01 -1.458422690629959106e-01 1.033029779791831970e-01 3.300477983430027962e-03 2.258782833814620972e-01 -6.287557631731033325e-02 -6.626898050308227539e-02 1.134813949465751648e-01 -2.932543456554412842e-01 5.929769016802310944e-03 -1.171277090907096863e-01 1.832344532012939453e-01 1.932448148727416992e-01 -6.881909817457199097e-02 9.881067276000976562e-02 -4.615511372685432434e-02 6.656379252672195435e-02 -4.296610876917839050e-02 -1.757386922836303711e-01 -2.383156567811965942e-01 4.146719872951507568e-01 -1.959605365991592407e-01 -3.252896964550018311e-01 -2.082556486129760742e-02 -1.830087453126907349e-01 -1.705423146486282349e-01
-1.614687591791152954e-01 3.910066187381744385e-01 -4.637881219387054443e-01 -1.980021782219409943e-02 7.182670384645462036e-02 5.491754040122032166e-02 -1.381215155124664307e-01 -5.402928218245506287e-02 -7.465596497058868408e-02 4.016747325658798218e-02 1.526844967156648636e-02 1.027970388531684875e-01 2.153514921665191650e-01 -1.766540296375751495e-02 -7.563172839581966400e-03 -2.225081436336040497e-02 3.213048279285430908e-01 1.636902987957000732e-02 2.748334109783172607e-01 -2.366654723882675171e-01 -1.184757575392723083e-01 -1.477462798357009888e-01 6.391188502311706543e-02 2.446956187486648560e-01 -3.589747846126556396e-02 1.063176095485687256e-01 -2.991255521774291992e-01 -6.983342766761779785e-02 1.390194799751043320e-02 7.382918149232864380e-02 -2.017930746078491211e-01 -1.482107639312744141e-01
1.745847985148429871e-02 1.295948028564453125e-01 -1.395593732595443726e-01 -1.410256028175354004e-01 -1.242292225360870361e-01 -5.065896734595298767e-02 -2.926738001406192780e-02 -5.969600379467010498e-02 -4.724974632263183594e-01 9.266369789838790894e-02 6.869227439165115356e-02 1.495024710893630981e-01 3.658109009265899658e-01 -2.928384579718112946e-02 1.531178411096334457e-02 -1.413789242506027222e-01 5.566835030913352966e-02 3.094283044338226318e-01 1.568623185157775879e-01 -1.311378777027130127e-01 -4.265521466732025146e-02 4.762922227382659912e-02 3.844817280769348145e-01 -2.775065600872039795e-01 5.262422189116477966e-02 -1.555438637733459473e-01 1.631378829479217529e-01 5.990682914853096008e-02 2.774629890918731689e-01 -5.561255849897861481e-03 -5.946343392133712769e-02 -4.237457178533077240e-03
-2.863853424787521362e-02 3.250844180583953857e-01 -7.699991017580032349e-02 -2.594508528709411621e-01 -1.074158865958452225e-02 6.296790391206741333e-02 -7.967282831668853760e-02 -1.445616185665130615e-01 -1.254737260751426220e-03 -6.357046961784362793e-02 4.531228169798851013e-02 1.300818566232919693e-02 2.961816191673278809e-01 3.073030710220336914e-02 7.745401561260223389e-02 -4.863947927951812744e-01 6.318676471710205078e-02 9.745755791664123535e-02 -6.629727035760879517e-02 -3.956557810306549072e-01 4.003554955124855042e-02 1.780315935611724854e-01 -6.075923889875411987e-02 6.660151481628417969e-02 -2.140869796276092529e-01 -2.092850208282470703e-01 -4.414965212345123291e-02 -2.737202309072017670e-02 -1.581351459026336670e-01 2.037508487701416016e-01 -2.513118088245391846e-01 1.164145916700363159e-01
-7.866871356964111328e-02 1.814758330583572388e-01 -2.822548747062683105e-01 -2.068648338317871094e-01 -3.006499633193016052e-02 -1.068581789731979370e-01 -8.491975814104080200e-02 -1.410647016018629074e-02 4.718769341707229614e-02 -1.667288988828659058e-01 1.745070070028305054e-01 -8.721768856048583984e-02 4.681422188878059387e-02 2.499542236328125000e-01 -2.935610413551330566e-01 -1.162743270397186279e-01 -1.488733887672424316e-01 2.921278178691864014e-01 7.765202969312667847e-02 -2.642734944820404053e-01 1.966532468795776367e-01 -1.338481605052947998e-01 2.860071957111358643e-01 -7.459429651498794556e-02 -1.283659636974334717e-01 -7.702391594648361206e-02 3.319198489189147949e-01 -1.712723970413208008e-01 -1.563717871904373169e-01 -5.266114324331283569e-02 -1.362554877996444702e-01 -2.262778729200363159e-01
-1.955048292875289917e-01 1.651433110237121582e-01 -3.158694505691528320e-01 -1.995084434747695923e-01 4.592572897672653198e-02 -7.735181134194135666e-03 -2.613800764083862305e-01 3.266869783401489258e-01 -2.031144201755523682e-01 -2.950716763734817505e-02 1.470649242401123047e-01 2.822867035865783691e-02 5.168263316154479980e-01 1.153789833188056946e-01 1.916357688605785370e-02 -1.063919737935066223e-01 1.300569474697113037e-01 4.946647956967353821e-02 3.553908467292785645e-01 -6.396321207284927368e-02 1.070376560091972351e-01 -1.533084511756896973e-01 -4.194436222314834595e-02 -9.702336788177490234e-02 4.295746237039566040e-02 -1.734201312065124512e-01 7.135307043790817261e-02 -5.204367265105247498e-02 -9.074546396732330322e-02 -1.040813922882080078e-01 -6.132767722010612488e-02 -5.117323622107505798e-02
-1.302341967821121216e-01 -3.681749105453491211e-02 -2.310805469751358032e-01 -2.535297274589538574e-01 -3.567137196660041809e-02 2.059638053178787231e-01 3.013562038540840149e-02 2.097212076187133789e-01 -3.084571063518524170e-01 1.617855764925479889e-02 -1.219073086977005005e-01 4.042864590883255005e-02 2.905089855194091797e-01 1.085491701960563660e-01 -2.631714940071105957e-01 -1.873907446861267090e-02 -8.226424455642700195e-02 1.910462975502014160e-01 2.500864565372467041e-01 9.165024757385253906e-02 5.385982990264892578e-02 3.476946949958801270e-01 -1.231840029358863831e-01 -9.994774125516414642e-03 -2.279351055622100830e-01 2.049415707588195801e-01 3.605422005057334900e-02 8.817974478006362915e-02 -1.525842100381851196e-01 -5.494909361004829407e-03 -3.315829932689666748e-01 -9.036058932542800903e-02
3.794724494218826294e-02 2.400448471307754517e-01 -3.577911555767059326e-01 -1.902031451463699341e-01 1.454508583992719650e-02 2.372359484434127808e-01 -1.848687678575515747e-01 8.783983998000621796e-03 -1.912798881530761719e-01 -7.680583000183105469e-02 -1.213636845350265503e-01 1.508589386940002441e-01 2.729652523994445801e-01 1.302677690982818604e-01 -1.751602627336978912e-02 -2.765442728996276855e-01 -5.013397708535194397e-02 1.011535618454217911e-02 1.045252755284309387e-01 3.132153674960136414e-02 4.244893416762351990e-02 3.529959917068481445e-01 -7.817746698856353760e-02 -1.656058579683303833e-01 -1.803216487169265747e-01 2.288005053997039795e-01 1.084728688001632690e-01 -1.776363104581832886e-01 -5.059299618005752563e-02 -2.200746387243270874e-01 -8.303706347942352295e-02 -2.778870165348052979e-01
1.305023133754730225e-01 5.227131396532058716e-02 -3.720788061618804932e-01 -3.470810055732727051e-01 -2.154015153646469116e-01 -2.914527989923954010e-02 3.284040838479995728e-02 -5.800638720393180847e-02 -9.667544066905975342e-02 5.499147623777389526e-02 3.112759208306670189e-03 1.819196194410324097e-01 1.019701361656188965e-01 8.546178229153156281e-03 -4.857517313212156296e-03 -3.811053037643432617e-01 -1.265748403966426849e-02 1.955951750278472900e-01 6.221320852637290955e-02 -2.240276932716369629e-01 -3.264039158821105957e-01 1.638334393501281738e-01 2.048374414443969727e-01 -6.992390751838684082e-02 -2.196656763553619385e-01 -1.167988479137420654e-01 3.857885673642158508e-02 1.565247178077697754e-01 2.574425041675567627e-01 -8.542940765619277954e-02 1.358420550823211670e-01 -1.257440298795700073e-01
-5.655849352478981018e-02 -4.610995203256607056e-02 -3.702554106712341309e-01 -1.978459395468235016e-02 -2.608254738152027130e-02 1.409178972244262695e-01 -2.438741028308868408e-01 1.987042278051376343e-01 -3.409461677074432373e-01 1.258671581745147705e-01 2.533422708511352539e-01 7.530151307582855225e-02 3.969265520572662354e-01 1.596657633781433105e-01 -1.124256551265716553e-01 -4.729083925485610962e-02 1.517080515623092651e-01 1.420413851737976074e-01 1.220578402280807495e-01 3.195616975426673889e-02 2.205663025379180908e-01 -5.667424574494361877e-02 -2.488882839679718018e-01 3.163427487015724182e-02 -9.777905791997909546e-02 -6.734360754489898682e-02 2.475846409797668457e-01 -2.073819562792778015e-02 -1.149423271417617798e-01 -4.235271364450454712e-02 -2.655558586120605469e-01 5.071097239851951599e-02
-2.469964325428009033e-01 4.788274168968200684e-01 -1.237903013825416565e-01 9.586583077907562256e-02 -2.070429027080535889e-01 7.527790218591690063e-02 -2.076118811964988708e-02 -1.013521850109100342e-02 -2.266708463430404663e-01 9.918662160634994507e-02 4.002746045589447021e-01 8.749388903379440308e-02 2.501313984394073486e-01 -3.071771934628486633e-02 1.041419059038162231e-01 -2.281626015901565552e-01 2.701286077499389648e-01 2.001519650220870972e-01 1.752453595399856567e-01 -4.063176736235618591e-02 1.294439844787120819e-02 5.269027873873710632e-02 1.907874830067157745e-02 8.344313502311706543e-02 1.315094381570816040e-01 4.697519540786743164e-02 7.481297105550765991e-02 -1.093296036124229431e-01 -1.142661832273006439e-02 2.615962028503417969e-01 -1.092564687132835388e-01 8.611426502466201782e-02
-7.241649180650711060e-02 -9.580058977007865906e-03 -3.088535964488983154e-01 -2.177840620279312134e-01 -2.853470295667648315e-02 1.675386168062686920e-02 -2.262419760227203369e-01 7.956457883119583130e-02 -3.535525500774383545e-01 8.547925204038619995e-02 3.126709461212158203e-01 1.849395930767059326e-01 3.296390175819396973e-01 8.862210810184478760e-02 4.672956839203834534e-02 -6.025471910834312439e-02 3.694985434412956238e-02 8.913426846265792847e-02 1.385012269020080566e-01 -2.041039764881134033e-01 -2.250503450632095337e-01 -2.027618885040283203e-02 -1.988686621189117432e-01 3.231714367866516113e-01 4.655636474490165710e-02 1.233855336904525757e-01 1.124614030122756958e-01 -1.994571983814239502e-01 -1.665754318237304688e-01 -1.308350861072540283e-01 -8.031281083822250366e-02 1.424600780010223389e-01
-4.647588357329368591e-03 2.667851746082305908e-01 -2.174616754055023193e-01 -8.036470413208007812e-02 1.136230751872062683e-01 2.673457562923431396e-01 2.288491129875183105e-01 1.016040146350860596e-01 -1.884552985429763794e-01 3.726466000080108643e-02 2.056767642498016357e-01 1.172604858875274658e-01 -2.138369679450988770e-01 1.759022921323776245e-01 -2.449715584516525269e-01 -7.084171473979949951e-02 -1.228915248066186905e-02 2.486016899347305298e-01 -2.471966110169887543e-02 -1.404125541448593140e-01 1.721749156713485718e-01 1.148585826158523560e-01 2.235161513090133667e-01 1.915517449378967285e-01 8.250571042299270630e-02 -9.252983331680297852e-02 1.000201031565666199e-01 -1.508262008428573608e-01 -2.123009599745273590e-02 1.668629348278045654e-01 -4.527221024036407471e-01 -1.344423368573188782e-02
-6.458723545074462891e-02 4.604548215866088867e-01 -1.127430200576782227e-01 -2.530669867992401123e-01 -1.061108037829399109e-01 1.520201712846755981e-01 -1.444569677114486694e-01 9.113848954439163208e-02 1.083510145545005798e-01 1.047716811299324036e-01 3.308076038956642151e-02 -2.808587551116943359e-01 1.277885884046554565e-01 -1.895500905811786652e-02 -1.528541445732116699e-01 1.313074398785829544e-02 9.480256587266921997e-03 -1.180604472756385803e-01 1.190403699874877930e-01 -4.227330982685089111e-01 1.312793195247650146e-01 2.992269396781921387e-01 1.350237280130386353e-01 1.806768402457237244e-02 1.237010583281517029e-01 -6.854475941509008408e-03 3.093254566192626953e-01 -6.769191939383745193e-03 -9.520028531551361084e-02 -6.946275383234024048e-02 -1.325510740280151367e-01 -1.607086658477783203e-01
-5.256164446473121643e-02 -2.826225385069847107e-02 -4.676824510097503662e-01 -1.639225780963897705e-01 6.477250158786773682e-02 2.697500288486480713e-01 -8.539488911628723145e-02 -1.018071249127388000e-01 2.561100199818611145e-02 8.911380916833877563e-02 1.299370080232620239e-01 1.096260547637939453e-01 1.269669085741043091e-01 2.814308702945709229e-01 -2.255950309336185455e-02 -8.403646945953369141e-02 1.015765517950057983e-01 2.267361283302307129e-01 1.569085121154785156e-01 -2.933318018913269043e-01 -5.759705230593681335e-02 -8.218921720981597900e-02 1.490866243839263916e-01 -1.969345211982727051e-01 -4.533261358737945557e-01 1.415244787931442261e-01 7.531170547008514404e-02 1.648367047309875488e-01 -1.258802786469459534e-02 9.928201325237751007e-03 -7.407306134700775146e-02 -9.075046330690383911e-02
-2.039283961057662964e-01 4.263073951005935669e-02 -3.607713580131530762e-01 8.547033369541168213e-02 2.300399169325828552e-02 9.095709025859832764e-02 2.517920546233654022e-02 1.394581943750381470e-01 -2.689908072352409363e-02 -7.887531816959381104e-02 -4.092263430356979370e-02 3.555552288889884949e-02 1.783241331577301025e-01 -6.292778998613357544e-02 3.647278621792793274e-02 -8.231122791767120361e-02 2.042786628007888794e-01 1.653431802988052368e-01 2.530625164508819580e-01 -1.827244833111763000e-02 -1.228688508272171021e-01 2.310946136713027954e-01 -1.578352749347686768e-01 2.422733753919601440e-01 -2.615583240985870361e-01 2.406053543090820312e-01 3.842873498797416687e-02 -4.335641860961914062e-02 -4.167713820934295654e-01 -1.278177648782730103e-01 -3.575074374675750732e-01 5.866201594471931458e-02
-2.444377839565277100e-01 2.460024654865264893e-01 -2.787585370242595673e-02 -6.896801292896270752e-02 -9.344415366649627686e-02 2.278011739253997803e-01 -5.571433529257774353e-02 -7.343018800020217896e-02 -6.095323711633682251e-02 1.566860228776931763e-01 1.201400533318519592e-01 -1.134150475263595581e-01 9.278441220521926880e-02 3.496949076652526855e-01 -2.600950598716735840e-01 -2.009384483098983765e-01 -1.092776954174041748e-01 1.858228892087936401e-01 3.351089060306549072e-01 -3.239493966102600098e-01 -2.351773083209991455e-01 -4.237043857574462891e-02 4.314257949590682983e-02 1.378420293331146240e-01 -1.318812966346740723e-01 -2.360699623823165894e-01 -1.709619164466857910e-02 -1.185252740979194641e-01 3.239036304876208305e-03 2.670769691467285156e-01 -1.005463823676109314e-01 1.973609207198023796e-03
-2.026684023439884186e-02 1.300361156463623047e-01 -2.613452970981597900e-01 -1.164698824286460876e-01 -1.357347518205642700e-01 2.550599724054336548e-02 -1.661544889211654663e-01 2.651666700839996338e-01 -2.617262005805969238e-01 1.706754565238952637e-01 1.936848908662796021e-01 6.512202322483062744e-02 1.825996637344360352e-01 5.902945250272750854e-02 1.315051410347223282e-02 -9.441453218460083008e-02 -2.677118480205535889e-01 1.390537917613983154e-01 2.370152324438095093e-01 5.818288400769233704e-02 -6.420377641916275024e-02 7.774316519498825073e-02 -7.659850642085075378e-03 -1.464510113000869751e-01 -1.476755738258361816e-01 3.828437998890876770e-02 2.807523906230926514e-01 -1.659787446260452271e-01 -1.385045647621154785e-01 1.320746690034866333e-01 -4.848142564296722412e-01 -1.223199069499969482e-01
-1.070318296551704407e-01 4.546598196029663086e-01 -1.729539185762405396e-01 -2.619114816188812256e-01 -2.346973419189453125e-01 3.203391432762145996e-01 -2.946610748767852783e-01 -2.523847110569477081e-02 9.242704138159751892e-03 7.181730587035417557e-03 1.505016386508941650e-01 -6.666892766952514648e-02 2.396030724048614502e-01 1.055895686149597168e-01 1.712019927799701691e-02 6.883479189127683640e-03 3.813084214925765991e-02 1.120398789644241333e-01 -3.597228601574897766e-02 -1.069946587085723877e-01 2.230428159236907959e-01 2.553324699401855469e-01 1.244884729385375977e-02 1.964477151632308960e-01 -1.931238770484924316e-01 1.079260092228651047e-02 2.504215240478515625e-01 -3.371017798781394958e-02 4.928318783640861511e-02 -2.045372575521469116e-01 1.073488146066665649e-01 -6.735923886299133301e-02
1.691123992204666138e-01 1.586364209651947021e-01 -5.177805423736572266e-01 -3.258384466171264648e-01 -7.300534844398498535e-02 -1.419958472251892090e-01 1.244728714227676392e-01 -1.382832378149032593e-01 -9.422297775745391846e-02 -1.260657012462615967e-01 -8.931043744087219238e-02 6.987759470939636230e-02 5.044700577855110168e-02 2.197977453470230103e-01 -2.141616307199001312e-02 -1.546686142683029175e-01 -8.391614258289337158e-02 3.833395242691040039e-01 1.196760013699531555e-01 3.646044060587882996e-02 -1.446435749530792236e-01 9.701135754585266113e-02 1.742919161915779114e-02 2.177138626575469971e-01 1.307999193668365479e-01 -4.070533812046051025e-02 2.105461317114531994e-04 1.385936737060546875e-01 6.713615357875823975e-02 -2.006857246160507202e-01 -1.044144630432128906e-01 -2.401167452335357666e-01
-6.817542016506195068e-02 2.264518588781356812e-01 -2.232319675385951996e-02 -2.608156800270080566e-01 1.639158651232719421e-02 2.482522279024124146e-01 -3.934905230998992920e-01 -5.175557732582092285e-02 5.571585148572921753e-03 -8.975881338119506836e-02 1.701996773481369019e-01 1.470500528812408447e-01 2.606325149536132812e-01 -4.783929325640201569e-03 -2.575763761997222900e-01 3.325298130512237549e-01 1.150028780102729797e-01 1.912040412425994873e-01 1.339706778526306152e-01 -8.404241502285003662e-02 -8.392313122749328613e-02 2.593526244163513184e-01 2.031309157609939575e-02 -3.450657427310943604e-02 1.203854233026504517e-01 8.423589915037155151e-02 1.391631811857223511e-01 -1.293345391750335693e-01 1.249209493398666382e-01 -1.650027930736541748e-02 -3.516339659690856934e-01 -6.835152208805084229e-02
-4.283238574862480164e-02 -1.376027520745992661e-02 -1.149854585528373718e-01 -4.119981452822685242e-02 -6.421542912721633911e-02 1.797826290130615234e-01 -2.460161447525024414e-01 2.950507029891014099e-02 -7.636803388595581055e-02 -2.630166709423065186e-02 1.200022399425506592e-01 3.344433009624481201e-01 3.343441486358642578e-01 1.923965960741043091e-01 -8.371581137180328369e-02 -3.777764737606048584e-02 -2.835368923842906952e-02 2.292596250772476196e-01 1.521933525800704956e-01 -2.180816531181335449e-01 -4.598331823945045471e-02 2.121158093214035034e-01 2.832888066768646240e-01 -8.904183050617575645e-04 -1.121214479207992554e-01 -1.017668768763542175e-01 2.628536522388458252e-01 -5.166681366972625256e-04 -2.062993496656417847e-01 3.529109060764312744e-01 -2.022098898887634277e-01 -2.091433256864547729e-01
2.702236920595169067e-02 7.986710220575332642e-02 -1.377179175615310669e-01 -1.159863173961639404e-01 7.976077497005462646e-02 2.292609512805938721e-01 -1.562872529029846191e-01 1.652055382728576660e-01 8.436137437820434570e-02 -3.764173761010169983e-02 2.031277269124984741e-01 -7.331300526857376099e-02 4.658873975276947021e-01 -2.542679943144321442e-02 -3.557309135794639587e-02 1.312394440174102783e-01 -2.623315453529357910e-01 1.504380702972412109e-01 1.496960222721099854e-01 -4.287402927875518799e-01 -1.346501708030700684e-01 9.519065171480178833e-02 2.401369214057922363e-01 2.131801098585128784e-02 -1.802565306425094604e-01 -4.227934405207633972e-02 1.143010631203651428e-01 -5.025050416588783264e-02 -1.065683215856552124e-01 2.167626768350601196e-01 -1.040987223386764526e-01 -2.375646084547042847e-01
6.610446423292160034e-02 3.850778341293334961e-01 -2.455594986677169800e-01 -1.073099300265312195e-01 -4.234743770211935043e-03 -2.167316526174545288e-01 -3.142899274826049805e-01 -6.562015414237976074e-02 -4.875174164772033691e-02 2.121559903025627136e-02 3.002398610115051270e-01 1.362137794494628906e-01 8.246315270662307739e-02 -5.001308768987655640e-02 -1.156001631170511246e-02 -1.042937301099300385e-02 -1.334590017795562744e-01 -6.893432140350341797e-02 3.322064876556396484e-01 -1.831903755664825439e-01 -2.430802443996071815e-03 2.458287775516510010e-01 1.699426472187042236e-01 7.017599046230316162e-02 -1.564795374870300293e-01 -2.187900990247726440e-01 8.855164796113967896e-02 -1.663498878479003906e-01 1.743223965167999268e-01 -1.900231540203094482e-01 -1.096732839941978455e-01 -2.393048703670501709e-01
-5.202667042613029480e-02 2.812509536743164062e-01 -2.578445374965667725e-01 -1.832877695560455322e-01 -1.574583649635314941e-01 4.444092512130737305e-02 -7.456502318382263184e-02 3.423176333308219910e-02 9.457202255725860596e-02 -9.173821657896041870e-02 -1.334203183650970459e-01 -1.458042860031127930e-01 1.654126793146133423e-01 1.681520938873291016e-01 -1.616431027650833130e-02 5.408344790339469910e-02 -8.936636894941329956e-02 2.451123297214508057e-01 1.167462021112442017e-02 -3.323603570461273193e-01 2.343540452420711517e-02 -3.017706982791423798e-02 -2.450485527515411377e-02 -4.017387032508850098e-01 -2.364001236855983734e-02 -2.366417050361633301e-01 8.446136116981506348e-02 -3.300172388553619385e-01 -1.526494175195693970e-01 1.060612499713897705e-02 -2.867930233478546143e-01 -2.213191986083984375e-01
6.734085828065872192e-02 9.295740723609924316e-02 -4.004780948162078857e-01 -2.024838477373123169e-01 -5.849553644657135010e-02 -1.100333128124475479e-02 1.596058309078216553e-01 2.723281085491180420e-02 2.788433805108070374e-02 6.969396024942398071e-02 7.834038883447647095e-02 1.274435371160507202e-01 3.152430951595306396e-01 -1.042902395129203796e-01 4.855419322848320007e-02 -6.886935979127883911e-02 3.220510184764862061e-01 2.782962620258331299e-01 -1.032191440463066101e-01 9.457059949636459351e-02 -1.691207885742187500e-01 3.096286058425903320e-01 -1.400556117296218872e-01 9.867467731237411499e-02 -9.992656856775283813e-02 -1.181488111615180969e-01 -8.685772866010665894e-02 -2.503429055213928223e-01 -2.056552916765213013e-01 -1.145522966980934143e-01 -3.137505352497100830e-01 8.781111985445022583e-02
-2.780764363706111908e-02 1.722074002027511597e-01 -2.889609038829803467e-01 -3.231943547725677490e-01 -9.373376518487930298e-02 -2.847704477608203888e-02 -4.737373813986778259e-02 1.412501633167266846e-01 -2.447677850723266602e-01 -7.897138595581054688e-02 8.431429415941238403e-02 1.495392806828022003e-02 2.369531840085983276e-01 3.842911422252655029e-01 -2.337337583303451538e-01 -3.069365955889225006e-02 1.958418488502502441e-01 1.022284179925918579e-01 3.258274793624877930e-01 -1.185587123036384583e-01 1.488938927650451660e-01 1.839437335729598999e-02 1.147708222270011902e-01 -7.589336950331926346e-03 1.404142826795578003e-01 -3.166421055793762207e-01 9.808124043047428131e-03 -7.810940593481063843e-02 1.174949258565902710e-01 -2.370999604463577271e-01 -1.893383450806140900e-02 1.250102370977401733e-01
1.646677702665328979e-01 3.784247338771820068e-01 -2.341025620698928833e-01 -4.894288256764411926e-02 -1.512614339590072632e-01 1.363887041807174683e-01 -7.887292653322219849e-02 1.280377358198165894e-01 1.227111071348190308e-01 -1.584988683462142944e-01 -6.850861757993698120e-02 -1.182279665954411030e-03 1.418493539094924927e-01 -6.010821089148521423e-02 -1.353398412466049194e-01 -3.395721316337585449e-01 9.463749825954437256e-02 2.199866026639938354e-01 -1.074885949492454529e-01 -2.944310605525970459e-01 1.230757385492324829e-01 5.592953786253929138e-02 3.144815936684608459e-02 -3.116935193538665771e-01 1.145186275243759155e-01 -2.072062641382217407e-01 3.965974971652030945e-02 -2.285405993461608887e-01 -3.092833757400512695e-01 -1.365404482930898666e-02 -1.505754142999649048e-01 -7.595039159059524536e-02
-4.259201139211654663e-02 5.503328889608383179e-02 -1.091013625264167786e-01 -3.635433912277221680e-01 -9.978334419429302216e-03 -5.023672804236412048e-02 -1.666275262832641602e-01 -1.609961986541748047e-01 -5.617251992225646973e-02 1.130762621760368347e-01 2.835607714951038361e-02 -6.216491758823394775e-02 6.496553122997283936e-02 3.201857805252075195e-01 -2.130938023328781128e-01 -3.088817000389099121e-01 -6.230310723185539246e-02 3.141564428806304932e-01 -1.291989982128143311e-01 -8.892090618610382080e-02 -1.736500114202499390e-02 2.090134322643280029e-01 -7.347870152443647385e-03 2.111355513334274292e-01 -3.992193043231964111e-01 -1.803219020366668701e-01 2.084673568606376648e-02 -1.702542901039123535e-01 -2.270179092884063721e-01 1.581180654466152191e-02 -1.230928897857666016e-01 -1.502277553081512451e-01
1.081139668822288513e-01 9.757393598556518555e-02 -4.233202934265136719e-01 -3.217142224311828613e-01 -1.059395223855972290e-01 -1.057201530784368515e-02 -1.192483529448509216e-01 -4.248746484518051147e-02 2.658753283321857452e-02 -2.442408055067062378e-01 1.204707846045494080e-01 6.716531515121459961e-02 3.268768489360809326e-01 -1.996223777532577515e-01 1.633901894092559814e-02 1.180153489112854004e-01 3.699412196874618530e-02 1.082166433334350586e-01 2.834888994693756104e-01 -2.232864052057266235e-01 -2.042418122291564941e-01 1.180775761604309082e-01 5.363311618566513062e-03 -3.355575958266854286e-03 -2.496118545532226562e-01 1.687008515000343323e-02 -6.194824725389480591e-02 3.314198553562164307e-01 -1.462011337280273438e-01 -1.276764720678329468e-01 -1.159972026944160461e-01 -4.533822834491729736e-02
-1.821804046630859375e-01 1.706558167934417725e-01 -2.262398451566696167e-01 1.539742052555084229e-01 -2.044621556997299194e-01 -6.280157715082168579e-02 -1.023466140031814575e-01 -4.400991648435592651e-02 -7.115952670574188232e-03 -9.291631728410720825e-02 2.039766609668731689e-01 2.904995977878570557e-01 -8.421345800161361694e-02 9.514956921339035034e-02 4.130842164158821106e-02 -3.546679317951202393e-01 1.173735633492469788e-01 3.440741896629333496e-01 3.235811889171600342e-01 -1.048660501837730408e-01 1.457416415214538574e-01 -2.651259861886501312e-02 4.947544261813163757e-02 2.182947695255279541e-01 -1.883861571550369263e-01 5.699480324983596802e-02 -2.157341130077838898e-02 -2.170151472091674805e-01 2.339814044535160065e-02 1.924481242895126343e-01 -2.866818010807037354e-01 -1.827805116772651672e-02
-2.331175804138183594e-01 1.066043749451637268e-01 -3.952734768390655518e-01 -8.263959735631942749e-02 -1.562424600124359131e-01 1.454063802957534790e-01 2.339994460344314575e-01 1.002776101231575012e-01 -1.235439702868461609e-01 -1.332483999431133270e-02 8.896875381469726562e-02 2.557071149349212646e-01 3.662477731704711914e-01 2.322499752044677734e-01 -1.147867068648338318e-01 -2.490424513816833496e-01 2.167750447988510132e-01 1.649962216615676880e-01 2.051036208868026733e-01 7.012479007244110107e-02 -6.878156214952468872e-02 -8.385800756514072418e-03 3.805820643901824951e-02 -1.327645182609558105e-01 -8.390971273183822632e-02 9.751985780894756317e-03 -1.095066815614700317e-01 -5.893649160861968994e-02 2.315773367881774902e-01 -9.947275742888450623e-03 -2.521820962429046631e-01 1.543927192687988281e-01
-2.500373423099517822e-01 -3.675682097673416138e-02 -2.121661901473999023e-01 -1.471722871065139771e-01 -2.659955620765686035e-01 6.750176101922988892e-02 -1.533674541860818863e-03 1.299787610769271851e-01 -1.328837275505065918e-01 1.186777576804161072e-01 9.081654250621795654e-02 -2.496294975280761719e-01 4.867514595389366150e-02 -1.795097887516021729e-01 3.227231279015541077e-02 -3.387379944324493408e-01 5.438701808452606201e-02 3.241556584835052490e-01 1.826730519533157349e-01 -1.600966006517410278e-01 -2.133775204420089722e-01 2.296913117170333862e-01 -3.525458648800849915e-02 -5.301664583384990692e-03 -2.431378960609436035e-01 -1.859389059245586395e-02 9.733044356107711792e-02 -2.158387899398803711e-01 -5.488898605108261108e-04 -3.125256672501564026e-02 -3.659907877445220947e-01 -8.674228936433792114e-02
5.792278423905372620e-02 1.317870765924453735e-01 -2.166764587163925171e-01 -1.621483415365219116e-01 -1.005060523748397827e-01 -6.907645612955093384e-02 -1.985503435134887695e-01 1.414108872413635254e-01 -3.095560073852539062e-01 1.541988998651504517e-01 2.263742387294769287e-01 -2.467663725838065147e-03 2.851991653442382812e-01 3.143255785107612610e-02 1.439632773399353027e-01 3.545046970248222351e-02 1.434401422739028931e-01 1.526542007923126221e-01 2.353229224681854248e-01 -2.346002459526062012e-01 3.229776024818420410e-02 1.054337993264198303e-01 -1.673443615436553955e-01 2.359216511249542236e-01 2.737286090850830078e-01 9.609265625476837158e-02 2.694430649280548096e-01 1.587891578674316406e-02 -3.152160942554473877e-01 -2.007358074188232422e-01 -9.543696045875549316e-02 -2.625912800431251526e-02
4.213520139455795288e-02 3.561046421527862549e-01 -2.993088066577911377e-01 1.049088686704635620e-02 -1.676056385040283203e-01 -9.256613254547119141e-02 -1.423930078744888306e-01 -2.117700278759002686e-01 6.037052348256111145e-02 3.278758749365806580e-02 1.184627190232276917e-01 -1.203458756208419800e-01 1.001032590866088867e-01 1.108839586377143860e-01 -6.874915212392807007e-02 -2.307473719120025635e-01 -5.386987701058387756e-03 1.558878570795059204e-01 1.753775924444198608e-01 -2.908927798271179199e-01 -1.242797821760177612e-01 3.497492671012878418e-01 -1.244824007153511047e-02 3.691757842898368835e-02 -2.380582988262176514e-01 -3.183233439922332764e-01 1.220426149666309357e-02 -2.247375994920730591e-02 -1.611829996109008789e-01 1.742488741874694824e-01 1.789871752262115479e-01 -2.009594887495040894e-01
4.138129949569702148e-02 3.192661702632904053e-01 -2.001400440931320190e-01 -2.578332722187042236e-01 -5.271412432193756104e-02 2.552360594272613525e-01 -4.723179340362548828e-02 7.868980616331100464e-02 -5.019285529851913452e-02 1.207784041762351990e-01 9.547708928585052490e-02 -4.417603462934494019e-02 2.380029112100601196e-02 -4.146954417228698730e-02 -1.758330017328262329e-01 5.268744751811027527e-02 1.599049866199493408e-01 4.213654436171054840e-03 1.037810891866683960e-01 -5.038216710090637207e-01 -3.138704970479011536e-02 -6.853326410055160522e-02 9.888011030852794647e-03 -1.625204384326934814e-01 -4.102228879928588867e-01 -5.532034486532211304e-02 5.856158211827278137e-02 3.248751908540725708e-02 -9.190693497657775879e-02 1.159955039620399475e-01 -1.697590649127960205e-01 -3.168394565582275391e-01
7.632372528314590454e-02 6.738331913948059082e-02 -1.780769079923629761e-01 -1.029893681406974792e-01 -1.897757500410079956e-01 -3.195654135197401047e-03 -1.431386023759841919e-01 -9.943707287311553955e-02 1.321741789579391479e-01 -2.454094141721725464e-01 1.712580323219299316e-01 -1.397351920604705811e-01 2.031219750642776489e-01 -2.517006397247314453e-01 -3.213557600975036621e-01 -7.753864675760269165e-02 2.050050795078277588e-01 1.602274030447006226e-01 2.226398140192031860e-01 -2.711594402790069580e-01 -1.503007262945175171e-01 2.638039886951446533e-01 -4.241399466991424561e-02 1.736652106046676636e-01 -1.447036769241094589e-02 -1.771360486745834351e-01 1.559844613075256348e-01 2.217707633972167969e-01 -2.356442362070083618e-01 1.322982087731361389e-02 -9.893382340669631958e-02 -2.343964278697967529e-01
1.777570843696594238e-01 3.079636693000793457e-01 -7.239577174186706543e-02 -2.691263258457183838e-01 1.031908020377159119e-01 1.838432550430297852e-01 -5.625732243061065674e-02 -3.465125802904367447e-03 2.229861766099929810e-01 2.249761819839477539e-01 2.333449423313140869e-01 5.540846660733222961e-02 3.021749556064605713e-01 -4.356254264712333679e-02 9.549705684185028076e-02 -1.007780730724334717e-01 1.675527095794677734e-01 1.850031018257141113e-01 2.087975442409515381e-01 7.751476019620895386e-02 2.056506276130676270e-02 3.666389882564544678e-01 4.954340308904647827e-02 2.473585680127143860e-02 3.111421316862106323e-02 1.621133089065551758e-01 -8.014976978302001953e-02 -1.331063359975814819e-01 -2.568413913249969482e-01 -2.503943741321563721e-01 -2.175028473138809204e-01 -2.730755880475044250e-02
-1.811078339815139771e-01 2.395147830247879028e-01 -4.953455626964569092e-01 8.534219861030578613e-02 -2.317998558282852173e-01 1.286235004663467407e-01 -1.038642898201942444e-01 -1.039942502975463867e-01 2.473520115017890930e-02 5.864590778946876526e-02 2.936552166938781738e-01 2.651100158691406250e-01 9.229815751314163208e-02 1.100801900029182434e-01 2.288756370544433594e-01 -6.365866959095001221e-02 2.217243984341621399e-02 1.699576228857040405e-01 2.110710889101028442e-01 -9.244751185178756714e-03 -3.403542563319206238e-02 2.843143343925476074e-01 -2.180409245193004608e-02 1.234122365713119507e-01 -1.365362852811813354e-01 2.296854406595230103e-01 -4.909778758883476257e-02 1.073714718222618103e-01 -2.120134681463241577e-01 -4.739590361714363098e-02 -1.390393376350402832e-01 -6.391967833042144775e-02
-1.734609603881835938e-01 2.295469045639038086e-01 -2.494279742240905762e-01 -2.224648371338844299e-02 -8.423002809286117554e-02 1.086011826992034912e-01 -1.392318755388259888e-01 1.027348563075065613e-01 -3.299023956060409546e-02 2.692481689155101776e-02 2.365205287933349609e-01 1.277285516262054443e-01 1.797571927309036255e-01 1.813213676214218140e-01 1.485005170106887817e-01 -2.093888223171234131e-01 3.183066472411155701e-02 9.481362253427505493e-02 -6.183754652738571167e-02 -3.448370844125747681e-02 -3.117934986948966980e-02 3.290433883666992188e-01 -1.340221762657165527e-01 4.789196252822875977e-01 -1.609735377132892609e-02 -1.123797371983528137e-01 9.612378478050231934e-02 -1.163484454154968262e-01 -1.162873134016990662e-01 -3.545670509338378906e-01 -2.188743054866790771e-01 7.829674333333969116e-02
3.957078605890274048e-02 3.553722500801086426e-01 -1.622597724199295044e-01 -3.606810048222541809e-02 -7.925710082054138184e-02 1.632494479417800903e-01 1.993960328400135040e-02 -1.120136026293039322e-02 8.277937024831771851e-02 1.376755442470312119e-02 1.978848129510879517e-01 -1.321283876895904541e-01 1.166587248444557190e-01 -9.327452629804611206e-02 -9.892515838146209717e-02 -1.082812324166297913e-01 5.598197132349014282e-02 1.787540465593338013e-01 1.490153372287750244e-01 -3.231168389320373535e-01 2.022953182458877563e-01 2.905245423316955566e-01 -1.414543688297271729e-01 1.383918225765228271e-01 -2.577427923679351807e-01 -4.120211303234100342e-02 2.659779600799083710e-02 2.348378673195838928e-02 -1.776452809572219849e-01 3.637185096740722656e-01 -1.375630646944046021e-01 -3.538850843906402588e-01
-2.607769668102264404e-01 1.870358586311340332e-01 -1.384588629007339478e-01 -4.303225278854370117e-01 6.675801705569028854e-03 -1.200039014220237732e-01 -3.450070973485708237e-03 -1.828823536634445190e-01 1.232021823525428772e-01 2.226602882146835327e-01 2.649588324129581451e-02 1.514423545449972153e-02 -2.524935901165008545e-01 2.865169346332550049e-01 -8.859502524137496948e-02 -1.516551896929740906e-02 -8.509539067745208740e-02 3.473902642726898193e-01 6.518039852380752563e-02 -2.252852618694305420e-01 -1.239818856120109558e-01 6.968972831964492798e-02 -3.231750056147575378e-02 7.627791166305541992e-02 -2.496796846389770508e-01 -2.026768177747726440e-01 6.417535245418548584e-02 -1.263873130083084106e-01 -1.615703701972961426e-01 -4.828742891550064087e-02 -2.358442842960357666e-01 -8.698372542858123779e-02
-1.532138884067535400e-01 2.855840325355529785e-01 -2.439940869808197021e-01 1.910094171762466431e-01 -4.273585975170135498e-02 1.974409520626068115e-01 -6.232246384024620056e-02 -3.508291393518447876e-02 1.418136805295944214e-02 1.019481793045997620e-01 3.428419828414916992e-01 1.422808915376663208e-01 3.082765340805053711e-01 1.056458055973052979e-01 2.050998434424400330e-02 -3.333418965339660645e-01 1.599874794483184814e-01 2.330752015113830566e-01 2.720783054828643799e-01 -3.865000233054161072e-02 4.703191295266151428e-02 1.503494530916213989e-01 3.308244049549102783e-03 1.419066786766052246e-01 2.192351669073104858e-01 -2.311217412352561951e-02 5.631235986948013306e-02 -2.421886622905731201e-01 1.995836645364761353e-01 1.754432767629623413e-01 -5.971112847328186035e-02 4.362954199314117432e-02
3.061083890497684479e-02 2.099422961473464966e-01 -3.114498257637023926e-01 -9.899205714464187622e-02 -1.245495602488517761e-01 -8.544607460498809814e-02 -1.546730250120162964e-01 2.743438184261322021e-01 -2.481041550636291504e-01 5.457436293363571167e-02 2.030044198036193848e-01 2.305985838174819946e-01 3.896478712558746338e-01 9.230282902717590332e-02 -8.785973489284515381e-02 6.671967357397079468e-02 6.856238096952438354e-02 5.439917370676994324e-02 2.723774909973144531e-01 -2.858806848526000977e-01 -3.327761963009834290e-02 -4.089816939085721970e-03 3.441106975078582764e-01 9.128802048508077860e-05 1.003979817032814026e-01 -1.329619735479354858e-01 3.137625008821487427e-02 -1.591887474060058594e-01 -8.675246685743331909e-02 -1.070114895701408386e-01 2.151523344218730927e-02 -1.952180713415145874e-01
-8.314198255538940430e-02 3.731298148632049561e-01 -4.670649468898773193e-01 -1.167062744498252869e-01 1.952331699430942535e-02 -7.412952929735183716e-02 9.144467115402221680e-02 1.482610404491424561e-01 3.267676010727882385e-02 -7.290314882993698120e-02 9.283344447612762451e-02 -8.820936083793640137e-02 2.847253680229187012e-01 6.648705154657363892e-02 1.079013571143150330e-01 -7.606987655162811279e-02 -8.318402618169784546e-02 3.231035172939300537e-02 3.944066818803548813e-03 -7.889955490827560425e-02 -1.112238988280296326e-01 1.562027931213378906e-01 -3.249831497669219971e-01 -1.247782185673713684e-01 1.606661975383758545e-01 2.018568292260169983e-02 3.146997988224029541e-01 -9.519585222005844116e-02 -7.484603673219680786e-02 -5.439326912164688110e-02 -2.494164258241653442e-01 -2.879674136638641357e-01
3.697891905903816223e-02 -6.878099590539932251e-02 3.480699658393859863e-02 -1.350752823054790497e-02 -2.137444168329238892e-01 1.570172160863876343e-01 -3.344052731990814209e-01 8.887178450822830200e-02 -1.248858645558357239e-01 3.936248421669006348e-01 1.040084734559059143e-01 1.832827739417552948e-02 1.080506294965744019e-01 6.455386430025100708e-02 -2.752005159854888916e-01 1.072013657540082932e-02 2.616698145866394043e-01 1.874393373727798462e-01 9.857816249132156372e-02 -3.366724252700805664e-01 -1.403148472309112549e-01 1.924760937690734863e-01 9.248925745487213135e-02 2.431585043668746948e-01 -3.717059269547462463e-02 -2.967160642147064209e-01 2.106428444385528564e-01 8.548352867364883423e-02 -5.138243362307548523e-02 5.575687810778617859e-02 -1.697123795747756958e-01 -4.817738756537437439e-02
-2.345165312290191650e-01 -1.296210885047912598e-01 -2.244688123464584351e-01 -1.197171583771705627e-01 -8.098479360342025757e-02 -1.025340054184198380e-02 -3.462559729814529419e-02 1.837718933820724487e-01 6.381252408027648926e-02 1.477460861206054688e-01 8.464965969324111938e-02 -2.183238714933395386e-01 5.113174393773078918e-02 -2.231085747480392456e-01 -1.677427068352699280e-02 -4.075324833393096924e-01 8.101812750101089478e-02 3.432506024837493896e-01 2.126502990722656250e-01 -1.814059764146804810e-01 -2.915678918361663818e-02 2.133189439773559570e-01 -3.824649844318628311e-03 1.460298988968133926e-02 -2.589303553104400635e-01 -4.047746583819389343e-02 1.180222332477569580e-01 -1.788888275623321533e-01 6.435357034206390381e-03 -8.950533717870712280e-02 -3.591414988040924072e-01 -1.470181345939636230e-01
-9.696605056524276733e-02 4.223756790161132812e-01 -8.838433772325515747e-02 -1.089575663208961487e-01 -1.449777483940124512e-01 1.339781433343887329e-01 -1.017492935061454773e-01 -7.400907576084136963e-02 2.082716822624206543e-01 7.782334089279174805e-02 1.413703113794326782e-01 -6.529948115348815918e-02 2.174098938703536987e-01 1.133990436792373657e-01 -1.926470547914505005e-01 -1.334649622440338135e-01 -1.191611066460609436e-01 2.184728533029556274e-01 9.202393889427185059e-02 -1.536137610673904419e-01 3.407424986362457275e-01 3.110360205173492432e-01 1.006663590669631958e-01 -1.130922511219978333e-02 -2.915016114711761475e-01 -1.756871640682220459e-01 2.209770232439041138e-01 4.499857872724533081e-02 -1.955631002783775330e-02 -1.073773428797721863e-01 1.596680879592895508e-01 -1.666475832462310791e-01
2.675035893917083740e-01 2.835617959499359131e-01 -2.890651524066925049e-01 -2.189061045646667480e-01 1.484023034572601318e-01 -4.295172914862632751e-02 4.672494158148765564e-02 -8.787589520215988159e-02 1.662227511405944824e-01 5.450670421123504639e-02 1.915345042943954468e-01 8.845396339893341064e-02 4.365346729755401611e-01 1.574356108903884888e-01 3.742467239499092102e-02 -2.013708353042602539e-01 9.850154817104339600e-02 1.731977909803390503e-01 2.772090770304203033e-02 9.028141945600509644e-02 3.851788863539695740e-02 2.294862717390060425e-01 -2.641628980636596680e-01 4.580791667103767395e-02 -4.883331432938575745e-02 1.591594517230987549e-01 -1.333849579095840454e-01 4.298573359847068787e-02 -2.207400202751159668e-01 -1.832580566406250000e-01 -1.841051280498504639e-01 1.102972254157066345e-01
-1.131082549691200256e-01 1.841681897640228271e-01 -6.883678585290908813e-02 -3.474044203758239746e-01 -3.400184586644172668e-02 1.231106147170066833e-01 -1.412670612335205078e-01 -6.310697644948959351e-02 -5.472630634903907776e-02 -1.965951919555664062e-01 -4.195849969983100891e-02 -4.612274840474128723e-02 4.262959659099578857e-01 -1.581676155328750610e-01 5.258237570524215698e-02 -9.410912543535232544e-02 -1.023078262805938721e-01 1.806647926568984985e-01 4.195914566516876221e-01 -2.661017775535583496e-01 8.009702712297439575e-02 -9.702991694211959839e-03 4.980704747140407562e-03 -9.537925012409687042e-03 -3.628117144107818604e-01 -6.764172576367855072e-03 -1.178848091512918472e-02 1.554316934198141098e-02 -1.078143119812011719e-01 -2.298781275749206543e-01 -1.370863988995552063e-02 1.743453592061996460e-01
-4.548568394966423512e-04 4.203104078769683838e-01 -4.049024581909179688e-01 -1.757919639348983765e-01 1.192731633782386780e-01 5.900957621634006500e-03 -3.791520372033119202e-02 6.042905524373054504e-02 -3.178995251655578613e-01 1.040870100259780884e-01 2.034354396164417267e-02 -1.686083078384399414e-01 -1.404090374708175659e-01 5.449611227959394455e-03 -2.176871746778488159e-01 -2.868984043598175049e-01 1.713023334741592407e-01 3.107686638832092285e-01 1.522328406572341919e-01 -1.523565798997879028e-01 -5.310869589447975159e-02 -2.698541432619094849e-02 5.900084972381591797e-02 -8.722417056560516357e-03 -1.201057210564613342e-01 -3.864297270774841309e-02 8.862321078777313232e-02 1.953003406524658203e-01 -1.439528614282608032e-01 2.160464823246002197e-01 -9.929788857698440552e-02 -1.928649842739105225e-02
-3.191878199577331543e-01 2.943010032176971436e-01 -3.104084432125091553e-01 1.035541072487831116e-01 -1.844973266124725342e-01 1.854940503835678101e-01 4.141105804592370987e-03 -2.109080925583839417e-02 -1.936564594507217407e-01 -1.684577576816082001e-02 3.973164856433868408e-01 1.602739542722702026e-01 1.003433018922805786e-01 2.295000702142715454e-01 -8.459505438804626465e-02 -1.425539553165435791e-01 9.349472820758819580e-02 2.712109684944152832e-01 2.644728422164916992e-01 -8.358967490494251251e-03 -9.241994470357894897e-02 -8.780727535486221313e-02 -3.445442067459225655e-03 -4.899431020021438599e-02 -1.067356392741203308e-02 1.487705297768115997e-02 -1.610072106122970581e-01 -1.282570809125900269e-01 -5.866977944970130920e-02 2.389453351497650146e-01 -2.083122134208679199e-01 7.970240712165832520e-02
5.060208588838577271e-02 1.822487562894821167e-01 -3.202363848686218262e-01 -3.864892423152923584e-01 -6.415085494518280029e-02 -2.171984873712062836e-02 5.590182915329933167e-02 -6.119257956743240356e-02 -1.851294338703155518e-01 -1.288517564535140991e-01 1.848524808883666992e-01 5.408872850239276886e-03 -4.175049066543579102e-02 -1.958919130265712738e-02 -3.669570684432983398e-01 4.311413038522005081e-03 -9.047415107488632202e-02 3.202843070030212402e-01 -1.120104417204856873e-01 -1.451598703861236572e-01 -2.043787986040115356e-01 1.379854530096054077e-01 7.660993933677673340e-02 -2.191276103258132935e-01 -1.007119938731193542e-01 -2.477646917104721069e-01 7.724367082118988037e-02 -1.824965924024581909e-01 1.178262457251548767e-01 1.733600199222564697e-01 -1.472826600074768066e-01 2.084509432315826416e-01
4.033489525318145752e-02 4.604617878794670105e-02 -4.645533263683319092e-01 -2.009377926588058472e-01 2.073178589344024658e-01 1.549642980098724365e-01 -3.731489554047584534e-02 -1.322811990976333618e-01 5.353710800409317017e-02 -2.197479456663131714e-02 2.759184539318084717e-01 -2.157224565744400024e-01 4.117668420076370239e-02 1.814190745353698730e-01 -1.196780204772949219e-01 -8.009803295135498047e-02 -6.641941517591476440e-02 1.767758131027221680e-01 9.690131992101669312e-02 -2.447758316993713379e-01 1.778902560472488403e-01 3.455024957656860352e-02 1.515571624040603638e-01 -1.022222861647605896e-01 -4.316126704216003418e-01 -8.210269361734390259e-02 8.081664144992828369e-02 -2.014210075139999390e-02 -9.825220331549644470e-04 -1.689281687140464783e-02 -1.172224879264831543e-01 -2.959728538990020752e-01
4.208538681268692017e-02 2.430384010076522827e-01 -3.725319504737854004e-01 1.099418550729751587e-01 2.538872696459293365e-02 6.865721195936203003e-02 -1.076359972357749939e-01 2.916950546205043793e-02 -1.091136559844017029e-01 -2.105362713336944580e-03 1.419530436396598816e-02 -2.383497953414916992e-01 2.049715667963027954e-01 -1.190512329339981079e-01 -1.788215935230255127e-01 -1.878023296594619751e-01 1.600996702909469604e-01 5.362681113183498383e-03 3.349413573741912842e-01 -5.128233432769775391e-01 -1.376246213912963867e-01 9.874454140663146973e-02 -5.348087474703788757e-02 1.128741726279258728e-01 3.160177916288375854e-02 -1.532220691442489624e-01 1.501308083534240723e-01 -1.461976915597915649e-01 1.730728447437286377e-01 -9.993621706962585449e-02 9.279198944568634033e-02 1.267952024936676025e-01
1.316468864679336548e-01 2.714140117168426514e-01 -6.271648406982421875e-02 -1.822828948497772217e-01 2.240354716777801514e-01 9.298406541347503662e-02 -1.523531079292297363e-01 1.353170126676559448e-01 9.463813900947570801e-02 2.000414952635765076e-02 1.716996282339096069e-01 -1.134540885686874390e-01 2.310589551925659180e-01 -5.982151627540588379e-02 -3.026793301105499268e-01 4.416168481111526489e-02 1.169302314519882202e-01 3.719819188117980957e-01 -1.046971604228019714e-01 -7.805792987346649170e-02 -2.244015783071517944e-01 9.983960539102554321e-02 1.738415807485580444e-01 1.481746044009923935e-02 -1.428439319133758545e-01 4.209019988775253296e-02 5.078092962503433228e-02 2.798901684582233429e-02 2.296409606933593750e-01 2.733447588980197906e-02 -4.617008864879608154e-01 1.311179101467132568e-01
-1.165364459156990051e-01 2.153159677982330322e-01 -2.341235429048538208e-01 -1.775087565183639526e-01 -1.688587367534637451e-01 9.144563227891921997e-02 -2.521856129169464111e-01 -3.981371223926544189e-02 -2.621211111545562744e-01 2.533961534500122070e-01 3.357155621051788330e-01 2.911874949932098389e-01 2.487983256578445435e-01 3.966700658202171326e-02 4.669891670346260071e-02 6.107090786099433899e-02 1.618314385414123535e-01 1.685064733028411865e-01 -2.700476348400115967e-02 -2.244602590799331665e-01 -1.479061841964721680e-01 6.842985004186630249e-02 -1.874966770410537720e-01 2.841511964797973633e-01 1.183047741651535034e-01 2.185054868459701538e-02 1.475571542978286743e-01 -4.375203326344490051e-02 -2.339035421609878540e-01 -7.257818430662155151e-02 3.298915177583694458e-02 6.709216535091400146e-02
-1.730678081512451172e-01 5.469859018921852112e-02 -8.078463375568389893e-02 -2.699523270130157471e-01 -8.177232742309570312e-02 -6.013656407594680786e-02 -2.856500744819641113e-01 -4.480624198913574219e-02 -2.719812095165252686e-01 2.318816930055618286e-01 3.171256482601165771e-01 2.244018018245697021e-02 1.736034452915191650e-01 3.826167434453964233e-02 1.330226510763168335e-01 5.978209152817726135e-02 9.271749854087829590e-02 3.244270086288452148e-01 1.824563443660736084e-01 -2.946205139160156250e-01 -1.385258734226226807e-01 5.498725175857543945e-02 -1.674021631479263306e-01 2.662156224250793457e-01 3.842937946319580078e-02 1.297730766236782074e-02 -6.424947082996368408e-02 -1.216861531138420105e-01 -2.635397613048553467e-01 -2.567225396633148193e-01 3.139330819249153137e-02 -9.394717402756214142e-03
9.180469065904617310e-02 1.431963145732879639e-01 -3.365052342414855957e-01 -3.538786619901657104e-02 4.657653346657752991e-02 1.923270821571350098e-01 -1.202264521270990372e-02 3.481447696685791016e-02 -1.659187078475952148e-01 1.819445751607418060e-02 -1.021373420953750610e-01 1.015886068344116211e-01 2.062551975250244141e-01 5.962263047695159912e-02 8.537716232240200043e-03 -3.344709277153015137e-01 2.788684703409671783e-02 8.560876548290252686e-02 1.655965000391006470e-01 -7.441131770610809326e-02 -5.856419727206230164e-02 3.582482039928436279e-01 -1.994042098522186279e-01 -2.548080980777740479e-01 -4.888183996081352234e-02 1.752247661352157593e-01 1.053903922438621521e-01 -9.389747679233551025e-02 7.130141556262969971e-02 -1.918518245220184326e-01 -2.515837848186492920e-01 -4.167515337467193604e-01
-9.249880164861679077e-02 2.036999166011810303e-01 -4.030503928661346436e-01 -3.809954822063446045e-01 -5.081345327198505402e-03 -1.779883354902267456e-01 -2.095533907413482666e-01 -1.011996418237686157e-01 -2.806541025638580322e-01 9.998647868633270264e-02 -1.495279520750045776e-01 5.477048829197883606e-02 -9.622762352228164673e-02 -8.901580423116683960e-02 -9.889086335897445679e-02 -1.312389671802520752e-01 1.857132017612457275e-01 4.033893942832946777e-01 2.550775110721588135e-01 -7.923345267772674561e-02 -2.120304852724075317e-02 4.607988893985748291e-02 1.921131014823913574e-01 5.363046750426292419e-02 3.044926747679710388e-02 -9.655550867319107056e-02 1.625113040208816528e-01 1.615785956382751465e-01 -5.278707668185234070e-02 -5.264567211270332336e-02 5.776111036539077759e-02 -1.249032914638519287e-01
-1.703241169452667236e-01 3.209388628602027893e-02 -3.655562400817871094e-01 -2.802890241146087646e-01 -2.236352115869522095e-02 8.418263494968414307e-02 -1.944222152233123779e-01 3.090086281299591064e-01 -1.847675293684005737e-01 1.214667260646820068e-01 5.087523534893989563e-02 2.600081264972686768e-01 2.376370579004287720e-01 -2.097110152244567871e-01 -1.452299356460571289e-01 7.868456095457077026e-02 -2.556991279125213623e-01 2.656213045120239258e-01 1.643112152814865112e-01 -1.431612521409988403e-01 -9.355042711831629276e-04 -3.943871334195137024e-02 7.512389868497848511e-02 2.035651057958602905e-01 -4.146235808730125427e-02 -1.168836578726768494e-01 8.839554339647293091e-02 -1.186399981379508972e-01 -2.960525155067443848e-01 -9.043134748935699463e-03 -6.883371621370315552e-02 -9.093202650547027588e-02
-5.508067831397056580e-02 3.696569800376892090e-01 -3.378643840551376343e-02 -5.598164722323417664e-02 -9.841299802064895630e-02 1.511285603046417236e-01 -1.964351981878280640e-01 -1.969725638628005981e-01 -7.353562861680984497e-02 2.449109032750129700e-02 2.471851408481597900e-01 -3.169271945953369141e-01 3.739658296108245850e-01 -7.730815559625625610e-02 5.864313244819641113e-02 5.323043465614318848e-02 -6.266341358423233032e-02 2.619415819644927979e-01 2.089037746191024780e-01 5.525740236043930054e-02 -2.031122446060180664e-01 2.570337653160095215e-01 -7.232943922281265259e-02 -8.554253727197647095e-02 -1.227215230464935303e-01 2.762250900268554688e-01 2.690150216221809387e-02 1.676693409681320190e-01 -1.824647188186645508e-01 -1.296282261610031128e-01 -1.083308234810829163e-01 7.314344495534896851e-02
-2.182046771049499512e-01 -1.337144523859024048e-01 -2.838267087936401367e-01 -5.890094861388206482e-02 -1.957537680864334106e-01 8.077031373977661133e-02 -5.164929851889610291e-02 5.635072663426399231e-02 5.036281049251556396e-02 2.091645449399948120e-01 6.071162968873977661e-02 -1.260885745286941528e-01 1.023033447563648224e-02 -1.763851195573806763e-01 2.235190570354461670e-02 -2.347596436738967896e-01 1.522412598133087158e-01 5.409049391746520996e-01 1.758728474378585815e-01 -1.295971721410751343e-01 -1.753957420587539673e-01 1.933572441339492798e-01 -9.017125517129898071e-02 -6.178029999136924744e-02 -2.160623073577880859e-01 -2.825760841369628906e-02 1.296307593584060669e-01 -2.242866605520248413e-01 -6.997273885644972324e-04 -1.522662043571472168e-01 -2.052619457244873047e-01 -1.536453366279602051e-01
-5.593935400247573853e-02 -1.202256139367818832e-02 -2.534287273883819580e-01 -2.573624253273010254e-01 2.548628300428390503e-02 -2.020768225193023682e-01 1.318795680999755859e-01 1.498594880104064941e-01 5.008743330836296082e-02 1.551821380853652954e-01 2.078745216131210327e-01 2.572199106216430664e-01 3.911450803279876709e-01 -1.983773708343505859e-01 2.124661952257156372e-02 -4.378978908061981201e-02 1.400222927331924438e-01 3.349633216857910156e-01 -1.380199193954467773e-02 -1.148345246911048889e-01 -9.919313341379165649e-02 3.854845166206359863e-01 -4.285268113017082214e-02 1.634271591901779175e-01 -1.122045293450355530e-01 3.993776068091392517e-02 6.014427542686462402e-02 -2.298833876848220825e-01 -3.990646079182624817e-02 8.598379790782928467e-02 -1.667137145996093750e-01 -1.210560277104377747e-01
1.324420049786567688e-02 2.558892667293548584e-01 -8.821301907300949097e-02 -2.472034990787506104e-01 4.601946100592613220e-02 1.071888431906700134e-01 -1.220424100756645203e-01 8.227647095918655396e-02 -5.368195101618766785e-02 1.891283392906188965e-01 -7.760597858577966690e-03 -2.147049307823181152e-01 1.112809851765632629e-01 -5.300149321556091309e-03 -3.408518731594085693e-01 -1.346786040812730789e-02 5.628782790154218674e-03 9.404898434877395630e-02 2.013031244277954102e-01 -6.151226758956909180e-01 -1.977193802595138550e-01 -8.532694727182388306e-02 -9.747114777565002441e-02 2.536907326430082321e-03 2.067519538104534149e-02 -1.804003268480300903e-01 1.185515150427818298e-01 1.085283085703849792e-01 -1.719242632389068604e-01 1.928663849830627441e-01 -2.361929789185523987e-02 -8.262193202972412109e-02
2.181099653244018555e-01 3.236975967884063721e-01 -3.650099933147430420e-01 -5.612638220191001892e-02 5.906951264478266239e-04 -6.852523982524871826e-02 3.467318415641784668e-02 5.982484668493270874e-02 -1.346343606710433960e-01 2.051061242818832397e-01 9.689133614301681519e-02 2.563988268375396729e-01 1.506206989288330078e-01 2.403352558612823486e-01 9.085646830499172211e-03 -7.981774955987930298e-02 -6.842264533042907715e-02 5.827618390321731567e-02 1.215303391218185425e-01 -1.475324016064405441e-02 4.307797178626060486e-02 1.603682935237884521e-01 -9.576558321714401245e-02 -1.137336269021034241e-01 -1.352840811014175415e-01 8.794725686311721802e-02 1.559394448995590210e-01 -2.776795625686645508e-01 1.187346782535314560e-02 -2.700142562389373779e-01 -4.259726107120513916e-01 -1.576639413833618164e-01
-2.067589312791824341e-01 3.000340759754180908e-01 -2.326099947094917297e-02 -2.300706505775451660e-01 7.110068202018737793e-02 2.768366783857345581e-02 -5.452308058738708496e-02 -2.073613926768302917e-02 -1.076748594641685486e-01 3.645461797714233398e-02 9.365379810333251953e-02 -2.998121678829193115e-01 4.712968692183494568e-02 1.019161120057106018e-01 -3.801923096179962158e-01 1.084794998168945312e-01 2.289345562458038330e-01 3.970754444599151611e-01 -1.181598007678985596e-01 -3.508736491203308105e-01 -1.027583032846450806e-01 -5.096111074090003967e-02 1.203827187418937683e-01 -2.376120686531066895e-01 -9.685488045215606689e-02 4.824772477149963379e-02 7.474417239427566528e-02 -2.421741038560867310e-01 3.542594239115715027e-02 -8.377020061016082764e-02 -8.390954136848449707e-02 -3.886244073510169983e-02
1.123429313302040100e-01 2.377246171236038208e-01 -1.355751901865005493e-01 -2.377213388681411743e-01 5.506124719977378845e-02 -1.627379506826400757e-01 -1.426727324724197388e-01 -1.880653500556945801e-01 2.344012260437011719e-02 5.649650841951370239e-02 -3.081270121037960052e-02 1.410035789012908936e-01 2.461697310209274292e-01 3.101469576358795166e-02 1.743583939969539642e-02 -4.427938759326934814e-01 6.928651034832000732e-02 1.726963073015213013e-01 -1.133305206894874573e-02 -3.840126097202301025e-01 -3.484169393777847290e-02 2.400155961513519287e-01 -1.882440745830535889e-01 1.203670650720596313e-01 -2.804160118103027344e-01 -1.310560107231140137e-01 -1.715151965618133545e-01 -3.620482236146926880e-02 -1.635112464427947998e-01 7.737732678651809692e-02 -1.039705723524093628e-01 1.649107038974761963e-01
4.624804854393005371e-02 -9.044006466865539551e-02 -5.284550189971923828e-01 -1.356707513332366943e-01 9.923481941223144531e-02 3.024076819419860840e-01 -2.816635929048061371e-02 2.808338962495326996e-02 -1.168207451701164246e-01 2.516869641840457916e-02 2.542546093463897705e-01 1.093637868762016296e-01 1.520861387252807617e-01 8.197327703237533569e-02 -1.564355939626693726e-02 -1.122637391090393066e-01 6.952271610498428345e-02 6.696856021881103516e-02 2.791078686714172363e-01 -3.071980476379394531e-01 -1.731842905282974243e-01 -1.066279970109462738e-02 4.196868836879730225e-02 -2.425297349691390991e-01 -3.216365873813629150e-01 -9.999050199985504150e-02 1.800055950880050659e-01 1.326556950807571411e-01 9.889037907123565674e-02 -3.665498271584510803e-02 -1.701217889785766602e-02 -9.169496595859527588e-02
-2.402222454547882080e-01 5.113415792584419250e-02 -2.824365794658660889e-01 -2.210808545351028442e-01 -1.574087738990783691e-01 1.917115300893783569e-01 -2.589033842086791992e-01 -1.724869608879089355e-01 1.120693311095237732e-01 -1.427198648452758789e-01 2.244378328323364258e-01 1.065925955772399902e-01 1.523832380771636963e-01 8.223740011453628540e-02 -3.773568943142890930e-02 -6.483105570077896118e-02 -2.186290323734283447e-01 1.618551090359687805e-02 2.220626771450042725e-01 -2.536927163600921631e-01 1.184686203487217426e-03 4.552724063396453857e-01 3.632283955812454224e-02 1.660133153200149536e-01 7.436539512127637863e-03 -1.729836612939834595e-01 1.837822794914245605e-01 1.016769744455814362e-02 -2.001637220382690430e-01 -1.155442222952842712e-01 -1.084111537784337997e-02 -8.465435355901718140e-02
-1.265330761671066284e-01 1.743308156728744507e-01 -2.252358049154281616e-01 -6.823985837399959564e-03 -2.080996893346309662e-02 1.637579947710037231e-01 -2.923828363418579102e-01 2.576198279857635498e-01 1.670053452253341675e-01 -2.813620492815971375e-02 1.832522898912429810e-01 -1.350093632936477661e-01 2.112643569707870483e-01 1.366785317659378052e-01 -2.775547206401824951e-01 1.356583833694458008e-02 4.628468304872512817e-02 2.846873104572296143e-01 -1.146348044276237488e-01 -1.596556752920150757e-01 -3.076409697532653809e-01 1.545349042862653732e-02 3.174799680709838867e-01 -1.698884554207324982e-02 -3.962465003132820129e-02 -2.681761085987091064e-01 2.443391978740692139e-01 -1.963613741099834442e-02 3.076585009694099426e-02 4.658238217234611511e-02 -2.090360820293426514e-01 6.720719486474990845e-02
6.188806891441345215e-02 2.763097733259201050e-02 -2.911068797111511230e-01 -1.936762332916259766e-01 -2.212269045412540436e-02 1.474433541297912598e-01 -1.001702174544334412e-01 -4.119459912180900574e-02 -2.061254978179931641e-01 -4.921591654419898987e-02 1.747590303421020508e-02 9.633659571409225464e-02 5.280090570449829102e-01 2.004437893629074097e-02 -2.074519246816635132e-01 1.200514435768127441e-01 -4.072973877191543579e-02 1.388830393552780151e-01 1.666588932275772095e-01 -1.882898807525634766e-01 -1.045998869813047349e-04 6.015995889902114868e-02 1.745134443044662476e-01 4.895201325416564941e-02 -3.018200099468231201e-01 2.861431539058685303e-01 3.724789619445800781e-02 1.370397508144378662e-01 -2.231887429952621460e-01 -2.644439339637756348e-01 -1.192920096218585968e-02 1.199168860912322998e-01
-1.524310708045959473e-01 2.683695256710052490e-01 -1.743280887603759766e-01 -6.953576952219009399e-02 -1.888544559478759766e-01 1.780615448951721191e-01 -2.069425135850906372e-01 6.127070263028144836e-02 1.491938382387161255e-01 1.800178587436676025e-01 4.991233348846435547e-02 -1.664909273386001587e-01 1.583361029624938965e-01 3.445654213428497314e-01 9.372667968273162842e-02 5.357645824551582336e-02 -1.567610055208206177e-01 2.143349647521972656e-01 6.520684808492660522e-02 -3.285631537437438965e-01 2.501703500747680664e-01 4.548798203468322754e-01 8.115700632333755493e-02 1.346695818938314915e-03 -1.556461583822965622e-02 -5.292127281427383423e-02 8.287779241800308228e-02 -8.786328136920928955e-03 -6.580764427781105042e-03 -1.579850614070892334e-01 -1.131941527128219604e-01 9.288088977336883545e-02
-2.806727588176727295e-01 3.341767191886901855e-01 -4.277560859918594360e-02 -3.465385735034942627e-02 -4.624797403812408447e-02 -1.788750737905502319e-01 3.333891555666923523e-02 -1.451355516910552979e-01 -4.466383717954158783e-03 1.310341656208038330e-01 2.261293679475784302e-01 -3.669736385345458984e-01 3.142497241497039795e-01 2.311618998646736145e-02 2.771455049514770508e-02 -1.731894910335540771e-01 -2.068901360034942627e-01 1.343839764595031738e-01 1.169100105762481689e-01 -1.876810491085052490e-01 3.250231146812438965e-01 2.626759111881256104e-01 -8.964198827743530273e-02 -1.221844404935836792e-01 -3.739964589476585388e-02 -4.262223839759826660e-02 2.172081023454666138e-01 3.695787116885185242e-02 -2.843312546610832214e-02 -1.471272855997085571e-01 -1.874963790178298950e-01 -2.084960788488388062e-02
4.193238914012908936e-02 3.885475695133209229e-01 -2.261052578687667847e-01 -1.137161105871200562e-01 -1.382536292076110840e-01 3.575954586267471313e-02 1.417792588472366333e-01 -1.122546494007110596e-01 3.864759579300880432e-02 3.380298241972923279e-02 2.911145091056823730e-01 3.094331361353397369e-02 2.594945207238197327e-02 -9.797404706478118896e-02 -2.999580278992652893e-02 -9.764064848423004150e-02 1.242862665094435215e-03 1.830967813730239868e-01 2.827161252498626709e-01 -4.754340648651123047e-01 1.320962756872177124e-01 1.444257795810699463e-01 4.851410165429115295e-03 1.511199120432138443e-02 -1.063098385930061340e-01 -1.014174520969390869e-01 -6.474315305240452290e-04 -1.370314359664916992e-01 -2.359132915735244751e-01 2.874162793159484863e-01 -3.846185654401779175e-02 -2.508292496204376221e-01
8.784802258014678955e-02 4.238105565309524536e-02 -1.460469514131546021e-01 -2.517399787902832031e-01 7.651082426309585571e-02 -1.369769684970378876e-02 2.164354026317596436e-01 -2.219892889261245728e-01 -5.567114055156707764e-02 7.441955804824829102e-02 3.538862569257616997e-03 -1.053743362426757812e-01 1.447359025478363037e-01 -1.543675898574292660e-03 -7.945577055215835571e-02 -3.277025520801544189e-01 1.233983039855957031e-02 2.599928379058837891e-01 6.596882641315460205e-02 -1.071607097983360291e-01 -9.180117398500442505e-03 1.436916291713714600e-01 3.731357157230377197e-01 2.861059010028839111e-01 -3.410242125391960144e-02 -2.849549055099487305e-01 3.700994253158569336e-01 6.574965268373489380e-02 -1.505939662456512451e-01 -1.221633106470108032e-01 -2.165070325136184692e-01 -1.251916587352752686e-01
-3.724436741322278976e-03 1.537147313356399536e-01 -4.439849779009819031e-02 -3.247317075729370117e-01 1.648225486278533936e-01 2.902444601058959961e-01 2.040281593799591064e-01 -9.333614259958267212e-02 -1.382006108760833740e-01 -2.010958269238471985e-02 1.428051888942718506e-01 9.931829571723937988e-02 5.217554569244384766e-01 -9.377336502075195312e-02 -1.901469081640243530e-01 -2.669666111469268799e-01 -1.830304227769374847e-02 2.846355363726615906e-02 2.777679562568664551e-01 4.386972635984420776e-02 1.002174094319343567e-01 9.070084244012832642e-02 4.798343777656555176e-02 -1.395664364099502563e-01 -1.362745314836502075e-01 -1.155700348317623138e-02 1.476994752883911133e-01 2.124913781881332397e-02 -3.815201669931411743e-02 -1.992874741554260254e-01 -2.574812471866607666e-01 1.622737012803554535e-02
6.777722388505935669e-02 8.019625395536422729e-02 -3.538793623447418213e-01 -1.844703108072280884e-01 9.477202594280242920e-02 -1.475497633218765259e-01 -7.224740087985992432e-02 -2.161697000265121460e-01 1.648535132408142090e-01 -3.754873201251029968e-02 1.979867368936538696e-01 -4.354232922196388245e-02 -4.706397652626037598e-02 2.693633735179901123e-01 -2.410511374473571777e-01 -1.167626157402992249e-01 -2.648415602743625641e-02 2.885988354682922363e-01 2.492420971393585205e-01 -2.393730282783508301e-01 1.645644903182983398e-01 -8.358892798423767090e-02 1.184055805206298828e-01 3.830652683973312378e-02 -1.186433285474777222e-01 -2.679965794086456299e-01 1.995929330587387085e-01 -9.773441404104232788e-02 -9.544175118207931519e-02 -1.471814066171646118e-01 -1.946628242731094360e-01 -2.718468010425567627e-01
-9.190917760133743286e-02 2.800164278596639633e-03 -3.314448297023773193e-01 -2.015798687934875488e-01 2.444835379719734192e-02 -7.755133509635925293e-02 -1.872887015342712402e-01 1.132521107792854309e-01 -1.206012815237045288e-01 1.975143849849700928e-01 -4.303457587957382202e-02 -2.271903604269027710e-01 -9.567566961050033569e-02 1.696996241807937622e-01 -1.635482907295227051e-01 -2.634452283382415771e-01 1.416465267539024353e-02 5.111678838729858398e-01 -1.145246848464012146e-01 -4.628994315862655640e-02 -2.851669676601886749e-02 1.023001000285148621e-01 1.439616922289133072e-02 -1.828832365572452545e-02 -3.620628267526626587e-02 -1.434321701526641846e-01 -1.208667084574699402e-01 -1.055298000574111938e-01 -3.716678023338317871e-01 1.469713449478149414e-01 -2.223473191261291504e-01 -5.956807173788547516e-03
-3.662079870700836182e-01 -1.318425983190536499e-01 -2.695645093917846680e-01 -1.482546031475067139e-01 -1.346347630023956299e-01 -5.961956456303596497e-02 -7.740838080644607544e-02 1.887391880154609680e-02 4.129386320710182190e-02 2.055848091840744019e-01 -9.185118973255157471e-02 -2.035670429468154907e-01 2.966894023120403290e-02 -1.008436307311058044e-01 3.535956516861915588e-02 -1.597820967435836792e-01 5.336422473192214966e-02 4.473464190959930420e-01 1.358147412538528442e-01 -2.182020694017410278e-01 -2.910436876118183136e-02 1.924490034580230713e-01 -7.930407673120498657e-02 2.428215369582176208e-02 -1.783187985420227051e-01 -7.852965593338012695e-02 6.580264121294021606e-02 -1.761734485626220703e-01 -1.296998467296361923e-03 -9.787241369485855103e-02 -4.071799814701080322e-01 -1.779439151287078857e-01
1.579754948616027832e-01 4.972602427005767822e-01 -3.151828050613403320e-01 -5.310390610247850418e-03 -3.638264164328575134e-02 1.053326427936553955e-01 -2.432387173175811768e-01 -1.217807829380035400e-01 3.272441402077674866e-02 -2.527545765042304993e-02 1.184054091572761536e-01 2.890491187572479248e-01 4.044043123722076416e-01 1.517608202993869781e-02 -9.104456752538681030e-03 -2.949036359786987305e-01 -1.743492111563682556e-02 -2.107440028339624405e-03 -4.217273369431495667e-02 -3.305399790406227112e-02 1.231049075722694397e-01 1.430326849222183228e-01 1.816863566637039185e-02 -1.019109934568405151e-01 7.870501838624477386e-03 -5.881927907466888428e-02 1.737182885408401489e-01 4.995565861463546753e-02 -7.818622142076492310e-02 -1.971152424812316895e-01 5.184838920831680298e-02 -2.419310957193374634e-01
-3.811915963888168335e-02 2.181589603424072266e-01 -5.384241938591003418e-01 5.328956991434097290e-03 -1.770105361938476562e-01 -7.800868712365627289e-03 1.079227030277252197e-02 -2.323583215475082397e-01 -1.526826322078704834e-01 -1.041352152824401855e-01 2.173864543437957764e-01 1.888125240802764893e-01 -1.348673552274703979e-01 -2.393692359328269958e-02 7.865148037672042847e-02 -2.402497828006744385e-01 1.716494932770729065e-02 3.060692846775054932e-01 1.993734389543533325e-01 -8.741531521081924438e-02 1.168547123670578003e-01 -9.318447858095169067e-02 4.312992841005325317e-02 1.526535004377365112e-01 -2.597628831863403320e-01 -5.880362167954444885e-02 -8.909102529287338257e-02 -8.283267915248870850e-02 1.848633438348770142e-01 -8.980190008878707886e-02 -2.420011758804321289e-01 1.976028457283973694e-02
1.006924360990524292e-01 2.506288886070251465e-01 -3.635250627994537354e-01 -2.179982662200927734e-01 1.049062013626098633e-01 -1.456168889999389648e-01 7.640033215284347534e-02 -2.580496296286582947e-02 -4.606750793755054474e-03 1.822883933782577515e-01 1.715391725301742554e-01 1.365889459848403931e-01 2.037495076656341553e-01 -3.310910984873771667e-02 1.046056747436523438e-01 -6.663431227207183838e-02 1.021849662065505981e-01 4.622573256492614746e-01 1.619554609060287476e-01 -1.396201550960540771e-01 -2.913637645542621613e-02 3.210901021957397461e-01 1.980892717838287354e-01 5.702224373817443848e-02 1.644675284624099731e-01 2.087387740612030029e-01 1.628100723028182983e-01 -7.699617743492126465e-02 -2.651866525411605835e-02 1.736969500780105591e-01 1.374953687191009521e-01 1.460819598287343979e-02
-2.112047374248504639e-02 5.152265727519989014e-02 -3.656166493892669678e-01 -2.052957415580749512e-01 -1.996860839426517487e-02 -5.424496158957481384e-02 1.107251793146133423e-01 1.200185269117355347e-01 -4.932580888271331787e-01 5.010623112320899963e-02 1.334646493196487427e-01 1.026488095521926880e-01 3.118948936462402344e-01 1.282738894224166870e-01 -5.950072035193443298e-02 -7.163084298372268677e-02 -2.687961757183074951e-01 4.788943007588386536e-02 3.283202648162841797e-01 -1.872790306806564331e-01 -7.954812049865722656e-02 1.205704063177108765e-01 5.266255140304565430e-02 1.719514876604080200e-01 -6.265766173601150513e-02 7.334740366786718369e-03 1.083872392773628235e-01 -1.012711748480796814e-01 -1.421712618321180344e-02 -2.518991827964782715e-01 -1.663377135992050171e-01 -8.111039549112319946e-02
1.390340179204940796e-01 5.250028893351554871e-02 -1.586608588695526123e-01 -2.972330451011657715e-01 -5.600831937044858932e-03 9.435370564460754395e-02 2.733814343810081482e-02 -3.066817820072174072e-01 -6.224235892295837402e-02 1.644397377967834473e-01 1.715083122253417969e-01 7.108465582132339478e-02 -1.144916377961635590e-02 1.565614640712738037e-01 -1.184426844120025635e-01 -2.516876719892024994e-02 1.776870898902416229e-02 4.254560768604278564e-01 -1.047328710556030273e-01 -1.426293849945068359e-01 -1.087758392095565796e-01 9.815919399261474609e-02 2.224276587367057800e-02 8.580991625785827637e-02 -2.199615240097045898e-01 -3.432917296886444092e-01 2.930103838443756104e-01 -5.024860054254531860e-02 -2.640655040740966797e-01 -9.496817737817764282e-02 -1.320824623107910156e-01 -2.513882815837860107e-01
1.628435403108596802e-02 2.008308470249176025e-01 -2.660515606403350830e-01 -1.649870574474334717e-01 -2.257370948791503906e-01 1.429429054260253906e-01 -2.037924379110336304e-01 1.139735430479049683e-01 2.508916258811950684e-01 9.302952885627746582e-02 -1.972514837980270386e-01 -1.304438710212707520e-01 1.731161028146743774e-01 9.857434034347534180e-02 -1.809329092502593994e-01 -7.960055768489837646e-02 -6.949158851057291031e-03 2.709004580974578857e-01 -4.574085026979446411e-02 -2.973782718181610107e-01 5.993265286087989807e-02 5.180471763014793396e-02 8.755423873662948608e-02 -3.319590985774993896e-01 5.508527532219886780e-02 -2.183566391468048096e-01 2.992890030145645142e-02 -2.327865660190582275e-01 -1.945746839046478271e-01 -7.761019468307495117e-02 -2.719880044460296631e-01 -1.320735812187194824e-01
-7.867833971977233887e-02 -2.652536332607269287e-02 -4.838647544384002686e-01 -2.748688161373138428e-01 -1.177776604890823364e-01 5.655130743980407715e-02 -1.533879041671752930e-01 2.338029891252517700e-01 -2.898510694503784180e-01 1.136360466480255127e-01 1.510260105133056641e-01 1.893606483936309814e-01 2.149745076894760132e-01 1.589650064706802368e-01 -1.821890473365783691e-01 -9.273451566696166992e-02 -1.150707602500915527e-01 1.739196479320526123e-01 4.383839666843414307e-01 3.427252545952796936e-02 6.196688115596771240e-02 1.188290044665336609e-01 -9.631600230932235718e-02 -4.315712302923202515e-02 2.977411076426506042e-02 1.439455896615982056e-03 2.361690066754817963e-02 -9.377143532037734985e-02 -8.118296414613723755e-02 -5.461665987968444824e-02 -1.825523972511291504e-01 -1.465565059334039688e-02
4.416688904166221619e-02 4.303634166717529297e-02 -4.648634493350982666e-01 -2.851042747497558594e-01 -1.115971729159355164e-01 6.071974337100982666e-02 -3.650595992803573608e-02 2.228280007839202881e-01 -2.867034673690795898e-01 5.934523046016693115e-02 -3.105419501662254333e-02 -7.171498239040374756e-02 -7.022880017757415771e-03 1.621434837579727173e-01 8.123523741960525513e-02 -1.787533760070800781e-01 1.571825891733169556e-01 1.536363661289215088e-01 3.572828769683837891e-01 -2.363038063049316406e-01 -4.690411686897277832e-02 3.688316047191619873e-02 2.097110897302627563e-01 -1.412451714277267456e-01 -1.247737705707550049e-01 -2.274713218212127686e-01 5.665179342031478882e-02 2.590700984001159668e-01 1.037089005112648010e-01 -1.046787127852439880e-01 -1.266642063856124878e-01 1.683018542826175690e-02
1.252836268395185471e-02 3.047179579734802246e-01 -1.393191814422607422e-01 2.734851837158203125e-02 1.216742470860481262e-01 1.258108168840408325e-01 -1.524891406297683716e-01 -1.147824600338935852e-01 -4.647414386272430420e-01 1.411774158477783203e-01 2.001104801893234253e-01 -1.544317752122879028e-01 1.406912133097648621e-02 -8.929575234651565552e-02 -2.849894762039184570e-01 -3.050398230552673340e-01 1.539843231439590454e-01 2.535850405693054199e-01 1.553879976272583008e-01 -1.410693228244781494e-01 -5.679512768983840942e-02 2.585885226726531982e-01 2.182883769273757935e-01 1.314377784729003906e-02 -1.072172895073890686e-01 -1.377498507499694824e-01 1.050068065524101257e-01 6.061791907995939255e-03 -1.530397832393646240e-01 6.999902427196502686e-02 -6.356372684240341187e-02 -1.168263554573059082e-01
-1.837651729583740234e-01 3.123239874839782715e-01 -1.152474582195281982e-01 -1.980039775371551514e-01 2.303025424480438232e-01 -1.688391119241714478e-01 -2.938043475151062012e-01 1.784650087356567383e-01 -2.973928749561309814e-01 5.951414629817008972e-02 1.998169906437397003e-02 -1.565274782478809357e-02 -4.628111422061920166e-02 -2.706421017646789551e-01 -7.567306607961654663e-02 -1.308972388505935669e-01 1.251343041658401489e-01 2.730351984500885010e-01 2.111729085445404053e-01 -5.298381671309471130e-02 -2.590131461620330811e-01 2.660016417503356934e-01 9.184654057025909424e-02 -1.636716574430465698e-01 -1.122485101222991943e-01 -1.479689180850982666e-01 9.498773515224456787e-02 6.255219876766204834e-02 -1.944346427917480469e-01 -1.261181831359863281e-01 4.966969415545463562e-02 -1.063809022307395935e-01
-6.934934854507446289e-02 2.803005576133728027e-01 -1.241930052638053894e-01 2.546336501836776733e-02 -4.454444162547588348e-03 2.145164459943771362e-01 -1.231788992881774902e-01 -1.003573760390281677e-01 -2.996198832988739014e-01 1.415424197912216187e-01 -8.269168436527252197e-03 -2.197216749191284180e-01 8.504128456115722656e-02 2.716229856014251709e-01 -4.919983074069023132e-02 -1.775902360677719116e-01 2.727497834712266922e-03 3.646667599678039551e-01 -1.057039760053157806e-02 -2.708025872707366943e-01 -3.161659091711044312e-02 1.772578656673431396e-01 -1.736822128295898438e-01 -2.517472254112362862e-03 8.282068371772766113e-02 -3.649233877658843994e-01 -1.301358491182327271e-01 -2.671066299080848694e-02 -1.183979660272598267e-01 2.159424275159835815e-01 -2.318613231182098389e-01 1.226095333695411682e-01
-1.423863321542739868e-01 -1.161962449550628662e-01 -3.768673837184906006e-01 -2.143799960613250732e-01 -1.306519806385040283e-01 7.043910026550292969e-02 -1.458946764469146729e-01 7.496622949838638306e-02 -4.367574155330657959e-01 -9.164304286241531372e-02 3.291057348251342773e-01 6.436798721551895142e-02 2.067778706550598145e-01 -8.518375456333160400e-02 -9.602491557598114014e-02 8.998595923185348511e-02 5.378152057528495789e-02 2.221753150224685669e-01 1.549037247896194458e-01 -2.292152941226959229e-01 2.636327408254146576e-02 3.235221374779939651e-03 3.770385682582855225e-02 1.785636097192764282e-01 -3.480161726474761963e-02 -5.707622691988945007e-02 1.398598589003086090e-02 -5.326541513204574585e-02 -3.745946288108825684e-01 1.352195590734481812e-01 -1.693148398771882057e-03 -1.464513093233108521e-01
-1.613589525222778320e-01 -3.394041582942008972e-02 -1.626873910427093506e-01 -1.541486382484436035e-01 -3.324767574667930603e-02 8.629593998193740845e-02 -1.426963806152343750e-01 1.492380537092685699e-02 -4.313031584024429321e-02 -1.164480000734329224e-01 1.344345510005950928e-01 1.320005953311920166e-01 2.729360461235046387e-01 9.313078224658966064e-02 -6.325577199459075928e-02 2.104084566235542297e-02 -2.459363341331481934e-01 1.464900374412536621e-01 1.161024570465087891e-01 -3.210733830928802490e-01 -1.585256308317184448e-01 2.232340723276138306e-01 3.588431775569915771e-01 -5.637439712882041931e-02 -1.698155999183654785e-01 -4.143146798014640808e-02 1.870146393775939941e-01 -2.943271398544311523e-02 -1.060592010617256165e-01 3.358670771121978760e-01 -3.804717957973480225e-01 -1.195217967033386230e-01
1.994941830635070801e-01 1.326347142457962036e-01 -3.378061056137084961e-01 -2.918050885200500488e-01 -1.771016716957092285e-01 5.119182914495468140e-02 3.057153895497322083e-03 2.481490001082420349e-02 -3.368541896343231201e-01 8.969642966985702515e-02 5.411373451352119446e-03 2.032570391893386841e-01 -2.870409563183784485e-02 2.446843869984149933e-02 -1.562024001032114029e-02 -5.800434201955795288e-02 -1.503484509885311127e-02 5.497565269470214844e-01 2.402632534503936768e-01 7.968071103096008301e-02 -1.430599093437194824e-01 9.269455447793006897e-03 -4.723059758543968201e-02 1.011335849761962891e-01 7.583212107419967651e-02 -2.026286274194717407e-01 7.435267418622970581e-02 1.984406262636184692e-01 -9.646093845367431641e-02 -1.820896267890930176e-01 -5.248989164829254150e-02 6.609992682933807373e-02
-4.744190350174903870e-02 -8.689968846738338470e-03 -3.284837603569030762e-01 -9.550715237855911255e-02 8.776804804801940918e-02 4.331515170633792877e-03 -1.051314100623130798e-01 -3.462829440832138062e-02 2.882648818194866180e-02 1.260538846254348755e-01 1.253248155117034912e-01 1.422514915466308594e-01 2.293885052204132080e-01 9.984281659126281738e-02 7.643159478902816772e-02 -1.816414594650268555e-01 3.285855352878570557e-01 3.387627601623535156e-01 -2.332306057214736938e-01 1.328101158142089844e-01 -9.597712010145187378e-02 2.264801412820816040e-01 3.654312714934349060e-02 2.143049389123916626e-01 -1.439030189067125320e-02 -1.229358762502670288e-01 1.345445215702056885e-02 -4.415889829397201538e-02 -2.353067994117736816e-01 -2.392119914293289185e-01 -3.589494824409484863e-01 2.125394493341445923e-01
1.410319209098815918e-01 1.742916256189346313e-01 -3.886862695217132568e-01 -1.484234482049942017e-01 -4.324089363217353821e-02 1.330386996269226074e-01 3.024146519601345062e-02 -7.379175722599029541e-02 -2.549797892570495605e-01 1.043857261538505554e-01 1.275481432676315308e-01 -6.480643153190612793e-02 -1.995165832340717316e-02 2.584353089332580566e-01 -3.793526440858840942e-02 -9.903997182846069336e-02 -6.615004688501358032e-02 3.244231939315795898e-01 2.166683971881866455e-02 -6.910844892263412476e-02 -1.576635092496871948e-01 -2.747586667537689209e-01 3.279829397797584534e-02 4.460413381457328796e-02 -2.262033075094223022e-01 2.180417329072952271e-01 1.630056351423263550e-01 -6.646347045898437500e-02 -3.420446440577507019e-02 -2.666542232036590576e-01 -3.198419511318206787e-01 -2.309194356203079224e-01
1.952754408121109009e-01 1.494821012020111084e-01 -1.411645412445068359e-01 -2.603830993175506592e-01 -4.387843608856201172e-02 1.506696688011288643e-03 -8.950693905353546143e-02 -2.220125198364257812e-01 1.030140593647956848e-01 3.520577773451805115e-02 -6.361975520849227905e-02 9.191391058266162872e-03 2.242489755153656006e-01 3.150135651230812073e-02 -1.211667656898498535e-01 -4.926862418651580811e-01 2.498145028948783875e-02 2.597039341926574707e-01 7.315032929182052612e-02 -2.986963689327239990e-01 -3.821418434381484985e-02 1.295956224203109741e-01 -8.952431380748748779e-02 1.683773398399353027e-01 -3.608720600605010986e-01 -3.098451718688011169e-02 -1.655427962541580200e-01 -1.079027727246284485e-01 -2.425290644168853760e-01 3.145045787096023560e-02 -1.434259116649627686e-01 2.159193623811006546e-03
4.080652724951505661e-03 2.745104432106018066e-01 -1.387343555688858032e-01 -3.537225723266601562e-01 1.485126316547393799e-01 3.122573196887969971e-01 1.226563081145286560e-01 -1.784402295015752316e-03 -1.009212583303451538e-01 5.755526944994926453e-02 3.535582870244979858e-02 4.099286347627639771e-02 -1.341035962104797363e-01 -1.279082447290420532e-01 -2.385813742876052856e-01 -1.053035855293273926e-01 -1.214416399598121643e-01 2.939295768737792969e-01 7.409613579511642456e-02 -3.575720191001892090e-01 7.601585239171981812e-02 1.891578584909439087e-01 -2.973457872867584229e-01 8.297377824783325195e-02 -1.410458385944366455e-01 -2.186371684074401855e-01 1.008316427469253540e-01 -1.351607590913772583e-01 -1.534088701009750366e-01 1.373306214809417725e-01 -3.591625019907951355e-02 -1.253210902214050293e-01
-1.896908879280090332e-01 -7.567758858203887939e-02 -3.548159301280975342e-01 -5.296430364251136780e-02 -2.320803515613079071e-02 1.326939612627029419e-01 7.423922419548034668e-02 7.310524582862854004e-02 -5.468162894248962402e-02 1.748446971178054810e-01 -8.057694137096405029e-02 -1.769957691431045532e-01 4.650009796023368835e-02 -5.721085146069526672e-02 1.702014915645122528e-02 -3.975624740123748779e-01 -1.032339707016944885e-01 4.081223607063293457e-01 1.759776920080184937e-01 -1.274906396865844727e-01 -2.044744789600372314e-02 1.968079358339309692e-01 -9.937334060668945312e-02 2.021492645144462585e-02 -2.021026313304901123e-01 8.126187324523925781e-02 -1.343506155535578728e-03 -2.932988405227661133e-01 -6.085238419473171234e-03 -9.719888865947723389e-02 -3.367642164230346680e-01 -1.875595301389694214e-01
2.421448528766632080e-01 7.276134938001632690e-02 -1.483706533908843994e-01 -3.221343159675598145e-01 -6.391068547964096069e-02 5.300045385956764221e-02 -1.980820000171661377e-01 -1.879702657461166382e-01 1.511004716157913208e-01 1.999272853136062622e-01 3.281370922923088074e-02 -2.680087648332118988e-02 4.028647392988204956e-02 2.050208151340484619e-01 -2.826186418533325195e-01 -3.298391103744506836e-01 1.532464176416397095e-01 2.999229133129119873e-01 1.760401204228401184e-02 -1.835646778345108032e-01 -8.522474020719528198e-02 1.838557124137878418e-01 -5.214000865817070007e-02 1.869020313024520874e-01 -3.190588653087615967e-01 -2.349057644605636597e-01 1.891274005174636841e-02 8.108071237802505493e-02 -1.828543394804000854e-01 -7.446298003196716309e-02 -3.698850423097610474e-02 -3.850393742322921753e-02
3.686521202325820923e-02 2.375606447458267212e-01 -1.696209907531738281e-01 -1.573305279016494751e-01 -6.360975652933120728e-02 7.818019390106201172e-02 -2.330434024333953857e-01 1.678797751665115356e-01 2.527023255825042725e-01 6.159558892250061035e-02 -2.050250470638275146e-01 8.222685009241104126e-02 1.241295337677001953e-01 -1.125101298093795776e-01 -2.994973361492156982e-01 8.061143755912780762e-02 9.882100671529769897e-02 3.849358558654785156e-01 -5.225102975964546204e-02 -3.353418707847595215e-01 -1.131071150302886963e-01 7.556012365967035294e-03 1.180656403303146362e-01 -1.795631200075149536e-01 -1.772994175553321838e-03 -1.511099934577941895e-01 -1.770957410335540771e-01 -2.724819481372833252e-01 -1.527362912893295288e-01 -1.670005768537521362e-01 -1.981655359268188477e-01 -6.500711292028427124e-02
7.392522692680358887e-02 3.803859949111938477e-01 -3.888021707534790039e-01 -4.060605168342590332e-02 1.635616421699523926e-01 1.173757687211036682e-01 5.094935372471809387e-02 -1.937421262264251709e-01 -3.739341497421264648e-01 6.367456167936325073e-02 2.757278271019458771e-02 -2.394817024469375610e-02 -6.302270293235778809e-02 5.077853333204984665e-03 -1.937188953161239624e-01 -2.819076478481292725e-01 7.693120092153549194e-02 3.245754539966583252e-01 7.596930861473083496e-02 -1.894454360008239746e-01 -4.253080114722251892e-02 -1.067985296249389648e-01 -4.282145295292139053e-03 -2.273124409839510918e-03 6.064066663384437561e-02 -1.885248720645904541e-01 8.300010114908218384e-02 2.154775559902191162e-01 -2.506290674209594727e-01 9.312694519758224487e-02 -1.327858716249465942e-01 4.824616014957427979e-02
-2.730752229690551758e-01 -6.712212413549423218e-02 -2.508156895637512207e-01 1.226491411216557026e-03 2.580902576446533203e-01 2.185788750648498535e-01 3.412620723247528076e-02 1.787833571434020996e-01 -1.590141057968139648e-01 2.584401965141296387e-01 -1.836691349744796753e-01 1.019109413027763367e-01 1.810892373323440552e-01 5.212693009525537491e-03 1.684331148862838745e-02 -2.474182844161987305e-01 6.385318934917449951e-02 3.693324029445648193e-01 3.390554711222648621e-02 -7.827104628086090088e-02 -3.759223967790603638e-02 2.018001377582550049e-01 -1.555862724781036377e-01 2.017127908766269684e-02 -2.827283367514610291e-02 8.196820318698883057e-02 3.575998544692993164e-01 -1.294050365686416626e-01 -1.213561072945594788e-01 -5.341077968478202820e-02 -1.910203695297241211e-01 -2.434379458427429199e-01
7.366614043712615967e-02 1.289780884981155396e-01 -2.917360663414001465e-01 -7.419031858444213867e-02 -1.327513605356216431e-01 1.186430826783180237e-01 2.733024656772613525e-01 3.518616557121276855e-01 -1.923030428588390350e-02 1.052321121096611023e-01 9.083909541368484497e-02 2.223862558603286743e-01 2.667348682880401611e-01 2.478273026645183563e-02 5.693413689732551575e-02 -2.167697399854660034e-01 1.642698347568511963e-01 3.596786260604858398e-01 1.003487929701805115e-01 -1.207966729998588562e-01 -1.664385646581649780e-01 4.289112985134124756e-01 1.557438517920672894e-03 -6.809855252504348755e-02 1.153334751725196838e-01 9.967847168445587158e-02 -2.095511555671691895e-02 -2.000558972358703613e-01 2.293076179921627045e-02 -5.187470465898513794e-02 -3.486960753798484802e-02 2.296237647533416748e-02
-4.265350848436355591e-02 2.530100047588348389e-01 -1.004910320043563843e-01 -3.381991386413574219e-01 3.363904654979705811e-01 2.886620461940765381e-01 5.790115520358085632e-02 1.033937856554985046e-01 2.996266186237335205e-01 -5.273601412773132324e-02 1.473549753427505493e-01 -2.028329521417617798e-01 1.884120702743530273e-01 1.063182130455970764e-01 -1.710304766893386841e-01 -2.056902796030044556e-01 6.944982707500457764e-02 2.537541091442108154e-01 1.583784222602844238e-01 -2.084449306130409241e-02 -1.611296236515045166e-01 1.598267853260040283e-01 2.247026115655899048e-01 8.546537905931472778e-02 2.394181340932846069e-01 3.819757327437400818e-02 6.748466193675994873e-02 -5.798088759183883667e-02 -1.411927491426467896e-01 -9.100265800952911377e-02 -1.548342257738113403e-01 -4.965913668274879456e-02
-3.342852890491485596e-01 -9.774661809206008911e-02 -3.387577831745147705e-01 -8.910521119832992554e-02 -9.261263161897659302e-02 -3.917605802416801453e-02 2.477301051840186119e-03 1.379259526729583740e-01 -8.783074468374252319e-02 4.510125517845153809e-02 6.017562001943588257e-02 -1.646350324153900146e-01 9.991718083620071411e-02 3.178294375538825989e-02 9.497492760419845581e-02 -3.090325891971588135e-01 -4.420483857393264771e-02 4.358060061931610107e-01 5.117221549153327942e-02 -9.040812402963638306e-02 -9.563548862934112549e-02 1.412554979324340820e-01 9.151037782430648804e-02 -1.182717010378837585e-01 -3.000963330268859863e-01 9.965186938643455505e-03 -5.652366206049919128e-02 -1.961314082145690918e-01 -7.411009818315505981e-02 -1.361816376447677612e-01 -3.614686429500579834e-01 -1.738392263650894165e-01
-9.560947120189666748e-02 2.289156913757324219e-01 -4.428169131278991699e-01 -2.396179139614105225e-01 4.592045769095420837e-02 -7.529573142528533936e-02 2.916708886623382568e-01 1.354592442512512207e-01 1.021687388420104980e-01 1.055659875273704529e-01 1.219171807169914246e-01 2.114996165037155151e-01 1.092872694134712219e-01 3.370232507586479187e-02 8.579767495393753052e-02 1.248402404598891735e-03 5.299026519060134888e-02 4.012347757816314697e-01 2.302937358617782593e-01 -7.282409071922302246e-02 -1.592984236776828766e-02 3.667220175266265869e-01 2.253728061914443970e-01 -8.243287354707717896e-02 9.034713357686996460e-02 7.430210709571838379e-02 1.620847135782241821e-01 -4.263002797961235046e-02 -6.299369037151336670e-02 9.155044704675674438e-02 7.110143080353736877e-03 -5.914208292961120605e-02
1.048721075057983398e-01 4.260298311710357666e-01 -4.899736344814300537e-01 -3.079718947410583496e-01 3.053791821002960205e-02 -1.121586859226226807e-01 7.177282869815826416e-02 -1.678744852542877197e-01 -2.354368865489959717e-01 8.446540683507919312e-02 1.885373261757194996e-03 1.040605977177619934e-01 5.035520717501640320e-02 2.352604828774929047e-02 2.453174814581871033e-02 -1.265616118907928467e-01 -3.612953051924705505e-02 3.090022504329681396e-01 -5.343722924590110779e-02 -8.302165195345878601e-03 2.184754461050033569e-01 4.750766977667808533e-02 1.858901828527450562e-01 2.465539872646331787e-01 -4.199518263339996338e-02 5.945244058966636658e-02 9.972055256366729736e-02 1.051777414977550507e-02 7.753144204616546631e-02 9.173321723937988281e-02 -2.389504313468933105e-01 2.659479528665542603e-02
6.301159411668777466e-02 2.231652736663818359e-01 -8.258394896984100342e-02 -3.252227902412414551e-01 1.471669506281614304e-02 5.967905744910240173e-02 -8.442852646112442017e-02 -6.965245306491851807e-02 2.898618765175342560e-02 4.325145483016967773e-02 3.598159924149513245e-02 1.356600075960159302e-01 2.013250589370727539e-01 2.119632065296173096e-02 -7.978874444961547852e-02 -5.268002152442932129e-01 9.383489191532135010e-02 1.043759658932685852e-01 6.979313492774963379e-02 -3.628812432289123535e-01 -2.444806694984436035e-02 1.061228662729263306e-01 -5.287274718284606934e-03 6.191539764404296875e-02 -3.900350928306579590e-01 -5.108955502510070801e-02 -1.363485902547836304e-01 -8.668840676546096802e-02 -2.746487557888031006e-01 8.640265464782714844e-02 -1.072537377476692200e-01 1.529231071472167969e-01
-3.984364867210388184e-01 1.472353339195251465e-01 -1.494802832603454590e-01 -1.392769068479537964e-01 7.687675952911376953e-02 2.208203673362731934e-01 -6.759705394506454468e-02 -4.847687669098377228e-03 6.981866806745529175e-02 2.112171500921249390e-01 1.662982404232025146e-01 1.866180449724197388e-01 2.634907960891723633e-01 -2.204908579587936401e-01 1.458826847374439240e-02 -3.311724662780761719e-01 -6.667864322662353516e-02 1.096749976277351379e-01 -9.412831068038940430e-02 -6.125454977154731750e-02 -6.672741472721099854e-02 3.238366544246673584e-01 -2.243304625153541565e-02 1.368367820978164673e-01 9.281440824270248413e-02 -3.967887163162231445e-02 1.100316718220710754e-01 -2.263686507940292358e-01 -1.886359751224517822e-01 -2.007291018962860107e-01 -2.359604239463806152e-01 1.262291967868804932e-01
1.929807104170322418e-02 2.147538512945175171e-01 -1.296397149562835693e-01 -2.658829987049102783e-01 -1.670128256082534790e-01 1.138563230633735657e-01 -1.233204975724220276e-01 -8.617783896625041962e-03 1.573313260450959206e-03 -1.375233381986618042e-01 2.250139713287353516e-01 -1.974480599164962769e-01 1.025078147649765015e-01 -2.421885728836059570e-01 -2.232738286256790161e-01 4.755815863609313965e-02 -8.626496046781539917e-02 2.115983366966247559e-01 -4.010047763586044312e-02 -3.500065207481384277e-01 1.533559262752532959e-01 1.759903728961944580e-01 -1.292296200990676880e-01 4.293309152126312256e-02 -9.555317461490631104e-02 -2.995759248733520508e-01 -5.357136577367782593e-02 -3.837433829903602600e-02 -3.240455985069274902e-01 1.676794737577438354e-01 -2.540660798549652100e-01 -1.726516336202621460e-01
-1.234519481658935547e-02 3.118854463100433350e-01 -8.037584275007247925e-02 -1.890996694564819336e-01 -4.988306388258934021e-02 2.140835374593734741e-01 1.169138997793197632e-01 -5.122431367635726929e-02 -1.370189040899276733e-01 1.985603868961334229e-01 9.636606276035308838e-02 1.671402454376220703e-01 -1.440236996859312057e-02 -1.802753657102584839e-02 -2.606494128704071045e-01 -1.595982760190963745e-01 -1.710045486688613892e-01 4.460058212280273438e-01 3.811407601460814476e-03 -2.989256680011749268e-01 4.544881638139486313e-03 -1.337578296661376953e-01 -3.483418226242065430e-01 4.397941753268241882e-03 -1.920116692781448364e-01 -1.435117870569229126e-01 1.265568193048238754e-03 -3.876247256994247437e-02 1.036621108651161194e-01 1.643956154584884644e-01 -3.535527363419532776e-02 -2.271131426095962524e-01
-5.103561282157897949e-02 3.586751520633697510e-01 -2.919966578483581543e-01 -1.600501388311386108e-01 -1.321196556091308594e-01 1.905093193054199219e-01 -2.150658965110778809e-01 -2.095956951379776001e-01 6.181468814611434937e-02 -2.071426510810852051e-01 1.831847578287124634e-01 2.477891184389591217e-02 2.921703755855560303e-01 1.377583947032690048e-02 6.354825943708419800e-02 -3.243213146924972534e-02 2.483545243740081787e-02 7.358807325363159180e-02 8.062840998172760010e-02 -1.092716380953788757e-01 1.672337353229522705e-01 2.311176359653472900e-01 1.860133856534957886e-01 1.443847268819808960e-01 -2.435900717973709106e-01 8.302558958530426025e-02 2.990692853927612305e-01 -6.160798668861389160e-02 -2.285991422832012177e-02 -2.475537061691284180e-01 7.851713895797729492e-02 -2.316281795501708984e-01
4.934632405638694763e-02 3.468094766139984131e-01 -3.482959046959877014e-02 -1.553671061992645264e-01 -3.177072703838348389e-01 1.213887855410575867e-01 -1.084917262196540833e-01 -9.973561018705368042e-02 6.785582285374403000e-03 -6.339294463396072388e-02 9.617417119443416595e-03 4.619975388050079346e-02 3.317619562149047852e-01 1.330591291189193726e-01 -3.509490936994552612e-02 -2.597250342369079590e-01 6.950259208679199219e-02 1.750812530517578125e-01 -2.773022949695587158e-01 -2.298287302255630493e-01 -1.844238638877868652e-01 1.564137041568756104e-01 -1.555790454149246216e-01 -1.009288132190704346e-01 2.147115767002105713e-01 1.787805110216140747e-01 3.046522140502929688e-01 -6.751561164855957031e-02 -1.986309885978698730e-01 2.296403236687183380e-02 -1.491287499666213989e-01 -1.267576068639755249e-01
4.631998762488365173e-02 9.571713209152221680e-02 -4.208643436431884766e-01 -2.893293797969818115e-01 -8.750312030315399170e-03 -1.111230775713920593e-01 -5.126070231199264526e-02 8.176185935735702515e-02 -3.022392988204956055e-01 -9.190366603434085846e-03 4.903071001172065735e-02 3.206968307495117188e-01 3.959943950176239014e-01 8.245263248682022095e-02 -1.213662475347518921e-01 1.274575591087341309e-01 -5.181089509278535843e-03 9.144920855760574341e-02 3.583008050918579102e-01 -2.219366580247879028e-01 -3.971774131059646606e-02 1.005686912685632706e-02 2.232093960046768188e-01 1.575811207294464111e-01 -5.458451062440872192e-02 1.633867807686328888e-02 -4.329464212059974670e-02 -1.554763019084930420e-01 -9.568159282207489014e-02 -6.182167306542396545e-02 -2.198505774140357971e-02 -9.867119044065475464e-02
-2.071962505578994751e-01 6.953390315175056458e-03 -2.790058851242065430e-01 -1.242203861474990845e-01 -1.291329115629196167e-01 -2.279649488627910614e-02 1.554981060326099396e-02 2.250982224941253662e-01 -1.341248005628585815e-01 9.150066971778869629e-02 5.271057784557342529e-02 -1.161498799920082092e-01 3.549221158027648926e-02 -1.269382541067898273e-03 7.323282957077026367e-02 -4.083743095397949219e-01 3.235911205410957336e-02 2.902812361717224121e-01 1.792856454849243164e-01 -2.667661942541599274e-02 -2.056435048580169678e-01 2.890742123126983643e-01 3.067367896437644958e-02 2.434504404664039612e-02 -3.113576471805572510e-01 -5.053671821951866150e-02 -9.439618140459060669e-02 -3.082969784736633301e-01 -9.601077437400817871e-02 -5.505425110459327698e-02 -2.578336298465728760e-01 -2.277743369340896606e-01
-3.112772712484002113e-03 1.787718534469604492e-01 -1.084752678871154785e-01 -2.905896306037902832e-01 1.308849602937698364e-01 -1.388165205717086792e-01 1.471500872867181897e-04 -8.600862324237823486e-02 4.443098604679107666e-02 8.596613258123397827e-02 5.204440653324127197e-02 1.249057799577713013e-01 6.038496643304824829e-02 1.929385960102081299e-01 -1.118339970707893372e-01 -4.072659313678741455e-01 -1.255082190036773682e-01 3.526609241962432861e-01 6.785438954830169678e-02 -3.441354334354400635e-01 -7.912113517522811890e-02 2.114023417234420776e-01 -1.702423542737960815e-01 3.226181864738464355e-02 -4.064426720142364502e-01 -1.258277893066406250e-01 9.311199188232421875e-03 -5.576599016785621643e-02 -6.611607223749160767e-02 1.893007010221481323e-01 -1.715452037751674652e-02 -1.106790751218795776e-01
1.560273021459579468e-01 7.177582383155822754e-02 -2.156562209129333496e-01 -5.206370353698730469e-02 -4.037542268633842468e-02 -7.650458137504756451e-04 -1.962169110774993896e-01 1.489004939794540405e-01 -2.834361493587493896e-01 4.899479821324348450e-02 1.090413630008697510e-01 -3.481611981987953186e-02 4.299711883068084717e-01 1.256828755140304565e-01 -1.952779591083526611e-01 1.922193041536957026e-04 2.116311341524124146e-01 1.252212747931480408e-02 3.931718468666076660e-01 -1.468161642551422119e-01 4.784544929862022400e-02 -6.022008508443832397e-02 -1.099674999713897705e-01 2.134474739432334900e-02 6.138593330979347229e-02 -3.363167345523834229e-01 7.328167092055082321e-03 -1.550508290529251099e-01 -1.100999712944030762e-01 -2.639390230178833008e-01 -2.451717853546142578e-01 4.386572167277336121e-02
9.208754450082778931e-02 1.974003762006759644e-01 -1.692503839731216431e-01 -1.053820252418518066e-01 1.334718018770217896e-01 -7.646432518959045410e-02 -2.859921455383300781e-01 4.254588112235069275e-02 -8.713082969188690186e-02 -1.518410444259643555e-01 3.995302617549896240e-01 1.343749314546585083e-01 -6.609682738780975342e-02 1.276186704635620117e-01 7.298344373703002930e-02 9.371273964643478394e-02 3.296418115496635437e-02 2.696551084518432617e-01 2.722286880016326904e-01 -1.660575121641159058e-01 6.879565119743347168e-02 2.858196198940277100e-01 6.860411167144775391e-02 4.272171482443809509e-02 -1.092970818281173706e-01 -7.670333236455917358e-02 1.443461328744888306e-01 -7.626435160636901855e-02 1.423891782760620117e-01 -4.240667521953582764e-01 -1.714585572481155396e-01 -1.414858102798461914e-01
1.306002214550971985e-02 2.390072345733642578e-01 -2.452803701162338257e-01 -9.668258577585220337e-02 -1.406734460033476353e-03 1.037164824083447456e-03 -5.369523167610168457e-02 1.194983050227165222e-01 -1.013202294707298279e-01 -3.081878721714019775e-01 7.345768809318542480e-02 5.165249109268188477e-02 7.611798495054244995e-02 6.041231751441955566e-02 -1.179088503122329712e-01 -1.242037340998649597e-01 4.523285478353500366e-02 8.069625496864318848e-02 1.280136704444885254e-01 -3.026901781558990479e-01 -6.179449707269668579e-02 2.137695252895355225e-01 2.925322949886322021e-01 -1.090499386191368103e-01 1.254997998476028442e-01 1.916308254003524780e-01 1.223866194486618042e-01 1.733705252408981323e-01 1.189429163932800293e-01 -2.297581881284713745e-01 -5.120308399200439453e-01 1.173742637038230896e-01
1.655892655253410339e-02 3.993995115160942078e-02 -1.442971974611282349e-01 -2.834045886993408203e-01 1.296623945236206055e-01 4.508160799741744995e-02 -7.975183427333831787e-02 -1.676601022481918335e-01 2.721967548131942749e-02 1.345148533582687378e-01 -9.464082121849060059e-02 -4.362434148788452148e-02 1.007535904645919800e-01 1.812871545553207397e-01 -3.409857451915740967e-01 -4.574729502201080322e-01 -4.140014294534921646e-03 2.556193470954895020e-01 -1.171319037675857544e-01 -1.707160472869873047e-01 -2.143706977367401123e-01 2.913455963134765625e-01 -2.223715037107467651e-01 1.835922300815582275e-01 -2.895972430706024170e-01 -3.635611757636070251e-02 -3.777658939361572266e-02 3.515707328915596008e-02 -1.815936267375946045e-01 4.518228024244308472e-02 -1.552765630185604095e-02 -9.329969063401222229e-03
9.181022644042968750e-02 -1.149930879473686218e-01 -3.761311173439025879e-01 -1.915230304002761841e-01 4.608317837119102478e-02 2.682860493659973145e-01 -8.802944421768188477e-02 4.966088104993104935e-03 -7.353395223617553711e-02 1.707029938697814941e-01 1.010061129927635193e-01 5.426432564854621887e-02 1.863085776567459106e-01 2.293625622987747192e-01 -5.932048708200454712e-02 -1.009050533175468445e-01 2.244792580604553223e-01 1.694992035627365112e-01 1.256565004587173462e-01 -4.231331646442413330e-01 -1.434109061956405640e-01 -5.197473987936973572e-02 6.914526969194412231e-02 -1.893214583396911621e-01 -3.236562907695770264e-01 8.420967310667037964e-02 1.677311360836029053e-01 1.827361583709716797e-01 1.735399514436721802e-01 -2.427263557910919189e-02 -1.120674535632133484e-01 -1.229850947856903076e-01
-8.735267445445060730e-03 2.532838881015777588e-01 -2.596461176872253418e-01 -1.372012943029403687e-01 3.031577169895172119e-01 -3.233214095234870911e-02 -2.712982892990112305e-01 1.719823032617568970e-01 -2.740665897727012634e-02 1.008703261613845825e-01 3.377706110477447510e-01 -2.807523496448993683e-02 9.897594340145587921e-03 -1.469486802816390991e-01 -2.870675027370452881e-01 -8.705173432826995850e-02 3.161857649683952332e-02 3.116844892501831055e-01 2.729289829730987549e-01 2.866035401821136475e-01 9.591140784323215485e-03 8.410876244306564331e-02 -1.464687436819076538e-01 9.116622060537338257e-02 -2.387847751379013062e-01 -2.998345298692584038e-03 1.674630939960479736e-01 -5.409905686974525452e-02 -6.533356755971908569e-02 -4.895896092057228088e-02 -1.503664851188659668e-01 -8.328516781330108643e-02
1.782797724008560181e-01 4.184641838073730469e-01 6.570561788976192474e-03 -1.372681260108947754e-01 1.234928593039512634e-01 1.523814797401428223e-01 9.364616870880126953e-02 1.317124366760253906e-01 4.444033280014991760e-02 5.245194584131240845e-02 -1.647768914699554443e-01 -1.134478151798248291e-01 1.947430372238159180e-01 1.397507488727569580e-01 -3.215862512588500977e-01 5.777646228671073914e-02 1.461252868175506592e-01 3.258385360240936279e-01 -1.707506477832794189e-01 -2.716388404369354248e-01 5.276951566338539124e-02 4.360650479793548584e-02 -2.227111533284187317e-02 -3.170742690563201904e-01 -1.034325882792472839e-01 7.153747603297233582e-03 2.469185292720794678e-01 -4.539969842880964279e-03 -1.875889003276824951e-01 9.996540844440460205e-02 -1.907140016555786133e-01 1.057944223284721375e-01
-2.122838981449604034e-02 8.141767233610153198e-02 -3.548074662685394287e-01 1.222113966941833496e-01 1.297637354582548141e-02 -1.684840768575668335e-01 -6.562442518770694733e-03 -9.484534710645675659e-02 -1.552741974592208862e-01 -4.813300073146820068e-02 -3.923448268324136734e-03 8.009493350982666016e-03 1.764357835054397583e-01 1.628113240003585815e-01 8.684597909450531006e-02 -1.395197398960590363e-02 2.504200041294097900e-01 4.566914737224578857e-01 2.305998206138610840e-01 -1.888274401426315308e-01 -2.502992451190948486e-01 4.746562242507934570e-02 -1.810267269611358643e-01 -1.573064364492893219e-02 -1.910163313150405884e-01 -1.764476299285888672e-01 4.440362565219402313e-03 1.228717640042304993e-01 -3.134180605411529541e-01 1.976076364517211914e-01 1.950443536043167114e-02 2.102230936288833618e-01
2.076105922460556030e-01 2.116893231868743896e-01 -1.416569948196411133e-01 -3.015555441379547119e-01 -1.247166246175765991e-01 8.920275419950485229e-02 -1.248339340090751648e-01 1.382093578577041626e-01 1.430832743644714355e-01 -9.370505064725875854e-02 6.845147162675857544e-02 1.362796127796173096e-02 1.204907745122909546e-01 -1.848956793546676636e-01 -2.144924402236938477e-01 1.349739432334899902e-01 9.982733428478240967e-02 1.528862956911325455e-02 4.052399098873138428e-01 -4.062434136867523193e-01 -2.311651259660720825e-01 2.051221728324890137e-01 -9.032498300075531006e-02 -6.514357775449752808e-02 -4.408948868513107300e-02 -2.692291438579559326e-01 -9.261740744113922119e-02 1.036445200443267822e-01 -1.243161782622337341e-01 -2.056518197059631348e-02 -1.378696411848068237e-01 -1.408232599496841431e-01
8.598302304744720459e-02 3.284449279308319092e-01 -4.562883079051971436e-01 -1.646247506141662598e-01 -2.136276364326477051e-01 -7.529310882091522217e-03 3.069383800029754639e-01 -4.484865069389343262e-02 -1.806391179561614990e-01 1.175330579280853271e-01 -3.314576111733913422e-03 -1.438731104135513306e-01 8.642482757568359375e-02 6.657691299915313721e-02 -4.444131255149841309e-02 -2.135363072156906128e-01 -2.918171929195523262e-03 2.072313576936721802e-01 8.026229590177536011e-02 -2.063996624201536179e-03 2.267262339591979980e-01 -4.758785292506217957e-02 1.699840873479843140e-01 1.648548543453216553e-01 -1.374822407960891724e-01 6.123691052198410034e-02 1.961473524570465088e-01 7.110034674406051636e-02 -1.142446994781494141e-01 1.564516723155975342e-01 -2.529108524322509766e-01 -2.325318604707717896e-01
1.488958895206451416e-01 1.154288649559020996e-01 -1.231889426708221436e-01 -3.667483329772949219e-01 3.962412476539611816e-02 2.912958152592182159e-02 1.030359789729118347e-01 -1.530827283859252930e-01 -8.338338881731033325e-02 1.407512426376342773e-01 -6.613035500049591064e-02 1.759658753871917725e-01 1.450937539339065552e-01 7.215645909309387207e-02 -4.877256229519844055e-02 -4.072027206420898438e-01 -8.242453634738922119e-02 1.535889059305191040e-01 2.177049666643142700e-01 6.081572920083999634e-02 -3.912209719419479370e-02 1.824495047330856323e-01 2.813627123832702637e-01 -9.190719574689865112e-02 -1.718839704990386963e-01 3.976354375481605530e-02 4.249808564782142639e-02 -6.063635647296905518e-02 2.393908649682998657e-01 -2.608268558979034424e-01 -3.629987835884094238e-01 -1.555058360099792480e-01
1.241574902087450027e-02 1.852049725130200386e-03 -4.076148569583892822e-01 -2.697290778160095215e-01 2.589716576039791107e-02 3.493014872074127197e-01 -4.568314552307128906e-02 3.046115040779113770e-01 -2.283049523830413818e-01 2.188596874475479126e-01 6.908985227346420288e-02 2.114333063364028931e-01 2.011242210865020752e-01 6.167460232973098755e-02 -2.458515912294387817e-01 -1.177979186177253723e-01 2.567600086331367493e-02 1.534045040607452393e-01 2.279646098613739014e-01 7.948684692382812500e-02 1.295165866613388062e-01 -6.437625735998153687e-02 -1.108567416667938232e-01 7.637367397546768188e-02 -4.228902235627174377e-02 -9.479770436882972717e-03 9.589449316263198853e-02 -6.463148444890975952e-02 -1.606269180774688721e-01 -6.537069380283355713e-02 -3.278510570526123047e-01 3.123920224606990814e-02
-9.667440503835678101e-02 2.405268251895904541e-01 -3.764047026634216309e-01 -2.405741512775421143e-01 8.461643755435943604e-02 -1.524244397878646851e-01 3.688250482082366943e-02 -8.897138759493827820e-03 -1.541645452380180359e-02 1.658672839403152466e-01 1.903630346059799194e-01 2.266075015068054199e-01 2.459442317485809326e-01 4.275691881775856018e-02 9.998296946287155151e-02 1.915112882852554321e-02 1.164796277880668640e-01 4.074493944644927979e-01 2.464760690927505493e-01 -1.093787923455238342e-01 4.030911996960639954e-02 2.799019515514373779e-01 1.407792866230010986e-01 5.522759631276130676e-02 1.435993760824203491e-01 2.183649092912673950e-01 1.309493333101272583e-01 -7.415791600942611694e-02 1.458565145730972290e-01 1.866382360458374023e-01 7.100258022546768188e-02 -7.846821099519729614e-02
-6.453002244234085083e-02 7.401525229215621948e-02 -2.909668087959289551e-01 6.599298212677240372e-03 -2.192239090800285339e-02 -1.568147540092468262e-02 -1.588003784418106079e-01 -3.798666968941688538e-02 -3.937383592128753662e-01 9.297148324549198151e-03 7.286624610424041748e-02 2.341470569372177124e-01 3.503202274441719055e-02 1.598946452140808105e-01 -3.466530144214630127e-01 -1.887222230434417725e-01 -1.517820358276367188e-01 4.914828240871429443e-01 1.673998534679412842e-01 4.450009763240814209e-02 -6.391610205173492432e-02 8.444821089506149292e-02 1.467567533254623413e-01 -1.615582704544067383e-01 9.275393187999725342e-02 1.475561559200286865e-01 -1.102477535605430603e-01 -3.038180246949195862e-02 -4.528914764523506165e-02 -2.467800974845886230e-01 4.693035036325454712e-02 -1.355642378330230713e-01
-2.235386222600936890e-01 1.444689333438873291e-01 -2.161767333745956421e-01 -4.086840748786926270e-01 -2.268828898668289185e-01 2.339197695255279541e-01 -4.284304380416870117e-02 1.592802554368972778e-01 -2.681240141391754150e-01 2.375431805849075317e-01 -6.789085268974304199e-02 1.833504438400268555e-01 2.619549632072448730e-01 -3.827219828963279724e-02 -3.612527856603264809e-03 -5.921436101198196411e-02 -1.132168844342231750e-01 6.988666951656341553e-02 2.074261307716369629e-01 -3.034936822950839996e-02 5.592263862490653992e-02 6.111793965101242065e-02 -2.486109286546707153e-01 -6.474535446614027023e-03 -1.330136209726333618e-01 -5.292016640305519104e-02 1.662257909774780273e-01 8.874285221099853516e-02 1.260019373148679733e-02 -1.558532565832138062e-01 -3.600983917713165283e-01 -3.708927705883979797e-02
6.978785246610641479e-02 1.611848473548889160e-01 -1.466376781463623047e-01 -1.015139371156692505e-01 -1.687676757574081421e-01 9.892803430557250977e-02 -7.855865359306335449e-02 2.353798896074295044e-01 -2.448391616344451904e-01 -4.257915169000625610e-02 5.480677634477615356e-02 -3.699820861220359802e-02 3.590614199638366699e-01 2.744083991274237633e-03 -3.988581597805023193e-01 1.184366792440414429e-01 -3.156229108572006226e-02 5.481445789337158203e-02 2.229711115360260010e-01 -4.674760997295379639e-01 -4.696185886859893799e-02 -1.305991560220718384e-01 -1.913379281759262085e-01 -1.063290983438491821e-02 -5.564251542091369629e-02 -8.889916539192199707e-02 -7.919959723949432373e-02 1.532957851886749268e-01 -2.274910807609558105e-01 -4.143219441175460815e-02 -1.339335590600967407e-01 -1.700098067522048950e-01
-3.030062420293688774e-03 2.987526655197143555e-01 -3.348100781440734863e-01 -1.155853196978569031e-01 2.820015251636505127e-01 -1.161881089210510254e-01 -8.696015924215316772e-02 4.188022017478942871e-02 -1.344617158174514771e-01 5.246398970484733582e-02 -1.360191125422716141e-02 1.128581240773200989e-01 3.007910847663879395e-01 -8.444975316524505615e-02 8.357261866331100464e-02 3.083190321922302246e-02 -7.631572335958480835e-02 4.020326435565948486e-01 -2.038624286651611328e-01 -1.991678476333618164e-01 -1.921930015087127686e-01 1.328569799661636353e-01 2.014844715595245361e-01 1.969039589166641235e-01 -6.487272679805755615e-02 -1.542761474847793579e-01 1.448909640312194824e-01 1.112909764051437378e-01 -1.866534501314163208e-01 -1.889648437500000000e-01 1.670634597539901733e-01 3.403823822736740112e-02
-3.273526430130004883e-01 1.318447887897491455e-01 -3.414380550384521484e-01 -1.328868092969059944e-04 -1.166407540440559387e-01 7.536017894744873047e-02 1.854627132415771484e-01 1.141236275434494019e-01 -1.100130602717399597e-01 1.373360604047775269e-01 -1.150385141372680664e-01 -2.544253692030906677e-02 1.463417410850524902e-01 -1.123985052108764648e-01 4.340928792953491211e-02 -3.159207105636596680e-01 2.036131322383880615e-01 4.649835526943206787e-01 6.581813842058181763e-02 -1.700292229652404785e-01 -9.581650793552398682e-02 1.816702038049697876e-01 6.890873610973358154e-02 1.051037833094596863e-01 -9.151681512594223022e-02 1.628781110048294067e-02 -1.070230640470981598e-02 -1.943828016519546509e-01 1.305286586284637451e-01 -2.262465804815292358e-01 -2.188622206449508667e-01 5.643353797495365143e-03
5.527712404727935791e-02 3.591904342174530029e-01 -1.418141722679138184e-01 -1.744558364152908325e-01 -8.562281727790832520e-03 3.951739892363548279e-02 -1.346461568027734756e-02 -1.229569017887115479e-01 1.261605173349380493e-01 1.263168547302484512e-02 4.699386358261108398e-01 -3.185630217194557190e-02 -8.940204977989196777e-03 4.452377930283546448e-02 -2.255219966173171997e-01 -1.470429748296737671e-01 -3.175278753042221069e-02 3.290646076202392578e-01 4.840040951967239380e-02 -2.242689579725265503e-01 4.484960436820983887e-02 1.917877942323684692e-01 -2.427795901894569397e-02 -3.269970417022705078e-02 -3.703534305095672607e-01 -2.134400755167007446e-01 3.780309855937957764e-02 -1.635265797376632690e-01 -1.232339218258857727e-01 2.374922931194305420e-01 -2.104020304977893829e-02 5.162199959158897400e-02
-1.615759432315826416e-01 4.593425691127777100e-01 -2.128355205059051514e-01 2.443916164338588715e-02 -2.185756862163543701e-01 2.774285972118377686e-01 7.416778057813644409e-02 -1.067755892872810364e-01 -1.998918503522872925e-01 4.643501713871955872e-02 7.104115188121795654e-02 1.582627296447753906e-01 -1.505459696054458618e-01 2.614429686218500137e-03 -1.607928276062011719e-01 -1.415834724903106689e-01 2.840097993612289429e-02 4.067941308021545410e-01 2.329325824975967407e-01 -2.342535927891731262e-02 -1.038426533341407776e-01 6.034629046916961670e-02 -3.594863042235374451e-02 1.753857880830764771e-01 -5.324788019061088562e-02 -1.056387126445770264e-01 -1.087411120533943176e-02 2.169761434197425842e-02 -5.439388565719127655e-03 3.170441985130310059e-01 -1.822707951068878174e-01 1.365817785263061523e-01
3.776565194129943848e-02 8.832077682018280029e-02 -1.034191772341728210e-01 -2.164739966392517090e-01 -1.422426253557205200e-01 5.118051171302795410e-02 -2.720659673213958740e-01 1.451008468866348267e-01 -1.439788937568664551e-01 3.002039715647697449e-02 5.402415245771408081e-02 5.340795964002609253e-03 2.288002520799636841e-01 2.558298110961914062e-01 -1.272756904363632202e-01 -1.822302341461181641e-01 -2.892273962497711182e-01 8.851315081119537354e-02 3.540724515914916992e-01 -2.896732091903686523e-01 1.746208406984806061e-02 -1.267811059951782227e-01 2.397657930850982666e-01 2.760530114173889160e-01 -1.529591530561447144e-01 -1.884374395012855530e-02 1.001617759466171265e-01 8.479876071214675903e-02 -1.626729369163513184e-01 1.204829812049865723e-01 -2.994161546230316162e-01 -3.266437351703643799e-02
-2.934723347425460815e-02 1.024921238422393799e-01 -2.772125005722045898e-01 -1.603776514530181885e-01 4.967278987169265747e-02 1.508813947439193726e-01 -1.636601984500885010e-01 2.931538820266723633e-01 -5.891042947769165039e-02 1.927905827760696411e-01 1.111037731170654297e-01 1.349517107009887695e-01 3.316511809825897217e-01 -5.436573177576065063e-02 -2.066021561622619629e-01 -1.474423408508300781e-01 -2.230092324316501617e-02 -3.783990070223808289e-02 4.834496974945068359e-01 -1.208722516894340515e-01 1.053830087184906006e-01 -5.419655889272689819e-02 -1.678405553102493286e-01 1.543713454157114029e-02 1.614391505718231201e-01 -1.129661127924919128e-01 2.035349309444427490e-01 -7.626878470182418823e-02 -1.753962971270084381e-02 -8.449065685272216797e-02 -3.359377384185791016e-01 2.147132158279418945e-02
-7.468301802873611450e-02 7.225991692394018173e-03 -1.297791451215744019e-01 -2.283367067575454712e-01 1.484069079160690308e-01 1.865938752889633179e-01 -5.842260643839836121e-02 1.432341039180755615e-01 -2.645004689693450928e-01 3.457870483398437500e-01 -1.655886620283126831e-01 -1.808786392211914062e-01 3.809505701065063477e-01 2.193073034286499023e-01 -6.830724328756332397e-02 -2.907286286354064941e-01 4.913932830095291138e-02 1.971375495195388794e-01 6.739433109760284424e-02 -1.389959454536437988e-01 -1.293144971132278442e-01 -6.122872605919837952e-02 -2.814514935016632080e-01 2.858523838222026825e-02 3.180045261979103088e-02 1.381303668022155762e-01 1.723632812500000000e-01 -1.276720613241195679e-01 1.927279829978942871e-01 -1.563259661197662354e-01 -1.301809996366500854e-01 4.766903072595596313e-02
-1.393979764543473721e-03 1.143506839871406555e-01 -1.709597110748291016e-01 -2.965364456176757812e-01 -1.459386479109525681e-02 7.162543386220932007e-02 9.920428693294525146e-02 5.939762666821479797e-02 -1.767800599336624146e-01 -1.336971521377563477e-01 2.620328217744827271e-02 9.905155003070831299e-02 6.362956166267395020e-01 -4.865744337439537048e-02 -1.252128630876541138e-01 -8.073931187391281128e-02 -1.346907764673233032e-01 -2.227581106126308441e-02 2.522737383842468262e-01 -2.932645678520202637e-01 4.880985245108604431e-02 6.406953930854797363e-02 1.296042352914810181e-01 9.451234340667724609e-02 -2.464129328727722168e-01 8.392668515443801880e-02 9.329759329557418823e-02 1.657128036022186279e-01 -1.241258308291435242e-01 -1.655430048704147339e-01 -5.469273030757904053e-02 1.084215044975280762e-01
-2.221730351448059082e-02 6.359165161848068237e-02 -1.305244863033294678e-01 -3.909085392951965332e-01 -3.334641084074974060e-02 -1.150748133659362793e-01 -5.773933976888656616e-02 -1.276888996362686157e-01 -9.913782030344009399e-02 2.020192444324493408e-01 1.500984281301498413e-01 7.726347073912620544e-03 2.346392124891281128e-01 -5.300131067633628845e-02 -2.078855782747268677e-01 -2.882264852523803711e-01 3.611765056848526001e-02 4.113482236862182617e-01 -2.860068082809448242e-01 -1.498786062002182007e-01 1.278404891490936279e-02 7.514596730470657349e-02 3.064083866775035858e-02 2.210530936717987061e-01 -1.767328083515167236e-01 -1.447470337152481079e-01 -2.051318623125553131e-02 1.710232049226760864e-01 -2.993731498718261719e-01 1.438234746456146240e-01 -9.122144430875778198e-02 -5.799207091331481934e-02
-1.011593192815780640e-01 6.870537251234054565e-02 -1.804449409246444702e-01 -1.982359886169433594e-01 -5.115695670247077942e-02 1.141948625445365906e-01 -1.796986162662506104e-01 1.635832935571670532e-01 4.481682553887367249e-02 -2.781012058258056641e-01 1.960988993232604116e-05 4.803299531340599060e-02 -1.074621528387069702e-01 1.219133958220481873e-01 -8.819980919361114502e-02 -4.173795133829116821e-02 -4.673276469111442566e-02 1.790014952421188354e-01 2.641253173351287842e-01 -2.395493537187576294e-01 8.111319690942764282e-02 6.901668757200241089e-02 1.602209806442260742e-01 2.523273825645446777e-01 2.856333972886204720e-03 -8.015645295381546021e-02 3.643352091312408447e-01 -1.545797288417816162e-01 -1.941010504961013794e-01 1.016326844692230225e-01 -4.889154434204101562e-01 -9.341569244861602783e-02
3.150042295455932617e-01 6.384059786796569824e-02 -1.709027439355850220e-01 -1.515203118324279785e-01 -6.507392972707748413e-02 -7.618363201618194580e-02 1.636762171983718872e-01 -1.996045708656311035e-01 -1.344593465328216553e-01 1.595496088266372681e-01 -1.197882071137428284e-01 9.896621108055114746e-02 2.166866213083267212e-01 1.292299181222915649e-01 -2.120007276535034180e-01 -1.840476244688034058e-01 9.981884807348251343e-02 2.098606079816818237e-01 4.856484755873680115e-02 -5.330241471529006958e-02 -4.525929689407348633e-02 1.985787600278854370e-01 8.932223916053771973e-02 1.756826639175415039e-01 -5.692194402217864990e-02 -3.498948216438293457e-01 3.753043711185455322e-01 -1.980605572462081909e-01 -2.397501170635223389e-01 -5.577200278639793396e-02 -1.146030053496360779e-01 -1.967439502477645874e-01
-1.902082115411758423e-01 7.351943850517272949e-02 -3.539204895496368408e-01 -1.467805057764053345e-01 -1.209943518042564392e-01 -1.506979167461395264e-01 -6.177445128560066223e-02 -1.418924033641815186e-01 -3.297977745532989502e-01 1.226315945386886597e-01 3.973606526851654053e-01 -9.610792621970176697e-03 2.798255383968353271e-01 8.690707385540008545e-02 -3.977600485086441040e-02 3.133592754602432251e-02 3.467124700546264648e-02 1.064745858311653137e-01 -3.733286261558532715e-02 -3.202909827232360840e-01 -1.080312728881835938e-01 6.354527175426483154e-02 -1.871111243963241577e-01 2.118620872497558594e-01 1.492391526699066162e-01 4.663008823990821838e-02 -1.877262145280838013e-01 -1.674739718437194824e-01 -2.405889779329299927e-01 -1.372974514961242676e-01 -5.323787778615951538e-02 -2.594278007745742798e-02
9.005808830261230469e-02 -5.565789993852376938e-03 -2.134445160627365112e-01 -2.268805503845214844e-01 -1.375613175332546234e-02 -7.070229947566986084e-02 -1.705925911664962769e-02 3.788138628005981445e-01 -2.506111562252044678e-01 2.610624581575393677e-02 2.382403314113616943e-01 2.384500019252300262e-02 2.851896584033966064e-01 1.274078041315078735e-01 1.353793218731880188e-02 -1.037791222333908081e-01 -3.654895722866058350e-01 2.241499572992324829e-01 2.180835455656051636e-01 -3.953730687499046326e-02 -2.180502563714981079e-01 1.019433364272117615e-01 7.607571035623550415e-02 -1.856467276811599731e-01 -9.284094907343387604e-03 -1.012542545795440674e-01 1.058818846940994263e-01 -1.130692809820175171e-01 -1.607403904199600220e-01 1.058683842420578003e-01 -3.235655426979064941e-01 -9.642568230628967285e-02
-1.664180904626846313e-01 2.800445258617401123e-01 -3.360364139080047607e-01 -2.343239039182662964e-01 -2.778178080916404724e-02 1.566807776689529419e-01 1.305608823895454407e-02 -6.989799439907073975e-02 -2.908281087875366211e-01 -9.129884839057922363e-02 -8.827444911003112793e-02 -1.800587028264999390e-02 3.524558544158935547e-01 3.069265745580196381e-02 -1.762512624263763428e-01 1.069516390562057495e-01 -2.174047082662582397e-01 -6.818147748708724976e-02 2.030486911535263062e-01 -2.638673484325408936e-01 5.131716281175613403e-02 1.523488759994506836e-01 -1.057891268283128738e-02 1.627210229635238647e-01 -2.872744798660278320e-01 6.967585533857345581e-02 1.059625670313835144e-02 -5.051972810178995132e-03 -1.318690627813339233e-01 -2.130831480026245117e-01 -2.774011529982089996e-02 2.463474720716476440e-01
2.324302196502685547e-01 5.624557286500930786e-02 -2.916316092014312744e-01 -1.804545968770980835e-01 3.551852330565452576e-02 1.485814601182937622e-01 -1.420425921678543091e-01 -5.287347361445426941e-03 7.086542248725891113e-02 6.416539195924997330e-03 -1.944263726472854614e-01 -1.598172485828399658e-01 2.199385613203048706e-01 -6.099249795079231262e-02 -2.281306236982345581e-01 -1.043413653969764709e-01 1.064731180667877197e-01 4.949511587619781494e-01 -1.542693227529525757e-01 -2.544937729835510254e-01 9.289826266467571259e-03 8.801855891942977905e-02 1.281144618988037109e-01 -2.861172854900360107e-01 1.268127113580703735e-01 -1.731448620557785034e-01 -7.222568243741989136e-02 -8.012838661670684814e-02 -2.336959242820739746e-01 -1.721073240041732788e-01 -7.284147292375564575e-02 -1.109205841203220189e-04
-1.511854082345962524e-01 -9.759268909692764282e-02 -2.053313106298446655e-01 -2.397390156984329224e-01 -5.279782786965370178e-02 3.096954226493835449e-01 -3.749702870845794678e-02 -2.606412470340728760e-01 -6.100590527057647705e-02 -1.178715899586677551e-01 2.591872811317443848e-01 6.302811950445175171e-02 1.391695290803909302e-01 1.416863799095153809e-01 -3.666501864790916443e-02 -2.377597801387310028e-02 2.800073921680450439e-01 4.778950288891792297e-02 2.052610963582992554e-01 -4.270512163639068604e-01 -1.127489954233169556e-01 5.511943995952606201e-02 7.584140449762344360e-02 -1.392344087362289429e-01 -3.391080796718597412e-01 4.437157139182090759e-02 1.447129398584365845e-01 -3.290323168039321899e-02 -2.500840090215206146e-02 5.109669174998998642e-03 -1.880100518465042114e-01 -2.208096385002136230e-01
-3.016192466020584106e-02 1.567509174346923828e-01 -2.991131544113159180e-01 -2.765465378761291504e-01 1.117231249809265137e-01 -2.626391053199768066e-01 3.565929655451327562e-04 -1.806200742721557617e-01 -8.485339581966400146e-02 -2.005961239337921143e-01 -7.547505199909210205e-02 2.100009918212890625e-01 1.225346177816390991e-01 1.134718433022499084e-01 -1.786911487579345703e-02 -2.328554540872573853e-01 -1.498883962631225586e-01 4.002241790294647217e-01 2.053511738777160645e-01 -1.082034897990524769e-03 -2.233603596687316895e-02 -9.986171498894691467e-03 1.128005310893058777e-01 1.127790212631225586e-01 8.003519847989082336e-03 1.415790319442749023e-01 2.987494170665740967e-01 -6.418056786060333252e-02 1.473735272884368896e-02 -2.343692332506179810e-01 -6.278200447559356689e-02 -3.023171722888946533e-01
5.430150032043457031e-02 1.150271669030189514e-01 -1.177117601037025452e-01 -9.757556766271591187e-02 -9.610052406787872314e-02 1.341910213232040405e-01 -2.023788541555404663e-01 2.494962513446807861e-01 -1.167403534054756165e-01 1.009764596819877625e-01 -4.361779987812042236e-02 -2.866603136062622070e-01 1.207715198397636414e-01 3.139916062355041504e-02 -1.835284233093261719e-01 -1.252107024192810059e-01 1.995264440774917603e-01 2.256732732057571411e-01 -8.242329210042953491e-02 -6.937316805124282837e-02 -3.320371508598327637e-01 2.069392800331115723e-01 1.842373013496398926e-01 1.351851373910903931e-01 -8.208237588405609131e-02 -4.980465471744537354e-01 1.566478312015533447e-01 9.078653529286384583e-03 1.950570568442344666e-02 1.134243384003639221e-01 -2.372336536645889282e-01 -2.430968731641769409e-02
-1.357859671115875244e-01 -9.567884355783462524e-02 -3.479724824428558350e-01 -1.961346715688705444e-01 -1.360574513673782349e-01 -2.880076132714748383e-02 -6.611079722642898560e-02 9.337853640317916870e-02 -1.047119032591581345e-02 1.278086751699447632e-01 6.245337426662445068e-02 -2.682687938213348389e-01 -9.525668807327747345e-03 -5.396008491516113281e-02 7.759138941764831543e-02 -3.919363617897033691e-01 5.262856930494308472e-02 3.429016470909118652e-01 1.201834902167320251e-01 -2.108966112136840820e-01 2.499172231182456017e-03 6.953379511833190918e-02 -1.211051642894744873e-01 1.062408238649368286e-01 -3.023186624050140381e-01 1.056920439004898071e-01 1.140499114990234375e-01 -2.528238892555236816e-01 7.734535634517669678e-02 -1.839356124401092529e-01 -3.095352947711944580e-01 1.683491654694080353e-02
-2.350413799285888672e-01 3.071813583374023438e-01 -3.427282869815826416e-01 -1.292442902922630310e-02 -1.121623814105987549e-01 1.055629644542932510e-02 -2.550976276397705078e-01 -2.979320585727691650e-01 -1.774357259273529053e-01 -7.285370677709579468e-02 9.795123711228370667e-03 8.187491446733474731e-02 1.811837852001190186e-01 6.139396503567695618e-02 -2.372851520776748657e-01 -2.216230034828186035e-01 -9.618296287953853607e-03 2.620328068733215332e-01 2.854000329971313477e-01 1.401731818914413452e-01 -1.883668899536132812e-01 1.193605810403823853e-01 -8.663832396268844604e-02 -1.889741569757461548e-01 8.883481472730636597e-02 1.041094064712524414e-01 9.401150792837142944e-02 2.540627717971801758e-01 -2.421448938548564911e-02 -1.480482816696166992e-01 2.320894412696361542e-02 5.162746459245681763e-02
-1.121360212564468384e-01 1.614366024732589722e-01 -9.930753707885742188e-02 -8.974653482437133789e-02 5.823635309934616089e-02 -3.822769224643707275e-02 -1.252668648958206177e-01 1.020497828722000122e-01 -1.216761022806167603e-01 7.634831964969635010e-02 1.222296729683876038e-01 -3.716653212904930115e-02 2.769977748394012451e-01 -2.002116292715072632e-02 -8.726839721202850342e-02 -9.823355078697204590e-02 1.019502058625221252e-01 2.729687690734863281e-01 2.257956005632877350e-02 -1.668464094400405884e-01 8.631899207830429077e-02 3.362844884395599365e-01 1.551308482885360718e-01 2.870217263698577881e-01 -1.671715825796127319e-01 -1.387235522270202637e-01 1.288179755210876465e-01 2.867733538150787354e-01 -4.479064643383026123e-01 2.813391089439392090e-01 -1.160316020250320435e-01 4.051151499152183533e-02
1.579668819904327393e-01 4.412704333662986755e-02 -1.707591414451599121e-01 8.173153549432754517e-02 1.811132878065109253e-01 3.569250181317329407e-02 -2.362880408763885498e-01 -6.106824800372123718e-02 -1.524857729673385620e-01 -1.808462291955947876e-01 2.119113951921463013e-01 -2.025601714849472046e-01 1.109697073698043823e-01 1.614576578140258789e-02 -1.924263387918472290e-01 -1.548734605312347412e-01 -1.333754062652587891e-01 2.181201726198196411e-01 1.526309400796890259e-01 -3.841330409049987793e-01 -3.026659488677978516e-01 2.865311801433563232e-01 3.871097788214683533e-02 -6.539700180292129517e-02 -2.172258645296096802e-01 -1.163406893610954285e-01 2.916293442249298096e-01 6.368478760123252869e-03 -8.426550775766372681e-02 7.653535157442092896e-02 -1.158593893051147461e-01 -2.006143182516098022e-01
2.074957489967346191e-01 3.420630395412445068e-01 -2.715012431144714355e-01 -2.409433722496032715e-01 -8.408065768890082836e-04 1.252082288265228271e-01 7.242421060800552368e-02 -6.020098179578781128e-02 -2.608082890510559082e-01 -1.227771192789077759e-01 1.598737835884094238e-01 1.321464776992797852e-01 -1.196356713771820068e-01 4.430872574448585510e-02 -2.397554218769073486e-01 3.341570496559143066e-02 1.982527822256088257e-01 2.695827484130859375e-01 -8.382901549339294434e-02 -2.644487321376800537e-01 -1.213355809450149536e-01 1.780411452054977417e-01 1.325696259737014771e-01 2.914290875196456909e-02 2.367071621119976044e-02 -1.889862418174743652e-01 1.015827357769012451e-01 -1.867846101522445679e-01 1.976397782564163208e-01 1.605274975299835205e-01 -2.778946757316589355e-01 7.285407930612564087e-02
-1.703679561614990234e-01 -1.771747767925262451e-01 -3.090073168277740479e-01 -4.064371585845947266e-01 -6.390333920717239380e-02 1.140454709529876709e-01 -1.116237565875053406e-01 2.560847103595733643e-01 -2.307781875133514404e-01 2.215020060539245605e-01 -9.917955100536346436e-02 1.317487061023712158e-01 2.724777162075042725e-01 7.428229600191116333e-02 -5.575257167220115662e-02 -1.717675924301147461e-01 -5.259836092591285706e-02 1.125956699252128601e-01 3.615596890449523926e-02 -9.585300832986831665e-02 1.969205737113952637e-01 1.511104404926300049e-01 -5.653557181358337402e-02 4.043249413371086121e-02 -7.043506950139999390e-03 7.122326642274856567e-02 3.542472422122955322e-01 9.142599254846572876e-02 -9.390253573656082153e-03 2.981679327785968781e-02 -3.180480897426605225e-01 -9.165699779987335205e-02
-8.765517175197601318e-02 3.035952709615230560e-02 -3.716188967227935791e-01 -2.854331433773040771e-01 1.180679872632026672e-01 2.061496227979660034e-01 -9.991251677274703979e-02 2.607201039791107178e-01 -2.239047139883041382e-01 2.781089544296264648e-01 -1.119129359722137451e-01 9.645000100135803223e-02 1.823758482933044434e-01 2.237931787967681885e-01 -6.159014254808425903e-02 -1.984577476978302002e-01 3.355057537555694580e-02 2.479015737771987915e-01 2.276186197996139526e-01 -1.055151596665382385e-02 1.700746268033981323e-02 -2.987153083086013794e-02 -2.683961689472198486e-01 7.747888565063476562e-02 4.080506786704063416e-02 2.939683618023991585e-03 8.534000813961029053e-02 -1.897215545177459717e-01 -3.046732768416404724e-02 -2.432568185031414032e-02 -3.429000079631805420e-01 6.183802708983421326e-02
1.475036740303039551e-01 4.254845380783081055e-01 -4.062078893184661865e-01 4.805723950266838074e-02 -2.819109521806240082e-02 5.143866688013076782e-02 -2.066670656204223633e-01 1.186521351337432861e-01 -2.617972902953624725e-02 -7.286431640386581421e-02 1.319993138313293457e-01 3.358720242977142334e-01 4.594851434230804443e-01 -2.962066978216171265e-02 -2.055023312568664551e-01 -1.554410904645919800e-01 5.772438365966081619e-03 1.608751714229583740e-02 4.356858134269714355e-02 5.410473048686981201e-02 1.696228384971618652e-01 9.675884991884231567e-02 2.696544304490089417e-02 -7.471069693565368652e-03 -2.325793541967868805e-02 1.976806521415710449e-01 6.423044949769973755e-02 -1.822232604026794434e-01 -6.463063508272171021e-02 -9.251499176025390625e-02 -2.717998065054416656e-02 -1.434437781572341919e-01
-1.706102043390274048e-01 3.205565214157104492e-01 -3.682444393634796143e-01 5.661995336413383484e-02 -2.599511742591857910e-01 1.385986357927322388e-01 1.101955696940422058e-01 -1.429321467876434326e-01 -1.225645318627357483e-01 -6.254669278860092163e-02 2.557632923126220703e-01 1.456043422222137451e-01 1.332250684499740601e-01 1.221880838274955750e-01 1.428653746843338013e-01 -2.307363897562026978e-01 1.546153426170349121e-01 3.026935458183288574e-01 2.719121873378753662e-01 -1.659361273050308228e-01 -1.982341147959232330e-02 -7.578817009925842285e-02 1.228010132908821106e-01 1.438007205724716187e-01 -1.442978084087371826e-01 -1.008341982960700989e-01 -4.822840448468923569e-03 3.946854546666145325e-02 2.881260514259338379e-01 9.092894196510314941e-02 -1.010799407958984375e-01 -7.157193124294281006e-02
-1.663978248834609985e-01 2.978033721446990967e-01 5.074185132980346680e-02 -2.659847214818000793e-02 -6.567749381065368652e-02 6.288445554673671722e-03 3.862341167405247688e-03 3.907590359449386597e-02 6.546387076377868652e-02 -2.666717469692230225e-01 6.377023458480834961e-02 7.115753740072250366e-02 4.780052304267883301e-01 3.050129115581512451e-01 -1.346495151519775391e-01 -1.800296157598495483e-01 3.331919759511947632e-02 3.739558160305023193e-01 -4.868522286415100098e-02 8.047055453062057495e-02 -3.780224174261093140e-02 2.047483325004577637e-01 9.219273924827575684e-02 -3.189757466316223145e-02 -1.264275610446929932e-01 -1.179027333855628967e-01 1.222664713859558105e-01 -5.276232585310935974e-02 1.298034638166427612e-01 5.480989813804626465e-03 -2.764042913913726807e-01 -2.725662589073181152e-01
-1.351687461137771606e-01 2.742950916290283203e-01 1.052296254783868790e-02 -1.705440729856491089e-01 1.290843039751052856e-01 2.288335859775543213e-01 4.136971011757850647e-02 7.484454661607742310e-02 -1.592076569795608521e-01 2.403941452503204346e-01 -1.052971184253692627e-01 1.681298762559890747e-01 2.390952855348587036e-01 -1.808411478996276855e-01 -2.355701327323913574e-01 -3.718327358365058899e-02 -2.046149969100952148e-01 2.770766317844390869e-01 2.274502813816070557e-01 1.900999806821346283e-02 -1.618275195360183716e-01 7.794068008661270142e-02 -6.382295489311218262e-02 1.949748992919921875e-01 7.481136173009872437e-02 -2.612715363502502441e-01 2.200211435556411743e-01 1.919799298048019409e-01 1.586505025625228882e-01 -1.319366097450256348e-01 -2.623952627182006836e-01 -1.268012076616287231e-01
5.062389746308326721e-02 9.124613553285598755e-02 -1.485734581947326660e-01 -2.577022612094879150e-01 -7.067950814962387085e-02 2.324145054444670677e-03 -1.636883169412612915e-01 -8.265758305788040161e-02 9.483147412538528442e-02 7.311595231294631958e-02 1.104603335261344910e-01 -6.303995847702026367e-02 1.801588982343673706e-01 4.309374690055847168e-01 -1.329920440912246704e-01 -1.100610494613647461e-01 -1.292480379343032837e-01 3.816864490509033203e-01 2.152760140597820282e-02 -1.709902882575988770e-01 9.322600066661834717e-02 2.384495139122009277e-01 -9.103918075561523438e-02 8.697130531072616577e-02 -2.740038633346557617e-01 -2.152498811483383179e-01 -3.633523825556039810e-03 -1.506366878747940063e-01 -1.078796312212944031e-01 3.062514364719390869e-01 -1.807070374488830566e-01 -1.668240875005722046e-01
2.391616441309452057e-02 -2.236361056566238403e-02 -2.510298788547515869e-01 -4.500648081302642822e-01 -5.702019855380058289e-02 1.057589054107666016e-01 1.036580838263034821e-02 -1.628862172365188599e-01 2.233671257272362709e-03 1.667892783880233765e-01 6.442096084356307983e-02 8.533514291048049927e-02 1.925933063030242920e-01 1.120378896594047546e-01 1.534665189683437347e-02 -3.299398124217987061e-01 1.058043073862791061e-02 3.238324224948883057e-01 9.924555569887161255e-02 -1.798351258039474487e-01 -2.101860046386718750e-01 1.424439400434494019e-01 -7.835537940263748169e-02 -6.480599939823150635e-02 -3.918923735618591309e-01 -2.564039528369903564e-01 -1.114964857697486877e-01 4.008964076638221741e-02 1.623311340808868408e-01 5.940120667219161987e-03 1.094565689563751221e-01 2.398594282567501068e-02
1.022439524531364441e-01 2.315886020660400391e-01 -1.314854323863983154e-01 -3.775432109832763672e-01 2.671692706644535065e-02 1.591603457927703857e-01 -1.814122796058654785e-01 -1.649185717105865479e-01 -2.307393401861190796e-02 -1.410161405801773071e-01 -6.954564154148101807e-02 -2.341221459209918976e-02 1.734068840742111206e-01 1.891073212027549744e-02 -4.675471037626266479e-02 -4.603058397769927979e-01 -2.307600528001785278e-02 2.054203897714614868e-01 3.189781308174133301e-02 -2.347289919853210449e-01 1.423520445823669434e-01 2.426283359527587891e-01 -1.454656869173049927e-01 1.608392447233200073e-01 -2.268107384443283081e-01 -7.874539494514465332e-02 3.589938580989837646e-02 -1.319670379161834717e-01 -2.273655682802200317e-01 2.136118561029434204e-01 -1.061006039381027222e-01 9.846707433462142944e-02
-1.858178973197937012e-01 1.473148167133331299e-01 -3.424924910068511963e-01 7.824283093214035034e-02 6.304331123828887939e-02 8.708232641220092773e-02 3.367529213428497314e-01 8.128706365823745728e-02 -2.821033075451850891e-02 1.022651195526123047e-01 1.709448546171188354e-01 1.720412075519561768e-01 2.821709513664245605e-01 1.388037810102105141e-03 4.771048575639724731e-02 -2.615561708807945251e-02 2.772811949253082275e-01 2.360582202672958374e-01 -3.756076842546463013e-02 -9.353968501091003418e-02 -2.364087663590908051e-02 3.386405706405639648e-01 1.886377856135368347e-02 4.219654947519302368e-02 -1.028874441981315613e-01 -1.398802846670150757e-01 2.573920413851737976e-02 -2.372308522462844849e-01 -1.766644418239593506e-01 2.113571017980575562e-01 -2.765885889530181885e-01 1.910601258277893066e-01
-1.708293259143829346e-01 2.151122838258743286e-01 -2.432544529438018799e-01 -2.227644324302673340e-01 -1.677760332822799683e-01 2.692816853523254395e-01 -9.090353548526763916e-02 1.309574395418167114e-01 -7.975612767040729523e-03 2.336366027593612671e-01 -1.062869839370250702e-02 1.752351969480514526e-01 3.132703900337219238e-01 -2.536205649375915527e-01 -4.002856463193893433e-02 -1.963445246219635010e-01 -5.511997640132904053e-02 2.479736953973770142e-01 4.144158586859703064e-02 -4.487917292863130569e-03 -2.688786201179027557e-02 1.082578077912330627e-01 -2.867577672004699707e-01 1.963310241699218750e-01 -2.384488582611083984e-01 3.179709427058696747e-03 -1.836751252412796021e-01 1.306363642215728760e-01 4.873892292380332947e-02 -2.025301158428192139e-01 -2.026800364255905151e-01 -9.979280829429626465e-02
-3.499189019203186035e-02 4.857992827892303467e-01 -1.872429996728897095e-01 -3.534820377826690674e-01 -4.718531295657157898e-02 1.312770992517471313e-01 4.443635791540145874e-02 -1.263437420129776001e-01 5.430848523974418640e-02 4.182255640625953674e-02 2.620954513549804688e-01 1.617692261934280396e-01 9.560731053352355957e-02 1.372184455394744873e-01 -7.361297309398651123e-02 2.348231710493564606e-02 4.564370901789516211e-04 2.654551565647125244e-01 3.994929417967796326e-02 -2.166496030986309052e-02 -1.805764734745025635e-01 1.934070289134979248e-01 3.037310764193534851e-02 -5.155390873551368713e-02 2.314309962093830109e-02 -5.157073214650154114e-02 2.346540838479995728e-01 -2.033021152019500732e-01 -2.425764054059982300e-01 3.479918241500854492e-01 3.140216693282127380e-02 7.226579636335372925e-02
-6.111918762326240540e-02 9.537307918071746826e-02 -1.370609849691390991e-01 -3.456237912178039551e-01 -1.157237738370895386e-01 2.210117876529693604e-02 -1.246704608201980591e-01 -2.486247122287750244e-01 -1.225960329174995422e-01 1.553232669830322266e-01 -7.644244283437728882e-02 -5.800251662731170654e-02 2.845907211303710938e-01 1.532209068536758423e-01 1.981592923402786255e-01 -1.841917634010314941e-01 5.673030391335487366e-02 2.187121063470840454e-01 1.228688731789588928e-01 -3.326957821846008301e-01 -7.674634922295808792e-03 2.849869728088378906e-01 -3.486626315861940384e-03 1.754608564078807831e-02 -3.952673971652984619e-01 -1.097172275185585022e-01 1.282780524343252182e-02 -6.795719265937805176e-02 3.080365061759948730e-02 2.926936149597167969e-01 -5.488317087292671204e-02 1.026834100484848022e-01
-1.853479892015457153e-01 1.988293230533599854e-01 5.835100263357162476e-02 -1.199426054954528809e-01 -2.244343608617782593e-02 -2.353701889514923096e-01 -2.544598877429962158e-01 -1.078786402940750122e-01 -7.165659964084625244e-02 1.895685344934463501e-01 3.739222884178161621e-01 1.461186707019805908e-01 1.682878285646438599e-01 -3.557001799345016479e-02 8.859466016292572021e-02 -2.125278487801551819e-02 5.393629521131515503e-02 1.143483445048332214e-01 8.938583545386791229e-03 -2.484166622161865234e-01 1.619478762149810791e-01 3.713701665401458740e-01 1.041518151760101318e-01 1.214152425527572632e-01 -1.344141662120819092e-01 4.326181858777999878e-02 2.023971080780029297e-01 3.105780109763145447e-02 -1.161941066384315491e-01 -2.435028702020645142e-01 -3.569962680339813232e-01 -7.930161058902740479e-02
4.096964374184608459e-02 3.792161643505096436e-01 -3.899334669113159180e-01 -1.642579957842826843e-02 -9.051356464624404907e-02 1.840357780456542969e-01 2.486963868141174316e-01 2.285530269145965576e-01 -6.100053898990154266e-03 9.012916684150695801e-02 7.504713535308837891e-02 2.306876480579376221e-01 1.148052662611007690e-01 -7.316397875547409058e-02 1.436739228665828705e-02 -2.657312750816345215e-01 -8.913329988718032837e-02 3.157596588134765625e-01 -5.636809021234512329e-02 -1.986340135335922241e-01 1.887163706123828888e-02 3.315116465091705322e-01 1.398811042308807373e-01 5.235055834054946899e-02 1.061525940895080566e-01 1.688925474882125854e-01 3.608926385641098022e-02 -1.520073711872100830e-01 1.920011490583419800e-01 -2.684491872787475586e-02 -4.696690291166305542e-02 -5.339095741510391235e-02
-1.468684375286102295e-01 9.882829338312149048e-02 -2.824591696262359619e-01 -2.038731127977371216e-01 5.587549880146980286e-02 -5.889336392283439636e-02 -1.371009275317192078e-02 -1.498265415430068970e-01 4.031979665160179138e-02 1.093225646764039993e-02 7.844962179660797119e-02 -4.043023660778999329e-02 -8.728253096342086792e-02 3.654809296131134033e-01 -2.234433405101299286e-02 -1.250696629285812378e-01 -1.826221346855163574e-01 4.400977790355682373e-01 -9.574168175458908081e-02 -2.171759605407714844e-01 -1.259191334247589111e-01 1.305076628923416138e-01 -8.719395846128463745e-02 2.551297843456268311e-01 -2.513055503368377686e-01 -2.422417104244232178e-01 5.193994939327239990e-02 -4.675535112619400024e-02 -5.131405964493751526e-02 -4.310135915875434875e-02 -2.947922945022583008e-01 -2.101313769817352295e-01
-1.462776511907577515e-01 1.713272929191589355e-01 -2.243998944759368896e-01 -8.279240131378173828e-02 -1.334771364927291870e-01 1.693710386753082275e-01 -1.127258315682411194e-01 -2.721383236348628998e-02 9.591820091009140015e-02 -3.144327923655509949e-02 1.773821711540222168e-01 2.378210611641407013e-02 1.988824605941772461e-01 -2.272354671731591225e-03 6.826254073530435562e-03 -1.824899762868881226e-01 -1.903783828020095825e-01 3.709505498409271240e-02 9.320770204067230225e-02 -3.353350460529327393e-01 1.629316657781600952e-01 5.164078474044799805e-01 -2.759140171110630035e-02 3.898101747035980225e-01 6.774196028709411621e-02 -1.845567375421524048e-01 2.094386518001556396e-01 5.978334322571754456e-02 -1.120393425226211548e-01 -7.863000035285949707e-02 -8.626125752925872803e-02 -1.553549431264400482e-03
1.295086890459060669e-01 1.224839463829994202e-01 -2.777950167655944824e-01 -4.168027639389038086e-01 -5.554965138435363770e-02 1.851004362106323242e-01 4.372085258364677429e-02 2.754555083811283112e-02 -3.100013732910156250e-01 2.027985155582427979e-01 1.832959353923797607e-01 -3.246817737817764282e-02 -5.719329696148633957e-03 1.066380366683006287e-01 -7.857624441385269165e-02 -1.376824676990509033e-01 7.579530589282512665e-03 4.265824258327484131e-01 2.297737300395965576e-01 -3.758941311389207840e-03 1.400069706141948700e-02 1.772663146257400513e-01 6.481149047613143921e-02 3.344921022653579712e-02 -2.055832445621490479e-01 1.973017305135726929e-01 -9.973564743995666504e-02 -1.445858776569366455e-01 4.296705871820449829e-02 1.372758448123931885e-01 1.169669479131698608e-01 2.251705974340438843e-01
1.579116433858871460e-01 1.257017403841018677e-01 -1.293196082115173340e-01 -2.380331158638000488e-01 -9.511457383632659912e-02 1.374073475599288940e-01 -1.860464215278625488e-01 -1.786666223779320717e-03 5.727786943316459656e-02 -1.769812554121017456e-01 9.984456747770309448e-02 -1.395129412412643433e-01 -4.495504871010780334e-02 -3.044250309467315674e-01 -1.198954954743385315e-01 2.009908556938171387e-01 2.902240864932537079e-02 2.970881760120391846e-01 1.460218876600265503e-01 -2.967058122158050537e-01 -6.825909763574600220e-02 2.869094908237457275e-01 5.305474996566772461e-02 -1.380310654640197754e-01 -1.427508294582366943e-01 -1.772460341453552246e-01 1.925662606954574585e-01 2.808782458305358887e-01 -1.780111342668533325e-01 -1.614110171794891357e-01 -2.706150710582733154e-01 -6.152690574526786804e-02
-1.350914477370679379e-03 2.248648554086685181e-01 -2.677712440490722656e-01 -5.255915969610214233e-02 -5.924739688634872437e-02 -9.032779932022094727e-02 -2.593872547149658203e-01 -4.261752590537071228e-02 -3.699201345443725586e-01 2.206122279167175293e-01 -9.434878081083297729e-02 7.338596135377883911e-02 1.521349102258682251e-01 2.272884100675582886e-01 -2.097806781530380249e-01 -1.596188396215438843e-01 -1.433959454298019409e-01 4.760529100894927979e-01 2.461421042680740356e-01 5.138784646987915039e-02 -1.321062892675399780e-01 1.638116836547851562e-01 9.889560192823410034e-02 -9.474582225084304810e-02 4.465961456298828125e-02 5.832228437066078186e-02 -1.022605299949645996e-01 -5.658254772424697876e-02 -3.200759645551443100e-03 -1.465034633874893188e-01 9.873072057962417603e-02 -1.624156981706619263e-01
-2.893308997154235840e-01 7.158247381448745728e-02 -2.159232646226882935e-01 -5.244126170873641968e-02 -4.552480205893516541e-02 1.236309930682182312e-01 1.394389718770980835e-01 1.704670786857604980e-01 1.807887479662895203e-02 2.161535024642944336e-01 9.930833429098129272e-02 -7.114470005035400391e-02 1.845642924308776855e-01 -7.394541054964065552e-02 -9.544572979211807251e-02 -2.895419895648956299e-01 3.525739312171936035e-01 4.446138441562652588e-01 2.347267791628837585e-02 -7.397645711898803711e-02 -2.443455755710601807e-01 1.552548110485076904e-01 2.778523787856101990e-02 1.643890440464019775e-01 -2.150560915470123291e-01 3.408422321081161499e-02 1.153953839093446732e-02 -2.725926637649536133e-01 3.672108286991715431e-03 2.516812831163406372e-02 -1.874784529209136963e-01 -6.494861841201782227e-02
-1.009602919220924377e-01 -3.076420910656452179e-02 -1.449953019618988037e-01 -2.889693081378936768e-01 -1.116890758275985718e-01 1.651778668165206909e-01 -1.157775446772575378e-01 2.669530808925628662e-01 -2.700977325439453125e-01 2.139700502157211304e-01 -6.641387473791837692e-03 2.661852836608886719e-01 3.118741512298583984e-01 7.821972481906414032e-03 -2.565107680857181549e-02 8.509340696036815643e-03 6.134834140539169312e-02 1.281816512346267700e-01 1.230780482292175293e-01 -1.305014938116073608e-01 1.068168357014656067e-01 4.005836322903633118e-02 -9.321431070566177368e-02 1.158153731375932693e-02 -1.760759800672531128e-01 -6.861912459135055542e-02 3.742418885231018066e-01 7.723844051361083984e-02 -6.621426343917846680e-02 8.728189766407012939e-02 -4.439163506031036377e-01 -8.489231020212173462e-02
1.965486705303192139e-01 8.321753703057765961e-03 -2.714691460132598877e-01 -2.006912827491760254e-01 -4.691116884350776672e-02 1.076266095042228699e-01 -9.240972250699996948e-02 3.796824719756841660e-03 2.381428331136703491e-02 -1.987756490707397461e-01 1.025599017739295959e-01 2.845157869160175323e-02 1.693057268857955933e-01 -2.703016698360443115e-01 4.429455846548080444e-02 6.661626696586608887e-02 3.523476654663681984e-03 2.830860614776611328e-01 3.217557966709136963e-01 -4.193317890167236328e-01 8.583161979913711548e-02 2.356717884540557861e-01 8.623244240880012512e-03 -9.367928653955459595e-02 -2.826058566570281982e-01 -2.638729475438594818e-02 5.565568432211875916e-02 2.989205420017242432e-01 -3.350325673818588257e-02 -1.801548451185226440e-01 -1.660742312669754028e-01 2.837888197973370552e-03
-1.164073497056961060e-01 1.084626168012619019e-01 -1.167840287089347839e-01 -1.449386705644428730e-03 7.628082297742366791e-03 -1.412095576524734497e-01 -2.789976894855499268e-01 -3.193184733390808105e-01 -1.927479356527328491e-02 -5.044575035572052002e-02 2.777812778949737549e-01 2.400209009647369385e-02 1.436659097671508789e-01 1.597358733415603638e-01 -7.328791171312332153e-02 -1.648416519165039062e-01 1.181354299187660217e-01 6.913725752383470535e-03 1.908579319715499878e-01 -2.559134364128112793e-01 6.270968168973922729e-02 3.365274667739868164e-01 2.554400861263275146e-01 -4.788637161254882812e-02 -2.481264621019363403e-01 1.189450472593307495e-01 7.050557434558868408e-02 8.486760780215263367e-03 -1.454776525497436523e-01 -3.460862636566162109e-01 -1.448632925748825073e-01 -2.419864982366561890e-01
-9.477037936449050903e-02 4.703506231307983398e-01 -3.770625591278076172e-02 -1.796747297048568726e-01 6.711270660161972046e-02 -1.359871309250593185e-02 1.481999009847640991e-01 1.655753552913665771e-01 -1.444607079029083252e-01 5.065250024199485779e-02 -1.698132790625095367e-02 -1.349101662635803223e-01 1.274904515594244003e-02 7.575790584087371826e-02 -2.841005921363830566e-01 -9.545513242483139038e-02 7.666922360658645630e-02 2.898300290107727051e-01 -1.248102113604545593e-01 -4.490785002708435059e-01 6.059310585260391235e-02 -2.197482995688915253e-02 3.172754868865013123e-02 -3.129954338073730469e-01 -1.845413148403167725e-01 -1.112393960356712341e-01 4.251938313245773315e-02 -2.488962709903717041e-01 -7.383520901203155518e-02 -1.201351508498191833e-01 -5.166114494204521179e-02 3.701819479465484619e-02
1.388787031173706055e-01 -5.834443960338830948e-03 -2.110084444284439087e-01 -8.081163465976715088e-02 8.842267096042633057e-02 -1.405484676361083984e-01 -6.374951452016830444e-02 -1.014795973896980286e-01 6.011094152927398682e-02 -6.817923486232757568e-02 2.438441514968872070e-01 -8.437559753656387329e-02 1.545923501253128052e-01 1.500740796327590942e-01 -1.836967766284942627e-01 -6.722911447286605835e-02 -5.020108819007873535e-02 3.822358250617980957e-01 1.528290212154388428e-01 -1.604288071393966675e-01 1.199108213186264038e-01 2.356836497783660889e-01 4.801947250962257385e-02 -1.524119526147842407e-01 -7.118685543537139893e-02 -3.039306402206420898e-01 4.102142751216888428e-01 -1.848768144845962524e-01 -2.030401378870010376e-01 1.405005753040313721e-01 -1.313930749893188477e-01 -2.384475022554397583e-01
-1.769486963748931885e-01 -1.994454115629196167e-01 -4.555440545082092285e-01 -9.008906781673431396e-02 1.048542410135269165e-01 7.290981709957122803e-02 -2.301765605807304382e-02 1.432852745056152344e-01 -2.600626051425933838e-01 1.760935932397842407e-01 5.532692745327949524e-02 2.389477938413619995e-01 2.651896178722381592e-01 1.672115549445152283e-02 -2.928228676319122314e-02 -5.313879624009132385e-02 2.473842799663543701e-01 1.902865618467330933e-01 1.658034473657608032e-01 -3.567992895841598511e-02 1.294680386781692505e-01 9.462326020002365112e-02 -1.987319737672805786e-01 -1.938735395669937134e-01 4.610415920615196228e-02 5.344217643141746521e-02 2.360254526138305664e-01 -4.951145499944686890e-02 -3.414670750498771667e-02 -2.385203912854194641e-02 -3.850161135196685791e-01 2.714094147086143494e-02
-2.892802003771066666e-03 7.276983559131622314e-02 -4.074302315711975098e-01 6.203144323080778122e-03 -7.119942456483840942e-02 -2.142114341259002686e-01 -5.381258577108383179e-02 -5.569582059979438782e-02 -1.841971129179000854e-01 -3.885610401630401611e-02 6.199337076395750046e-03 -2.660364806652069092e-01 2.169529497623443604e-01 5.035502463579177856e-02 3.798027709126472473e-02 -1.037080064415931702e-01 1.477881669998168945e-01 3.058006465435028076e-01 2.294491231441497803e-01 -2.577886581420898438e-01 -6.240063533186912537e-02 2.433804869651794434e-01 -4.547403752803802490e-02 5.831222981214523315e-02 -3.482541069388389587e-02 -1.783766448497772217e-01 5.590346828103065491e-02 2.498196810483932495e-01 -3.714694678783416748e-01 1.983640938997268677e-01 4.533587768673896790e-02 1.504579633474349976e-01
-8.927728235721588135e-02 1.534130424261093140e-01 -5.077968835830688477e-01 -3.099715113639831543e-01 -1.923307031393051147e-01 4.923726990818977356e-02 -3.198280036449432373e-01 2.340106666088104248e-01 -2.560743093490600586e-01 1.815646290779113770e-01 -1.565645262598991394e-02 -6.421589106321334839e-02 -1.135013550519943237e-01 4.023648798465728760e-02 -1.253906339406967163e-01 -2.579272687435150146e-01 8.277668058872222900e-02 2.024311423301696777e-01 6.656252592802047729e-02 -2.266322970390319824e-01 -1.171079874038696289e-01 3.636306896805763245e-02 1.230259165167808533e-01 2.665671054273843765e-03 -9.560586884617805481e-03 -7.710632681846618652e-02 4.796070605516433716e-02 4.218082502484321594e-02 2.284524291753768921e-01 -2.564576081931591034e-02 -1.442360579967498779e-01 -2.928447723388671875e-02
1.716517955064773560e-01 9.777240455150604248e-02 -1.843316107988357544e-01 -1.043057739734649658e-01 -4.422307759523391724e-02 -1.937435418367385864e-01 -6.029830873012542725e-02 -2.428804039955139160e-01 9.800867736339569092e-02 8.756146579980850220e-02 -1.218516230583190918e-01 2.942139655351638794e-02 2.094685584306716919e-01 1.854758113622665405e-01 -5.143599584698677063e-03 -3.716538846492767334e-01 5.805596336722373962e-02 3.439279794692993164e-01 5.698345601558685303e-02 -2.160952538251876831e-01 -4.386793076992034912e-02 2.630898952484130859e-01 -1.265228986740112305e-01 1.182157397270202637e-01 -4.382436275482177734e-01 -1.312498003244400024e-01 7.608075439929962158e-02 -4.491184279322624207e-02 -2.603973150253295898e-01 8.281794935464859009e-02 -9.933385066688060760e-03 -1.845406950451433659e-03
-1.222597435116767883e-02 2.674483060836791992e-01 -2.317856848239898682e-01 -4.358971491456031799e-02 -9.789840877056121826e-02 1.112645864486694336e-01 -2.690497338771820068e-01 2.634198963642120361e-02 1.117186844348907471e-01 7.905016094446182251e-02 1.014094874262809753e-01 -1.008864939212799072e-01 3.030950725078582764e-01 3.474378287792205811e-01 -3.373381495475769043e-01 -3.006713278591632843e-02 9.440571814775466919e-02 1.070807576179504395e-01 -5.278610810637474060e-02 -1.013947352766990662e-01 8.541583269834518433e-02 3.267545700073242188e-01 2.718001306056976318e-01 1.518642902374267578e-01 5.476502329111099243e-02 8.157408796250820160e-03 1.558008193969726562e-01 -1.894898861646652222e-01 1.095372512936592102e-01 -7.903616875410079956e-02 -1.694208085536956787e-01 2.377727925777435303e-01
9.621803765185177326e-04 2.997704446315765381e-01 -1.108796074986457825e-01 -3.327213823795318604e-01 -4.997053369879722595e-02 3.101251833140850067e-02 -8.811387419700622559e-02 -2.230904996395111084e-01 9.069526195526123047e-02 -3.849985450506210327e-02 1.010753959417343140e-01 -6.841105967760086060e-02 2.569887638092041016e-01 1.160702551715075970e-03 -5.774848908185958862e-02 -4.183256626129150391e-01 7.538500428199768066e-02 9.188237786293029785e-02 7.339268457144498825e-03 -3.097364902496337891e-01 -3.169991448521614075e-02 1.690563112497329712e-01 -2.268197834491729736e-01 1.896839290857315063e-01 -2.382310628890991211e-01 -3.884776309132575989e-02 -2.646445855498313904e-02 -1.666689813137054443e-01 -2.384933978319168091e-01 1.989120543003082275e-01 -1.891935467720031738e-01 1.051541045308113098e-01
2.229877859354019165e-01 1.709601581096649170e-01 -3.971378803253173828e-01 -2.293166071176528931e-01 1.494080573320388794e-02 2.183156162500381470e-01 -1.134897097945213318e-01 7.580301258713006973e-03 3.688501939177513123e-02 3.585578128695487976e-02 1.424775831401348114e-02 1.288898438215255737e-01 3.950171545147895813e-02 3.488095402717590332e-01 5.085501447319984436e-02 -8.862682431936264038e-02 5.376216024160385132e-02 1.179646253585815430e-01 2.006943523883819580e-01 -1.565572023391723633e-01 -3.275728225708007812e-01 -1.466695368289947510e-01 5.513551458716392517e-02 7.436573505401611328e-02 -2.455620318651199341e-01 1.785963922739028931e-01 -4.448631033301353455e-02 6.081587821245193481e-02 -4.164490848779678345e-02 -1.278023719787597656e-01 -2.416938543319702148e-01 -3.216393291950225830e-01
-3.475713431835174561e-01 1.586640775203704834e-01 -8.113296329975128174e-02 -1.609129160642623901e-01 1.363989412784576416e-01 1.393554508686065674e-01 8.563205599784851074e-02 7.199307531118392944e-02 -4.705988988280296326e-02 5.382771417498588562e-02 8.192228525876998901e-02 2.851400673389434814e-01 3.526866734027862549e-01 -1.034948080778121948e-01 1.011820510029792786e-01 -2.943503260612487793e-01 2.169734984636306763e-01 1.221884563565254211e-01 -1.614032983779907227e-01 -1.100910305976867676e-01 -1.895748637616634369e-02 3.226657807826995850e-01 -9.125561267137527466e-02 8.807174861431121826e-02 -8.412856608629226685e-02 -1.843985728919506073e-02 -1.201438382267951965e-01 -1.927410066127777100e-01 -1.778768002986907959e-01 -1.330105215311050415e-01 -3.322104811668395996e-01 8.040082454681396484e-02
9.380034357309341431e-02 1.431696563959121704e-01 -2.170147448778152466e-01 -1.229201033711433411e-01 -1.720545887947082520e-01 1.805029362440109253e-01 8.559972792863845825e-02 1.753587126731872559e-01 -1.238927245140075684e-01 -2.844927310943603516e-01 -1.967109180986881256e-02 6.265836209058761597e-02 1.564047485589981079e-02 9.115395694971084595e-02 -1.695785969495773315e-01 9.461593627929687500e-02 -2.829453349113464355e-02 8.857902139425277710e-02 2.280833125114440918e-01 9.107713587582111359e-03 -2.316808700561523438e-01 2.382663935422897339e-01 1.698763072490692139e-01 1.608365476131439209e-01 -6.722596939653158188e-03 -2.585838139057159424e-01 3.932095170021057129e-01 -6.534187495708465576e-02 -2.378932386636734009e-01 -9.479095041751861572e-02 -3.795221745967864990e-01 6.432353053241968155e-03
-1.819553086534142494e-03 9.013839811086654663e-02 -2.301123552024364471e-02 -2.621607780456542969e-01 -1.317742913961410522e-01 1.303653419017791748e-01 -9.803891181945800781e-02 1.248417496681213379e-01 -2.167124152183532715e-01 2.587903738021850586e-01 -1.515221446752548218e-01 -5.795999616384506226e-02 6.540571898221969604e-02 -2.190650440752506256e-02 -3.166524767875671387e-01 -6.765604764223098755e-02 1.207503005862236023e-01 2.066402882337570190e-01 1.052654311060905457e-01 -1.028230115771293640e-01 -1.315929144620895386e-01 2.161983102560043335e-01 1.145237386226654053e-01 6.539260502904653549e-03 1.145028471946716309e-01 -4.339193701744079590e-01 2.206573039293289185e-01 -1.402149051427841187e-01 5.660294368863105774e-02 1.667331904172897339e-01 -3.780525624752044678e-01 1.156413704156875610e-01
-1.653090715408325195e-01 1.259619742631912231e-01 -1.468821018934249878e-01 -2.451791614294052124e-01 2.030193358659744263e-01 1.417238861322402954e-01 -1.142120733857154846e-02 -1.712039262056350708e-01 -1.766994148492813110e-01 6.937802582979202271e-02 6.148747354745864868e-02 4.014600813388824463e-02 2.456223517656326294e-01 3.783657774329185486e-02 -4.063146933913230896e-02 2.117697894573211670e-01 1.687667816877365112e-01 8.646820485591888428e-02 3.040406405925750732e-01 -1.746248006820678711e-01 1.580249369144439697e-01 3.716340661048889160e-01 -5.313758179545402527e-02 4.618575423955917358e-02 -3.202004134654998779e-01 9.137670695781707764e-02 1.688569486141204834e-01 -1.688810586929321289e-01 -1.508712768554687500e-01 -2.253205329179763794e-01 1.242641080170869827e-02 2.572092711925506592e-01
-6.859612464904785156e-02 2.706480622291564941e-01 -2.922838032245635986e-01 -9.489275515079498291e-03 1.570997200906276703e-02 8.811844885349273682e-02 -9.709113091230392456e-02 -8.914102800190448761e-04 -2.281586676836013794e-01 8.026167750358581543e-02 -1.464543640613555908e-01 3.746471703052520752e-01 5.311850309371948242e-01 -5.537115782499313354e-02 -1.060013696551322937e-01 -1.402882933616638184e-01 -8.534357696771621704e-02 8.269869722425937653e-03 2.314452081918716431e-01 -1.889344751834869385e-01 1.192181557416915894e-02 -6.990969926118850708e-02 -1.410943120718002319e-01 4.327398538589477539e-02 -1.122665554285049438e-01 -1.728470623493194580e-02 -5.959778279066085815e-02 -3.369410634040832520e-01 1.186311244964599609e-02 -1.112640947103500366e-01 -1.996210403740406036e-02 -1.277100443840026855e-01
-1.346508264541625977e-01 2.789461612701416016e-01 -1.673270463943481445e-01 -1.590588092803955078e-01 -1.225040555000305176e-01 5.787982791662216187e-02 -2.196685075759887695e-01 -2.342816255986690521e-02 -1.346919536590576172e-01 9.045545756816864014e-02 5.690853670239448547e-02 1.535831093788146973e-01 8.009842783212661743e-02 -7.140778005123138428e-02 1.035529002547264099e-01 -1.652979254722595215e-01 1.393731087446212769e-01 3.164961040019989014e-01 1.818145960569381714e-01 -3.325334489345550537e-01 -5.955898016691207886e-02 -1.797282695770263672e-02 -1.616502404212951660e-01 3.082961589097976685e-02 3.584929406642913818e-01 1.618257164955139160e-01 1.873270273208618164e-01 7.253553718328475952e-02 -3.277531564235687256e-01 -2.569215893745422363e-01 1.608919352293014526e-02 1.340121775865554810e-01
1.946256458759307861e-01 1.284136772155761719e-01 -1.701797842979431152e-01 -3.816158175468444824e-01 7.996060699224472046e-02 -4.925687238574028015e-02 -1.081292629241943359e-01 -1.185627803206443787e-01 8.496255427598953247e-02 1.123106852173805237e-01 1.653127521276473999e-01 1.916629076004028320e-02 -8.080643415451049805e-02 2.855847477912902832e-01 -2.505979835987091064e-01 -1.330166161060333252e-01 8.695726096630096436e-02 2.650705277919769287e-01 5.689372494816780090e-02 -1.307535469532012939e-01 -8.970751613378524780e-02 1.334020793437957764e-01 -7.137738168239593506e-02 2.012821435928344727e-01 -2.634424269199371338e-01 -3.680113554000854492e-01 2.429807186126708984e-01 -7.520100474357604980e-02 -2.047211825847625732e-01 -7.600134611129760742e-02 -1.337995380163192749e-01 -1.250298023223876953e-01
1.248748078942298889e-01 -3.746203705668449402e-02 -4.349651560187339783e-02 -1.973286420106887817e-01 -1.173224449157714844e-01 -1.288038492202758789e-01 -1.137675270438194275e-01 -1.556653678417205811e-01 -1.999105559661984444e-03 2.535730898380279541e-01 -1.732171922922134399e-01 -9.423135966062545776e-02 1.416599452495574951e-01 6.292116641998291016e-02 -2.876543700695037842e-01 -1.854995489120483398e-01 4.957987368106842041e-02 4.717017412185668945e-01 -2.269135974347591400e-02 -5.122979730367660522e-02 -5.343634635210037231e-02 4.021844863891601562e-01 8.629040420055389404e-02 2.195905447006225586e-01 -1.778351664543151855e-01 -1.756802648305892944e-01 3.655998036265373230e-02 -1.211467757821083069e-01 -2.117404192686080933e-01 1.200048774480819702e-01 -2.029457539319992065e-01 -5.454874038696289062e-02
1.634030640125274658e-01 9.938885271549224854e-02 -1.218558326363563538e-01 1.405858341604471207e-02 2.610645890235900879e-01 1.078555174171924591e-02 -2.097428739070892334e-01 -1.095213368535041809e-01 -3.760011792182922363e-01 -7.302433252334594727e-02 2.226116955280303955e-01 -2.075362652540206909e-01 3.561921045184135437e-02 1.823906749486923218e-01 -1.007665097713470459e-01 -5.798025801777839661e-02 4.206670448184013367e-02 1.374427676200866699e-01 2.324845343828201294e-01 -4.518762528896331787e-01 -2.914044559001922607e-01 2.109240144491195679e-01 -3.091641515493392944e-02 -4.053075984120368958e-02 -2.023301124572753906e-01 -1.507554650306701660e-01 1.111554577946662903e-01 -1.034338772296905518e-01 5.154117196798324585e-02 6.243285536766052246e-02 -1.717444211244583130e-01 -5.527075380086898804e-02
-6.541963201016187668e-03 1.096767336130142212e-01 -2.396425604820251465e-01 -1.739563196897506714e-01 -6.474055349826812744e-02 2.726686298847198486e-01 -3.989177942276000977e-02 3.363017141819000244e-01 -4.035047888755798340e-01 -2.870634011924266815e-02 -1.154761388897895813e-01 6.484495848417282104e-02 2.097937911748886108e-01 -3.601993201300501823e-03 -1.881394833326339722e-01 -5.173585191369056702e-02 -1.823022067546844482e-01 2.107942253351211548e-01 2.207445204257965088e-01 3.442582488059997559e-02 -8.384369313716888428e-03 2.902318835258483887e-01 -1.266984343528747559e-01 3.689934313297271729e-02 -2.653873562812805176e-01 2.081062495708465576e-01 1.360581964254379272e-01 -2.907721512019634247e-02 -1.331048905849456787e-01 -4.243535548448562622e-02 -2.445643544197082520e-01 4.476719722151756287e-02
2.984454482793807983e-02 3.200413584709167480e-01 -4.623949527740478516e-01 -1.468937695026397705e-01 -1.503290832042694092e-01 5.979656800627708435e-02 -1.896078437566757202e-01 8.456327021121978760e-02 -2.283802814781665802e-02 -8.401021361351013184e-03 1.127448454499244690e-01 -2.308205217123031616e-01 -1.871518418192863464e-02 1.307825893163681030e-01 -2.192847281694412231e-01 -1.986624896526336670e-01 1.582322269678115845e-01 1.803590357303619385e-01 1.268360018730163574e-01 -2.195684015750885010e-01 -1.776594668626785278e-01 -1.739891804754734039e-02 4.150020331144332886e-02 -8.235584199428558350e-02 -1.750404089689254761e-01 9.556959569454193115e-02 1.792532205581665039e-01 3.007120490074157715e-01 2.021293714642524719e-02 3.031772375106811523e-01 -2.518344484269618988e-02 -5.389389395713806152e-02
-4.526787251234054565e-02 -2.268551290035247803e-02 -3.972191810607910156e-01 -2.375420033931732178e-01 1.308185160160064697e-01 2.908490598201751709e-01 -1.684811562299728394e-01 -2.682424187660217285e-01 4.901137202978134155e-02 -4.825419560074806213e-02 1.930881291627883911e-01 -2.927307970821857452e-02 4.848719015717506409e-02 1.257173866033554077e-01 5.475680343806743622e-03 -4.880212619900703430e-02 1.506833136081695557e-01 1.202131509780883789e-01 2.340491116046905518e-01 -2.307421714067459106e-01 -1.705358624458312988e-01 3.343903645873069763e-02 2.268730662763118744e-03 -1.761498153209686279e-01 -3.112678825855255127e-01 1.242209151387214661e-01 3.393974900245666504e-01 -9.702780516818165779e-04 -7.229875773191452026e-02 3.751875087618827820e-02 -2.012368291616439819e-01 -1.915439516305923462e-01
-1.615744829177856445e-01 6.937527656555175781e-02 6.032165512442588806e-02 -2.042317390441894531e-01 9.052797406911849976e-02 2.374086230993270874e-01 8.062815293669700623e-03 7.513322681188583374e-02 1.864356733858585358e-02 -9.667339920997619629e-02 -6.580071989446878433e-03 1.278527379035949707e-01 8.568573743104934692e-02 1.946352273225784302e-01 -8.434490114450454712e-02 -1.709351241588592529e-01 -1.905750781297683716e-01 4.338790178298950195e-01 2.006125897169113159e-01 -5.076336860656738281e-01 6.765558570623397827e-02 -5.439908243715763092e-03 5.331500992178916931e-02 3.822927474975585938e-01 -9.618642926216125488e-02 -9.096384048461914062e-02 7.478516548871994019e-02 -8.861761540174484253e-02 -9.308873862028121948e-02 9.046845138072967529e-02 -1.296172738075256348e-01 -7.138440012931823730e-02
3.127268701791763306e-02 2.509420514106750488e-01 -2.079045027494430542e-01 -1.546137183904647827e-01 -1.258202493190765381e-01 9.133915603160858154e-02 -2.288014292716979980e-01 1.088667958974838257e-01 1.315298080444335938e-01 2.008292824029922485e-02 -1.577181667089462280e-01 -1.181082054972648621e-01 1.465386897325515747e-01 -8.697632700204849243e-03 -7.372677326202392578e-02 -4.282422363758087158e-02 -8.471631444990634918e-03 3.121401667594909668e-01 -8.772221207618713379e-02 -3.457399308681488037e-01 8.311014622449874878e-02 1.244767978787422180e-01 1.254453063011169434e-01 -2.561330497264862061e-01 6.168425083160400391e-02 -1.802339106798171997e-01 2.870025672018527985e-02 -3.930662572383880615e-01 -2.900803983211517334e-01 -6.540882587432861328e-02 -2.449343800544738770e-01 -1.633682548999786377e-01
1.108717322349548340e-01 1.320286840200424194e-01 -3.281934261322021484e-01 -4.418503493070602417e-02 8.685209602117538452e-02 1.789093464612960815e-01 1.552842836827039719e-02 6.144746765494346619e-02 -1.754706054925918579e-01 2.161819934844970703e-01 -3.708451241254806519e-02 -6.401425693184137344e-03 2.698121666908264160e-01 5.266076922416687012e-01 -1.603084653615951538e-01 -5.235954746603965759e-02 -3.506283089518547058e-02 2.126805484294891357e-01 -1.197171956300735474e-02 -1.236470714211463928e-01 -2.000966370105743408e-01 -2.871997356414794922e-01 1.225342005491256714e-01 3.114749118685722351e-02 -1.626657843589782715e-01 6.304004043340682983e-02 2.172062098979949951e-01 2.277092076838016510e-03 -1.994836032390594482e-01 -7.502477616071701050e-02 3.158510476350784302e-02 -1.873739510774612427e-01
-1.940252184867858887e-01 4.941998422145843506e-01 -2.493794858455657959e-01 -1.547567546367645264e-01 -7.898756861686706543e-02 1.767594665288925171e-01 -1.654523164033889771e-01 -1.471309363842010498e-01 1.105917468667030334e-01 -6.691524386405944824e-02 4.449028521776199341e-03 8.746182918548583984e-02 1.444519460201263428e-01 7.644119858741760254e-02 1.738072169246152043e-04 -9.290555864572525024e-02 -6.591708958148956299e-02 4.105329886078834534e-02 1.788422018289566040e-01 -1.930521875619888306e-01 3.030818700790405273e-01 2.982799410820007324e-01 2.459795214235782623e-02 9.934914112091064453e-02 -1.755016595125198364e-01 3.663444146513938904e-02 2.300657331943511963e-01 -5.712860822677612305e-02 -1.210875734686851501e-01 -2.497449368238449097e-01 3.629296272993087769e-02 -2.290843874216079712e-01
-1.728724092245101929e-01 3.119024336338043213e-01 -7.016994059085845947e-02 -1.019287630915641785e-01 -2.837860584259033203e-01 -1.578349806368350983e-02 -2.898480892181396484e-01 -1.902825087308883667e-01 -2.812498509883880615e-01 2.627045512199401855e-01 1.462050378322601318e-01 1.949922293424606323e-01 2.468158155679702759e-01 -1.269139200448989868e-01 1.475224345922470093e-01 4.377107694745063782e-02 8.441603183746337891e-02 2.380848824977874756e-01 6.785634160041809082e-02 -2.195186913013458252e-01 -2.546963281929492950e-02 7.654614746570587158e-02 -1.746655404567718506e-01 3.296618163585662842e-02 2.016529887914657593e-01 -3.669078275561332703e-02 8.287741988897323608e-02 -9.279525279998779297e-02 -3.287079036235809326e-01 -1.014924347400665283e-01 -1.245750933885574341e-01 -4.726678878068923950e-02
-1.453184634447097778e-01 -1.103674992918968201e-03 -3.043294847011566162e-01 -2.297783941030502319e-01 1.284379605203866959e-02 2.440944546833634377e-03 -2.022388391196727753e-02 -1.264119297266006470e-01 -4.015958011150360107e-01 -1.007816568017005920e-02 -2.595336437225341797e-01 3.360141813755035400e-01 2.464744746685028076e-01 4.605047777295112610e-02 -1.901025772094726562e-01 -1.975416764616966248e-02 8.083060383796691895e-02 9.869857132434844971e-02 3.153634965419769287e-01 -1.577188633382320404e-02 -2.204360365867614746e-01 1.706386357545852661e-01 1.844099164009094238e-01 1.767560988664627075e-01 -1.440985351800918579e-01 -1.669190078973770142e-01 1.890971809625625610e-01 1.131650879979133606e-01 -5.190946161746978760e-02 -1.122515499591827393e-01 -6.364480406045913696e-02 1.974989660084247589e-02
-1.705103740096092224e-02 1.727220714092254639e-01 -4.219815135002136230e-02 -2.287306934595108032e-01 -7.571826875209808350e-02 3.239044174551963806e-02 8.694320917129516602e-02 -7.433302700519561768e-02 -6.744753569364547729e-02 -2.652110457420349121e-01 2.955244854092597961e-02 -1.683275699615478516e-01 4.427932500839233398e-01 -4.343774635344743729e-03 -1.980141550302505493e-01 2.208874560892581940e-02 -3.868061304092407227e-02 2.913117706775665283e-01 2.098423540592193604e-01 -1.765750795602798462e-01 2.025674283504486084e-01 -1.359535157680511475e-01 -4.906401038169860840e-02 2.920829504728317261e-02 -4.443166553974151611e-01 2.264165729284286499e-01 6.431665271520614624e-03 2.768611721694469452e-02 -1.592324078083038330e-01 -2.052321583032608032e-01 -1.210111901164054871e-01 8.841430768370628357e-03
1.280471831560134888e-01 1.308629363775253296e-01 -5.837373062968254089e-02 -3.299529850482940674e-01 3.850492089986801147e-02 -1.289104111492633820e-02 -1.204872727394104004e-01 -7.655724883079528809e-02 1.016670837998390198e-01 1.183097660541534424e-01 3.488322719931602478e-02 4.739074036478996277e-02 -9.587547183036804199e-02 3.664310276508331299e-01 -2.496162205934524536e-01 -2.311715483665466309e-01 2.525757253170013428e-01 2.051170170307159424e-01 9.168963134288787842e-02 -7.434010505676269531e-02 -1.141506582498550415e-01 5.436370521783828735e-02 -2.111314423382282257e-02 1.326416134834289551e-01 -3.238258063793182373e-01 -3.747501671314239502e-01 1.657707393169403076e-01 -3.937399387359619141e-02 -2.095015197992324829e-01 -1.486764252185821533e-01 -2.211072444915771484e-01 -4.610245302319526672e-02
1.401675492525100708e-01 1.405554860830307007e-01 -3.138251602649688721e-01 -9.223271906375885010e-02 -3.892004117369651794e-02 1.888310462236404419e-01 -1.194995865225791931e-01 2.117149680852890015e-01 -6.315200775861740112e-02 2.346501946449279785e-01 6.726447492837905884e-02 -2.717858850955963135e-01 -4.685643687844276428e-02 -1.127401068806648254e-01 -3.345422744750976562e-01 -9.674364700913429260e-03 9.955200552940368652e-02 2.926630079746246338e-01 1.377415060997009277e-01 -4.809889495372772217e-01 8.425478637218475342e-02 3.453690186142921448e-02 -6.857704371213912964e-02 -1.814146935939788818e-01 -1.752904504537582397e-01 -1.357649732381105423e-02 6.841568741947412491e-03 1.312652230262756348e-01 -6.721893697977066040e-02 1.274357885122299194e-01 -1.186587437987327576e-01 -1.347299516201019287e-01
-1.737952977418899536e-01 -1.499386280775070190e-01 -3.461802303791046143e-01 -2.181335389614105225e-01 -1.780008152127265930e-02 6.341288983821868896e-02 4.040163010358810425e-02 1.972837895154953003e-01 -6.923328340053558350e-02 3.232331275939941406e-01 -5.435996130108833313e-02 -1.935885548591613770e-01 6.045309454202651978e-02 -5.398365110158920288e-02 5.724636465311050415e-02 -3.429540693759918213e-01 -2.475438453257083893e-02 3.751718401908874512e-01 1.046535819768905640e-01 -8.887586742639541626e-02 -7.707712054252624512e-02 2.049690783023834229e-01 -5.861886311322450638e-03 5.176083650439977646e-03 -2.884759604930877686e-01 -2.327285893261432648e-02 5.286931991577148438e-02 -2.429684251546859741e-01 -1.800223812460899353e-02 -1.667108237743377686e-01 -2.511407732963562012e-01 -1.132347658276557922e-01
4.137956351041793823e-02 3.523640036582946777e-01 -1.398776024580001831e-01 -1.251580864191055298e-01 1.256616562604904175e-01 2.228170074522495270e-02 -4.117912650108337402e-01 1.143389269709587097e-01 2.781558595597743988e-02 1.872998662292957306e-02 -3.415285423398017883e-02 -1.416925936937332153e-01 3.019916415214538574e-01 -1.597386151552200317e-01 -1.344046145677566528e-01 -7.642942480742931366e-03 5.768048763275146484e-02 3.547736108303070068e-01 -1.092538386583328247e-01 -1.698606759309768677e-01 -1.176961064338684082e-01 1.528802216053009033e-01 3.475776016712188721e-01 -1.493132114410400391e-01 1.004340723156929016e-01 -5.103513598442077637e-02 -1.123977005481719971e-01 -1.154226809740066528e-01 1.505927927792072296e-02 -1.552248895168304443e-01 -2.512490153312683105e-01 7.970893383026123047e-02
8.004527539014816284e-02 3.150518983602523804e-02 -5.689231157302856445e-01 -2.120415866374969482e-01 -7.187487930059432983e-02 7.725198566913604736e-02 -1.468039602041244507e-01 -1.358910650014877319e-01 1.680916100740432739e-01 3.417551890015602112e-02 2.406729906797409058e-01 9.366665966808795929e-03 -1.551920175552368164e-01 3.073623478412628174e-01 -1.828628331422805786e-01 -3.269209759309887886e-03 1.826248504221439362e-02 2.016139328479766846e-01 1.263443678617477417e-01 -2.994278371334075928e-01 -9.936984628438949585e-02 -8.042448200285434723e-03 -3.377772495150566101e-02 -5.287199467420578003e-02 -7.016228884458541870e-02 7.625442743301391602e-02 2.509160637855529785e-01 -3.175227716565132141e-02 -1.107945591211318970e-01 -3.845259547233581543e-02 -1.097303181886672974e-01 -2.690674662590026855e-01
1.559252571314573288e-02 -2.955008298158645630e-03 -3.859813213348388672e-01 -1.033644154667854309e-01 -7.601165212690830231e-03 3.598421812057495117e-01 -1.350764930248260498e-01 -1.471197605133056641e-01 -3.553599715232849121e-01 1.288442462682723999e-01 1.531595438718795776e-01 -8.533006161451339722e-02 9.943620860576629639e-02 2.460143342614173889e-02 -2.920112758874893188e-02 4.400743171572685242e-02 -4.757511243224143982e-02 8.999791741371154785e-02 1.694754660129547119e-01 -3.498457968235015869e-01 -8.885459601879119873e-02 -2.369459718465805054e-02 4.034751281142234802e-02 -1.487840265035629272e-01 -3.916694819927215576e-01 3.503901883959770203e-03 1.822151243686676025e-01 -4.251137375831604004e-03 -3.140191137790679932e-01 7.309715729206800461e-03 2.766813524067401886e-02 -6.310738623142242432e-02
1.741665229201316833e-02 2.024621814489364624e-01 -3.366157878190279007e-03 -1.240311488509178162e-01 3.141635283827781677e-02 1.339849233627319336e-01 -7.789148390293121338e-02 -5.068653821945190430e-02 -5.171146616339683533e-02 2.061063051223754883e-02 1.778918206691741943e-01 6.368589401245117188e-02 3.571076691150665283e-01 -6.421434879302978516e-02 -3.570277243852615356e-02 -4.426785409450531006e-01 1.510227918624877930e-01 1.269014328718185425e-01 -1.438196748495101929e-01 -3.251031041145324707e-01 -4.966754093766212463e-02 1.515893638134002686e-01 5.330935586243867874e-03 1.892437636852264404e-01 -2.834148406982421875e-01 -2.525268495082855225e-01 -1.036448478698730469e-01 -1.881796866655349731e-02 -2.397017031908035278e-01 2.192218005657196045e-01 -2.219903022050857544e-01 1.071732342243194580e-01
-6.721733510494232178e-02 2.751191705465316772e-02 -1.202208995819091797e-01 -9.408788383007049561e-02 3.204486891627311707e-02 6.571821868419647217e-02 -1.051411405205726624e-01 2.654979526996612549e-01 -8.036967366933822632e-02 -7.412686944007873535e-02 1.888855397701263428e-01 3.080989420413970947e-01 2.142922282218933105e-01 2.356670945882797241e-01 -3.514980152249336243e-02 3.424744307994842529e-02 -7.468473911285400391e-02 2.792298197746276855e-01 3.696133941411972046e-02 -3.104238510131835938e-01 -2.237793207168579102e-01 1.824871748685836792e-01 3.807592988014221191e-01 -1.036287248134613037e-01 3.885061666369438171e-02 -7.526156306266784668e-02 8.825203776359558105e-02 3.468981012701988220e-02 -1.135267242789268494e-01 2.993226647377014160e-01 -3.050247430801391602e-01 -7.774884998798370361e-02
6.402280926704406738e-02 4.718801677227020264e-01 -1.020180433988571167e-01 -2.164710015058517456e-01 1.661821305751800537e-01 2.351898550987243652e-01 -9.839341789484024048e-02 -6.890719383955001831e-02 -1.435197796672582626e-02 -1.216248236596584320e-02 6.625397596508264542e-03 1.169933527708053589e-01 1.083937101066112518e-02 2.740171365439891815e-02 -5.452862009406089783e-02 -3.093843162059783936e-01 1.128156930208206177e-01 4.213086068630218506e-01 8.489251881837844849e-02 -3.348760008811950684e-01 3.584474697709083557e-02 7.371654501184821129e-04 -2.368797808885574341e-01 7.364333420991897583e-02 -2.309789210557937622e-01 -1.640391349792480469e-01 7.397028803825378418e-02 7.320820540189743042e-02 -3.678206587210297585e-03 1.806606352329254150e-01 7.739754766225814819e-02 -5.315762013196945190e-02
-7.453144341707229614e-02 1.196049302816390991e-01 -2.736944556236267090e-01 -2.783980406820774078e-02 -7.768191397190093994e-02 1.500820964574813843e-01 1.586964577436447144e-01 4.072163701057434082e-01 4.423073306679725647e-02 -4.347756505012512207e-02 1.046851798892021179e-01 1.177880447357892990e-02 1.770945936441421509e-01 1.880748383700847626e-02 -5.894083529710769653e-03 -2.836621701717376709e-01 2.651775181293487549e-01 5.698431134223937988e-01 1.078049167990684509e-01 -1.052610427141189575e-01 -3.290526941418647766e-02 2.127006202936172485e-01 -8.495417982339859009e-02 -1.467975229024887085e-02 -2.737704664468765259e-02 1.362610757350921631e-01 4.610928893089294434e-02 -1.021942272782325745e-01 8.780343085527420044e-02 -5.615803971886634827e-02 -1.150359734892845154e-01 1.739126890897750854e-01
-6.307805329561233521e-02 2.468150407075881958e-01 -1.223458945751190186e-01 -1.378703117370605469e-01 1.208577454090118408e-01 9.689866565167903900e-03 -1.950903385877609253e-01 2.858182787895202637e-02 -5.479385256767272949e-01 -9.125439450144767761e-03 1.415584534406661987e-01 -5.636778473854064941e-02 -9.978585876524448395e-03 -5.929366685450077057e-03 -1.244995966553688049e-01 -2.761196792125701904e-01 2.119862735271453857e-01 3.384464085102081299e-01 5.524738878011703491e-02 -5.879516899585723877e-02 -3.160448372364044189e-02 2.668888270854949951e-01 7.903943955898284912e-02 -5.223537981510162354e-02 -2.466643601655960083e-01 -1.825807988643646240e-01 1.221149042248725891e-01 1.671750992536544800e-01 -1.426447182893753052e-01 1.387230157852172852e-01 -9.114865958690643311e-02 -5.429869052022695541e-04
-1.503202021121978760e-01 7.178011536598205566e-02 -7.771324366331100464e-02 -1.472810655832290649e-01 9.553663432598114014e-02 -2.318579144775867462e-02 2.230142354965209961e-01 -1.003026962280273438e-02 1.142027303576469421e-01 2.162953317165374756e-01 1.088930964469909668e-01 2.774047851562500000e-01 2.314555048942565918e-01 2.150470763444900513e-01 -1.498818844556808472e-01 5.545310676097869873e-02 3.505640923976898193e-01 3.293945193290710449e-01 7.447871565818786621e-02 -9.775430709123611450e-02 -2.112811654806137085e-01 2.650843262672424316e-01 -2.426433749496936798e-02 1.722151488065719604e-01 -2.335114032030105591e-01 -3.160760179162025452e-02 1.168359816074371338e-01 -3.250156939029693604e-01 -7.053326070308685303e-02 -9.110189229249954224e-02 -1.029126197099685669e-01 1.438498646020889282e-01
4.730204120278358459e-02 2.724462449550628662e-01 -1.550726294517517090e-01 -3.039245903491973877e-01 -7.510112132877111435e-03 6.274671852588653564e-02 -1.481934040784835815e-01 -2.335223853588104248e-01 1.581744849681854248e-02 -3.435277193784713745e-02 3.867299482226371765e-02 -4.610568284988403320e-02 2.874637842178344727e-01 8.795758336782455444e-02 -2.669998211786150932e-03 -5.052976608276367188e-01 1.617524027824401855e-02 1.808017939329147339e-01 1.816954463720321655e-02 -3.311541080474853516e-01 1.000905111432075500e-01 1.259856671094894409e-01 -6.625827401876449585e-02 1.111565679311752319e-01 -2.252097129821777344e-01 -7.867483794689178467e-02 -3.347244486212730408e-02 4.933611303567886353e-02 -1.977984756231307983e-01 1.862246543169021606e-01 -1.801901757717132568e-01 1.534839719533920288e-01
-4.710657522082328796e-02 -4.822849482297897339e-02 -7.768633216619491577e-02 -1.555785834789276123e-01 -5.896628275513648987e-02 2.983317077159881592e-01 7.945503294467926025e-02 1.194038689136505127e-01 -3.832772076129913330e-01 9.673898667097091675e-02 -1.036562025547027588e-01 1.141928583383560181e-01 1.780381202697753906e-01 1.483695358037948608e-01 -2.188455164432525635e-01 -8.543278276920318604e-02 -6.382017582654953003e-02 3.865225911140441895e-01 3.404372036457061768e-01 1.840995438396930695e-02 1.865111887454986572e-01 2.686490118503570557e-01 -2.438121736049652100e-01 -1.110439449548721313e-01 -2.390024513006210327e-01 4.807619377970695496e-02 -8.118079602718353271e-02 -6.061124429106712341e-02 -1.299476623535156250e-01 5.033683404326438904e-02 -1.535624563694000244e-01 4.556423798203468323e-02
-1.341645270586013794e-01 1.555026918649673462e-01 -4.424222931265830994e-02 -1.396989524364471436e-01 1.516020018607378006e-02 -2.407943010330200195e-01 -1.094227805733680725e-01 7.836901396512985229e-02 -4.976208209991455078e-01 9.820779785513877869e-03 2.120804041624069214e-01 -1.109684258699417114e-01 1.659117043018341064e-01 -2.076548635959625244e-01 -2.690770924091339111e-01 -8.971783518791198730e-02 3.394075930118560791e-01 2.582066953182220459e-01 4.436601698398590088e-02 -6.523765623569488525e-02 -1.689836531877517700e-01 1.522576808929443359e-01 1.740116775035858154e-01 2.471734536811709404e-03 -2.841108739376068115e-01 -6.095231324434280396e-02 1.089568734169006348e-01 3.262804821133613586e-02 -5.927064642310142517e-02 -8.840435743331909180e-02 -3.398423269391059875e-02 -1.547078490257263184e-01
1.081392392516136169e-01 1.978585571050643921e-01 -2.678393721580505371e-01 -1.961442232131958008e-01 7.462750375270843506e-02 1.826214194297790527e-01 -3.834142535924911499e-02 1.755469851195812225e-02 6.903896480798721313e-02 -1.294764727354049683e-01 -4.959022998809814453e-02 -2.251380495727062225e-02 1.430118232965469360e-01 8.642643690109252930e-03 -2.985047698020935059e-01 3.579799830913543701e-02 1.079021692276000977e-01 2.455716133117675781e-01 -1.545345187187194824e-01 -4.676284193992614746e-01 -4.360655695199966431e-02 7.251026481389999390e-02 -3.209492862224578857e-01 -3.436891138553619385e-01 -2.639648690819740295e-02 -1.111823320388793945e-01 7.511594891548156738e-02 4.341871663928031921e-02 -2.051312476396560669e-01 2.784926444292068481e-02 -1.845142841339111328e-01 1.501923352479934692e-01
-7.483647018671035767e-02 1.988837569952011108e-01 -5.326214432716369629e-01 -1.869693100452423096e-01 -1.219620928168296814e-01 6.515332311391830444e-02 5.970451608300209045e-02 1.071327645331621170e-02 -4.394354671239852905e-02 1.338707059621810913e-01 1.031285524368286133e-01 -5.267860740423202515e-02 -8.889371156692504883e-02 5.759831145405769348e-02 9.479545056819915771e-02 -2.442853301763534546e-01 1.167266629636287689e-02 1.189504414796829224e-01 2.719294130802154541e-01 -3.759794831275939941e-01 6.914342939853668213e-02 1.631776541471481323e-01 1.956126093864440918e-01 -1.829467117786407471e-01 -1.365643590688705444e-01 5.303942039608955383e-02 -1.005801260471343994e-01 2.263599783182144165e-01 2.066598087549209595e-02 1.193811446428298950e-01 -1.653831452131271362e-01 2.065829336643218994e-01
7.844278961420059204e-02 -4.320463538169860840e-02 -3.680159449577331543e-01 -8.224035799503326416e-02 2.104319185018539429e-01 -2.361586391925811768e-01 -6.261611729860305786e-02 -1.095888689160346985e-01 -1.257230639457702637e-01 -1.722061820328235626e-02 1.013983637094497681e-01 -1.284273564815521240e-01 9.574035555124282837e-02 5.296855419874191284e-02 4.162051901221275330e-02 -2.794700115919113159e-02 1.845771521329879761e-01 3.467766046524047852e-01 3.382677137851715088e-01 -3.982665240764617920e-01 -1.232464015483856201e-01 2.325578480958938599e-01 4.761617630720138550e-02 1.041997224092483521e-01 -1.147549897432327271e-01 4.264204576611518860e-02 -6.992830312810838223e-04 2.088471204042434692e-01 -3.075074553489685059e-01 6.090962886810302734e-02 4.436457157135009766e-02 8.848237246274948120e-02
5.558323487639427185e-02 1.348475813865661621e-01 -9.420721977949142456e-02 2.610341832041740417e-02 4.722380638122558594e-02 1.239840164780616760e-01 1.316360831260681152e-01 5.404079332947731018e-02 -2.210743129253387451e-01 1.719185709953308105e-01 6.209733709692955017e-02 -1.029376387596130371e-01 3.496194481849670410e-01 2.585490047931671143e-02 8.304914087057113647e-02 -1.629548817873001099e-01 1.338133215904235840e-01 4.526789486408233643e-01 -4.853484407067298889e-02 -1.815740317106246948e-01 6.223726645112037659e-02 2.834972143173217773e-01 -2.410123997833579779e-04 4.059773683547973633e-02 -1.497145295143127441e-01 -3.138190209865570068e-01 2.307507768273353577e-02 5.490003526210784912e-02 -4.156370759010314941e-01 1.980103701353073120e-01 -4.033333435654640198e-02 3.228395013138651848e-03
-7.220714539289474487e-02 2.393878847360610962e-01 -3.115351796150207520e-01 -4.200703464448451996e-03 -8.617614954710006714e-02 1.095242500305175781e-01 -7.152398675680160522e-02 4.523437842726707458e-02 1.119152009487152100e-01 5.990023259073495865e-03 8.507032692432403564e-02 -1.791139692068099976e-01 1.178840473294258118e-01 2.141249477863311768e-01 -1.876829415559768677e-01 5.655076727271080017e-02 1.655690670013427734e-01 2.730263173580169678e-01 -1.113228797912597656e-01 -1.644674688577651978e-01 -2.598171830177307129e-01 -1.506891250610351562e-01 2.746755182743072510e-01 -4.004492610692977905e-02 -1.118767857551574707e-01 -2.767954468727111816e-01 3.118098676204681396e-01 -8.288671076297760010e-02 -7.046803832054138184e-02 -1.087535396218299866e-01 -2.745604813098907471e-01 2.640258669853210449e-01
8.627442270517349243e-02 2.740333080291748047e-01 -4.612219929695129395e-01 -5.013399943709373474e-02 1.506121903657913208e-01 -1.884668879210948944e-02 5.328856408596038818e-02 -1.265287101268768311e-01 -4.222440421581268311e-01 1.556650698184967041e-01 2.731760591268539429e-02 -7.151224464178085327e-02 2.868148870766162872e-02 1.208929717540740967e-01 1.758316904306411743e-02 -1.527834832668304443e-01 2.011173218488693237e-01 4.090244174003601074e-01 -4.080528765916824341e-02 -2.570924758911132812e-01 -6.111589446663856506e-02 -1.453093886375427246e-01 -8.786230534315109253e-02 9.746237099170684814e-02 2.263723127543926239e-02 -7.814969122409820557e-02 7.549751549959182739e-02 8.504006266593933105e-02 -1.289352625608444214e-01 1.750381290912628174e-01 -1.650300920009613037e-01 -3.513805940747261047e-02
-3.108440637588500977e-01 3.841612935066223145e-01 -1.708846688270568848e-01 -2.221077084541320801e-01 2.029492408037185669e-01 -3.626985847949981689e-02 -1.325735449790954590e-01 -9.133869409561157227e-02 -6.403943896293640137e-02 2.234770804643630981e-01 9.855721145868301392e-02 1.181132122874259949e-01 4.432967603206634521e-01 3.348823636770248413e-02 1.311111599206924438e-01 -1.438619196414947510e-01 -4.592378064990043640e-02 2.069675475358963013e-01 1.463044881820678711e-01 2.670541107654571533e-01 -1.930897980928421021e-01 2.049867510795593262e-01 1.169986650347709656e-02 -9.704647958278656006e-02 -1.814601942896842957e-02 1.643095910549163818e-01 1.550759002566337585e-02 -3.942249342799186707e-02 -1.128538846969604492e-01 -1.172018200159072876e-01 -1.155320629477500916e-01 -1.208315230906009674e-02
-8.230311423540115356e-02 8.656205236911773682e-02 -2.806936502456665039e-01 -6.298151612281799316e-02 -4.883565753698348999e-02 2.272462472319602966e-02 -1.099486835300922394e-02 -2.871009055525064468e-03 -1.226398050785064697e-01 2.892114520072937012e-01 -8.070018142461776733e-02 3.686523735523223877e-01 3.591920137405395508e-01 -1.169660612940788269e-01 -3.977116644382476807e-01 3.086723573505878448e-02 -3.532149596139788628e-03 1.649291366338729858e-01 2.750333845615386963e-01 -1.387086510658264160e-01 -3.122205846011638641e-02 5.001462623476982117e-02 -3.245584964752197266e-01 -6.285539269447326660e-02 -2.363899350166320801e-01 6.573141366243362427e-02 2.525588311254978180e-02 -2.031799405813217163e-01 2.318628504872322083e-02 -5.980509147047996521e-02 -1.261047422885894775e-01 -4.339368548244237900e-03
-2.632806897163391113e-01 2.850539088249206543e-01 -2.824032679200172424e-02 -1.497970968484878540e-01 7.141420152038335800e-03 9.461064636707305908e-02 8.811529725790023804e-02 3.948671743273735046e-02 -1.377441175282001495e-02 1.835021674633026123e-01 5.975683405995368958e-02 -1.670340746641159058e-01 1.227289512753486633e-01 3.675063252449035645e-01 -1.929541677236557007e-01 -2.793701291084289551e-01 -1.086852848529815674e-01 3.019827306270599365e-01 2.138534933328628540e-02 -2.754305005073547363e-01 -1.492199003696441650e-01 -7.220360636711120605e-02 -1.547667682170867920e-01 1.029529497027397156e-01 1.026538014411926270e-02 -3.531738519668579102e-01 1.418767869472503662e-01 -1.059781312942504883e-01 3.647634387016296387e-02 2.471101284027099609e-01 -1.121948808431625366e-01 -6.776798516511917114e-02
1.159766539931297302e-01 2.519435286521911621e-01 -1.962165534496307373e-01 -2.467360496520996094e-01 1.347467768937349319e-02 7.031849771738052368e-02 -2.288080155849456787e-01 -1.768884807825088501e-01 -3.377053514122962952e-02 2.344043366611003876e-02 1.348755806684494019e-01 7.251293957233428955e-02 2.809523642063140869e-01 4.480795469135046005e-03 7.536074612289667130e-03 -4.995944201946258545e-01 7.041049748659133911e-02 1.848419606685638428e-01 -5.834518000483512878e-02 -2.727759182453155518e-01 3.267789492383599281e-03 1.650578379631042480e-01 -6.403204053640365601e-02 1.708881855010986328e-01 -2.586146295070648193e-01 -1.014123558998107910e-01 -1.420852988958358765e-01 -2.854846045374870300e-02 -1.799595504999160767e-01 2.234354466199874878e-01 -1.471906751394271851e-01 3.929938748478889465e-02
4.939924180507659912e-02 -7.324144244194030762e-02 -5.036161541938781738e-01 -3.156142830848693848e-01 -6.608676165342330933e-02 3.302944600582122803e-01 -1.847930997610092163e-01 -1.087216362357139587e-01 -7.137616723775863647e-02 -6.256500631570816040e-02 8.125896006822586060e-02 1.063468605279922485e-01 1.961220651865005493e-01 2.405875474214553833e-01 1.603888347744941711e-02 -2.628585100173950195e-01 1.760554909706115723e-01 5.129156261682510376e-02 1.524189710617065430e-01 -2.995894849300384521e-01 -4.474154487252235413e-02 -7.434306293725967407e-02 1.412644982337951660e-01 -1.711642742156982422e-01 -1.897794306278228760e-01 8.317249268293380737e-02 7.361179590225219727e-02 4.519654437899589539e-02 1.036973018199205399e-02 -4.270773008465766907e-02 4.205169901251792908e-02 -1.715081930160522461e-01
4.137137532234191895e-02 3.006599843502044678e-01 -1.168742328882217407e-01 -3.907565400004386902e-02 -8.552108705043792725e-02 8.226272184401750565e-04 1.559221185743808746e-02 1.974033266305923462e-01 -7.888793945312500000e-02 -2.449773997068405151e-01 -7.875915616750717163e-02 1.855910420417785645e-01 2.800404131412506104e-01 1.587683856487274170e-01 -1.344515383243560791e-01 -1.569864898920059204e-01 6.166994944214820862e-02 1.404813528060913086e-01 3.306705951690673828e-01 1.177501305937767029e-01 -2.684002220630645752e-01 3.710086271166801453e-02 2.158977240324020386e-01 -1.645478457212448120e-01 2.057890174910426140e-03 -1.724016219377517700e-01 2.313501089811325073e-01 -1.577740767970681190e-04 -9.971258044242858887e-02 -8.282084017992019653e-02 -4.373784661293029785e-01 -8.799321204423904419e-02
-4.646943509578704834e-02 2.271523475646972656e-01 -3.553026169538497925e-02 -9.169127792119979858e-02 5.699485167860984802e-02 1.205167323350906372e-01 -3.340257331728935242e-02 -6.053865700960159302e-02 -2.376258969306945801e-01 3.252301514148712158e-01 -1.260338574647903442e-01 -2.860811352729797363e-01 7.869307696819305420e-02 1.750730574131011963e-01 -1.144755780696868896e-01 -2.662232220172882080e-01 2.425964549183845520e-02 3.475629687309265137e-01 4.418871551752090454e-02 -9.719168394804000854e-02 -1.338988989591598511e-01 1.284014731645584106e-01 -1.955197453498840332e-01 2.335917204618453979e-01 -8.140315860509872437e-02 -2.685465216636657715e-01 -1.381029561161994934e-02 -9.987209737300872803e-02 -2.168529629707336426e-01 2.321193665266036987e-01 -2.885365784168243408e-01 1.288134418427944183e-02
-1.108653470873832703e-01 7.114413380622863770e-02 -1.293824762105941772e-01 -3.052307963371276855e-01 3.424532338976860046e-02 1.774390414357185364e-02 -4.727128520607948303e-02 4.307996481657028198e-02 -1.677532196044921875e-01 2.612793147563934326e-01 2.228533327579498291e-01 -1.261919885873794556e-01 2.451641559600830078e-01 -8.066093176603317261e-02 -2.397909313440322876e-01 -2.932882308959960938e-01 1.998183429241180420e-01 2.270565479993820190e-01 -1.149323806166648865e-01 -2.040973156690597534e-01 1.071531921625137329e-01 2.604790329933166504e-01 1.255769431591033936e-01 9.445820748805999756e-02 -1.742683351039886475e-01 -3.285663425922393799e-01 3.624441474676132202e-02 4.520739987492561340e-02 -2.862661778926849365e-01 1.357035040855407715e-01 -4.811834171414375305e-02 -1.749856956303119659e-02
-3.106484711170196533e-01 2.115750610828399658e-01 -3.020755052566528320e-01 -4.100214689970016479e-02 -2.332854419946670532e-01 2.553518628701567650e-03 -8.638062328100204468e-02 -7.105632685124874115e-03 -1.982563138008117676e-01 6.595234572887420654e-02 3.929567635059356689e-01 1.962097585201263428e-01 1.594278365373611450e-01 -4.961992800235748291e-02 2.096794247627258301e-01 -2.092905044555664062e-01 6.803091615438461304e-02 2.896557748317718506e-01 2.073390632867813110e-01 -1.578583419322967529e-01 1.984837651252746582e-02 -7.931364327669143677e-02 -1.050513163208961487e-01 9.269808419048786163e-03 2.467065006494522095e-01 4.482202231884002686e-02 -2.508936822414398193e-02 -1.375336647033691406e-01 -2.911105453968048096e-01 -3.449179977178573608e-02 -7.350657135248184204e-02 6.038186699151992798e-02
1.094814538955688477e-01 2.170250564813613892e-01 -3.986399471759796143e-01 -9.611967206001281738e-02 1.397384703159332275e-01 1.380183249711990356e-01 -3.724808245897293091e-02 2.468397282063961029e-02 -2.263609468936920166e-01 7.468789815902709961e-02 -7.677349448204040527e-02 -2.175715751945972443e-02 2.750978767871856689e-01 3.385975584387779236e-02 -2.000859938561916351e-02 -2.520574331283569336e-01 4.038477316498756409e-02 -5.079745128750801086e-02 5.085128173232078552e-02 -6.443785876035690308e-02 -1.466208789497613907e-02 3.957447409629821777e-01 -1.420288830995559692e-01 -1.719604283571243286e-01 -7.803345471620559692e-02 2.205281406641006470e-01 1.401534825563430786e-01 -1.246258243918418884e-01 4.433648660778999329e-02 -1.595450788736343384e-01 -2.699133753776550293e-01 -3.472084701061248779e-01
-1.802536249160766602e-01 2.471859157085418701e-01 -1.040260344743728638e-01 -1.226497367024421692e-01 -9.628930687904357910e-02 1.340890377759933472e-01 -3.982470557093620300e-02 -2.629672288894653320e-01 1.054620519280433655e-01 -5.073244869709014893e-02 -1.475022733211517334e-01 -5.215503275394439697e-02 2.287790924310684204e-01 -1.618498712778091431e-01 -3.857433199882507324e-01 -4.542493820190429688e-02 5.827834829688072205e-03 3.334342837333679199e-01 5.667548626661300659e-03 -4.908353984355926514e-01 -8.379486948251724243e-02 9.314365684986114502e-02 -4.303536564111709595e-02 -2.514307498931884766e-01 1.471054255962371826e-01 -1.141793951392173767e-01 7.655891031026840210e-02 1.735593378543853760e-02 -4.353046044707298279e-02 -4.277937114238739014e-02 6.143022328615188599e-02 -1.836188286542892456e-01
-7.983151078224182129e-02 1.722905933856964111e-01 -2.063741534948348999e-02 -1.682385802268981934e-01 3.894122317433357239e-02 -6.576512008905410767e-02 -1.751796454191207886e-01 2.660181839019060135e-03 1.107843294739723206e-01 1.044253185391426086e-01 -6.184199824929237366e-02 -1.575579345226287842e-01 2.262042164802551270e-01 4.345249831676483154e-01 -2.292828857898712158e-01 2.373442053794860840e-02 2.556992769241333008e-01 2.042343914508819580e-01 -5.397403612732887268e-02 -2.687406539916992188e-01 1.139384135603904724e-01 3.151776194572448730e-01 3.962988406419754028e-02 1.646795421838760376e-01 -4.911028966307640076e-02 8.271379768848419189e-02 2.467056512832641602e-01 -3.873985633254051208e-02 2.245767265558242798e-01 -9.149160981178283691e-02 -2.942669689655303955e-01 1.161100417375564575e-01
4.467754438519477844e-02 2.584467530250549316e-01 -2.130826860666275024e-01 -1.316728740930557251e-01 -6.587949395179748535e-02 1.899188905954360962e-01 3.951635956764221191e-02 9.241026639938354492e-02 -1.131562441587448120e-01 -1.148122027516365051e-01 5.419003218412399292e-02 6.416957080364227295e-02 -1.073976233601570129e-02 7.962827384471893311e-02 -2.045325636863708496e-01 -2.181319147348403931e-02 -9.480269998311996460e-02 -7.406609505414962769e-02 2.711592018604278564e-01 -2.729194797575473785e-02 -3.053930103778839111e-01 1.640926152467727661e-01 5.987611785531044006e-02 1.644068211317062378e-01 -4.182738810777664185e-02 -1.951446756720542908e-02 3.233215212821960449e-01 -1.769532710313796997e-01 -4.901527613401412964e-02 -1.547745168209075928e-01 -5.140581130981445312e-01 2.607804536819458008e-01
-1.348600983619689941e-01 2.322896122932434082e-01 -1.869929581880569458e-01 -1.824415922164916992e-01 3.428803011775016785e-02 3.197098895907402039e-02 -8.330551534891128540e-02 6.882476061582565308e-02 1.444460749626159668e-01 1.533016264438629150e-01 -5.859424918889999390e-02 -2.304215282201766968e-01 8.766487240791320801e-02 1.076272577047348022e-01 -7.179032266139984131e-02 -4.885365962982177734e-01 2.064429409801959991e-02 2.563718557357788086e-01 6.269210018217563629e-03 -2.861311733722686768e-01 -5.968645960092544556e-02 3.774939104914665222e-02 -6.393532454967498779e-02 -1.686846837401390076e-02 -3.026471436023712158e-01 -2.212480753660202026e-01 8.897616714239120483e-02 1.609262377023696899e-01 -3.282152414321899414e-01 1.764141768217086792e-01 -1.020632833242416382e-01 2.641125023365020752e-02
1.261831969022750854e-01 3.003084063529968262e-01 -4.276485741138458252e-01 -3.272532820701599121e-01 -1.114608123898506165e-01 4.093707725405693054e-02 7.700760662555694580e-02 2.032516524195671082e-02 -1.251958012580871582e-01 1.486024707555770874e-01 1.958874762058258057e-01 -9.462068229913711548e-02 -6.403321027755737305e-02 9.941815584897994995e-02 7.291115075349807739e-02 3.708750009536743164e-02 -8.127517998218536377e-02 3.238156139850616455e-01 1.756030470132827759e-01 -1.156678721308708191e-01 2.109991014003753662e-02 2.418063431978225708e-01 2.954640053212642670e-02 1.124061197042465210e-01 -3.533866405487060547e-01 -9.610652178525924683e-02 1.571760922670364380e-01 1.076332703232765198e-01 1.675163358449935913e-01 8.718617260456085205e-02 -3.918909281492233276e-02 -2.049550712108612061e-01
1.439519822597503662e-01 2.600754797458648682e-01 -2.617550492286682129e-01 -1.252774149179458618e-02 -8.335415273904800415e-02 1.882696896791458130e-01 -2.228428274393081665e-01 -2.663417756557464600e-01 6.356918066740036011e-02 3.103226236999034882e-02 2.936713993549346924e-01 9.235822409391403198e-02 4.246860146522521973e-01 1.169891934841871262e-02 -1.480524539947509766e-01 -7.901792973279953003e-02 -1.333550456911325455e-02 3.407378792762756348e-01 1.782082021236419678e-02 7.735529798083007336e-04 1.712885797023773193e-01 2.633501887321472168e-01 1.783185265958309174e-02 -1.907531544566154480e-02 2.076862007379531860e-01 3.103273808956146240e-01 4.247351735830307007e-02 -7.462970446795225143e-03 8.408682420849800110e-03 -1.632882282137870789e-02 -1.174153164029121399e-01 -1.212508976459503174e-02
1.664481163024902344e-01 6.573920696973800659e-02 -2.992853522300720215e-01 -4.418497439473867416e-03 8.782013505697250366e-02 -1.413509435951709747e-02 -2.600212953984737396e-02 -3.426489979028701782e-02 2.631417289376258850e-02 3.739627823233604431e-02 8.258757740259170532e-02 4.766521751880645752e-01 1.838717907667160034e-01 2.105234116315841675e-01 -7.024297118186950684e-02 -1.074919253587722778e-01 -6.039420142769813538e-03 3.546777069568634033e-01 6.974095106124877930e-02 -1.581875234842300415e-01 -9.859450906515121460e-02 8.264658600091934204e-02 2.248713374137878418e-01 3.651930019259452820e-02 -1.514198631048202515e-01 -2.272261083126068115e-01 2.969624102115631104e-01 -1.634674966335296631e-01 -2.303979173302650452e-02 2.476997524499893188e-01 -6.921656429767608643e-02 -2.399511188268661499e-01
4.671180248260498047e-02 8.418203890323638916e-02 -5.159750580787658691e-01 -3.118970803916454315e-02 -2.674130797386169434e-01 1.674929857254028320e-01 -6.782774627208709717e-02 -2.754888311028480530e-02 -9.213835000991821289e-02 9.229365736246109009e-02 7.986758649349212646e-02 -2.037707716226577759e-01 -8.348877727985382080e-02 8.775787800550460815e-02 -2.642153799533843994e-01 -3.167906105518341064e-01 8.384197950363159180e-02 2.570851445198059082e-01 7.319013029336929321e-02 -2.555471360683441162e-01 -1.541683524847030640e-01 7.288883626461029053e-02 -3.428969066590070724e-03 -1.604669243097305298e-01 4.301327094435691833e-02 -3.342560678720474243e-02 2.718582451343536377e-01 1.795523315668106079e-01 1.215747520327568054e-01 1.207705438137054443e-01 -1.210127398371696472e-01 1.308032274246215820e-01
-3.881667181849479675e-02 5.422824621200561523e-02 -2.979594171047210693e-01 -5.375493690371513367e-02 7.261113077402114868e-02 2.730448842048645020e-01 -6.989127397537231445e-02 -5.580264329910278320e-02 -4.054400920867919922e-01 1.125726252794265747e-01 1.046964377164840698e-01 -8.175125718116760254e-02 2.991097569465637207e-01 3.509210795164108276e-02 1.609056144952774048e-01 -4.102194309234619141e-02 1.405155658721923828e-01 2.647347450256347656e-01 2.087670713663101196e-01 -2.510060966014862061e-01 4.342700354754924774e-03 -1.136566624045372009e-01 7.323355227708816528e-02 -4.395103454589843750e-02 -3.800333142280578613e-01 -7.989170402288436890e-02 -4.668454080820083618e-02 1.128552556037902832e-01 -3.191896975040435791e-01 -2.731977030634880066e-03 1.196795552968978882e-01 -6.710679829120635986e-02
-1.597732678055763245e-02 1.332437396049499512e-01 -2.052019834518432617e-01 1.056717801839113235e-02 -1.688651591539382935e-01 2.489916533231735229e-01 -1.003277227282524109e-01 8.013575279619544744e-05 5.850465595722198486e-02 3.986529111862182617e-01 -2.265002578496932983e-01 1.299881190061569214e-01 2.837085127830505371e-01 -2.296246290206909180e-01 1.073985733091831207e-02 -4.430519044399261475e-02 -6.686181575059890747e-02 3.222621083259582520e-01 2.129511684179306030e-01 -1.336787547916173935e-02 -3.005569875240325928e-01 1.501230448484420776e-01 -1.925849616527557373e-01 1.739825606346130371e-01 -4.817684367299079895e-02 1.207777559757232666e-01 8.615040779113769531e-02 1.229116618633270264e-01 -1.218558624386787415e-01 -2.973021380603313446e-02 -2.852424085140228271e-01 -5.231484025716781616e-02
-1.342115104198455811e-01 1.568843573331832886e-01 -9.376939386129379272e-02 -2.298665940761566162e-01 7.650553435087203979e-02 2.285884469747543335e-01 -1.583694070577621460e-01 4.511455893516540527e-01 -4.346581175923347473e-02 -4.968883842229843140e-02 1.947335302829742432e-01 5.490306019783020020e-02 2.690423727035522461e-01 1.236560046672821045e-01 2.337176911532878876e-02 -7.181575521826744080e-03 -2.282227128744125366e-01 3.582087904214859009e-02 1.960109621286392212e-01 -2.359851002693176270e-01 -1.413037180900573730e-01 5.173278972506523132e-02 5.707395821809768677e-02 -2.908485010266304016e-02 -1.770352572202682495e-01 -1.389306187629699707e-01 1.876785606145858765e-01 -4.172287136316299438e-02 -7.280742377042770386e-02 3.218998610973358154e-01 -3.214436769485473633e-01 3.715030103921890259e-02
1.503603607416152954e-01 2.600530683994293213e-01 -2.810193002223968506e-01 -4.387468397617340088e-01 1.224221214652061462e-01 1.901168562471866608e-02 -2.641693875193595886e-02 -5.278081446886062622e-02 -2.542258799076080322e-01 -5.885659903287887573e-02 7.470815628767013550e-02 1.159672811627388000e-01 -1.069230660796165466e-01 -4.493067413568496704e-02 -1.130070313811302185e-01 3.809705376625061035e-02 1.495829820632934570e-01 4.862087965011596680e-01 -1.037263544276356697e-03 -2.762722373008728027e-01 -3.733585774898529053e-02 6.298466771841049194e-02 3.210613876581192017e-02 -1.146962493658065796e-01 1.190823987126350403e-01 -1.875671446323394775e-01 -3.596911206841468811e-03 -1.048347055912017822e-01 2.427701950073242188e-01 4.721008986234664917e-02 -1.646575629711151123e-01 3.702809661626815796e-02
-4.815774410963058472e-02 2.032286673784255981e-01 -1.130112186074256897e-01 -8.427106589078903198e-02 2.296987026929855347e-01 1.992910355329513550e-01 1.484423130750656128e-01 3.584716096520423889e-02 8.356925100088119507e-03 7.069881260395050049e-02 -4.519712179899215698e-02 2.421167045831680298e-01 2.016050219535827637e-01 -5.060117691755294800e-03 -9.746341407299041748e-02 2.965505234897136688e-02 3.324130177497863770e-01 1.085055842995643616e-01 2.449031919240951538e-01 -2.249709516763687134e-01 1.029215529561042786e-01 2.781127691268920898e-01 1.258214116096496582e-01 6.754572689533233643e-02 -2.940413057804107666e-01 2.676515467464923859e-02 1.171838864684104919e-01 -2.278647571802139282e-01 -2.783086895942687988e-01 -2.906050384044647217e-01 2.718340791761875153e-02 2.173834890127182007e-01
-2.274164408445358276e-01 2.548240721225738525e-01 -2.370015233755111694e-01 -7.342382520437240601e-02 -1.162009388208389282e-01 -1.335851401090621948e-01 3.789389505982398987e-02 -3.158554732799530029e-01 -2.805349230766296387e-01 1.245114803314208984e-01 1.254185736179351807e-01 1.468508392572402954e-01 8.990450203418731689e-02 -2.752364089246839285e-04 -8.697161078453063965e-02 -1.201690062880516052e-01 1.923020631074905396e-01 -6.475460529327392578e-02 3.079995214939117432e-01 -4.002538919448852539e-01 1.158888190984725952e-01 -2.764721959829330444e-02 -1.380106210708618164e-01 8.282888680696487427e-03 -2.817127108573913574e-01 1.282249540090560913e-01 4.292304813861846924e-02 -2.814724147319793701e-01 2.827507909387350082e-03 3.456520661711692810e-02 -1.414887756109237671e-01 2.681256737560033798e-03
-1.975182592868804932e-01 1.341768205165863037e-01 -2.160692960023880005e-01 8.805375546216964722e-02 -8.715096116065979004e-02 -5.907679721713066101e-02 3.194199874997138977e-02 1.534594688564538956e-02 -3.679247200489044189e-01 7.474719732999801636e-02 3.800849616527557373e-01 1.292013227939605713e-01 4.138928949832916260e-01 7.437793910503387451e-02 9.259419888257980347e-02 -6.282318383455276489e-02 -5.091245472431182861e-02 2.376807779073715210e-01 4.624292999505996704e-02 -2.767444849014282227e-01 -1.317247450351715088e-01 -6.539421528577804565e-02 -2.471778690814971924e-01 2.199224382638931274e-01 5.181811749935150146e-02 7.403000444173812866e-02 8.088494092226028442e-02 -1.602864861488342285e-01 -2.000884413719177246e-01 -1.406350731849670410e-01 -5.123781040310859680e-02 1.139738857746124268e-01
2.043164521455764771e-01 2.607743144035339355e-01 -3.739476799964904785e-01 -1.169841662049293518e-01 9.742972254753112793e-02 1.181398183107376099e-01 -6.922540813684463501e-02 9.081637859344482422e-02 -1.938266754150390625e-01 1.829707175493240356e-01 -1.097159832715988159e-01 -9.436020255088806152e-02 1.897441595792770386e-01 4.782285988330841064e-01 -1.913844142109155655e-03 7.758019492030143738e-03 -1.729891449213027954e-01 2.128241360187530518e-01 4.520868137478828430e-02 -1.247988715767860413e-01 -1.299890130758285522e-01 -1.281501352787017822e-01 -2.526889182627201080e-02 1.250528097152709961e-01 -2.070112824440002441e-01 7.163839042186737061e-02 4.583285003900527954e-02 2.142499089241027832e-01 -1.575135141611099243e-01 -2.033534795045852661e-01 -1.651421934366226196e-01 -1.078131571412086487e-01
-4.060358274728059769e-03 1.411861330270767212e-01 -4.083819985389709473e-01 -2.194000631570816040e-01 -7.108330726623535156e-02 -5.339149758219718933e-02 -1.445208191871643066e-01 9.246695041656494141e-02 -2.539846599102020264e-01 -6.429956108331680298e-02 -3.664651885628700256e-02 1.592449694871902466e-01 3.862719237804412842e-01 1.234906092286109924e-01 -3.534436225891113281e-02 -9.573247283697128296e-03 2.124511301517486572e-01 9.603587910532951355e-03 4.222706258296966553e-01 -8.811453729867935181e-02 1.468735188245773315e-01 -6.503295153379440308e-03 1.352827847003936768e-01 -4.693407565355300903e-02 1.308586299419403076e-01 -3.014361858367919922e-01 6.210349127650260925e-02 -9.007690101861953735e-02 -3.677705302834510803e-02 -1.883579939603805542e-01 -1.835066974163055420e-01 5.262484028935432434e-02
3.150537610054016113e-01 1.875608563423156738e-01 -7.508793473243713379e-02 -2.742613255977630615e-01 -4.378788918256759644e-02 -2.432087436318397522e-02 -2.135558426380157471e-01 4.769586399197578430e-02 -2.297492623329162598e-01 -4.654187709093093872e-02 -2.445856854319572449e-02 8.638915419578552246e-02 1.980378776788711548e-01 7.443199306726455688e-02 -1.707344353199005127e-01 -1.000734865665435791e-01 -2.982915937900543213e-01 1.956404149532318115e-01 9.426536411046981812e-02 6.004038080573081970e-02 -5.258172005414962769e-02 9.104672819375991821e-02 -4.121709614992141724e-02 2.889542281627655029e-02 -1.835113018751144409e-01 -1.550280004739761353e-01 4.204863905906677246e-01 1.944236457347869873e-02 -2.088415026664733887e-01 -5.380067974328994751e-02 -3.896004855632781982e-01 2.918506599962711334e-02
1.022572070360183716e-02 1.932837367057800293e-01 7.068607490509748459e-03 -9.489145129919052124e-02 -3.121711686253547668e-02 -6.722801178693771362e-02 -3.226911127567291260e-01 1.452383399009704590e-01 2.393473982810974121e-01 2.055902481079101562e-01 -6.058307364583015442e-02 -1.110969856381416321e-01 3.468545079231262207e-01 3.722490072250366211e-01 -1.227450072765350342e-01 -5.059897527098655701e-02 2.165890038013458252e-01 1.645439416170120239e-01 6.051668152213096619e-02 -2.645587027072906494e-01 4.854291304945945740e-02 3.338629305362701416e-01 2.097745537757873535e-01 7.153770327568054199e-02 -1.109385862946510315e-01 5.815638601779937744e-02 1.017020568251609802e-01 -6.410078704357147217e-02 8.355674892663955688e-02 -8.617689460515975952e-02 -2.742888331413269043e-01 1.805440336465835571e-02
-4.735425114631652832e-02 1.492385286837816238e-03 -3.519460260868072510e-01 -2.843867540359497070e-01 5.984456837177276611e-02 2.588521242141723633e-01 -2.883132547140121460e-02 1.814233362674713135e-01 -1.257029771804809570e-01 4.213117957115173340e-01 -1.202221587300300598e-01 6.085545569658279419e-02 3.069165349006652832e-01 -3.901781886816024780e-02 -1.514958739280700684e-01 -1.971702873706817627e-01 -4.275375604629516602e-02 3.383557796478271484e-01 3.499314486980438232e-01 1.880548447370529175e-01 -3.421049797907471657e-03 4.076163098216056824e-02 3.695179522037506104e-02 -2.680231630802154541e-02 3.459585458040237427e-02 5.773301050066947937e-02 6.225367262959480286e-02 -3.113768808543682098e-02 -5.783417448401451111e-02 -9.113864600658416748e-02 -1.366169005632400513e-01 4.579105973243713379e-02
8.600898087024688721e-02 1.626171916723251343e-01 -1.730745434761047363e-01 -1.007925570011138916e-01 -1.122899875044822693e-01 -1.109658926725387573e-01 -2.504169642925262451e-01 -3.506239503622055054e-02 2.333606407046318054e-02 1.648307740688323975e-01 -1.711772531270980835e-01 -9.940658509731292725e-02 1.509491950273513794e-01 9.059523046016693115e-02 3.346649929881095886e-02 -6.334516406059265137e-02 -5.687636882066726685e-02 1.844470053911209106e-01 3.843627870082855225e-01 -5.224660411477088928e-02 -5.657397676259279251e-03 1.268429011106491089e-01 -2.138322889804840088e-01 -1.134000867605209351e-01 -2.136902362108230591e-01 -1.375467237085103989e-02 3.305168151855468750e-01 -2.414398044347763062e-01 4.063077270984649658e-02 2.589918076992034912e-01 -4.167507290840148926e-01 -1.262525022029876709e-01
1.267330795526504517e-01 1.612275391817092896e-01 -1.394046694040298462e-01 8.876235038042068481e-02 -2.520901262760162354e-01 1.474892199039459229e-01 -2.117864638566970825e-01 -1.587257087230682373e-01 3.349260613322257996e-02 1.524384692311286926e-02 1.267990171909332275e-01 3.487287461757659912e-02 5.077877044677734375e-01 -7.829202711582183838e-02 -1.664990335702896118e-01 -1.104252412915229797e-01 2.103808373212814331e-01 1.959708780050277710e-01 2.636552229523658752e-02 -6.871598213911056519e-02 -1.660606861114501953e-01 1.206127852201461792e-01 9.920753538608551025e-02 -1.178584620356559753e-01 2.418264150619506836e-01 7.529120892286300659e-02 3.412529528141021729e-01 -2.629635035991668701e-01 -1.653170287609100342e-01 1.288768053054809570e-01 -2.359086461365222931e-02 -6.748626381158828735e-02
-3.313689958304166794e-03 7.576119899749755859e-02 -2.285605520009994507e-01 -3.775524720549583435e-02 -1.332951933145523071e-01 2.660205960273742676e-02 -1.528761535882949829e-01 2.380062043666839600e-01 -1.182673498988151550e-01 -1.879837214946746826e-01 -3.760232403874397278e-02 1.969312131404876709e-02 1.807793229818344116e-01 2.300238162279129028e-01 -1.885181963443756104e-01 -3.699426352977752686e-02 1.679299324750900269e-01 3.072734773159027100e-01 -7.614891976118087769e-02 -2.035715281963348389e-01 -3.652694821357727051e-01 3.715255856513977051e-02 2.404986321926116943e-01 5.491591989994049072e-02 -2.437536232173442841e-02 -1.423657983541488647e-01 3.947611451148986816e-01 -1.426295340061187744e-01 -6.305861473083496094e-02 -1.086728181689977646e-02 -1.121466755867004395e-01 2.987237572669982910e-01
3.182176500558853149e-02 2.322670817375183105e-01 -2.481207251548767090e-01 -1.305222809314727783e-01 -3.334933146834373474e-02 1.177860647439956665e-01 -2.751238271594047546e-02 7.384699583053588867e-02 1.454697251319885254e-01 2.490010261535644531e-01 3.625007569789886475e-01 1.519388556480407715e-01 2.599287331104278564e-01 4.689956083893775940e-02 -1.823384612798690796e-01 -2.523860037326812744e-01 -1.024259999394416809e-01 1.751617640256881714e-01 1.517126411199569702e-01 3.253041952848434448e-02 5.693504959344863892e-02 2.697093486785888672e-01 -3.777075186371803284e-02 1.317416280508041382e-01 2.754718363285064697e-01 2.175176739692687988e-01 -1.630130107514560223e-03 -2.439733594655990601e-01 -9.910935908555984497e-02 -1.359928306192159653e-02 -2.481574118137359619e-01 -1.629441380500793457e-01
-4.767242074012756348e-02 1.777645498514175415e-01 -2.108157575130462646e-01 -3.860128223896026611e-01 -8.904122561216354370e-02 6.238824129104614258e-02 -2.408577501773834229e-01 1.936033964157104492e-01 -2.226040512323379517e-01 2.021822482347488403e-01 8.414597809314727783e-02 1.428140252828598022e-01 3.074705302715301514e-01 9.848175570368766785e-03 -1.321081370115280151e-01 -2.027319371700286865e-01 7.096051424741744995e-02 -1.003832891583442688e-01 1.896569281816482544e-01 8.135715872049331665e-02 6.585839390754699707e-02 8.341448754072189331e-02 -1.954975128173828125e-01 -1.689277030527591705e-02 -1.914536952972412109e-01 1.349793933331966400e-02 8.831655979156494141e-02 6.731261312961578369e-02 1.489679707447066903e-04 4.412077739834785461e-02 -4.843263328075408936e-01 3.287788480520248413e-02
8.888589218258857727e-03 4.200579822063446045e-01 -1.048797890543937683e-01 -2.753941416740417480e-01 2.929048538208007812e-01 1.883833408355712891e-01 -1.596776545047760010e-01 3.885435685515403748e-02 -3.349751979112625122e-02 -6.782204657793045044e-02 2.536718361079692841e-02 -5.052653141319751740e-03 -6.340248510241508484e-03 1.084264251403510571e-03 -1.309670954942703247e-01 -2.444116175174713135e-01 2.235992811620235443e-02 3.175210058689117432e-01 4.840584937483072281e-03 -3.136695325374603271e-01 -3.682169318199157715e-02 4.128823801875114441e-02 -3.191347718238830566e-01 1.861215233802795410e-01 -2.204985320568084717e-01 -2.418108284473419189e-01 4.793554544448852539e-02 4.176593851298093796e-03 -1.883163750171661377e-01 1.288941949605941772e-01 -1.313711516559123993e-02 6.390385329723358154e-02
5.150648951530456543e-02 2.496627867221832275e-01 -1.618721634149551392e-01 -3.225317001342773438e-01 6.733007729053497314e-02 -5.816822126507759094e-02 -2.974641919136047363e-01 -1.333568841218948364e-01 1.149593591690063477e-01 -1.158266961574554443e-01 7.005367428064346313e-02 5.213372409343719482e-02 1.614345759153366089e-01 7.265566289424896240e-02 -1.803641170263290405e-01 -4.307835400104522705e-01 -1.497354656457901001e-01 2.204805016517639160e-01 8.052327483892440796e-02 -2.266199737787246704e-01 -4.739241208881139755e-03 1.558090597391128540e-01 -7.248219847679138184e-02 2.036961615085601807e-01 -3.111844062805175781e-01 -1.022497341036796570e-01 -1.293819695711135864e-01 -4.443618282675743103e-02 -1.116281598806381226e-01 1.146470680832862854e-01 -2.093784362077713013e-01 1.073821038007736206e-01
1.777433604001998901e-01 1.732944548130035400e-01 -3.458995521068572998e-01 -1.761904656887054443e-01 8.306141942739486694e-02 6.492168456315994263e-02 -3.240716159343719482e-01 9.979306161403656006e-02 -1.548348367214202881e-01 -2.316732890903949738e-02 1.060388535261154175e-01 8.738547563552856445e-02 3.112526237964630127e-01 1.546508073806762695e-01 -3.125259578227996826e-01 8.267913013696670532e-02 1.792854666709899902e-01 -4.504289850592613220e-02 3.501832187175750732e-01 -1.354226320981979370e-01 1.458458229899406433e-02 2.142884582281112671e-02 6.999334692955017090e-02 5.739138275384902954e-02 2.163921594619750977e-01 -2.893117070198059082e-01 7.973719388246536255e-02 -5.529848486185073853e-02 6.083451211452484131e-03 -1.818482875823974609e-01 -1.892304569482803345e-01 -6.016097962856292725e-03
-1.228029876947402954e-01 9.445723891258239746e-02 -1.122376844286918640e-01 -2.040932774543762207e-01 1.569097638130187988e-01 -4.667484760284423828e-02 -1.264917254447937012e-01 -6.792420521378517151e-03 -8.181387931108474731e-02 -1.010951995849609375e-01 3.092997074127197266e-01 1.538707315921783447e-01 3.089804016053676605e-02 8.136101067066192627e-02 -1.822944283485412598e-01 -2.034594565629959106e-01 -1.751950383186340332e-01 3.395269215106964111e-01 1.309356838464736938e-01 -3.570214211940765381e-01 5.234104022383689880e-02 1.985779553651809692e-01 -1.008916422724723816e-01 2.840892374515533447e-01 -1.682542711496353149e-01 -2.874510288238525391e-01 -7.136890292167663574e-02 1.040123682469129562e-02 -1.619815528392791748e-01 2.619093358516693115e-01 -1.393865197896957397e-01 -8.000909537076950073e-02
1.860326826572418213e-01 8.669087290763854980e-02 -1.752752959728240967e-01 -1.833266317844390869e-01 -2.578493058681488037e-01 -1.828265190124511719e-01 -5.053443834185600281e-02 -4.891539365053176880e-02 -1.041666269302368164e-01 7.676859945058822632e-02 -2.066409140825271606e-01 4.918853193521499634e-02 2.010608166456222534e-01 4.203679040074348450e-02 -4.039631038904190063e-02 -1.694113910198211670e-01 -1.242565214633941650e-01 1.669069528579711914e-01 3.438700735569000244e-01 1.886311511043459177e-04 7.685637101531028748e-03 -9.191718418151140213e-04 -9.699004143476486206e-02 -1.560980230569839478e-01 -1.252457350492477417e-01 -8.257858455181121826e-02 2.488090693950653076e-01 -1.449200958013534546e-01 -1.130613014101982117e-01 7.739654928445816040e-02 -4.823837280273437500e-01 -3.194386661052703857e-01
-1.124318502843379974e-02 1.800480633974075317e-01 9.283704310655593872e-02 -1.847682744264602661e-01 -2.215417921543121338e-01 -1.436596177518367767e-02 -1.353975981473922729e-01 -2.625786662101745605e-01 -8.139783143997192383e-02 8.804001659154891968e-02 -7.349890470504760742e-02 3.941239714622497559e-01 -1.295919865369796753e-01 2.387310862541198730e-01 -3.807283341884613037e-01 -1.932577490806579590e-01 1.150700636208057404e-02 3.086497187614440918e-01 2.136447727680206299e-01 -4.496663808822631836e-02 -1.870050840079784393e-02 1.661600172519683838e-01 -1.037726644426584244e-02 -1.528826355934143066e-01 -1.867293268442153931e-01 -1.206075996160507202e-01 1.603686809539794922e-01 8.182545192539691925e-03 -7.226283103227615356e-02 -2.821636572480201721e-02 -2.697656750679016113e-01 -9.184664487838745117e-02
-1.956936120986938477e-01 -2.901478204876184464e-03 -4.095603823661804199e-01 1.588482409715652466e-02 -7.166400551795959473e-02 2.265820503234863281e-01 1.738568842411041260e-01 1.170117706060409546e-01 4.505233839154243469e-02 1.576439291238784790e-02 2.390676178038120270e-02 -6.056376919150352478e-02 1.664324104785919189e-01 -5.679695308208465576e-02 1.894611050374805927e-03 -1.073458790779113770e-01 3.078115582466125488e-01 2.927881181240081787e-01 1.585311144590377808e-01 1.546876598149538040e-02 1.251509878784418106e-02 2.249637842178344727e-01 -2.168171554803848267e-01 2.142764255404472351e-02 -2.041137367486953735e-01 1.012876257300376892e-01 6.828295439481735229e-02 5.792480334639549255e-02 -3.588470518589019775e-01 -4.558581858873367310e-02 -3.839332461357116699e-01 4.547880962491035461e-02
-1.722929477691650391e-01 1.330265868455171585e-02 -4.549339413642883301e-01 -8.191537111997604370e-02 6.117447093129158020e-02 8.264907449483871460e-02 -3.377575892955064774e-03 2.502391636371612549e-01 6.192694418132305145e-03 1.843493431806564331e-01 5.751426517963409424e-02 -1.565239578485488892e-01 1.101443469524383545e-01 -1.025515049695968628e-01 7.102679461240768433e-02 -4.160359501838684082e-01 4.961863160133361816e-02 3.349607884883880615e-01 -3.423685953021049500e-02 -6.735842674970626831e-02 -1.364092621952295303e-02 2.646387517452239990e-01 -1.469897329807281494e-01 1.816027425229549408e-02 -2.102543562650680542e-01 -5.423208326101303101e-02 1.670087724924087524e-01 -1.023421958088874817e-01 -1.899048686027526855e-02 -1.441615968942642212e-01 -2.956515550613403320e-01 -1.185603886842727661e-01
-3.671799600124359131e-02 3.726815804839134216e-03 -5.880687385797500610e-03 -1.625960022211074829e-01 2.053818255662918091e-01 1.728221923112869263e-01 -7.463443558663129807e-03 -1.147534102201461792e-01 -8.132927864789962769e-02 5.909813940525054932e-02 1.564233936369419098e-02 2.183237373828887939e-01 6.743519008159637451e-02 1.835371255874633789e-01 -2.709786593914031982e-01 -1.991604566574096680e-01 -2.162063568830490112e-01 4.796804487705230713e-01 2.228010594844818115e-01 -4.523501992225646973e-01 1.490692496299743652e-01 5.534210056066513062e-02 -1.897794939577579498e-02 2.139372676610946655e-01 -1.563313901424407959e-01 -2.567856758832931519e-02 -7.306544482707977295e-02 -6.955030560493469238e-02 -6.763722002506256104e-02 7.816211879253387451e-02 -1.507461518049240112e-01 -7.969595491886138916e-02
6.687980145215988159e-02 1.521480977535247803e-01 -1.324666291475296021e-01 -4.496798813343048096e-01 6.347125023603439331e-02 -8.063300698995590210e-02 -1.817383766174316406e-01 -1.346971392631530762e-01 -1.170761790126562119e-02 -1.391155086457729340e-02 -3.926638141274452209e-02 6.083192769438028336e-03 1.365355700254440308e-01 6.079536303877830505e-02 -2.315553575754165649e-01 -3.938424885272979736e-01 -1.229712590575218201e-01 2.886670827865600586e-01 -1.019637659192085266e-01 -2.410690188407897949e-01 -4.564657807350158691e-02 6.872491538524627686e-02 -1.585728675127029419e-01 7.045961916446685791e-02 -2.975466549396514893e-01 -5.313859507441520691e-02 -8.840084075927734375e-02 1.707984320819377899e-02 -3.086420893669128418e-01 4.339545965194702148e-02 -2.210982143878936768e-01 9.256988018751144409e-02
3.001518175005912781e-02 -3.966190665960311890e-02 -3.692514002323150635e-01 -1.062684319913387299e-02 1.055647656321525574e-01 2.615485191345214844e-01 -1.764130592346191406e-02 1.199205443263053894e-01 -2.378776371479034424e-01 1.613665372133255005e-01 -3.591940551996231079e-02 -1.174660846590995789e-01 2.630170881748199463e-01 -5.377697944641113281e-02 4.546299204230308533e-02 -3.085606992244720459e-01 -8.692893385887145996e-02 1.989500671625137329e-01 7.387146353721618652e-02 -1.561842411756515503e-01 -1.152104325592517853e-02 2.078848034143447876e-01 -1.680870354175567627e-01 -1.703758537769317627e-01 -2.292619785293936729e-03 2.073999047279357910e-01 2.527119815349578857e-01 -2.447486817836761475e-01 7.879360765218734741e-02 -1.311449557542800903e-01 -2.941195368766784668e-01 -2.131794393062591553e-01
[truncated: 3,274,937 more chars]
