# Supplementary material for: The Language of Innovation
Source: PLoS One. 2020 Apr 30;15(4):e0230107. doi: 10.1371/journal.pone.0230107 (PMC7194493; doi:10.1371/journal.pone.0230107)
Supplement: S24 File — (GZ) [file pone.0230107.s024.tar.gz › 2002-2006/V2Run_11_VS_4500_embeddings2002-2006ED32.txt]

-3.582211956381797791e-02 -3.886585235595703125e-01 7.413084805011749268e-02 2.494111657142639160e-03 -8.594474755227565765e-03 2.491327673196792603e-01 -2.232557535171508789e-01 8.853359520435333252e-02 1.490369290113449097e-01 -1.260774880647659302e-01 -1.662452071905136108e-01 1.064413264393806458e-01 3.299914672970771790e-02 -6.654147803783416748e-02 -9.745378047227859497e-02 -6.367269158363342285e-02 2.206420302391052246e-01 -1.978276371955871582e-01 -1.687378883361816406e-01 3.331110179424285889e-01 -5.312053114175796509e-02 2.045224756002426147e-01 3.383965194225311279e-01 1.067684777081012726e-02 -2.855938859283924103e-02 1.516827791929244995e-01 -2.451625466346740723e-01 -1.115958169102668762e-01 -3.067949414253234863e-01 2.065090090036392212e-01 2.783327549695968628e-02 7.574717700481414795e-02
-2.135667055845260620e-01 -1.500893086194992065e-01 3.605587184429168701e-01 -5.269808694720268250e-02 -2.577022910118103027e-01 -7.017233222723007202e-02 -2.064248360693454742e-02 -1.604443639516830444e-01 -2.895134314894676208e-02 -3.451425135135650635e-01 1.199391204863786697e-02 4.301460087299346924e-01 1.633694022893905640e-01 -9.149191528558731079e-02 -2.091288417577743530e-01 -9.591011703014373779e-02 6.782902032136917114e-02 1.241296082735061646e-01 -3.116258382797241211e-01 -1.253195703029632568e-01 2.021451666951179504e-02 9.964692592620849609e-02 1.403071880340576172e-01 2.155092507600784302e-01 2.834792248904705048e-02 2.488719969987869263e-01 -1.000655591487884521e-01 -9.321204572916030884e-02 -8.452775329351425171e-02 -9.431029111146926880e-02 2.841665968298912048e-02 2.953438460826873779e-02
1.129455864429473877e-01 1.637037247419357300e-01 -1.283372640609741211e-01 -1.533441245555877686e-01 2.505171671509742737e-02 1.496182531118392944e-01 -3.878817260265350342e-01 8.516936004161834717e-02 -1.742725726217031479e-03 -8.063288778066635132e-02 -5.869189649820327759e-02 3.551800251007080078e-01 6.217570230364799500e-02 -1.187176853418350220e-01 -2.702776193618774414e-01 -8.585225790739059448e-02 1.238350421190261841e-01 9.776591323316097260e-03 -1.519278734922409058e-01 -1.673260182142257690e-01 -1.000894010066986084e-01 -6.575015187263488770e-02 3.434912264347076416e-01 -7.746696472167968750e-02 1.721366047859191895e-01 3.685797154903411865e-01 -7.131491601467132568e-02 -1.369352638721466064e-01 -2.939444482326507568e-01 4.934594035148620605e-04 3.106502629816532135e-02 -1.540487855672836304e-01
2.570196986198425293e-01 -2.759895622730255127e-01 3.184418976306915283e-01 4.677533358335494995e-02 -1.181828305125236511e-01 -3.052525222301483154e-01 -2.554320394992828369e-01 3.184242546558380127e-01 6.837103515863418579e-02 8.572863787412643433e-02 -1.181079074740409851e-01 2.727348208427429199e-01 -1.121966168284416199e-01 -1.492033898830413818e-01 8.294170349836349487e-02 -1.789224594831466675e-01 3.988396376371383667e-02 -2.188302278518676758e-01 -8.806708455085754395e-02 1.380323320627212524e-01 4.139637574553489685e-02 -1.911099255084991455e-02 -5.842281039804220200e-03 -1.553754415363073349e-02 1.068980619311332703e-01 1.957180500030517578e-01 -2.601253688335418701e-01 -1.487774103879928589e-01 -2.090022563934326172e-01 1.576850074343383312e-03 -3.102434799075126648e-02 2.084977328777313232e-01
3.025942295789718628e-02 3.880709409713745117e-02 1.343772560358047485e-01 -1.396976411342620850e-01 -3.081529401242733002e-02 3.127836883068084717e-01 -2.090300321578979492e-01 8.545601367950439453e-02 1.805436313152313232e-01 -2.095950245857238770e-01 -2.675448060035705566e-01 3.222927153110504150e-01 9.402322769165039062e-02 -4.163322225213050842e-02 1.392094343900680542e-01 2.980569899082183838e-01 9.353254735469818115e-02 -1.648614257574081421e-01 -4.975230991840362549e-02 7.771139591932296753e-02 -1.840235888957977295e-01 -1.504428386688232422e-01 6.850504130125045776e-02 -1.647997498512268066e-01 2.603813707828521729e-01 2.961423695087432861e-01 -2.729817330837249756e-01 7.684743404388427734e-02 -1.740703433752059937e-01 7.493308745324611664e-03 -2.007583230733871460e-01 -8.998866192996501923e-03
-2.145105041563510895e-02 1.553126275539398193e-01 2.216956317424774170e-01 5.836495384573936462e-02 5.537898838520050049e-02 2.735088169574737549e-01 -1.837609559297561646e-01 2.279762029647827148e-01 8.362115919589996338e-02 -1.813184097409248352e-02 -9.206510335206985474e-02 4.817543029785156250e-01 -1.111686322838068008e-02 -7.313429564237594604e-02 2.567867003381252289e-02 -1.769256591796875000e-01 -5.153454467654228210e-02 -3.693062365055084229e-01 -2.324524968862533569e-01 -1.179796294309198856e-03 -2.812264859676361084e-01 1.257984042167663574e-01 1.646017432212829590e-01 3.864199668169021606e-02 7.068886607885360718e-02 2.690405249595642090e-01 -2.251975983381271362e-01 6.629350828006863594e-04 7.122032344341278076e-02 -2.412430010735988617e-02 -1.364239454269409180e-01 -7.063719630241394043e-02
-3.027298860251903534e-02 -1.530386041849851608e-02 1.093649119138717651e-02 -5.175630748271942139e-02 1.525386571884155273e-01 2.753342390060424805e-01 -2.344526201486587524e-01 -4.497663676738739014e-02 5.582643300294876099e-02 -3.327171802520751953e-01 -1.882563680410385132e-01 2.301019430160522461e-01 7.227013260126113892e-02 -1.470213532447814941e-01 1.002929508686065674e-01 -8.842162042856216431e-02 -6.167086213827133179e-02 -8.299439400434494019e-02 -3.460811078548431396e-01 2.381346225738525391e-01 -1.850225627422332764e-01 2.803906425833702087e-02 2.548524737358093262e-01 1.929096691310405731e-02 1.081348285079002380e-01 2.819482982158660889e-01 -1.613691300153732300e-01 1.859671249985694885e-02 -3.105701804161071777e-01 5.983698368072509766e-02 8.688308298587799072e-02 -2.835370302200317383e-01
-1.345096975564956665e-01 -2.173679769039154053e-01 7.127665728330612183e-02 3.334341943264007568e-02 -1.165425479412078857e-01 2.385969609022140503e-01 -2.269358783960342407e-01 1.023419946432113647e-01 1.137127280235290527e-01 -6.701400876045227051e-02 -2.968476414680480957e-01 1.499290615320205688e-01 1.332278102636337280e-01 1.483637988567352295e-01 -4.901558533310890198e-02 -1.120193302631378174e-01 1.277542263269424438e-01 -7.218754291534423828e-02 -1.425646841526031494e-01 -1.235335096716880798e-01 -1.433966308832168579e-01 2.612473368644714355e-01 4.145093560218811035e-01 2.196297645568847656e-01 3.218264579772949219e-01 2.001949399709701538e-01 1.754982210695743561e-02 -8.645536005496978760e-02 -1.647792011499404907e-01 -1.336915343999862671e-01 -2.085721939802169800e-01 8.546670526266098022e-02
-1.237556524574756622e-02 -2.146894037723541260e-01 1.473450213670730591e-01 6.851563602685928345e-02 -1.171417534351348877e-01 -2.254771254956722260e-02 -2.133690267801284790e-01 3.100248426198959351e-02 -1.897546947002410889e-01 -1.547852009534835815e-01 -8.956511318683624268e-02 9.037636918947100639e-04 -1.174833178520202637e-01 -2.230978161096572876e-01 -1.237220615148544312e-01 1.452313177287578583e-02 -2.454574033617973328e-02 -2.059893682599067688e-02 -1.955919712781906128e-01 9.598425030708312988e-02 -2.593577802181243896e-01 6.252583861351013184e-02 2.614107131958007812e-01 3.755102753639221191e-01 1.683014631271362305e-01 4.753782749176025391e-01 -9.007068723440170288e-02 -8.222563564777374268e-02 -2.633655667304992676e-01 -2.266062051057815552e-02 -2.265101522207260132e-01 -1.304438244551420212e-02
-2.387385442852973938e-02 -2.153322100639343262e-01 -1.124591976404190063e-01 -6.605808436870574951e-02 1.429006904363632202e-01 6.730822473764419556e-02 -3.753986954689025879e-01 -1.253114193677902222e-01 1.613269448280334473e-01 -3.705542162060737610e-02 -1.837323606014251709e-01 3.952506184577941895e-01 2.478325068950653076e-01 -1.343645155429840088e-01 6.565134972333908081e-03 -5.940649285912513733e-02 -1.548231393098831177e-01 -1.518107354640960693e-01 -4.066034257411956787e-01 9.865801781415939331e-03 -6.595955789089202881e-02 -9.325426816940307617e-02 1.681106984615325928e-01 -1.079594790935516357e-01 7.248429208993911743e-02 2.480141222476959229e-01 1.127043142914772034e-01 -1.143046692013740540e-01 -2.329818606376647949e-01 -1.810795962810516357e-01 -7.056959718465805054e-02 6.371053308248519897e-02
-5.277768522500991821e-02 2.333736270666122437e-01 1.043554320931434631e-01 3.811478745774365962e-05 1.570866815745830536e-02 1.101510450243949890e-01 -2.160964906215667725e-01 -6.188016384840011597e-02 1.468957513570785522e-01 -1.823741383850574493e-02 -2.575365006923675537e-01 3.090474605560302734e-01 7.241243030875921249e-03 -3.932255133986473083e-02 2.454724535346031189e-02 -5.478582903742790222e-02 2.725526504218578339e-02 -1.399292647838592529e-01 -3.208864331245422363e-01 -1.169692054390907288e-01 7.155910134315490723e-02 -1.973734796047210693e-01 4.659877419471740723e-01 9.176904708147048950e-02 6.329281628131866455e-02 4.148207902908325195e-01 -9.570408612489700317e-02 9.265890717506408691e-02 -1.613637655973434448e-01 1.505562514066696167e-01 -1.719666719436645508e-01 3.583435714244842529e-02
1.067423354834318161e-02 -1.479534357786178589e-01 2.103452533483505249e-01 -2.026971429586410522e-01 6.849582493305206299e-02 -2.388656698167324066e-02 6.439957767724990845e-02 7.517469674348831177e-02 9.540184587240219116e-02 -1.394618153572082520e-01 8.556851744651794434e-02 2.092185169458389282e-01 2.394686639308929443e-01 -1.044908836483955383e-01 -8.887749910354614258e-02 -9.195631742477416992e-02 9.439856559038162231e-02 -2.777833938598632812e-01 -1.800944805145263672e-01 4.519205540418624878e-02 1.207102984189987183e-01 -3.182766586542129517e-02 2.587692737579345703e-01 -9.157364815473556519e-02 1.649075448513031006e-01 9.216114133596420288e-02 -3.405019938945770264e-01 -2.149196267127990723e-01 -4.211817681789398193e-01 -2.216334491968154907e-01 -1.934566646814346313e-01 2.002407163381576538e-01
9.409397840499877930e-02 -3.550169290974736214e-03 6.969533115625381470e-02 -9.048698842525482178e-02 1.683463007211685181e-01 2.826639711856842041e-01 -3.323735594749450684e-01 -4.836447536945343018e-03 -3.193686902523040771e-02 -2.659495472908020020e-01 -4.357649013400077820e-02 2.826356291770935059e-01 1.070736795663833618e-01 -2.038165330886840820e-01 -6.380409002304077148e-02 2.152390033006668091e-01 -6.302480399608612061e-02 -3.176528811454772949e-01 -3.148539662361145020e-01 -3.850398957729339600e-02 -1.241039484739303589e-01 9.916815161705017090e-02 2.853542864322662354e-01 -5.028935149312019348e-02 8.449991047382354736e-02 3.231579363346099854e-01 -2.123858332633972168e-01 1.063619405031204224e-01 -5.808053165674209595e-02 -1.610672101378440857e-02 -1.260998100042343140e-01 -1.444596424698829651e-02
2.380250692367553711e-01 -1.491874307394027710e-01 4.247634410858154297e-01 -7.127498835325241089e-02 1.092796996235847473e-01 -3.079934231936931610e-02 -2.942775785923004150e-01 2.538995444774627686e-02 2.249313592910766602e-01 -2.045978903770446777e-01 8.468864113092422485e-02 1.935453265905380249e-01 1.209238842129707336e-01 -9.703395515680313110e-02 -6.674636900424957275e-02 2.347146626561880112e-03 7.450991868972778320e-02 -9.075187891721725464e-02 -1.184231415390968323e-01 2.725038677453994751e-02 8.103011548519134521e-02 5.701280012726783752e-02 2.994016110897064209e-01 -1.546318680047988892e-01 5.601512640714645386e-02 1.016944553703069687e-02 -2.199207842350006104e-01 -3.553214669227600098e-01 -1.782041639089584351e-01 1.006078869104385376e-01 -1.215488016605377197e-01 2.888388335704803467e-01
-5.596499145030975342e-02 1.954640895128250122e-01 1.891518682241439819e-01 -1.251964420080184937e-01 2.779649496078491211e-01 5.165968462824821472e-02 -2.957898080348968506e-01 7.111317478120326996e-03 5.844260379672050476e-02 -2.692879438400268555e-01 -9.303699433803558350e-02 3.481726050376892090e-01 -6.628329306840896606e-02 1.171831157989799976e-03 3.675634413957595825e-02 -3.494286164641380310e-02 8.210333995521068573e-03 -4.186873137950897217e-01 -3.773534297943115234e-01 4.407723620533943176e-02 -2.628429234027862549e-01 -2.406686171889305115e-02 4.755212739109992981e-02 5.947813391685485840e-02 -1.419144216924905777e-02 2.871711850166320801e-01 -8.281438052654266357e-02 -4.398926626890897751e-03 -1.447367817163467407e-01 9.591191262006759644e-02 -1.047457009553909302e-01 3.346907719969749451e-02
-2.726671099662780762e-01 -3.520622104406356812e-02 1.464926302433013916e-01 1.714480221271514893e-01 -1.501194536685943604e-01 2.480700314044952393e-01 -2.260469943284988403e-01 1.363226175308227539e-01 -1.580918282270431519e-01 -2.572024166584014893e-01 -8.683259785175323486e-02 2.423793077468872070e-01 1.640800968743860722e-03 -3.125424385070800781e-01 -1.414043605327606201e-01 -1.170910820364952087e-01 1.075885817408561707e-02 6.454887241125106812e-02 -3.721537068486213684e-02 2.361017912626266479e-01 -2.890734076499938965e-01 3.239647150039672852e-01 2.189933657646179199e-01 -1.695141196250915527e-02 1.073552817106246948e-01 1.719629019498825073e-01 -9.893244504928588867e-02 7.228286936879158020e-03 -1.043620780110359192e-01 -7.258217781782150269e-02 4.347376897931098938e-02 2.526245117187500000e-01
-2.453367970883846283e-02 -4.148333892226219177e-02 8.288242667913436890e-02 -1.001046076416969299e-01 1.235337704420089722e-01 -8.671156316995620728e-02 -2.197682857513427734e-01 2.946082055568695068e-01 1.090265363454818726e-01 -2.163370251655578613e-01 6.175978481769561768e-02 1.736354976892471313e-01 -4.844477772712707520e-02 -1.671788990497589111e-01 2.030187249183654785e-01 -7.650067657232284546e-02 5.654769390821456909e-02 -2.021211981773376465e-01 -3.707458972930908203e-01 2.575435303151607513e-02 -2.126724123954772949e-01 -1.316824555397033691e-01 2.672980129718780518e-01 -2.939603924751281738e-01 1.323974281549453735e-01 2.972278892993927002e-01 -3.465127348899841309e-01 1.342439055442810059e-01 7.291387021541595459e-02 -7.775327656418085098e-03 -1.476090028882026672e-02 -2.721509337425231934e-02
3.305966258049011230e-01 -1.755950152873992920e-01 2.119547575712203979e-01 -5.246883630752563477e-02 -1.642864942550659180e-02 -5.650431662797927856e-02 5.285671353340148926e-02 1.976623684167861938e-01 2.302214652299880981e-01 -1.894982606172561646e-01 -6.551697105169296265e-02 3.817321062088012695e-01 -1.775981485843658447e-01 -2.222802042961120605e-01 2.564293332397937775e-02 -1.238503754138946533e-01 1.749979890882968903e-02 -2.366935461759567261e-01 -1.699536144733428955e-01 3.782381117343902588e-02 2.474714815616607666e-01 2.894553244113922119e-01 9.091673046350479126e-02 3.198911994695663452e-02 1.173173915594816208e-02 2.113121189177036285e-02 -1.483004242181777954e-01 9.550129063427448273e-03 -2.869698405265808105e-01 1.637430675327777863e-02 -7.192016392946243286e-02 2.820934951305389404e-01
-6.974069774150848389e-02 1.353828907012939453e-01 1.576422005891799927e-01 -3.109276108443737030e-02 1.021843925118446350e-01 2.798281908035278320e-01 -4.460995495319366455e-01 5.564158782362937927e-02 1.412104368209838867e-01 -2.010028660297393799e-01 -2.688843011856079102e-01 3.304276764392852783e-01 -2.476300150156021118e-01 -1.988956183195114136e-01 -2.449510246515274048e-01 -2.461190521717071533e-02 6.498523056507110596e-02 -1.765036284923553467e-01 -2.601148188114166260e-01 -1.098989471793174744e-01 -5.495285987854003906e-02 -1.418244186788797379e-02 4.075201600790023804e-02 1.437289267778396606e-01 1.769351810216903687e-01 2.232617288827896118e-01 1.165906935930252075e-01 -7.769428938627243042e-02 1.030305027961730957e-01 4.042312875390052795e-02 -4.439359903335571289e-02 3.431425988674163818e-02
1.251226067543029785e-01 3.398794680833816528e-02 2.198476195335388184e-01 3.311744658276438713e-04 -3.480709493160247803e-01 1.928218305110931396e-01 -3.089242577552795410e-01 7.783724367618560791e-02 -2.989135980606079102e-01 -3.521126210689544678e-01 9.275542572140693665e-03 1.588442325592041016e-01 7.119485735893249512e-02 -2.302733063697814941e-01 -9.304740279912948608e-02 4.005990922451019287e-02 7.778607308864593506e-02 4.215329512953758240e-02 -5.122572183609008789e-02 3.439369425177574158e-02 -1.703954935073852539e-01 1.311997026205062866e-01 2.144063562154769897e-01 4.960864409804344177e-02 7.971522957086563110e-02 1.963061690330505371e-01 -9.882158041000366211e-02 -1.136032342910766602e-01 -3.767476379871368408e-01 -6.348596513271331787e-02 -2.016918212175369263e-01 -8.659090846776962280e-02
-5.638994649052619934e-02 2.334675285965204239e-03 1.334913671016693115e-01 1.669733971357345581e-02 9.437572956085205078e-02 6.350423395633697510e-02 -3.491076529026031494e-01 -3.863617032766342163e-02 7.031167857348918915e-03 -2.594082951545715332e-01 -8.544888347387313843e-02 4.545997083187103271e-01 -4.339788481593132019e-02 -1.179977580904960632e-01 2.292905002832412720e-01 1.186600923538208008e-01 1.893035024404525757e-01 -2.767910957336425781e-01 -2.761428058147430420e-01 -1.036475673317909241e-01 -2.899874448776245117e-01 -9.154389798641204834e-02 2.223155945539474487e-01 6.459926068782806396e-02 9.039843827486038208e-02 2.659220993518829346e-01 -1.431771218776702881e-01 -2.876082435250282288e-02 -3.067074716091156006e-02 -5.633663758635520935e-02 4.247893393039703369e-02 -1.642942577600479126e-01
1.336102932691574097e-01 1.410473287105560303e-01 1.079295650124549866e-01 1.534630209207534790e-01 5.188543722033500671e-02 2.097479850053787231e-01 -2.844432294368743896e-01 1.893497705459594727e-01 -1.524136587977409363e-02 -7.548534125089645386e-02 -1.742683947086334229e-01 1.961632221937179565e-01 -2.163828611373901367e-01 -1.241114288568496704e-01 -1.558091938495635986e-01 8.911136537790298462e-02 5.785845592617988586e-02 -4.701363146305084229e-01 -3.197028040885925293e-01 -1.822447925806045532e-01 -1.565547287464141846e-01 -7.327167689800262451e-02 1.229099929332733154e-01 1.919350773096084595e-01 1.100912764668464661e-01 2.998243868350982666e-01 -3.763636201620101929e-02 1.803421787917613983e-02 -8.507820218801498413e-02 1.657867878675460815e-01 -1.190356984734535217e-01 -1.057744584977626801e-02
2.500464767217636108e-02 1.848492622375488281e-01 -8.633927255868911743e-02 2.369649708271026611e-01 1.801673471927642822e-01 1.196822151541709900e-01 -2.204636484384536743e-01 2.301907241344451904e-01 5.150958895683288574e-02 -4.234908223152160645e-01 -2.141530998051166534e-02 5.435698032379150391e-01 -1.470640301704406738e-02 -6.419420987367630005e-02 -1.644660681486129761e-01 -7.221671193838119507e-02 1.165415197610855103e-01 -1.738767921924591064e-01 -1.838112622499465942e-01 -4.345208778977394104e-02 2.910598879680037498e-03 -4.700136929750442505e-02 2.147227078676223755e-01 6.290996819734573364e-02 1.784446835517883301e-01 1.337458193302154541e-01 4.949771612882614136e-02 -9.744890034198760986e-03 -1.817311048507690430e-01 1.304373610764741898e-02 -1.453804373741149902e-01 -1.784838363528251648e-02
8.975207060575485229e-02 3.622377663850784302e-02 4.610206782817840576e-01 -1.151218563318252563e-01 7.425156235694885254e-02 -2.286643087863922119e-01 -3.280112147331237793e-02 -1.278518117032945156e-03 1.130635663866996765e-01 -8.673139661550521851e-02 -1.059979498386383057e-01 2.866720557212829590e-01 1.789426356554031372e-01 -1.153203025460243225e-01 1.440283507108688354e-01 8.447005599737167358e-02 -3.445677086710929871e-02 -1.935069262981414795e-01 -1.970496028661727905e-01 -6.269904226064682007e-02 6.835164874792098999e-02 9.229332208633422852e-02 2.603809237480163574e-01 -5.492890998721122742e-02 1.804263293743133545e-01 4.708423092961311340e-02 -3.227100968360900879e-01 -1.054086759686470032e-01 -3.011684715747833252e-01 1.408231854438781738e-01 -1.741143018007278442e-01 2.505400776863098145e-01
-8.316342532634735107e-02 -1.576517336070537567e-02 -6.701669096946716309e-02 8.534196019172668457e-02 -4.113319516181945801e-02 -1.476444602012634277e-01 -3.679959774017333984e-01 -1.101335957646369934e-01 2.085057199001312256e-01 -1.344812512397766113e-01 -4.817159846425056458e-02 3.620149791240692139e-01 1.379527896642684937e-01 -2.712354958057403564e-01 -7.069997489452362061e-02 -1.027261018753051758e-01 -7.804040610790252686e-02 -9.130062907934188843e-02 -2.141372561454772949e-01 -1.009965240955352783e-01 -1.820167452096939087e-01 3.034996986389160156e-01 -8.685445785522460938e-02 8.845269680023193359e-02 3.115538060665130615e-01 -1.483766883611679077e-01 -1.518896669149398804e-01 1.442678868770599365e-01 -2.077479660511016846e-01 -2.628521025180816650e-01 1.431210935115814209e-01 -1.197537221014499664e-02
2.857860922813415527e-01 -2.026384621858596802e-01 2.557888329029083252e-01 3.105012699961662292e-02 -1.520030200481414795e-01 -8.108981698751449585e-02 -1.677018404006958008e-01 1.985348761081695557e-01 1.749835163354873657e-01 -9.197895228862762451e-02 -4.229230433702468872e-02 2.055766284465789795e-01 1.242771837860345840e-02 1.177479028701782227e-01 6.858965754508972168e-02 2.521624229848384857e-02 1.130414009094238281e-01 -2.528926432132720947e-01 -8.556465804576873779e-02 1.064044535160064697e-01 4.381434619426727295e-02 2.802710533142089844e-01 1.749717295169830322e-01 -2.201375067234039307e-01 1.312034279108047485e-01 1.554387658834457397e-01 -3.457627296447753906e-01 -1.013433709740638733e-01 -2.551030218601226807e-01 1.217271983623504639e-01 -2.466242611408233643e-01 2.105289101600646973e-01
2.743646204471588135e-01 -1.505786329507827759e-01 1.276664584875106812e-01 -5.589254200458526611e-02 8.467458933591842651e-02 -7.560082711279392242e-03 -1.813143044710159302e-01 2.787666916847229004e-01 7.523345947265625000e-02 -1.776508055627346039e-02 -5.933043733239173889e-02 3.588756918907165527e-02 -3.140118122100830078e-01 -1.684956401586532593e-01 1.972322538495063782e-02 -2.202492952346801758e-01 7.245612889528274536e-02 -2.278486192226409912e-01 -1.232672631740570068e-01 1.924701631069183350e-01 -5.666082724928855896e-02 1.223607063293457031e-01 3.089106976985931396e-01 -1.429987978190183640e-02 -7.710961252450942993e-02 2.057482749223709106e-01 -2.660815715789794922e-01 -7.302478887140750885e-03 -1.448835730552673340e-01 3.245527446269989014e-01 -1.735989600419998169e-01 2.816510796546936035e-01
1.489176880568265915e-02 -1.320907175540924072e-01 1.457061916589736938e-01 -1.037135273218154907e-01 5.110034346580505371e-02 2.335178852081298828e-01 -2.672545909881591797e-01 -7.771539688110351562e-02 6.105936691164970398e-02 -3.480897843837738037e-01 -1.269425302743911743e-01 3.008664250373840332e-01 1.799023896455764771e-01 2.771226130425930023e-02 1.541230678558349609e-01 -2.548268623650074005e-02 8.483581244945526123e-02 -3.724958598613739014e-01 -2.960879504680633545e-01 1.462837606668472290e-01 -2.405781447887420654e-01 -6.529055535793304443e-02 3.186572194099426270e-01 4.088157415390014648e-02 3.395184502005577087e-02 2.141489237546920776e-01 -2.154875546693801880e-01 2.065208554267883301e-02 -4.527186602354049683e-02 8.473642170429229736e-03 -1.014382839202880859e-01 -3.790495917201042175e-03
-2.212192304432392120e-02 4.853236675262451172e-02 3.573543950915336609e-02 -1.281533390283584595e-01 -3.775553405284881592e-02 1.596032679080963135e-01 -1.070393547415733337e-01 1.330867223441600800e-02 1.067462190985679626e-01 -1.819895803928375244e-01 -9.604911506175994873e-02 5.372139215469360352e-01 -3.507214039564132690e-02 1.107104215770959854e-02 -1.562566012144088745e-01 1.663232296705245972e-01 1.893621981143951416e-01 -2.199261188507080078e-01 -1.874926090240478516e-01 1.273688971996307373e-01 -2.599385082721710205e-01 -1.411492824554443359e-01 2.895796298980712891e-01 -5.928397923707962036e-02 2.615811303257942200e-02 3.419170379638671875e-01 2.855750620365142822e-01 9.393738955259323120e-02 -4.622001945972442627e-02 -1.528156921267509460e-02 -1.183084622025489807e-01 -1.017386019229888916e-01
-6.886168569326400757e-02 5.667568743228912354e-02 1.822120994329452515e-01 -2.158053964376449585e-01 1.631642729043960571e-01 1.768971979618072510e-01 -2.546828985214233398e-01 -1.106276139616966248e-01 7.001993060111999512e-02 -3.380622565746307373e-01 -8.804307132959365845e-02 3.698507249355316162e-01 -2.806430868804454803e-02 -2.876950502395629883e-01 -8.638339117169380188e-03 -1.732731610536575317e-02 -4.186332225799560547e-02 -2.210898250341415405e-01 -7.274165749549865723e-02 2.377917245030403137e-02 -2.633278965950012207e-01 -4.466662555932998657e-02 4.164273440837860107e-01 5.875029042363166809e-02 -4.708826914429664612e-02 2.728162407875061035e-01 -1.096092984080314636e-01 5.581241101026535034e-02 -6.776200607419013977e-04 -4.646994546055793762e-02 -1.753173917531967163e-01 1.527650281786918640e-02
-1.701864879578351974e-03 -4.184400290250778198e-02 -1.663702577352523804e-01 -3.328557312488555908e-02 -9.035597741603851318e-02 1.326687447726726532e-02 -2.627288401126861572e-01 -1.085174232721328735e-01 -6.293425709009170532e-02 -1.887356787919998169e-01 -2.785095572471618652e-01 2.857854068279266357e-01 2.835641242563724518e-02 -2.831945717334747314e-01 5.821076780557632446e-02 -1.397659163922071457e-02 -8.736163377761840820e-02 -6.314770132303237915e-02 -2.457589805126190186e-01 -7.025732845067977905e-02 -2.124823331832885742e-01 1.618726700544357300e-01 3.507516086101531982e-01 3.500489145517349243e-02 8.684001863002777100e-02 -1.131055951118469238e-01 2.857594564557075500e-02 -2.738778479397296906e-02 -3.941207826137542725e-01 1.384121477603912354e-01 2.164908349514007568e-01 2.847662866115570068e-01
5.963224172592163086e-02 -1.733730286359786987e-01 2.126247882843017578e-01 -1.220680102705955505e-01 1.818182170391082764e-01 3.919319063425064087e-02 -5.378123745322227478e-02 1.163347885012626648e-01 2.608726024627685547e-01 -2.593396902084350586e-01 -1.818227916955947876e-01 3.359116911888122559e-01 -7.261893711984157562e-03 -2.407199889421463013e-01 7.665805518627166748e-02 9.431749582290649414e-02 2.581800147891044617e-02 -1.929212659597396851e-01 -3.499964475631713867e-01 -5.588145554065704346e-02 -2.682613432407379150e-01 -1.807603836059570312e-01 1.155439987778663635e-01 2.717584930360317230e-02 4.417712241411209106e-02 3.340853750705718994e-01 -3.112671077251434326e-01 -3.246539831161499023e-02 5.686053074896335602e-03 1.991477049887180328e-02 6.193123757839202881e-02 -5.721823126077651978e-02
2.078786045312881470e-01 -4.915691614151000977e-01 1.403883993625640869e-01 -2.555272579193115234e-01 1.146932765841484070e-01 -3.955771774053573608e-02 -2.504405193030834198e-02 2.063527107238769531e-01 1.071942076086997986e-01 -2.279393076896667480e-01 4.281248524785041809e-02 8.635800331830978394e-02 -9.654665738344192505e-02 1.087331175804138184e-01 -1.311935186386108398e-01 -1.643343865871429443e-01 5.122019501868635416e-05 -2.124607712030410767e-01 -2.470111101865768433e-01 -2.862404473125934601e-02 6.246923655271530151e-02 9.126368165016174316e-02 2.042645812034606934e-01 -3.406867384910583496e-02 -2.556158006191253662e-01 2.408876121044158936e-01 -1.047273054718971252e-01 -7.249610126018524170e-02 -2.684850096702575684e-01 7.334518432617187500e-02 6.855949014425277710e-02 2.242151647806167603e-01
2.947821617126464844e-01 -2.427054010331630707e-02 2.865861952304840088e-01 -6.686065346002578735e-02 -8.563709259033203125e-02 -2.684412300586700439e-01 -1.991432458162307739e-01 2.067871391773223877e-01 6.465307623147964478e-02 1.422325707972049713e-02 -4.951391741633415222e-02 3.414788544178009033e-01 6.626660004258155823e-03 -2.368056401610374451e-02 1.327008754014968872e-02 -1.011509001255035400e-01 1.672140210866928101e-01 -2.149666696786880493e-01 -2.562862634658813477e-02 2.121925055980682373e-01 -6.860878318548202515e-02 1.916234493255615234e-01 1.527060568332672119e-01 -5.701912567019462585e-02 -6.085272505879402161e-02 1.934381276369094849e-01 -2.151479274034500122e-01 -1.111517623066902161e-01 -3.689894378185272217e-01 -3.598545119166374207e-02 -9.502274543046951294e-02 3.091150224208831787e-01
2.615800201892852783e-01 -2.120248824357986450e-01 2.329722940921783447e-01 1.258714962750673294e-02 -1.641490012407302856e-01 6.717937439680099487e-02 -8.936161547899246216e-02 2.776079773902893066e-01 9.420891851186752319e-02 -2.041783183813095093e-01 -2.530829794704914093e-02 2.158902138471603394e-01 -8.112305402755737305e-02 -1.129039674997329712e-01 -1.953399479389190674e-01 -2.160453498363494873e-01 -9.772512316703796387e-02 -4.129884243011474609e-01 3.307486325502395630e-02 -1.312208473682403564e-01 -1.171377599239349365e-01 2.356526553630828857e-01 -2.827725373208522797e-02 1.216985657811164856e-01 -1.274804770946502686e-01 1.136851012706756592e-01 -6.796409189701080322e-02 -1.301191151142120361e-01 -1.302814185619354248e-01 9.352972358465194702e-02 -3.612582981586456299e-01 1.531737148761749268e-01
1.876623369753360748e-02 -2.204010933637619019e-01 1.283424347639083862e-01 -1.528667211532592773e-01 2.323770374059677124e-01 1.499410122632980347e-01 -1.284487396478652954e-01 9.571147710084915161e-02 2.374996244907379150e-01 -4.369885027408599854e-01 -1.194063872098922729e-01 3.278219401836395264e-01 -1.116285175085067749e-01 1.021968051791191101e-01 -2.581815235316753387e-03 -9.135315194725990295e-03 -4.835339635610580444e-02 -2.174380570650100708e-01 -1.749377697706222534e-01 -2.336642146110534668e-01 -1.388808637857437134e-01 -5.705061182379722595e-02 2.719991207122802734e-01 -1.519799083471298218e-01 2.740028873085975647e-02 2.400665432214736938e-01 -2.781548798084259033e-01 1.854732818901538849e-02 2.221409790217876434e-02 -5.886889621615409851e-02 -6.175136193633079529e-02 -1.367176622152328491e-01
3.120809793472290039e-01 -1.344010233879089355e-01 1.762071996927261353e-01 -1.183779258280992508e-02 1.471162680536508560e-02 -1.637656092643737793e-01 -2.561569213867187500e-01 1.125494614243507385e-01 1.731847226619720459e-02 1.681248471140861511e-02 -6.357229501008987427e-02 4.021030664443969727e-01 -4.905531555414199829e-02 -8.164295554161071777e-02 6.637647747993469238e-02 -2.004038728773593903e-02 3.481699153780937195e-02 -3.800667822360992432e-01 5.487245507538318634e-03 1.929762773215770721e-02 1.568527542985975742e-03 2.285781502723693848e-01 9.208109974861145020e-02 -4.376412183046340942e-02 4.004478082060813904e-02 1.999688297510147095e-01 -3.559242188930511475e-01 -2.123445272445678711e-01 -2.759917676448822021e-01 -1.793845929205417633e-02 -1.144958660006523132e-01 2.369958907365798950e-01
1.522770226001739502e-01 -1.143504604697227478e-01 2.786964774131774902e-01 -6.812559813261032104e-02 3.408116102218627930e-02 2.390786260366439819e-02 -1.866328120231628418e-01 1.589311361312866211e-01 3.029708862304687500e-01 -4.037472233176231384e-02 -9.786464273929595947e-02 3.265355527400970459e-01 2.091923952102661133e-01 -2.185969613492488861e-02 -3.834125236608088017e-04 1.202785745263099670e-01 1.133323907852172852e-01 -2.880075275897979736e-01 -1.989216804504394531e-01 1.628715991973876953e-01 -8.834791183471679688e-02 6.329835951328277588e-02 6.267960369586944580e-02 -3.772713243961334229e-02 9.834034740924835205e-02 -3.638440743088722229e-02 -3.006110191345214844e-01 -2.499021440744400024e-01 -2.076431661844253540e-01 2.345558702945709229e-01 -9.475021064281463623e-02 3.182638287544250488e-01
-9.037192165851593018e-02 -3.124109804630279541e-01 2.771202288568019867e-02 5.266210995614528656e-03 -2.188754826784133911e-01 -4.081879928708076477e-02 -3.258371949195861816e-01 1.227753832936286926e-01 -7.019695639610290527e-02 -2.468728423118591309e-01 -2.981446683406829834e-01 1.853359639644622803e-01 -8.645377308130264282e-02 1.068684682250022888e-01 -1.895679533481597900e-01 -2.999849915504455566e-01 1.543280947953462601e-02 3.719295933842658997e-02 -1.736820340156555176e-01 -1.340950131416320801e-01 -3.511478006839752197e-02 9.684778749942779541e-02 2.487239539623260498e-01 -1.561445295810699463e-01 3.811159729957580566e-01 1.224438920617103577e-01 -6.061441823840141296e-02 -2.128120884299278259e-02 -6.372074037790298462e-02 2.027691006660461426e-01 -1.798999011516571045e-01 1.227564923465251923e-02
1.543454527854919434e-01 -1.706855185329914093e-02 3.095071017742156982e-01 -2.859784960746765137e-01 -1.250996589660644531e-01 5.308075621724128723e-02 -7.906567305326461792e-02 -1.583078503608703613e-02 5.791368335485458374e-02 5.803472176194190979e-02 -1.544690132141113281e-01 1.168980374932289124e-01 4.354637116193771362e-02 -2.355569899082183838e-01 -1.601707488298416138e-01 -6.557592004537582397e-02 -2.203513383865356445e-01 -9.686519205570220947e-02 -2.607472538948059082e-01 9.418888948857784271e-03 -8.833908289670944214e-02 5.537245050072669983e-02 2.221849411725997925e-01 -2.771835327148437500e-01 3.569599092006683350e-01 2.682832181453704834e-01 -1.228822916746139526e-01 -2.558675408363342285e-01 -2.173472195863723755e-01 -3.645445033907890320e-02 -2.195340096950531006e-01 4.406577721238136292e-02
8.625176735222339630e-03 -1.908323615789413452e-01 1.942971497774124146e-01 -9.453231841325759888e-02 -2.657362818717956543e-01 3.059753030538558960e-02 -2.050444483757019043e-01 -3.034226782619953156e-02 -1.195919141173362732e-01 -1.542311757802963257e-01 -3.071758449077606201e-01 2.216605097055435181e-01 1.903728693723678589e-01 -7.350545376539230347e-02 -9.532684832811355591e-02 6.564231007359921932e-04 1.782735623419284821e-02 -1.490834504365921021e-01 1.019382011145353317e-02 -2.055799216032028198e-01 -2.223490178585052490e-01 2.455018013715744019e-01 -1.524854600429534912e-01 -2.787735126912593842e-02 3.091777861118316650e-01 3.178834319114685059e-01 -2.198563367128372192e-01 -1.784666031599044800e-01 -2.405126392841339111e-01 -1.059712767601013184e-01 1.594448536634445190e-01 -3.984758164733648300e-03
1.406398266553878784e-01 -1.798361986875534058e-01 -1.702685467898845673e-02 -5.486561730504035950e-02 -5.766437947750091553e-02 3.079697676002979279e-02 -3.673570752143859863e-01 -2.969160676002502441e-02 -1.497637182474136353e-01 -3.005943298339843750e-01 -2.045876532793045044e-01 5.870399624109268188e-02 2.915325015783309937e-02 2.118383301421999931e-03 -4.373677074909210205e-02 -1.862714290618896484e-01 2.933674454689025879e-01 2.287596836686134338e-02 -5.070179700851440430e-01 -3.439312800765037537e-02 -1.850450336933135986e-01 3.295702859759330750e-02 1.310588121414184570e-01 -1.275141164660453796e-02 1.312218159437179565e-01 2.272467315196990967e-01 9.905762970447540283e-03 -3.901373594999313354e-02 -5.633663013577461243e-02 1.612933278083801270e-01 -3.287508785724639893e-01 -6.056655570864677429e-02
2.017980217933654785e-01 1.859681122004985809e-02 9.352749586105346680e-02 7.198706269264221191e-02 -9.570626914501190186e-02 1.307700425386428833e-01 -1.153951808810234070e-01 -1.168193742632865906e-01 2.177022397518157959e-01 -2.419353276491165161e-01 -2.123567275702953339e-03 2.020468413829803467e-01 -2.879786193370819092e-01 -2.381073087453842163e-01 1.049144938588142395e-01 7.897365093231201172e-02 1.255925893783569336e-01 -1.418389081954956055e-01 -2.224698066711425781e-01 5.759752541780471802e-02 2.455758117139339447e-02 -9.028981626033782959e-02 1.776170283555984497e-01 1.323135197162628174e-01 3.152825534343719482e-01 -3.100028261542320251e-02 -3.548583984375000000e-01 -3.272584378719329834e-01 -2.777208089828491211e-01 -9.669470041990280151e-02 -1.352694183588027954e-01 5.898002907633781433e-02
-7.884631305932998657e-02 -5.130118690431118011e-03 -5.781421065330505371e-02 -1.954926252365112305e-01 5.343972891569137573e-02 -7.964100688695907593e-02 -6.642168760299682617e-02 -1.300617605447769165e-01 -1.891479641199111938e-02 -1.188901886343955994e-01 -3.779176175594329834e-01 3.031063079833984375e-01 -1.612637341022491455e-01 -1.044042631983757019e-01 9.936674032360315323e-04 -2.344253659248352051e-02 1.122698839753866196e-02 -1.803354173898696899e-01 -4.265024065971374512e-01 4.445749521255493164e-02 -5.152643471956253052e-02 -2.747732214629650116e-02 2.617515623569488525e-01 1.022274047136306763e-02 3.336098492145538330e-01 2.742059528827667236e-01 -2.969026267528533936e-01 1.055629272013902664e-02 -2.162625342607498169e-01 -8.214697241783142090e-02 -8.481266349554061890e-02 -1.049387529492378235e-01
2.302638441324234009e-01 -1.878531575202941895e-01 2.185023576021194458e-01 -1.065619215369224548e-01 -1.310134232044219971e-01 -1.957230418920516968e-01 -2.909983098506927490e-01 8.803626149892807007e-02 3.732824325561523438e-02 -1.269259396940469742e-02 -8.414301276206970215e-02 2.875470221042633057e-01 -3.857108950614929199e-02 -1.638726741075515747e-01 1.193471178412437439e-01 -7.616619765758514404e-02 8.069542795419692993e-02 -2.315575778484344482e-01 -2.705025114119052887e-02 1.594565361738204956e-01 -1.657752692699432373e-02 1.582145541906356812e-01 1.379790008068084717e-01 -6.103716790676116943e-02 -1.740949451923370361e-01 2.269146889448165894e-01 -4.419081509113311768e-01 -1.021445319056510925e-01 -2.039706856012344360e-01 -7.603732496500015259e-02 -9.020689129829406738e-02 2.959490716457366943e-01
-2.193008363246917725e-01 -5.341045185923576355e-02 8.781523257493972778e-02 7.659462839365005493e-02 -4.236616194248199463e-01 4.525241442024707794e-03 1.405301131308078766e-02 4.437506571412086487e-02 -1.042288094758987427e-01 -3.101070821285247803e-01 -2.091364413499832153e-01 1.910738497972488403e-01 6.134668830782175064e-03 -1.045531779527664185e-01 -7.700846344232559204e-02 2.021289803087711334e-02 1.327024698257446289e-01 -2.832584977149963379e-01 -2.016339302062988281e-01 2.092954367399215698e-01 1.134651806205511093e-02 2.668969631195068359e-01 3.535664379596710205e-01 1.539904624223709106e-01 1.730943769216537476e-01 1.963497847318649292e-01 5.169031023979187012e-02 -2.641509100794792175e-02 -9.840402007102966309e-02 -1.578426957130432129e-01 6.331883370876312256e-02 1.906098723411560059e-01
2.243329733610153198e-01 -1.024576500058174133e-01 2.170092165470123291e-01 1.200661733746528625e-01 2.263992093503475189e-02 -7.163678854703903198e-02 -2.373101711273193359e-01 1.398197859525680542e-01 -1.091614086180925369e-02 6.708167493343353271e-02 -1.009360253810882568e-01 3.219713568687438965e-01 9.514362551271915436e-03 -7.116025686264038086e-02 6.089617963880300522e-03 -2.730777487158775330e-02 1.648015342652797699e-02 -3.667784333229064941e-01 3.191665187478065491e-02 1.932842843234539032e-02 8.044133335351943970e-02 1.617103219032287598e-01 1.379247903823852539e-01 -9.373481571674346924e-02 -1.092546954751014709e-01 2.737429440021514893e-01 -2.939367294311523438e-01 -1.428379863500595093e-01 -3.418858349323272705e-01 3.065420873463153839e-02 -1.407662928104400635e-01 3.792274892330169678e-01
-1.615267246961593628e-01 -2.221177071332931519e-01 2.078390717506408691e-01 -1.003433689475059509e-01 -1.543971002101898193e-01 -1.495899558067321777e-01 -2.794235348701477051e-01 6.438462436199188232e-02 2.062014937400817871e-01 -3.583914339542388916e-01 -8.838721364736557007e-02 3.134362027049064636e-02 -1.162088289856910706e-01 -2.958067357540130615e-01 -1.104894950985908508e-01 -3.043693602085113525e-01 6.156351044774055481e-02 -1.433465629816055298e-01 1.521835923194885254e-01 -6.928621977567672729e-02 6.573203206062316895e-02 2.242994606494903564e-01 1.884652376174926758e-01 -1.349798887968063354e-01 2.463003844022750854e-01 4.457652941346168518e-02 5.223338305950164795e-02 -2.077951431274414062e-01 -2.511679530143737793e-01 -4.851613938808441162e-02 5.673441570252180099e-03 -1.501925736665725708e-01
-1.054886430501937866e-01 -2.342597581446170807e-02 5.087570473551750183e-02 -3.851741179823875427e-02 -7.566612213850021362e-02 2.772007882595062256e-01 -2.378176599740982056e-01 -1.392469406127929688e-01 1.329989284276962280e-01 -3.671548962593078613e-01 -7.704769819974899292e-02 2.885299026966094971e-01 -6.755694001913070679e-02 -2.049887031316757202e-01 1.462825387716293335e-01 -7.379747182130813599e-02 7.156725227832794189e-02 -3.558948040008544922e-01 -3.398092687129974365e-01 -1.230999678373336792e-01 -8.538565784692764282e-02 -5.935661494731903076e-02 6.630340591073036194e-03 -1.960135065019130707e-02 3.876073658466339111e-02 4.131221771240234375e-01 -1.641675084829330444e-01 1.699331849813461304e-01 -7.161381095647811890e-02 -4.715207964181900024e-02 3.469480574131011963e-02 -2.067372575402259827e-02
3.018057346343994141e-01 -1.990152746438980103e-01 2.409808635711669922e-01 -4.486081376671791077e-02 -2.284156717360019684e-02 -1.435360014438629150e-01 -2.243981212377548218e-01 5.281722173094749451e-03 1.649555563926696777e-01 1.051757261157035828e-01 -1.451467275619506836e-01 3.747443258762359619e-01 -1.228768005967140198e-01 -5.635425448417663574e-02 1.139972731471061707e-01 -1.128410920500755310e-01 5.109819583594799042e-03 -2.821936905384063721e-01 1.799391582608222961e-02 7.806053757667541504e-02 -2.602576278150081635e-02 1.818743199110031128e-01 1.115447580814361572e-01 -1.180907525122165680e-02 -8.549559116363525391e-02 2.528706789016723633e-01 -3.170510232448577881e-01 -1.419189870357513428e-01 -3.120748698711395264e-01 -2.396522462368011475e-02 -9.953713417053222656e-02 2.484693080186843872e-01
-3.150007128715515137e-02 -1.187966316938400269e-01 -1.671703159809112549e-01 -6.285855919122695923e-02 -4.297285899519920349e-02 -3.539162129163742065e-02 -2.470012158155441284e-01 -5.474653095006942749e-02 2.244325131177902222e-01 -1.930670887231826782e-01 -2.460443228483200073e-01 4.403964579105377197e-01 7.474209368228912354e-02 -2.620333433151245117e-01 9.015464782714843750e-02 1.263496428728103638e-01 -1.537167876958847046e-01 -2.438830882310867310e-01 -3.011362850666046143e-01 -3.175616962835192680e-03 -1.946614235639572144e-01 6.958532333374023438e-02 3.240260183811187744e-01 1.888068765401840210e-01 8.583855628967285156e-02 1.057343278080224991e-02 -3.794182837009429932e-02 8.173651248216629028e-02 -9.531774371862411499e-02 -6.226777285337448120e-02 -2.405481636524200439e-01 -4.262183979153633118e-02
-1.162263974547386169e-01 6.535635143518447876e-02 -6.483343243598937988e-02 -4.495019093155860901e-02 1.516411453485488892e-01 1.710621267557144165e-01 -1.228814721107482910e-01 -1.998625323176383972e-02 2.177431136369705200e-01 -2.587093114852905273e-01 -2.160007059574127197e-01 3.744674026966094971e-01 1.027253270149230957e-01 -1.759566068649291992e-01 9.793093055486679077e-02 5.918994173407554626e-02 1.435362696647644043e-01 -3.310310244560241699e-01 -1.001107394695281982e-01 3.407891094684600830e-02 -1.029189079999923706e-01 8.843127638101577759e-02 2.066334635019302368e-01 2.532892487943172455e-02 1.548837572336196899e-01 4.607363045215606689e-01 -2.816057503223419189e-01 2.690985798835754395e-02 -1.344271600246429443e-01 -4.490432143211364746e-02 2.801908925175666809e-02 1.101075783371925354e-01
-4.201735556125640869e-02 6.380960810929536819e-03 -1.199873760342597961e-01 -2.056598216295242310e-01 -3.484525484964251518e-03 -5.534549802541732788e-02 -4.439124763011932373e-01 -1.168235838413238525e-01 2.273719310760498047e-01 -2.112160772085189819e-01 7.746001332998275757e-02 3.747670054435729980e-01 2.615161985158920288e-02 1.370911923004314303e-04 -8.364553004503250122e-02 5.931153893470764160e-02 -1.988935749977827072e-03 -2.409052997827529907e-01 -2.869120240211486816e-01 -7.827869802713394165e-02 -1.104019433259963989e-01 2.492579817771911621e-01 3.533545136451721191e-01 6.803493015468120575e-04 1.749350428581237793e-01 -2.049812823534011841e-01 -7.712911814451217651e-02 -3.435526043176651001e-02 -1.041239723563194275e-01 -1.576939225196838379e-01 1.016621664166450500e-01 -4.800129681825637817e-02
2.537442743778228760e-01 -3.644694387912750244e-02 2.468353360891342163e-01 -1.716430634260177612e-01 -2.332865819334983826e-02 1.898104995489120483e-01 -1.573232933878898621e-03 -2.987607941031455994e-02 -7.649900764226913452e-02 -2.493676543235778809e-01 -1.939831376075744629e-01 2.129076570272445679e-01 -6.461144238710403442e-02 5.626364052295684814e-02 -2.352212369441986084e-02 2.361170202493667603e-01 1.281563639640808105e-01 -2.872916460037231445e-01 -2.858140468597412109e-01 1.483875066041946411e-01 -1.534879803657531738e-01 -8.234658837318420410e-02 2.411634474992752075e-01 -2.222394943237304688e-01 1.671520024538040161e-01 2.916975021362304688e-01 -2.961419224739074707e-01 -1.333589553833007812e-01 -5.636283382773399353e-02 8.488400280475616455e-02 -2.335638739168643951e-02 1.476168334484100342e-01
1.143754869699478149e-01 -2.331808805465698242e-01 2.775060236454010010e-01 -1.233263090252876282e-01 -9.388418495655059814e-02 2.118209563195705414e-02 -1.418323218822479248e-01 -2.547845430672168732e-02 1.431557983160018921e-01 1.344052702188491821e-01 1.217549294233322144e-01 2.481300011277198792e-02 -9.929122403264045715e-03 -1.782069653272628784e-01 -3.393017649650573730e-01 -1.239937096834182739e-01 2.522442042827606201e-01 -1.684754490852355957e-01 -8.768065273761749268e-02 -2.463296353816986084e-01 5.417203530669212341e-02 -1.163958683609962463e-01 2.642971873283386230e-01 -2.264139428734779358e-02 2.265732176601886749e-02 2.727376818656921387e-01 -9.394770860671997070e-02 2.085159122943878174e-01 -1.697092950344085693e-01 2.612868249416351318e-01 -3.420388102531433105e-01 -7.382555305957794189e-02
-6.695896852761507034e-03 -3.673233091831207275e-02 -4.133196547627449036e-02 -5.869619175791740417e-02 3.199616447091102600e-02 1.493817716836929321e-01 -1.608857959508895874e-01 -2.982288785278797150e-02 1.927050645463168621e-03 -1.218888163566589355e-01 -3.196611702442169189e-01 2.266060113906860352e-01 -1.328157931566238403e-01 -1.331487298011779785e-01 -9.558442234992980957e-02 -3.889525681734085083e-02 4.287198185920715332e-03 -2.725062072277069092e-01 -2.854652702808380127e-01 1.130381226539611816e-01 -2.392810769379138947e-02 -4.259978979825973511e-02 2.882027626037597656e-01 -2.118966914713382721e-02 3.812451362609863281e-01 3.142694234848022461e-01 -3.937384188175201416e-01 4.615026991814374924e-03 -1.099760830402374268e-01 -1.342886835336685181e-01 -8.898114413022994995e-02 1.930667608976364136e-01
3.359216451644897461e-02 3.159005641937255859e-01 3.248258829116821289e-01 -2.739471495151519775e-01 -6.999806314706802368e-02 1.984803527593612671e-01 -1.785980165004730225e-01 8.817316591739654541e-02 -5.233635380864143372e-02 -2.219836860895156860e-01 -2.634518593549728394e-02 1.353894919157028198e-01 1.327604353427886963e-01 -9.031177312135696411e-02 -1.236084848642349243e-01 2.160353958606719971e-01 2.090564519166946411e-01 -1.522918343544006348e-01 -2.012372165918350220e-01 7.969378679990768433e-02 -2.186479568481445312e-01 2.016945630311965942e-01 1.585634946823120117e-01 1.097746938467025757e-01 2.041211426258087158e-01 2.458161711692810059e-01 -6.403107941150665283e-02 -2.842182815074920654e-01 -1.705680489540100098e-01 -7.548707723617553711e-02 8.645506948232650757e-02 -8.437253534793853760e-02
-1.292402744293212891e-01 2.442877739667892456e-01 1.952857524156570435e-01 -2.749432995915412903e-02 6.146599352359771729e-02 7.910075783729553223e-02 -1.079457327723503113e-01 -3.818028420209884644e-02 3.553195297718048096e-02 -1.949981003999710083e-01 -1.348439007997512817e-01 3.123727440834045410e-01 2.339248508214950562e-01 -1.367390453815460205e-01 -5.809574946761131287e-02 1.187040656805038452e-01 1.390153914690017700e-01 -2.183267474174499512e-01 -2.238665968179702759e-01 -1.106745079159736633e-01 -4.430049657821655273e-01 -4.722974263131618500e-03 1.875050365924835205e-01 6.648321449756622314e-02 3.322642529383301735e-03 3.199019730091094971e-01 -3.110355138778686523e-01 7.848820835351943970e-02 -1.709322333335876465e-01 -2.118332497775554657e-02 -3.865600377321243286e-02 1.184433475136756897e-01
3.424895107746124268e-01 -2.568079233169555664e-01 1.340968161821365356e-01 -1.120561212301254272e-01 -8.994230628013610840e-02 -2.165711969137191772e-01 -1.853271722793579102e-01 1.135857701301574707e-01 1.278751343488693237e-01 3.578251600265502930e-02 -1.106503233313560486e-01 3.128469586372375488e-01 -1.066525503993034363e-01 -1.556235402822494507e-01 1.199096217751502991e-01 -8.537854254245758057e-02 1.764724701642990112e-01 -3.205480277538299561e-01 -1.086819693446159363e-01 1.259602606296539307e-01 -1.032877340912818909e-01 6.281163543462753296e-02 1.286180764436721802e-01 -2.145514488220214844e-01 -1.953364461660385132e-01 2.158747017383575439e-01 -2.521168887615203857e-01 -2.036721818149089813e-02 -1.802588403224945068e-01 1.759255887009203434e-03 -1.068360656499862671e-01 2.599132955074310303e-01
1.324566602706909180e-01 -3.170334994792938232e-01 4.010183736681938171e-02 -1.190870180726051331e-01 4.629857093095779419e-02 2.612949609756469727e-01 -2.841528952121734619e-01 1.767866462469100952e-01 -1.541160196065902710e-01 -1.525083184242248535e-01 -1.459271013736724854e-01 2.812876105308532715e-01 -8.429139852523803711e-02 -9.313863515853881836e-02 -9.491372853517532349e-02 8.204426616430282593e-02 3.746379166841506958e-02 6.818684190511703491e-02 -1.239627152681350708e-01 -8.906003087759017944e-02 -4.141192510724067688e-02 4.048550128936767578e-01 1.142435595393180847e-01 1.825857311487197876e-01 2.247955054044723511e-01 1.966135948896408081e-01 2.282152324914932251e-02 -2.266078293323516846e-01 -2.029740661382675171e-01 -1.877313107252120972e-01 -2.128537595272064209e-01 -2.488387748599052429e-02
1.826978474855422974e-01 -1.594662666320800781e-02 4.414569735527038574e-01 -1.147541776299476624e-01 -1.980863362550735474e-01 3.337581828236579895e-02 -2.129139155149459839e-01 9.660758078098297119e-02 1.833690702915191650e-01 -7.972021400928497314e-02 5.579945817589759827e-02 2.340243160724639893e-01 7.463313639163970947e-02 -3.160451725125312805e-02 5.211066454648971558e-02 -2.340596541762351990e-02 -9.100339561700820923e-02 -2.920405864715576172e-01 -3.298285901546478271e-01 1.558239758014678955e-01 1.999799311161041260e-01 9.020581841468811035e-02 1.015556082129478455e-01 -2.084315866231918335e-01 5.044832825660705566e-03 7.746288552880287170e-03 -1.787791699171066284e-01 -1.849525272846221924e-01 -2.080828398466110229e-01 1.807306110858917236e-01 -2.184467762708663940e-01 1.927294284105300903e-01
1.805685162544250488e-01 -1.199963912367820740e-01 1.052265763282775879e-01 -2.047421969473361969e-02 1.250953227281570435e-01 1.333550065755844116e-01 -3.641115725040435791e-01 -5.788458138704299927e-02 2.221464179456233978e-02 -2.917134165763854980e-01 -2.650856375694274902e-01 3.142583370208740234e-01 -8.571425452828407288e-03 -1.473688632249832153e-01 4.079109430313110352e-02 -8.652102947235107422e-02 2.080905139446258545e-01 2.037668600678443909e-02 -2.993268966674804688e-01 -2.134318463504314423e-02 -3.235292136669158936e-01 -8.430015295743942261e-02 2.026022523641586304e-01 8.833154290914535522e-02 3.681171834468841553e-01 1.036613583564758301e-01 -4.015146940946578979e-02 7.195761799812316895e-02 -1.597158610820770264e-01 -7.819685339927673340e-02 -5.214402079582214355e-02 -6.927024573087692261e-02
4.182072356343269348e-02 -2.891448140144348145e-01 1.467287540435791016e-01 1.316275894641876221e-01 -9.682055562734603882e-02 -1.068332269787788391e-01 -8.295505493879318237e-02 4.881373047828674316e-02 9.157604724168777466e-02 -1.313232034444808960e-01 3.389688953757286072e-02 2.438020110130310059e-01 -4.991452395915985107e-02 -1.580207049846649170e-01 1.595600624568760395e-03 -2.205378264188766479e-01 1.216137483716011047e-01 -3.442848026752471924e-01 -5.321683362126350403e-02 1.617594808340072632e-01 -4.538717679679393768e-03 2.282718420028686523e-01 9.331648796796798706e-02 -6.049028038978576660e-02 -3.117656521499156952e-02 2.234628945589065552e-01 -3.252637982368469238e-01 -1.821634769439697266e-01 -2.750343680381774902e-01 1.820826977491378784e-01 -1.814764440059661865e-01 3.535283207893371582e-01
-1.228545606136322021e-01 1.926959007978439331e-01 2.827115952968597412e-01 -7.294568233191967010e-03 -2.747125625610351562e-01 -1.046483069658279419e-01 -1.484274417161941528e-01 1.701608002185821533e-01 -1.407823264598846436e-01 -1.373664438724517822e-01 -2.407999783754348755e-01 1.832231134176254272e-01 3.025583550333976746e-02 7.442218065261840820e-02 -1.366627514362335205e-01 -2.020424902439117432e-01 7.260619848966598511e-02 -1.638252288103103638e-01 -2.670633196830749512e-01 -2.551607191562652588e-01 -1.061040088534355164e-01 7.243698835372924805e-02 1.862778812646865845e-01 -8.345562219619750977e-02 3.301472365856170654e-01 1.649009585380554199e-01 1.946937292814254761e-01 1.154354438185691833e-01 -2.368190288543701172e-01 -1.586391180753707886e-01 -1.940372735261917114e-01 3.413892909884452820e-02
-3.318107128143310547e-02 1.334815621376037598e-01 6.964023341424763203e-04 1.959131956100463867e-01 -1.337570995092391968e-01 1.332162618637084961e-01 -4.549069330096244812e-02 -1.724774986505508423e-01 2.374631315469741821e-01 -3.401360511779785156e-01 3.435319056734442711e-03 2.556298077106475830e-01 4.912736639380455017e-02 -1.316892206668853760e-01 -2.285742908716201782e-01 8.223862200975418091e-02 2.477280646562576294e-01 -9.787949174642562866e-02 -1.801904886960983276e-01 2.310318946838378906e-01 -2.530074715614318848e-01 2.969925701618194580e-01 9.259343147277832031e-02 -1.992414146661758423e-01 1.218219399452209473e-01 3.156106173992156982e-01 8.717765659093856812e-02 1.089969091117382050e-02 -1.640672385692596436e-01 9.770976006984710693e-02 -1.910514682531356812e-01 -8.137498795986175537e-02
3.548976480960845947e-01 -1.794335395097732544e-01 2.148509323596954346e-01 -1.940798014402389526e-02 -2.053036354482173920e-02 -1.697022467851638794e-01 -2.046838104724884033e-01 1.176510676741600037e-01 2.840769477188587189e-02 5.619011819362640381e-02 -1.348626166582107544e-01 3.673643469810485840e-01 -8.646325767040252686e-02 -7.675360143184661865e-02 2.315253019332885742e-02 -2.622282505035400391e-01 2.281128801405429840e-02 -2.890801131725311279e-01 2.921284362673759460e-02 7.219529151916503906e-02 -1.361044943332672119e-01 1.137614175677299500e-01 2.009735256433486938e-01 -5.844382196664810181e-02 -1.390750855207443237e-01 7.979706674814224243e-02 -3.054704070091247559e-01 -1.756537407636642456e-01 -3.349954783916473389e-01 -2.508956752717494965e-02 -8.325724303722381592e-02 1.884039044380187988e-01
-6.634861230850219727e-02 -3.888217732310295105e-02 7.881916314363479614e-02 -8.317331969738006592e-02 4.801676422357559204e-02 -1.226474903523921967e-02 -4.698078036308288574e-01 -1.951093226671218872e-01 -4.860581085085868835e-02 -7.842865586280822754e-02 -3.753425478935241699e-01 2.109323740005493164e-01 -2.219798974692821503e-02 -1.541430801153182983e-01 -3.476258367300033569e-02 -3.828543424606323242e-02 -5.045980215072631836e-03 -3.486981093883514404e-01 7.890708744525909424e-02 7.649578154087066650e-02 -1.972975432872772217e-01 -2.628716826438903809e-01 2.024954259395599365e-01 1.439114362001419067e-01 -3.747827559709548950e-02 4.034889638423919678e-01 -4.276188835501670837e-02 1.355127245187759399e-01 -7.489383220672607422e-02 -2.127094194293022156e-02 -6.811780482530593872e-02 -1.895584166049957275e-02
4.323753342032432556e-02 5.437976494431495667e-02 2.049797624349594116e-01 -1.191507950425148010e-01 1.212029159069061279e-01 1.654053479433059692e-01 -1.715262085199356079e-01 4.915827140212059021e-02 -1.110231801867485046e-01 -1.634465306997299194e-01 -2.596778571605682373e-01 4.133611023426055908e-01 2.767190895974636078e-02 1.452238950878381729e-02 -6.314168684184551239e-03 8.013302832841873169e-02 6.782437860965728760e-02 -2.641044259071350098e-01 -2.639518976211547852e-01 9.756645560264587402e-02 -1.862145066261291504e-01 -1.247998848557472229e-01 3.213365077972412109e-01 2.115402556955814362e-02 -4.302868619561195374e-02 3.698035478591918945e-01 -2.415201812982559204e-01 -5.161936860531568527e-03 -1.554369926452636719e-02 -1.364025324583053589e-01 1.622629761695861816e-01 1.750886738300323486e-01
-1.070723161101341248e-01 -1.685671210289001465e-01 3.018639236688613892e-02 -1.925507001578807831e-02 -7.163419574499130249e-02 1.475747376680374146e-01 -2.125346064567565918e-01 7.638410478830337524e-02 -6.034000217914581299e-02 -3.486489951610565186e-01 -4.303370118141174316e-01 1.576622873544692993e-01 -1.034807935357093811e-01 -1.746831387281417847e-01 7.672809064388275146e-02 -6.171632930636405945e-02 3.398404717445373535e-01 1.113074943423271179e-01 -2.579287588596343994e-01 -1.218988448381423950e-01 -2.559368908405303955e-01 4.792857170104980469e-02 1.963744908571243286e-01 -3.002013638615608215e-02 2.184586077928543091e-01 1.396814733743667603e-01 1.484646201133728027e-01 -1.290665566921234131e-01 -2.391460239887237549e-01 5.797310918569564819e-02 -9.646711498498916626e-02 4.934891685843467712e-02
-4.246727004647254944e-02 -1.227439939975738525e-01 2.470133155584335327e-01 -1.480944305658340454e-01 -2.717837691307067871e-01 -2.158287614583969116e-01 -2.772086858749389648e-01 1.213176399469375610e-01 2.435776293277740479e-01 -8.756315708160400391e-02 -1.051244661211967468e-01 2.666507065296173096e-01 -1.990332826972007751e-02 -6.840540468692779541e-02 -8.193810284137725830e-02 -2.178103476762771606e-01 5.749163404107093811e-02 -2.403023540973663330e-01 8.755047619342803955e-02 6.797219067811965942e-02 -5.304871872067451477e-02 3.271414339542388916e-01 5.484490469098091125e-02 1.200518608093261719e-01 2.283940613269805908e-01 1.601456701755523682e-01 2.308300435543060303e-01 2.753430046141147614e-02 -2.782887220382690430e-01 2.126304805278778076e-01 -1.025928258895874023e-01 -1.190190240740776062e-01
2.066452652215957642e-01 7.853238284587860107e-02 1.331939399242401123e-01 -3.431087359786033630e-02 2.492993175983428955e-01 1.327141970396041870e-01 -2.625812590122222900e-01 3.484403789043426514e-01 2.021264880895614624e-01 -9.410940855741500854e-02 -3.958416879177093506e-01 1.956051141023635864e-01 -1.154814474284648895e-02 1.901756078004837036e-01 -7.253950089216232300e-02 2.191438339650630951e-02 5.027535557746887207e-02 -1.417151093482971191e-01 -3.429651856422424316e-01 4.316474869847297668e-02 8.641485869884490967e-02 -1.130529344081878662e-01 2.635210752487182617e-01 -2.045369707047939301e-02 8.764654397964477539e-02 1.274946630001068115e-01 -1.425939351320266724e-01 -1.955891549587249756e-01 -1.439844816923141479e-01 -1.573702394962310791e-01 -2.595456875860691071e-02 -1.203280240297317505e-01
-6.711289752274751663e-03 3.005986288189888000e-02 1.206752508878707886e-01 -2.065882086753845215e-01 -3.193458914756774902e-01 -7.487259060144424438e-02 -2.726697027683258057e-01 2.877523750066757202e-02 2.087326645851135254e-01 -4.352174699306488037e-02 -6.918368488550186157e-02 1.563253253698348999e-01 2.239730209112167358e-02 -1.997349709272384644e-01 -1.344159841537475586e-01 -1.642319262027740479e-01 1.230765134096145630e-01 -3.852493464946746826e-01 1.002400666475296021e-01 7.372116297483444214e-02 -1.803211309015750885e-02 3.883375525474548340e-01 7.514820992946624756e-02 3.549651801586151123e-02 1.165454164147377014e-01 1.199947223067283630e-01 2.357644140720367432e-01 3.189378604292869568e-02 -2.825396656990051270e-01 2.169811278581619263e-01 -2.103080153465270996e-01 -7.819340378046035767e-02
-1.963908970355987549e-01 -3.727708458900451660e-01 3.804385662078857422e-01 -5.080350115895271301e-02 1.131351366639137268e-01 9.884624183177947998e-02 7.552907615900039673e-02 -6.972420960664749146e-03 7.358170300722122192e-02 2.452071569859981537e-02 -6.167630106210708618e-02 1.366596817970275879e-01 -1.136785596609115601e-01 -4.059576988220214844e-01 -1.918796747922897339e-01 -1.384420394897460938e-01 2.707032263278961182e-01 -1.729217320680618286e-01 -7.047899067401885986e-02 1.448257267475128174e-01 -7.842598855495452881e-02 2.196791954338550568e-02 -1.936633884906768799e-02 6.571891903877258301e-02 1.289470195770263672e-01 1.322560161352157593e-01 -1.454604864120483398e-01 3.112297058105468750e-01 -2.144141793251037598e-01 -1.208114400506019592e-01 -1.453558206558227539e-01 1.016890257596969604e-01
1.596839278936386108e-01 1.334233731031417847e-01 2.358450591564178467e-01 4.135282710194587708e-02 1.777650713920593262e-01 2.520924806594848633e-01 -2.227587699890136719e-01 1.197341158986091614e-01 8.364238590002059937e-02 -2.881022989749908447e-01 -1.204777285456657410e-01 2.810711562633514404e-01 2.811500616371631622e-02 -2.498392164707183838e-01 2.746324427425861359e-02 -1.567855477333068848e-01 -9.547924995422363281e-02 -4.520596265792846680e-01 -1.693290621042251587e-01 4.803890734910964966e-02 -1.973853856325149536e-01 -3.924446180462837219e-02 3.741580992937088013e-02 -9.038049727678298950e-02 1.293034553527832031e-01 1.999770849943161011e-01 8.695430122315883636e-03 -1.014003977179527283e-01 -1.654273569583892822e-01 1.524347215890884399e-01 -7.664436101913452148e-02 -2.238923907279968262e-01
-1.870282292366027832e-01 -4.852449521422386169e-02 7.699917536228895187e-03 1.334733664989471436e-01 6.601262837648391724e-02 2.774697728455066681e-02 2.933439053595066071e-02 7.183589786291122437e-02 -5.127972364425659180e-02 -1.145790982991456985e-02 -1.975291222333908081e-01 2.091262638568878174e-01 3.668026998639106750e-02 -3.093481622636318207e-02 -2.441593110561370850e-01 1.739765256643295288e-01 2.617147266864776611e-01 -3.125343024730682373e-01 -7.640731334686279297e-02 4.271539300680160522e-02 -7.556388527154922485e-02 4.128388166427612305e-01 2.214055061340332031e-01 3.371276855468750000e-01 2.263803631067276001e-01 1.334789991378784180e-01 -2.386777698993682861e-01 -6.042134761810302734e-02 -8.228983730077743530e-02 3.165383636951446533e-01 -7.610290497541427612e-02 2.912015281617641449e-02
-1.370329856872558594e-01 7.985863834619522095e-02 2.463267445564270020e-01 1.174602061510086060e-01 -1.975658237934112549e-01 1.117908768355846405e-02 -3.541597127914428711e-01 -6.705570966005325317e-02 2.401464432477951050e-02 -2.832152694463729858e-02 -1.201370656490325928e-01 1.008347868919372559e-01 -1.269935667514801025e-01 -2.009377032518386841e-01 -4.271004721522331238e-02 -6.946533918380737305e-03 8.296702802181243896e-02 2.306940853595733643e-01 -1.121756955981254578e-01 -1.600134223699569702e-01 -2.745364904403686523e-01 3.087653517723083496e-01 2.635460197925567627e-01 1.048262938857078552e-01 2.001095712184906006e-01 2.034741640090942383e-01 -1.181326583027839661e-01 -2.332976460456848145e-01 -1.096535027027130127e-01 6.948440521955490112e-02 -3.606868088245391846e-01 2.673958055675029755e-02
7.239869236946105957e-02 1.522452533245086670e-01 1.561957150697708130e-01 6.612924486398696899e-02 1.303722113370895386e-01 1.133010312914848328e-01 -2.143490463495254517e-01 1.729643903672695160e-02 2.401275932788848877e-01 -2.708513140678405762e-01 -1.619230508804321289e-01 3.063457906246185303e-01 -1.384806931018829346e-01 -1.838261261582374573e-02 -1.425679773092269897e-01 -6.944669038057327271e-02 -9.814833849668502808e-02 -2.513993680477142334e-01 -3.539780676364898682e-01 -6.459433585405349731e-02 -2.019612640142440796e-01 5.841206875629723072e-04 8.250888437032699585e-02 -5.289246514439582825e-02 1.048274114727973938e-01 2.783967554569244385e-01 -2.269635647535324097e-01 2.062802948057651520e-02 -1.657353714108467102e-02 1.952920258045196533e-01 -1.638586074113845825e-01 -3.355331122875213623e-01
2.004295140504837036e-01 -2.307329326868057251e-01 1.852992624044418335e-01 2.060828916728496552e-02 -6.182495132088661194e-02 -6.753105670213699341e-02 -1.320575177669525146e-01 3.578313291072845459e-01 2.519248612225055695e-02 1.671255752444267273e-02 -1.116745695471763611e-01 3.288610577583312988e-01 -1.599706858396530151e-01 -1.345127671957015991e-01 7.420581579208374023e-02 -1.582843363285064697e-01 9.322650730609893799e-02 -2.650236487388610840e-01 -1.981372386217117310e-01 9.540224820375442505e-02 -1.189284846186637878e-01 2.739824354648590088e-01 4.857190698385238647e-02 -1.396339982748031616e-01 -1.599842905998229980e-01 1.252464056015014648e-01 -1.385710388422012329e-01 -2.607565224170684814e-01 -1.914465576410293579e-01 1.730276085436344147e-02 -1.087146028876304626e-01 3.264684379100799561e-01
2.150018364191055298e-01 -1.963911503553390503e-01 1.476623564958572388e-01 -1.361851543188095093e-01 -4.651434719562530518e-02 -1.981148123741149902e-01 -2.890422642230987549e-01 1.884423494338989258e-01 8.474419265985488892e-02 1.456781774759292603e-01 -8.929693698883056641e-02 2.950068116188049316e-01 -1.225303858518600464e-01 -1.044826954603195190e-01 4.906637966632843018e-02 -1.522908657789230347e-01 6.346730142831802368e-02 -4.073932468891143799e-01 -5.632087215781211853e-02 2.233038246631622314e-01 6.632879376411437988e-02 1.750143319368362427e-01 2.197859585285186768e-01 -1.052060499787330627e-01 -1.198572516441345215e-01 1.050023883581161499e-01 -2.062680125236511230e-01 -2.239495962858200073e-01 -2.153771370649337769e-01 -2.926660701632499695e-02 -1.134462878108024597e-01 2.092973440885543823e-01
2.398779988288879395e-02 -2.888644039630889893e-01 -1.472130417823791504e-02 6.257843226194381714e-02 -2.219214588403701782e-01 9.056992828845977783e-02 -2.760418951511383057e-01 1.731961369514465332e-01 -1.275111436843872070e-01 -1.006453633308410645e-01 -1.254371255636215210e-01 2.932747304439544678e-01 1.150768697261810303e-01 -6.521392613649368286e-02 1.289931535720825195e-01 -9.692362695932388306e-02 2.920157909393310547e-01 1.284659951925277710e-01 -2.008500099182128906e-01 2.851375378668308258e-02 -8.281125687062740326e-03 2.431259304285049438e-01 1.418079584836959839e-01 2.142354398965835571e-01 2.366024106740951538e-01 1.439353972673416138e-01 -1.741923391819000244e-01 2.395697124302387238e-02 -3.126547932624816895e-01 -1.186404973268508911e-01 -2.308745831251144409e-01 -1.888828426599502563e-01
1.474960893392562866e-01 -2.812531590461730957e-01 4.331218600273132324e-01 -1.525739580392837524e-01 8.939681202173233032e-02 -1.877798140048980713e-01 -1.374508142471313477e-01 1.443254351615905762e-01 1.854207962751388550e-01 1.680021733045578003e-02 -1.141176521778106689e-01 4.890759661793708801e-02 1.214198395609855652e-01 8.012858033180236816e-02 -8.200800418853759766e-02 -7.263406366109848022e-02 1.579007059335708618e-01 -3.600854873657226562e-01 -2.988696694374084473e-01 -2.769254706799983978e-02 -2.099524624645709991e-02 6.795247644186019897e-02 1.817827075719833374e-01 -1.411777883768081665e-01 -2.485921606421470642e-02 -2.060426175594329834e-01 -2.262386977672576904e-01 -2.460451424121856689e-01 -1.669647097587585449e-01 1.554981917142868042e-01 -1.059137508273124695e-01 3.554415702819824219e-02
-1.402080506086349487e-01 2.476424425840377808e-01 3.989309445023536682e-02 2.697008289396762848e-02 2.598506212234497070e-02 -9.564716368913650513e-02 -2.927684225142002106e-02 1.930042654275894165e-01 6.780770421028137207e-02 -2.886821627616882324e-01 -1.452109217643737793e-01 1.264425069093704224e-01 4.152939468622207642e-02 -2.624061107635498047e-01 -1.608871817588806152e-01 4.854377731680870056e-02 6.564428657293319702e-02 -1.746481209993362427e-01 -3.748951852321624756e-01 2.868109047412872314e-01 -1.520617753267288208e-01 2.195571511983871460e-01 2.739405035972595215e-01 -1.517872214317321777e-01 -2.604571171104907990e-03 2.605418562889099121e-01 1.583942919969558716e-01 -2.860133051872253418e-01 -7.948926091194152832e-02 1.614021211862564087e-01 -4.433200508356094360e-02 9.374341368675231934e-02
-2.239001244306564331e-01 -5.176974087953567505e-02 1.255488097667694092e-01 6.198381260037422180e-02 -2.022696137428283691e-01 -1.645106240175664425e-03 -1.295251846313476562e-01 1.812647432088851929e-01 5.633117631077766418e-02 -2.661615610122680664e-01 -1.711266487836837769e-01 3.320620059967041016e-01 -1.488379109650850296e-02 -2.820432186126708984e-01 -3.422709405422210693e-01 -3.647416830062866211e-02 -5.135921388864517212e-02 -3.011417016386985779e-02 -3.570723906159400940e-02 2.309223115444183350e-01 -2.058195024728775024e-01 1.961146891117095947e-01 2.295935899019241333e-01 -5.668522790074348450e-02 3.257124423980712891e-01 2.396580725908279419e-01 8.981263637542724609e-02 -1.448950171470642090e-01 -2.351798489689826965e-02 1.872138679027557373e-01 -4.465281590819358826e-02 1.204149145632982254e-02
3.063528239727020264e-01 -2.405815422534942627e-01 2.774808108806610107e-01 -4.197705537080764771e-02 -1.557148247957229614e-02 -8.433414250612258911e-02 -2.067990750074386597e-01 1.550664901733398438e-01 6.281116604804992676e-02 -1.199484765529632568e-01 -5.467184633016586304e-02 2.705112397670745850e-01 -6.423833221197128296e-02 -2.018263339996337891e-01 1.324339061975479126e-01 3.230538964271545410e-02 -1.198031194508075714e-02 -3.327622711658477783e-01 -9.191123396158218384e-02 1.383505016565322876e-01 -3.487300127744674683e-02 1.149419918656349182e-01 5.462830513715744019e-02 -9.929584711790084839e-02 2.661079913377761841e-02 7.928977906703948975e-02 -2.189157903194427490e-01 -1.902224421501159668e-01 -3.678956329822540283e-01 -1.776938699185848236e-02 -2.574654519557952881e-01 2.803817689418792725e-01
-2.555412054061889648e-01 7.123753428459167480e-02 -3.822383936494588852e-03 -1.866538822650909424e-02 -9.961375594139099121e-02 -1.010700985789299011e-01 -4.033039212226867676e-01 -8.565101027488708496e-02 -8.369904942810535431e-03 -3.566683232784271240e-01 -1.929928213357925415e-01 1.606074571609497070e-01 3.304794132709503174e-01 8.949661999940872192e-02 -1.005443111062049866e-01 -2.260568439960479736e-01 8.869035542011260986e-02 -1.225040331482887268e-01 9.634565562009811401e-02 -1.497884690761566162e-01 -7.266616076231002808e-02 -4.735076054930686951e-02 1.941403746604919434e-01 2.527778148651123047e-01 4.238609969615936279e-02 1.786387115716934204e-01 -1.782560497522354126e-01 1.231755036860704422e-02 -3.551567196846008301e-01 -1.064672246575355530e-01 4.602708667516708374e-02 3.801194205880165100e-02
1.763457059860229492e-01 -1.625648736953735352e-01 1.502302587032318115e-01 2.498500980436801910e-03 -1.469795778393745422e-02 -1.837252378463745117e-01 -1.833024770021438599e-01 2.192335873842239380e-01 3.023379147052764893e-01 -3.201514482498168945e-02 -7.638767361640930176e-02 1.989653706550598145e-02 -1.543010026216506958e-01 -4.305395483970642090e-02 -1.284195482730865479e-01 -6.373361498117446899e-02 4.651505965739488602e-03 -2.921732664108276367e-01 -1.830384433269500732e-01 3.957507014274597168e-02 3.091717511415481567e-02 1.493731886148452759e-01 1.006846409291028976e-02 -2.044635713100433350e-01 -3.193924948573112488e-02 -1.275942847132682800e-02 -3.675078451633453369e-01 -1.392131149768829346e-01 -3.834569156169891357e-01 1.355578284710645676e-02 -1.337636858224868774e-01 3.911691606044769287e-01
-2.538838386535644531e-01 -1.440746933221817017e-01 1.956555545330047607e-01 2.488685101270675659e-01 1.334799379110336304e-01 1.254875510931015015e-01 -9.801875799894332886e-02 -2.419385910034179688e-01 6.910756230354309082e-02 4.304603114724159241e-02 -2.659673430025577545e-02 2.479884475469589233e-01 3.087687864899635315e-02 -2.167207598686218262e-01 -1.940654963254928589e-01 3.154427185654640198e-02 3.627912402153015137e-01 -2.317290008068084717e-01 -6.780876964330673218e-02 5.722028389573097229e-02 2.519847825169563293e-02 3.883844017982482910e-01 2.006137669086456299e-01 1.570337116718292236e-01 2.808666527271270752e-01 -5.041454732418060303e-02 -1.546099185943603516e-01 -1.243253238499164581e-02 -9.602952748537063599e-02 1.375309526920318604e-01 -7.236576825380325317e-02 9.497444331645965576e-02
2.214060127735137939e-01 -1.781442165374755859e-01 2.417753040790557861e-01 -7.768961787223815918e-02 7.508040964603424072e-02 -2.407523393630981445e-01 -1.827674508094787598e-01 3.462809324264526367e-02 2.186848521232604980e-01 -8.504277467727661133e-02 -3.613642230629920959e-02 4.051253497600555420e-01 -1.033023465424776077e-02 -1.266569551080465317e-02 -1.102249100804328918e-01 -1.384789217263460159e-02 -1.618287339806556702e-02 -1.922869831323623657e-01 -1.557172983884811401e-01 1.569229662418365479e-01 3.785651549696922302e-02 1.716142594814300537e-01 4.201423749327659607e-02 -2.909802198410034180e-01 8.315987139940261841e-02 1.665739417076110840e-01 -2.998010218143463135e-01 -1.486335992813110352e-01 -1.493675261735916138e-01 3.106856644153594971e-01 -1.356771141290664673e-01 1.901247501373291016e-01
-3.678806126117706299e-02 1.978330500423908234e-02 5.759740620851516724e-02 1.004194617271423340e-01 -2.833926677703857422e-01 1.568114012479782104e-01 -1.545633375644683838e-01 1.601064652204513550e-01 1.561352610588073730e-01 -1.635259985923767090e-01 1.627397388219833374e-01 3.396855890750885010e-01 -3.269988000392913818e-01 9.059371054172515869e-02 1.294281780719757080e-01 -1.111754700541496277e-01 1.751738600432872772e-02 -1.287600100040435791e-01 -2.723091244697570801e-01 1.165928766131401062e-01 1.985950618982315063e-01 -4.635534808039665222e-02 2.363972067832946777e-01 -1.280323714017868042e-01 7.752127945423126221e-02 -4.047002270817756653e-02 -2.345307916402816772e-01 -6.668116152286529541e-02 -4.024450778961181641e-01 -8.194476366043090820e-02 -2.643755637109279633e-02 1.955014467239379883e-01
-3.208944201469421387e-02 1.458334028720855713e-01 1.511689126491546631e-01 9.331667423248291016e-02 2.238662242889404297e-01 3.412716388702392578e-01 -2.295908629894256592e-01 2.129610925912857056e-01 2.038772702217102051e-01 -1.582576483488082886e-01 -2.345143854618072510e-01 2.489861249923706055e-01 -1.079174876213073730e-01 -1.035185754299163818e-01 7.145600020885467529e-02 -5.734940618276596069e-02 -5.004256963729858398e-02 -3.388164341449737549e-01 -4.084046185016632080e-01 -1.829252839088439941e-01 -3.010352142155170441e-02 3.642327710986137390e-02 1.459956169128417969e-01 1.755328848958015442e-02 -7.931148633360862732e-03 1.472977250814437866e-01 -1.696262657642364502e-01 -8.905328810214996338e-03 -1.166060790419578552e-01 2.152379155158996582e-01 -1.083722859621047974e-01 -5.867797136306762695e-02
4.739218205213546753e-02 1.430535316467285156e-01 1.724568307399749756e-01 1.414476335048675537e-01 6.948221474885940552e-02 2.142402380704879761e-01 -2.777197957038879395e-01 1.927340924739837646e-01 8.267760276794433594e-02 -1.751007884740829468e-01 -2.444032579660415649e-01 3.645490407943725586e-01 5.634303018450737000e-02 -7.093925029039382935e-02 -1.292901188135147095e-01 -3.290383517742156982e-02 -1.964242383837699890e-02 -3.739702105522155762e-01 -4.041388034820556641e-01 -8.453425765037536621e-02 -1.463682055473327637e-01 -1.407858282327651978e-01 1.275554448366165161e-01 6.228641793131828308e-02 4.869656264781951904e-02 2.739713788032531738e-01 -4.025051370263099670e-02 -1.363864541053771973e-01 -5.407369881868362427e-02 1.813035905361175537e-01 1.772374100983142853e-02 -2.322133071720600128e-02
3.057837188243865967e-01 -1.953040808439254761e-01 2.351847290992736816e-01 -6.508208811283111572e-03 -4.503416642546653748e-02 -2.143863886594772339e-01 -2.083781510591506958e-01 2.170304358005523682e-01 1.896191090345382690e-01 4.627043008804321289e-02 -9.868205338716506958e-02 3.459537625312805176e-01 5.421040114015340805e-03 -6.908643245697021484e-02 2.155797090381383896e-03 7.365433964878320694e-03 2.011621557176113129e-02 -2.509265840053558350e-01 -8.080475963652133942e-03 9.982576966285705566e-02 -3.733390197157859802e-02 5.211494490504264832e-02 1.834756433963775635e-01 -4.710352793335914612e-02 -1.211900487542152405e-01 1.319689005613327026e-01 -3.097339868545532227e-01 -1.720833778381347656e-01 -2.891954183578491211e-01 5.260492116212844849e-02 -2.295310497283935547e-01 3.032781779766082764e-01
1.511663943529129028e-02 1.948702484369277954e-01 2.447968721389770508e-01 -2.339526452124118805e-02 1.550416797399520874e-01 4.177591949701309204e-02 -1.017383858561515808e-02 -2.776638232171535492e-02 3.138279914855957031e-01 -1.469262987375259399e-01 -3.170951306819915771e-01 1.835766732692718506e-01 -8.493201434612274170e-02 -4.186011552810668945e-01 -5.379614885896444321e-03 -3.291992470622062683e-02 1.829450875520706177e-01 -5.560362478718161583e-04 2.964648976922035217e-02 -1.552141606807708740e-01 1.405773609876632690e-01 2.430788129568099976e-01 3.984534740447998047e-01 -8.090130239725112915e-02 -7.852918654680252075e-02 6.556176394224166870e-02 1.830538809299468994e-01 1.226345598697662354e-01 -1.892011165618896484e-01 3.966524824500083923e-02 -1.708817780017852783e-01 9.276449680328369141e-02
-1.009648516774177551e-01 -9.121204912662506104e-02 -5.515727773308753967e-02 -1.111772209405899048e-01 -2.151086479425430298e-01 1.357915848493576050e-01 -4.475119709968566895e-02 1.557459980249404907e-01 8.735369890928268433e-02 -3.982756733894348145e-01 -2.051209211349487305e-01 2.952303588390350342e-01 -8.142707496881484985e-02 -2.522790729999542236e-01 -1.120833605527877808e-01 8.219967782497406006e-02 8.582714945077896118e-03 -3.397154808044433594e-01 -2.209928184747695923e-01 8.694338612258434296e-03 -1.873579025268554688e-01 -2.125389128923416138e-01 2.671076357364654541e-01 6.241179630160331726e-02 1.038533151149749756e-01 3.611543178558349609e-01 9.260647930204868317e-03 -1.128784194588661194e-01 -3.428005427122116089e-02 -5.314742773771286011e-02 5.499919876456260681e-02 -9.512071311473846436e-02
-1.147224903106689453e-01 -3.150357678532600403e-02 3.088803589344024658e-01 -1.750217229127883911e-01 -1.561176329851150513e-01 -3.789537400007247925e-02 -1.450612097978591919e-01 8.679886907339096069e-02 1.035038977861404419e-01 -1.400124728679656982e-01 -1.221616268157958984e-01 1.233514249324798584e-01 -1.166451722383499146e-01 -7.776189595460891724e-02 -1.895739883184432983e-01 -2.980727255344390869e-01 1.687636226415634155e-01 -2.813600599765777588e-01 6.783061474561691284e-02 -3.080158494412899017e-02 2.734441682696342468e-02 4.939439594745635986e-01 2.436990290880203247e-02 5.415949271991848946e-04 2.151669561862945557e-01 1.563786715269088745e-01 7.885334640741348267e-02 -1.988019943237304688e-01 -3.057485222816467285e-01 4.889804124832153320e-02 1.389349251985549927e-02 -1.716169267892837524e-01
-2.522752285003662109e-01 2.732606604695320129e-02 1.280511915683746338e-01 -7.039865106344223022e-02 7.388601452112197876e-02 1.559999734163284302e-01 -2.667812705039978027e-01 3.024328947067260742e-01 -1.459880173206329346e-01 1.361386850476264954e-02 1.276440545916557312e-02 1.470801532268524170e-01 -1.306707859039306641e-01 -2.610660493373870850e-01 -2.226927876472473145e-01 1.544656008481979370e-01 2.039405107498168945e-01 -2.695761620998382568e-01 -2.208431810140609741e-02 -1.769078969955444336e-01 2.839914560317993164e-01 2.095317095518112183e-01 1.836114525794982910e-01 6.980951130390167236e-02 1.813007593154907227e-01 1.393859386444091797e-01 -1.748698949813842773e-01 -2.152606546878814697e-01 -1.531232893466949463e-01 2.124360501766204834e-01 -1.134434118866920471e-01 -7.360395393334329128e-04
2.420855909585952759e-01 -2.280587852001190186e-01 3.770341575145721436e-01 -1.891345828771591187e-01 9.148722887039184570e-02 -8.972223103046417236e-02 -2.864837348461151123e-01 -9.232841432094573975e-02 1.616048514842987061e-01 -9.904642403125762939e-02 -4.536784812808036804e-02 1.470659524202346802e-01 2.524244189262390137e-01 2.526857145130634308e-02 -4.166472330689430237e-02 3.999273478984832764e-02 1.173031181097030640e-01 -4.230619370937347412e-01 -1.129299402236938477e-01 2.075523324310779572e-02 4.383682087063789368e-02 4.762990400195121765e-02 1.340183764696121216e-01 -1.089774370193481445e-01 1.313432008028030396e-01 1.557059139013290405e-01 -1.372364312410354614e-01 -1.284982562065124512e-01 -2.310054600238800049e-01 1.040258705615997314e-01 -1.752917170524597168e-01 2.557909488677978516e-01
2.329807281494140625e-01 -5.042630434036254883e-02 1.792224943637847900e-01 5.658362060785293579e-02 -2.595288753509521484e-01 -2.543056905269622803e-01 -5.487294122576713562e-02 -4.125146567821502686e-02 2.272217124700546265e-01 -2.775351405143737793e-01 -7.156730443239212036e-02 -9.209743887186050415e-02 -2.564404159784317017e-03 -9.245713055133819580e-02 -1.211641132831573486e-01 1.696165651082992554e-02 6.381482630968093872e-02 -2.451206892728805542e-01 1.475191861391067505e-01 -7.893864810466766357e-02 -2.010516375303268433e-01 1.058098301291465759e-01 3.800781965255737305e-01 -4.715320840477943420e-02 6.650644540786743164e-02 4.208471179008483887e-01 -3.931782022118568420e-02 -7.389080524444580078e-02 -2.705829739570617676e-01 1.203853040933609009e-01 1.846584677696228027e-01 -6.734503805637359619e-02
1.506235916167497635e-02 -3.328546136617660522e-02 4.754514098167419434e-01 -5.292847380042076111e-02 1.308937221765518188e-01 5.512363091111183167e-02 -2.715788185596466064e-01 6.000175327062606812e-02 -1.476118117570877075e-01 -1.555375158786773682e-01 -1.560324132442474365e-01 3.571165502071380615e-01 -1.326566487550735474e-01 -5.662338808178901672e-02 -2.508395314216613770e-01 1.609966456890106201e-01 1.951069533824920654e-01 -2.768443226814270020e-01 7.430096715688705444e-02 -2.277761697769165039e-02 -1.729569435119628906e-01 -1.576188504695892334e-01 -1.706515066325664520e-02 -5.132399499416351318e-02 8.122485131025314331e-03 -2.326221764087677002e-01 -3.150369226932525635e-02 -3.447502851486206055e-02 -2.257988750934600830e-01 -2.386109679937362671e-01 9.692966938018798828e-02 -1.125656887888908386e-01
1.051513999700546265e-01 1.440687030553817749e-01 1.297634840011596680e-01 -2.381463535130023956e-02 3.336587548255920410e-02 1.913661658763885498e-01 -2.478807419538497925e-01 2.574842274188995361e-01 1.306037157773971558e-01 -1.297627687454223633e-01 -1.841291040182113647e-01 4.559872448444366455e-01 -1.364917308092117310e-01 -8.277000486850738525e-02 1.860078610479831696e-02 7.167423143982887268e-03 1.110949087888002396e-02 -3.657296001911163330e-01 -4.050648808479309082e-01 -9.954429417848587036e-02 2.034422382712364197e-02 -6.207638978958129883e-02 1.146997585892677307e-01 9.736742824316024780e-02 2.873370796442031860e-02 2.032757550477981567e-01 4.976819455623626709e-02 -1.872095838189125061e-02 -4.732285067439079285e-02 2.321477681398391724e-01 -8.153935521841049194e-02 -2.029182463884353638e-01
1.736598610877990723e-01 -1.574005484580993652e-01 1.282862424850463867e-01 4.556005448102951050e-02 -2.237700074911117554e-01 -2.987597882747650146e-01 -1.414475142955780029e-01 2.052277326583862305e-01 3.933852538466453552e-02 -2.324937880039215088e-01 -4.230548813939094543e-02 2.480052262544631958e-01 -6.826202571392059326e-02 -1.953365504741668701e-01 2.626346237957477570e-02 -1.185524091124534607e-01 7.248232513666152954e-02 -3.209553360939025879e-01 -1.319140642881393433e-01 -2.343012392520904541e-01 1.341055147349834442e-02 2.889061570167541504e-01 1.029326096177101135e-01 3.000661358237266541e-02 -2.452698498964309692e-01 1.224779039621353149e-01 -1.375445723533630371e-01 -5.080714449286460876e-02 -3.224102780222892761e-02 2.171854227781295776e-01 -1.559707671403884888e-01 3.220555186271667480e-01
-2.640160918235778809e-01 -8.710390329360961914e-02 6.772051006555557251e-02 1.785070449113845825e-01 9.238996356725692749e-02 1.267352104187011719e-01 -3.618566989898681641e-01 7.776157557964324951e-02 6.146407872438430786e-02 8.372117765247821808e-03 -3.806773722171783447e-01 1.616774052381515503e-01 -1.729075163602828979e-01 -2.150751501321792603e-01 -9.455831721425056458e-03 -1.533954143524169922e-01 2.204684764146804810e-01 -9.101769328117370605e-02 -1.421244293451309204e-01 3.944393619894981384e-02 8.981033414602279663e-02 -1.601116955280303955e-01 1.635282784700393677e-01 -1.300271302461624146e-01 1.385093480348587036e-01 -1.124885901808738708e-01 -3.062117397785186768e-01 -2.806569933891296387e-01 -9.321437776088714600e-02 -2.311368882656097412e-01 8.501002192497253418e-02 -1.424353271722793579e-01
-3.650710359215736389e-02 1.756041198968887329e-01 2.422539293766021729e-01 -3.592228516936302185e-02 -9.081014245748519897e-02 -5.120378360152244568e-02 -1.326649487018585205e-01 -9.765671193599700928e-02 1.034169942140579224e-01 -3.181551694869995117e-01 -6.947335600852966309e-02 1.776370555162429810e-01 -2.945406436920166016e-01 1.133781671524047852e-02 2.043978869915008545e-01 -2.749758027493953705e-02 6.993420422077178955e-02 -2.208362966775894165e-01 -8.009664714336395264e-03 -9.597391635179519653e-02 2.360856086015701294e-01 5.469346791505813599e-02 -1.244675554335117340e-02 -1.597676724195480347e-01 1.316361129283905029e-01 1.730871051549911499e-01 -2.046896517276763916e-01 -1.562290191650390625e-01 -5.018174648284912109e-01 1.570841372013092041e-01 -4.859176278114318848e-02 2.287757396697998047e-01
2.633476853370666504e-01 -1.432638764381408691e-01 2.194536775350570679e-01 -2.771349996328353882e-02 9.097929112613201141e-03 -2.137103974819183350e-01 -2.340338677167892456e-01 1.373773962259292603e-01 9.785190224647521973e-02 4.273421689867973328e-02 -9.221903234720230103e-02 3.443801105022430420e-01 -1.691437512636184692e-01 -5.104754492640495300e-02 6.435427814722061157e-02 -9.731486439704895020e-02 8.669374883174896240e-02 -1.516787558794021606e-01 -1.350306421518325806e-01 -1.371808815747499466e-02 -7.726937532424926758e-02 1.577329337596893311e-01 7.664623856544494629e-02 -6.617584824562072754e-02 -1.294363588094711304e-01 2.737807929515838623e-01 -3.859070241451263428e-01 -7.978849858045578003e-02 -2.389388829469680786e-01 -3.205045685172080994e-02 -1.039213910698890686e-01 3.905113637447357178e-01
-8.451072126626968384e-02 -3.682241439819335938e-01 3.167849183082580566e-01 1.329691428691148758e-02 -3.177888691425323486e-01 1.919991672039031982e-01 -2.762939035892486572e-01 -1.355767156928777695e-02 4.077118635177612305e-02 -1.728022992610931396e-01 -2.086411416530609131e-02 5.289642140269279480e-02 -1.339513212442398071e-01 -2.250124663114547729e-01 -6.498716026544570923e-02 1.798465400934219360e-01 1.068047061562538147e-01 7.642409950494766235e-02 -3.419402986764907837e-03 -5.884134769439697266e-02 -8.461324125528335571e-02 1.653358936309814453e-01 1.040617451071739197e-01 1.170063689351081848e-01 1.455801129341125488e-01 6.834290921688079834e-02 -1.022540777921676636e-01 -1.628207266330718994e-01 -4.019124209880828857e-01 -2.951573729515075684e-01 -1.059336587786674500e-01 5.024477373808622360e-03
4.391881451010704041e-02 -1.093023419380187988e-01 2.562398910522460938e-01 -5.029703304171562195e-02 -1.985432021319866180e-02 1.882063895463943481e-01 1.154078692197799683e-01 -9.218447655439376831e-02 -1.154804974794387817e-02 -1.589175462722778320e-01 -7.210738211870193481e-02 1.256214529275894165e-01 6.426252424716949463e-02 -2.357743531465530396e-01 -2.590611875057220459e-01 1.718223989009857178e-01 2.859872877597808838e-01 -2.805486619472503662e-01 -1.155787780880928040e-01 1.524158716201782227e-01 -9.000134468078613281e-02 1.169952675700187683e-01 1.286765187978744507e-01 -1.636956185102462769e-01 3.759471774101257324e-01 2.224334515631198883e-02 -2.852546870708465576e-01 -1.623420864343643188e-01 -2.259013652801513672e-01 1.140268146991729736e-01 -2.679620683193206787e-01 9.979388117790222168e-02
2.241794168949127197e-01 -1.258887350559234619e-01 3.933846950531005859e-01 -2.570141553878784180e-01 -5.576485395431518555e-02 -7.734802365303039551e-02 -2.236128449440002441e-01 1.205348223447799683e-01 1.955979466438293457e-01 -1.191361695528030396e-01 -2.144766598939895630e-01 1.033153906464576721e-01 2.493762522935867310e-01 -9.011154621839523315e-02 -4.618681967258453369e-02 -8.691959828138351440e-02 -1.468341983854770660e-02 -2.586354911327362061e-01 -1.429488658905029297e-01 -4.734545480459928513e-03 -4.209411889314651489e-02 -6.956899166107177734e-02 9.464441984891891479e-02 -4.039568826556205750e-02 -9.225040674209594727e-02 3.253745147958397865e-03 -3.754432201385498047e-01 -2.137124538421630859e-01 -2.120662331581115723e-01 1.777711957693099976e-01 -1.846854388713836670e-01 1.993499845266342163e-01
3.064413666725158691e-01 -2.153518497943878174e-01 2.566445171833038330e-01 -8.794338256120681763e-02 5.675302073359489441e-02 -2.621514201164245605e-01 -2.401216179132461548e-01 8.456230163574218750e-03 5.181351676583290100e-02 2.673514001071453094e-02 -1.761145442724227905e-01 2.784340679645538330e-01 -2.136590778827667236e-01 -1.038667634129524231e-01 6.791822612285614014e-02 -1.263444423675537109e-01 1.489958763122558594e-01 -3.377496004104614258e-01 -6.931020319461822510e-02 9.751552343368530273e-02 8.024872280657291412e-03 1.709192395210266113e-01 8.675109595060348511e-02 -6.743881106376647949e-02 -6.056145206093788147e-02 2.853230834007263184e-01 -2.618253529071807861e-01 -1.668838709592819214e-01 -1.468183845281600952e-01 -7.763776183128356934e-02 -6.468176841735839844e-02 2.496019601821899414e-01
2.595888972282409668e-01 -1.799271702766418457e-01 2.819348871707916260e-01 -3.856895118951797485e-02 6.330227851867675781e-02 -8.677256852388381958e-02 -2.418243288993835449e-01 1.623255163431167603e-01 1.885871142148971558e-01 -9.858680516481399536e-02 -1.308866739273071289e-01 3.204164803028106689e-01 2.238333076238632202e-01 -2.677420526742935181e-02 2.821323275566101074e-02 -3.033305332064628601e-02 2.605170011520385742e-02 -2.104300260543823242e-01 -1.288438290357589722e-01 1.803266443312168121e-02 -7.793938741087913513e-03 4.468399286270141602e-02 2.033188343048095703e-01 -2.400346994400024414e-01 6.827169656753540039e-02 -5.501047521829605103e-02 -3.522146940231323242e-01 -1.117024794220924377e-01 -3.032590746879577637e-01 2.036765068769454956e-01 -1.474210172891616821e-01 2.073211818933486938e-01
-4.918625205755233765e-02 -6.620771437883377075e-02 1.115093901753425598e-01 -8.254528790712356567e-02 -3.084374964237213135e-01 -9.818290919065475464e-02 -1.751995980739593506e-01 3.538182079792022705e-01 -9.926427155733108521e-02 -5.085476860404014587e-02 -1.168856173753738403e-01 2.251889258623123169e-01 -2.301983535289764404e-01 3.628519922494888306e-02 -1.729372888803482056e-01 -1.440277397632598877e-01 1.808963716030120850e-02 1.198283731937408447e-01 -2.341023981571197510e-01 2.103025652468204498e-02 -2.950132191181182861e-01 2.056458145380020142e-01 2.131216526031494141e-01 2.034610658884048462e-01 2.476306706666946411e-01 1.337096393108367920e-01 -3.960115462541580200e-02 -4.990189149975776672e-02 -2.439148426055908203e-01 -2.338621914386749268e-01 -1.959391534328460693e-01 -9.805101156234741211e-02
6.467396765947341919e-02 7.620273530483245850e-02 2.944073975086212158e-01 -8.508188277482986450e-02 1.431632041931152344e-01 2.405939698219299316e-01 -1.987683475017547607e-01 1.742645800113677979e-01 -4.082198441028594971e-02 -2.232656925916671753e-01 -4.039325714111328125e-01 1.708074659109115601e-01 -1.512923091650009155e-01 -1.229008585214614868e-01 1.043080389499664307e-01 -1.822549700736999512e-01 1.831557452678680420e-01 -1.795369833707809448e-01 -3.339304327964782715e-01 -2.906994149088859558e-02 2.369233779609203339e-02 -1.423695534467697144e-01 3.057666718959808350e-01 7.206352055072784424e-02 1.537844389677047729e-01 -4.584887251257896423e-02 -2.164486795663833618e-01 -7.678274996578693390e-03 -5.258876457810401917e-02 1.535696815699338913e-02 -9.183455258607864380e-02 -2.003721296787261963e-01
-2.451075166463851929e-01 -3.637883067131042480e-02 -2.526366384699940681e-03 8.041697740554809570e-02 -8.979824930429458618e-02 -4.298688098788261414e-02 -8.073340356349945068e-02 2.108663469552993774e-01 2.165897190570831299e-01 -3.084542751312255859e-01 -1.068486273288726807e-01 2.753684818744659424e-01 -1.823481172323226929e-01 -1.580624282360076904e-01 9.296853840351104736e-02 1.967384666204452515e-01 -3.015982732176780701e-02 -3.512017130851745605e-01 -2.942798435688018799e-01 7.937053591012954712e-02 -2.156713455915451050e-01 -2.320742905139923096e-01 2.845259904861450195e-01 7.574956864118576050e-02 1.089795827865600586e-01 2.683444917201995850e-01 -5.523717775940895081e-02 1.395477633923292160e-02 -7.696911692619323730e-02 -8.131755143404006958e-02 1.068342626094818115e-01 -1.450803875923156738e-01
2.314263880252838135e-01 -1.194586902856826782e-01 3.383697569370269775e-01 4.561801254749298096e-02 -1.091054826974868774e-02 -1.179063096642494202e-01 -2.517650127410888672e-01 4.547257348895072937e-02 1.551630198955535889e-01 -6.270670145750045776e-02 -9.677530825138092041e-02 2.825639247894287109e-01 9.059473872184753418e-02 7.550397515296936035e-02 -2.461226284503936768e-02 1.147555410861968994e-01 2.540247142314910889e-01 -3.110366463661193848e-01 -6.052669510245323181e-02 1.516103651374578476e-02 8.508022129535675049e-02 2.043460961431264877e-03 1.955958455801010132e-01 -6.970870494842529297e-02 1.235452964901924133e-01 -3.276209160685539246e-02 -3.326138257980346680e-01 -1.738966852426528931e-01 -2.260236591100692749e-01 1.944801807403564453e-01 -2.121282219886779785e-01 2.908293902873992920e-01
-6.928032636642456055e-02 -1.076625008136034012e-02 1.820363551378250122e-01 -2.082808613777160645e-01 -1.163892745971679688e-01 -8.567977696657180786e-02 -2.569642066955566406e-01 -6.553329527378082275e-02 1.049608141183853149e-01 -1.781986802816390991e-01 -3.822096288204193115e-01 -1.274591237306594849e-01 2.518130932003259659e-03 8.142045140266418457e-02 -1.185516193509101868e-01 8.630075305700302124e-02 6.658945232629776001e-02 -7.958208024501800537e-02 -2.860330641269683838e-01 8.657553791999816895e-02 -1.131109967827796936e-01 -8.581412583589553833e-02 3.465304076671600342e-01 -6.279011070728302002e-02 3.817209899425506592e-01 1.825503408908843994e-01 -2.154242843389511108e-01 -8.037086576223373413e-02 -2.624767422676086426e-01 -1.617833822965621948e-01 4.239759221673011780e-02 1.452040821313858032e-01
6.299898773431777954e-02 -9.612686932086944580e-03 4.570907726883888245e-02 -1.444826275110244751e-01 -1.234100479632616043e-02 1.070859804749488831e-01 -2.036669701337814331e-01 -9.463939070701599121e-02 4.193255305290222168e-02 -1.522428095340728760e-01 -3.607245683670043945e-01 2.415944039821624756e-01 -1.884314268827438354e-01 -1.142039075493812561e-01 -1.205879747867584229e-01 -4.542496800422668457e-02 8.860044181346893311e-03 -5.176967382431030273e-02 -3.751973807811737061e-01 5.562890693545341492e-02 -2.699287980794906616e-02 -1.089920252561569214e-01 2.414647340774536133e-01 -3.060194849967956543e-01 3.054430484771728516e-01 3.067367374897003174e-01 -2.937502264976501465e-01 5.205908790230751038e-02 -1.317262500524520874e-01 -3.410267457365989685e-02 -3.643846884369850159e-02 1.578783243894577026e-01
-1.293415725231170654e-01 -3.660123944282531738e-01 -1.613785624504089355e-01 -2.073805779218673706e-01 -7.288529723882675171e-02 -1.715377122163772583e-01 -2.789389491081237793e-01 2.454494535923004150e-01 -1.846673041582107544e-01 -5.331851914525032043e-02 -3.478568792343139648e-01 1.493446081876754761e-01 1.123466417193412781e-01 -2.475898861885070801e-01 -1.475706323981285095e-02 -1.776950359344482422e-01 -1.198819428682327271e-01 -3.111379146575927734e-01 4.082458559423685074e-03 -4.626142606139183044e-02 -1.040880009531974792e-01 1.449660658836364746e-01 2.902178168296813965e-01 -9.310439229011535645e-02 9.172692894935607910e-02 1.735364645719528198e-01 -7.440846413373947144e-02 -1.549202483147382736e-02 -1.575561612844467163e-01 -2.108413912355899811e-02 1.985262893140316010e-02 -1.159720569849014282e-01
-2.374710142612457275e-02 9.286713600158691406e-02 3.032043948769569397e-02 -1.610934734344482422e-01 1.046089306473731995e-01 1.016468107700347900e-01 -4.613879323005676270e-01 -1.151740401983261108e-01 1.384688913822174072e-01 -2.589064836502075195e-01 -2.241402119398117065e-01 3.019434213638305664e-01 -2.642872929573059082e-02 9.881781786680221558e-02 -1.122212335467338562e-01 -1.874461024999618530e-01 1.493286062031984329e-02 1.402867138385772705e-01 -1.852921992540359497e-01 4.663991276174783707e-03 -5.151901766657829285e-02 -7.226174324750900269e-02 2.599279284477233887e-01 4.298755526542663574e-02 1.542717814445495605e-01 3.470220863819122314e-01 -4.146750550717115402e-03 -1.038240864872932434e-01 -3.574130535125732422e-01 -1.551536750048398972e-02 -1.156218722462654114e-01 -5.287320166826248169e-02
3.470240905880928040e-02 -1.000324077904224396e-02 2.926665246486663818e-01 -1.222307085990905762e-01 -1.150223240256309509e-01 2.720345258712768555e-01 -1.076940447092056274e-01 -1.288142055273056030e-02 2.792495489120483398e-01 -1.154448911547660828e-01 -1.276393681764602661e-01 2.619791924953460693e-01 5.507763009518384933e-03 1.119258105754852295e-01 -1.791982948780059814e-01 4.021466672420501709e-01 1.003088653087615967e-01 -8.550482988357543945e-02 -3.286794424057006836e-01 8.427877724170684814e-02 -2.185085266828536987e-01 -4.003227502107620239e-02 2.543734610080718994e-01 -3.828053921461105347e-02 8.078171312808990479e-02 2.484450787305831909e-01 -7.977765053510665894e-02 -7.969234138727188110e-03 -8.589857071638107300e-02 -1.985952854156494141e-01 1.196367442607879639e-01 -1.806770563125610352e-01
-1.275627464056015015e-01 2.022664994001388550e-01 3.706059157848358154e-01 6.728018820285797119e-02 1.618220098316669464e-02 2.062822282314300537e-01 -4.485505223274230957e-01 4.808597266674041748e-02 1.241576671600341797e-01 -1.355173140764236450e-01 -6.386522948741912842e-02 2.551763653755187988e-01 1.835803240537643433e-01 1.086673419922590256e-02 -9.448473900556564331e-02 -6.014166027307510376e-02 5.865207314491271973e-02 -4.721630215644836426e-01 -1.660516560077667236e-01 -5.517434328794479370e-03 -4.591055214405059814e-02 -2.657983079552650452e-02 3.407306596636772156e-02 2.166142761707305908e-01 1.429769843816757202e-01 2.299593538045883179e-01 -6.232335790991783142e-02 1.307473927736282349e-01 -6.201626360416412354e-02 1.074259262531995773e-02 4.071917012333869934e-02 2.185599692165851593e-02
-1.709586679935455322e-01 -5.782551597803831100e-03 9.007375687360763550e-02 2.529782941564917564e-03 1.977138593792915344e-02 -1.192686483263969421e-01 -5.096083879470825195e-01 -1.569847911596298218e-01 -8.755944669246673584e-03 -2.340678125619888306e-01 -1.997831612825393677e-01 7.945220917463302612e-02 9.970586746931076050e-02 -1.479293853044509888e-01 -3.721346333622932434e-02 -1.786341816186904907e-01 1.174098327755928040e-01 -1.459445655345916748e-01 -1.169342622160911560e-01 -5.466332659125328064e-02 -8.020206540822982788e-02 -1.973705887794494629e-01 2.985568344593048096e-01 -5.496644973754882812e-02 3.589579463005065918e-02 4.025604724884033203e-01 -2.994606196880340576e-01 1.863039433956146240e-01 2.725700289011001587e-02 -1.599512249231338501e-02 -9.226153045892715454e-02 -1.044878363609313965e-01
-7.907442748546600342e-02 -8.743444085121154785e-02 1.988529562950134277e-01 -1.309246271848678589e-01 -2.042383104562759399e-01 -6.484829634428024292e-02 -2.942785024642944336e-01 8.851652592420578003e-02 1.424663811922073364e-01 -1.164662092924118042e-01 2.550841541960835457e-03 6.340272375382483006e-04 -2.355915307998657227e-02 -2.406920045614242554e-01 -1.375474929809570312e-01 -3.907555043697357178e-01 1.599827259778976440e-01 -2.751162350177764893e-01 3.723629051819443703e-03 9.064704179763793945e-02 3.738125413656234741e-02 3.468385040760040283e-01 1.744254082441329956e-01 -3.680758550763130188e-02 2.337389886379241943e-01 9.781059622764587402e-02 9.562855958938598633e-02 -1.098798364400863647e-01 -3.282086849212646484e-01 2.561060190200805664e-01 -5.614982917904853821e-02 1.515523530542850494e-02
-1.403103172779083252e-01 -7.893373817205429077e-02 1.333901435136795044e-01 -1.436251848936080933e-01 5.393112078309059143e-03 -7.154451310634613037e-02 -2.465407997369766235e-01 -3.284560889005661011e-02 -2.520932815968990326e-02 -8.139394968748092651e-02 -4.023477435111999512e-01 1.014341264963150024e-01 -1.427697986364364624e-01 2.685671448707580566e-01 -7.456045597791671753e-02 -2.061309851706027985e-02 1.217601522803306580e-01 -4.451061412692070007e-02 -2.825435400009155273e-01 -1.855055838823318481e-01 -2.253073006868362427e-01 -9.557735174894332886e-02 3.498079180717468262e-01 -5.493088439106941223e-02 2.491664588451385498e-01 2.548784017562866211e-01 5.972299724817276001e-02 -7.589139789342880249e-02 -3.587937951087951660e-01 -2.573291305452585220e-03 -8.606965839862823486e-02 4.326518252491950989e-02
-2.638398669660091400e-03 -3.223165869712829590e-01 8.844169974327087402e-02 2.175877802073955536e-02 -1.538127809762954712e-01 -1.299452595412731171e-02 -3.885699212551116943e-01 9.898608177900314331e-02 1.804535239934921265e-01 -2.062056809663772583e-01 -1.044095829129219055e-01 2.111931741237640381e-01 2.473790794610977173e-01 -5.283444523811340332e-01 -1.855164207518100739e-02 -1.127706468105316162e-01 1.301276534795761108e-01 -1.283057779073715210e-01 -1.755164191126823425e-02 -1.014008671045303345e-01 1.423740535974502563e-01 1.538846492767333984e-01 3.129705321043729782e-03 -3.952017426490783691e-02 1.372505426406860352e-01 1.228429973125457764e-01 1.281980425119400024e-01 -6.235118955373764038e-03 -1.696332097053527832e-01 1.883675009012222290e-01 -9.585962444543838501e-02 7.646540552377700806e-02
1.283072382211685181e-01 -1.325571984052658081e-01 8.207409083843231201e-02 8.530061691999435425e-02 -1.433390825986862183e-01 -5.201373621821403503e-02 4.841445758938789368e-02 -2.811074629426002502e-02 2.023303508758544922e-01 -2.384872138500213623e-01 4.794053733348846436e-02 6.129161641001701355e-02 -1.707216948270797729e-01 -1.832124739885330200e-01 -2.439973354339599609e-01 -2.499510645866394043e-01 9.932204335927963257e-02 -1.523191034793853760e-01 8.875686675310134888e-02 1.277108956128358841e-02 -2.152775041759014130e-02 1.612213999032974243e-01 3.534971773624420166e-01 -7.038337644189596176e-03 -8.328926749527454376e-03 3.452298045158386230e-01 -1.267575621604919434e-01 -5.335869267582893372e-02 -4.776729345321655273e-01 -7.941236346960067749e-02 2.659875750541687012e-01 -3.176460415124893188e-02
-1.981530785560607910e-01 -1.759046912193298340e-01 2.811250090599060059e-02 -6.283145397901535034e-02 -2.945007979869842529e-01 4.735018685460090637e-02 -2.903394699096679688e-01 -1.335335522890090942e-01 1.899359002709388733e-02 -2.331439107656478882e-01 -1.614076644182205200e-01 1.890641003847122192e-01 3.457961976528167725e-01 -2.413420826196670532e-01 -2.350426614284515381e-01 2.944355085492134094e-02 1.591774448752403259e-02 -1.192590519785881042e-01 4.696479067206382751e-02 7.017134875059127808e-02 -1.290340535342693329e-02 -1.197980940341949463e-01 2.806103229522705078e-01 2.402897179126739502e-01 7.693386822938919067e-02 1.790912449359893799e-01 -2.565128505229949951e-01 5.097952485084533691e-02 -1.507064402103424072e-01 2.535980045795440674e-01 9.562572091817855835e-02 -9.133578836917877197e-02
1.255464553833007812e-01 -1.713838875293731689e-01 2.720866799354553223e-01 -7.964346557855606079e-02 -3.515392541885375977e-02 -5.322339013218879700e-02 -1.871593892574310303e-01 1.646863110363483429e-02 1.037273183465003967e-01 -1.926367753185331821e-03 -1.776898354291915894e-01 3.366417288780212402e-01 2.163204178214073181e-02 -3.819810599088668823e-02 1.066682785749435425e-01 -3.517174161970615387e-03 1.011519134044647217e-01 -3.002174496650695801e-01 -2.259164899587631226e-01 1.042494252324104309e-01 1.909474581480026245e-01 -1.559296343475580215e-02 1.424783468246459961e-01 -2.512246966361999512e-01 -3.284676000475883484e-02 7.014684379100799561e-02 -2.282765209674835205e-01 -2.223778069019317627e-01 -3.665466904640197754e-01 2.423452138900756836e-01 -1.080190539360046387e-01 2.672778367996215820e-01
-8.319371379911899567e-03 -7.696478068828582764e-02 5.226806178689002991e-02 1.034004166722297668e-01 2.903866022825241089e-02 -1.824240759015083313e-02 -3.431466221809387207e-01 -8.448126725852489471e-03 1.190275922417640686e-01 -1.789639592170715332e-01 -3.573078811168670654e-01 1.467749029397964478e-01 1.374432146549224854e-01 8.661525696516036987e-02 -7.793309539556503296e-02 -1.683221459388732910e-01 1.062208116054534912e-01 8.382992446422576904e-02 -2.756190299987792969e-01 -1.315529495477676392e-01 -1.589982658624649048e-01 -7.768592238426208496e-02 4.368731006979942322e-02 6.722442340105772018e-03 2.101869136095046997e-01 3.620218932628631592e-01 1.203664243221282959e-01 1.483938992023468018e-01 -4.672896862030029297e-01 -3.517828136682510376e-02 -1.547391265630722046e-01 -7.238855212926864624e-02
-2.260041683912277222e-01 -4.074077010154724121e-01 2.789299190044403076e-01 -2.522904053330421448e-02 -1.711849123239517212e-01 -1.928250491619110107e-02 -3.225017488002777100e-01 -2.234901636838912964e-01 -6.900400668382644653e-02 -1.455635428428649902e-01 -2.343855202198028564e-01 -1.153969317674636841e-01 -1.656789183616638184e-01 -2.742438316345214844e-01 -8.254273980855941772e-02 9.374415129423141479e-02 7.050322741270065308e-02 -4.041822627186775208e-03 -7.826467603445053101e-02 2.513740025460720062e-02 -1.121314801275730133e-02 6.105061247944831848e-02 3.660760354250669479e-03 7.764417212456464767e-03 8.817425370216369629e-02 1.914560496807098389e-01 5.645027011632919312e-02 -2.110590040683746338e-01 -3.814378380775451660e-01 -3.906101733446121216e-02 -2.269977182149887085e-01 -4.500626772642135620e-02
-8.583899587392807007e-02 1.263830363750457764e-01 1.212392933666706085e-02 2.384639084339141846e-01 -1.057852208614349365e-01 1.006749421358108521e-01 -1.763731390237808228e-01 2.195138186216354370e-01 3.610081970691680908e-01 -4.076782613992691040e-02 -3.301698863506317139e-01 1.077491715550422668e-01 -1.401403397321701050e-01 -3.648199737071990967e-01 -1.853004842996597290e-01 4.499381408095359802e-02 1.619046670384705067e-03 -2.268792390823364258e-01 -1.781778931617736816e-01 7.770240306854248047e-02 -1.373213380575180054e-01 -3.578112646937370300e-02 2.301225364208221436e-01 3.001094758510589600e-01 8.571275323629379272e-02 1.993891596794128418e-01 1.004943773150444031e-01 -2.205141186714172363e-01 -1.047536134719848633e-01 3.043786250054836273e-02 -8.927636779844760895e-03 8.422374725341796875e-02
-8.241947740316390991e-02 1.159878745675086975e-01 3.774064779281616211e-01 4.535867646336555481e-02 1.422411501407623291e-01 1.029391363263130188e-01 -3.728880584239959717e-01 4.709501937031745911e-02 1.188265681266784668e-01 -2.098171561956405640e-01 -1.198949478566646576e-02 3.297545611858367920e-01 1.655682623386383057e-01 3.189669549465179443e-02 -8.629562705755233765e-02 -1.391591578722000122e-01 5.807434394955635071e-02 -3.622326254844665527e-01 -2.459034174680709839e-01 -2.089248895645141602e-01 -1.851588785648345947e-01 2.633108384907245636e-02 -6.857723463326692581e-03 1.943600326776504517e-01 1.862874925136566162e-01 2.689094245433807373e-01 -4.831460490822792053e-02 5.907889455556869507e-02 -5.914764851331710815e-02 7.961469143629074097e-02 -6.242004781961441040e-02 -5.314942076802253723e-02
-2.411827296018600464e-01 -1.415939535945653915e-02 5.072385072708129883e-02 2.185941785573959351e-01 -2.957074046134948730e-01 1.292274743318557739e-01 -2.205594629049301147e-01 -2.719216607511043549e-02 2.313414961099624634e-01 -7.074315845966339111e-02 -2.603678107261657715e-01 7.381730526685714722e-02 -2.437263913452625275e-02 -2.729336032643914223e-03 -2.413070946931838989e-01 6.889788806438446045e-02 1.682016104459762573e-01 -2.025119960308074951e-01 9.449750930070877075e-02 5.529865249991416931e-02 -2.180756926536560059e-01 2.037832736968994141e-01 2.318377792835235596e-01 -1.883374750614166260e-01 2.197559475898742676e-01 -7.170720398426055908e-02 -1.671798676252365112e-01 4.801307991147041321e-02 -3.464920818805694580e-01 1.289568394422531128e-01 1.656369864940643311e-01 -1.870772838592529297e-01
-2.104593664407730103e-01 -3.265313338488340378e-03 -1.528998953290283680e-03 -5.911070480942726135e-02 5.234344676136970520e-02 -7.906129211187362671e-02 -2.707128822803497314e-01 -1.231729239225387573e-01 8.706021308898925781e-02 -7.839097082614898682e-02 -3.895669579505920410e-01 1.476246416568756104e-01 -1.232833266258239746e-01 8.240795880556106567e-02 -3.134227395057678223e-01 6.737662106752395630e-02 -1.417066156864166260e-01 9.554576128721237183e-02 -1.868198215961456299e-01 -6.782141327857971191e-02 -1.219559460878372192e-01 -6.790350377559661865e-02 3.023305833339691162e-01 -8.946583420038223267e-02 4.763282090425491333e-02 2.380266040563583374e-01 -2.326351217925548553e-02 -2.655937671661376953e-01 -3.426285982131958008e-01 1.683144271373748779e-01 -2.809573411941528320e-01 -2.092373184859752655e-02
-2.587782442569732666e-01 -1.008135005831718445e-01 2.022079974412918091e-01 1.838267780840396881e-02 2.108543813228607178e-01 2.233906537294387817e-01 -1.810315549373626709e-01 1.707618534564971924e-01 -1.029524058103561401e-01 -9.258662909269332886e-02 1.387033611536026001e-02 4.103630185127258301e-01 -6.992506235837936401e-02 -2.992040514945983887e-01 -2.811375856399536133e-01 -5.701937153935432434e-02 1.507074981927871704e-01 -4.196246713399887085e-02 4.593338817358016968e-03 6.019900739192962646e-02 8.727104961872100830e-02 -3.566378727555274963e-02 2.683154866099357605e-02 -2.639157474040985107e-01 -5.748813226819038391e-02 -1.547874361276626587e-01 -2.669860422611236572e-01 8.599906414747238159e-02 -3.627537488937377930e-01 -1.158177033066749573e-01 8.027625270187854767e-03 4.997766017913818359e-02
-1.111394986510276794e-01 -4.588036611676216125e-02 -8.965448290109634399e-02 1.670836806297302246e-01 1.790482699871063232e-01 -3.189173527061939240e-03 -3.374445140361785889e-01 -4.356139898300170898e-02 6.559979915618896484e-02 -8.062716573476791382e-02 -3.132992684841156006e-01 3.745413720607757568e-01 8.672006428241729736e-02 -2.607116699218750000e-01 -1.947845667600631714e-01 7.858420908451080322e-02 3.737782686948776245e-02 1.191631704568862915e-01 -2.288510203361511230e-01 -1.992990374565124512e-01 -3.361500427126884460e-02 -8.078949153423309326e-02 1.630837917327880859e-01 1.178588718175888062e-01 1.782356202602386475e-01 2.600967288017272949e-01 -1.376035064458847046e-01 3.361328318715095520e-02 -3.784660398960113525e-01 1.090220808982849121e-01 -3.364342451095581055e-02 -3.651322796940803528e-02
-1.194523200392723083e-01 1.576140224933624268e-01 2.689377665519714355e-01 -1.358397398144006729e-02 6.206958368420600891e-02 2.803420461714267731e-02 -3.804993927478790283e-01 1.745405346155166626e-01 -1.383816152811050415e-01 -2.715338766574859619e-01 -2.034799195826053619e-02 9.881107509136199951e-02 1.225886270403862000e-01 1.649508476257324219e-01 -1.850948631763458252e-01 -7.044158130884170532e-02 -7.070441730320453644e-03 -2.280432879924774170e-01 -2.913691699504852295e-01 -2.360808402299880981e-01 -2.447628825902938843e-01 -3.790232911705970764e-02 1.634759455919265747e-01 -1.156367287039756775e-01 8.028648048639297485e-02 2.445399165153503418e-01 8.521195501089096069e-02 -3.102014362812042236e-01 -1.766397804021835327e-01 8.041597157716751099e-02 -6.199147552251815796e-02 1.364143639802932739e-01
-2.508615255355834961e-01 1.580229699611663818e-01 -3.798081353306770325e-02 5.455498024821281433e-02 2.696783840656280518e-02 9.139444679021835327e-02 -1.651717573404312134e-01 6.728705018758773804e-02 4.867530614137649536e-02 -2.446066029369831085e-02 -5.891759693622589111e-02 1.516807973384857178e-01 -6.128096580505371094e-02 -1.821366697549819946e-01 -2.332649081945419312e-01 1.077956929802894592e-01 4.471036195755004883e-01 -1.684261411428451538e-01 -1.392252445220947266e-01 -1.291956603527069092e-01 3.189058601856231689e-02 4.379346370697021484e-01 1.524630039930343628e-01 -1.111223399639129639e-01 2.313742041587829590e-01 2.697416841983795166e-01 -1.170848757028579712e-01 -6.436190009117126465e-02 -7.832820713520050049e-02 2.746279835700988770e-01 1.244188770651817322e-01 -2.141604758799076080e-02
-7.783165574073791504e-02 -1.898624897003173828e-01 1.820720732212066650e-01 1.776400804519653320e-01 9.220927208662033081e-02 -1.703327149152755737e-02 -1.005456298589706421e-01 3.075163066387176514e-01 6.766764074563980103e-02 -9.060284122824668884e-03 -1.837050616741180420e-01 3.702853620052337646e-01 -1.769585348665714264e-02 7.982934266328811646e-02 -1.404414772987365723e-01 -2.235274612903594971e-01 1.049092933535575867e-01 1.210300326347351074e-01 -2.437344938516616821e-01 2.619468979537487030e-02 -2.724427580833435059e-01 1.251799017190933228e-01 1.033800989389419556e-01 -2.229199856519699097e-01 3.367559611797332764e-01 1.616302430629730225e-01 6.086991354823112488e-02 -9.187899529933929443e-02 -3.257709741592407227e-01 6.712976843118667603e-02 -3.926450759172439575e-02 -1.671899110078811646e-01
-6.735028233379125595e-03 1.018357947468757629e-01 2.032670974731445312e-01 4.151055589318275452e-02 -1.745937615633010864e-01 2.001919895410537720e-01 -5.390285849571228027e-01 1.025403663516044617e-01 1.001014113426208496e-01 -1.214662119746208191e-01 -8.559660613536834717e-02 1.348007917404174805e-01 -1.295701973140239716e-02 -1.252570152282714844e-01 -3.087365441024303436e-02 -2.599465847015380859e-01 1.842518895864486694e-01 -2.755844593048095703e-01 -3.360828161239624023e-01 -1.766155213117599487e-01 -1.126799583435058594e-01 -1.627943068742752075e-01 1.383795589208602905e-02 1.611770838499069214e-01 -5.462818592786788940e-02 2.883569002151489258e-01 -1.533958781510591507e-02 -7.833855599164962769e-02 4.289973899722099304e-02 7.357919961214065552e-02 -6.624453514814376831e-02 1.292486935853958130e-01
1.102116629481315613e-01 -8.779250085353851318e-02 1.330893766134977341e-02 2.409613132476806641e-01 1.213446930050849915e-01 -1.103296875953674316e-01 -2.921368479728698730e-01 -4.568735882639884949e-02 1.279333084821701050e-01 -6.580699235200881958e-02 -3.094253540039062500e-01 4.389982521533966064e-01 -1.356030255556106567e-01 -1.405720412731170654e-01 -3.081326186656951904e-01 1.236818879842758179e-01 -5.922640860080718994e-02 7.633551955223083496e-02 -6.018900498747825623e-02 -9.177495539188385010e-02 -2.939420938491821289e-02 -3.446452319622039795e-02 1.957355737686157227e-01 1.195726916193962097e-01 2.577333450317382812e-01 2.711400687694549561e-01 3.193890675902366638e-02 -1.226182803511619568e-01 -1.769193261861801147e-01 1.447303686290979385e-02 -1.727951616048812866e-01 -2.379416376352310181e-01
-1.137678027153015137e-01 -5.372290313243865967e-02 4.914689958095550537e-01 2.252896688878536224e-02 2.130363136529922485e-01 1.346773803234100342e-01 -2.224431335926055908e-01 1.435926416888833046e-03 -9.964744746685028076e-02 -3.440623357892036438e-02 -2.045806348323822021e-01 3.370267450809478760e-01 9.185662120580673218e-02 6.031901016831398010e-02 -1.633196920156478882e-01 1.679071784019470215e-01 1.736853271722793579e-01 -2.524605989456176758e-01 -2.480189781635999680e-03 9.300294518470764160e-02 -6.858722865581512451e-02 9.304990619421005249e-02 8.637630194425582886e-02 -1.368775814771652222e-01 1.704355776309967041e-01 -5.645871534943580627e-02 -1.993771642446517944e-01 1.156172230839729309e-01 -2.563315331935882568e-01 -2.836758196353912354e-01 6.742583960294723511e-02 -1.320008188486099243e-01
-9.730846434831619263e-02 -2.816495299339294434e-01 4.210282564163208008e-01 -1.928004622459411621e-01 -1.206060424447059631e-01 1.300792694091796875e-01 -1.044651959091424942e-02 -2.413842082023620605e-01 -1.260100025683641434e-02 2.480459213256835938e-02 -5.867793783545494080e-02 1.876445710659027100e-01 -5.140301212668418884e-02 -1.245383843779563904e-01 -3.326416611671447754e-01 1.599489338696002960e-02 1.617293506860733032e-01 -1.340537816286087036e-01 -1.581925600767135620e-01 -1.817021369934082031e-01 -1.970489025115966797e-01 1.852609366178512573e-01 6.983216851949691772e-02 -1.363783627748489380e-01 1.194346994161605835e-01 8.181157708168029785e-02 -8.175157755613327026e-02 -1.465141922235488892e-01 -2.910024225711822510e-01 2.454231493175029755e-02 4.440815001726150513e-02 3.213761150836944580e-01
-1.685309261083602905e-01 3.351030498743057251e-02 8.305799961090087891e-02 -2.328203618526458740e-02 -2.440471202135086060e-01 -9.114097803831100464e-02 -4.873210489749908447e-01 -8.970163762569427490e-02 5.085828900337219238e-02 -2.320338226854801178e-02 -2.570420801639556885e-01 3.296379446983337402e-01 9.531443938612937927e-03 -1.381406784057617188e-01 -1.224398836493492126e-01 1.721420884132385254e-01 -2.444767206907272339e-02 4.144897684454917908e-02 -1.584752053022384644e-01 1.258887201547622681e-01 1.722104102373123169e-01 1.946603357791900635e-01 -6.130133569240570068e-02 -1.810999810695648193e-01 -8.187175542116165161e-02 5.327744409441947937e-02 -2.886366844177246094e-01 2.217666953802108765e-01 -1.285495311021804810e-01 7.456070184707641602e-02 -2.082319855690002441e-01 -2.304885238409042358e-01
-1.074302494525909424e-01 -6.170057132840156555e-02 1.085984408855438232e-01 -1.275195926427841187e-01 -1.406033337116241455e-01 1.396830230951309204e-01 -2.551724314689636230e-01 1.895491778850555420e-01 -1.163568943738937378e-01 -1.609998345375061035e-01 -3.413331881165504456e-02 2.493852823972702026e-01 7.990224659442901611e-02 -2.601301372051239014e-01 -1.406646668910980225e-01 4.794353246688842773e-02 1.241850703954696655e-01 -9.978039190173149109e-03 -2.208800241351127625e-02 -7.373936823569238186e-04 -4.059453904628753662e-01 -1.137304529547691345e-01 7.790304720401763916e-02 1.332604736089706421e-01 -1.526209563016891479e-01 4.426624774932861328e-01 -2.585431039333343506e-01 -1.651178151369094849e-01 -1.605176627635955811e-01 7.113558799028396606e-02 -2.072272002696990967e-01 -1.124045699834823608e-01
-3.643894791603088379e-01 -2.193357199430465698e-01 1.298476308584213257e-01 -9.646830707788467407e-02 -1.980341225862503052e-01 -7.406473625451326370e-03 -4.611331596970558167e-02 -4.505783319473266602e-02 5.891486257314682007e-02 -3.119963109493255615e-01 5.286318436264991760e-02 2.084877192974090576e-01 -1.911447048187255859e-01 -3.124186992645263672e-01 -1.062706336379051208e-01 3.671564534306526184e-02 1.857503056526184082e-01 -2.334482371807098389e-01 -6.842999905347824097e-02 -2.590953186154365540e-02 -2.153694927692413330e-01 -3.319573029875755310e-02 -1.701194345951080322e-01 1.007102429866790771e-02 9.045240283012390137e-02 6.661106646060943604e-02 2.830549888312816620e-02 6.507593393325805664e-02 -4.585284590721130371e-01 -2.421062812209129333e-02 -1.821050941944122314e-01 1.520668864250183105e-01
-1.408673077821731567e-01 4.697442054748535156e-02 5.892954766750335693e-02 6.938512623310089111e-02 1.080531775951385498e-01 9.737482666969299316e-02 -1.336609870195388794e-01 8.329690247774124146e-02 -8.812589943408966064e-02 -3.337430208921432495e-02 3.981517255306243896e-02 2.868744134902954102e-01 1.261082589626312256e-01 -1.571644544601440430e-01 -2.428580075502395630e-01 8.817609399557113647e-02 4.243942797183990479e-01 -8.907792717218399048e-02 -3.635713756084442139e-01 7.524930685758590698e-02 -1.586465090513229370e-01 1.534357666969299316e-01 1.881540715694427490e-01 -9.717135876417160034e-02 7.842902094125747681e-02 1.973804980516433716e-01 -1.153779625892639160e-01 -2.076371759176254272e-01 -5.562593042850494385e-02 3.904971480369567871e-01 -5.359958484768867493e-02 -2.101015448570251465e-01
-1.616928577423095703e-01 -1.433370262384414673e-01 4.564277827739715576e-02 -7.216902822256088257e-02 -1.408642232418060303e-01 3.270886465907096863e-02 -1.572226881980895996e-01 -3.082668222486972809e-02 -4.599532857537269592e-02 -4.737234860658645630e-02 -1.866665929555892944e-01 2.613292634487152100e-01 -1.113151088356971741e-01 2.195553034543991089e-01 -1.979754865169525146e-01 -8.843885362148284912e-02 -2.569016814231872559e-01 -1.226603910326957703e-01 -3.017803728580474854e-01 2.909807860851287842e-02 -2.564551532268524170e-01 -6.407403852790594101e-03 2.766448259353637695e-01 1.708848588168621063e-02 2.466921359300613403e-01 1.042501106858253479e-01 -3.833113238215446472e-02 -4.685266688466072083e-02 -4.558073878288269043e-01 9.806577581912279129e-04 -2.639949917793273926e-01 -1.260432749986648560e-01
-1.915023475885391235e-01 2.468378394842147827e-01 1.461112350225448608e-01 1.239640787243843079e-01 2.671793401241302490e-01 -1.097593531012535095e-01 -2.161005884408950806e-01 1.178073212504386902e-01 -3.712059929966926575e-02 -1.486356854438781738e-01 -2.780614495277404785e-01 2.779496610164642334e-01 3.402590006589889526e-02 -8.734440058469772339e-02 -1.932916641235351562e-01 1.531459540128707886e-01 3.892090022563934326e-01 -1.897621154785156250e-01 -3.518565297126770020e-01 -4.862639680504798889e-02 4.281825944781303406e-02 -6.215929985046386719e-03 2.472499459981918335e-01 -2.537177875638008118e-02 8.866282552480697632e-02 5.877185612916946411e-02 8.076315373182296753e-02 -4.708330705761909485e-02 -3.544315323233604431e-02 -1.524235159158706665e-01 -1.127220541238784790e-01 -1.986612826585769653e-01
1.302629411220550537e-01 -3.398277461528778076e-01 4.295055270195007324e-01 -3.325564265251159668e-01 6.220032647252082825e-02 1.478239614516496658e-02 -2.527108192443847656e-01 1.320537924766540527e-01 -1.309317052364349365e-01 9.351316839456558228e-02 -2.280586212873458862e-01 4.118643105030059814e-01 -1.988010555505752563e-01 -1.596401482820510864e-01 2.063785307109355927e-02 -7.240754086524248123e-03 9.985636919736862183e-02 -9.227346628904342651e-02 5.216388776898384094e-02 -1.070118173956871033e-01 1.263821963220834732e-02 8.503314107656478882e-02 7.805483043193817139e-02 2.078849226236343384e-01 9.169248491525650024e-02 1.189888734370470047e-02 -9.875734895467758179e-02 -1.004337966442108154e-01 -1.757401525974273682e-01 -6.676619499921798706e-02 -1.047994568943977356e-01 1.000202074646949768e-01
-2.163874655961990356e-01 -1.443588733673095703e-01 -4.522103816270828247e-02 -1.084127277135848999e-01 -1.545330584049224854e-01 -1.940571144223213196e-02 1.182531658560037613e-02 5.458354484289884567e-03 2.246535569429397583e-01 -2.715640366077423096e-01 -2.905400693416595459e-01 7.500977069139480591e-02 -1.951396614313125610e-01 -4.057891666889190674e-01 -1.612924933433532715e-01 -2.630111575126647949e-01 1.719774007797241211e-01 -2.005577981472015381e-01 3.503217175602912903e-02 -1.464512548409402370e-03 -1.287932880222797394e-02 2.748484611511230469e-01 3.013276457786560059e-01 -1.241384297609329224e-01 1.145408973097801208e-01 3.591350093483924866e-02 -1.124159097671508789e-01 -1.422187834978103638e-01 -2.118135392665863037e-01 1.086052209138870239e-01 -1.559872478246688843e-01 -2.666613645851612091e-02
-2.444793432950973511e-01 -2.308046072721481323e-01 3.049357794225215912e-02 5.738911405205726624e-02 -1.642518788576126099e-01 -3.133817389607429504e-02 -2.543998360633850098e-01 -1.816666871309280396e-02 2.062858492136001587e-01 -3.556639850139617920e-01 -1.298148632049560547e-01 9.654095768928527832e-02 -2.114666253328323364e-02 -3.988920748233795166e-01 -2.188902944326400757e-01 2.401894517242908478e-02 1.639362275600433350e-01 -8.866928517818450928e-02 1.581977456808090210e-01 8.072510361671447754e-02 1.277350783348083496e-01 2.537547647953033447e-01 2.270966172218322754e-01 -4.231138899922370911e-02 1.839455664157867432e-01 1.481715440750122070e-01 4.969572275876998901e-02 -1.834106743335723877e-01 -2.699423432350158691e-01 -1.061809509992599487e-01 -1.002447232604026794e-01 -2.727934857830405235e-03
1.105628311634063721e-01 -5.625740066170692444e-02 2.651326060295104980e-01 -2.073497623205184937e-01 -1.073505803942680359e-01 -7.223286479711532593e-02 -7.930785417556762695e-02 -1.238812357187271118e-01 1.733861416578292847e-01 9.556926041841506958e-02 3.482650592923164368e-02 2.444852143526077271e-01 1.789657473564147949e-01 -1.519578248262405396e-01 -2.191156744956970215e-01 4.873517155647277832e-02 8.544935286045074463e-02 -3.200399279594421387e-01 -2.138743251562118530e-01 -1.413024812936782837e-01 -1.190173327922821045e-01 -4.300998151302337646e-02 2.969731688499450684e-01 -1.832250654697418213e-01 2.164930105209350586e-01 -4.554321244359016418e-02 -2.626259028911590576e-01 -2.985847592353820801e-01 -2.711406946182250977e-01 1.407695859670639038e-01 -2.386051043868064880e-02 1.143163815140724182e-01
-1.913905590772628784e-01 1.497700344771146774e-02 1.542127728462219238e-01 -3.884189575910568237e-02 -9.459146112203598022e-02 -2.700231410562992096e-02 -2.726210653781890869e-01 6.259589921683073044e-03 2.179897129535675049e-01 -1.284779161214828491e-01 -3.123874077573418617e-03 8.922670036554336548e-02 -3.918883856385946274e-03 -1.497305184602737427e-01 -4.093665629625320435e-02 -3.202367424964904785e-01 3.381778299808502197e-01 -4.799581468105316162e-01 1.415445804595947266e-01 9.629783779382705688e-02 -6.650023907423019409e-02 3.359097838401794434e-01 1.187618374824523926e-01 8.987142145633697510e-02 1.280367225408554077e-01 3.057951852679252625e-02 1.300500929355621338e-01 -1.808325760066509247e-02 -2.808473110198974609e-01 2.649040333926677704e-02 1.446818858385086060e-01 -8.129040896892547607e-02
2.316973358392715454e-01 -2.477750331163406372e-01 2.518614828586578369e-01 -4.602758213877677917e-02 -4.386916756629943848e-02 -1.589975357055664062e-01 -1.808595955371856689e-01 7.361862808465957642e-02 1.182851493358612061e-01 1.154814139008522034e-01 -5.651933327317237854e-02 3.811855614185333252e-01 -1.232825964689254761e-01 -1.611713692545890808e-02 6.919906008988618851e-03 -1.897593885660171509e-01 6.991811096668243408e-02 -3.277135789394378662e-01 -2.552051283419132233e-02 1.296710073947906494e-01 3.804786130785942078e-02 1.185922250151634216e-01 6.982783973217010498e-02 -6.067154556512832642e-02 -5.017676204442977905e-02 1.503730714321136475e-01 -3.066748976707458496e-01 -2.495083399116992950e-02 -4.141514301300048828e-01 -2.430217899382114410e-02 -1.151482686400413513e-01 2.602023184299468994e-01
3.025822639465332031e-01 -2.135498076677322388e-01 2.606816291809082031e-01 -2.889144793152809143e-02 -5.651767179369926453e-02 -1.517834365367889404e-01 -2.966820299625396729e-01 6.741307675838470459e-02 1.045901179313659668e-01 1.369681954383850098e-01 -1.021313592791557312e-01 3.246140778064727783e-01 -1.119564697146415710e-01 -5.539655312895774841e-02 5.687915254384279251e-03 -1.797510832548141479e-01 8.723393082618713379e-02 -2.265015244483947754e-01 -1.337567418813705444e-01 1.802580505609512329e-01 -3.743574954569339752e-03 1.803654432296752930e-01 9.985152631998062134e-02 -4.651268944144248962e-02 -1.300123482942581177e-01 1.604420095682144165e-01 -3.085708916187286377e-01 -9.041048586368560791e-02 -2.551619708538055420e-01 -4.371196031570434570e-02 -1.407868713140487671e-01 3.081443905830383301e-01
-3.058772385120391846e-01 -1.156053394079208374e-01 3.260025084018707275e-01 -3.021143376827239990e-01 9.617678076028823853e-02 -1.045523956418037415e-01 -2.552663683891296387e-01 -3.606176469475030899e-03 2.503356337547302246e-01 -9.238341823220252991e-03 2.558352649211883545e-01 6.400733441114425659e-02 4.420276358723640442e-02 -1.627616286277770996e-01 -5.057764425873756409e-02 -1.694958806037902832e-01 1.422775387763977051e-01 -1.002375409007072449e-01 -3.146075606346130371e-01 -2.668607532978057861e-01 -5.774668976664543152e-02 -2.143189543858170509e-03 1.369969546794891357e-01 4.947782680392265320e-02 -1.856705248355865479e-01 4.541226103901863098e-02 -1.814004629850387573e-01 -8.235110342502593994e-02 -3.032553195953369141e-01 1.483267694711685181e-01 -1.107189152389764786e-02 5.277664586901664734e-02
-8.734581619501113892e-02 -2.735431194305419922e-01 2.669970095157623291e-01 -1.308711618185043335e-01 -4.442482292652130127e-01 -1.598061770200729370e-01 -1.671093553304672241e-01 4.401657357811927795e-02 2.175701409578323364e-01 -5.159684270620346069e-02 -1.236296221613883972e-01 9.805188328027725220e-02 9.384615719318389893e-02 -2.976168394088745117e-01 -1.535555906593799591e-02 -4.326378554105758667e-02 6.941988319158554077e-02 -1.333301365375518799e-01 8.317519724369049072e-02 2.309752255678176880e-02 -1.807179301977157593e-01 3.822756111621856689e-01 7.380449026823043823e-02 -9.149525314569473267e-03 -7.632502913475036621e-02 1.328107714653015137e-01 8.206138014793395996e-02 1.431550383567810059e-01 -2.643264830112457275e-01 2.104202955961227417e-01 -1.493347585201263428e-01 2.179924398660659790e-02
-8.149762451648712158e-02 -3.531483411788940430e-01 9.035190939903259277e-02 -1.446363776922225952e-01 -2.896959781646728516e-01 4.989231377840042114e-02 -1.593246459960937500e-01 -9.987140446901321411e-02 2.949844114482402802e-03 -2.136065363883972168e-01 -2.527658045291900635e-01 1.100852340459823608e-01 -6.372032687067985535e-03 -3.957591354846954346e-01 1.082311496138572693e-01 1.645238995552062988e-01 9.906632453203201294e-02 -1.140706688165664673e-01 -1.579140424728393555e-01 -1.813797652721405029e-01 1.524170488119125366e-01 1.418082118034362793e-01 2.285053431987762451e-01 -1.771017760038375854e-01 1.714456379413604736e-01 5.096309259533882141e-02 9.913861006498336792e-02 -1.197030618786811829e-01 -3.489844799041748047e-01 9.277562052011489868e-02 1.279188878834247589e-02 -8.002874255180358887e-02
-1.029351651668548584e-01 -3.700415492057800293e-01 1.445161551237106323e-01 -9.417229890823364258e-02 -2.396776527166366577e-01 4.147333651781082153e-02 -1.936978101730346680e-01 -1.664410233497619629e-01 1.209496185183525085e-01 -1.209566742181777954e-01 -2.771041095256805420e-01 1.357430517673492432e-01 -1.868333294987678528e-02 -4.679168164730072021e-01 -1.452852319926023483e-02 7.060276716947555542e-02 1.282600015401840210e-01 -1.101405248045921326e-01 -1.387057006359100342e-01 -1.865784823894500732e-01 1.711672842502593994e-01 2.393698245286941528e-01 1.525916904211044312e-01 -1.135075986385345459e-01 1.170559152960777283e-01 3.226310014724731445e-02 1.439988762140274048e-01 -1.296809613704681396e-01 -2.849488854408264160e-01 7.951454073190689087e-02 4.944381862878799438e-02 -4.140837118029594421e-02
1.840434223413467407e-01 -2.048042565584182739e-01 1.965577602386474609e-01 -4.573771357536315918e-02 1.587208211421966553e-01 -3.534818589687347412e-01 -2.173377424478530884e-01 8.694169111549854279e-03 2.204913878813385963e-03 5.065332353115081787e-02 -2.371335327625274658e-01 2.493443638086318970e-01 -2.240859717130661011e-02 -1.154337897896766663e-01 1.006291583180427551e-01 -8.037846535444259644e-02 2.046385854482650757e-01 -1.376648992300033569e-01 -4.920772090554237366e-02 1.531600207090377808e-01 1.056636795401573181e-01 2.537935376167297363e-01 2.589901387691497803e-01 2.294572442770004272e-01 2.244576625525951385e-02 2.312420308589935303e-01 -9.945221990346908569e-02 -9.693142026662826538e-02 -3.011564612388610840e-01 5.009970162063837051e-03 -2.520470321178436279e-01 1.584043800830841064e-01
-1.248652487993240356e-02 -1.559192836284637451e-01 2.970713675022125244e-01 -1.777857095003128052e-01 -9.176265448331832886e-02 -1.372248530387878418e-01 1.863393783569335938e-01 -4.519473761320114136e-02 1.050733625888824463e-01 5.985248135402798653e-04 -8.615222573280334473e-02 2.404370456933975220e-01 -6.015740334987640381e-02 -2.131385654211044312e-01 -2.339811921119689941e-01 2.046315670013427734e-01 -6.777240429073572159e-03 -1.226954907178878784e-01 -1.851084381341934204e-01 -2.962927147746086121e-02 -1.570938378572463989e-01 -6.419147551059722900e-02 3.778437077999114990e-01 -1.906070560216903687e-01 2.775360345840454102e-01 7.120210677385330200e-02 -2.617695331573486328e-01 -8.806548267602920532e-02 -3.516831398010253906e-01 2.708175592124462128e-02 -1.382239460945129395e-01 9.840127825736999512e-02
-1.126897241920232773e-02 -1.608354151248931885e-01 1.855637282133102417e-01 2.466316968202590942e-01 -6.276267021894454956e-02 -3.078862652182579041e-02 -3.422078192234039307e-01 -2.474742382764816284e-01 6.986274570226669312e-02 -1.866176575422286987e-01 3.703531343489885330e-03 1.077909395098686218e-01 4.942234978079795837e-02 -2.304652184247970581e-01 -3.136176764965057373e-01 -1.608387194573879242e-02 2.212766110897064209e-01 -5.271812155842781067e-02 -2.509084716439247131e-02 2.708207070827484131e-01 -8.055722713470458984e-02 2.167760729789733887e-01 3.280594050884246826e-01 -2.590535283088684082e-01 5.076242983341217041e-02 -3.019351139664649963e-02 -1.823640465736389160e-01 1.957813501358032227e-01 1.280832290649414062e-01 1.697950065135955811e-01 -1.663983799517154694e-02 -1.244151890277862549e-01
1.455582976341247559e-01 7.605964690446853638e-02 2.647471427917480469e-02 1.616457402706146240e-01 -2.184164524078369141e-01 -4.213704168796539307e-02 -2.126440778374671936e-02 -7.273692637681961060e-02 2.159737497568130493e-01 -1.448343545198440552e-01 -1.647228933870792389e-02 2.857188582420349121e-01 -2.351373136043548584e-01 -1.634458154439926147e-01 1.425358653068542480e-01 -1.287832111120223999e-01 1.520933806896209717e-01 -9.010643512010574341e-02 -2.362555712461471558e-01 6.263451278209686279e-02 9.971684962511062622e-02 -2.197265252470970154e-02 1.234277561306953430e-01 -1.540704667568206787e-01 2.895420491695404053e-01 2.383451312780380249e-01 -3.138062953948974609e-01 -1.699194312095642090e-01 -4.414899349212646484e-01 -1.549769192934036255e-02 1.212451383471488953e-01 -6.561877578496932983e-02
-2.350889742374420166e-01 -3.146969377994537354e-01 2.886134684085845947e-01 -2.843908667564392090e-01 1.334129422903060913e-01 -5.388912186026573181e-02 -3.195091187953948975e-01 5.748501792550086975e-02 -2.177798300981521606e-01 -9.910644590854644775e-02 -1.044911071658134460e-01 1.442648917436599731e-01 -1.636770069599151611e-01 -2.550017535686492920e-01 -1.702267676591873169e-01 -3.822344541549682617e-02 2.894589602947235107e-01 -8.586149662733078003e-02 2.741432376205921173e-02 -1.662357598543167114e-01 -3.551352024078369141e-02 2.423212081193923950e-01 1.000807434320449829e-01 -4.069334268569946289e-02 1.399071887135505676e-02 5.060939118266105652e-02 -3.410059809684753418e-01 8.541639894247055054e-02 -3.763328865170478821e-02 2.059437148272991180e-02 -6.502283364534378052e-02 1.434934735298156738e-01
1.855927705764770508e-01 -1.363030225038528442e-01 2.164981961250305176e-01 -2.332833223044872284e-02 -8.649886399507522583e-02 -1.720318049192428589e-01 -2.404365539550781250e-01 1.388478428125381470e-01 8.195904642343521118e-02 9.193627536296844482e-02 -7.087883353233337402e-02 2.975914180278778076e-01 -1.660924851894378662e-01 -1.422654092311859131e-01 5.841127038002014160e-02 -2.110158950090408325e-01 1.094095036387443542e-01 -2.515414357185363770e-01 -5.413490161299705505e-02 5.422898009419441223e-02 5.059820413589477539e-02 1.210789456963539124e-01 1.057013049721717834e-01 -1.240284442901611328e-01 -1.922988444566726685e-01 2.246571183204650879e-01 -4.223206639289855957e-01 -1.510080099105834961e-01 -2.395097315311431885e-01 -8.648356795310974121e-02 -1.524417549371719360e-01 2.815921306610107422e-01
-1.091923713684082031e-01 -1.705594509840011597e-01 2.154773026704788208e-01 -4.271314442157745361e-01 -1.946022212505340576e-01 4.129717871546745300e-02 -1.359335482120513916e-01 8.310279995203018188e-02 1.772851198911666870e-01 -7.872351258993148804e-02 -5.451194569468498230e-02 3.140835762023925781e-01 1.078856438398361206e-01 -1.059806793928146362e-01 -6.152318045496940613e-02 -2.730148136615753174e-01 1.707823723554611206e-01 -3.204281926155090332e-01 4.486491531133651733e-02 -1.169159337878227234e-01 -8.613707870244979858e-02 1.859061270952224731e-01 8.554176986217498779e-02 -5.382756143808364868e-02 2.118337303400039673e-01 3.250878751277923584e-01 7.471490651369094849e-02 -9.340065717697143555e-02 -1.396084874868392944e-01 4.424567893147468567e-02 2.573805861175060272e-02 1.949965059757232666e-01
9.517236053943634033e-02 -2.683157101273536682e-02 2.209750413894653320e-01 1.631250381469726562e-01 -8.264753222465515137e-02 7.561106234788894653e-02 -2.511764764785766602e-01 1.467181891202926636e-01 1.446812786161899567e-02 8.021325618028640747e-02 2.231001406908035278e-01 3.331035673618316650e-01 -2.164243310689926147e-01 -1.572092622518539429e-01 -1.445574462413787842e-01 1.734227985143661499e-01 -1.091111078858375549e-01 -1.291995346546173096e-01 -1.785430610179901123e-01 -3.080721013247966766e-02 -2.368507683277130127e-01 -1.131048798561096191e-02 2.019192576408386230e-01 6.931661046110093594e-04 -2.839788496494293213e-01 -8.557423949241638184e-02 -1.292412132024765015e-01 -1.411419827491044998e-02 -2.815978825092315674e-01 -3.463138937950134277e-01 -1.582324057817459106e-01 -2.003927379846572876e-01
-1.800030320882797241e-01 -1.252938210964202881e-01 3.851929903030395508e-01 6.008322536945343018e-02 -2.156113088130950928e-01 -1.298341006040573120e-01 -3.261102735996246338e-01 4.300070926547050476e-02 -1.787180751562118530e-01 4.898002743721008301e-02 -1.050631254911422729e-01 2.409295886754989624e-01 5.496769770979881287e-02 1.644127219915390015e-01 -1.997946649789810181e-01 3.970505669713020325e-02 -8.320100605487823486e-02 -1.245525404810905457e-01 -1.112635284662246704e-01 -1.409377157688140869e-01 -3.297071754932403564e-01 5.114483460783958435e-02 3.313750624656677246e-01 2.332778088748455048e-02 2.334206849336624146e-01 1.826836615800857544e-01 8.778154104948043823e-02 -5.026778578758239746e-02 -1.667158603668212891e-01 -8.370047062635421753e-02 -2.021471112966537476e-01 -5.738803371787071228e-02
9.630565345287322998e-02 -4.437447711825370789e-02 3.634872287511825562e-02 4.146794602274894714e-02 -5.052488297224044800e-02 -8.960513025522232056e-02 -2.501174807548522949e-01 -1.032355800271034241e-01 6.147221475839614868e-02 -3.133455216884613037e-01 7.662469148635864258e-02 3.891654610633850098e-01 -1.552676111459732056e-01 -9.749811142683029175e-02 8.757372386753559113e-03 1.088634133338928223e-01 1.426623761653900146e-01 -2.834905125200748444e-02 -3.051733374595642090e-01 9.874693304300308228e-02 1.919861286878585815e-01 -1.972309499979019165e-01 6.595886498689651489e-02 -2.071349173784255981e-01 3.506376147270202637e-01 2.476720958948135376e-01 -7.508508861064910889e-02 -1.293949782848358154e-01 -3.453903496265411377e-01 -5.911956354975700378e-02 -1.409287899732589722e-01 2.680182456970214844e-02
2.455123066902160645e-01 -1.685380786657333374e-01 2.178342789411544800e-01 -5.902513116598129272e-02 7.212440017610788345e-03 -3.070393502712249756e-01 -2.614676356315612793e-01 8.279830962419509888e-02 9.013056755065917969e-02 1.750691421329975128e-02 -1.458492726087570190e-01 3.130958974361419678e-01 -1.532831490039825439e-01 -8.412155508995056152e-02 1.528335511684417725e-01 -2.042033225297927856e-01 1.192267164587974548e-01 -2.814866602420806885e-01 -7.909411936998367310e-02 3.512866422533988953e-02 2.218652144074440002e-02 1.660680174827575684e-01 1.738308966159820557e-01 -7.728804647922515869e-02 -3.120419941842556000e-02 1.666350811719894409e-01 -2.434381842613220215e-01 -4.783345013856887817e-02 -3.613711893558502197e-01 9.558201767504215240e-03 -7.184559106826782227e-02 2.759388983249664307e-01
-2.603118121623992920e-02 -1.162222772836685181e-02 -8.110281825065612793e-02 -1.778487712144851685e-01 -1.171611919999122620e-01 2.185298129916191101e-02 -8.746158331632614136e-02 2.064350247383117676e-01 2.131024897098541260e-01 -4.601678848266601562e-01 -2.485884279012680054e-01 1.212259978055953979e-01 -3.482402116060256958e-02 -2.319784164428710938e-01 2.888557687401771545e-02 -1.159078553318977356e-01 -5.289087444543838501e-02 -3.383730649948120117e-01 -8.346523344516754150e-02 -1.310628801584243774e-01 -2.123444378376007080e-01 -1.096578836441040039e-01 1.937921643257141113e-01 2.029665112495422363e-01 1.429367065429687500e-01 2.106436640024185181e-01 -3.904082253575325012e-02 -1.429057097993791103e-03 -2.550593316555023193e-01 -2.183846533298492432e-01 1.839682012796401978e-01 -5.772810429334640503e-02
-1.573537737131118774e-01 -3.241507709026336670e-01 9.096746146678924561e-02 9.177865833044052124e-02 -1.807491928339004517e-01 1.762917935848236084e-01 -3.611959815025329590e-01 4.537018761038780212e-02 7.131972908973693848e-02 -2.031205743551254272e-01 -2.088619768619537354e-01 2.152114510536193848e-01 -1.971484348177909851e-02 8.415193110704421997e-02 -1.509315520524978638e-01 -1.733863055706024170e-01 4.182659834623336792e-02 -4.688637331128120422e-02 6.935545802116394043e-02 -2.913638949394226074e-01 -1.327054575085639954e-02 1.212117522954940796e-01 1.330335140228271484e-01 -3.110104240477085114e-02 2.844146788120269775e-01 1.488420218229293823e-01 7.950604893267154694e-03 -2.207899093627929688e-01 -3.356811106204986572e-01 2.094435542821884155e-01 -1.492252200841903687e-01 5.236835032701492310e-02
-6.621819734573364258e-02 -5.844103172421455383e-02 2.556908726692199707e-01 1.185171902179718018e-01 5.403637886047363281e-03 -1.638127714395523071e-01 -1.450854167342185974e-02 2.189157158136367798e-01 8.177591115236282349e-02 9.240107238292694092e-02 -3.478584885597229004e-01 2.543191313743591309e-01 2.329284325242042542e-02 8.184701949357986450e-02 -1.793763935565948486e-01 -3.058813810348510742e-01 2.824047207832336426e-01 1.507989168167114258e-01 -4.006521999835968018e-01 -2.769533544778823853e-02 -1.177612766623497009e-01 1.480594277381896973e-01 9.958078712224960327e-02 -1.080222949385643005e-01 1.111296713352203369e-01 3.187339603900909424e-01 7.932376861572265625e-02 -3.342327848076820374e-02 -2.318458706140518188e-01 -4.403646662831306458e-02 -3.768999502062797546e-02 -6.533147394657135010e-02
-7.988660782575607300e-02 -8.388190530240535736e-03 -6.322202831506729126e-02 2.803271710872650146e-01 -7.441577035933732986e-03 7.699100673198699951e-02 -2.097653895616531372e-01 -1.044189259409904480e-01 1.242518424987792969e-01 -3.077476024627685547e-01 -1.231890842318534851e-01 2.163729965686798096e-01 -2.164683071896433830e-03 -1.991882324218750000e-01 -1.504550427198410034e-01 2.013256214559078217e-02 2.456670105457305908e-01 -1.559761017560958862e-01 -1.492013037204742432e-01 2.398917376995086670e-01 -2.720784544944763184e-01 1.489662379026412964e-01 2.890303432941436768e-01 -1.529450714588165283e-01 1.186310052871704102e-01 3.140395283699035645e-01 2.341835796833038330e-01 -6.780137121677398682e-02 -1.775190383195877075e-01 1.272526085376739502e-01 4.385863617062568665e-02 -1.606732755899429321e-01
-1.113280728459358215e-01 -1.002768278121948242e-01 1.935706436634063721e-01 -2.780652046203613281e-01 -2.228263914585113525e-01 -8.901499211788177490e-03 -2.392803877592086792e-01 9.639514237642288208e-02 1.372683495283126831e-01 -5.000071972608566284e-02 -9.426572173833847046e-02 1.940502673387527466e-01 -8.266807347536087036e-02 -1.850821971893310547e-01 -2.034790068864822388e-02 -2.611302137374877930e-01 -4.590150900185108185e-03 -4.183648526668548584e-01 -3.333746269345283508e-02 7.535853236913681030e-02 -3.896291553974151611e-02 3.443712890148162842e-01 6.743936985731124878e-02 -6.124816089868545532e-02 1.582749336957931519e-01 1.233792006969451904e-01 8.292455226182937622e-02 -1.036028116941452026e-01 -2.790611386299133301e-01 3.432080149650573730e-01 1.433281786739826202e-02 7.000783085823059082e-02
-1.760619343258440495e-03 -2.579538524150848389e-01 -6.505752354860305786e-02 -2.548961937427520752e-01 -1.340396106243133545e-01 -9.805418550968170166e-02 -3.162747919559478760e-01 1.952532082796096802e-01 -5.866524577140808105e-02 -2.358527779579162598e-01 -2.468966245651245117e-01 2.250832021236419678e-01 1.143238767981529236e-01 -2.255895286798477173e-01 -1.390182524919509888e-01 -1.431194245815277100e-01 -1.834326535463333130e-01 -3.644579946994781494e-01 -5.005097761750221252e-02 -9.411561489105224609e-02 -1.169476062059402466e-01 1.542541980743408203e-01 -1.034704893827438354e-01 -1.342322230339050293e-01 1.793405041098594666e-02 -5.618584528565406799e-02 1.196407824754714966e-01 -1.876988112926483154e-01 -3.492670655250549316e-01 -6.375839561223983765e-02 -1.653908006846904755e-02 2.596057765185832977e-02
-8.700530230998992920e-02 -7.556728273630142212e-02 8.582735061645507812e-02 -2.882010489702224731e-02 -2.403588294982910156e-01 -8.535750955343246460e-02 7.699041813611984253e-02 1.714898347854614258e-01 2.145375609397888184e-01 -3.555922210216522217e-01 2.388515323400497437e-02 1.765865087509155273e-01 -2.886132001876831055e-01 -1.972801983356475830e-01 1.450700014829635620e-01 -1.796582639217376709e-01 -7.443266361951828003e-02 -3.149519264698028564e-01 -5.952794849872589111e-02 -8.145434409379959106e-02 2.120571881532669067e-01 1.361493170261383057e-01 1.906238645315170288e-01 3.106359578669071198e-02 1.908054202795028687e-02 1.621713787317276001e-01 -3.707549571990966797e-01 -2.453363537788391113e-01 -1.928058117628097534e-01 9.030123800039291382e-02 -8.516875654458999634e-02 -7.581260800361633301e-02
1.057006791234016418e-01 -2.712012827396392822e-01 2.443643510341644287e-01 -3.827358363196253777e-03 -2.462684661149978638e-01 -1.953751742839813232e-01 -1.382051855325698853e-01 3.360553979873657227e-01 1.473484784364700317e-01 -9.131959639489650726e-03 -1.361212134361267090e-01 1.468029320240020752e-01 -4.921412840485572815e-02 -1.448494195938110352e-01 1.284705698490142822e-01 -7.945297658443450928e-02 3.823326528072357178e-02 -3.476684391498565674e-01 -2.056670933961868286e-01 -1.478076130151748657e-01 -1.089037805795669556e-01 2.129736840724945068e-01 8.914655447006225586e-02 1.446953117847442627e-01 -2.270944565534591675e-01 1.347108781337738037e-01 1.006985604763031006e-01 -1.498353630304336548e-01 -5.750438570976257324e-02 1.334796845912933350e-01 -2.222495973110198975e-01 2.668111026287078857e-01
2.069498300552368164e-01 -1.352242529392242432e-01 3.112212717533111572e-01 -8.792316913604736328e-02 1.366319507360458374e-01 -2.608803510665893555e-01 -1.404971480369567871e-01 1.178981512784957886e-01 -7.958195358514785767e-02 2.063101716339588165e-02 -1.661899089813232422e-01 2.203949093818664551e-01 1.269087940454483032e-01 -4.175634086132049561e-01 2.455763891339302063e-02 -1.291936784982681274e-01 4.040373116731643677e-02 -2.175424844026565552e-01 -2.591155655682086945e-02 -1.917345263063907623e-02 6.050598248839378357e-02 1.676753461360931396e-01 -3.915422409772872925e-02 -1.017380058765411377e-01 -1.400571614503860474e-01 2.557037174701690674e-01 -1.154011767357587814e-02 -2.620828449726104736e-01 -3.491544723510742188e-01 1.651748418807983398e-01 -1.623251438140869141e-01 1.421358436346054077e-02
-1.969463676214218140e-01 -1.286777853965759277e-01 3.483527153730392456e-02 -1.089576408267021179e-01 -1.066599115729331970e-01 -1.923012733459472656e-01 -4.769711494445800781e-01 -5.867592245340347290e-02 -2.242837660014629364e-02 -2.174418568611145020e-01 -6.376080960035324097e-02 -1.450458765029907227e-01 -4.562694579362869263e-02 -8.290677517652511597e-02 -2.468385398387908936e-01 2.618148922920227051e-01 2.784222066402435303e-01 -2.771323323249816895e-01 -1.610674560070037842e-01 -3.934751078486442566e-02 2.278513312339782715e-01 -2.153308689594268799e-02 7.154881209135055542e-02 -2.672579884529113770e-02 -2.135483473539352417e-01 1.682744622230529785e-01 3.753360360860824585e-02 -1.619867533445358276e-01 -2.611817419528961182e-01 3.241632878780364990e-02 -1.714934855699539185e-01 2.606050483882427216e-02
-1.735723912715911865e-01 -2.634797692298889160e-01 5.478959064930677414e-03 -4.246129468083381653e-02 -1.395290791988372803e-01 -5.205349251627922058e-02 -1.109797656536102295e-01 5.260144546627998352e-02 1.567711681127548218e-01 -3.909085094928741455e-01 -1.559076160192489624e-01 9.414694458246231079e-02 -1.374437063932418823e-01 -2.796258032321929932e-01 -1.905618160963058472e-01 -2.455195486545562744e-01 4.401640966534614563e-02 -9.466211497783660889e-02 7.466056942939758301e-02 -8.747380971908569336e-02 -4.205953329801559448e-02 1.808538287878036499e-01 2.548917233943939209e-01 -8.071640878915786743e-02 1.693060398101806641e-01 2.218195050954818726e-01 9.006103873252868652e-02 -3.011003732681274414e-01 -2.779179513454437256e-01 1.373547874391078949e-02 -1.318241357803344727e-01 -2.357804179191589355e-01
3.430445794947445393e-04 2.532109320163726807e-01 1.844812780618667603e-01 -1.213021855801343918e-02 1.118402630090713501e-01 1.044229865074157715e-01 -2.457152754068374634e-01 1.944443136453628540e-01 1.945928931236267090e-01 -2.086886167526245117e-01 -2.393461316823959351e-01 3.137091696262359619e-01 -2.565012685954570770e-02 -1.019223034381866455e-01 -4.850269109010696411e-02 -2.829677052795886993e-02 -8.762807585299015045e-03 -4.252123534679412842e-01 -4.489789605140686035e-01 -2.042611688375473022e-01 4.883272573351860046e-03 5.431580916047096252e-02 1.958910375833511353e-02 9.583798795938491821e-02 4.007438663393259048e-03 1.747190058231353760e-01 -9.905378520488739014e-02 -6.515231728553771973e-02 -1.002302318811416626e-01 1.061461120843887329e-01 4.464801028370857239e-02 -1.554168015718460083e-01
-4.377591609954833984e-02 3.859810158610343933e-02 -5.936325993388891220e-03 -1.217348352074623108e-01 4.849982634186744690e-02 -7.414700835943222046e-02 -3.102585375308990479e-01 -3.022741898894309998e-02 7.840634882450103760e-02 -9.528681635856628418e-02 -2.067504376173019409e-01 2.283918410539627075e-01 -7.286754250526428223e-02 -1.460563093423843384e-01 6.774833053350448608e-02 -1.887213811278343201e-02 -1.047197878360748291e-01 -7.010134309530258179e-02 -3.618401288986206055e-01 1.324660181999206543e-01 4.823428019881248474e-02 -7.110702246427536011e-02 2.698737680912017822e-01 -3.055489063262939453e-02 3.987830579280853271e-01 2.753185033798217773e-01 -1.348578631877899170e-01 1.235743314027786255e-01 -4.135033190250396729e-01 -1.542270779609680176e-01 -1.291097402572631836e-01 -9.879940748214721680e-02
1.710312515497207642e-01 -2.122781425714492798e-01 2.427807897329330444e-01 -4.503636807203292847e-02 -2.084657996892929077e-01 -1.416198611259460449e-01 -4.717210307717323303e-03 9.490308910608291626e-02 1.507041901350021362e-01 -3.117492981255054474e-02 -6.650148332118988037e-02 2.436057925224304199e-01 -2.443771958351135254e-01 -2.258147150278091431e-01 -6.983145326375961304e-02 -1.492776274681091309e-01 9.694267064332962036e-02 -2.449915707111358643e-01 -1.491773724555969238e-01 1.281990259885787964e-01 1.419466882944107056e-01 1.362929791212081909e-01 1.518309116363525391e-01 -2.713974751532077789e-02 -2.365677803754806519e-01 2.186740934848785400e-01 -2.251933515071868896e-01 -1.993780583143234253e-01 -2.284062504768371582e-01 2.079699635505676270e-01 -2.111400514841079712e-01 2.489599883556365967e-01
3.443093225359916687e-02 2.003686279058456421e-01 -2.622348628938198090e-02 1.884333491325378418e-01 -3.213082998991012573e-02 -2.019953131675720215e-01 -1.242214515805244446e-01 -3.745766729116439819e-02 1.860889345407485962e-01 -3.440245389938354492e-01 -3.987241089344024658e-01 1.599784940481185913e-01 -2.353752106428146362e-01 -6.133235245943069458e-02 -2.260924875736236572e-01 -1.047223061323165894e-01 1.453727930784225464e-01 -1.290273219347000122e-01 -1.518688797950744629e-01 4.276943579316139221e-02 -1.610526740550994873e-01 6.071837618947029114e-02 2.121784687042236328e-01 -1.938485056161880493e-01 -1.294271647930145264e-01 -1.159966513514518738e-01 -3.435421586036682129e-01 -2.282997369766235352e-01 -1.268559694290161133e-01 9.103767573833465576e-02 1.053360872901976109e-03 -7.330447435379028320e-02
-7.820562273263931274e-02 -3.192870020866394043e-01 1.612744629383087158e-01 -2.018533498048782349e-01 -3.256703913211822510e-01 1.303662955760955811e-01 -1.380493640899658203e-01 -1.584541201591491699e-01 3.845006600022315979e-02 -2.172847390174865723e-01 -2.589112520217895508e-01 1.136632785201072693e-01 3.046580590307712555e-02 -3.670102655887603760e-01 -5.747349001467227936e-03 1.161561980843544006e-01 1.293320953845977783e-01 -1.444590091705322266e-01 -1.855044364929199219e-01 -1.867059916257858276e-01 1.133696958422660828e-01 2.005317211151123047e-01 1.310367286205291748e-01 -1.197360828518867493e-01 2.104617357254028320e-01 4.348423704504966736e-02 -2.560292743146419525e-02 -1.518901139497756958e-01 -3.285346627235412598e-01 8.030600100755691528e-02 1.964557450264692307e-03 -6.655714660882949829e-02
3.971441183239221573e-03 6.832245737314224243e-02 1.246465891599655151e-01 2.227723300457000732e-01 -2.484095096588134766e-02 9.926290065050125122e-02 -8.426976948976516724e-02 -9.383542090654373169e-02 -5.086566507816314697e-02 -1.086733564734458923e-01 -6.767646223306655884e-02 3.330022692680358887e-01 -2.814264297485351562e-01 -2.119102329015731812e-02 5.357097089290618896e-02 -2.441714853048324585e-01 2.163341045379638672e-01 -9.203355014324188232e-02 -1.585558503866195679e-01 -4.017078503966331482e-02 3.624239936470985413e-02 -6.657648831605911255e-02 1.661073565483093262e-01 -2.739824056625366211e-01 3.111893534660339355e-01 2.393768727779388428e-01 -2.125123590230941772e-01 -2.615865767002105713e-01 -3.959553539752960205e-01 7.767859846353530884e-02 3.411131352186203003e-02 9.814485907554626465e-02
1.211755499243736267e-01 9.493771195411682129e-02 -1.719588530249893665e-03 -3.064832650125026703e-03 -1.562561690807342529e-01 -8.101067505776882172e-03 -3.072606921195983887e-01 -4.865673929452896118e-02 -7.505927234888076782e-02 -5.062501877546310425e-02 -1.482145488262176514e-01 3.469130694866180420e-01 4.218166694045066833e-02 1.049873605370521545e-01 -4.848033785820007324e-01 4.813238605856895447e-02 1.770549565553665161e-01 -1.380613744258880615e-01 -7.146081328392028809e-02 1.009422317147254944e-01 -6.298989802598953247e-02 3.177749812602996826e-01 3.027044236660003662e-01 -9.737189859151840210e-02 -2.199306488037109375e-01 1.380241513252258301e-01 -9.940908849239349365e-02 1.744136959314346313e-02 -2.793602645397186279e-02 1.748650893568992615e-02 -2.057146728038787842e-01 -2.481741309165954590e-01
1.939712092280387878e-02 -3.957923352718353271e-01 7.418334484100341797e-02 9.305107593536376953e-02 -2.998791076242923737e-02 -1.166202798485755920e-01 -4.256457984447479248e-01 -2.354634925723075867e-02 -1.881945580244064331e-01 5.279886070638895035e-03 -3.399927541613578796e-02 1.508262753486633301e-01 1.136047393083572388e-01 -2.064402103424072266e-01 -1.608554646372795105e-02 -1.749011725187301636e-01 2.844430804252624512e-01 4.059138242155313492e-03 -1.240278631448745728e-01 -9.963946044445037842e-02 -1.393027752637863159e-01 1.821478009223937988e-01 2.398281395435333252e-01 2.882578410208225250e-02 1.584875434637069702e-01 1.397050917148590088e-01 9.772469848394393921e-02 -2.570569515228271484e-01 -2.339787930250167847e-01 -5.658835172653198242e-02 -2.481051534414291382e-01 1.729859113693237305e-01
-7.991305738687515259e-02 7.864970713853836060e-02 9.517432190477848053e-03 -2.704702131450176239e-02 -7.026259601116180420e-02 2.139738947153091431e-02 -1.421207040548324585e-01 6.744065880775451660e-02 1.585086882114410400e-01 -3.963935375213623047e-01 -2.686750292778015137e-01 1.556770652532577515e-01 -4.863021150231361389e-02 -1.833930313587188721e-01 -7.977605611085891724e-02 4.543884843587875366e-02 -5.717741698026657104e-02 -2.580280601978302002e-01 -4.141577780246734619e-01 -1.499408185482025146e-01 -2.732587754726409912e-01 -1.660203784704208374e-01 2.536874115467071533e-01 3.788422048091888428e-02 1.700934171676635742e-01 3.185730278491973877e-01 1.721004955470561981e-04 -1.192726269364356995e-01 -1.793624758720397949e-01 -1.005436405539512634e-01 1.149112880229949951e-01 3.674584999680519104e-02
-2.162759564816951752e-02 1.016588509082794189e-01 1.030647978186607361e-01 -1.549358516931533813e-01 -7.986199855804443359e-02 1.444632560014724731e-01 -3.253978192806243896e-01 1.607773900032043457e-01 -5.068416893482208252e-02 -4.011892378330230713e-01 -1.497063785791397095e-01 2.010359317064285278e-01 7.822559028863906860e-02 -1.865552067756652832e-01 -2.576510608196258545e-02 2.533806487917900085e-02 1.772840172052383423e-01 -1.012941673398017883e-01 -5.465428158640861511e-02 9.974113106727600098e-02 -2.572832405567169189e-01 -2.332721138373017311e-03 1.667911410331726074e-01 2.850860655307769775e-01 -1.481954157352447510e-01 3.835009336471557617e-01 -1.172413304448127747e-01 -3.984660282731056213e-02 -9.589858353137969971e-02 -7.732982188463211060e-02 -2.887227535247802734e-01 -1.191143020987510681e-01
-2.051573097705841064e-01 2.782985568046569824e-02 2.612881362438201904e-01 2.027274295687675476e-02 3.229008018970489502e-01 1.491022109985351562e-01 -2.580679655075073242e-01 2.951505184173583984e-01 -1.238493435084819794e-02 5.892209708690643311e-03 -3.676773905754089355e-01 3.260986804962158203e-01 5.756115168333053589e-02 9.441502392292022705e-03 -2.575023472309112549e-01 2.680006027221679688e-01 2.367984801530838013e-01 -2.119867503643035889e-01 -1.325408667325973511e-01 5.774445459246635437e-02 7.071611937135457993e-03 4.099638387560844421e-02 4.993408545851707458e-02 -3.803531453013420105e-02 -1.541196107864379883e-01 -1.390252076089382172e-02 -2.032278329133987427e-01 -7.440146990120410919e-03 -1.241875290870666504e-01 -5.557176843285560608e-02 -8.080773055553436279e-02 8.406455814838409424e-02
-1.736513711512088776e-02 -3.065268136560916901e-02 3.843971714377403259e-02 -2.085385471582412720e-01 -5.663324613124132156e-03 -4.933352023363113403e-02 -3.367572426795959473e-01 -6.381147354841232300e-02 1.622287780046463013e-01 3.200013563036918640e-02 -4.252331554889678955e-01 2.087943702936172485e-01 6.430853623896837234e-03 -4.719889909029006958e-02 2.567850053310394287e-02 2.662033140659332275e-01 3.492842316627502441e-01 7.194376084953546524e-03 8.621735870838165283e-02 1.785022765398025513e-01 -3.512555733323097229e-02 9.026926755905151367e-02 1.515984088182449341e-01 -1.250328570604324341e-01 -1.866893470287322998e-01 1.140285730361938477e-01 1.942524611949920654e-01 6.940704584121704102e-02 -3.305577635765075684e-01 7.844050228595733643e-02 8.063652366399765015e-02 -2.943139076232910156e-01
-1.774698495864868164e-02 -2.148708403110504150e-01 2.252409607172012329e-01 -2.297771908342838287e-02 -4.674736410379409790e-02 -1.634882688522338867e-01 1.144882105290889740e-02 9.607274085283279419e-02 1.101890951395034790e-01 -9.845753759145736694e-02 7.904503494501113892e-02 2.902039289474487305e-01 -1.764209568500518799e-01 -4.900251626968383789e-01 -2.550746798515319824e-01 -3.427121937274932861e-01 2.576956152915954590e-01 1.625100076198577881e-01 -1.185353994369506836e-01 -6.687067449092864990e-02 -7.422937452793121338e-02 1.120543330907821655e-01 1.653038151562213898e-02 -2.843960225582122803e-01 5.648311227560043335e-03 1.395390033721923828e-01 -1.682874411344528198e-01 -1.222716993652284145e-03 -1.010626778006553650e-01 9.276516735553741455e-02 3.752454370260238647e-02 1.389309614896774292e-01
1.155270785093307495e-01 -1.464095413684844971e-01 1.353413611650466919e-01 -1.197265163064002991e-01 1.231304034590721130e-01 4.136911034584045410e-02 -4.584107547998428345e-02 2.671063542366027832e-01 2.539395391941070557e-01 -3.162498474121093750e-01 -2.195487916469573975e-01 2.575303614139556885e-01 -1.297562271356582642e-01 -7.354266196489334106e-02 1.629651151597499847e-02 1.122772693634033203e-01 -1.248445659875869751e-01 -3.626070618629455566e-01 -1.469474583864212036e-01 2.420875057578086853e-02 -2.010711431503295898e-01 4.179826378822326660e-02 5.580106750130653381e-03 -4.639861360192298889e-02 3.504692763090133667e-02 5.104608535766601562e-01 -1.858518421649932861e-01 9.426800906658172607e-02 2.427851408720016479e-02 -2.063341625034809113e-02 1.371200010180473328e-02 -8.981696516275405884e-02
5.609089136123657227e-02 1.428842823952436447e-02 4.068041443824768066e-01 1.634159311652183533e-02 2.022613734006881714e-01 -1.979046463966369629e-01 -1.224097702652215958e-02 -1.867401041090488434e-02 2.084131389856338501e-01 -1.841098815202713013e-01 -1.229006946086883545e-01 1.841178089380264282e-01 -1.657480448484420776e-01 -3.161005377769470215e-01 -2.483891695737838745e-01 -1.048259809613227844e-01 2.157426476478576660e-01 5.765033885836601257e-03 -1.235220804810523987e-01 1.801648288965225220e-01 -2.056012004613876343e-01 1.281746625900268555e-01 1.142781004309654236e-01 -1.401312649250030518e-01 9.570819139480590820e-02 1.803775690495967865e-02 1.286985278129577637e-01 2.983185052871704102e-01 -2.816255986690521240e-01 9.434132277965545654e-02 6.235076114535331726e-02 -1.762634366750717163e-01
-9.540007263422012329e-02 -3.514269292354583740e-01 1.713946759700775146e-01 -2.467025965452194214e-01 -1.690115965902805328e-02 8.087690174579620361e-02 2.038721181452274323e-02 8.079107850790023804e-02 1.614676117897033691e-01 -1.157625168561935425e-01 9.145921468734741211e-02 2.051488608121871948e-01 -9.879681468009948730e-02 -2.440004944801330566e-01 -1.459949165582656860e-01 -1.041329726576805115e-01 3.483044803142547607e-01 -1.877056956291198730e-01 2.902139164507389069e-02 -1.686145067214965820e-01 -1.889612078666687012e-01 2.917126715183258057e-01 1.413001716136932373e-01 -1.931986957788467407e-01 1.508686244487762451e-01 8.219654671847820282e-03 -3.395697772502899170e-01 1.382310409098863602e-02 -1.001042127609252930e-01 1.148078665137290955e-01 -2.068777829408645630e-01 6.137511879205703735e-02
2.831668257713317871e-01 -2.503159940242767334e-01 -6.074618548154830933e-02 8.447449654340744019e-02 -1.467549502849578857e-01 -5.431598797440528870e-02 -1.706320047378540039e-02 -1.051107570528984070e-01 3.186787366867065430e-01 4.489582777023315430e-02 -8.606770634651184082e-02 1.100191399455070496e-01 -1.911346763372421265e-01 -3.314557969570159912e-01 -1.243907511234283447e-01 -6.128744781017303467e-02 -2.325684204697608948e-02 -3.234082162380218506e-01 -2.269778847694396973e-01 -1.412426084280014038e-01 1.354185491800308228e-01 1.008318364620208740e-01 2.840725183486938477e-01 -7.230379432439804077e-02 -2.136050350964069366e-02 2.819652259349822998e-01 2.022210061550140381e-01 8.448749035596847534e-02 -2.714792191982269287e-01 2.422383241355419159e-02 1.093108579516410828e-01 1.285937428474426270e-01
1.091583818197250366e-01 -1.925192326307296753e-01 1.276912987232208252e-01 9.137429296970367432e-02 -1.829814761877059937e-01 -1.456132717430591583e-02 -8.324962854385375977e-02 3.121775761246681213e-02 2.921993732452392578e-01 -1.789001971483230591e-01 -5.698554590344429016e-02 7.417515665292739868e-02 -2.191968113183975220e-01 -1.706158071756362915e-01 -2.234072089195251465e-01 -9.450998902320861816e-02 9.019762277603149414e-02 -3.060699999332427979e-01 6.360731087625026703e-03 -2.642243802547454834e-01 -1.043501198291778564e-01 1.462323665618896484e-01 3.799855113029479980e-01 -1.376629322767257690e-01 8.462195843458175659e-02 2.847800254821777344e-01 4.802403971552848816e-02 -1.678999811410903931e-01 -1.412777900695800781e-01 -1.723839491605758667e-01 2.834145426750183105e-01 8.119881898164749146e-02
3.294209390878677368e-02 1.030701547861099243e-01 3.321851491928100586e-01 1.169955432415008545e-01 2.526771128177642822e-01 2.456837892532348633e-01 -3.679614067077636719e-01 -3.835358470678329468e-02 -1.452953070402145386e-01 -6.373715400695800781e-02 -2.983882427215576172e-01 4.286524280905723572e-02 1.569695919752120972e-01 -7.004009187221527100e-02 -4.272681474685668945e-02 4.610614478588104248e-02 1.835481971502304077e-01 -2.793581783771514893e-01 -1.678733974695205688e-01 3.380479523912072182e-03 -1.266406625509262085e-01 1.057690158486366272e-01 3.656140342354774475e-02 3.352608298882842064e-03 -3.469069898128509521e-01 3.667002310976386070e-03 -2.084059417247772217e-01 -1.169969365000724792e-01 -3.203897774219512939e-01 -6.686171889305114746e-02 3.039220348000526428e-03 2.314520254731178284e-02
-7.910986244678497314e-02 3.623788803815841675e-02 1.567130237817764282e-01 6.922148168087005615e-02 -2.549804747104644775e-01 6.603660993278026581e-03 -1.353291124105453491e-01 5.209397897124290466e-02 8.009688928723335266e-03 -1.203525513410568237e-01 -8.164203912019729614e-02 3.362168073654174805e-01 -2.771189250051975250e-02 -1.580324023962020874e-01 -2.242714166641235352e-01 4.850247874855995178e-02 -1.289937295950949192e-03 2.354409731924533844e-02 -1.584578752517700195e-01 2.232346981763839722e-01 -3.385368287563323975e-01 1.687766909599304199e-01 9.947865456342697144e-02 1.376291364431381226e-01 1.060722917318344116e-01 4.599049091339111328e-01 8.596044778823852539e-02 -1.751131266355514526e-01 -2.941607832908630371e-01 -2.487385869026184082e-01 -8.383783698081970215e-02 2.580762654542922974e-02
-1.157540306448936462e-01 -2.276451438665390015e-01 6.106487009674310684e-03 -2.604505121707916260e-01 -2.046612054109573364e-01 -8.567371219396591187e-02 -1.659009307622909546e-01 -8.520759642124176025e-02 -1.012606918811798096e-02 -2.407440245151519775e-01 -2.686996757984161377e-01 1.006925404071807861e-01 8.083168650045990944e-04 -4.779637455940246582e-01 -6.589187681674957275e-02 9.166236966848373413e-02 2.108673006296157837e-01 -1.307651698589324951e-01 -1.504231244325637817e-01 -1.824751347303390503e-01 7.812378555536270142e-02 2.055476754903793335e-01 2.332840561866760254e-01 -6.336504220962524414e-02 1.752845644950866699e-01 1.097935065627098083e-01 1.358011215925216675e-01 -1.960659027099609375e-01 -2.616376280784606934e-01 2.293829061090946198e-02 -2.794212102890014648e-02 -8.718926459550857544e-02
-2.610004544258117676e-01 -3.910233378410339355e-01 -1.045423299074172974e-01 -8.637172728776931763e-02 -1.190557703375816345e-01 1.086431890726089478e-01 -2.940244376659393311e-01 1.322825402021408081e-01 -4.806811735033988953e-02 -1.376323401927947998e-01 -5.153242871165275574e-02 -6.661330908536911011e-02 1.340921819210052490e-01 -1.868378967046737671e-01 -1.574542969465255737e-01 -1.434214115142822266e-01 2.721022069454193115e-01 8.724182099103927612e-02 -3.904259204864501953e-01 -6.526562571525573730e-02 -1.684063486754894257e-02 1.075360029935836792e-01 2.285786271095275879e-01 -1.631397604942321777e-01 1.226827055215835571e-01 1.468667238950729370e-01 -1.467720717191696167e-01 -1.639240086078643799e-01 -2.585702836513519287e-01 -1.438275538384914398e-02 -4.249368607997894287e-02 1.452887654304504395e-01
-1.587582528591156006e-01 1.514917165040969849e-01 5.558706820011138916e-02 3.704983592033386230e-01 9.784192591905593872e-02 -1.589437574148178101e-01 -1.044944077730178833e-01 -3.860708326101303101e-02 1.126002296805381775e-01 2.274759300053119659e-02 -4.355253875255584717e-01 2.415382564067840576e-01 -1.589990109205245972e-01 -1.532667409628629684e-02 -2.102841138839721680e-01 -1.655144840478897095e-01 2.407734692096710205e-01 -9.090544283390045166e-02 -9.431550651788711548e-02 1.530947983264923096e-01 2.065410166978836060e-01 1.917110234498977661e-01 2.389383912086486816e-01 3.968738764524459839e-02 -5.865896493196487427e-02 2.251895703375339508e-02 -1.223046854138374329e-01 -5.380498245358467102e-02 -3.644674122333526611e-01 -8.135584741830825806e-02 2.627448365092277527e-02 -8.542314916849136353e-02
-5.295535549521446228e-02 -1.283865049481391907e-02 1.685812026262283325e-01 1.998828202486038208e-01 4.063386470079421997e-02 1.021590605378150940e-01 -1.321745514869689941e-01 5.136585980653762817e-02 2.826417386531829834e-01 -2.401429116725921631e-01 -2.251670807600021362e-01 4.049574956297874451e-02 -8.461943268775939941e-02 -2.287974953651428223e-01 -1.789851039648056030e-01 -1.539629697799682617e-01 7.242466509342193604e-02 -2.643825709819793701e-01 -2.420346289873123169e-01 9.746812283992767334e-02 -1.593281030654907227e-01 -1.706314682960510254e-01 1.382687836885452271e-01 -7.337571680545806885e-02 2.048673927783966064e-01 4.131445884704589844e-01 -7.324913144111633301e-02 -2.076524645090103149e-01 1.331087388098239899e-02 -2.708489000797271729e-01 -1.692892462015151978e-01 -7.583951205015182495e-02
1.476749181747436523e-01 -2.422888725996017456e-01 1.607606112957000732e-01 2.964025549590587616e-02 2.320179194211959839e-01 4.344380646944046021e-02 -2.363730967044830322e-01 1.956871002912521362e-01 1.285274699330329895e-02 -1.234167814254760742e-01 -2.993810474872589111e-01 6.797306984663009644e-02 -4.611514508724212646e-02 1.798785477876663208e-02 -5.095360055565834045e-02 -5.290515255182981491e-03 1.097569093108177185e-01 -2.515144944190979004e-01 -3.318231701850891113e-01 -6.993128359317779541e-02 -1.287968456745147705e-02 -1.989823877811431885e-01 3.379310369491577148e-01 3.513403236865997314e-02 3.040351867675781250e-01 3.531504049897193909e-02 -2.610715031623840332e-01 1.961809247732162476e-01 -3.120634146034717560e-02 1.528074145317077637e-01 1.220307648181915283e-01 -2.076530009508132935e-01
7.586474064737558365e-03 4.568357393145561218e-02 2.223734855651855469e-01 -1.253798007965087891e-01 1.158332899212837219e-01 -2.035440132021903992e-02 -9.180822968482971191e-02 1.650282591581344604e-01 1.411987096071243286e-01 -3.975924253463745117e-01 -3.265341222286224365e-01 2.401122748851776123e-01 -1.024434044957160950e-01 -1.088028997182846069e-01 1.926357001066207886e-01 1.929483562707901001e-01 -9.838259220123291016e-02 -2.503443956375122070e-01 -1.296599954366683960e-01 -1.909145265817642212e-01 -1.814282983541488647e-01 -7.108363509178161621e-02 5.489850044250488281e-02 -1.451612412929534912e-01 -3.746990859508514404e-02 3.695261478424072266e-01 -2.683939039707183838e-01 1.385204377584159374e-03 -8.597866445779800415e-02 -7.685049623250961304e-02 6.531777232885360718e-02 1.703038066625595093e-01
4.872729629278182983e-02 -4.586584866046905518e-02 -4.802578315138816833e-02 -2.080240547657012939e-01 -8.458925038576126099e-02 -2.010993212461471558e-01 -3.476609885692596436e-01 2.127967476844787598e-01 -2.230617776513099670e-02 -1.666097491979598999e-01 -1.057201772928237915e-01 2.532542645931243896e-01 1.456517279148101807e-01 -1.703204959630966187e-02 -4.804348051548004150e-01 7.678317278623580933e-02 1.772958785295486450e-01 -3.274225890636444092e-01 -5.297587253153324127e-03 2.193804681301116943e-01 -8.620059490203857422e-02 1.785494685173034668e-01 1.214485168457031250e-01 -5.398128181695938110e-02 -3.354204073548316956e-02 -1.120387017726898193e-01 -1.532030850648880005e-01 8.108343183994293213e-02 8.150300383567810059e-02 -4.714234173297882080e-02 -2.492614984512329102e-01 -1.261610239744186401e-01
9.172460436820983887e-02 -2.140971869230270386e-01 2.844651639461517334e-01 -4.114880040287971497e-02 -2.315577715635299683e-01 -9.527093172073364258e-02 2.822989039123058319e-02 3.914920985698699951e-01 5.669423937797546387e-02 -1.852838322520256042e-02 -1.339568495750427246e-01 1.075718700885772705e-01 1.969995498657226562e-01 -2.457503043115139008e-02 -1.554483026266098022e-01 5.615921318531036377e-02 1.318439394235610962e-01 -1.215695962309837341e-01 -1.764514483511447906e-02 -3.408580720424652100e-01 5.572123453021049500e-02 3.354141414165496826e-01 1.498452723026275635e-01 8.136422187089920044e-02 -9.107767790555953979e-02 2.828714549541473389e-01 -2.543669939041137695e-01 -5.656043067574501038e-02 -1.602835059165954590e-01 2.306009232997894287e-01 -1.338433772325515747e-01 1.545832213014364243e-02
7.082184404134750366e-02 -2.585679888725280762e-01 3.041495978832244873e-01 3.776595368981361389e-02 -3.947643637657165527e-01 5.520148947834968567e-02 -1.073637045919895172e-02 5.601138621568679810e-02 -1.241616010665893555e-01 -1.198939755558967590e-01 -1.759818643331527710e-01 1.339649665169417858e-03 -1.942671090364456177e-02 -1.698149293661117554e-01 -7.522875815629959106e-02 1.772829145193099976e-01 1.404223740100860596e-01 9.198597632348537445e-03 -1.734158694744110107e-01 -2.857562601566314697e-01 -1.749859601259231567e-01 9.881037473678588867e-02 2.844782471656799316e-01 -2.860502004623413086e-01 -2.452203631401062012e-02 2.538517713546752930e-01 -1.325903832912445068e-01 2.156867384910583496e-01 -1.041437312960624695e-01 2.599266171455383301e-01 -7.129071746021509171e-03 -5.214788392186164856e-02
1.309581547975540161e-01 -1.198552828282117844e-02 1.279354840517044067e-01 1.460260450839996338e-01 -1.646629273891448975e-01 2.357683181762695312e-01 -3.539043664932250977e-01 1.421669870615005493e-01 4.621921107172966003e-02 -2.117009013891220093e-01 -9.441570192575454712e-02 2.508539259433746338e-01 3.750090301036834717e-02 -9.668860584497451782e-02 -1.443108916282653809e-01 1.143171358853578568e-02 1.786437630653381348e-01 5.639227852225303650e-02 -2.923840284347534180e-01 2.256223261356353760e-01 -4.255511462688446045e-01 -3.523591533303260803e-02 1.789245456457138062e-01 1.958921551704406738e-01 3.056582435965538025e-02 1.369072943925857544e-01 -1.072784885764122009e-01 -1.741750240325927734e-01 -1.031332686543464661e-01 -1.638604551553726196e-01 -1.961356997489929199e-01 -6.825032085180282593e-02
3.443055748939514160e-01 -4.160428047180175781e-02 6.995443999767303467e-02 -1.511670798063278198e-01 5.690119229257106781e-03 2.548631979152560234e-03 -1.946654021739959717e-01 6.514613330364227295e-02 2.319902032613754272e-01 -4.096006751060485840e-01 -1.345910131931304932e-01 3.015466630458831787e-01 -3.819634765386581421e-02 -4.672202840447425842e-02 -8.769208192825317383e-02 3.055877983570098877e-02 2.324871718883514404e-01 -1.170931160449981689e-01 -2.465334683656692505e-01 2.515679458156228065e-03 1.222885474562644958e-01 -7.753519713878631592e-02 2.249133884906768799e-01 1.996801495552062988e-01 1.623002439737319946e-01 1.988305896520614624e-01 -1.589995473623275757e-01 2.467974126338958740e-01 7.941830158233642578e-02 -1.875657141208648682e-01 -1.010582372546195984e-01 -1.521868556737899780e-01
-1.388616412878036499e-01 -3.636661916971206665e-02 -1.060510277748107910e-01 -6.231687963008880615e-02 -1.741789579391479492e-01 2.932513058185577393e-01 -1.639261096715927124e-01 4.090335965156555176e-02 -2.454118728637695312e-01 -1.579169929027557373e-01 -1.615239828824996948e-01 2.249087244272232056e-01 -8.737485855817794800e-03 -2.262697815895080566e-01 -2.410840541124343872e-01 1.583247333765029907e-01 -1.025968641042709351e-01 -2.270925343036651611e-01 -1.887169480323791504e-01 1.841519176959991455e-01 -1.171154621988534927e-02 -6.535819917917251587e-02 2.093350738286972046e-01 4.995275661349296570e-02 2.664172090590000153e-02 -4.005081206560134888e-02 -2.061017975211143494e-02 -1.618045382201671600e-02 -5.321483612060546875e-01 8.916950970888137817e-02 -2.039323300123214722e-01 -7.080614566802978516e-02
-2.975438535213470459e-01 -1.986269801855087280e-01 -3.983492031693458557e-03 -2.082328200340270996e-01 -1.945666372776031494e-01 -8.997149020433425903e-02 -1.160836312919855118e-02 -9.238332509994506836e-02 5.210589617490768433e-02 -3.631983995437622070e-01 -2.704504728317260742e-01 8.718469738960266113e-02 -2.484081238508224487e-01 -2.767273187637329102e-01 -1.288007348775863647e-01 -9.535238891839981079e-02 1.048089936375617981e-01 -1.094624996185302734e-01 1.323332935571670532e-01 -9.610492736101150513e-03 -1.337617933750152588e-01 1.138549819588661194e-01 3.726185262203216553e-01 -1.264168024063110352e-01 9.107935428619384766e-02 1.583696603775024414e-01 -1.185815483331680298e-01 -1.491748839616775513e-01 -2.748246490955352783e-01 3.601907938718795776e-02 -1.026401668787002563e-01 -1.066504940390586853e-01
-1.647623479366302490e-01 -2.616153359413146973e-01 9.236186742782592773e-02 -8.939871191978454590e-02 -3.326256573200225830e-01 -2.461551427841186523e-01 -2.814192771911621094e-01 -2.446720935404300690e-02 1.981769800186157227e-01 -1.047675833106040955e-01 -1.929538100957870483e-01 3.255553543567657471e-01 1.858083009719848633e-01 -1.439043432474136353e-01 1.348456740379333496e-01 -2.107695490121841431e-01 2.034224122762680054e-01 -2.004811167716979980e-01 6.974845379590988159e-02 -6.510244309902191162e-02 -6.589206308126449585e-02 3.363615572452545166e-01 2.357329130172729492e-01 -1.146716400980949402e-01 8.581658452749252319e-02 -7.895160466432571411e-02 -8.047495782375335693e-02 -4.194949567317962646e-02 -6.669382005929946899e-02 4.693572968244552612e-02 -1.410920619964599609e-01 1.683253422379493713e-02
-1.791499406099319458e-01 -7.900893688201904297e-02 9.218494594097137451e-02 1.913245581090450287e-02 4.857893288135528564e-02 3.136408329010009766e-02 -4.108982384204864502e-01 1.228958275169134140e-02 2.670718589797616005e-03 -6.272044777870178223e-02 -5.277000740170478821e-02 2.906195223331451416e-01 -1.087709702551364899e-02 -7.301472872495651245e-02 -1.013644263148307800e-01 1.089726611971855164e-01 3.140962719917297363e-01 7.895819842815399170e-02 -2.771697342395782471e-01 2.835130095481872559e-01 -3.607799410820007324e-01 5.404286086559295654e-02 5.495135672390460968e-03 2.604267597198486328e-01 7.340849190950393677e-02 1.350772529840469360e-01 -8.898461610078811646e-02 -1.719131618738174438e-01 -2.489418834447860718e-01 9.335224330425262451e-02 1.992029100656509399e-01 -1.648574322462081909e-01
1.462869346141815186e-01 -3.923550248146057129e-02 -9.127334505319595337e-02 -3.189397975802421570e-03 -2.435718625783920288e-01 6.519366055727005005e-02 -1.459914445877075195e-01 8.318432420492172241e-02 3.006622195243835449e-01 -1.858137398958206177e-01 -1.055225059390068054e-01 2.093124240636825562e-01 -2.561026513576507568e-01 -1.711155027151107788e-01 8.838255703449249268e-02 -8.437041193246841431e-02 1.953390538692474365e-01 -3.825270831584930420e-01 8.721014484763145447e-03 -1.222212333232164383e-02 7.512178272008895874e-02 1.677816361188888550e-02 -1.700986027717590332e-01 -2.194094657897949219e-01 1.269808262586593628e-01 6.994608044624328613e-02 -3.722818493843078613e-01 -9.075362235307693481e-02 -3.250953555107116699e-01 -1.437983810901641846e-01 -8.016786724328994751e-02 -1.374479085206985474e-01
-2.226355522871017456e-01 -1.179103180766105652e-01 2.167114913463592529e-01 1.033604070544242859e-01 -3.684623837471008301e-01 -1.399467140436172485e-01 -3.789353370666503906e-01 3.513730689883232117e-02 -5.543178692460060120e-02 -3.323213458061218262e-01 -1.789573729038238525e-01 -5.941352341324090958e-03 -3.950142860412597656e-02 1.599342375993728638e-01 -2.320871651172637939e-01 5.164003372192382812e-02 -2.742562070488929749e-02 -1.274858117103576660e-01 -1.578193753957748413e-01 4.291053488850593567e-02 -2.415590733289718628e-02 8.124478161334991455e-02 1.367686092853546143e-01 -2.609208822250366211e-01 2.517932355403900146e-01 1.480956673622131348e-01 -1.227337401360273361e-02 8.242223411798477173e-02 -2.027803659439086914e-01 -2.676530778408050537e-01 -1.457369513809680939e-02 8.059803396463394165e-02
5.186422541737556458e-02 1.093940138816833496e-01 1.480856686830520630e-01 8.369845896959304810e-02 1.057665720582008362e-01 1.845370233058929443e-01 -2.291826903820037842e-01 2.275625318288803101e-01 5.908330157399177551e-02 -2.168614864349365234e-01 -1.566476821899414062e-01 4.080736339092254639e-01 -7.457269728183746338e-02 -2.390108555555343628e-01 1.717448607087135315e-02 -4.032944887876510620e-02 -1.186792925000190735e-01 -3.741317391395568848e-01 -3.750400245189666748e-01 -2.400241419672966003e-02 -3.265383886173367500e-03 4.026679322123527527e-02 -6.067561358213424683e-02 6.075222417712211609e-02 -3.080075141042470932e-03 2.353431433439254761e-01 -1.770510226488113403e-01 -3.727877140045166016e-02 -1.096763461828231812e-01 2.141355574131011963e-01 7.834171503782272339e-02 -2.102842926979064941e-01
-1.186627149581909180e-01 2.126694284379482269e-02 1.201897561550140381e-01 -2.153773233294487000e-02 -1.229154691100120544e-01 -2.380093093961477280e-03 -2.402266263961791992e-01 1.543072015047073364e-01 7.059262134134769440e-03 -1.344953626394271851e-01 1.289786249399185181e-01 3.580029308795928955e-01 6.955922394990921021e-02 -5.451257806271314621e-03 -3.483871519565582275e-01 -3.483914583921432495e-02 4.705496430397033691e-01 8.866119384765625000e-02 -4.141437709331512451e-01 2.138047218322753906e-01 -1.124274954199790955e-01 3.434984013438224792e-02 1.026511192321777344e-01 1.613980084657669067e-01 -2.798205241560935974e-02 1.284255087375640869e-01 -9.161959588527679443e-02 -1.853964640758931637e-03 -1.196239963173866272e-01 3.385666757822036743e-03 1.829108744859695435e-01 -1.147380098700523376e-01
-2.760663330554962158e-01 -2.174572087824344635e-02 2.394113242626190186e-01 7.346955593675374985e-03 -7.445908337831497192e-02 6.592737883329391479e-02 -1.712590008974075317e-01 1.104590892791748047e-01 2.456012517213821411e-01 -1.573809087276458740e-01 -1.513152718544006348e-01 -4.404859617352485657e-02 -8.784863352775573730e-02 -3.551024571061134338e-02 -4.019493237137794495e-02 -2.488575577735900879e-01 -9.908937662839889526e-02 -3.705711066722869873e-01 4.431136325001716614e-02 -2.301912941038608551e-02 -1.233891770243644714e-02 3.679790794849395752e-01 1.896319687366485596e-01 -1.438096910715103149e-01 1.793149858713150024e-01 -5.131409689784049988e-02 -1.275425404310226440e-01 5.896386504173278809e-02 -4.716402888298034668e-01 7.660703267902135849e-03 5.464894324541091919e-02 -1.010637730360031128e-01
4.091001674532890320e-02 -2.931753993034362793e-01 1.850932538509368896e-01 -1.852893531322479248e-01 -1.527440100908279419e-01 -3.936253488063812256e-02 -2.701571881771087646e-01 3.286692127585411072e-02 1.093220114707946777e-01 -1.851457953453063965e-01 -1.723822802305221558e-01 2.086727321147918701e-01 1.147496253252029419e-01 -4.366354942321777344e-01 -7.706495374441146851e-02 -1.211379170417785645e-01 1.282924413681030273e-01 -2.243575453758239746e-01 -7.453982532024383545e-02 -1.597775071859359741e-01 1.660011112689971924e-01 1.863075196743011475e-01 1.701965183019638062e-01 3.131230920553207397e-02 3.137977793812751770e-02 4.298243299126625061e-02 2.987421452999114990e-01 -1.021146476268768311e-01 -1.364563554525375366e-01 2.127536237239837646e-01 -1.950767636299133301e-01 7.984805107116699219e-02
-1.710273325443267822e-01 -3.853739500045776367e-01 2.939296662807464600e-01 -1.865894794464111328e-01 5.706457793712615967e-02 5.741654336452484131e-02 -1.343197822570800781e-01 7.476874440908432007e-02 2.573516406118869781e-02 -1.267593353986740112e-01 -2.253410071134567261e-01 1.748125553131103516e-01 -1.829200536012649536e-01 -3.251714408397674561e-01 -2.439723014831542969e-01 -3.928583487868309021e-02 3.405849337577819824e-01 1.803598739206790924e-02 4.539671167731285095e-02 -2.499599903821945190e-01 -8.968532085418701172e-02 2.279925644397735596e-01 -3.148766467347741127e-03 -1.425193846225738525e-01 4.891060292720794678e-02 -2.841079048812389374e-02 -8.648596704006195068e-02 1.198820322751998901e-01 -1.844954192638397217e-01 -2.217993140220642090e-02 -1.982608735561370850e-01 1.114080995321273804e-01
-2.094192206859588623e-01 -1.471181772649288177e-02 3.054669797420501709e-01 -9.204108268022537231e-02 -2.516982555389404297e-01 -5.535423755645751953e-02 -3.834668695926666260e-01 3.957215696573257446e-02 -1.357166469097137451e-01 -1.720688492059707642e-01 -3.374332562088966370e-02 4.187914729118347168e-02 -1.590491831302642822e-01 2.801067829132080078e-01 -1.100376695394515991e-01 -1.882926672697067261e-01 -4.582977294921875000e-02 -1.494589447975158691e-01 -3.518572449684143066e-01 -3.537844121456146240e-02 -1.985176652669906616e-01 1.544253900647163391e-02 1.321712285280227661e-01 -5.164326727390289307e-02 2.270337790250778198e-01 2.084811776876449585e-01 4.148305207490921021e-02 4.214648623019456863e-03 -2.704846262931823730e-01 -7.317721843719482422e-02 -2.137850075960159302e-01 8.144164830446243286e-02
-1.206214502453804016e-01 -8.722971379756927490e-02 1.788414865732192993e-01 -3.253783658146858215e-02 -2.079643607139587402e-01 8.451142162084579468e-02 -3.939432799816131592e-01 3.507030010223388672e-02 1.503634452819824219e-01 -8.074782788753509521e-02 -4.820051789283752441e-02 7.037384063005447388e-02 -1.206118166446685791e-01 -8.255153149366378784e-02 -9.959203749895095825e-02 -4.216949641704559326e-01 6.291475147008895874e-03 -3.058845698833465576e-01 4.796937108039855957e-02 3.498607128858566284e-02 1.832028925418853760e-01 3.726648390293121338e-01 1.799282729625701904e-01 -9.661796689033508301e-02 1.045304238796234131e-01 2.154195308685302734e-01 1.410568803548812866e-01 -3.106632269918918610e-02 -2.386803627014160156e-01 1.907296776771545410e-01 9.805715829133987427e-02 -6.026060320436954498e-03
6.213963404297828674e-02 3.164444118738174438e-02 1.157411709427833557e-01 2.731205821037292480e-01 -1.208451390266418457e-01 7.153929024934768677e-02 -4.285608977079391479e-02 -3.477815538644790649e-02 1.409040093421936035e-01 -1.375856995582580566e-01 2.283882051706314087e-01 1.566248834133148193e-01 -3.075738549232482910e-01 -2.936914861202239990e-01 7.892880588769912720e-02 1.033259788528084755e-03 -5.770182609558105469e-02 -3.091744184494018555e-01 -2.003465890884399414e-01 1.227392852306365967e-01 3.855710476636886597e-02 3.583780676126480103e-02 1.578731238842010498e-01 -2.218339741230010986e-01 1.598358601331710815e-01 1.968527287244796753e-01 -2.472473531961441040e-01 -1.312211155891418457e-01 -4.515324234962463379e-01 4.751539230346679688e-02 -3.637449815869331360e-02 -2.601951360702514648e-02
8.882377296686172485e-02 -2.364047765731811523e-01 9.773395955562591553e-02 1.204429641366004944e-01 -9.854830801486968994e-02 -5.087450519204139709e-02 -8.180422335863113403e-02 3.612795472145080566e-02 1.389834433794021606e-01 -2.850300967693328857e-01 -9.232873469591140747e-02 1.053742170333862305e-01 -2.543772757053375244e-01 -1.671634316444396973e-01 -1.871259659528732300e-01 -2.120759785175323486e-01 2.496758289635181427e-02 -2.570545077323913574e-01 2.200212478637695312e-01 -1.530979424715042114e-01 -2.197225112468004227e-03 3.118051886558532715e-01 2.942636311054229736e-01 1.135867834091186523e-01 1.165138259530067444e-01 2.426528781652450562e-01 -6.784477084875106812e-02 -9.997405856847763062e-02 -3.044773638248443604e-01 1.829220205545425415e-01 1.667411029338836670e-01 -1.508143842220306396e-01
-1.152987033128738403e-01 7.402542233467102051e-02 1.751185506582260132e-01 -2.633595168590545654e-01 -2.181565165519714355e-01 -2.253312170505523682e-01 -1.447826474905014038e-01 1.199110448360443115e-01 -5.713750422000885010e-02 -7.218182086944580078e-02 -1.091788560152053833e-01 1.974269300699234009e-01 -1.625339239835739136e-01 -2.705683708190917969e-01 -1.388080567121505737e-01 -5.682865157723426819e-02 4.645337164402008057e-02 -1.109063550829887390e-01 -1.245350837707519531e-01 3.137651681900024414e-01 -1.590819507837295532e-01 -3.770793974399566650e-01 1.416860967874526978e-01 -2.063027769327163696e-02 6.531183421611785889e-02 1.449070870876312256e-01 -2.547444701194763184e-01 -2.591129541397094727e-01 -1.313019245862960815e-01 -1.523134410381317139e-01 -2.255802154541015625e-01 -3.105601482093334198e-02
-2.900167554616928101e-02 1.672224402427673340e-01 2.056605964899063110e-01 3.786779195070266724e-02 2.416333705186843872e-01 6.691788323223590851e-03 -1.975894123315811157e-01 1.187404692173004150e-01 2.282511442899703979e-01 -3.218708559870719910e-02 -8.764205127954483032e-02 2.096458375453948975e-01 -2.904678583145141602e-01 -1.203680559992790222e-01 -3.978497684001922607e-01 2.562039531767368317e-02 2.320707738399505615e-01 -3.274448961019515991e-02 -2.631557546555995941e-02 1.819041371345520020e-01 -3.346545100212097168e-01 2.653849422931671143e-01 2.048096209764480591e-01 -1.762594729661941528e-01 4.056272283196449280e-02 -1.981451064348220825e-01 -6.816364079713821411e-02 -4.666204331442713737e-04 -1.771392971277236938e-01 -1.587929129600524902e-01 -3.253489360213279724e-02 -7.727757841348648071e-02
-1.810613088309764862e-02 -1.968890726566314697e-01 1.829291880130767822e-01 5.134115368127822876e-02 -4.372045397758483887e-02 -4.084149003028869629e-02 -5.460207164287567139e-02 2.463829964399337769e-01 4.592213034629821777e-02 -3.278066962957382202e-02 -1.931246966123580933e-01 2.591694593429565430e-01 1.249487027525901794e-01 9.975828230381011963e-02 -1.385653764009475708e-01 -3.014723956584930420e-01 2.192096114158630371e-01 6.129166856408119202e-02 -3.440099060535430908e-01 2.460860274732112885e-02 -2.181301414966583252e-01 4.929279163479804993e-02 2.262410223484039307e-01 -1.595751643180847168e-01 1.521398276090621948e-01 3.512552380561828613e-01 1.527539044618606567e-01 -1.511181592941284180e-01 -3.303410410881042480e-01 1.187247857451438904e-01 -2.842452749609947205e-02 -9.978852234780788422e-03
1.512275040149688721e-01 -3.098164796829223633e-01 3.481616675853729248e-01 -6.505241990089416504e-02 -3.283973410725593567e-02 -7.638927549123764038e-02 -1.712897717952728271e-01 1.726081520318984985e-01 1.199728995561599731e-01 7.694780826568603516e-02 -2.194900065660476685e-01 5.120124295353889465e-02 -7.205764949321746826e-02 -3.136148154735565186e-01 -1.889912039041519165e-02 -1.544825453311204910e-02 4.909655451774597168e-02 -2.652270197868347168e-01 -1.040719170123338699e-02 -3.832346573472023010e-02 5.925828590989112854e-02 1.130298972129821777e-01 -1.258372068405151367e-01 -2.474567294120788574e-01 -9.562507271766662598e-02 2.504461109638214111e-01 2.405970543622970581e-02 -1.718699932098388672e-01 -3.705605268478393555e-01 3.044348955154418945e-01 -1.003947332501411438e-01 -6.814359873533248901e-02
-6.895602680742740631e-03 2.322648763656616211e-01 1.447523571550846100e-02 1.823843717575073242e-01 -5.630905926227569580e-02 1.303557753562927246e-01 -2.815828919410705566e-01 8.465652167797088623e-02 1.900878250598907471e-01 -1.431028991937637329e-01 -3.186549246311187744e-01 2.349877357482910156e-01 -1.645779460668563843e-01 -2.218981683254241943e-01 -1.961919516324996948e-01 -1.430489718914031982e-01 2.504545450210571289e-02 -7.647775858640670776e-02 -5.128970835357904434e-03 2.902257442474365234e-01 -2.355318516492843628e-01 -1.946449279785156250e-01 1.568225324153900146e-01 -1.600104719400405884e-01 2.064064294099807739e-01 1.429772973060607910e-01 9.818423539400100708e-03 7.508406043052673340e-02 -2.269645482301712036e-01 2.867685258388519287e-01 -1.288756579160690308e-01 -6.190221756696701050e-02
-3.411186933517456055e-01 -1.016302183270454407e-01 1.092668846249580383e-01 -2.263632714748382568e-01 -1.166958063840866089e-01 -4.577329009771347046e-02 -2.522196471691131592e-01 2.879899144172668457e-01 2.418965473771095276e-02 -6.585767865180969238e-02 2.864222787320613861e-02 1.629739403724670410e-01 2.443222096189856529e-03 -2.662716209888458252e-01 -1.458235085010528564e-01 -1.211994886398315430e-02 1.879041343927383423e-01 -1.459628790616989136e-01 -1.220092773437500000e-01 9.430244565010070801e-02 4.719018191099166870e-02 4.510288834571838379e-01 1.800704747438430786e-01 1.077972501516342163e-01 1.774995326995849609e-01 1.820674091577529907e-01 8.942776173353195190e-02 -2.001329362392425537e-01 -1.859596371650695801e-01 1.202611848711967468e-01 -1.752877235412597656e-01 -2.599580772221088409e-02
6.132139638066291809e-02 1.202690824866294861e-01 3.825049698352813721e-01 -1.565084904432296753e-01 1.135389432311058044e-01 -2.558286674320697784e-02 -1.621171683073043823e-01 1.567317694425582886e-01 3.403880000114440918e-01 -5.671058595180511475e-02 -1.239860057830810547e-02 2.902707457542419434e-01 -2.727839946746826172e-01 -2.259946614503860474e-01 -2.733381688594818115e-01 1.559918466955423355e-02 3.327479958534240723e-02 1.825737357139587402e-01 -6.978382915258407593e-02 5.862007662653923035e-02 -2.056971192359924316e-01 2.095033675432205200e-01 -3.663245588541030884e-02 -2.563589215278625488e-01 9.619542211294174194e-02 1.386961340904235840e-01 -9.064684063196182251e-02 2.493335008621215820e-01 -1.329131722450256348e-01 -4.981572180986404419e-02 -1.629360020160675049e-01 -3.261635825037956238e-02
4.358494281768798828e-02 -2.355188280344009399e-01 1.762712746858596802e-01 -7.194994390010833740e-02 -2.354770153760910034e-01 1.435431241989135742e-01 -2.023603320121765137e-01 -8.519546687602996826e-02 -7.848037406802177429e-03 -1.035445183515548706e-01 -4.778072983026504517e-02 1.418921723961830139e-02 1.001187115907669067e-01 -1.115888133645057678e-01 -3.198953866958618164e-01 4.740018770098686218e-02 9.269838780164718628e-02 8.641173690557479858e-02 -1.646180897951126099e-01 8.304615318775177002e-02 8.937737345695495605e-02 8.090065419673919678e-02 5.210079997777938843e-02 1.023023501038551331e-01 2.796625196933746338e-01 4.271756112575531006e-01 -3.508048951625823975e-01 1.299353390932083130e-01 -3.479207754135131836e-01 -7.436209172010421753e-02 -3.924844041466712952e-02 1.878093332052230835e-01
-1.107512265443801880e-01 -7.737463712692260742e-02 2.918504476547241211e-01 7.154697179794311523e-02 -2.074897885322570801e-01 -2.300951629877090454e-02 -2.421559691429138184e-01 -2.024546861648559570e-01 2.443487383425235748e-02 9.820504486560821533e-02 -2.530135810375213623e-01 2.508062124252319336e-01 -1.045143455266952515e-01 -1.468649357557296753e-01 -2.274117916822433472e-01 7.725222408771514893e-02 1.061112508177757263e-01 -1.681583821773529053e-01 -4.569144919514656067e-02 1.571231037378311157e-01 2.783956006169319153e-02 1.677914559841156006e-01 2.967637777328491211e-01 -5.040460079908370972e-02 -1.258612722158432007e-01 -7.818602770566940308e-02 1.716344058513641357e-01 -4.356763884425163269e-02 -1.963631659746170044e-01 1.750176697969436646e-01 -4.172182083129882812e-02 -4.591443240642547607e-01
-2.084277123212814331e-01 1.898142546415328979e-01 1.126658543944358826e-01 -1.439403835684061050e-02 -2.409344315528869629e-01 3.396040201187133789e-02 -3.024599514901638031e-02 3.451681733131408691e-01 9.699254482984542847e-02 -2.564932405948638916e-01 -1.872596144676208496e-01 2.413011491298675537e-01 2.347671426832675934e-02 -3.034628927707672119e-01 1.225800905376672745e-02 1.040967404842376709e-01 1.878404021263122559e-01 -1.492577046155929565e-01 -3.639363050460815430e-01 2.074660360813140869e-01 -4.754854738712310791e-02 1.550464332103729248e-01 2.602931559085845947e-01 -4.642024263739585876e-02 1.817519217729568481e-01 2.059602439403533936e-01 1.439181119203567505e-01 4.236145690083503723e-02 -1.091846153140068054e-01 4.208444431424140930e-02 1.068039909005165100e-01 -6.270523369312286377e-02
-1.411451697349548340e-01 1.351685225963592529e-01 1.266722083091735840e-01 6.397712975740432739e-02 6.257916986942291260e-02 -1.678692363202571869e-02 -1.686802059412002563e-01 2.701278328895568848e-01 1.312971115112304688e-01 -1.130086928606033325e-01 -1.703617572784423828e-01 1.749257743358612061e-01 -3.024069406092166901e-02 -1.062433049082756042e-01 4.909406602382659912e-02 2.076858133077621460e-01 2.533586621284484863e-01 -2.138094305992126465e-01 -7.057332992553710938e-02 2.197818309068679810e-01 -2.249252349138259888e-01 2.574573755264282227e-01 3.677319586277008057e-01 -3.747018575668334961e-01 1.450635194778442383e-01 3.772120177745819092e-02 2.229148894548416138e-01 -1.923582553863525391e-01 -1.945488899946212769e-02 -1.999637298285961151e-02 -1.142656654119491577e-01 -9.991564601659774780e-02
1.305842772126197815e-02 -2.129319608211517334e-01 -1.213353052735328674e-01 -1.441188808530569077e-02 -2.811340987682342529e-01 9.226020425558090210e-02 -1.054731607437133789e-01 6.661719828844070435e-02 3.153084516525268555e-01 9.705090895295143127e-03 -1.585189104080200195e-01 -8.890827000141143799e-02 -3.173458874225616455e-01 -2.600692510604858398e-01 -2.277282178401947021e-01 1.347014755010604858e-01 1.545324027538299561e-01 6.301851943135261536e-03 -3.434902131557464600e-01 1.915136873722076416e-01 -3.086292445659637451e-01 1.863852888345718384e-01 1.994458734989166260e-01 -5.976412817835807800e-02 1.207373440265655518e-01 -7.299280911684036255e-02 -4.645648598670959473e-02 -7.461410760879516602e-02 -1.594400256872177124e-01 7.366958260536193848e-02 -1.903660446405410767e-01 -1.375137269496917725e-01
-1.509146839380264282e-01 2.766988426446914673e-02 2.828168869018554688e-01 -8.495820313692092896e-02 1.860470920801162720e-01 -8.887890726327896118e-03 -1.419030725955963135e-01 2.593559920787811279e-01 -1.444365829229354858e-01 -2.117916196584701538e-02 -1.319525837898254395e-01 1.824442744255065918e-01 -3.389226645231246948e-02 3.791755810379981995e-02 -4.282810688018798828e-01 2.225629687309265137e-01 4.748871624469757080e-01 -2.218879014253616333e-01 -1.632049530744552612e-01 5.524625070393085480e-03 4.457946866750717163e-03 8.734252303838729858e-02 9.904634207487106323e-02 -7.521933875977993011e-03 -2.104111611843109131e-01 1.698660254478454590e-01 -7.883302867412567139e-02 -1.764275431632995605e-01 -8.815746009349822998e-02 4.650351032614707947e-02 8.951582014560699463e-02 -1.107173487544059753e-01
2.704842984676361084e-01 -1.600497812032699585e-01 3.776300549507141113e-01 -2.161090373992919922e-01 9.152418375015258789e-02 -1.537661850452423096e-01 -2.832299470901489258e-01 1.134724915027618408e-01 1.693045198917388916e-01 3.563109785318374634e-03 5.618560314178466797e-02 1.492920797318220139e-02 2.022470533847808838e-01 -7.930118590593338013e-02 -1.641212105751037598e-01 2.958234585821628571e-02 -8.518902584910392761e-03 -3.741301894187927246e-01 -1.453486979007720947e-01 -7.866367697715759277e-02 3.309647738933563232e-02 1.073906198143959045e-01 9.031340479850769043e-02 -3.995821252465248108e-02 -2.337340451776981354e-02 6.020059064030647278e-02 -3.378400802612304688e-01 -1.918702274560928345e-01 -2.485845685005187988e-01 2.692405283451080322e-01 -2.432492747902870178e-02 6.804210715927183628e-04
-3.110860288143157959e-01 -3.440521657466888428e-03 2.024533897638320923e-01 -1.809048503637313843e-01 -2.089368402957916260e-01 3.280853852629661560e-02 -2.147816717624664307e-01 1.082130819559097290e-01 4.047099351882934570e-01 3.664949908852577209e-02 -3.327656686305999756e-01 9.173050522804260254e-02 2.643382176756858826e-02 1.440339982509613037e-01 -1.991149932146072388e-01 1.751580387353897095e-01 4.867575317621231079e-02 -1.488617211580276489e-01 3.291058540344238281e-02 -8.971658349037170410e-02 -1.388810873031616211e-01 1.316806226968765259e-01 6.399301439523696899e-02 -1.641038507223129272e-01 1.916452497243881226e-01 1.880434341728687286e-02 -1.469828486442565918e-01 -7.545443624258041382e-02 -3.312204182147979736e-01 -6.834485102444887161e-03 1.085554622113704681e-02 -2.744272053241729736e-01
-9.909904748201370239e-02 6.702902913093566895e-02 4.144940674304962158e-01 7.113403826951980591e-02 2.670626342296600342e-01 1.264441758394241333e-01 -1.774348616600036621e-01 2.370898723602294922e-01 -1.529323458671569824e-01 -4.831188544631004333e-02 -3.103475570678710938e-01 2.135930657386779785e-01 -5.609600245952606201e-02 1.143670603632926941e-01 -2.763107419013977051e-01 4.585807397961616516e-02 2.795895636081695557e-01 -3.025062084197998047e-01 -5.978092923760414124e-02 6.455347687005996704e-02 -4.356477409601211548e-02 -2.500370517373085022e-02 1.438372135162353516e-01 3.568950667977333069e-02 -2.236855030059814453e-01 8.356562256813049316e-02 -2.567716240882873535e-01 1.121766567230224609e-01 -1.002473235130310059e-01 -1.328017413616180420e-01 -2.886477299034595490e-02 -7.428748905658721924e-02
-2.313003176823258400e-03 1.523384600877761841e-01 2.749470174312591553e-01 5.663594231009483337e-03 -1.624356806278228760e-01 1.147058829665184021e-01 -4.634196758270263672e-01 8.325332403182983398e-02 1.933391839265823364e-01 -1.449078768491744995e-01 1.160053070634603500e-02 3.365666866302490234e-01 4.077696427702903748e-02 7.966572418808937073e-03 -1.887419074773788452e-01 -4.574075713753700256e-02 1.348127424716949463e-01 -2.530366778373718262e-01 -2.166554182767868042e-01 -3.823381289839744568e-02 -1.784800887107849121e-01 -1.429385989904403687e-01 7.129779458045959473e-02 2.559736073017120361e-01 5.278839543461799622e-02 2.815739214420318604e-01 -7.394684106111526489e-02 1.019436568021774292e-01 1.245727241039276123e-01 1.065928265452384949e-01 -1.651263684034347534e-01 1.520586460828781128e-01
4.560616984963417053e-02 -1.180302202701568604e-01 3.204983174800872803e-01 2.091963440179824829e-01 -1.583887934684753418e-01 1.016058102250099182e-01 -1.376190036535263062e-01 4.847051203250885010e-02 3.190732002258300781e-01 -1.309158205986022949e-01 -4.214574694633483887e-01 2.930021882057189941e-01 -1.085318922996520996e-01 -1.608652919530868530e-01 -1.677642203867435455e-02 -2.856643497943878174e-01 1.010374724864959717e-01 6.527393311262130737e-02 5.519129708409309387e-02 4.377738572657108307e-03 -6.477455049753189087e-02 1.983670890331268311e-02 1.158870533108711243e-01 5.988731049001216888e-03 -6.795506179332733154e-02 7.697167247533798218e-02 1.632455140352249146e-01 6.146635487675666809e-02 -1.410303562879562378e-01 -2.808939814567565918e-01 -2.898587286472320557e-01 -1.395478099584579468e-01
2.972493506968021393e-02 3.343943506479263306e-02 -4.719853401184082031e-02 -3.749152645468711853e-02 -1.324363350868225098e-01 2.853386662900447845e-02 -9.295874275267124176e-03 1.905734390020370483e-01 -1.677858456969261169e-02 -2.058166414499282837e-01 1.108803153038024902e-01 2.333986461162567139e-01 -3.032759726047515869e-01 -2.298466861248016357e-01 8.585509844124317169e-03 -7.250738143920898438e-02 1.771647334098815918e-01 -3.472378253936767578e-01 -3.537808954715728760e-01 2.156198024749755859e-01 -8.542261272668838501e-02 -1.088633667677640915e-02 -7.053058594465255737e-02 -1.891976296901702881e-01 1.930091381072998047e-01 1.964724510908126831e-01 -2.604786455631256104e-01 -1.386179327964782715e-01 -2.913495898246765137e-01 1.320128291845321655e-01 -1.166841089725494385e-01 1.715027540922164917e-01
-4.795350506901741028e-02 -1.068993732333183289e-01 5.339098349213600159e-02 3.686438873410224915e-02 -2.603252232074737549e-01 -4.916732013225555420e-02 -1.720419228076934814e-01 -5.143620073795318604e-03 2.985737323760986328e-01 -1.354490816593170166e-01 -5.991939827799797058e-02 2.197992503643035889e-01 -1.489129364490509033e-01 -1.117001753300428391e-02 -3.332537785172462463e-02 -6.826730817556381226e-02 1.860345155000686646e-01 -2.503314316272735596e-01 -1.748380064964294434e-01 -1.639735549688339233e-01 3.049931824207305908e-01 1.493259519338607788e-01 -4.729762300848960876e-02 -4.798483103513717651e-02 1.267676502466201782e-01 -4.278842359781265259e-02 -2.049280554056167603e-01 -2.555828988552093506e-01 -3.434382379055023193e-01 2.952968478202819824e-01 -1.503395438194274902e-01 2.592800259590148926e-01
2.501824200153350830e-01 -1.264124363660812378e-01 1.862825006246566772e-01 -3.009960055351257324e-02 -3.540674969553947449e-02 -3.514826595783233643e-01 -3.204273581504821777e-01 1.928485371172428131e-02 -8.870611339807510376e-02 2.600673586130142212e-02 -2.287071496248245239e-01 2.778084874153137207e-01 -8.790223300457000732e-02 -1.984479427337646484e-01 1.543584913015365601e-01 -1.067538559436798096e-01 -1.206977386027574539e-02 -1.936687529087066650e-02 -6.330217421054840088e-02 1.876716315746307373e-01 6.544054299592971802e-02 2.475543022155761719e-01 2.377096712589263916e-01 9.838809072971343994e-02 -5.206314101815223694e-02 1.284763216972351074e-01 -1.903927177190780640e-01 -8.902014791965484619e-02 -3.384765982627868652e-01 1.266939491033554077e-01 -2.655093371868133545e-01 4.021960869431495667e-02
1.658113151788711548e-01 -6.058642268180847168e-02 2.247766703367233276e-01 1.255965530872344971e-01 -1.525825858116149902e-01 2.542555332183837891e-02 -1.060363724827766418e-01 4.027664661407470703e-02 2.999248802661895752e-01 -1.263305842876434326e-01 -6.819356977939605713e-02 4.438886418938636780e-03 -1.594140827655792236e-01 -2.855453267693519592e-02 -2.956053316593170166e-01 -1.298861950635910034e-01 2.037429064512252808e-01 -3.361879885196685791e-01 1.015828270465135574e-02 -2.760953903198242188e-01 1.034658253192901611e-01 2.434863448143005371e-01 2.708322405815124512e-01 9.469051659107208252e-02 2.086807638406753540e-01 8.779506385326385498e-02 5.957976356148719788e-02 -3.919019922614097595e-02 -2.893092036247253418e-01 -1.565134227275848389e-01 2.687256634235382080e-01 -6.894739717245101929e-02
-5.555951222777366638e-02 2.790795639157295227e-03 9.797468781471252441e-02 2.276550084352493286e-01 2.273021489381790161e-01 4.688490927219390869e-02 -2.772063016891479492e-01 -1.253915578126907349e-02 3.979021012783050537e-01 -3.311108425259590149e-02 -3.444414585828781128e-02 1.272455900907516479e-01 -2.246024459600448608e-02 -1.993908546864986420e-02 -1.223880276083946228e-01 -5.874864757061004639e-02 2.285798341035842896e-01 -2.237228006124496460e-01 -4.042481184005737305e-01 3.768992796540260315e-02 -2.512568235397338867e-01 -1.539025753736495972e-01 2.063847333192825317e-01 4.705873504281044006e-02 1.832077354192733765e-01 1.794593781232833862e-01 -1.165071427822113037e-01 1.059891358017921448e-01 1.381491217762231827e-02 -4.053321853280067444e-02 -2.812256813049316406e-01 -1.954969018697738647e-01
-8.734282106161117554e-02 -2.275509387254714966e-02 7.568830996751785278e-02 2.168991714715957642e-01 1.417483836412429810e-01 4.308808222413063049e-02 -1.446110308170318604e-01 2.948909699916839600e-01 -1.339543703943490982e-02 7.652823626995086670e-02 -4.399742484092712402e-01 2.034225761890411377e-01 5.071768909692764282e-02 2.543467329815030098e-03 -1.978383362293243408e-01 -2.645049393177032471e-01 1.929153203964233398e-01 -1.011132895946502686e-01 -2.345888912677764893e-01 1.821557432413101196e-01 -1.766593381762504578e-02 -4.535093531012535095e-02 1.814193874597549438e-01 -1.467249840497970581e-01 1.736909747123718262e-01 1.683960407972335815e-01 -1.446395516395568848e-01 -2.602901756763458252e-01 -2.419573068618774414e-01 -2.164263427257537842e-01 9.428382851183414459e-03 -1.069986224174499512e-01
7.362791895866394043e-02 -1.082588732242584229e-01 1.481633037328720093e-01 3.011061251163482666e-01 6.870254129171371460e-02 -1.866485327482223511e-01 -1.116266697645187378e-01 -7.702327519655227661e-02 2.040406018495559692e-01 -2.044332623481750488e-01 -4.622752368450164795e-01 1.148502677679061890e-01 -4.139790683984756470e-02 -8.986753970384597778e-02 -2.253957241773605347e-01 -1.273647844791412354e-01 1.676313579082489014e-01 -3.289228081703186035e-01 -1.404659450054168701e-01 -7.191321998834609985e-02 -3.062587976455688477e-01 -1.366876065731048584e-02 -5.120888352394104004e-03 -1.259734183549880981e-01 -1.757140308618545532e-01 1.939014792442321777e-01 7.050760835409164429e-02 6.596368271857500076e-03 2.542155608534812927e-02 -2.607590556144714355e-01 -9.478246420621871948e-02 -5.457590892910957336e-02
6.235873699188232422e-02 -1.763919368386268616e-02 2.879638969898223877e-01 -1.116357520222663879e-01 -5.422597751021385193e-02 1.479791402816772461e-01 -1.805364936590194702e-01 3.812817856669425964e-02 9.882310777902603149e-02 4.863318800926208496e-02 1.640645116567611694e-01 1.949293352663516998e-02 1.284117698669433594e-01 -1.552879512310028076e-01 5.911533534526824951e-02 -1.665173321962356567e-01 2.829482555389404297e-01 -1.932119131088256836e-01 -1.778306066989898682e-01 -3.410291075706481934e-01 -1.733629703521728516e-01 9.491357207298278809e-02 1.912587434053421021e-01 -1.804224252700805664e-01 -2.527498453855514526e-02 3.795926645398139954e-02 -3.274805247783660889e-01 1.254209727048873901e-01 -3.064305484294891357e-01 2.629402875900268555e-01 -2.423666119575500488e-01 -9.965531527996063232e-02
1.007551997900009155e-01 -4.021287560462951660e-01 3.241265118122100830e-01 -1.706319674849510193e-02 -1.923567354679107666e-01 -1.019449904561042786e-01 1.153416037559509277e-01 6.681272387504577637e-02 2.596881091594696045e-01 -8.621726185083389282e-02 4.007655754685401917e-02 1.376354098320007324e-01 -2.205562889575958252e-01 -1.978589743375778198e-01 -1.210342869162559509e-01 -2.976172976195812225e-02 1.747791916131973267e-01 2.784712612628936768e-02 -2.216226756572723389e-01 -2.318154722452163696e-01 -7.445099949836730957e-02 5.553000792860984802e-02 -8.899395167827606201e-02 -2.804937362670898438e-01 8.714454621076583862e-02 2.697657048702239990e-01 -2.209238409996032715e-01 -4.859219491481781006e-02 -2.776957750320434570e-01 2.498058229684829712e-02 -1.419383436441421509e-01 -7.609315682202577591e-03
2.126613706350326538e-01 -2.714576721191406250e-01 2.734459340572357178e-01 2.060812897980213165e-02 -8.106021583080291748e-02 -2.300266772508621216e-01 5.012673884630203247e-02 4.177512973546981812e-02 2.858778238296508789e-01 -1.901872009038925171e-01 7.064232230186462402e-02 9.609987586736679077e-02 -8.915777504444122314e-02 -5.915932357311248779e-02 -2.784664332866668701e-01 1.680571027100086212e-02 2.221709787845611572e-01 -1.020723134279251099e-01 -2.238198928534984589e-02 -4.745890386402606964e-03 -2.531903386116027832e-01 2.172119915485382080e-01 1.391298882663249969e-02 3.271396085619926453e-02 -1.492270529270172119e-01 1.617580652236938477e-01 -3.110026121139526367e-01 1.393327265977859497e-01 -2.360792160034179688e-01 2.650198042392730713e-01 2.067033946514129639e-01 1.209614723920822144e-01
-2.919257432222366333e-02 -2.639675512909889221e-02 1.892877817153930664e-01 1.489452570676803589e-01 2.731027603149414062e-01 -1.133868284523487091e-02 -7.386147975921630859e-02 5.577432736754417419e-02 3.051557540893554688e-01 -1.298066377639770508e-01 -7.819006592035293579e-02 2.322001308202743530e-01 9.963538497686386108e-03 -1.856781542301177979e-01 -1.399119943380355835e-01 -1.960612535476684570e-01 1.050261482596397400e-01 -2.219632565975189209e-01 -4.170795381069183350e-01 -3.212490305304527283e-02 9.865711443126201630e-03 -2.757377028465270996e-01 -2.698246017098426819e-02 -1.553018987178802490e-01 1.397314965724945068e-01 3.423179984092712402e-01 -1.255694627761840820e-01 -1.522090882062911987e-01 -6.265103816986083984e-02 -4.248175024986267090e-02 -1.180816367268562317e-01 -2.509767115116119385e-01
-1.350070983171463013e-01 6.967973709106445312e-02 2.487795799970626831e-01 3.025886230170726776e-02 -2.863180041313171387e-01 2.783846557140350342e-01 -5.144634842872619629e-01 1.339232176542282104e-01 3.597339615225791931e-02 -2.944998443126678467e-02 2.383685111999511719e-02 2.505182921886444092e-01 -1.129444465041160583e-01 -1.096395105123519897e-01 -1.752181649208068848e-01 -7.643452286720275879e-02 1.226846501231193542e-01 1.838110201060771942e-02 -2.059673815965652466e-01 1.154046729207038879e-01 -2.823311686515808105e-01 -2.837523519992828369e-01 2.178734987974166870e-01 1.559316366910934448e-01 1.042054444551467896e-01 -4.739530384540557861e-03 -5.865439772605895996e-02 3.948755934834480286e-02 -7.472892850637435913e-02 8.195069432258605957e-02 -1.159913912415504456e-01 -2.102002128958702087e-02
5.027059838175773621e-02 4.655305296182632446e-03 2.316765040159225464e-01 1.459291875362396240e-01 -1.856004893779754639e-01 -1.133683174848556519e-01 1.907657273113727570e-02 -1.588077247142791748e-01 1.065733935683965683e-02 -2.634104155004024506e-02 1.208758875727653503e-01 2.305740565061569214e-01 -3.435078859329223633e-01 -1.187328472733497620e-01 7.111095357686281204e-03 -1.822998225688934326e-01 -2.210109680891036987e-02 -2.836610972881317139e-01 -2.356200516223907471e-01 -1.269013248383998871e-02 2.020410150289535522e-01 9.379728138446807861e-02 1.248583644628524780e-01 -2.297255396842956543e-01 1.317760050296783447e-01 1.237768381834030151e-01 -3.234259486198425293e-01 -1.283619203604757786e-03 -2.952553331851959229e-01 8.687378466129302979e-02 -3.455604612827301025e-01 -9.796945750713348389e-02
-3.553670048713684082e-01 -2.794965356588363647e-02 1.034475043416023254e-01 1.061623841524124146e-01 -1.757276207208633423e-01 -2.360029757255688310e-04 -7.583294063806533813e-02 3.887481987476348877e-02 1.130877733230590820e-01 -2.252768576145172119e-01 -1.015047580003738403e-01 1.738783568143844604e-01 -1.566533297300338745e-01 -1.102586686611175537e-01 -1.724521964788436890e-01 -1.382632553577423096e-01 -1.876495629549026489e-01 -1.282133013010025024e-01 4.539267346262931824e-02 3.363606333732604980e-02 6.992790848016738892e-02 2.297094762325286865e-01 3.741604983806610107e-01 -2.716895043849945068e-01 1.124028339982032776e-01 1.245191916823387146e-01 -1.067061498761177063e-01 -1.218852624297142029e-01 -3.962657451629638672e-01 5.689497571438550949e-03 1.168423816561698914e-01 -2.679303586483001709e-01
-3.411570191383361816e-01 -1.125511825084686279e-01 4.240625798702239990e-01 -1.302297711372375488e-01 2.830245718359947205e-02 -1.190075371414422989e-02 -1.428304463624954224e-01 1.073814556002616882e-02 1.663716696202754974e-02 1.935766488313674927e-01 2.271596714854240417e-02 2.265643179416656494e-01 -2.858034372329711914e-01 -1.563182324171066284e-01 -3.452660441398620605e-01 1.242227107286453247e-01 2.319578379392623901e-01 -1.416465938091278076e-01 -1.654358208179473877e-01 -1.378293484449386597e-01 2.169453203678131104e-01 1.461670249700546265e-01 2.063535153865814209e-01 9.649474918842315674e-02 5.331496242433786392e-03 8.858109265565872192e-02 -1.509196460247039795e-01 -2.822734043002128601e-02 -4.312355816364288330e-02 -4.836890730075538158e-04 -9.263892471790313721e-02 1.997350752353668213e-01
-1.703211218118667603e-01 -5.843272805213928223e-02 -9.812998771667480469e-02 1.041382029652595520e-01 -9.614305943250656128e-02 1.013080850243568420e-01 -2.672992348670959473e-01 -2.609988451004028320e-01 1.959595642983913422e-02 -2.245905548334121704e-01 -2.385136038064956665e-01 8.647939562797546387e-02 1.460627168416976929e-01 -1.096583381295204163e-01 -1.816121190786361694e-01 -7.476060092449188232e-02 3.260768055915832520e-01 -2.651536464691162109e-01 7.003618404269218445e-03 8.465150743722915649e-02 -1.424926817417144775e-01 -1.628857851028442383e-02 4.766268134117126465e-01 -2.702521719038486481e-02 -6.464882194995880127e-02 2.794589698314666748e-01 -1.546234474517405033e-03 1.253416836261749268e-01 -1.184772327542304993e-01 -1.205820515751838684e-01 2.033505588769912720e-01 2.576554380357265472e-02
3.243435919284820557e-01 -1.504663228988647461e-01 2.844091057777404785e-01 -5.719523131847381592e-02 4.771655797958374023e-02 -3.317984342575073242e-01 -2.858173847198486328e-01 -8.797823637723922729e-02 -7.470863312482833862e-02 3.569768741726875305e-02 -1.033279225230216980e-01 2.956747114658355713e-01 2.517180517315864563e-02 -2.303293943405151367e-01 1.349337249994277954e-01 -1.671165227890014648e-01 1.654080748558044434e-01 -1.450103521347045898e-01 -8.566447347402572632e-02 1.781463772058486938e-01 2.882980369031429291e-02 1.537521779537200928e-01 1.790285408496856689e-01 1.816480755805969238e-01 -7.956067472696304321e-02 2.131737619638442993e-01 -8.339228481054306030e-02 -1.523342542350292206e-02 -3.264052271842956543e-01 2.025149017572402954e-02 -1.892533898353576660e-01 5.214544013142585754e-02
1.736918538808822632e-01 1.103781759738922119e-01 2.394841462373733521e-01 -1.420108079910278320e-01 2.023755311965942383e-01 1.563631892204284668e-01 -9.901574254035949707e-02 1.022419426590204239e-02 2.047993689775466919e-01 -4.546943120658397675e-03 9.787940979003906250e-02 2.298122495412826538e-01 -1.583836972713470459e-01 -3.511950671672821045e-01 -3.047624230384826660e-01 -7.015375047922134399e-02 2.351414412260055542e-01 7.376248948276042938e-03 -2.448651194572448730e-01 1.740364134311676025e-01 -2.838796973228454590e-01 1.347249299287796021e-01 1.951501816511154175e-01 -7.342357654124498367e-03 9.520247578620910645e-02 2.226261049509048462e-01 -6.215788424015045166e-02 2.034758776426315308e-01 -5.175265669822692871e-02 -7.727482914924621582e-02 8.416265994310379028e-02 -2.283349186182022095e-01
-1.721454560756683350e-01 -1.524067223072052002e-01 4.012355804443359375e-01 -1.229275390505790710e-01 1.546711288392543793e-02 -2.244323939085006714e-01 -1.669780313968658447e-01 -8.919516205787658691e-02 1.102789193391799927e-01 1.001213211566209793e-02 2.570806741714477539e-01 6.515931338071823120e-02 1.307843625545501709e-02 -6.143485009670257568e-02 -3.746060887351632118e-03 -2.254191190004348755e-01 1.933892071247100830e-01 -3.176585733890533447e-01 -3.320932686328887939e-01 -2.356818318367004395e-01 -1.757477521896362305e-01 3.395238518714904785e-02 1.363261193037033081e-01 -7.706391159445047379e-03 -7.113292068243026733e-02 -2.455782704055309296e-02 -2.038956582546234131e-01 1.392367780208587646e-01 -1.851763427257537842e-01 2.719155848026275635e-01 -1.256304085254669189e-01 -4.198068380355834961e-02
-7.344652898609638214e-03 3.174898773431777954e-02 3.192131221294403076e-01 6.141193211078643799e-02 -7.809774577617645264e-02 1.140529066324234009e-01 -4.666277766227722168e-02 1.726289093494415283e-01 1.928587406873703003e-01 -3.282835781574249268e-01 -1.595851033926010132e-01 3.982865810394287109e-02 -1.841578632593154907e-01 -2.190243452787399292e-01 2.641134560108184814e-01 -1.835983842611312866e-01 2.967052757740020752e-01 -6.587971746921539307e-02 -2.533305808901786804e-02 6.542152911424636841e-02 -6.321836262941360474e-02 6.272649765014648438e-02 4.088580906391143799e-01 -9.203505516052246094e-02 -1.448553353548049927e-01 -2.787647768855094910e-02 1.478522717952728271e-01 2.034927904605865479e-02 -2.593557834625244141e-01 -1.627215892076492310e-01 -2.325687110424041748e-01 -1.099399030208587646e-01
4.405651707202196121e-04 1.966759189963340759e-02 -9.052450954914093018e-02 -1.478515267372131348e-01 1.229048818349838257e-01 7.221806794404983521e-03 -3.429895043373107910e-01 -3.388086706399917603e-02 1.291318982839584351e-01 -1.121462881565093994e-01 -2.745046615600585938e-01 2.763819992542266846e-01 -1.560225784778594971e-01 -1.019562557339668274e-01 3.821079060435295105e-02 -1.069444864988327026e-01 1.069405395537614822e-02 1.186674181371927261e-02 -3.898319303989410400e-01 5.712194740772247314e-02 3.502424806356430054e-02 -3.566853329539299011e-02 3.428649604320526123e-01 -7.601883262395858765e-02 3.432426154613494873e-01 2.355456054210662842e-01 -2.200168818235397339e-01 6.609547883272171021e-02 -2.986397743225097656e-01 -4.154771566390991211e-02 -7.553752511739730835e-02 -5.451310425996780396e-02
-1.033906862139701843e-01 7.848998159170150757e-02 1.837566941976547241e-01 1.253672689199447632e-01 -1.784904450178146362e-01 -1.888021826744079590e-01 -1.274582296609878540e-01 -6.543604284524917603e-02 1.142637133598327637e-01 -1.232903301715850830e-01 1.015196964144706726e-01 3.214540183544158936e-01 -3.438526988029479980e-01 -1.479506939649581909e-01 1.000331416726112366e-01 -1.268447637557983398e-01 8.227752894163131714e-02 -1.401610076427459717e-01 -2.218282371759414673e-01 5.090892687439918518e-02 2.866554260253906250e-01 -1.248169243335723877e-01 1.619185060262680054e-01 -8.091036975383758545e-02 2.261503636837005615e-01 -9.881478734314441681e-03 -2.163461744785308838e-01 -9.054661542177200317e-02 -4.448366463184356689e-01 8.231693506240844727e-02 9.825358539819717407e-02 -9.073884785175323486e-02
-3.418649360537528992e-02 6.896174699068069458e-02 2.104630917310714722e-01 -2.086815237998962402e-02 -1.724146902561187744e-01 1.158143114298582077e-02 -3.649732172489166260e-01 -1.828171014785766602e-01 -1.672617793083190918e-01 -2.914763754233717918e-04 -2.145040929317474365e-01 6.923945993185043335e-02 1.755718290805816650e-01 -1.253723204135894775e-01 -2.147988229990005493e-01 -5.265806615352630615e-02 4.708150401711463928e-02 -2.379765510559082031e-01 -3.995804190635681152e-01 2.013248801231384277e-01 -3.919751569628715515e-02 -7.643806934356689453e-02 8.995164930820465088e-02 -1.416153647005558014e-02 6.899765878915786743e-02 8.527192473411560059e-02 -1.997160166501998901e-01 -3.146747648715972900e-01 -1.566008627414703369e-01 -1.499695777893066406e-01 -7.549261301755905151e-02 -3.166220784187316895e-01
1.945651769638061523e-01 -1.184929311275482178e-01 1.839712560176849365e-01 1.132709905505180359e-01 4.760308191180229187e-02 5.285985022783279419e-02 -1.536794304847717285e-01 1.193165183067321777e-01 1.722437143325805664e-02 2.017591893672943115e-02 -1.231539100408554077e-01 2.116145044565200806e-01 2.362780459225177765e-02 -1.180838197469711304e-01 -1.308356672525405884e-01 -1.155686527490615845e-01 3.470797240734100342e-01 1.033668667078018188e-01 -4.254301786422729492e-01 -5.053683742880821228e-02 -4.348502755165100098e-01 -9.838743135333061218e-03 7.127097994089126587e-02 9.853386133909225464e-02 1.715719997882843018e-01 2.390759438276290894e-01 2.864111028611660004e-02 -2.577137351036071777e-01 -2.222292125225067139e-01 -2.223478630185127258e-02 -4.740414151456207037e-04 -1.746466904878616333e-01
1.192009001970291138e-01 1.341908276081085205e-01 -3.205803036689758301e-02 8.964854478836059570e-02 -1.273767948150634766e-01 -3.779929280281066895e-01 -1.911114752292633057e-01 2.431344985961914062e-02 1.122941821813583374e-01 -3.071280419826507568e-01 -2.228522598743438721e-01 3.566605746746063232e-01 -3.304509818553924561e-01 -5.502530187368392944e-02 -1.297201514244079590e-01 -1.169502437114715576e-01 3.022622466087341309e-01 -3.167177364230155945e-02 -1.885279268026351929e-01 -1.660629361867904663e-01 -1.756982654333114624e-01 4.368491098284721375e-02 1.731368899345397949e-01 -1.749738235957920551e-03 -5.179055035114288330e-02 -1.688828170299530029e-01 -1.652084589004516602e-01 -3.882300853729248047e-02 -1.514146924018859863e-01 -4.857749491930007935e-02 1.247033849358558655e-01 -1.299180835485458374e-01
1.609348654747009277e-01 8.786369860172271729e-02 8.875337988138198853e-02 -1.282249093055725098e-01 -1.865420341491699219e-01 1.455630958080291748e-01 -4.411631524562835693e-01 -2.698149383068084717e-01 1.588361859321594238e-01 -8.039132505655288696e-02 -2.568220198154449463e-01 1.669908314943313599e-01 -1.042457371950149536e-01 -1.427140086889266968e-01 -2.425906658172607422e-01 2.984499633312225342e-01 4.958303272724151611e-02 -1.028698533773422241e-01 -7.449351251125335693e-02 2.070481330156326294e-01 2.843411453068256378e-02 2.895382940769195557e-01 1.609998010098934174e-02 -4.061569646000862122e-02 -6.019318848848342896e-02 -8.784567005932331085e-03 -3.270090222358703613e-01 -4.242359101772308350e-02 -1.172995567321777344e-01 -8.284397423267364502e-02 -1.009349301457405090e-01 -1.506763845682144165e-01
2.371978610754013062e-01 -2.739353477954864502e-01 4.571241140365600586e-02 9.639983624219894409e-02 -1.878875494003295898e-01 -4.547961056232452393e-02 -6.421383470296859741e-02 -7.453658431768417358e-02 2.902714014053344727e-01 -1.087670773267745972e-01 -5.437550693750381470e-02 4.004892334342002869e-02 -1.146655231714248657e-01 -1.450618058443069458e-01 -2.311550080776214600e-01 -1.162760555744171143e-01 9.618341177701950073e-02 -2.625849545001983643e-01 6.466443836688995361e-02 -1.796051859855651855e-01 -2.992785349488258362e-02 1.233281120657920837e-01 4.132371544837951660e-01 4.373929649591445923e-02 5.214987788349390030e-03 3.399513065814971924e-01 -1.533489972352981567e-01 -7.867715507745742798e-02 -2.944514751434326172e-01 6.017520558089017868e-03 2.446694672107696533e-01 -1.146576404571533203e-01
2.139146178960800171e-01 -1.535689979791641235e-01 3.759834170341491699e-02 1.609794944524765015e-01 -1.107898727059364319e-01 -2.598309218883514404e-01 -9.711205027997493744e-03 3.942648880183696747e-03 2.714471518993377686e-01 -3.216257691383361816e-01 -1.271663755178451538e-01 8.784895390272140503e-02 2.269446616992354393e-03 -9.814771264791488647e-02 -1.725683659315109253e-01 1.147940848022699356e-02 1.198590248823165894e-01 -2.958981096744537354e-01 -1.922148652374744415e-02 -1.677384078502655029e-01 -3.329079225659370422e-02 1.675973683595657349e-01 2.423234283924102783e-01 7.477491348981857300e-02 3.489600867033004761e-02 2.623643279075622559e-01 -4.628814011812210083e-02 1.109671872109174728e-02 -3.263597488403320312e-01 -1.550882756710052490e-01 3.722637593746185303e-01 -1.321702748537063599e-01
-1.582297533750534058e-01 -2.997881472110748291e-01 2.046272307634353638e-01 -3.033834397792816162e-01 -1.989358337596058846e-03 3.046899847686290741e-02 -2.905673384666442871e-01 3.823780640959739685e-02 -7.997908443212509155e-02 1.103731337934732437e-03 -1.181518584489822388e-01 4.011306464672088623e-01 -2.386491298675537109e-01 -2.764349281787872314e-01 -1.467915177345275879e-01 -5.941044073551893234e-03 2.604087889194488525e-01 -1.204087212681770325e-01 6.014819815754890442e-02 -2.517024874687194824e-01 -1.629755087196826935e-02 2.582454681396484375e-01 -5.397506523877382278e-03 6.009303778409957886e-02 6.242494098842144012e-03 8.382726460695266724e-02 -1.701730936765670776e-01 1.306378990411758423e-01 -1.073385030031204224e-01 -1.092521771788597107e-01 -1.283323764801025391e-01 1.234463378787040710e-01
1.250684261322021484e-01 -1.949635744094848633e-01 -5.651950836181640625e-02 -1.360678970813751221e-01 -1.657169312238693237e-01 -9.615918621420860291e-03 -2.192083597183227539e-01 -8.115604519844055176e-02 2.267573773860931396e-01 -1.474195867776870728e-01 -2.711202502250671387e-01 1.956005841493606567e-01 7.223299890756607056e-02 7.143454160541296005e-03 -1.288555711507797241e-01 6.925451755523681641e-02 -2.554617226123809814e-01 1.154322773218154907e-01 -1.739828586578369141e-01 2.631734590977430344e-03 -2.258139997720718384e-01 1.450895220041275024e-01 3.750216960906982422e-01 -2.917041815817356110e-02 1.867643594741821289e-01 3.102915585041046143e-01 -1.997034847736358643e-01 1.401695758104324341e-01 -2.781607508659362793e-01 -2.527462691068649292e-02 -4.242763295769691467e-02 1.948301792144775391e-01
-2.204795330762863159e-01 -3.071053624153137207e-01 7.835020124912261963e-02 -6.420988589525222778e-02 -2.834921777248382568e-01 2.000944688916206360e-02 -6.104180589318275452e-02 2.076630592346191406e-01 1.618161499500274658e-01 -2.511626183986663818e-01 -1.035028696060180664e-01 1.673199385404586792e-01 -2.811378240585327148e-02 -2.379515320062637329e-01 4.913522303104400635e-02 -1.314982026815414429e-01 -4.373468458652496338e-02 -3.507562875747680664e-01 6.721320748329162598e-02 -3.571127727627754211e-02 -2.927710115909576416e-01 2.697374224662780762e-01 2.186350226402282715e-01 1.720214448869228363e-02 -3.999755159020423889e-02 2.387444972991943359e-01 5.224999785423278809e-02 -2.821494340896606445e-01 -8.020009845495223999e-02 -8.210700005292892456e-03 -2.573502948507666588e-03 -1.713267415761947632e-01
-3.431275114417076111e-02 -1.800223141908645630e-01 1.460801530629396439e-02 4.965519532561302185e-02 3.885261341929435730e-02 -7.593429088592529297e-02 -1.110864803194999695e-01 2.407760359346866608e-03 7.607397437095642090e-02 2.011144757270812988e-01 -5.219115875661373138e-03 1.594166308641433716e-01 -2.582631409168243408e-01 -3.679871261119842529e-01 -2.977205440402030945e-03 -3.288151696324348450e-02 4.805524274706840515e-02 6.461144890636205673e-03 -2.851091325283050537e-01 -2.212681919336318970e-01 -2.733977138996124268e-01 -1.088513806462287903e-02 2.655971348285675049e-01 -1.036673933267593384e-01 -2.558595836162567139e-01 1.017534732818603516e-01 9.139797091484069824e-02 8.205776661634445190e-02 -4.532286822795867920e-01 4.351155832409858704e-02 -1.063766032457351685e-01 -2.663691043853759766e-01
2.632719278335571289e-01 -1.549504846334457397e-01 2.773159742355346680e-01 -9.674791246652603149e-02 -1.612313091754913330e-02 -3.030693531036376953e-01 -2.849161028861999512e-01 4.252501297742128372e-03 -1.366426050662994385e-01 7.428834587335586548e-02 -2.546064555644989014e-01 2.748319506645202637e-01 -3.179388120770454407e-02 -1.186776310205459595e-01 -2.591744437813758850e-02 -1.349844932556152344e-01 7.104254513978958130e-02 -2.386987581849098206e-02 -1.831270940601825714e-02 1.071887910366058350e-01 1.807507574558258057e-01 1.565733104944229126e-01 2.495875805616378784e-01 7.408261299133300781e-02 -9.098721295595169067e-02 1.942966431379318237e-01 -1.255933046340942383e-01 -2.874069381505250931e-03 -3.685714304447174072e-01 -2.138249948620796204e-02 -2.981795370578765869e-01 1.383409649133682251e-01
2.807985842227935791e-01 -2.026019990444183350e-01 3.277336359024047852e-01 -2.744532525539398193e-01 -6.396445631980895996e-02 -4.317487403750419617e-02 -2.371377050876617432e-01 1.759671568870544434e-01 -1.288923770189285278e-01 -4.555656015872955322e-02 -4.384094104170799255e-02 1.401473134756088257e-01 1.606572270393371582e-01 -8.334586024284362793e-02 -4.892429336905479431e-02 1.129754111170768738e-01 1.106100603938102722e-01 -2.581462562084197998e-01 -2.081058919429779053e-01 -3.446861729025840759e-02 -9.850094094872474670e-03 1.590762287378311157e-01 2.264607399702072144e-01 -2.032493501901626587e-01 5.752497911453247070e-02 -2.666906267404556274e-02 -3.074199557304382324e-01 -3.196567595005035400e-01 -1.692381352186203003e-01 1.531045287847518921e-01 1.046756729483604431e-01 1.045735329389572144e-01
-4.936694353818893433e-02 1.405975520610809326e-01 -1.169262006878852844e-01 1.603470891714096069e-01 1.371357440948486328e-01 8.182394504547119141e-02 -3.376795947551727295e-01 1.163382157683372498e-01 8.048658072948455811e-02 -1.228440254926681519e-01 -3.829754889011383057e-01 2.294138073921203613e-01 -1.327701658010482788e-01 6.069696694612503052e-02 -1.546965688467025757e-01 -2.655938081443309784e-02 3.833686709403991699e-01 -2.229898273944854736e-01 -6.471654772758483887e-02 5.600116774439811707e-02 -6.279430538415908813e-02 -1.545422971248626709e-01 3.449892997741699219e-01 -2.361240684986114502e-01 2.108508199453353882e-01 6.375018507242202759e-02 -2.869030460715293884e-03 -1.023335307836532593e-01 -1.692371666431427002e-01 6.881455774419009686e-04 1.050494015216827393e-01 -1.150303706526756287e-01
-2.480444014072418213e-01 -1.531331241130828857e-01 1.757343262434005737e-01 -2.117162346839904785e-01 -1.473081409931182861e-01 -2.868348499760031700e-03 -1.170677542686462402e-01 -4.125980287790298462e-02 6.882340181618928909e-03 -1.958384551107883453e-02 -1.431615743786096573e-02 1.124430224299430847e-01 -1.666803061962127686e-01 -2.066883891820907593e-01 -4.008215963840484619e-01 -1.511601805686950684e-01 2.054084390401840210e-01 4.445042833685874939e-02 -2.679225802421569824e-01 -1.161310821771621704e-01 6.005406379699707031e-02 3.419674932956695557e-01 9.369923919439315796e-02 9.889435023069381714e-02 1.111689060926437378e-01 6.791672855615615845e-02 -2.838072478771209717e-01 -5.699168890714645386e-02 -2.978429794311523438e-01 1.431427299976348877e-01 -1.720751374959945679e-01 1.636845022439956665e-01
-7.874184846878051758e-02 1.563739329576492310e-01 5.771210044622421265e-02 -1.569671183824539185e-01 -5.145756527781486511e-02 1.170077174901962280e-01 -3.471224308013916016e-01 2.024734318256378174e-01 4.682767763733863831e-02 1.514505594968795776e-01 -2.734849750995635986e-01 2.075332403182983398e-01 -1.170114427804946899e-01 1.162646338343620300e-01 -1.427462399005889893e-01 8.937229216098785400e-02 8.066652715206146240e-02 -2.423204630613327026e-01 -3.960813581943511963e-01 1.888541728258132935e-01 7.720159739255905151e-02 2.389441579580307007e-01 -1.337460428476333618e-02 -1.163020804524421692e-01 -1.232692077755928040e-01 2.815961465239524841e-02 -1.861076951026916504e-01 2.555860579013824463e-02 -1.695849895477294922e-01 -2.255141437053680420e-01 -1.409916728734970093e-01 -2.822729945182800293e-01
5.931495502591133118e-02 1.929845809936523438e-01 1.590801477432250977e-01 5.953329056501388550e-02 9.791200608015060425e-02 9.128227084875106812e-02 -2.981896996498107910e-01 2.132842391729354858e-01 2.303334325551986694e-01 -1.618304252624511719e-01 -1.150590553879737854e-01 2.665757536888122559e-01 1.192183271050453186e-01 -2.453625202178955078e-02 -5.931923538446426392e-02 -7.330361753702163696e-02 3.106017224490642548e-02 -4.498478472232818604e-01 -3.772335350513458252e-01 -2.204380333423614502e-01 -7.647538185119628906e-02 1.666950732469558716e-01 6.826898083090782166e-03 2.545902132987976074e-01 6.434261798858642578e-03 1.828307956457138062e-01 -1.896636337041854858e-01 5.434642359614372253e-02 -3.881828859448432922e-02 1.407292932271957397e-01 -4.492845758795738220e-02 -4.859864339232444763e-02
-7.275940850377082825e-03 -5.117231979966163635e-02 1.387929469347000122e-01 1.112072020769119263e-01 -1.266095936298370361e-01 1.691382378339767456e-02 -7.633956521749496460e-02 1.627985984086990356e-01 1.085924878716468811e-01 -2.280808836221694946e-01 -3.149966001510620117e-01 1.589389145374298096e-01 1.481170393526554108e-02 2.115498185157775879e-01 -3.416876867413520813e-02 -3.175633549690246582e-01 1.453602164983749390e-01 6.225144118070602417e-02 -2.571518421173095703e-01 -4.683845490217208862e-02 -3.301815688610076904e-01 1.775729209184646606e-01 8.128085732460021973e-02 -2.254348248243331909e-01 1.081387475132942200e-01 2.199309021234512329e-01 -1.533370185643434525e-02 -2.651991844177246094e-01 -3.393283188343048096e-01 8.676082640886306763e-02 -1.455850601196289062e-01 -1.263557523488998413e-01
8.529993146657943726e-02 -1.031707897782325745e-01 4.916008189320564270e-02 -1.358500123023986816e-02 1.483490914106369019e-01 -1.109889820218086243e-01 5.640075355768203735e-02 -1.831231415271759033e-01 4.185281991958618164e-01 -2.950051724910736084e-01 1.147264689207077026e-01 2.643596529960632324e-01 -2.530707605183124542e-02 -4.922989755868911743e-02 -2.323626279830932617e-01 -2.363978177309036255e-01 2.303797006607055664e-01 -1.007399335503578186e-01 -1.819669306278228760e-01 5.082399025559425354e-02 -2.702258229255676270e-01 2.415021806955337524e-01 1.755185574293136597e-01 -2.123068720102310181e-01 -1.095356568694114685e-01 2.512724697589874268e-01 4.338454455137252808e-02 1.155803725123405457e-01 -1.667702198028564453e-01 -1.128515303134918213e-01 -1.145896092057228088e-01 7.397233508527278900e-03
-6.093174684792757034e-03 6.915997713804244995e-02 -2.953708730638027191e-02 -1.573426090180873871e-02 -2.041281312704086304e-01 -8.788553625345230103e-02 -1.987845152616500854e-01 -3.188660368323326111e-02 -1.157058179378509521e-01 -7.952450960874557495e-02 -2.297825813293457031e-01 2.662310302257537842e-01 1.209198012948036194e-01 -7.365147024393081665e-02 -4.499386847019195557e-01 -1.045138668268918991e-02 1.776560097932815552e-01 -3.109336495399475098e-01 -1.664498001337051392e-01 2.181874811649322510e-01 -1.425268501043319702e-01 3.171656429767608643e-01 1.392148733139038086e-01 -2.266231477260589600e-01 -1.057853326201438904e-01 1.803205758333206177e-01 -1.098562479019165039e-01 1.390236914157867432e-01 -7.411441300064325333e-03 8.623712509870529175e-02 -8.803973346948623657e-02 -2.293471843004226685e-01
-2.432516515254974365e-01 -8.256655931472778320e-02 1.342624425888061523e-01 -1.407317817211151123e-01 -9.356386959552764893e-02 2.471331274136900902e-03 -1.713580265641212463e-02 2.417935132980346680e-01 2.989020645618438721e-01 -3.240699172019958496e-01 -2.169947922229766846e-01 2.476343214511871338e-01 -8.031635731458663940e-02 -2.835497260093688965e-01 1.291223764419555664e-01 -1.346255093812942505e-01 2.707748413085937500e-01 1.359374225139617920e-01 -8.368767052888870239e-02 -2.265471220016479492e-01 3.578355535864830017e-02 1.444762051105499268e-01 2.651105523109436035e-01 -1.914607137441635132e-01 -6.037391349673271179e-02 6.061279028654098511e-02 1.709714084863662720e-01 1.228519380092620850e-01 -2.132010012865066528e-01 -8.288460224866867065e-02 -1.122301816940307617e-01 -9.196627885103225708e-02
1.514006704092025757e-01 -6.555277854204177856e-02 2.082858085632324219e-01 -2.899393253028392792e-02 2.271309196949005127e-01 3.621879220008850098e-02 -2.852511405944824219e-01 -8.424642682075500488e-02 2.927082777023315430e-01 -9.495385736227035522e-02 1.754355989396572113e-02 2.617209553718566895e-01 -3.263909816741943359e-01 -1.774189062416553497e-02 -1.209691017866134644e-01 5.281925201416015625e-02 1.090352535247802734e-01 -1.280504167079925537e-01 -1.575472801923751831e-01 3.318713009357452393e-01 -2.972661554813385010e-01 3.012067079544067383e-01 2.607819437980651855e-02 5.641722679138183594e-02 3.015784174203872681e-02 -1.395040005445480347e-02 1.101870741695165634e-02 3.182727694511413574e-01 -1.872484534978866577e-01 1.066098585724830627e-01 -1.616516895592212677e-02 6.331729143857955933e-02
-7.315736147575080395e-04 -4.769787937402725220e-02 3.477061539888381958e-02 -6.043364852666854858e-02 1.301594376564025879e-01 1.631411761045455933e-01 -3.032139241695404053e-01 3.069538176059722900e-01 1.586534678936004639e-01 -2.991700917482376099e-02 3.556137979030609131e-01 1.021260842680931091e-01 -3.196299076080322266e-01 -2.648128569126129150e-01 -2.482438236474990845e-01 2.393571473658084869e-02 1.223246082663536072e-01 3.956599161028862000e-02 -4.396780431270599365e-01 -4.850486293435096741e-02 -5.874176323413848877e-02 1.205530986189842224e-01 2.032005935907363892e-01 -1.740878373384475708e-01 -1.346224248409271240e-01 1.726801544427871704e-01 3.480059280991554260e-02 7.104102522134780884e-02 -8.829735219478607178e-02 -7.149003446102142334e-03 -2.361019141972064972e-02 -3.633323684334754944e-02
8.369194343686103821e-03 1.626202464103698730e-02 2.281410098075866699e-01 1.265306323766708374e-01 1.088128834962844849e-01 2.196682617068290710e-02 1.199972927570343018e-01 -1.420224178582429886e-02 1.728176623582839966e-01 -1.390529572963714600e-01 -9.385333210229873657e-02 2.048263400793075562e-01 -1.973735541105270386e-01 -1.195027083158493042e-01 -1.342513859272003174e-01 -1.261060684919357300e-01 2.803191840648651123e-01 -3.066055178642272949e-01 -4.556160271167755127e-01 4.642326012253761292e-02 -5.118741840124130249e-02 -2.162679433822631836e-01 2.757089436054229736e-01 -1.335130631923675537e-02 2.208630889654159546e-01 1.331923156976699829e-01 -1.645588129758834839e-01 -2.308986932039260864e-01 4.905396606773138046e-03 -3.491909801959991455e-02 -1.791180968284606934e-01 -1.714706718921661377e-01
-2.535645961761474609e-01 -6.301799789071083069e-03 1.262879278510808945e-02 -1.959526985883712769e-01 -1.044846028089523315e-01 2.192928940057754517e-01 -1.625792682170867920e-01 1.181431412696838379e-01 -2.246818318963050842e-02 -1.577264815568923950e-01 -5.450348556041717529e-02 2.101446688175201416e-01 7.944822311401367188e-03 -1.288613080978393555e-01 -1.101483181118965149e-01 1.692908555269241333e-01 1.142055317759513855e-01 -8.178565651178359985e-02 -1.002360284328460693e-01 -2.465458214282989502e-02 -3.742906153202056885e-01 4.646350815892219543e-02 2.067756205797195435e-01 2.529587447643280029e-01 -2.251503616571426392e-01 3.317333459854125977e-01 -2.435282915830612183e-01 -9.077864140272140503e-02 -2.504631280899047852e-01 -1.346235573291778564e-01 -2.740080952644348145e-01 -6.428071111440658569e-02
-2.088000327348709106e-01 -1.157004982233047485e-01 3.020651638507843018e-01 8.249825984239578247e-02 -9.936527162790298462e-02 -5.063925683498382568e-02 -1.773622930049896240e-01 5.937592592090368271e-03 3.506076335906982422e-01 -2.876485586166381836e-01 -1.137688159942626953e-01 1.439488232135772705e-01 9.141480922698974609e-02 -2.960486412048339844e-01 5.565169826149940491e-02 -1.729473620653152466e-01 1.978595852851867676e-01 -1.883963942527770996e-01 -4.849585518240928650e-02 -1.578995436429977417e-01 -1.409568041563034058e-01 -3.657776489853858948e-02 8.547812700271606445e-02 1.786443032324314117e-02 -9.199257940053939819e-02 -2.474123537540435791e-01 3.223084285855293274e-02 2.263726443052291870e-01 -2.137348353862762451e-01 1.380895823240280151e-01 -2.489660531282424927e-01 2.307432740926742554e-01
-1.051920503377914429e-01 -3.854805603623390198e-02 1.251021772623062134e-01 6.988924741744995117e-02 -1.142496690154075623e-01 7.110364735126495361e-02 -4.141352772712707520e-01 5.210157856345176697e-02 -9.665359742939472198e-03 -1.510362327098846436e-01 1.393028795719146729e-01 2.164100706577301025e-01 -5.918234959244728088e-02 5.528796929866075516e-03 -1.381393074989318848e-01 6.065081432461738586e-02 3.866584002971649170e-01 7.681889832019805908e-02 -4.168439209461212158e-01 1.404286921024322510e-01 -2.697516381740570068e-01 1.236168667674064636e-01 2.100483886897563934e-02 2.498265504837036133e-01 1.009706109762191772e-01 2.395876348018646240e-01 -1.548603475093841553e-01 -3.703824430704116821e-02 -1.204073652625083923e-01 -6.846914440393447876e-02 -1.871365867555141449e-02 -2.164970189332962036e-01
2.155437134206295013e-02 2.365536838769912720e-01 1.355169266462326050e-01 -1.024690046906471252e-01 -4.591206833720207214e-02 9.488298743963241577e-02 -5.177712440490722656e-01 -1.002487465739250183e-01 -2.551165595650672913e-02 -2.171173244714736938e-01 -1.452119797468185425e-01 2.395676970481872559e-01 -9.449548274278640747e-02 -1.636541038751602173e-01 -1.802700161933898926e-01 -1.399315446615219116e-01 -6.671800743788480759e-03 -1.904075592756271362e-01 -1.317068934440612793e-01 4.362429957836866379e-03 -8.341682702302932739e-02 -1.655704900622367859e-02 3.030134551227092743e-02 1.455050855875015259e-01 2.127565145492553711e-01 3.583989739418029785e-01 -2.766517698764801025e-01 1.979531645774841309e-01 -1.175268888473510742e-01 -1.468553245067596436e-01 -5.880162119865417480e-02 -1.200410537421703339e-02
1.534751802682876587e-01 -2.932781577110290527e-01 1.728451699018478394e-01 -8.817490935325622559e-02 5.181901529431343079e-02 -3.395213484764099121e-01 -2.160759419202804565e-01 8.246905356645584106e-02 -6.852911412715911865e-02 1.597754359245300293e-01 -2.593353390693664551e-01 1.791641563177108765e-01 1.491916272789239883e-02 -8.101084083318710327e-02 7.712987065315246582e-02 8.436988107860088348e-03 1.675340384244918823e-01 -1.746232658624649048e-01 -2.117047272622585297e-02 2.672356665134429932e-01 1.496346294879913330e-02 2.652904093265533447e-01 2.699261307716369629e-01 -3.699101135134696960e-02 -5.452661588788032532e-02 2.008470892906188965e-01 -1.441283375024795532e-01 -3.488541021943092346e-02 -2.913187444210052490e-01 -8.227185159921646118e-02 -3.003039360046386719e-01 1.287345141172409058e-01
-2.641938328742980957e-01 -1.804963648319244385e-01 3.802362382411956787e-01 -5.142618343234062195e-02 1.655475348234176636e-01 -1.712552458047866821e-02 -3.801015019416809082e-02 7.456343155354261398e-03 1.263904422521591187e-01 -8.982027322053909302e-02 -3.481126204133033752e-02 9.015927463769912720e-02 -5.491077154874801636e-02 -3.621430993080139160e-01 -3.366423845291137695e-01 -1.203008070588111877e-01 1.529038101434707642e-01 -1.033186316490173340e-01 -2.139786956831812859e-03 1.004384364932775497e-02 -1.485134959220886230e-01 -3.863415122032165527e-02 7.776204496622085571e-02 -2.707681655883789062e-01 -2.577112056314945221e-02 1.806652843952178955e-01 -2.531972527503967285e-01 3.759929239749908447e-01 -1.450107097625732422e-01 -8.542412519454956055e-02 -8.729480206966400146e-02 -1.185435205698013306e-01
2.329441718757152557e-02 -1.428333669900894165e-01 -6.521939486265182495e-02 6.717070937156677246e-02 -2.309464067220687866e-01 -1.614745706319808960e-01 5.800164863467216492e-02 9.905580431222915649e-02 1.201915293931961060e-01 -1.809051185846328735e-01 -9.974899888038635254e-02 2.119862437248229980e-01 -3.706293702125549316e-01 -7.653874903917312622e-02 7.525001466274261475e-02 3.341806307435035706e-02 2.183558344841003418e-01 1.079332828521728516e-01 -2.630794942378997803e-01 4.279374703764915466e-02 -8.526338636875152588e-02 2.460885094478726387e-03 3.911770880222320557e-02 -6.260243058204650879e-02 1.653569936752319336e-01 2.432015538215637207e-01 -3.154412508010864258e-01 -1.002702713012695312e-01 -4.246556460857391357e-01 3.399642184376716614e-02 -2.540316581726074219e-01 2.011863291263580322e-01
1.453158110380172729e-01 -5.739751830697059631e-02 3.540079593658447266e-01 -4.313854873180389404e-02 -7.609368860721588135e-02 7.862479239702224731e-02 1.187791824340820312e-01 -1.678521782159805298e-01 1.360536515712738037e-01 -7.081827521324157715e-02 2.419133856892585754e-02 3.057161271572113037e-01 9.853807091712951660e-02 -2.925608754158020020e-01 -2.111512273550033569e-01 2.140133269131183624e-02 -6.795872002840042114e-02 -2.280250340700149536e-01 -1.858180016279220581e-01 -1.760110855102539062e-01 -1.452593356370925903e-01 8.269222825765609741e-02 3.524226844310760498e-01 -8.500681817531585693e-02 2.945963442325592041e-01 -1.430581789463758469e-02 -1.878606677055358887e-01 -9.796769171953201294e-02 -2.362439632415771484e-01 -1.312123388051986694e-01 -8.286517113447189331e-02 2.072911113500595093e-01
-1.411394476890563965e-01 -4.535681009292602539e-01 1.102446690201759338e-01 4.551658406853675842e-02 -2.175473868846893311e-01 -1.983007043600082397e-02 -1.971217393875122070e-01 -1.168096717447042465e-02 2.483466640114784241e-02 -3.727673292160034180e-01 -1.630842387676239014e-01 3.756424412131309509e-02 -2.020393908023834229e-01 -3.396697640419006348e-01 -1.837224066257476807e-01 -1.695930957794189453e-01 8.089982718229293823e-02 4.317151382565498352e-03 3.034527972340583801e-02 -6.078866869211196899e-02 5.376338586211204529e-02 1.803802847862243652e-01 1.910376846790313721e-01 2.112511917948722839e-02 1.326798200607299805e-01 7.957624644041061401e-02 4.971634969115257263e-02 -2.013628035783767700e-01 -2.814619243144989014e-01 2.979757450520992279e-02 -2.373615801334381104e-01 -1.313965022563934326e-02
-1.338996291160583496e-01 6.301225721836090088e-02 2.967951595783233643e-01 -1.644882261753082275e-01 -4.828617721796035767e-02 3.196959495544433594e-01 -4.280450344085693359e-01 1.818763166666030884e-01 -3.587300330400466919e-02 -3.842242360115051270e-01 -8.306895196437835693e-02 1.315612494945526123e-01 -4.498339444398880005e-02 -3.196632117033004761e-02 -1.030404195189476013e-01 8.181188255548477173e-03 1.375413089990615845e-01 2.447723178192973137e-03 -1.934099197387695312e-01 1.890001595020294189e-01 -4.098816215991973877e-01 -1.083178259432315826e-02 4.501879960298538208e-02 8.414323627948760986e-02 -2.682384848594665527e-02 1.789678037166595459e-01 -1.124597266316413879e-01 -1.094971075654029846e-01 -6.599707901477813721e-02 -7.971446216106414795e-02 -1.306912004947662354e-01 2.845287322998046875e-02
-1.491536051034927368e-01 -6.902920547872781754e-03 3.734432160854339600e-01 4.427299275994300842e-02 2.898159027099609375e-01 1.066630631685256958e-01 -2.083720862865447998e-01 8.985062688589096069e-02 -1.729739010334014893e-01 -1.911569572985172272e-02 -2.000081241130828857e-01 3.428344428539276123e-01 4.031833261251449585e-02 1.262049656361341476e-02 -3.205440640449523926e-01 1.006247326731681824e-01 2.884238362312316895e-01 -1.525788307189941406e-01 -1.838036179542541504e-01 4.460422694683074951e-02 3.346827626228332520e-02 1.700173467397689819e-01 7.142622768878936768e-02 -4.753702133893966675e-02 -3.398035764694213867e-01 1.911382675170898438e-01 -4.718452319502830505e-02 -1.860512942075729370e-01 -9.074919670820236206e-02 -6.522944569587707520e-02 4.523774236440658569e-02 -6.271111220121383667e-02
-9.571375697851181030e-02 -3.018640875816345215e-01 2.118578702211380005e-01 -6.700464338064193726e-02 -2.649239897727966309e-01 7.882629334926605225e-02 -1.960353106260299683e-01 -5.395178496837615967e-02 1.522449702024459839e-01 -1.160786002874374390e-01 -1.742004007101058960e-01 1.766495406627655029e-01 -2.469386905431747437e-02 -2.499207705259323120e-01 -8.965233713388442993e-02 -2.097423225641250610e-01 7.298033684492111206e-02 -2.395499944686889648e-01 -2.943001873791217804e-02 -6.792200356721878052e-02 1.063748598098754883e-01 2.346233278512954712e-01 1.066543236374855042e-01 -1.422344595193862915e-01 2.744730710983276367e-01 1.154240816831588745e-01 9.976157546043395996e-02 -2.396413087844848633e-01 -3.212765455245971680e-01 2.484024167060852051e-01 -1.532614678144454956e-01 -9.323161840438842773e-02
-2.782749831676483154e-01 -1.584635227918624878e-01 1.301544457674026489e-01 -3.763460367918014526e-02 -1.742152869701385498e-01 1.312586665153503418e-01 -3.267627954483032227e-01 1.108449772000312805e-01 1.135146468877792358e-01 -2.950147725641727448e-02 -3.067897260189056396e-01 2.163602709770202637e-01 -2.402498852461576462e-03 1.843687295913696289e-01 -2.120551913976669312e-01 -1.664547324180603027e-01 -8.114428818225860596e-02 1.885320693254470825e-01 -9.859859943389892578e-02 -2.251175194978713989e-01 -9.563372284173965454e-02 -2.068679593503475189e-02 3.092252016067504883e-01 -1.462002694606781006e-01 1.810627281665802002e-01 1.764160096645355225e-01 -8.845116198062896729e-02 -5.738821253180503845e-02 -3.275549113750457764e-01 1.325259059667587280e-01 -1.372591555118560791e-01 -5.727316439151763916e-02
-2.516948431730270386e-02 -1.831065267324447632e-01 -1.646525263786315918e-01 -3.674710914492607117e-02 1.953977793455123901e-01 -2.532305195927619934e-02 -3.279939889907836914e-01 2.542212978005409241e-02 1.889890283346176147e-01 -2.303127497434616089e-01 -2.889637947082519531e-01 4.482080936431884766e-01 1.749088466167449951e-01 -1.182776764035224915e-01 -3.503908228594809771e-04 1.140211243182420731e-02 -7.706961035728454590e-02 -1.678636223077774048e-01 -2.293290197849273682e-01 8.516649249941110611e-04 -2.064265459775924683e-01 3.651747480034828186e-02 3.385330438613891602e-01 -1.068171709775924683e-01 1.836912482976913452e-01 5.135302618145942688e-02 -1.556729376316070557e-01 1.735230237245559692e-01 -1.507407724857330322e-01 1.157589443027973175e-02 -4.507619887590408325e-02 1.350834686309099197e-02
-9.830961003899574280e-03 -1.891950517892837524e-01 9.680802933871746063e-03 -6.396193057298660278e-02 -4.304965957999229431e-02 -3.414305448532104492e-01 -4.058228433132171631e-01 -1.403831988573074341e-01 2.058014869689941406e-01 -1.001158952713012695e-01 -2.705331146717071533e-01 2.310966551303863525e-01 -1.315579116344451904e-01 8.886394649744033813e-02 1.397422403097152710e-01 6.989071518182754517e-02 -2.372477948665618896e-01 -2.441164404153823853e-01 -3.201810419559478760e-01 9.847990423440933228e-02 -1.899617016315460205e-01 2.547928690910339355e-01 1.661800891160964966e-01 4.370441660284996033e-02 7.953052967786788940e-02 1.138414070010185242e-01 1.743339002132415771e-02 2.873590029776096344e-02 -9.505280107259750366e-02 -1.490786671638488770e-01 1.322862058877944946e-01 -2.664386667311191559e-02
3.131478130817413330e-01 1.812598854303359985e-02 1.079399809241294861e-01 1.604709327220916748e-01 1.239256262779235840e-01 1.051220744848251343e-01 -3.238728046417236328e-01 -1.636105477809906006e-01 -2.646846510469913483e-02 -3.084646761417388916e-01 -3.166795670986175537e-01 2.996191084384918213e-01 3.614975512027740479e-02 -2.512566149234771729e-01 -8.258438110351562500e-02 -1.609056144952774048e-01 6.286746263504028320e-02 -1.732920259237289429e-01 -2.588026821613311768e-01 6.436861585825681686e-03 -1.214874014258384705e-01 -2.137166112661361694e-01 1.089243069291114807e-01 -1.360969096422195435e-01 1.262049004435539246e-02 1.817172765731811523e-01 -2.492299377918243408e-01 2.587270177900791168e-02 -2.000250294804573059e-02 1.846955567598342896e-01 -1.615729369223117828e-02 2.278383634984493256e-02
-1.156198531389236450e-01 -1.203928440809249878e-01 -1.102300640195608139e-02 8.418185263872146606e-02 -7.376717776060104370e-02 -6.630811095237731934e-02 -5.860276892781257629e-02 2.192324846982955933e-01 2.365659922361373901e-01 -4.458602964878082275e-01 -1.103139817714691162e-01 6.460753828287124634e-02 3.262156248092651367e-02 -2.040534913539886475e-01 1.100628543645143509e-02 -1.817098110914230347e-01 -9.876836836338043213e-02 -3.697648346424102783e-01 -1.038273610174655914e-02 -9.117028862237930298e-02 -1.516040265560150146e-01 -7.352876663208007812e-02 4.139935374259948730e-01 5.748147889971733093e-02 1.691412180662155151e-01 1.619005948305130005e-01 3.211231157183647156e-02 -1.219961419701576233e-01 -2.393327206373214722e-01 -1.736086606979370117e-01 9.666914492845535278e-02 -1.765447854995727539e-01
-2.132216393947601318e-01 1.625166684389114380e-01 2.266634404659271240e-01 1.099448725581169128e-01 -1.548527032136917114e-01 -1.247666105628013611e-01 -6.117409840226173401e-02 3.662941455841064453e-01 5.672271177172660828e-02 -2.582936882972717285e-01 -2.241869419813156128e-01 2.668175399303436279e-01 -2.715372107923030853e-02 -2.284357696771621704e-01 -4.113808274269104004e-02 1.914354711771011353e-01 1.330792903900146484e-01 -1.687500029802322388e-01 -2.242704927921295166e-01 3.370814919471740723e-01 -1.087147369980812073e-01 9.696863591670989990e-02 1.065470576286315918e-01 -1.720961034297943115e-01 1.794344484806060791e-01 6.911702454090118408e-02 1.703556030988693237e-01 -1.817153990268707275e-01 -1.406914889812469482e-01 5.368443951010704041e-02 -6.404847651720046997e-02 -8.039776980876922607e-02
1.504258345812559128e-02 -2.799177169799804688e-01 1.918435096740722656e-01 -1.229484230279922485e-01 -1.705646663904190063e-01 2.575516887009143829e-02 -3.490957617759704590e-02 4.783176258206367493e-02 -8.906450867652893066e-02 -3.601172566413879395e-01 -1.906263232231140137e-01 1.437266021966934204e-01 1.522220224142074585e-01 -6.711239367723464966e-02 -1.653213500976562500e-01 -1.623175852000713348e-02 -8.232977241277694702e-02 6.428018957376480103e-02 -3.085984475910663605e-02 -6.284574419260025024e-02 -1.006277576088905334e-01 -3.049773909151554108e-02 1.811060011386871338e-01 -2.106828149408102036e-03 1.274188607931137085e-01 4.718915522098541260e-01 -2.731819748878479004e-01 -5.999185144901275635e-02 -3.296352922916412354e-01 -1.060794368386268616e-01 2.300420552492141724e-01 1.915889084339141846e-01
2.820614278316497803e-01 -2.532300949096679688e-01 2.527653276920318604e-01 1.125710755586624146e-01 3.163466602563858032e-02 -1.029738858342170715e-01 -1.434386074542999268e-01 2.250516116619110107e-01 6.946005672216415405e-02 -2.703831791877746582e-01 4.430900793522596359e-03 -1.828961223363876343e-01 1.656316369771957397e-01 -1.346848756074905396e-01 -2.774903476238250732e-01 -4.585240408778190613e-02 -4.135515168309211731e-02 -3.795074522495269775e-01 -1.512472331523895264e-01 -9.066893719136714935e-03 -8.518756181001663208e-02 8.655033260583877563e-02 1.560380756855010986e-01 -3.824893757700920105e-02 -9.833244979381561279e-02 -2.425126731395721436e-02 -3.750801086425781250e-01 -6.513214856386184692e-02 -1.835231930017471313e-01 2.389880418777465820e-01 -4.068705812096595764e-02 6.290885806083679199e-02
-4.676258563995361328e-02 -3.501443266868591309e-01 -4.352685809135437012e-02 -9.352324903011322021e-02 -3.815929591655731201e-02 9.822254627943038940e-02 -2.696131169795989990e-01 1.143996939063072205e-01 -3.559191152453422546e-02 1.375948730856180191e-02 -1.131290420889854431e-01 1.014228537678718567e-01 6.018416583538055420e-02 -2.329877614974975586e-01 -9.447412937879562378e-02 6.128854583948850632e-03 3.542989790439605713e-01 1.905656456947326660e-01 -3.384489119052886963e-01 -3.632527217268943787e-02 -3.870895132422447205e-02 1.902830600738525391e-01 9.702656418085098267e-02 -7.241338491439819336e-02 1.195334121584892273e-01 2.605106830596923828e-01 -1.316701620817184448e-02 -1.343235969543457031e-01 -3.724060952663421631e-01 -1.025976389646530151e-01 -2.946627438068389893e-01 9.897703677415847778e-02
1.253246068954467773e-01 2.784261405467987061e-01 2.333709895610809326e-01 5.155087634921073914e-02 -2.597779035568237305e-02 2.150451689958572388e-01 -3.594700694084167480e-01 2.160900682210922241e-01 1.445635110139846802e-01 -1.635941118001937866e-01 -6.123145297169685364e-02 3.824663162231445312e-01 -1.246361881494522095e-01 -6.508610397577285767e-02 4.005026072263717651e-03 7.848856598138809204e-02 9.965563192963600159e-03 -3.553344309329986572e-01 -2.572967708110809326e-01 -2.070072144269943237e-01 -9.296426922082901001e-02 1.236588135361671448e-01 7.089534401893615723e-02 1.732654422521591187e-01 1.876946724951267242e-02 6.785720586776733398e-02 -1.462787389755249023e-01 -7.991141825914382935e-02 -8.229946345090866089e-02 2.380626350641250610e-01 1.119714602828025818e-01 7.792110554873943329e-03
1.253760457038879395e-01 1.675107888877391815e-02 2.405082732439041138e-01 -4.625898227095603943e-02 6.036289408802986145e-02 2.073562592267990112e-01 -7.980367541313171387e-02 1.261112391948699951e-01 1.025831326842308044e-01 -1.540287435054779053e-01 -4.052141010761260986e-01 -6.375802308320999146e-02 -1.713807284832000732e-01 -1.590126752853393555e-01 -3.286561369895935059e-01 -8.952859789133071899e-02 1.378072351217269897e-01 -2.921008765697479248e-01 -2.661732733249664307e-01 9.650252759456634521e-02 -2.076097019016742706e-02 -2.841227650642395020e-01 2.165599167346954346e-01 1.727219521999359131e-01 1.610025763511657715e-01 1.502546519041061401e-01 -1.404550373554229736e-01 -1.752494275569915771e-01 -8.614219725131988525e-02 -6.605079025030136108e-02 -2.136593498289585114e-02 1.684170812368392944e-01
1.413272172212600708e-01 -2.451273500919342041e-01 2.259097993373870850e-01 -1.358366459608078003e-01 -2.039444074034690857e-02 -2.967631220817565918e-01 -3.579401373863220215e-01 1.418414805084466934e-02 -7.664096355438232422e-02 4.298169538378715515e-02 -2.302320301532745361e-01 2.827090024948120117e-01 -4.412129521369934082e-02 -2.206557989120483398e-01 5.214298516511917114e-02 -1.399666219949722290e-01 2.305119037628173828e-01 5.735068395733833313e-02 -7.532479614019393921e-02 4.714494198560714722e-02 1.161176431924104691e-02 2.425671815872192383e-01 1.518820524215698242e-01 1.077936887741088867e-01 -1.111577376723289490e-01 1.159525364637374878e-01 -1.342606246471405029e-01 -1.560887545347213745e-01 -2.350041121244430542e-01 1.049443930387496948e-01 -3.122960031032562256e-01 1.735104620456695557e-01
3.200401784852147102e-03 1.660843044519424438e-01 2.391435950994491577e-01 2.185952477157115936e-02 -3.354385122656822205e-02 1.990586817264556885e-01 -5.251058340072631836e-01 7.760005537420511246e-03 9.272580593824386597e-02 -2.904230356216430664e-01 -7.229775190353393555e-02 1.671165078878402710e-01 2.996204234659671783e-02 1.325845867395401001e-01 -7.188118994235992432e-02 -1.103177815675735474e-01 2.549755387008190155e-02 -2.070162743330001831e-01 -2.645132243633270264e-01 2.634716965258121490e-02 -1.347269564867019653e-01 7.834111154079437256e-02 1.436993628740310669e-01 2.942990660667419434e-01 -7.630465179681777954e-02 4.219920635223388672e-01 -2.145679853856563568e-02 -5.128005892038345337e-02 1.721910387277603149e-02 4.927408695220947266e-02 -1.687864027917385101e-02 -2.375243417918682098e-02
-1.314329504966735840e-01 -7.307230681180953979e-02 1.743326187133789062e-01 1.072231382131576538e-01 2.448394447565078735e-01 6.234433129429817200e-02 -3.540996909141540527e-01 -2.173265069723129272e-02 5.700421705842018127e-02 1.865548267960548401e-02 -2.943082153797149658e-01 3.014400005340576172e-01 8.827891200780868530e-02 -4.410807043313980103e-02 -1.484115868806838989e-01 2.016204744577407837e-01 1.694982945919036865e-01 -2.096675783395767212e-01 -2.000477164983749390e-01 2.605609595775604248e-02 8.650860190391540527e-02 1.727808564901351929e-01 1.512423530220985413e-02 -2.442682832479476929e-01 -3.553409576416015625e-01 -8.199747651815414429e-03 -1.228796541690826416e-01 -3.230713009834289551e-01 -1.664449721574783325e-01 -5.438653379678726196e-02 1.519909407943487167e-02 -7.061367481946945190e-02
1.286534219980239868e-01 -4.686314612627029419e-02 2.002983912825584412e-02 -1.473899036645889282e-01 6.234336178749799728e-03 -9.516233950853347778e-02 -2.625523507595062256e-01 7.917693257331848145e-02 -4.484630003571510315e-02 -2.217639833688735962e-01 -2.595539093017578125e-01 2.874678671360015869e-01 -3.255349025130271912e-02 -2.087148651480674744e-02 1.379060745239257812e-01 4.428181797266006470e-02 2.307851798832416534e-02 -6.089243292808532715e-02 -4.354597330093383789e-01 1.069930568337440491e-01 7.412935048341751099e-02 -1.814437657594680786e-01 4.377657771110534668e-01 6.455463357269763947e-03 2.400883138179779053e-01 1.815687716007232666e-01 -2.458711713552474976e-01 6.808210164308547974e-02 -1.648611277341842651e-01 4.481460526585578918e-02 -1.498038470745086670e-01 -9.177170693874359131e-02
4.061170667409896851e-02 -3.141724765300750732e-01 2.322715222835540771e-01 -2.669896781444549561e-01 1.002387329936027527e-02 1.451399475336074829e-01 -2.977333664894104004e-01 2.178900688886642456e-01 -1.446230113506317139e-01 -7.082900404930114746e-02 -2.417825013399124146e-01 3.695213198661804199e-01 -1.072463542222976685e-01 2.920686081051826477e-02 1.109241787344217300e-02 -2.174919992685317993e-01 1.720756478607654572e-02 -4.072591662406921387e-02 3.061570040881633759e-02 -7.084527052938938141e-03 -2.859886176884174347e-02 1.597289294004440308e-01 5.614525638520717621e-03 1.021422445774078369e-01 1.022648345679044724e-02 2.579044550657272339e-02 -2.650524377822875977e-01 -1.189141869544982910e-01 -2.945331335067749023e-01 3.303782343864440918e-01 -1.242218837141990662e-01 -1.325797848403453827e-02
4.383434727787971497e-02 -2.724143862724304199e-01 4.230980277061462402e-01 -1.154182404279708862e-01 -6.688120216131210327e-02 -1.980297267436981201e-01 -3.023733571171760559e-02 1.092449724674224854e-01 1.331085264682769775e-01 -4.511988162994384766e-02 2.119993790984153748e-02 4.477344751358032227e-01 1.309369653463363647e-01 5.088652670383453369e-02 -1.061092689633369446e-02 -7.895141094923019409e-02 2.170086205005645752e-01 -1.767727881669998169e-01 4.033967852592468262e-02 4.183099418878555298e-02 -7.572319358587265015e-03 3.579976037144660950e-02 2.567786872386932373e-01 -1.580540388822555542e-01 1.341146230697631836e-01 -3.789640963077545166e-02 -3.320028781890869141e-01 -8.010862767696380615e-02 -1.326141059398651123e-01 7.993191480636596680e-02 -2.173974663019180298e-01 2.167292237281799316e-01
-1.337782572954893112e-02 -9.342223405838012695e-02 2.025103718042373657e-01 1.005931720137596130e-01 -1.489524841308593750e-01 -2.690375745296478271e-01 -2.257311046123504639e-01 1.862742751836776733e-01 1.100803986191749573e-01 1.323761492967605591e-01 -2.623839862644672394e-02 2.801318168640136719e-01 1.257295161485671997e-01 -7.967194914817810059e-02 -3.232025206089019775e-01 -7.588636130094528198e-02 -7.261001318693161011e-02 -2.786760032176971436e-01 -1.023657768964767456e-01 6.405781954526901245e-02 4.927302710711956024e-03 -1.098904013633728027e-01 8.506633341312408447e-02 -4.131143540143966675e-02 7.062266767024993896e-02 -4.459664598107337952e-02 -3.112039864063262939e-01 4.380615353584289551e-01 -1.950330585241317749e-01 1.450953930616378784e-01 -1.456386744976043701e-01 -1.548689752817153931e-01
1.392949074506759644e-01 -2.818266153335571289e-01 1.382924169301986694e-01 -2.149457111954689026e-02 7.533624023199081421e-02 -2.991106510162353516e-01 -1.624490469694137573e-01 -1.288635190576314926e-02 -5.473840981721878052e-02 3.735620900988578796e-02 -1.115242764353752136e-01 3.355567157268524170e-01 -1.958128809928894043e-02 -9.586102515459060669e-02 9.063129872083663940e-02 -1.768776476383209229e-01 1.953625082969665527e-01 -1.855355203151702881e-01 -2.397011816501617432e-01 1.720269918441772461e-01 3.216722235083580017e-02 2.746750712394714355e-01 7.432624697685241699e-02 2.054866701364517212e-01 3.661326691508293152e-02 1.177990734577178955e-01 -9.578970074653625488e-02 -5.737007409334182739e-02 -3.999458253383636475e-01 1.816456764936447144e-02 -3.170145750045776367e-01 9.510992467403411865e-02
7.738140225410461426e-02 -1.278662383556365967e-01 3.545352518558502197e-01 -1.949170827865600586e-01 -6.439969688653945923e-02 -3.038498573005199432e-03 -1.239402405917644501e-02 1.609603501856327057e-02 -6.202957010827958584e-04 2.753629721701145172e-02 -4.880654066801071167e-02 3.472803533077239990e-01 8.554009348154067993e-02 -1.871683299541473389e-01 -1.001548990607261658e-01 1.359962522983551025e-01 -5.235675349831581116e-02 -2.579648494720458984e-01 -2.502685487270355225e-01 -1.197122186422348022e-01 -1.386923640966415405e-01 9.331963211297988892e-02 2.042211294174194336e-01 -1.235699802637100220e-01 3.771383464336395264e-01 -1.164914891123771667e-01 -1.982067972421646118e-01 -1.238939538598060608e-01 -3.621316850185394287e-01 -8.036769926548004150e-02 -1.307661235332489014e-01 1.359268277883529663e-01
-1.968485489487648010e-02 -5.242663994431495667e-02 2.914430499076843262e-01 1.591019704937934875e-02 -4.574990645051002502e-02 -1.598224341869354248e-01 -1.543559432029724121e-01 -1.118345037102699280e-01 -9.450178593397140503e-02 -1.322725862264633179e-01 -1.387577205896377563e-01 1.135276556015014648e-01 2.280679473187774420e-04 -1.753333359956741333e-01 6.513182818889617920e-02 2.774647772312164307e-01 6.036303937435150146e-02 5.774796009063720703e-02 -1.900478303432464600e-01 4.182403162121772766e-02 -4.515890963375568390e-03 -8.495160192251205444e-02 1.691293567419052124e-01 -1.607228517532348633e-01 3.154686689376831055e-01 3.729020655155181885e-01 -2.906427085399627686e-01 1.221170462667942047e-02 -4.292267262935638428e-01 -8.564286679029464722e-02 -1.699795722961425781e-01 1.642606705427169800e-01
8.953063935041427612e-02 1.945727765560150146e-01 2.415749877691268921e-01 1.428359653800725937e-02 5.017046350985765457e-03 2.741928398609161377e-01 -2.838617265224456787e-01 2.984548211097717285e-01 2.114621996879577637e-01 -1.407777518033981323e-01 -1.356675475835800171e-01 3.789909183979034424e-01 -5.073118023574352264e-03 -8.725775033235549927e-02 -9.949083626270294189e-02 3.587834909558296204e-02 -7.667578011751174927e-02 -2.935616970062255859e-01 -2.847407758235931396e-01 -1.211483702063560486e-01 -1.713013276457786560e-02 -7.817059522494673729e-04 -1.369445472955703735e-01 1.930578798055648804e-01 -1.236482933163642883e-01 2.077537924051284790e-01 -3.817315399646759033e-02 -3.430005162954330444e-02 -2.491869628429412842e-01 5.027546733617782593e-02 6.563340872526168823e-02 -1.765195280313491821e-01
2.626594007015228271e-01 -3.215802609920501709e-01 1.719989925622940063e-01 -5.348494648933410645e-02 -3.814987838268280029e-02 -5.889383703470230103e-02 7.343377172946929932e-02 2.710494697093963623e-01 1.300076246261596680e-01 2.891001477837562561e-02 -4.950436949729919434e-02 -1.506396569311618805e-02 -8.008012175559997559e-02 -2.952957898378372192e-02 -7.205171883106231689e-02 -4.139127582311630249e-02 6.379286944866180420e-02 -3.788546919822692871e-01 -7.875887304544448853e-02 1.228852663189172745e-03 -6.875013560056686401e-02 1.710236519575119019e-01 3.593576252460479736e-01 7.868176698684692383e-02 -2.681668102741241455e-01 1.093932762742042542e-01 -2.779987454414367676e-01 1.223262175917625427e-01 -3.708904087543487549e-01 1.239386294037103653e-02 1.471979916095733643e-02 1.989877372980117798e-01
-1.903049796819686890e-01 7.497543096542358398e-02 1.100900024175643921e-01 2.869729697704315186e-01 5.069324746727943420e-02 1.064933165907859802e-01 -8.551540970802307129e-02 1.604576855897903442e-01 6.469520926475524902e-02 -1.597969383001327515e-01 -3.097985684871673584e-01 2.577984631061553955e-01 -6.593336910009384155e-02 -4.971829056739807129e-02 -2.181124687194824219e-01 -1.006636098027229309e-01 2.098506838083267212e-01 -3.315125703811645508e-01 -3.535856902599334717e-01 3.764955326914787292e-02 -4.393491148948669434e-02 -1.709532141685485840e-01 9.732086211442947388e-02 -9.032209962606430054e-02 -1.744177341461181641e-01 2.805945873260498047e-01 -1.826222091913223267e-01 -1.090578362345695496e-01 3.879950195550918579e-02 -2.395064830780029297e-01 -1.741740480065345764e-02 -1.315436661243438721e-01
3.218325972557067871e-02 2.198520451784133911e-01 1.608334481716156006e-01 1.224468648433685303e-01 1.133303865790367126e-01 8.455877751111984253e-02 -1.690732389688491821e-01 1.643333286046981812e-01 -4.727401956915855408e-02 -1.654049158096313477e-01 -3.259733915328979492e-01 -2.988023869693279266e-02 -5.791627988219261169e-02 -2.122595161199569702e-01 -2.896455526351928711e-01 -1.497475206851959229e-01 3.409955650568008423e-02 -1.589619517326354980e-01 -3.311893045902252197e-01 5.125641822814941406e-02 1.290600150823593140e-01 -2.048994153738021851e-01 7.523157447576522827e-02 7.631599158048629761e-02 1.934545189142227173e-01 1.441809535026550293e-01 -2.082148380577564240e-02 -2.306161448359489441e-02 -4.037781059741973877e-01 -1.040547266602516174e-01 -8.557344973087310791e-02 3.057394027709960938e-01
-6.045042537152767181e-03 -2.523738332092761993e-02 5.146395564079284668e-01 -7.833182066679000854e-02 1.635388471186161041e-02 3.569240123033523560e-02 3.748246654868125916e-02 4.470243304967880249e-02 2.486939430236816406e-01 -4.592325538396835327e-02 -5.438527837395668030e-02 2.626056075096130371e-01 -2.744891345500946045e-01 -4.243878126144409180e-01 -1.702245026826858521e-01 -1.114112809300422668e-01 1.675957292318344116e-01 2.418084591627120972e-01 -1.045267581939697266e-01 9.947467595338821411e-02 -2.552962899208068848e-01 9.284060448408126831e-02 1.039769202470779419e-01 -1.724231988191604614e-01 5.633922293782234192e-02 1.301458179950714111e-01 -4.962610825896263123e-02 8.775031566619873047e-02 -2.638689242303371429e-02 -9.586811065673828125e-03 -1.200013011693954468e-01 -1.532845795154571533e-01
6.656201183795928955e-02 -2.615835666656494141e-01 3.908030390739440918e-01 1.937904953956604004e-01 2.040481567382812500e-01 2.163662165403366089e-01 -2.359815686941146851e-01 4.764359444379806519e-02 -6.188305094838142395e-02 -1.391146183013916016e-01 6.949716806411743164e-02 3.139295578002929688e-01 -2.575482986867427826e-02 -5.945923924446105957e-02 -3.151387274265289307e-01 2.280765213072299957e-02 2.512339353561401367e-01 -1.995403915643692017e-01 -5.207582563161849976e-02 -3.412714228034019470e-02 7.158283144235610962e-02 1.060734763741493225e-01 6.147015839815139771e-02 -2.131185382604598999e-01 9.549356251955032349e-02 -8.158443495631217957e-03 -6.833795923739671707e-03 1.749789565801620483e-01 -2.817880809307098389e-01 -2.184840440750122070e-01 -3.036028333008289337e-02 -1.398659199476242065e-01
-3.222862184047698975e-01 -2.411954551935195923e-01 6.458817422389984131e-02 -1.083691418170928955e-02 -2.598272860050201416e-01 -6.426195055246353149e-02 3.349098563194274902e-02 1.756357401609420776e-02 1.822228580713272095e-01 -3.324624896049499512e-01 -3.121019005775451660e-01 1.506389677524566650e-01 -2.043965756893157959e-01 -2.390356808900833130e-01 -7.574106007814407349e-02 -6.262017786502838135e-02 -6.181701272726058960e-02 -9.651377797126770020e-02 4.357695206999778748e-02 8.829158544540405273e-02 -7.371813803911209106e-02 2.468757629394531250e-01 3.404237329959869385e-01 -9.798455983400344849e-02 1.472765952348709106e-01 1.521973609924316406e-01 -1.288101822137832642e-01 -5.083167180418968201e-02 -2.555483281612396240e-01 -2.465751953423023224e-02 -4.041023179888725281e-02 -2.047166526317596436e-01
2.811139822006225586e-01 -1.298727691173553467e-01 1.760594695806503296e-01 -1.353829354047775269e-01 4.564887657761573792e-02 -2.139929533004760742e-01 -3.389296233654022217e-01 3.074767813086509705e-02 2.976299077272415161e-02 -3.019711561501026154e-02 -2.374821603298187256e-01 1.668311953544616699e-01 -3.979936987161636353e-02 -8.644843101501464844e-02 9.805569052696228027e-02 -3.930637240409851074e-02 3.060970082879066467e-02 -7.516017649322748184e-03 -1.638727784156799316e-01 9.440182894468307495e-02 1.314321458339691162e-01 3.719007074832916260e-01 1.884107291698455811e-01 1.947464793920516968e-01 1.383042782545089722e-01 1.301781386137008667e-01 -1.005274951457977295e-01 -1.170658469200134277e-01 -3.799904286861419678e-01 1.855179481208324432e-02 -2.761259973049163818e-01 1.954630315303802490e-01
-1.146942749619483948e-02 2.644248008728027344e-01 3.145688772201538086e-01 1.272476315498352051e-01 -9.449002146720886230e-02 1.969225406646728516e-01 -3.344492018222808838e-01 1.500072926282882690e-01 2.133417874574661255e-01 -2.130283862352371216e-01 -9.870599210262298584e-02 2.044714540243148804e-01 -6.365292938426136971e-04 -5.955893173813819885e-02 -1.922578215599060059e-01 -1.348605901002883911e-01 1.222141459584236145e-01 -3.076379299163818359e-01 -3.765475749969482422e-01 -1.674703061580657959e-01 -1.148693189024925232e-01 -4.801107570528984070e-02 7.776836305856704712e-02 1.184400394558906555e-01 2.143093794584274292e-01 1.484608054161071777e-01 -9.027990698814392090e-02 -1.598066091537475586e-02 1.444968115538358688e-02 1.753143221139907837e-01 -7.731597125530242920e-02 5.751045793294906616e-02
-3.340253531932830811e-01 1.144190803170204163e-01 1.741556078195571899e-01 -1.609328687191009521e-01 -1.948025226593017578e-01 1.668902114033699036e-02 -2.022131085395812988e-01 1.229428425431251526e-01 3.781513571739196777e-01 -3.652291372418403625e-02 -2.249397188425064087e-01 1.619057208299636841e-01 -1.393624544143676758e-01 5.652533099055290222e-02 -1.214462444186210632e-01 -1.658731698989868164e-01 9.820453077554702759e-02 -1.872147619724273682e-01 8.469562046229839325e-03 -7.035894691944122314e-02 -2.862239442765712738e-02 2.841155529022216797e-01 2.648903429508209229e-01 -1.892746388912200928e-01 1.368377804756164551e-01 -9.619314968585968018e-02 -1.206131204962730408e-01 -9.737539291381835938e-02 -1.956573873758316040e-01 1.574074178934097290e-01 1.791858524084091187e-01 -2.332988679409027100e-01
-1.575554907321929932e-01 -3.413164913654327393e-01 -5.591117218136787415e-02 -3.600497543811798096e-02 -1.602702289819717407e-01 1.114272847771644592e-01 -3.768297284841537476e-02 -1.991221010684967041e-01 3.795405328273773193e-01 -1.328231245279312134e-01 4.538170248270034790e-02 -1.157979760318994522e-02 -1.817477494478225708e-01 -1.178216189146041870e-01 -2.715609371662139893e-01 3.570882603526115417e-02 1.771485805511474609e-01 -2.428516373038291931e-02 -4.168103337287902832e-01 2.150389552116394043e-01 -1.390319764614105225e-01 6.858282536268234253e-02 2.504794001579284668e-01 1.981245912611484528e-02 -1.354863345623016357e-01 1.021637544035911560e-01 -5.817689374089241028e-02 -2.363819926977157593e-01 -1.659916490316390991e-01 1.816899329423904419e-01 -3.331399336457252502e-02 -2.060284279286861420e-02
-1.356047242879867554e-01 -4.910503700375556946e-02 1.226027682423591614e-01 6.520695518702268600e-03 -2.247820198535919189e-01 -9.515449404716491699e-02 -4.596527516841888428e-01 -5.029993131756782532e-02 3.213792145252227783e-01 4.340991843491792679e-03 -1.424320042133331299e-01 3.374926978722214699e-03 -3.599258139729499817e-02 -4.745571315288543701e-02 -3.479865789413452148e-01 3.368007242679595947e-01 2.396894805133342743e-02 -2.685764729976654053e-01 -1.958339065313339233e-01 -3.937770798802375793e-02 1.905826330184936523e-01 1.367064658552408218e-03 -2.702673897147178650e-02 -8.710397034883499146e-02 -1.597031205892562866e-01 4.277024045586585999e-02 5.479719955474138260e-03 -1.022833958268165588e-01 -1.981757134199142456e-01 -1.537591516971588135e-01 -2.479721605777740479e-01 9.784189611673355103e-02
-8.612172305583953857e-02 1.638547033071517944e-01 2.883548438549041748e-01 1.659184843301773071e-01 5.389448627829551697e-02 6.681987643241882324e-02 -3.935474753379821777e-01 4.702799487859010696e-03 1.411846131086349487e-01 -6.944002211093902588e-02 -8.353571593761444092e-02 3.150787949562072754e-01 -1.059370934963226318e-01 -1.900152489542961121e-02 -1.035707667469978333e-01 -2.281678766012191772e-01 1.613097488880157471e-01 -3.842741549015045166e-01 -1.858238279819488525e-01 -1.779326945543289185e-01 5.685274023562669754e-03 -7.233183830976486206e-02 5.048019811511039734e-02 2.793205082416534424e-01 1.811027992516756058e-03 3.188790678977966309e-01 -6.248098332434892654e-03 -4.612599685788154602e-02 6.281501054763793945e-02 9.338187426328659058e-02 7.690832018852233887e-02 1.981465667486190796e-01
-3.929672297090291977e-03 -7.854289561510086060e-02 1.756903827190399170e-01 5.832250788807868958e-02 -2.140376716852188110e-02 -4.384474456310272217e-02 -3.494626283645629883e-02 2.102717310190200806e-01 7.838837802410125732e-02 4.209280014038085938e-03 -3.232867717742919922e-01 3.035464286804199219e-01 -4.078590124845504761e-02 8.243581652641296387e-02 -2.437656819820404053e-01 -2.486840784549713135e-01 1.295802295207977295e-01 1.134830415248870850e-01 -3.627737462520599365e-01 -9.012020379304885864e-02 -2.744981646537780762e-01 1.877179443836212158e-01 1.428187191486358643e-01 -1.308795660734176636e-01 2.434928417205810547e-01 1.874374300241470337e-01 1.264878958463668823e-01 -1.340482234954833984e-01 -3.408451080322265625e-01 6.840980798006057739e-02 -1.829472184181213379e-02 -1.099983304738998413e-01
9.823700785636901855e-02 -1.938893049955368042e-01 -1.019331887364387512e-01 -3.401632606983184814e-01 -1.668858826160430908e-01 1.244235336780548096e-01 -4.694428741931915283e-01 -1.270639002323150635e-01 2.523519694805145264e-01 1.128794625401496887e-01 -7.728153467178344727e-02 1.656136959791183472e-01 4.590710997581481934e-02 -2.663545906543731689e-01 5.699719116091728210e-02 -2.163054496049880981e-01 -1.315727084875106812e-01 -2.159047871828079224e-01 -2.198871374130249023e-01 -4.615236818790435791e-02 -1.419320404529571533e-01 1.917773336172103882e-01 8.325511217117309570e-02 1.384232789278030396e-01 -4.451386258006095886e-02 -4.347761720418930054e-02 -3.210799396038055420e-02 3.386760130524635315e-02 -3.141924440860748291e-01 8.720146864652633667e-02 -6.390968710184097290e-02 3.301817923784255981e-03
-1.988616958260536194e-02 -8.886634022928774357e-04 2.247252762317657471e-01 -2.007033303380012512e-02 9.458788484334945679e-02 2.692127525806427002e-01 -3.196814656257629395e-02 1.010320708155632019e-01 3.196205571293830872e-02 1.799574941396713257e-01 -4.674483239650726318e-01 2.737036347389221191e-01 -5.403837934136390686e-02 -1.402118355035781860e-01 -1.482988744974136353e-01 9.676869213581085205e-02 3.473521023988723755e-02 -2.168982774019241333e-01 -2.100582718849182129e-01 2.249018102884292603e-01 -1.902547292411327362e-02 4.970752447843551636e-02 2.388434857130050659e-01 1.152739450335502625e-01 -2.042937725782394409e-01 -1.020397320389747620e-01 -2.704887092113494873e-01 -1.397256404161453247e-01 -1.174051389098167419e-01 -1.677569746971130371e-01 -1.158765479922294617e-01 -2.428383082151412964e-01
4.539257884025573730e-01 -3.755044564604759216e-02 2.910768613219261169e-02 -6.892977654933929443e-02 3.313551098108291626e-02 -9.805917739868164062e-02 1.198942679911851883e-02 1.713015437126159668e-01 1.048189476132392883e-01 -3.892069160938262939e-01 -1.032286509871482849e-01 2.879942953586578369e-01 3.348146751523017883e-02 -1.059262901544570923e-01 3.232495114207267761e-02 8.803932368755340576e-02 1.172869130969047546e-01 -9.751442819833755493e-02 -4.179516732692718506e-01 2.924627624452114105e-02 3.943597525358200073e-02 4.552011564373970032e-02 2.736743092536926270e-01 1.359937936067581177e-01 -5.325483903288841248e-02 2.163461297750473022e-01 -1.500663012266159058e-01 1.595794856548309326e-01 -1.200305968523025513e-01 -2.389827221632003784e-01 -2.771143987774848938e-02 -6.163907796144485474e-02
-7.180427759885787964e-02 2.122402936220169067e-01 1.090749278664588928e-01 4.417279064655303955e-01 -1.966525614261627197e-02 -7.683544605970382690e-02 -1.314619332551956177e-01 -4.088704660534858704e-02 1.574161052703857422e-01 -6.815882772207260132e-02 -3.900631964206695557e-01 2.596168220043182373e-01 6.286394596099853516e-02 -8.299398235976696014e-03 -1.874142140150070190e-01 -3.104023933410644531e-01 3.345065116882324219e-01 -2.028309553861618042e-01 -4.349560663104057312e-02 4.616336524486541748e-02 6.452388316392898560e-02 1.906014382839202881e-01 2.495629787445068359e-01 -8.259788900613784790e-02 -2.535757236182689667e-02 -3.896581381559371948e-02 -1.155157685279846191e-01 4.543196782469749451e-02 -4.732045903801918030e-02 -2.064081579446792603e-01 -6.317736953496932983e-02 2.070401562377810478e-03
-3.659824281930923462e-02 -5.803617089986801147e-02 2.583123147487640381e-01 5.307998880743980408e-02 -1.475568860769271851e-02 6.624261289834976196e-02 -2.287039607763290405e-01 4.150349646806716919e-02 -2.092629969120025635e-01 -8.231303095817565918e-02 5.254473164677619934e-02 3.047427237033843994e-01 -1.527086049318313599e-01 -1.510221064090728760e-01 -3.537487937137484550e-03 9.580589085817337036e-02 -6.399238109588623047e-02 1.043045744299888611e-01 -2.449119091033935547e-01 8.771102130413055420e-02 2.373614907264709473e-01 -1.002401933073997498e-01 2.357855588197708130e-01 -6.725782901048660278e-02 2.627566456794738770e-01 3.550641834735870361e-01 -7.485592365264892578e-02 -9.150856733322143555e-02 -3.205710649490356445e-01 -4.330671951174736023e-02 -3.483486175537109375e-01 1.461772322654724121e-01
-1.774315387010574341e-01 -2.553421258926391602e-01 2.921512424945831299e-01 1.340447366237640381e-01 -2.995378077030181885e-01 -1.505600214004516602e-01 -4.088124334812164307e-01 9.925202280282974243e-02 -1.827513724565505981e-01 -8.240884542465209961e-02 4.041491821408271790e-02 1.210289895534515381e-01 5.082879960536956787e-02 -1.929172426462173462e-01 -1.063559204339981079e-01 7.133764028549194336e-02 -2.901172265410423279e-02 -6.458195298910140991e-02 -9.725172072649002075e-02 -2.717567682266235352e-01 -2.740725576877593994e-01 2.562990703154355288e-04 -2.202502265572547913e-02 6.446384638547897339e-02 1.683296710252761841e-01 6.650085002183914185e-02 -1.542452126741409302e-01 5.695327743887901306e-02 -2.844800055027008057e-01 -4.519931226968765259e-02 -2.290392965078353882e-01 1.861570924520492554e-01
-1.420275568962097168e-01 -1.695057898759841919e-01 1.776951253414154053e-01 -1.771562993526458740e-01 -2.695043683052062988e-01 -1.011494696140289307e-01 -2.073515951633453369e-01 2.205968499183654785e-01 1.091822013258934021e-01 -1.400142163038253784e-01 -8.139187097549438477e-02 2.726298570632934570e-01 1.167627517133951187e-02 -1.117024198174476624e-01 4.602876305580139160e-02 -3.619171380996704102e-01 8.648608624935150146e-02 -3.921941518783569336e-01 3.188594058156013489e-02 -9.840714745223522186e-03 -9.910584427416324615e-03 1.385923177003860474e-01 9.284662082791328430e-03 -3.438797965645790100e-02 1.662580519914627075e-01 1.770781278610229492e-01 1.619709879159927368e-01 -1.228702366352081299e-01 -2.998760342597961426e-01 2.422389686107635498e-01 -1.287921965122222900e-01 -8.315224945545196533e-02
1.207998991012573242e-01 -1.558957993984222412e-01 3.573622703552246094e-01 -1.525253951549530029e-01 -8.840744942426681519e-02 -2.071104478091001511e-03 1.310446560382843018e-01 -7.284086197614669800e-02 1.136241331696510315e-01 3.474197536706924438e-02 -5.608105286955833435e-02 2.592765390872955322e-01 -1.662556454539299011e-02 -9.112767130136489868e-02 -2.887469828128814697e-01 1.733755692839622498e-02 -5.119837820529937744e-02 -3.342543542385101318e-01 -1.632115840911865234e-01 -1.919591575860977173e-01 -1.257334202527999878e-01 4.747625812888145447e-02 1.896563619375228882e-01 -1.495229452848434448e-01 2.909080982208251953e-01 2.899076556786894798e-03 -7.317420840263366699e-02 -7.386460155248641968e-02 -4.492901265621185303e-01 -1.341706961393356323e-01 -7.467390596866607666e-02 1.672760099172592163e-01
-6.768441759049892426e-03 -2.589854001998901367e-01 6.196091324090957642e-02 -1.598728895187377930e-01 -2.505781054496765137e-01 3.331374004483222961e-02 -2.030164375901222229e-02 -1.569199115037918091e-01 -1.171121820807456970e-01 -1.434625983238220215e-01 -2.034207582473754883e-01 1.491644680500030518e-01 1.022101566195487976e-01 -2.798108160495758057e-01 1.144931539893150330e-01 1.789815872907638550e-01 3.854958340525627136e-02 -2.247614413499832153e-01 -2.807521224021911621e-01 -2.362097650766372681e-01 9.218203835189342499e-03 1.916714906692504883e-01 1.780093461275100708e-01 -1.629381924867630005e-01 9.169216454029083252e-02 9.377656131982803345e-02 1.285464912652969360e-01 7.722790818661451340e-03 -4.738986790180206299e-01 -4.338755458593368530e-02 1.393627077341079712e-01 -1.462420821189880371e-01
5.449941009283065796e-02 -9.124047309160232544e-02 2.480152249336242676e-01 4.361045733094215393e-02 -3.931490480899810791e-01 -1.443849503993988037e-02 -1.515075117349624634e-01 2.269163578748703003e-01 1.220213845372200012e-01 -1.001169383525848389e-01 -2.504723072052001953e-01 7.636983692646026611e-02 -1.392123252153396606e-01 -1.561484485864639282e-01 -1.910549029707908630e-02 -1.363957226276397705e-01 1.622012853622436523e-01 -1.713090837001800537e-01 -6.812705844640731812e-02 -2.379839308559894562e-02 -8.061377704143524170e-02 4.435034096240997314e-01 1.011828407645225525e-01 1.481289267539978027e-01 1.393388211727142334e-02 1.031214594841003418e-01 2.199721187353134155e-01 -9.567485749721527100e-02 -1.496488898992538452e-01 3.390812277793884277e-01 -4.546439275145530701e-02 1.892446577548980713e-01
-3.035943806171417236e-01 9.551826119422912598e-02 6.301274150609970093e-02 1.917539723217487335e-02 2.013494074344635010e-02 -1.187403723597526550e-01 -1.193504333496093750e-01 1.716618090867996216e-01 2.159727513790130615e-01 -1.763757318258285522e-01 -4.727463424205780029e-01 8.153344690799713135e-02 -1.823339909315109253e-01 4.870001971721649170e-02 -2.089553326368331909e-01 -2.157575637102127075e-01 2.384977489709854126e-01 -1.816310137510299683e-01 7.232744246721267700e-02 6.086653098464012146e-02 1.262805908918380737e-01 6.272412836551666260e-02 3.119675815105438232e-01 -1.691138893365859985e-01 2.854327112436294556e-02 1.584397554397583008e-01 4.877872392535209656e-02 -3.864350542426109314e-02 -1.846622675657272339e-01 -8.268015831708908081e-02 3.639799356460571289e-02 -2.928620278835296631e-01
-2.149785682559013367e-02 -1.218573451042175293e-01 3.904254436492919922e-01 1.239345818758010864e-01 -6.014525145292282104e-02 -1.741709709167480469e-01 -1.107221096754074097e-01 1.731397397816181183e-02 2.624694108963012695e-01 -1.536743938922882080e-01 -2.257326394319534302e-01 -7.936190813779830933e-02 -3.650362417101860046e-02 -1.145746856927871704e-01 9.520442225039005280e-03 2.026351839303970337e-01 -1.270773410797119141e-01 -8.117016404867172241e-02 -2.894289493560791016e-01 -3.826303407549858093e-02 -1.931851506233215332e-01 3.446668386459350586e-01 1.424475014209747314e-01 -1.501252651214599609e-01 1.706525534391403198e-01 2.651064693927764893e-01 -1.200107336044311523e-01 -8.584646135568618774e-02 -8.113907277584075928e-02 -1.115441694855690002e-01 2.839301526546478271e-01 1.930821835994720459e-01
1.725529432296752930e-01 -1.897306889295578003e-01 1.812449544668197632e-01 -3.497051075100898743e-02 2.013797126710414886e-02 -1.930385082960128784e-01 -2.407556176185607910e-01 1.214581802487373352e-01 1.275024861097335815e-01 4.725077003240585327e-02 -1.993541717529296875e-01 3.689110875129699707e-01 -1.971952803432941437e-02 -9.120783209800720215e-02 1.361547410488128662e-01 -2.231674343347549438e-01 -2.558866143226623535e-02 -1.913015097379684448e-01 -1.420195698738098145e-01 1.802555173635482788e-01 1.947436667978763580e-02 2.097913622856140137e-01 9.449050575494766235e-02 -1.201974973082542419e-01 -5.588682740926742554e-02 1.224986016750335693e-01 -3.094562292098999023e-01 -2.709534252062439919e-03 -2.932523190975189209e-01 4.505354911088943481e-02 -1.703122109174728394e-01 3.602511286735534668e-01
-9.898780286312103271e-02 1.641577184200286865e-01 1.741455495357513428e-01 1.478862017393112183e-01 7.127059996128082275e-02 -5.311843939125537872e-03 -1.835773289203643799e-01 -2.744950912892818451e-02 1.732484549283981323e-01 -1.077216193079948425e-01 4.180207848548889160e-03 1.202206611633300781e-01 -4.705005884170532227e-02 -9.243835508823394775e-02 -1.545060873031616211e-01 9.393538493895903230e-05 1.284542679786682129e-01 -4.069801568984985352e-01 -5.519873499870300293e-01 -3.120282897725701332e-03 -1.885272860527038574e-01 -1.429674923419952393e-01 1.945387572050094604e-01 7.968205213546752930e-02 1.157573834061622620e-01 7.035405188798904419e-02 -1.543753743171691895e-01 -1.762568950653076172e-01 -8.723161369562149048e-02 -1.246424838900566101e-01 -6.774485856294631958e-02 -3.046025037765502930e-01
2.412196695804595947e-01 1.162920370697975159e-01 1.459823399782180786e-01 -5.896687507629394531e-02 -7.502651214599609375e-02 8.806008845567703247e-02 -1.319949030876159668e-01 -1.492315828800201416e-01 7.876070588827133179e-02 -1.531725227832794189e-01 -1.219293549656867981e-01 2.022076398134231567e-01 -3.335723280906677246e-01 -4.564891010522842407e-02 -1.944361031055450439e-01 -2.121903002262115479e-02 -8.801031112670898438e-02 -1.577691435813903809e-01 -5.923683196306228638e-02 3.427331149578094482e-01 -1.635087281465530396e-02 -2.556962072849273682e-01 2.880434095859527588e-01 -1.860313303768634796e-02 1.956394761800765991e-01 1.827260106801986694e-01 -5.693407356739044189e-02 -1.119220927357673645e-01 -4.506429135799407959e-01 2.642318792641162872e-02 8.032794110476970673e-03 1.398103386163711548e-01
-1.910435706377029419e-01 -3.946322202682495117e-02 -4.472691938281059265e-02 8.970997482538223267e-02 -1.725947558879852295e-01 -4.924885928630828857e-03 -3.044511973857879639e-01 1.133951079100370407e-02 2.148956507444381714e-01 -3.375559449195861816e-01 -8.887550234794616699e-02 4.265104420483112335e-03 2.943208441138267517e-02 -3.894014060497283936e-01 -2.339317053556442261e-01 -2.867810428142547607e-02 2.851491570472717285e-01 -9.182110428810119629e-02 -1.010988876223564148e-01 1.998074352741241455e-01 -8.314111828804016113e-02 3.597285225987434387e-02 2.510339319705963135e-01 3.177502751350402832e-02 2.870312631130218506e-01 2.387386560440063477e-01 1.785932928323745728e-01 -1.639627963304519653e-01 -7.709186524152755737e-02 1.392844021320343018e-01 -8.802212029695510864e-02 -9.901551157236099243e-02
-2.652416527271270752e-01 -6.970021873712539673e-02 2.628477811813354492e-01 -1.590526103973388672e-01 -1.932815760374069214e-01 -1.568211168050765991e-01 -1.723453104496002197e-01 -2.011285722255706787e-02 2.705618739128112793e-01 -3.271782770752906799e-02 -1.037397012114524841e-01 2.757928967475891113e-01 -1.122507005929946899e-01 -9.741284698247909546e-02 6.710609048604965210e-02 -2.182704508304595947e-01 2.043080180883407593e-01 -2.647235989570617676e-01 8.116350322961807251e-02 -2.827737852931022644e-02 2.033778838813304901e-02 4.091174602508544922e-01 6.601972971111536026e-03 -2.074954956769943237e-01 1.656414270401000977e-01 1.241886317729949951e-01 -4.374263435602188110e-02 -2.194115892052650452e-02 -2.504084408283233643e-01 1.781476140022277832e-01 -3.211559727787971497e-02 -1.794105321168899536e-01
-6.620030850172042847e-02 -2.170848101377487183e-01 1.971143484115600586e-01 -3.081173896789550781e-01 -5.356137454509735107e-02 7.783114165067672729e-02 -4.467579722404479980e-01 1.683954149484634399e-01 2.199699729681015015e-01 -1.272069849073886871e-02 -4.486374184489250183e-02 2.473575919866561890e-01 -1.679910272359848022e-01 -1.873865574598312378e-01 6.046743690967559814e-02 -2.260814160108566284e-01 2.843316793441772461e-01 -1.467027813196182251e-01 1.141349896788597107e-01 -9.193550050258636475e-02 -2.317159622907638550e-01 4.862100630998611450e-02 -1.216076612472534180e-01 9.362617880105972290e-02 2.399520277976989746e-01 2.080623656511306763e-01 -3.635545447468757629e-02 -1.485249847173690796e-01 -6.026973947882652283e-02 8.133886754512786865e-02 1.020952314138412476e-02 9.958595782518386841e-02
-2.566595077514648438e-01 5.294820293784141541e-02 2.090158015489578247e-01 -3.206676617264747620e-02 4.506339132785797119e-02 8.417037129402160645e-02 -6.903246045112609863e-02 6.577562540769577026e-02 3.295132219791412354e-01 -4.018627107143402100e-01 -2.717708051204681396e-01 8.984784781932830811e-02 -9.271368384361267090e-02 -2.179001271724700928e-01 2.856306359171867371e-02 -1.698206961154937744e-01 1.857704520225524902e-01 -1.121624466031789780e-02 -2.203904092311859131e-02 -1.579184830188751221e-01 -2.804438211023807526e-02 2.595887482166290283e-01 2.628861069679260254e-01 -1.242174729704856873e-01 -1.256833523511886597e-01 9.652746468782424927e-02 1.110151261091232300e-01 1.065219491720199585e-01 -3.023111224174499512e-01 -3.070742078125476837e-02 -2.710715234279632568e-01 -5.737019702792167664e-02
-5.800675973296165466e-02 5.853158608078956604e-02 6.097628548741340637e-02 -1.195433363318443298e-01 -3.223319351673126221e-02 2.854295670986175537e-01 -2.982256710529327393e-01 1.033722311258316040e-01 1.745218932628631592e-01 -1.775584071874618530e-01 -1.243406683206558228e-01 3.660521507263183594e-01 -3.874980285763740540e-02 3.866344690322875977e-02 -1.973631083965301514e-01 8.471180498600006104e-02 -4.262850433588027954e-02 -3.822587132453918457e-01 -1.867348253726959229e-01 7.492236327379941940e-03 -1.364625096321105957e-01 -9.853151440620422363e-02 2.683153608813881874e-03 1.360544376075267792e-02 4.284206405282020569e-02 4.135662615299224854e-01 -2.410504370927810669e-01 8.502747863531112671e-02 -6.587774306535720825e-02 -9.281456470489501953e-02 -2.426872774958610535e-02 2.633708119392395020e-01
-1.147513315081596375e-01 5.025140941143035889e-02 -1.620086133480072021e-01 2.034527435898780823e-02 -2.155913263559341431e-01 -1.707433462142944336e-01 -3.524123430252075195e-01 2.734240591526031494e-01 5.471606552600860596e-02 1.972143165767192841e-02 1.218539625406265259e-01 2.793134450912475586e-01 1.769733577966690063e-01 -3.506932258605957031e-01 -2.726526558399200439e-01 1.460949033498764038e-01 2.568625211715698242e-01 -2.045184075832366943e-01 -1.589779406785964966e-01 1.727554798126220703e-01 -1.187003031373023987e-01 1.094679683446884155e-01 1.002251952886581421e-01 6.862805783748626709e-02 1.495930105447769165e-01 2.417268007993698120e-01 -9.958464652299880981e-02 -2.214686758816242218e-02 -9.792941063642501831e-02 -1.409525275230407715e-01 -9.242334961891174316e-02 6.206900626420974731e-02
-2.460061311721801758e-01 4.096638411283493042e-02 3.326113224029541016e-01 -9.332992136478424072e-02 -1.270117461681365967e-01 1.896901279687881470e-01 -1.690214425325393677e-01 8.462446182966232300e-02 -9.075753390789031982e-02 -2.183434963226318359e-01 -1.946090906858444214e-02 2.730578780174255371e-01 1.741390675306320190e-01 -1.731469333171844482e-01 -9.115325659513473511e-02 8.983436226844787598e-02 1.775185763835906982e-01 -2.115838974714279175e-01 5.656671524047851562e-02 5.193601921200752258e-02 -2.188981771469116211e-01 -5.051655694842338562e-02 1.763231009244918823e-01 2.240227907896041870e-01 1.762428134679794312e-02 3.430774211883544922e-01 -2.112449705600738525e-01 1.284166276454925537e-01 -1.383462995290756226e-01 1.203271895647048950e-01 -3.087348639965057373e-01 -3.314755484461784363e-02
1.678260564804077148e-01 -2.210382223129272461e-01 1.117181852459907532e-01 1.956517696380615234e-01 -1.552577782422304153e-02 -1.559939235448837280e-01 -2.082768231630325317e-01 2.042239904403686523e-01 1.538028717041015625e-01 -2.450624257326126099e-01 9.573832154273986816e-02 1.361121088266372681e-01 -2.255826145410537720e-01 -1.162489056587219238e-01 -2.726387605071067810e-02 -1.587612479925155640e-01 -5.553011596202850342e-02 -1.310579180717468262e-01 4.386214911937713623e-02 -1.854451298713684082e-01 5.305472016334533691e-02 1.123415306210517883e-01 3.446395695209503174e-01 1.730130314826965332e-01 4.279278218746185303e-02 1.198069751262664795e-01 -1.427265107631683350e-01 -9.261127561330795288e-02 -3.480274677276611328e-01 9.720266825752332807e-05 2.551161050796508789e-01 -3.297608792781829834e-01
-3.591105639934539795e-01 -1.434238404035568237e-01 8.240891247987747192e-02 -1.111290529370307922e-01 -2.040618211030960083e-01 -1.045934408903121948e-01 -2.427098155021667480e-01 2.825876772403717041e-01 -3.099558502435684204e-02 -1.830412745475769043e-01 -7.031125947833061218e-03 1.094484105706214905e-01 -3.365102410316467285e-02 -1.518546938896179199e-01 -7.162193208932876587e-02 1.725046187639236450e-01 1.169283166527748108e-01 -1.862739622592926025e-01 -1.203365176916122437e-01 6.139032542705535889e-02 4.746836423873901367e-02 2.700068056583404541e-01 2.554643750190734863e-01 -8.880153298377990723e-02 3.443726599216461182e-01 1.795318871736526489e-01 1.612156257033348083e-02 -1.170038431882858276e-01 -5.259213224053382874e-02 1.565740108489990234e-01 -3.569035530090332031e-01 -7.097217254340648651e-03
-5.134114250540733337e-02 1.149715930223464966e-01 1.355500966310501099e-01 -8.058713376522064209e-02 -2.049729675054550171e-01 5.175651982426643372e-02 -5.478980019688606262e-02 1.633836925029754639e-01 3.702007234096527100e-01 -3.451048135757446289e-01 -2.229648083448410034e-01 -7.291954755783081055e-02 -1.266458332538604736e-01 -3.065083920955657959e-01 9.210938215255737305e-02 -1.375504732131958008e-01 1.249031051993370056e-01 -5.555908754467964172e-02 -2.116965353488922119e-01 -1.947252601385116577e-01 2.098333649337291718e-02 2.550659477710723877e-01 1.679178476333618164e-01 -9.258590638637542725e-02 -1.285532563924789429e-01 9.329698234796524048e-02 9.937258809804916382e-02 1.718988567590713501e-01 -2.864127457141876221e-01 4.349209368228912354e-02 -2.007061839103698730e-01 -2.092167139053344727e-01
9.149183332920074463e-02 -8.962082862854003906e-02 3.396552503108978271e-01 1.850769817829132080e-01 4.030300676822662354e-01 1.087745204567909241e-01 -2.538890838623046875e-01 5.186902359127998352e-02 -2.637710608541965485e-02 -3.456138670444488525e-01 -3.689965903759002686e-01 -3.154818434268236160e-03 8.656331151723861694e-02 -1.649656295776367188e-01 -1.712035089731216431e-01 2.094551771879196167e-01 9.281504899263381958e-02 -1.706168353557586670e-01 -1.459777057170867920e-01 2.756857872009277344e-02 7.330884691327810287e-03 1.384433209896087646e-01 1.132453009486198425e-01 2.892431616783142090e-02 -2.785994410514831543e-01 9.637547656893730164e-03 -1.186382696032524109e-01 -1.488191038370132446e-01 -3.793896362185478210e-02 -1.023993194103240967e-01 -7.552361488342285156e-02 6.421715021133422852e-02
1.456340998411178589e-01 2.131347544491291046e-02 1.230295673012733459e-01 1.925312727689743042e-01 -5.584513023495674133e-02 1.283506135223433375e-04 5.109720304608345032e-02 4.195938408374786377e-01 1.283164471387863159e-01 1.570056006312370300e-02 -2.521978616714477539e-01 3.810363411903381348e-01 -1.321360468864440918e-01 -8.507820963859558105e-02 -6.948310881853103638e-02 -7.083544135093688965e-02 1.021456345915794373e-01 1.176187023520469666e-01 -2.544294595718383789e-01 8.967819809913635254e-02 -2.361202985048294067e-01 2.170207351446151733e-01 1.337798237800598145e-01 -1.784821897745132446e-01 1.475490033626556396e-01 2.230999022722244263e-01 5.854091048240661621e-02 -2.011121362447738647e-01 -2.963272333145141602e-01 3.761517629027366638e-02 -1.285530924797058105e-01 -1.161006987094879150e-01
-1.385594457387924194e-01 -4.236350655555725098e-01 3.311125934123992920e-01 8.706838637590408325e-02 -2.408407926559448242e-01 4.836984351277351379e-02 -3.342146277427673340e-01 -6.348224729299545288e-02 -3.723713755607604980e-02 5.130630731582641602e-02 -5.266723036766052246e-02 -1.747647486627101898e-02 -8.707707375288009644e-02 -2.149022221565246582e-01 -2.857938110828399658e-01 9.491737931966781616e-02 1.319114714860916138e-01 8.472162298858165741e-03 -1.881974190473556519e-01 -2.483029104769229889e-02 -8.684616535902023315e-02 2.055578492581844330e-02 -1.063920781016349792e-01 -4.843193292617797852e-02 3.318561613559722900e-01 2.455249428749084473e-01 -2.192612290382385254e-01 2.156623266637325287e-02 -1.857602298259735107e-01 -4.213695973157882690e-02 1.426008194684982300e-01 7.607825100421905518e-02
-1.146208867430686951e-01 -6.769217550754547119e-02 -5.404289811849594116e-02 -1.018623039126396179e-01 -4.208358004689216614e-03 3.360364958643913269e-02 -4.577752649784088135e-01 -3.210204243659973145e-01 -1.747341267764568329e-02 -1.764002740383148193e-01 -2.797319293022155762e-01 2.327491194009780884e-01 1.695795804262161255e-01 -1.370852589607238770e-01 -2.781478762626647949e-01 -9.523020684719085693e-02 1.680929660797119141e-01 -1.822271943092346191e-01 -1.765929162502288818e-02 1.051140502095222473e-01 -1.999123245477676392e-01 -6.496586650609970093e-02 2.354613691568374634e-01 -9.736299514770507812e-02 -1.888890862464904785e-01 3.183538317680358887e-01 -1.231885775923728943e-01 -8.187500387430191040e-02 3.275640483479946852e-04 4.945904016494750977e-02 -5.057537928223609924e-02 -1.074877381324768066e-01
1.239436119794845581e-01 -2.530771791934967041e-01 2.209413498640060425e-01 -4.231787286698818207e-03 1.145543530583381653e-01 -1.745717972517013550e-01 -2.951215505599975586e-01 2.578251250088214874e-02 1.088119000196456909e-01 1.036050319671630859e-01 -1.394768506288528442e-01 3.152630627155303955e-01 5.340432003140449524e-02 -1.313572078943252563e-01 7.793304324150085449e-02 -6.437595933675765991e-02 8.891421556472778320e-02 1.414463273249566555e-03 -2.715182676911354065e-02 2.581690549850463867e-01 7.831456512212753296e-02 2.284030169248580933e-01 1.063124015927314758e-01 1.877163350582122803e-01 -7.162195444107055664e-02 1.972559094429016113e-01 -1.740724593400955200e-01 -8.419818431138992310e-02 -4.219543635845184326e-01 -6.018203869462013245e-02 -3.407956361770629883e-01 9.632342308759689331e-02
1.122197508811950684e-01 -2.912068367004394531e-01 1.075427681207656860e-01 -5.625224485993385315e-02 -2.456045597791671753e-01 -5.757491290569305420e-02 -7.479064911603927612e-02 4.783792421221733093e-02 -1.384604573249816895e-01 5.633997265249490738e-03 -5.914635211229324341e-02 1.616377085447311401e-01 -1.359926760196685791e-01 -3.686639368534088135e-01 -1.089095976203680038e-02 2.187326103448867798e-01 7.136996835470199585e-02 -1.630649715662002563e-01 -3.373299837112426758e-01 -2.794887423515319824e-01 3.476408123970031738e-02 -6.942909210920333862e-02 1.776539087295532227e-01 -2.194082289934158325e-01 -1.135329529643058777e-01 1.625224351882934570e-01 1.978399306535720825e-01 2.011897712945938110e-01 -3.659581243991851807e-01 -4.593897238373756409e-02 -1.278850808739662170e-02 -2.682353556156158447e-02
4.639964550733566284e-02 -4.272375628352165222e-02 3.251289203763008118e-02 -4.626036062836647034e-02 1.403277069330215454e-01 4.623439908027648926e-02 -1.608850210905075073e-01 1.722009479999542236e-01 2.161273509263992310e-01 -4.027635157108306885e-01 -2.268925160169601440e-01 1.191710308194160461e-01 -1.507245600223541260e-01 -2.707984149456024170e-01 -7.844288833439350128e-03 9.220251441001892090e-02 -1.030558943748474121e-01 -2.654961943626403809e-01 -2.968315780162811279e-01 -2.867617271840572357e-02 -2.146096378564834595e-01 -9.790936112403869629e-02 7.598567008972167969e-02 7.490387652069330215e-04 -8.835093677043914795e-02 4.213282167911529541e-01 -9.973537921905517578e-02 1.346895694732666016e-01 -5.433170497417449951e-02 -2.812827229499816895e-01 4.986229911446571350e-02 8.249928802251815796e-02
1.132136136293411255e-01 7.345349341630935669e-02 4.284456372261047363e-02 2.671142518520355225e-01 -5.983596667647361755e-02 -1.287313364446163177e-02 -1.836383789777755737e-01 2.150467187166213989e-01 1.768551915884017944e-01 -1.833167672157287598e-01 -3.639573156833648682e-01 1.774005442857742310e-01 2.530645132064819336e-01 -1.474035531282424927e-01 -2.247724449262022972e-03 7.447289675474166870e-02 2.200263291597366333e-01 -1.543511003255844116e-01 -3.142770826816558838e-01 2.269397228956222534e-01 -2.463396638631820679e-01 2.083788365125656128e-01 1.570171862840652466e-01 2.049601227045059204e-01 1.308149397373199463e-01 3.860270604491233826e-02 2.622805349528789520e-02 1.086007989943027496e-02 -1.165759414434432983e-01 -1.900494247674942017e-01 -1.234722808003425598e-01 -1.646497398614883423e-01
-4.313455522060394287e-02 1.633777469396591187e-01 1.681081503629684448e-01 -9.254556149244308472e-02 -2.466104924678802490e-01 2.898595109581947327e-02 -2.761681377887725830e-01 -1.211391314864158630e-01 -5.372817814350128174e-02 -5.103740468621253967e-02 -2.585310935974121094e-01 2.202876284718513489e-02 1.194280460476875305e-01 -1.080923527479171753e-01 -2.145829796791076660e-01 1.506515294313430786e-01 1.727559864521026611e-01 -2.007882148027420044e-01 -3.255108296871185303e-01 2.626162171363830566e-01 -2.155273454263806343e-03 -1.764227300882339478e-01 2.701947987079620361e-01 -1.020632404834032059e-02 7.649554312229156494e-02 -2.613788470625877380e-02 -2.889524400234222412e-01 -1.522064357995986938e-01 -2.910726666450500488e-01 -1.928413361310958862e-01 -6.986890733242034912e-02 -1.587639153003692627e-01
-6.709090620279312134e-02 -3.288042545318603516e-02 2.580061852931976318e-01 -9.105574339628219604e-02 -3.774577081203460693e-01 -4.378469660878181458e-02 -1.345769315958023071e-01 -8.457657881081104279e-03 1.316576451063156128e-01 -2.031478732824325562e-01 -1.845887750387191772e-01 4.740456640720367432e-01 1.286881715059280396e-01 -2.055571675300598145e-01 -7.932373881340026855e-02 -1.756165474653244019e-01 3.261576220393180847e-02 -5.442940071225166321e-02 1.641462743282318115e-01 1.573854684829711914e-01 -1.007931008934974670e-01 2.526567578315734863e-01 1.865093559026718140e-01 1.328147798776626587e-01 1.703638881444931030e-01 1.247348934412002563e-01 1.649874597787857056e-01 -1.655193120241165161e-01 -1.795661449432373047e-01 1.420406550168991089e-01 -5.106831341981887817e-02 8.517271280288696289e-02
-7.153028249740600586e-02 -2.888286411762237549e-01 1.480532586574554443e-01 -3.813914060592651367e-01 -2.305681258440017700e-01 5.937757715582847595e-02 -2.256166487932205200e-01 9.821282327175140381e-02 1.125676929950714111e-01 -4.597119241952896118e-02 -4.801755398511886597e-02 2.892063856124877930e-01 6.609648466110229492e-02 -9.657242894172668457e-02 -1.778434030711650848e-03 -2.561448514461517334e-01 2.602190077304840088e-01 -3.361059129238128662e-01 7.164839655160903931e-02 2.622997760772705078e-02 -4.370023682713508606e-02 2.267517596483230591e-01 2.355799823999404907e-02 -4.475136753171682358e-03 2.255918234586715698e-01 2.826070487499237061e-01 -2.003636397421360016e-02 -6.977091729640960693e-02 -1.812577843666076660e-01 1.919569373130798340e-01 -2.506312355399131775e-02 6.745834834873676300e-03
-2.451909035444259644e-01 -2.174109220504760742e-01 4.199635982513427734e-01 -1.874752789735794067e-01 2.562130615115165710e-02 -1.342546343803405762e-01 1.234845221042633057e-01 -3.711152821779251099e-02 1.214761435985565186e-01 -1.639697998762130737e-01 -6.733074039220809937e-02 9.795452654361724854e-02 -1.491089761257171631e-01 -3.932489156723022461e-01 -2.436604946851730347e-01 -1.489808112382888794e-01 1.189829111099243164e-01 -2.386553734540939331e-01 -8.163119107484817505e-02 -5.175823718309402466e-02 8.799963444471359253e-02 1.073040813207626343e-01 -3.686771541833877563e-02 -1.194024011492729187e-01 -2.220934489741921425e-03 4.563378170132637024e-02 -2.663387656211853027e-01 1.805169731378555298e-01 -1.977871954441070557e-01 3.256658464670181274e-02 -1.922376602888107300e-01 -1.830305904150009155e-01
3.095705620944499969e-02 2.226324230432510376e-01 1.549158096313476562e-01 4.607314616441726685e-02 -1.460280418395996094e-01 -9.591206908226013184e-02 -2.243965119123458862e-02 1.450090706348419189e-01 1.814496368169784546e-01 -6.345520168542861938e-02 -2.604102902114391327e-02 1.405554860830307007e-01 -3.918599486351013184e-01 5.073538050055503845e-02 3.391829505562782288e-02 2.758231014013290405e-02 1.647391319274902344e-01 -1.599500775337219238e-01 -2.379514873027801514e-01 -1.324016484431922436e-03 -5.140327662229537964e-02 4.779298231005668640e-02 -1.865564845502376556e-02 4.122715443372726440e-02 2.383476346731185913e-01 2.281103879213333130e-01 -1.581264436244964600e-01 -2.222671061754226685e-01 -5.678210258483886719e-01 -4.368942975997924805e-02 -5.785864964127540588e-02 1.692004650831222534e-01
-2.290054261684417725e-01 -3.129012882709503174e-01 4.336059093475341797e-01 9.550430625677108765e-02 -4.987872764468193054e-02 7.129219919443130493e-02 -3.206981122493743896e-01 -1.193600073456764221e-01 1.580565869808197021e-01 -6.866703182458877563e-02 5.435417592525482178e-02 2.664359211921691895e-01 6.710470467805862427e-02 -8.914389461278915405e-02 -1.834691464900970459e-01 2.046050727367401123e-01 3.368469327688217163e-02 -4.104093182832002640e-03 -7.021622359752655029e-02 3.193730413913726807e-01 1.804227977991104126e-01 -1.057458762079477310e-02 2.959399819374084473e-01 -1.256293803453445435e-01 -2.734898822382092476e-03 1.663677245378494263e-01 -1.544929593801498413e-01 1.001246273517608643e-01 -8.964034169912338257e-02 6.887067854404449463e-02 -1.255970001220703125e-01 -4.467551410198211670e-02
-6.838820874691009521e-02 -3.270690515637397766e-02 4.178696870803833008e-01 -1.918972879648208618e-01 -3.930571675300598145e-01 2.167923152446746826e-01 -2.286357879638671875e-01 1.348068565130233765e-01 1.507585197687149048e-01 -2.343167178332805634e-02 -2.586250007152557373e-01 -1.054412946105003357e-01 5.453932657837867737e-02 -2.752668559551239014e-01 -8.825712651014328003e-02 -4.557166993618011475e-02 -8.319864422082901001e-02 -6.207018624991178513e-03 -5.283496528863906860e-02 6.509424746036529541e-02 -8.989567309617996216e-02 8.560024201869964600e-02 1.330585870891809464e-02 2.584414482116699219e-01 -1.709406226873397827e-01 3.172960877418518066e-01 -5.877897515892982483e-02 4.024201538413763046e-03 -2.533340752124786377e-01 1.492420434951782227e-01 6.158297136425971985e-02 -3.161515295505523682e-02
-1.168146654963493347e-01 2.251129299402236938e-01 2.699946761131286621e-01 1.718814820051193237e-01 1.089106034487485886e-02 1.596647799015045166e-01 -4.997025430202484131e-01 4.290743917226791382e-02 1.302796006202697754e-01 -1.177903488278388977e-01 -4.281492158770561218e-02 2.102618366479873657e-01 1.087418571114540100e-01 -1.817605793476104736e-01 -1.244273409247398376e-01 -2.457092888653278351e-02 1.357053965330123901e-01 -2.861928641796112061e-01 -3.612292706966400146e-01 8.265897631645202637e-02 -1.502077877521514893e-01 -1.449327915906906128e-01 4.852783866226673126e-03 -5.640796944499015808e-02 1.525008827447891235e-01 2.607140243053436279e-01 7.942418754100799561e-02 -1.031616553664207458e-01 2.286643907427787781e-02 1.013546064496040344e-01 -1.218407228589057922e-01 3.257802920415997505e-03
2.605009078979492188e-02 1.185546517372131348e-01 3.788037598133087158e-01 7.080788165330886841e-02 -1.577711403369903564e-01 1.081266477704048157e-01 -3.679008185863494873e-01 9.857524186372756958e-02 5.383944511413574219e-02 -7.817041128873825073e-02 2.036507613956928253e-02 1.228126212954521179e-01 3.891221433877944946e-02 2.291256636381149292e-01 4.471414163708686829e-02 -5.819940567016601562e-02 -7.860951870679855347e-02 -2.864634692668914795e-01 -3.039804697036743164e-01 -2.740404605865478516e-01 -2.401797175407409668e-01 4.689040035009384155e-02 1.670199632644653320e-01 1.981887780129909515e-02 2.237501442432403564e-01 2.106989622116088867e-01 1.280691921710968018e-01 -1.055637449026107788e-01 -2.604019641876220703e-01 8.972331881523132324e-02 -1.627867221832275391e-01 -5.406945198774337769e-02
5.466911941766738892e-02 2.255090028047561646e-01 3.278385400772094727e-01 6.606587022542953491e-02 4.552169516682624817e-02 2.786284089088439941e-01 -2.285017669200897217e-01 3.423820137977600098e-01 1.196296140551567078e-01 -1.527711749076843262e-01 -1.248609498143196106e-01 2.996686995029449463e-01 -3.123283386230468750e-02 -3.976446017622947693e-02 -1.174256205558776855e-01 -1.847402937710285187e-02 8.513294160366058350e-03 -3.106321692466735840e-01 -4.619774222373962402e-01 -1.177668422460556030e-01 4.197366070002317429e-03 3.713344410061836243e-02 -9.215449914336204529e-03 1.565707772970199585e-01 6.146867945790290833e-02 1.448808312416076660e-01 -3.958500176668167114e-02 7.213843613862991333e-02 -1.353586614131927490e-01 1.309816986322402954e-01 -8.998697251081466675e-02 -2.173769101500511169e-02
2.969427108764648438e-01 -6.365580856800079346e-02 2.775977849960327148e-01 4.221438616514205933e-02 1.142287105321884155e-01 -1.785625964403152466e-01 -4.672519490122795105e-02 2.984502166509628296e-02 1.669621467590332031e-01 -1.510039120912551880e-01 -5.483210459351539612e-02 1.644160896539688110e-01 9.179092198610305786e-02 -1.614231988787651062e-02 -1.242187805473804474e-02 -7.301711291074752808e-02 1.838674247264862061e-01 -3.029774129390716553e-01 -3.057440519332885742e-01 3.179081901907920837e-02 -8.737551420927047729e-02 1.047391667962074280e-01 6.832945346832275391e-02 -3.746924698352813721e-01 1.093880906701087952e-01 8.077535033226013184e-02 -2.721787393093109131e-01 -1.500493288040161133e-01 -2.710312008857727051e-01 2.885424792766571045e-01 -1.343164145946502686e-01 1.114957109093666077e-01
-2.097682468593120575e-02 -1.828806996345520020e-01 1.285189986228942871e-01 -5.164593458175659180e-02 -1.610694080591201782e-01 -9.702555835247039795e-02 -9.556071460247039795e-02 4.402713477611541748e-01 1.050268411636352539e-01 -6.699810922145843506e-02 -6.061088666319847107e-02 1.605496257543563843e-01 8.240548521280288696e-02 -2.049830853939056396e-01 -9.141338616609573364e-02 -2.012004703283309937e-01 4.201884847134351730e-03 -4.185957014560699463e-01 -4.294107109308242798e-02 -6.800165027379989624e-02 -9.135214984416961670e-02 1.693407446146011353e-01 1.229834109544754028e-01 6.554174423217773438e-02 -2.686475217342376709e-01 2.109145671129226685e-01 1.445809304714202881e-01 -5.841894075274467468e-02 -1.903490424156188965e-01 1.005523502826690674e-01 -1.722309887409210205e-01 3.329505026340484619e-01
4.394444078207015991e-02 -6.129278615117073059e-02 3.027788698673248291e-01 3.118653893470764160e-01 7.325236499309539795e-02 -1.797295920550823212e-02 4.009451344609260559e-02 -1.077510043978691101e-01 -7.453040778636932373e-02 -2.297982722520828247e-01 9.968050755560398102e-03 7.169725000858306885e-02 -7.275550626218318939e-03 -2.505692541599273682e-01 -2.264059633016586304e-01 -2.647853689268231392e-03 3.160754218697547913e-02 -3.660709261894226074e-01 -1.180877089500427246e-01 8.299602568149566650e-02 -2.915088534355163574e-01 -1.310929656028747559e-01 2.218806743621826172e-01 2.781775780022144318e-02 1.556017249822616577e-01 -5.068878084421157837e-02 -2.924455404281616211e-01 -2.088268101215362549e-02 -3.204465806484222412e-01 2.695829793810844421e-02 -2.735877335071563721e-01 -9.874849766492843628e-02
8.439585566520690918e-02 3.350138664245605469e-02 3.839838802814483643e-01 2.305037081241607666e-01 8.257315307855606079e-02 1.835529953241348267e-01 -2.338906675577163696e-01 3.169276937842369080e-02 3.864924609661102295e-02 -2.053060531616210938e-01 -2.760776691138744354e-02 3.511334359645843506e-01 -3.453670442104339600e-02 -2.206738851964473724e-02 4.043212905526161194e-02 -5.851550400257110596e-02 -1.757714599370956421e-01 -3.132206499576568604e-01 -4.163230359554290771e-01 -6.940417736768722534e-02 -2.006991058588027954e-01 1.387979984283447266e-01 7.921593263745307922e-03 -5.874038115143775940e-02 6.835578382015228271e-02 3.048378527164459229e-01 1.244486123323440552e-01 -2.412697114050388336e-02 -7.160509377717971802e-02 5.476775020360946655e-02 -1.569183021783828735e-01 -6.244336068630218506e-02
1.119094043970108032e-01 -1.899388432502746582e-01 9.142865985631942749e-02 1.061302796006202698e-01 -1.173099577426910400e-01 6.333222240209579468e-02 -1.366067957133054733e-02 2.900418341159820557e-01 2.088878154754638672e-01 -2.037155330181121826e-01 8.546858280897140503e-02 -1.684449911117553711e-01 -1.261525899171829224e-01 -2.930560111999511719e-01 -3.480441868305206299e-01 3.856976702809333801e-02 2.635366618633270264e-01 -6.264654803089797497e-04 -2.850357294082641602e-01 1.285475492477416992e-01 -1.435835063457489014e-01 7.269524782896041870e-02 2.012408971786499023e-01 -5.841794982552528381e-02 -1.252903491258621216e-01 5.527647212147712708e-02 -2.471518665552139282e-01 -3.709447756409645081e-02 -2.624610066413879395e-01 9.326826035976409912e-02 2.747300863265991211e-01 -1.146918088197708130e-01
1.690909564495086670e-01 5.641162395477294922e-03 3.245182037353515625e-01 -1.905313283205032349e-01 -1.228079348802566528e-01 -8.635093271732330322e-02 7.250133156776428223e-02 5.433709174394607544e-02 1.470926702022552490e-01 3.133888170123100281e-02 5.130316596478223801e-03 1.851428151130676270e-01 1.370520424097776413e-02 -1.540178954601287842e-01 -2.369384467601776123e-01 -8.074973523616790771e-02 1.843348741531372070e-01 -2.906271517276763916e-01 8.174850605428218842e-03 -3.415935114026069641e-02 2.663006447255611420e-02 1.713672280311584473e-01 3.408189713954925537e-01 4.435251280665397644e-02 3.333774507045745850e-01 6.352258473634719849e-02 -2.872240841388702393e-01 4.059226810932159424e-02 -1.166242063045501709e-01 -2.235577255487442017e-01 -2.577938735485076904e-01 2.414271831512451172e-01
-1.485647261142730713e-01 1.208904385566711426e-01 2.767036855220794678e-01 1.606870293617248535e-01 -2.560942471027374268e-01 1.871708184480667114e-01 -4.072549939155578613e-01 2.744240500032901764e-02 2.145176008343696594e-02 -3.061702549457550049e-01 -3.453659592196345329e-03 2.546713650226593018e-01 -1.234752163290977478e-01 2.971631474792957306e-02 -1.902676671743392944e-01 -7.292181253433227539e-02 2.964608073234558105e-01 -6.246223673224449158e-02 -1.617305427789688110e-01 -7.427936047315597534e-02 -2.599562406539916992e-01 -2.093984484672546387e-01 1.289879530668258667e-01 1.671271473169326782e-01 1.565268822014331818e-02 2.009643800556659698e-02 -1.972228139638900757e-01 -1.266844272613525391e-01 -9.161379933357238770e-02 -1.026309560984373093e-02 1.383865922689437866e-01 1.195008605718612671e-01
4.749614372849464417e-02 -6.623534113168716431e-02 -4.626161232590675354e-02 7.420830428600311279e-02 1.679132878780364990e-01 -3.277701139450073242e-02 6.472605280578136444e-03 3.553889319300651550e-02 3.569737970829010010e-01 -2.435154765844345093e-01 1.879256218671798706e-01 2.612898051738739014e-01 -1.471857726573944092e-01 2.836231701076030731e-02 -1.831123679876327515e-01 -1.017466187477111816e-01 1.493943780660629272e-01 -1.769402995705604553e-02 -1.121653765439987183e-01 4.813848808407783508e-02 -3.638475239276885986e-01 2.165938317775726318e-01 2.560440599918365479e-01 -4.237605258822441101e-02 -1.991526037454605103e-01 1.783344447612762451e-01 -2.656473815441131592e-01 2.230694144964218140e-01 -3.391979932785034180e-01 -3.405376896262168884e-02 -7.918389886617660522e-02 2.464770339429378510e-03
-8.826143294572830200e-02 -8.026988059282302856e-02 1.997273117303848267e-01 2.380472607910633087e-02 2.811403200030326843e-02 -1.846300512552261353e-01 -1.511065661907196045e-01 7.795576751232147217e-02 2.485796809196472168e-02 -2.013182789087295532e-01 -3.558552265167236328e-02 9.411133825778961182e-02 1.486503928899765015e-01 -1.853854060173034668e-01 -6.954892724752426147e-02 -1.916860342025756836e-01 -9.229167550802230835e-02 -1.373113989830017090e-01 -2.590304613113403320e-01 -1.313299387693405151e-01 -8.801513165235519409e-02 3.356065833941102028e-03 1.860948055982589722e-01 -5.788222327828407288e-02 5.862797498703002930e-01 2.114711105823516846e-01 -1.430591046810150146e-01 -5.727481842041015625e-02 -2.511495053768157959e-01 1.051936224102973938e-01 3.263491205871105194e-03 2.973310947418212891e-01
6.581294536590576172e-02 -3.219505026936531067e-02 2.643526196479797363e-01 1.369351893663406372e-01 2.630169317126274109e-02 1.023932546377182007e-01 -2.867752015590667725e-01 -1.223640739917755127e-01 1.952346116304397583e-01 -1.116584315896034241e-01 -3.485585749149322510e-01 1.452655792236328125e-01 1.092738285660743713e-01 -2.494749054312705994e-02 -2.445354312658309937e-01 -3.033756017684936523e-01 2.546573579311370850e-01 -8.771813660860061646e-02 -2.226960808038711548e-01 3.443227708339691162e-02 -3.140201568603515625e-01 6.467324495315551758e-02 1.501998603343963623e-01 -1.399853229522705078e-01 -1.651503443717956543e-01 -2.410140261054039001e-02 -7.289031147956848145e-02 -1.178168952465057373e-01 1.631498038768768311e-01 -2.326663732528686523e-01 -1.965031623840332031e-01 -7.312556356191635132e-02
-1.004004627466201782e-01 -2.899489998817443848e-01 6.333055347204208374e-02 -1.260217726230621338e-01 -4.136804640293121338e-01 1.094678044319152832e-01 -9.326964616775512695e-02 -1.173505038022994995e-01 -1.655103564262390137e-01 -1.057061180472373962e-01 -2.301138788461685181e-01 1.367028057575225830e-01 3.737648949027061462e-02 -2.324406653642654419e-01 9.760459512472152710e-02 8.136984705924987793e-02 8.378820866346359253e-02 -2.315919697284698486e-01 -3.144400417804718018e-01 -2.427286356687545776e-01 1.289441157132387161e-02 1.298203319311141968e-01 3.258997797966003418e-01 -1.826463490724563599e-01 7.501135021448135376e-02 1.330723911523818970e-01 -5.337207578122615814e-03 1.082143280655145645e-02 -2.937063574790954590e-01 -3.626721352338790894e-02 1.004849299788475037e-01 -4.898789525032043457e-02
2.798711061477661133e-01 -2.240247726440429688e-01 3.073075711727142334e-01 -4.739359021186828613e-02 7.804115116596221924e-02 -1.813939809799194336e-01 -1.968311369419097900e-01 1.582061499357223511e-01 1.163239404559135437e-01 -7.757305284030735493e-04 -7.621639966964721680e-02 3.016621172428131104e-01 -9.775610669748857617e-05 -9.007609914988279343e-04 2.796569280326366425e-02 -2.333460450172424316e-01 1.744732856750488281e-01 -2.131641209125518799e-01 -1.316895484924316406e-01 2.205044031143188477e-01 1.381033957004547119e-01 2.247646301984786987e-01 6.467361003160476685e-02 8.045651763677597046e-02 -1.396239362657070160e-02 1.037971898913383484e-01 -3.280813097953796387e-01 -6.951241195201873779e-02 -2.897567749023437500e-01 -8.995465189218521118e-02 -2.264271080493927002e-01 1.327059566974639893e-01
-1.352883279323577881e-01 -1.326566934585571289e-02 2.415100038051605225e-01 -7.685344666242599487e-02 -4.115653038024902344e-01 -1.043659597635269165e-01 -3.442050814628601074e-01 8.982645720243453979e-02 1.697852313518524170e-01 -2.105766683816909790e-01 -2.595307305455207825e-03 3.150000870227813721e-01 -2.107481099665164948e-02 -1.691076606512069702e-01 -1.316703855991363525e-01 -2.802533209323883057e-01 3.588807210326194763e-02 -9.536358714103698730e-02 1.055893376469612122e-01 2.172952592372894287e-01 -1.215518824756145477e-02 3.070473968982696533e-01 8.167546242475509644e-02 5.516779795289039612e-02 1.044746339321136475e-01 1.800246238708496094e-01 2.526662051677703857e-01 -3.593980148434638977e-02 -1.636776328086853027e-01 1.377214444801211357e-03 -6.986546516418457031e-02 -1.111231371760368347e-02
9.622664004564285278e-02 -8.708418905735015869e-02 1.618918627500534058e-01 1.641155332326889038e-01 9.439022839069366455e-02 1.639177352190017700e-01 -1.708092540502548218e-01 8.378965407609939575e-02 1.531886458396911621e-01 -1.123252585530281067e-01 -3.517874777317047119e-01 1.221886947751045227e-01 8.725129812955856323e-02 -1.814223080873489380e-01 -1.076707541942596436e-01 -4.252979159355163574e-01 2.440520823001861572e-01 -1.627709716558456421e-02 2.831529639661312103e-02 4.206836596131324768e-02 -6.579487770795822144e-02 1.849592179059982300e-01 2.363898009061813354e-01 -1.159189566969871521e-01 -1.345129758119583130e-01 2.922789454460144043e-01 7.691052556037902832e-02 4.457216337323188782e-02 -1.538684666156768799e-01 -9.996668249368667603e-02 -1.864321380853652954e-01 -3.164961934089660645e-01
-8.995528519153594971e-02 -2.785122394561767578e-01 1.956258714199066162e-01 -6.268889456987380981e-02 -6.680510193109512329e-02 1.356275826692581177e-01 -1.022682338953018188e-01 1.606512069702148438e-01 2.149680852890014648e-01 -1.560547053813934326e-01 6.009293720126152039e-02 3.674653545022010803e-02 -1.369458884000778198e-01 -3.156424164772033691e-01 -1.671551316976547241e-01 -1.393797844648361206e-01 1.777135878801345825e-01 1.656288951635360718e-01 -3.820110559463500977e-01 2.447122186422348022e-01 -2.485811710357666016e-01 1.946667768061161041e-02 1.567917019128799438e-01 -2.756125330924987793e-01 -2.464370280504226685e-01 -2.059772610664367676e-02 -7.196440547704696655e-02 -1.047627925872802734e-01 -1.270844638347625732e-01 -1.381023973226547241e-01 1.397379338741302490e-01 -1.101299300789833069e-01
-5.837494134902954102e-02 -1.939752697944641113e-02 2.235316932201385498e-01 -2.552108764648437500e-01 4.981542751193046570e-02 4.393456131219863892e-02 -2.662812471389770508e-01 1.900612860918045044e-01 -7.256466895341873169e-02 1.267983466386795044e-01 -3.857512176036834717e-01 1.493739634752273560e-01 -2.090613245964050293e-01 4.797774925827980042e-02 -1.159798428416252136e-01 4.778001457452774048e-02 1.125925108790397644e-01 -3.091626465320587158e-01 -4.989256560802459717e-01 1.242150887846946716e-01 7.450212538242340088e-02 4.856326058506965637e-02 1.394165456295013428e-01 -6.600294262170791626e-02 -2.060251235961914062e-01 1.566356606781482697e-02 -7.921664416790008545e-02 -1.586145013570785522e-01 3.593264892697334290e-02 -1.130958348512649536e-01 -1.021462678909301758e-01 -1.118712350726127625e-01
-8.397391438484191895e-02 5.291550233960151672e-02 3.178055584430694580e-01 -8.288253843784332275e-02 -1.042124256491661072e-02 3.622016683220863342e-02 -1.879388839006423950e-01 1.767042428255081177e-01 9.786649048328399658e-02 -4.027194529771804810e-02 -4.173937067389488220e-02 2.858373820781707764e-01 2.387868463993072510e-01 -1.991629749536514282e-01 -1.757702082395553589e-01 2.744406461715698242e-01 1.796227842569351196e-01 -5.329244583845138550e-02 -3.677113354206085205e-01 2.824935317039489746e-01 -2.553412616252899170e-01 -9.972085244953632355e-03 1.001987978816032410e-01 2.236968576908111572e-01 9.979628771543502808e-02 2.628075182437896729e-01 -7.194099016487598419e-03 -1.652599312365055084e-02 -8.125718683004379272e-02 7.315370440483093262e-02 2.155026793479919434e-02 -2.224903404712677002e-01
-3.273406997323036194e-02 -8.833981305360794067e-02 2.293065488338470459e-01 -1.789120286703109741e-01 -4.662602767348289490e-02 -7.189004868268966675e-02 -3.432106375694274902e-01 -7.430817186832427979e-02 2.355170994997024536e-01 -6.775349378585815430e-02 -9.367533959448337555e-03 3.150766789913177490e-01 -8.293489366769790649e-02 2.430263906717300415e-02 -1.556212604045867920e-01 -3.585903644561767578e-01 -7.192230969667434692e-02 -1.795437633991241455e-01 1.268255561590194702e-01 -1.441470235586166382e-01 1.578849554061889648e-01 2.838479578495025635e-01 2.028101980686187744e-01 2.016830630600452423e-02 8.108354359865188599e-02 5.931122228503227234e-02 -3.914335742592811584e-02 -2.984097003936767578e-01 -2.534741163253784180e-01 1.634466946125030518e-01 -2.246005274355411530e-02 2.067203819751739502e-01
8.121103048324584961e-02 -9.197845309972763062e-02 -8.606191724538803101e-02 -3.124284371733665466e-02 1.431408822536468506e-01 -6.443443894386291504e-02 -3.449264168739318848e-02 -1.322336727753281593e-03 2.144209742546081543e-01 -4.204190373420715332e-01 -2.197544425725936890e-01 1.001287177205085754e-01 -1.024288535118103027e-01 4.991081659682095051e-04 1.427192520350217819e-02 9.520506113767623901e-02 1.728240102529525757e-01 -4.477975144982337952e-02 -4.831736683845520020e-01 -1.149549633264541626e-01 -3.848477080464363098e-02 -2.226598188281059265e-02 1.559240669012069702e-01 5.554082337766885757e-03 -7.045286148786544800e-02 4.151971638202667236e-01 -3.027292191982269287e-01 2.350363284349441528e-01 -9.285905212163925171e-02 3.817902412265539169e-03 -1.084937676787376404e-01 -2.027259021997451782e-02
-1.565135866403579712e-01 -1.623970568180084229e-01 7.530529797077178955e-02 -1.013339236378669739e-01 -8.799945563077926636e-02 -1.292691826820373535e-01 -3.810217976570129395e-01 8.132427930831909180e-03 6.840394437313079834e-02 -1.113672647625207901e-02 -3.366601169109344482e-01 1.684869676828384399e-01 -1.244724690914154053e-01 1.292075216770172119e-01 -2.045571058988571167e-01 -4.710084944963455200e-02 -2.218304127454757690e-01 1.143315583467483521e-01 -7.619832456111907959e-02 -6.346753984689712524e-02 -1.491159647703170776e-01 -2.166166305541992188e-01 3.056100904941558838e-01 -1.017642542719841003e-01 1.645382791757583618e-01 2.642081379890441895e-01 -4.369858652353286743e-02 -6.031261384487152100e-02 -4.139791727066040039e-01 2.735917642712593079e-02 -1.191140338778495789e-01 -8.333128690719604492e-02
-1.267189234495162964e-01 1.895102709531784058e-01 3.016097545623779297e-01 1.130094677209854126e-01 1.013276651501655579e-01 1.641078442335128784e-01 -4.338983595371246338e-01 1.427053660154342651e-01 7.285337150096893311e-02 -4.085645079612731934e-02 -1.133220735937356949e-02 2.214352786540985107e-01 1.324742734432220459e-01 -5.979250185191631317e-03 5.581447482109069824e-02 4.521584138274192810e-02 1.778599247336387634e-02 -3.886595368385314941e-01 -2.078055441379547119e-01 -8.009555935859680176e-02 -1.441380828619003296e-01 6.078641489148139954e-02 8.027103543281555176e-02 2.305406928062438965e-01 2.228657603263854980e-01 2.707505524158477783e-01 -2.028187513351440430e-01 -3.306201845407485962e-02 -1.079855859279632568e-01 2.067668288946151733e-01 -9.464520215988159180e-02 7.723145186901092529e-02
-8.452545851469039917e-02 3.405603766441345215e-02 2.124790400266647339e-01 6.838833913207054138e-03 -4.707997292280197144e-02 -2.776002287864685059e-01 -3.341571688652038574e-01 -1.999654918909072876e-01 -1.445745229721069336e-01 -7.511447370052337646e-02 -9.853029623627662659e-04 3.418811857700347900e-01 -3.810842633247375488e-01 -1.288689523935317993e-01 -4.524263367056846619e-02 4.467451013624668121e-03 4.350408911705017090e-02 -2.921459674835205078e-01 -1.315668225288391113e-01 1.746087968349456787e-01 -8.416960388422012329e-02 2.615247070789337158e-01 2.387739568948745728e-01 3.535122051835060120e-02 -1.918743252754211426e-01 4.207640513777732849e-02 -2.428703755140304565e-02 2.308322340250015259e-01 5.508349463343620300e-02 -2.766996622085571289e-02 -1.645947992801666260e-01 -1.269488781690597534e-01
-4.914938285946846008e-02 1.768147945404052734e-01 1.204269155859947205e-01 1.368300318717956543e-01 1.226813718676567078e-01 2.034269273281097412e-01 -3.482282459735870361e-01 2.455098927021026611e-01 1.629204750061035156e-01 -6.991394609212875366e-02 -1.016720160841941833e-01 3.407456278800964355e-01 -2.296093665063381195e-02 -1.469814628362655640e-01 -3.004316054284572601e-02 -5.370359495282173157e-02 -2.320944704115390778e-02 -3.830125927925109863e-01 -4.172370135784149170e-01 -1.358968913555145264e-01 -1.019140407443046570e-01 4.021682590246200562e-02 -6.575715541839599609e-02 4.216349497437477112e-02 -1.540312776342034340e-03 8.487769961357116699e-02 -1.370481997728347778e-01 7.606332749128341675e-02 -1.761570125818252563e-01 2.520695924758911133e-01 2.082841005176305771e-03 -1.645736545324325562e-01
-8.633739501237869263e-02 -3.065003454685211182e-01 -1.488229725509881973e-02 -7.720087468624114990e-02 -1.495741754770278931e-01 1.950281262397766113e-01 -2.174776345491409302e-01 2.490134090185165405e-01 2.092064917087554932e-02 9.806390106678009033e-02 -2.245619334280490875e-02 8.705458790063858032e-02 -9.740079194307327271e-02 5.248192232102155685e-03 -2.317346185445785522e-01 -2.154421955347061157e-01 2.645764350891113281e-01 1.764406263828277588e-02 -3.941203951835632324e-01 1.420698165893554688e-01 -8.388070762157440186e-02 6.045033410191535950e-02 2.347641624510288239e-03 -1.689992696046829224e-01 1.755150556564331055e-01 3.178145885467529297e-01 3.340451419353485107e-02 -3.696097061038017273e-02 -4.008178114891052246e-01 4.001033306121826172e-02 -2.642630040645599365e-02 1.122978776693344116e-01
2.512266933917999268e-01 -2.689668238162994385e-01 3.461816012859344482e-01 -1.011018827557563782e-01 -9.647814184427261353e-02 8.854056894779205322e-02 -4.681482166051864624e-02 1.360394507646560669e-01 3.261914849281311035e-01 -6.642861664295196533e-02 -2.463926561176776886e-03 1.132874190807342529e-01 2.747158706188201904e-02 1.055658143013715744e-02 1.425304114818572998e-01 -1.491314619779586792e-01 1.356668919324874878e-01 -3.717033863067626953e-01 -1.199163347482681274e-01 7.331842929124832153e-02 -5.541846528649330139e-02 1.492873430252075195e-01 1.768050044775009155e-01 1.878726645372807980e-03 -3.059215247631072998e-01 3.610486164689064026e-03 -2.390942573547363281e-01 -7.052740454673767090e-02 -2.882888317108154297e-01 1.608498394489288330e-01 4.541203007102012634e-02 1.727001070976257324e-01
-4.050100445747375488e-01 -1.041526049375534058e-01 -1.498004049062728882e-01 -1.349188238382339478e-01 -2.942637801170349121e-01 -1.968573927879333496e-01 -3.324236869812011719e-01 9.611146152019500732e-02 -9.738669614307582378e-04 -1.310045719146728516e-01 2.706874907016754150e-02 1.048935055732727051e-01 4.054090380668640137e-02 -3.143634796142578125e-01 -3.315190672874450684e-01 -7.611710112541913986e-03 7.520843297243118286e-02 -2.393125593662261963e-01 -9.974758327007293701e-02 1.887377947568893433e-01 -2.838700450956821442e-02 -1.449869852513074875e-02 1.122367084026336670e-01 1.287967860698699951e-01 -1.620821096003055573e-02 9.994128346443176270e-02 -2.598318457603454590e-01 -1.218515187501907349e-01 -2.154086232185363770e-01 -1.361390948295593262e-01 -6.175240501761436462e-02 -4.739834694191813469e-04
-2.760575413703918457e-01 1.435752511024475098e-01 1.409932523965835571e-01 -2.014006972312927246e-01 -1.214018166065216064e-01 -9.654401242733001709e-02 -3.886903226375579834e-01 -3.352245986461639404e-01 1.990384235978126526e-02 -1.381830424070358276e-01 -3.325733244419097900e-01 2.073300778865814209e-01 1.889231950044631958e-01 -2.224489748477935791e-01 -1.634657979011535645e-01 -1.048274561762809753e-01 1.636716872453689575e-01 -3.453223407268524170e-02 -1.073996908962726593e-02 1.367557793855667114e-01 -2.002300173044204712e-01 -8.386526256799697876e-02 1.436062753200531006e-01 -3.563200309872627258e-02 -1.140626296401023865e-01 2.281279265880584717e-01 4.912736825644969940e-03 7.105786353349685669e-02 -2.313133329153060913e-01 -4.519991576671600342e-02 9.775661677122116089e-02 -9.059789031744003296e-02
2.331606671214103699e-02 5.451096221804618835e-02 1.799709200859069824e-01 1.921024918556213379e-01 3.525101020932197571e-02 9.233821183443069458e-02 -1.248967796564102173e-01 8.405382931232452393e-02 3.892760276794433594e-01 -1.482938826084136963e-01 7.138025102904066443e-05 -2.618916891515254974e-02 1.999341398477554321e-01 -1.175026521086692810e-01 5.393365025520324707e-02 -2.488643676042556763e-01 1.410688757896423340e-01 1.668938063085079193e-02 -1.738849133253097534e-01 -5.415259674191474915e-02 1.418182700872421265e-01 2.399570494890213013e-01 1.684547364711761475e-01 -2.774378061294555664e-01 -5.126136913895606995e-02 3.028774261474609375e-01 1.166351288557052612e-01 6.850328296422958374e-02 -4.356475472450256348e-01 2.442969828844070435e-01 -4.706183820962905884e-02 -3.452111408114433289e-02
-1.984263807535171509e-01 -8.250242471694946289e-02 2.002013102173805237e-02 -1.581955552101135254e-01 3.874792158603668213e-02 -1.316589415073394775e-01 4.547247663140296936e-02 2.216196209192276001e-01 2.315553873777389526e-01 -2.353309243917465210e-01 -7.167943567037582397e-02 1.873076260089874268e-01 -1.187157109379768372e-01 -2.949215173721313477e-01 -2.154381722211837769e-01 -3.756109774112701416e-01 8.273375034332275391e-02 -2.013934552669525146e-01 -6.292524933815002441e-02 -9.470003098249435425e-02 2.876166105270385742e-01 2.855139970779418945e-01 2.972817607223987579e-02 -9.317583590745925903e-02 3.823065012693405151e-02 1.582995355129241943e-01 -2.315938472747802734e-01 4.999202117323875427e-02 -2.256623804569244385e-01 -5.748632177710533142e-02 -1.468565911054611206e-01 -1.673203259706497192e-01
2.252577096223831177e-01 -2.057167440652847290e-01 5.537782609462738037e-02 3.236619234085083008e-01 -1.317056417465209961e-01 -2.264723926782608032e-02 -2.834656536579132080e-01 7.184007763862609863e-02 2.357231378555297852e-01 -1.951453834772109985e-02 2.357975899940356612e-04 1.766716316342353821e-02 -1.280331760644912720e-01 -2.734893858432769775e-01 -2.167676389217376709e-01 -3.325051814317703247e-02 1.593396514654159546e-01 -2.317947745323181152e-01 4.963030666112899780e-02 -2.331391274929046631e-01 1.347811669111251831e-01 -5.263480171561241150e-02 2.078169435262680054e-01 -3.514008224010467529e-02 3.087288700044155121e-02 1.805996894836425781e-01 3.194675967097282410e-02 9.295020997524261475e-02 -4.224759340286254883e-01 -2.301801890134811401e-01 1.122356951236724854e-01 1.077599450945854187e-01
-1.158144772052764893e-01 4.423306882381439209e-02 2.143688350915908813e-01 5.051359534263610840e-02 -1.462074965238571167e-01 3.439712822437286377e-01 -4.588254690170288086e-01 5.696654319763183594e-02 -1.133995316922664642e-02 -2.788901031017303467e-01 -5.830138176679611206e-02 1.380916833877563477e-01 -8.974361233413219452e-03 2.146579092368483543e-03 -7.912507653236389160e-02 1.822415366768836975e-02 2.556337118148803711e-01 -9.576654434204101562e-02 -1.593116372823715210e-01 1.419945955276489258e-01 -3.296690881252288818e-01 -3.311703726649284363e-02 1.695803999900817871e-01 1.516168862581253052e-01 -6.441009789705276489e-02 2.554460167884826660e-01 -1.518423110246658325e-01 -4.090917110443115234e-02 -1.761010661721229553e-02 1.147347912192344666e-01 -2.431344836950302124e-01 1.652437299489974976e-01
-1.268645524978637695e-01 1.046801209449768066e-01 1.701108813285827637e-01 -1.373169720172882080e-01 -2.606355957686901093e-02 1.496349573135375977e-01 -4.569004774093627930e-01 -1.065171286463737488e-01 2.031014710664749146e-01 -1.130453869700431824e-01 2.588073909282684326e-02 2.550432384014129639e-01 7.960004359483718872e-02 -1.718504577875137329e-01 -5.968899279832839966e-02 -6.591423600912094116e-02 1.055472120642662048e-01 -3.420108258724212646e-01 -4.296823963522911072e-02 -5.513377021998167038e-03 -2.067912183701992035e-02 -2.696088701486587524e-02 1.047035679221153259e-01 3.369141519069671631e-01 -1.146537903696298599e-02 3.280594050884246826e-01 -3.150769174098968506e-01 -1.517424285411834717e-01 6.504610180854797363e-02 1.939890906214714050e-02 -1.520922780036926270e-01 7.104546576738357544e-02
1.172489449381828308e-01 -9.579915553331375122e-02 -4.780953004956245422e-02 1.829674988985061646e-01 -5.898398812860250473e-03 1.175889521837234497e-01 -3.193715512752532959e-01 2.583546340465545654e-01 2.384909242391586304e-01 -1.687714904546737671e-01 -3.652211427688598633e-01 1.548071652650833130e-01 2.092603743076324463e-01 -2.156596183776855469e-01 -1.153730154037475586e-01 8.552286028861999512e-02 4.659882187843322754e-02 -7.067210227251052856e-02 -1.464103460311889648e-01 1.528820246458053589e-01 -3.559057116508483887e-01 1.185262501239776611e-01 1.901148557662963867e-01 -8.166150003671646118e-02 1.804027706384658813e-01 -5.570101737976074219e-02 -6.143802031874656677e-02 -7.432809472084045410e-02 -4.008758813142776489e-02 -7.698372751474380493e-02 -2.791684865951538086e-01 -1.978569775819778442e-01
-1.073944419622421265e-01 -3.572499454021453857e-01 1.359033584594726562e-01 -1.226369515061378479e-01 -5.470982939004898071e-02 -9.178198873996734619e-02 -2.284617125988006592e-01 1.570438742637634277e-01 1.383634954690933228e-01 -4.587507620453834534e-02 -2.524527311325073242e-01 2.576898634433746338e-01 1.829727143049240112e-01 -4.628620445728302002e-01 -6.601097434759140015e-02 3.532842919230461121e-02 7.202298939228057861e-02 -2.213174700736999512e-01 6.015408318489789963e-03 -1.482945978641510010e-01 1.427613347768783569e-01 1.459123790264129639e-01 1.569758653640747070e-01 3.512154147028923035e-02 9.837906062602996826e-02 8.713337779045104980e-02 3.071309924125671387e-01 -6.970753520727157593e-02 -1.756251901388168335e-01 1.363221257925033569e-01 -1.119685322046279907e-01 1.103497892618179321e-01
2.559999749064445496e-02 -1.173681244254112244e-01 -1.457893252372741699e-01 2.296422570943832397e-01 1.255486905574798584e-01 -5.013819783926010132e-02 -3.485412299633026123e-01 9.304833412170410156e-02 1.571172773838043213e-01 5.745818838477134705e-03 -2.399368882179260254e-01 1.522273421287536621e-01 -7.248036563396453857e-02 -8.221150934696197510e-02 -3.388279080390930176e-01 5.790449678897857666e-03 8.699361234903335571e-02 1.151929795742034912e-01 -2.657611668109893799e-01 -6.771027296781539917e-02 -4.041980579495429993e-02 3.144412487745285034e-02 2.521019279956817627e-01 -3.664721176028251648e-02 3.328886032104492188e-01 3.601406514644622803e-01 -2.446247786283493042e-01 -1.297779381275177002e-01 -1.908495277166366577e-01 1.606759428977966309e-02 -1.148842722177505493e-01 1.415761001408100128e-02
6.028787791728973389e-02 6.169141735881567001e-03 1.035636961460113525e-01 1.591529399156570435e-01 -1.261063069105148315e-01 -3.447504341602325439e-02 -5.331472679972648621e-02 4.067209064960479736e-01 1.625515967607498169e-01 -3.128869459033012390e-02 -1.155725941061973572e-01 3.760275840759277344e-01 7.758933305740356445e-02 -8.735877275466918945e-02 -1.285451650619506836e-01 -2.733115553855895996e-01 3.083769679069519043e-01 1.061419770121574402e-01 -2.964336276054382324e-01 1.282391101121902466e-01 -2.457531541585922241e-01 1.572924703359603882e-01 6.069778650999069214e-02 -3.171700239181518555e-02 1.877914667129516602e-01 2.251822352409362793e-01 -2.144644968211650848e-02 -1.039808541536331177e-01 -2.645321190357208252e-01 -6.377955526113510132e-02 -1.040995568037033081e-01 -7.247870415449142456e-02
5.655384808778762817e-02 -1.056218817830085754e-01 1.614937484264373779e-01 1.183452829718589783e-01 -7.806368917226791382e-02 2.106778882443904877e-02 -1.799657344818115234e-01 1.208537220954895020e-01 1.459442973136901855e-01 -1.091240271925926208e-01 -1.472973227500915527e-01 1.836689561605453491e-01 -1.140184178948402405e-01 -2.534538209438323975e-01 -3.423962891101837158e-01 -7.664262503385543823e-02 3.071011230349540710e-02 -4.025307297706604004e-01 -3.767695426940917969e-01 8.016302436590194702e-02 -5.395683646202087402e-02 -9.817508608102798462e-02 1.534603238105773926e-01 1.957175284624099731e-01 1.329198032617568970e-01 1.076854392886161804e-01 2.480255961418151855e-01 -2.995567619800567627e-01 1.519947592169046402e-02 -4.432388767600059509e-02 1.445399373769760132e-01 1.169573366641998291e-01
-9.893425554037094116e-02 -4.106229543685913086e-02 2.715588510036468506e-01 8.279180526733398438e-02 1.984676569700241089e-01 2.324392199516296387e-01 -2.313397973775863647e-01 1.507978141307830811e-01 -6.548829376697540283e-02 -1.350367516279220581e-01 -2.265002876520156860e-01 3.371504247188568115e-01 5.474940314888954163e-02 5.285182967782020569e-02 -3.726281821727752686e-01 1.513822227716445923e-01 3.929975926876068115e-01 -1.595658659934997559e-01 -1.040758192539215088e-01 4.175346810370683670e-03 -1.972442865371704102e-02 7.387658953666687012e-02 3.855157643556594849e-02 5.867655575275421143e-02 -2.657485306262969971e-01 -2.649749256670475006e-02 -2.581593990325927734e-01 -1.418800204992294312e-01 -1.260392516851425171e-01 -3.202228993177413940e-02 -3.662019595503807068e-02 -7.286703586578369141e-02
-1.236874833703041077e-01 -3.725458383560180664e-01 -8.625743538141250610e-02 3.128968924283981323e-02 1.096426993608474731e-01 3.161573410034179688e-01 -3.073242306709289551e-01 5.700825527310371399e-02 2.016536444425582886e-01 -1.368514299392700195e-01 3.024855069816112518e-02 8.084532618522644043e-02 1.123318746685981750e-01 -9.346310049295425415e-02 -1.636898368597030640e-01 -6.494494527578353882e-02 2.864096760749816895e-01 -3.428242867812514305e-03 -1.557270288467407227e-01 2.002634704113006592e-01 -7.156427204608917236e-02 6.415637582540512085e-02 1.045725420117378235e-01 -9.005957096815109253e-02 2.260134667158126831e-01 2.079492509365081787e-01 1.054212152957916260e-01 -1.420388668775558472e-01 -3.875895738601684570e-01 -2.294842004776000977e-01 -5.101950094103813171e-02 5.309925228357315063e-02
2.632183022797107697e-02 9.521692991256713867e-02 4.352512657642364502e-01 -2.369033098220825195e-01 1.471091657876968384e-01 4.432936757802963257e-02 -4.641340300440788269e-02 3.432482853531837463e-02 3.024399876594543457e-01 -4.634355008602142334e-02 -7.203802000731229782e-03 1.279677301645278931e-01 -2.161274552345275879e-01 -2.607845664024353027e-01 -3.247709572315216064e-01 -8.629263192415237427e-02 2.177754640579223633e-01 1.331638544797897339e-01 -1.092500239610671997e-01 9.620320051908493042e-02 -2.397688478231430054e-01 2.472733110189437866e-01 -3.497785888612270355e-03 -2.074298262596130371e-01 3.606130555272102356e-02 1.774663180112838745e-01 -1.251330971717834473e-01 2.151134014129638672e-01 -1.684878468513488770e-01 5.419218912720680237e-03 -8.556318283081054688e-02 -3.950706869363784790e-02
1.565140336751937866e-01 -2.646417319774627686e-01 6.439279764890670776e-02 2.710300683975219727e-01 -8.234205096960067749e-02 -7.328456640243530273e-02 -5.147407576441764832e-02 1.714739948511123657e-01 2.785198092460632324e-01 -5.036997795104980469e-02 -1.571545377373695374e-02 3.138678520917892456e-02 -1.963473260402679443e-01 -1.731289327144622803e-01 -3.637530803680419922e-01 5.712985247373580933e-02 2.175946533679962158e-01 -3.630394637584686279e-01 1.310000848025083542e-02 -2.196871638298034668e-01 -5.469271168112754822e-02 3.744715452194213867e-02 1.921807825565338135e-01 -2.155056037008762360e-02 1.452834755182266235e-01 9.759162366390228271e-02 -8.101506531238555908e-02 -9.526907652616500854e-02 -3.286172747611999512e-01 -1.588206291198730469e-01 2.120031863451004028e-01 -6.642000377178192139e-02
-1.808380931615829468e-01 -3.202908635139465332e-01 3.467325866222381592e-02 -1.543028503656387329e-01 -3.037653267383575439e-01 2.464447915554046631e-02 4.281798377633094788e-02 2.373489141464233398e-01 1.351917386054992676e-01 -3.978377580642700195e-01 -4.563298523426055908e-01 8.430766314268112183e-02 -2.261144109070301056e-02 -1.297215372323989868e-01 1.344220805913209915e-02 3.986778855323791504e-02 1.086705923080444336e-01 -5.177243798971176147e-02 -6.514164060354232788e-02 -6.859226524829864502e-02 -1.874734014272689819e-01 8.745590597391128540e-02 7.221056520938873291e-02 -1.110366079956293106e-02 -3.334772586822509766e-02 1.716677695512771606e-01 -7.800970226526260376e-02 -1.180402701720595360e-03 -3.461152911186218262e-01 -2.126392275094985962e-01 6.315919011831283569e-02 -2.015160396695137024e-02
-1.310499310493469238e-01 1.363218277692794800e-01 3.671880662441253662e-01 -1.879678666591644287e-02 9.955021739006042480e-02 1.449528187513351440e-01 7.787156105041503906e-02 2.105376273393630981e-01 2.547502815723419189e-01 -2.420366704463958740e-01 -8.649136871099472046e-02 2.358430027961730957e-01 -5.701477825641632080e-02 -2.211274653673171997e-01 2.865745425224304199e-01 -4.395494237542152405e-02 2.572062909603118896e-01 -3.104187175631523132e-02 2.147793956100940704e-02 -4.200448840856552124e-02 -8.962307870388031006e-02 1.856973171234130859e-01 3.176499903202056885e-01 3.296630457043647766e-02 -2.543140649795532227e-01 9.372548013925552368e-02 1.658723354339599609e-01 -2.501761773601174355e-03 -3.088497817516326904e-01 -8.958908170461654663e-02 6.139445677399635315e-02 -5.432454869151115417e-02
-1.481119245290756226e-01 5.376012250781059265e-02 1.577525585889816284e-01 -5.252442136406898499e-02 -1.298022419214248657e-01 2.139783054590225220e-01 -3.279247283935546875e-01 -8.077199757099151611e-02 9.815827012062072754e-02 -3.036704063415527344e-01 -3.976003825664520264e-02 1.136717721819877625e-01 -6.204751878976821899e-02 6.290764361619949341e-02 -1.690635681152343750e-01 -1.639722585678100586e-01 1.682972013950347900e-01 -8.104700595140457153e-02 -2.774401903152465820e-01 1.036433130502700806e-01 -2.274840623140335083e-01 -7.797006401233375072e-04 1.962037533521652222e-01 2.405633628368377686e-01 -1.492035686969757080e-01 3.853115141391754150e-01 -1.014492809772491455e-01 6.919694691896438599e-02 4.692690074443817139e-02 3.051139414310455322e-01 -1.821746677160263062e-01 7.867226749658584595e-02
-4.929462820291519165e-02 -3.569488227367401123e-02 2.364627271890640259e-02 4.525786638259887695e-02 2.111854255199432373e-01 7.415217906236648560e-02 -2.945095002651214600e-01 2.253358624875545502e-02 -4.656634107232093811e-02 -7.841712236404418945e-02 -5.408154129981994629e-01 1.700458079576492310e-01 -1.755189150571823120e-01 -3.285692364443093538e-04 -2.302453517913818359e-01 -1.918288320302963257e-01 1.431312561035156250e-01 -5.962799116969108582e-02 -1.604736596345901489e-01 4.202456027269363403e-02 9.122590720653533936e-02 -2.765418775379657745e-02 1.412449926137924194e-01 -1.433139890432357788e-01 2.799758613109588623e-01 2.072402983903884888e-01 -9.296827018260955811e-02 -2.142947614192962646e-01 -2.785160541534423828e-01 -1.478020101785659790e-01 7.049798965454101562e-02 -1.568165421485900879e-01
2.200385779142379761e-01 -3.877677619457244873e-01 1.740962415933609009e-01 -1.580364257097244263e-01 -7.735361158847808838e-02 -1.682403981685638428e-01 -3.433243632316589355e-01 -5.227834358811378479e-02 3.345566987991333008e-02 2.177708223462104797e-02 -2.725098729133605957e-01 2.419695258140563965e-01 3.447506576776504517e-02 -1.076722741127014160e-01 8.606191724538803101e-02 -1.165638938546180725e-01 1.613660156726837158e-01 -7.399129215627908707e-03 -5.734788998961448669e-02 1.616844236850738525e-01 -6.442510336637496948e-02 2.556049823760986328e-01 5.074444040656089783e-02 1.155349388718605042e-01 2.299709245562553406e-02 9.869647026062011719e-02 -1.367470920085906982e-01 -3.757100552320480347e-02 -3.760981559753417969e-01 -5.931771919131278992e-02 -2.025745958089828491e-01 2.560133337974548340e-01
-2.004013024270534515e-02 6.250575929880142212e-02 1.691797226667404175e-01 1.232074126601219177e-01 1.380647867918014526e-01 1.760355830192565918e-01 -3.715099692344665527e-01 -7.163799554109573364e-02 3.170533478260040283e-02 -5.518048629164695740e-02 -2.442664057016372681e-01 1.493421494960784912e-01 1.855109818279743195e-02 -6.813424825668334961e-02 -2.454662322998046875e-01 1.463813781738281250e-01 1.099271029233932495e-01 -6.593798100948333740e-02 -2.317740172147750854e-01 4.770924150943756104e-02 4.529169946908950806e-02 4.429329335689544678e-01 -1.144944876432418823e-01 -1.823660135269165039e-01 -3.046718835830688477e-01 6.507457792758941650e-02 -2.363237291574478149e-01 1.565467715263366699e-01 -2.610461413860321045e-01 -3.956588916480541229e-03 -6.023137643933296204e-02 -1.405775398015975952e-01
-7.682406902313232422e-02 -1.863154023885726929e-01 5.431471019983291626e-02 -1.096565625630319118e-03 4.035462811589241028e-02 9.816382080316543579e-03 -2.612980306148529053e-01 1.464969068765640259e-01 5.625749006867408752e-02 4.582899808883666992e-02 -2.420269697904586792e-02 2.636937201023101807e-01 5.260261520743370056e-02 2.590386196970939636e-02 -2.649880051612854004e-01 -1.638833135366439819e-01 2.798524498939514160e-01 1.001166701316833496e-01 -4.726993143558502197e-01 2.536759972572326660e-01 -1.379601210355758667e-01 -6.103231012821197510e-02 -1.358971279114484787e-02 1.262254267930984497e-01 1.536450684070587158e-01 2.387466430664062500e-01 9.223014861345291138e-02 -2.180509716272354126e-01 -3.097930252552032471e-01 1.102395355701446533e-01 -5.100563541054725647e-02 -1.633184701204299927e-01
7.680003345012664795e-02 -2.650807201862335205e-01 9.787002345547080040e-04 1.328030228614807129e-01 6.468971073627471924e-02 -4.202296584844589233e-02 -1.066109016537666321e-01 4.331788718700408936e-01 3.961673006415367126e-02 -2.559923529624938965e-01 -3.173982799053192139e-01 8.700732886791229248e-02 1.898852922022342682e-02 -3.386193886399269104e-02 -4.380977526307106018e-02 -1.697278022766113281e-01 1.841956228017807007e-01 -1.122897863388061523e-02 -3.284470438957214355e-01 -1.863228082656860352e-01 -1.873566359281539917e-01 1.600359827280044556e-01 2.069915682077407837e-01 -8.962246775627136230e-02 1.995827257633209229e-01 1.852517277002334595e-01 6.508175283670425415e-02 -1.121598258614540100e-01 -1.525180488824844360e-01 -4.729522764682769775e-02 -2.236314415931701660e-01 -1.971607506275177002e-01
-1.125956624746322632e-01 3.363702073693275452e-02 7.458416279405355453e-03 -3.266872093081474304e-02 1.234481930732727051e-01 1.909111291170120239e-01 -1.480134278535842896e-01 2.014005333185195923e-01 1.605134755373001099e-01 -2.123925238847732544e-01 -2.039910554885864258e-01 4.680711627006530762e-01 -9.176485240459442139e-02 -6.973849982023239136e-02 -6.693025678396224976e-02 8.455292880535125732e-02 -1.939728856086730957e-02 -5.159335732460021973e-01 -2.596986889839172363e-01 -4.845923185348510742e-02 -1.101606991142034531e-02 3.114949911832809448e-02 -8.029320836067199707e-02 -5.833267048001289368e-02 -1.452138274908065796e-02 2.727813124656677246e-01 -1.991403847932815552e-01 5.704033002257347107e-02 -5.168280098587274551e-03 1.940155029296875000e-01 -7.516263425350189209e-02 -7.920947670936584473e-02
-2.945809066295623779e-01 1.599079966545104980e-01 1.261757463216781616e-01 7.047724723815917969e-02 -2.669827640056610107e-01 -1.979299634695053101e-01 -4.497138038277626038e-02 2.624571621417999268e-01 -8.075196295976638794e-02 -3.364255726337432861e-01 -1.226468384265899658e-01 1.587516069412231445e-01 6.033713743090629578e-02 -1.557172983884811401e-01 -5.542467534542083740e-02 1.622124314308166504e-01 1.376786231994628906e-01 -2.281681746244430542e-01 -3.443770706653594971e-01 2.656753957271575928e-01 -1.013126149773597717e-01 2.416195273399353027e-01 1.266673505306243896e-01 -2.740627229213714600e-01 1.013421043753623962e-01 1.113997250795364380e-01 -3.904686868190765381e-02 -9.486147761344909668e-02 -9.431899338960647583e-02 1.298966817557811737e-02 3.671600669622421265e-02 -6.760597229003906250e-02
6.205252185463905334e-02 9.168654680252075195e-02 3.187151849269866943e-01 1.202355548739433289e-01 1.629472970962524414e-01 1.794651746749877930e-01 -3.239313364028930664e-01 2.456705272197723389e-01 4.016204178333282471e-02 -2.540356814861297607e-01 -2.192268967628479004e-01 6.050223857164382935e-02 -2.559750974178314209e-01 -1.591112911701202393e-01 -1.160259172320365906e-02 -6.767995655536651611e-02 -2.985226549208164215e-02 -1.756814718246459961e-01 -4.280996024608612061e-01 7.354490924626588821e-03 9.164728224277496338e-02 -2.625402510166168213e-01 1.705372631549835205e-01 1.789930313825607300e-01 1.105781123042106628e-01 9.009408205747604370e-02 -1.411642432212829590e-01 -8.151327818632125854e-02 -1.278886497020721436e-01 1.066363304853439331e-01 3.860171884298324585e-02 -6.767177581787109375e-02
1.033554971218109131e-01 -3.167511820793151855e-01 3.127196133136749268e-01 1.078837066888809204e-01 -8.638201653957366943e-02 -6.661150604486465454e-02 -2.087587863206863403e-01 5.360575020313262939e-02 2.167581170797348022e-01 -1.370088905096054077e-01 -9.152966737747192383e-02 4.189780354499816895e-01 6.461764127016067505e-02 3.378368914127349854e-02 -1.148320958018302917e-01 -1.438523828983306885e-01 1.127648204565048218e-01 -1.578793227672576904e-01 -6.493990868330001831e-02 9.795463830232620239e-02 8.229196071624755859e-02 9.040651842951774597e-03 5.389516800642013550e-02 -5.820934101939201355e-02 1.050073057413101196e-01 -1.026115640997886658e-01 -3.386477530002593994e-01 -6.560686230659484863e-02 -9.531639516353607178e-02 1.938092708587646484e-01 -2.615944147109985352e-01 3.348233997821807861e-01
-5.511675029993057251e-02 -1.340047121047973633e-01 -4.010795801877975464e-02 -1.717070192098617554e-01 7.011697441339492798e-02 -3.988539427518844604e-02 -3.213909268379211426e-01 -2.999454922974109650e-02 1.825723946094512939e-01 -3.329071700572967529e-01 -2.162802070379257202e-01 3.439077138900756836e-01 2.749401703476905823e-02 -1.451109200716018677e-01 1.657949388027191162e-01 1.408842206001281738e-02 -2.005777508020401001e-01 -2.252207845449447632e-01 -3.482796847820281982e-01 1.089814677834510803e-02 -2.962108552455902100e-01 -8.458267897367477417e-02 2.297757267951965332e-01 -1.836723880842328072e-03 1.704621762037277222e-01 1.333990991115570068e-01 -8.627071976661682129e-02 -3.367335721850395203e-02 -2.043829113245010376e-01 -7.030303776264190674e-02 -9.313631802797317505e-02 8.727888017892837524e-02
2.628461718559265137e-01 -1.220125257968902588e-01 3.127323687076568604e-01 -5.554539710283279419e-02 -6.728068739175796509e-02 -2.352659553289413452e-01 -2.398975044488906860e-01 -7.339367270469665527e-02 9.354666620492935181e-02 -2.326838225126266479e-01 -2.030900567770004272e-01 6.135646626353263855e-02 4.005781114101409912e-01 -8.420624583959579468e-02 -1.211338341236114502e-01 -1.320843026041984558e-02 1.635209918022155762e-01 -2.381821274757385254e-01 -2.869876325130462646e-01 -1.085141599178314209e-01 1.140480786561965942e-01 1.121087968349456787e-01 -9.084361791610717773e-02 -2.359345257282257080e-01 -1.133691817522048950e-01 1.964130252599716187e-02 -2.439957857131958008e-01 -8.471617847681045532e-02 -1.540753394365310669e-01 1.379895806312561035e-01 1.310237124562263489e-02 1.096279695630073547e-01
1.933694817125797272e-02 2.234787642955780029e-01 1.969723254442214966e-01 1.133556589484214783e-01 6.854300945997238159e-02 1.791734546422958374e-01 -2.587985992431640625e-01 2.433458268642425537e-01 1.373380422592163086e-01 -2.151435613632202148e-01 -1.394048482179641724e-01 4.619207978248596191e-01 -1.080830395221710205e-01 -1.378671079874038696e-01 1.723439991474151611e-02 7.137290388345718384e-02 4.614964127540588379e-03 -4.081617891788482666e-01 -2.359755039215087891e-01 -2.055981904268264771e-01 -7.491129636764526367e-02 1.155014857649803162e-01 3.534354642033576965e-02 1.274284720420837402e-01 4.921870678663253784e-02 5.766681954264640808e-02 -1.350760310888290405e-01 -3.017976880073547363e-02 -9.946537762880325317e-02 1.767511665821075439e-01 -8.188927173614501953e-02 -1.650779843330383301e-01
2.947767078876495361e-02 -2.888382673263549805e-01 1.793313473463058472e-01 -2.142250537872314453e-01 -8.274117112159729004e-02 -3.764383867383003235e-02 -2.828166782855987549e-01 1.735810637474060059e-01 1.885839402675628662e-01 -2.647755444049835205e-01 -1.473190486431121826e-01 2.905544340610504150e-01 8.153069019317626953e-02 -2.864312231540679932e-01 3.189698979258537292e-02 -9.156360477209091187e-02 -4.166845232248306274e-02 -1.953572779893875122e-01 -1.556600183248519897e-01 -2.022277712821960449e-01 2.816072106361389160e-01 9.657610207796096802e-02 3.059707023203372955e-02 -2.944451756775379181e-02 2.265743762254714966e-01 1.560094505548477173e-01 2.383172512054443359e-01 -1.061736792325973511e-01 3.147974610328674316e-02 2.372615337371826172e-01 -1.072867214679718018e-01 3.727680817246437073e-02
-9.580339491367340088e-02 -2.134813964366912842e-01 -3.212688490748405457e-02 -1.322772800922393799e-01 7.810324430465698242e-02 -7.106885313987731934e-02 -2.211941629648208618e-01 -4.988045990467071533e-02 1.049766466021537781e-01 -3.494419753551483154e-01 -3.111116886138916016e-01 4.067389070987701416e-01 7.602946460247039795e-02 -9.629300236701965332e-02 -1.199951916933059692e-01 1.746629178524017334e-02 -3.583013713359832764e-01 -2.204662561416625977e-01 -1.731102466583251953e-01 -1.914623752236366272e-02 -7.062849402427673340e-02 1.681999862194061279e-01 3.328889608383178711e-01 5.159571301192045212e-04 -7.309418171644210815e-02 -1.000506058335304260e-01 -2.697755210101604462e-02 5.828412994742393494e-02 -2.071075141429901123e-01 -1.075328662991523743e-01 1.152373552322387695e-01 -2.026249468326568604e-02
3.194243460893630981e-02 1.300379540771245956e-02 1.813179999589920044e-01 8.495018631219863892e-02 2.535722553730010986e-01 5.845994129776954651e-02 -1.583611220121383667e-01 1.287138760089874268e-01 -1.081096101552248001e-02 -3.662692010402679443e-02 -5.178372263908386230e-01 3.043398261070251465e-01 4.035075008869171143e-02 -2.283460646867752075e-01 -1.245652511715888977e-01 -2.302766591310501099e-02 1.389164477586746216e-01 -8.553118258714675903e-02 -2.567444443702697754e-01 3.529135882854461670e-02 1.835748702287673950e-01 -9.919492155313491821e-02 1.107978522777557373e-01 -4.292026162147521973e-02 -2.298740148544311523e-01 -6.890138238668441772e-02 -3.386325538158416748e-01 -4.411185532808303833e-02 -2.222820520401000977e-01 -6.320220977067947388e-02 -6.445312500000000000e-02 -1.846698373556137085e-01
-3.432511165738105774e-02 -5.234227282926440239e-04 7.544998824596405029e-02 6.099717691540718079e-02 -1.828190535306930542e-01 9.239987283945083618e-02 -3.304238319396972656e-01 -2.245827578008174896e-02 1.932275742292404175e-01 4.443337395787239075e-02 -2.107526957988739014e-01 2.267484962940216064e-01 -2.404424548149108887e-01 1.538355201482772827e-01 -7.166367769241333008e-02 -1.726439297199249268e-01 1.700165122747421265e-01 1.498192995786666870e-01 -1.824925392866134644e-01 -1.318059265613555908e-01 2.737424336373806000e-02 -2.379531562328338623e-01 1.083177030086517334e-01 -8.596701920032501221e-02 1.836514174938201904e-01 2.492010146379470825e-01 -2.730458676815032959e-01 -1.290523260831832886e-01 -4.411182403564453125e-01 -3.878020867705345154e-02 2.379279024899005890e-02 -1.548749208450317383e-01
2.806072533130645752e-01 7.133773714303970337e-02 1.293958164751529694e-03 -7.628374546766281128e-02 -8.052416890859603882e-02 -3.260407969355583191e-02 7.993347197771072388e-02 -8.482023142278194427e-03 2.492369860410690308e-01 -3.683315217494964600e-01 -3.173094093799591064e-01 1.379979103803634644e-01 -1.869176165200769901e-03 -7.495181262493133545e-02 3.297752514481544495e-02 1.336691342294216156e-02 2.610199525952339172e-02 -1.834249049425125122e-01 -4.635653197765350342e-01 -1.045261695981025696e-01 2.422643452882766724e-02 1.657610088586807251e-01 1.948805153369903564e-01 7.835089415311813354e-02 -1.178505644202232361e-02 3.541997075080871582e-01 6.538395583629608154e-02 1.330973356962203979e-01 -1.523586213588714600e-01 -1.726995259523391724e-01 -1.523985564708709717e-01 -1.255485117435455322e-01
6.593719869852066040e-02 -7.283850107342004776e-03 2.535956501960754395e-01 -1.898096948862075806e-01 1.073570922017097473e-01 7.000523805618286133e-02 -1.713879108428955078e-01 1.048299074172973633e-01 8.919070661067962646e-02 -3.603109121322631836e-01 -1.736762523651123047e-01 2.208734005689620972e-01 -3.921808674931526184e-02 -1.308122575283050537e-01 1.680694222450256348e-01 1.698783971369266510e-02 -2.602573856711387634e-02 -2.800364196300506592e-01 -2.360783219337463379e-01 1.706341840326786041e-02 -1.792374551296234131e-01 -5.006515979766845703e-02 1.243463307619094849e-01 -1.317178755998611450e-01 5.218354240059852600e-02 4.528478682041168213e-01 -3.672269582748413086e-01 1.207815930247306824e-01 4.356748238205909729e-02 2.058422937989234924e-02 5.592890828847885132e-02 9.645677357912063599e-02
1.780435815453529358e-02 3.042182326316833496e-02 -5.285405367612838745e-02 -1.170639172196388245e-01 -6.788312643766403198e-02 -2.154639661312103271e-01 -3.773247003555297852e-01 -2.400668151676654816e-02 -2.014190405607223511e-01 -2.418265342712402344e-01 7.391662336885929108e-03 3.439467251300811768e-01 1.083408966660499573e-01 7.193991541862487793e-02 -3.752601146697998047e-01 -4.955353215336799622e-02 2.387850731611251831e-01 -2.720210850238800049e-01 -2.447862029075622559e-01 6.628878414630889893e-02 -5.337786674499511719e-02 1.925186514854431152e-01 1.707224696874618530e-01 -1.268594861030578613e-01 -1.875540018081665039e-01 4.920609295368194580e-02 -1.196423023939132690e-01 3.847851604223251343e-02 -1.102580502629280090e-02 8.210194110870361328e-02 -2.075544297695159912e-01 -1.639214754104614258e-01
2.338789552450180054e-01 4.958786815404891968e-02 1.733635962009429932e-01 -1.195990890264511108e-01 1.367753837257623672e-02 8.036552928388118744e-03 -2.039429247379302979e-01 -5.350848659873008728e-02 -1.450197491794824600e-02 -1.427722573280334473e-01 -1.792067736387252808e-01 2.360093742609024048e-01 1.416708808392286301e-02 8.983721584081649780e-02 1.511326581239700317e-01 -6.013537943363189697e-02 1.942611485719680786e-01 -1.724627800285816193e-02 -4.274923205375671387e-01 1.687682121992111206e-01 8.704476803541183472e-02 -1.041084751486778259e-01 3.728692829608917236e-01 -5.125194042921066284e-02 2.347351908683776855e-01 2.932673394680023193e-01 -3.180803731083869934e-02 2.184198051691055298e-01 -3.093434274196624756e-01 -1.189753711223602295e-01 -3.966581821441650391e-02 -6.966038607060909271e-03
3.421767428517341614e-02 -1.319147497415542603e-01 2.816217839717864990e-01 -7.358343899250030518e-02 -1.450983732938766479e-01 1.646785140037536621e-01 -4.612841829657554626e-02 3.576208278536796570e-02 6.524366792291402817e-03 1.284153312444686890e-01 1.370791196823120117e-01 1.458864808082580566e-01 5.690230801701545715e-02 -2.530107796192169189e-01 -2.533093392848968506e-01 -1.787774562835693359e-01 -4.231317900121212006e-03 -4.036431312561035156e-01 -1.337629705667495728e-01 -2.505057752132415771e-01 -1.546007543802261353e-01 2.402145117521286011e-01 1.970422863960266113e-01 -1.108714416623115540e-01 -5.868611112236976624e-02 8.661850541830062866e-02 8.171945065259933472e-02 2.155006378889083862e-01 -3.338602185249328613e-01 1.243951842188835144e-01 4.194063134491443634e-03 2.404232770204544067e-01
-1.466232389211654663e-01 -2.431293725967407227e-01 1.466494500637054443e-01 -6.114768236875534058e-02 -1.797436028718948364e-01 -1.494212895631790161e-01 -8.394791930913925171e-02 1.165760755538940430e-01 1.670547276735305786e-01 -8.057899028062820435e-02 -3.285064101219177246e-01 1.726930737495422363e-01 -2.039130777120590210e-02 -3.079629540443420410e-01 -8.703123033046722412e-02 -3.628429770469665527e-01 1.103624701499938965e-02 -3.330958783626556396e-01 -1.356641352176666260e-01 -1.191301122307777405e-01 1.088974177837371826e-01 2.825588583946228027e-01 -1.576978154480457306e-02 7.691951096057891846e-02 -5.622079968452453613e-02 2.251879125833511353e-01 -1.753669381141662598e-01 -2.624243311583995819e-02 7.406818121671676636e-02 2.191067934036254883e-01 -1.560350656509399414e-01 -8.694067597389221191e-02
3.506631776690483093e-02 2.026987820863723755e-01 1.782676130533218384e-01 1.035533919930458069e-01 3.529195673763751984e-03 1.973191201686859131e-01 -3.937337994575500488e-01 1.868798211216926575e-02 5.744683369994163513e-02 -2.106955051422119141e-01 -2.506608664989471436e-01 3.669420182704925537e-01 -8.413956314325332642e-02 -2.498364746570587158e-01 -3.396292924880981445e-01 -2.001205235719680786e-01 7.621128112077713013e-02 -3.602320328354835510e-03 -4.843406751751899719e-02 1.243656948208808899e-01 -1.911332458257675171e-01 -2.534405887126922607e-01 1.276284307241439819e-01 -1.895457208156585693e-01 4.961102828383445740e-02 1.140000522136688232e-01 -1.641617529094219208e-02 6.464847829192876816e-03 -8.994581550359725952e-02 2.231874614953994751e-01 -1.882710121572017670e-02 1.239666063338518143e-02
-7.072965800762176514e-02 9.124793857336044312e-02 3.737898170948028564e-02 1.127695515751838684e-01 1.537096202373504639e-01 2.364991605281829834e-01 -2.725233137607574463e-01 1.623449474573135376e-01 8.633033931255340576e-02 -1.733224093914031982e-01 -1.940198987722396851e-01 3.551220297813415527e-01 -3.106358461081981659e-02 -1.276163309812545776e-01 6.872105598449707031e-02 -8.106310665607452393e-02 7.693368010222911835e-03 -4.494953751564025879e-01 -4.188829362392425537e-01 -2.036224454641342163e-01 -1.312336027622222900e-01 1.034753695130348206e-01 -3.056189231574535370e-02 8.251312375068664551e-02 -2.594031579792499542e-02 7.758535444736480713e-02 -1.711145639419555664e-01 -4.284802451729774475e-02 -1.775019764900207520e-01 1.758584380149841309e-01 3.043824993073940277e-02 -8.191178739070892334e-02
-1.471030563116073608e-01 -1.326055228710174561e-01 1.340728104114532471e-01 1.113478392362594604e-01 1.104810461401939392e-01 -1.327081471681594849e-01 -4.500077664852142334e-02 3.308574557304382324e-01 1.261900663375854492e-01 -1.280332505702972412e-01 -1.188312470912933350e-01 1.259180456399917603e-01 -1.701507717370986938e-02 1.107106059789657593e-01 -2.293885685503482819e-02 -2.445940673351287842e-01 1.936053484678268433e-01 -1.425475347787141800e-02 -3.522212505340576172e-01 -3.161118179559707642e-02 -2.285992950201034546e-01 1.669806987047195435e-01 -4.256138205528259277e-02 -8.742626011371612549e-02 2.759581804275512695e-01 2.670289576053619385e-01 8.041296154260635376e-02 -1.295999251306056976e-02 -4.786641299724578857e-01 9.540691226720809937e-02 -9.509073942899703979e-02 -1.434897072613239288e-02
-3.776237964630126953e-01 -1.734863966703414917e-01 1.103351265192031860e-01 -2.536553330719470978e-02 -2.078589349985122681e-01 -2.031446546316146851e-01 -3.853304088115692139e-01 -2.880479209125041962e-02 6.524436920881271362e-02 -3.050806522369384766e-01 -8.524280786514282227e-02 -6.358604133129119873e-02 -9.971993416547775269e-02 -1.508243232965469360e-01 -2.991702258586883545e-01 6.084060296416282654e-02 1.238516718149185181e-01 -2.147159576416015625e-01 -6.806492060422897339e-02 1.107230335474014282e-01 -1.839966475963592529e-01 2.282499708235263824e-02 -1.989277899265289307e-01 -1.236221641302108765e-01 -3.268670290708541870e-02 -9.817011654376983643e-03 -1.966065615415573120e-01 -1.385886315256357193e-02 -2.717592418193817139e-01 1.795945614576339722e-01 -9.608926624059677124e-02 1.524779498577117920e-01
1.384399086236953735e-01 2.762160301208496094e-01 5.396589264273643494e-02 5.434197187423706055e-02 1.034562885761260986e-01 1.130793839693069458e-01 -4.877772331237792969e-01 -9.274060279130935669e-02 -3.873421624302864075e-02 -2.374111860990524292e-01 -1.762218922376632690e-01 3.184249997138977051e-01 1.329663693904876709e-01 -2.399441748857498169e-01 -5.033004656434059143e-02 -1.788822263479232788e-01 1.100005302578210831e-02 -2.151585072278976440e-01 -1.273789852857589722e-01 8.796342462301254272e-02 6.099168956279754639e-02 -9.908075630664825439e-02 1.724020838737487793e-01 -7.296910881996154785e-02 -5.118454620242118835e-02 3.050483763217926025e-01 -1.881405711174011230e-01 3.623130172491073608e-02 -1.274624913930892944e-01 1.795658469200134277e-01 -7.389249652624130249e-02 1.525190323591232300e-01
-9.393373131752014160e-02 7.184827327728271484e-02 -8.429214358329772949e-02 -1.712799072265625000e-01 2.601234987378120422e-02 2.664474546909332275e-01 -2.130028307437896729e-01 -5.869427695870399475e-02 1.560647785663604736e-01 -2.655289471149444580e-01 -2.295277416706085205e-01 2.115775644779205322e-01 -1.324088573455810547e-01 -5.488802865147590637e-02 2.044118940830230713e-03 3.883476555347442627e-02 -4.985166341066360474e-02 -4.158504605293273926e-01 -2.261872440576553345e-01 7.332153618335723877e-02 -1.145042553544044495e-01 -3.499521315097808838e-02 1.390310078859329224e-01 -5.095470696687698364e-03 -1.029367372393608093e-01 4.592407941818237305e-01 -2.685881555080413818e-01 8.756534010171890259e-02 -1.872256547212600708e-01 -6.783567834645509720e-03 -4.461385682225227356e-02 1.033392697572708130e-01
2.674572765827178955e-01 -2.938548624515533447e-01 1.762088686227798462e-01 8.499485254287719727e-02 -7.446302473545074463e-02 -9.961462765932083130e-02 -7.489301264286041260e-02 -1.656326651573181152e-02 1.482925117015838623e-01 -1.884829252958297729e-01 9.564682841300964355e-02 2.393116354942321777e-01 -3.577042222023010254e-01 -2.131266146898269653e-01 -1.242462079972028732e-02 -1.819521635770797729e-01 -1.890883222222328186e-02 -2.977676689624786377e-01 -3.222379088401794434e-02 -1.885819286108016968e-01 1.392070949077606201e-01 -7.828580588102340698e-02 3.039568364620208740e-01 -1.843506991863250732e-01 1.412022560834884644e-01 7.019910216331481934e-02 -1.077620908617973328e-01 -9.213785827159881592e-02 -3.316408097743988037e-01 -1.035375520586967468e-01 9.233736991882324219e-02 -1.460410002619028091e-02
-1.377519369125366211e-01 -1.501563340425491333e-01 3.219795823097229004e-01 -2.120588868856430054e-01 6.496740388683974743e-04 8.926824480295181274e-02 -1.930244565010070801e-01 7.422233372926712036e-02 -1.110723763704299927e-01 -8.160790428519248962e-03 -2.202009707689285278e-01 2.588936388492584229e-01 -1.943454891443252563e-01 -4.136048555374145508e-01 -1.709621399641036987e-01 -3.773168846964836121e-02 3.411087989807128906e-01 -2.450594492256641388e-02 1.231464929878711700e-02 -2.133340239524841309e-01 1.532999146729707718e-02 2.309744507074356079e-01 1.015511006116867065e-01 6.836804747581481934e-02 -7.228775415569543839e-03 -9.395761415362358093e-03 -2.288539409637451172e-01 1.939910501241683960e-01 -1.800108551979064941e-01 8.526880294084548950e-02 -1.146358475089073181e-01 1.324347257614135742e-01
-1.507036685943603516e-01 1.405253708362579346e-01 1.097656488418579102e-01 3.326116502285003662e-01 2.322282344102859497e-01 -4.464890435338020325e-02 -4.163708984851837158e-01 1.866301447153091431e-01 1.277360767126083374e-01 5.522989854216575623e-02 -1.536553651094436646e-01 -2.241654321551322937e-02 -5.832671746611595154e-02 -1.876966357231140137e-01 -1.174896657466888428e-01 1.416201591491699219e-01 1.934229284524917603e-01 -1.539492458105087280e-01 -2.695283293724060059e-01 1.249243617057800293e-01 -1.192762330174446106e-01 -1.129631102085113525e-01 1.459402292966842651e-01 -2.793535888195037842e-01 -2.094728350639343262e-01 8.979419618844985962e-02 -2.637862861156463623e-01 6.980401277542114258e-02 -2.128629237413406372e-01 -8.583528548479080200e-02 -1.861204509623348713e-03 -1.829311368055641651e-03
-3.403171151876449585e-02 -4.305513575673103333e-02 1.984612196683883667e-01 -4.584666714072227478e-02 1.027797013521194458e-01 3.722925856709480286e-02 -3.573578298091888428e-01 -2.280073054134845734e-02 2.944487147033214569e-02 -7.704667747020721436e-02 -1.630121767520904541e-01 9.391111880540847778e-02 -2.103080302476882935e-01 -1.061373651027679443e-01 -5.319914594292640686e-02 -2.693086862564086914e-02 -2.014252543449401855e-02 -2.848588526248931885e-01 2.494095079600811005e-02 4.619378447532653809e-01 6.024499982595443726e-02 2.654342949390411377e-01 3.048982620239257812e-01 -1.037003174424171448e-01 -8.819839358329772949e-02 2.032383829355239868e-01 1.866317354142665863e-02 3.085558712482452393e-01 -2.657322585582733154e-02 -9.096994251012802124e-02 -2.493087351322174072e-01 1.579330712556838989e-01
-2.400532364845275879e-01 -3.723785281181335449e-02 -2.343566715717315674e-01 -8.238030597567558289e-03 -2.032690644264221191e-01 -9.129466861486434937e-02 -3.871739208698272705e-01 7.107375562191009521e-02 5.962078645825386047e-02 -1.092743873596191406e-01 -1.203428357839584351e-01 -2.923689037561416626e-02 5.599909648299217224e-02 -4.604332745075225830e-01 -3.191823363304138184e-01 -5.348583310842514038e-02 8.083906024694442749e-02 -2.606742680072784424e-01 -1.122480183839797974e-01 1.872166097164154053e-01 6.497886031866073608e-03 -1.800044998526573181e-02 1.433835625648498535e-01 1.435325387865304947e-02 -4.578082635998725891e-02 9.603834478184580803e-04 -1.110993400216102600e-01 -8.194976300001144409e-02 -2.504135668277740479e-01 1.816722936928272247e-02 -2.657141089439392090e-01 1.806097626686096191e-01
-2.284854277968406677e-02 1.800754070281982422e-01 1.582435965538024902e-01 8.085902035236358643e-02 1.371084004640579224e-01 9.888833761215209961e-02 -5.343533158302307129e-01 1.964698284864425659e-01 6.990443915128707886e-02 -8.865820616483688354e-02 -1.931767314672470093e-01 1.879197657108306885e-01 -1.368738710880279541e-01 -1.231661811470985413e-01 -1.268184781074523926e-01 -6.255715340375900269e-02 -2.106338553130626678e-02 -2.384955883026123047e-01 -1.256243586540222168e-01 -1.949807405471801758e-01 3.177153319120407104e-02 -1.597646772861480713e-01 2.447628080844879150e-01 1.553917974233627319e-01 4.878991842269897461e-02 3.917864859104156494e-01 -1.213574409484863281e-01 9.076911956071853638e-02 -6.303937733173370361e-02 -3.492418443784117699e-03 -1.044847220182418823e-01 -1.673978269100189209e-01
-1.394483000040054321e-01 3.868557140231132507e-02 2.958535254001617432e-01 -2.551668137311935425e-02 2.189385471865534782e-03 -5.233437940478324890e-02 -1.626774370670318604e-01 1.247644796967506409e-01 -6.021228060126304626e-02 -1.349214315414428711e-01 -1.198678761720657349e-01 1.221808046102523804e-01 -1.588906496763229370e-01 -8.752924203872680664e-02 -2.585815191268920898e-01 -1.071123033761978149e-01 -2.387544699013233185e-02 1.185669079422950745e-01 -3.618142306804656982e-01 -1.862766966223716736e-02 -1.949378401041030884e-01 -1.843226850032806396e-01 3.148151934146881104e-01 -6.331369280815124512e-02 2.945321202278137207e-01 2.300308793783187866e-01 -1.031091660261154175e-01 -1.502935439348220825e-01 -2.454512715339660645e-01 -1.114883944392204285e-01 -3.179781138896942139e-01 1.268302947282791138e-01
-2.964907139539718628e-02 -1.374581605195999146e-01 3.139924407005310059e-01 3.321571648120880127e-02 -2.169756405055522919e-02 3.602876886725425720e-02 8.726351894438266754e-03 3.537525981664657593e-02 -1.417863531969487667e-04 -1.088134711608290672e-03 5.992108210921287537e-02 8.584578335285186768e-02 -2.053052335977554321e-01 -7.158549129962921143e-02 -2.039883732795715332e-01 -5.502617731690406799e-02 1.702700108289718628e-01 -2.854533195495605469e-01 -1.662269830703735352e-01 -1.978647410869598389e-01 -1.598513871431350708e-01 6.197298318147659302e-02 9.087342768907546997e-02 -1.822673380374908447e-01 -1.198310032486915588e-01 1.898996345698833466e-02 -2.634658515453338623e-01 2.768690586090087891e-01 -4.684177935123443604e-01 4.596512392163276672e-02 -2.074091285467147827e-01 -3.179513216018676758e-01
-7.872366905212402344e-02 1.326751261949539185e-01 3.574150502681732178e-01 4.976903647184371948e-02 -2.320110797882080078e-01 -1.179038211703300476e-01 -5.650156363844871521e-02 3.192867636680603027e-01 -1.319120228290557861e-01 -2.322091758251190186e-01 -2.181392014026641846e-01 8.814657479524612427e-02 7.730924338102340698e-02 -1.489531248807907104e-01 -1.182132363319396973e-01 2.178287059068679810e-01 1.076867654919624329e-01 -1.716851741075515747e-01 -2.003560066223144531e-01 8.830092847347259521e-02 -2.368680387735366821e-01 1.513501852750778198e-01 -6.084275431931018829e-03 3.873844817280769348e-02 3.641128838062286377e-01 2.715396285057067871e-01 -1.907208859920501709e-01 2.677440643310546875e-02 -3.056410700082778931e-02 1.282962858676910400e-01 -1.313446015119552612e-01 -9.609960019588470459e-02
-9.937981516122817993e-02 -2.610564827919006348e-01 -4.611663520336151123e-03 8.850277215242385864e-02 3.843552619218826294e-02 -1.830882951617240906e-02 -2.225711643695831299e-01 -5.148496478796005249e-02 2.499957755208015442e-02 -2.071143873035907745e-02 -2.120378911495208740e-01 2.477355003356933594e-01 -1.923146396875381470e-01 -2.947284653782844543e-02 -3.622389137744903564e-01 -7.546955347061157227e-02 -9.218511171638965607e-03 1.199780851602554321e-01 -2.058969140052795410e-01 -1.547104865312576294e-01 -7.427993416786193848e-02 -2.375551462173461914e-01 2.938076555728912354e-01 1.236321181058883667e-01 -9.795980295166373253e-04 3.057603538036346436e-01 -2.465602606534957886e-01 -4.643600434064865112e-02 -3.819659948348999023e-01 -8.598104119300842285e-02 -1.256372686475515366e-02 -1.539851278066635132e-01
1.431525796651840210e-01 -1.614307016134262085e-01 5.152254551649093628e-02 -4.496550559997558594e-02 1.575369089841842651e-01 1.048830570653080940e-03 -3.690195456147193909e-02 3.457264006137847900e-01 2.324212193489074707e-01 -1.755114793777465820e-01 -2.352880090475082397e-01 7.041685283184051514e-02 7.568755745887756348e-02 -3.826132416725158691e-02 1.466883569955825806e-01 -1.008209288120269775e-01 1.051387563347816467e-01 -9.387780725955963135e-02 -1.450251638889312744e-01 -1.729367822408676147e-01 -2.699364721775054932e-01 2.558198943734169006e-02 3.727758228778839111e-01 -5.841574817895889282e-02 2.557716667652130127e-01 3.523734211921691895e-01 -9.122692048549652100e-02 1.275503635406494141e-02 -1.793057024478912354e-01 1.087167952209711075e-02 -5.255154520273208618e-02 -3.150286674499511719e-01
3.700987435877323151e-03 -2.187996059656143188e-01 4.171399176120758057e-01 -1.202633231878280640e-01 -2.926121056079864502e-01 -4.592522978782653809e-02 -5.998150259256362915e-02 3.302601873874664307e-01 6.171979475766420364e-03 -6.541983038187026978e-02 -2.663833498954772949e-01 3.644933179020881653e-02 4.150842875242233276e-02 4.290294647216796875e-02 -1.246201768517494202e-01 -6.815503537654876709e-02 1.959668397903442383e-01 -1.920922845602035522e-01 3.848152607679367065e-02 -2.575177550315856934e-01 -1.703546498902142048e-03 2.171853333711624146e-01 2.144436240196228027e-01 8.163551986217498779e-02 -2.510109841823577881e-01 2.345074117183685303e-01 -8.446541428565979004e-02 -8.132669143378734589e-03 7.544219028204679489e-03 1.209568306803703308e-01 -2.318779826164245605e-01 1.622379720211029053e-01
-2.864672839641571045e-01 -6.512333452701568604e-02 1.333395838737487793e-01 8.032663911581039429e-02 -6.255089491605758667e-02 -1.992086917161941528e-01 -1.546675711870193481e-01 8.145176619291305542e-02 2.074988782405853271e-01 -1.515307426452636719e-01 -9.287784248590469360e-02 1.138473227620124817e-01 -9.543381631374359131e-02 -1.191229894757270813e-01 4.523156210780143738e-02 -6.564325839281082153e-02 2.498607188463211060e-01 -3.701056241989135742e-01 -2.516866028308868408e-01 3.568448722362518311e-01 -9.452386200428009033e-02 2.168904691934585571e-01 1.850042305886745453e-02 -1.439874619245529175e-01 3.070369362831115723e-01 1.803305149078369141e-01 1.982546299695968628e-01 -1.474902033805847168e-01 2.635232731699943542e-02 8.816197514533996582e-02 -1.856997460126876831e-01 -1.041722763329744339e-02
-4.788492992520332336e-02 1.004049479961395264e-01 2.606116533279418945e-01 -1.505012065172195435e-01 -1.445547044277191162e-01 -2.160928584635257721e-02 -1.307218819856643677e-01 -2.237817794084548950e-01 7.835720665752887726e-03 -9.989778697490692139e-02 -4.928997755050659180e-01 -5.725880712270736694e-02 1.206208840012550354e-01 -1.215522065758705139e-01 -4.410734400153160095e-02 9.476988017559051514e-02 2.061283215880393982e-02 -1.401839405298233032e-01 -4.502272009849548340e-01 2.003872245550155640e-01 7.101529091596603394e-02 -1.532577816396951675e-02 1.994878947734832764e-01 -7.882518321275711060e-02 1.346607059240341187e-01 1.398728638887405396e-01 -2.353923320770263672e-01 -1.325096487998962402e-01 -2.929157018661499023e-01 -9.645652957260608673e-03 2.123927325010299683e-02 -2.781220711767673492e-02
-6.780761480331420898e-02 1.262968629598617554e-01 3.804319798946380615e-01 -4.745506867766380310e-02 3.587682545185089111e-02 -7.458031177520751953e-02 -1.456953771412372589e-02 1.208068579435348511e-01 3.640255331993103027e-01 2.394964685663580894e-03 -2.776097506284713745e-02 1.715554893016815186e-01 3.333184719085693359e-01 -2.786113023757934570e-01 -3.559912741184234619e-02 -2.142435610294342041e-01 5.082998797297477722e-02 9.048532694578170776e-02 -8.744987100362777710e-02 1.362952962517738342e-02 1.387321799993515015e-01 1.562361605465412140e-02 1.592837125062942505e-01 -2.283382266759872437e-01 -2.124032229185104370e-01 1.464414149522781372e-01 -1.105932891368865967e-01 -7.956819981336593628e-02 -4.058604240417480469e-01 1.745799630880355835e-01 1.260297894477844238e-01 -1.970372162759304047e-02
1.154048517346382141e-01 -5.612977221608161926e-02 -1.688048243522644043e-02 -1.196030303835868835e-01 -7.337589561939239502e-02 1.512268185615539551e-01 -1.553375124931335449e-01 2.425820976495742798e-01 3.947965204715728760e-01 -3.947214186191558838e-01 -1.645127125084400177e-02 -4.702783189713954926e-03 -2.894745469093322754e-01 -1.688188761472702026e-01 -1.261647045612335205e-01 -2.393957376480102539e-01 2.661209702491760254e-01 -7.098354399204254150e-02 -1.915007531642913818e-01 9.482138603925704956e-02 1.793238073587417603e-01 2.078150510787963867e-01 -1.207872759550809860e-02 -1.088093295693397522e-01 -2.918441779911518097e-02 2.305300235748291016e-01 -2.530482709407806396e-01 -1.100563928484916687e-01 -3.224797919392585754e-02 -1.289068162441253662e-01 -2.282733842730522156e-02 -5.527094751596450806e-02
1.450359821319580078e-01 -3.232989609241485596e-01 5.791653320193290710e-02 1.551268696784973145e-01 2.868790552020072937e-02 -4.455563053488731384e-02 -1.396155804395675659e-01 1.867126673460006714e-02 3.368307650089263916e-01 -2.345705777406692505e-01 6.509440485388040543e-03 4.962622746825218201e-02 -1.092808544635772705e-01 -1.723716780543327332e-02 -3.877609595656394958e-02 -1.177471727132797241e-01 -6.195938680320978165e-03 -3.541339039802551270e-01 1.679278016090393066e-01 -2.296251058578491211e-01 -7.297042012214660645e-02 1.781567037105560303e-01 1.413750648498535156e-01 2.707751840353012085e-02 4.857848584651947021e-02 1.940289586782455444e-01 -2.069912999868392944e-01 -1.025405749678611755e-01 -4.465436935424804688e-01 -6.009492650628089905e-02 1.107105910778045654e-01 -2.301861047744750977e-01
-1.603732556104660034e-01 -3.736972808837890625e-01 -9.116688743233680725e-03 -5.105140805244445801e-02 -1.994797438383102417e-01 4.002543091773986816e-01 -2.003310024738311768e-01 9.469592571258544922e-02 1.389881670475006104e-01 -6.054918281733989716e-03 -2.569255791604518890e-02 1.183618083596229553e-01 4.269218072295188904e-02 -5.395548790693283081e-02 -2.062062360346317291e-02 -1.191192045807838440e-01 2.954620420932769775e-01 -5.847982689738273621e-02 -3.347247540950775146e-01 9.068767726421356201e-02 1.817888021469116211e-01 7.046809047460556030e-02 1.683017462491989136e-01 -2.837591618299484253e-02 1.598130464553833008e-01 2.441484481096267700e-01 1.681811511516571045e-01 -7.505666464567184448e-02 -3.056841492652893066e-01 -1.210093125700950623e-01 -1.344149112701416016e-01 7.827427238225936890e-02
-3.668396472930908203e-01 3.364526107907295227e-02 1.635934114456176758e-01 2.264787070453166962e-02 -1.921640336513519287e-01 1.365063637495040894e-01 -1.544058769941329956e-01 7.021056860685348511e-02 3.276196420192718506e-01 -2.241219431161880493e-01 -3.524448871612548828e-01 -5.442290008068084717e-02 -2.036669552326202393e-01 6.190851703286170959e-02 -1.112035885453224182e-01 -1.051135584712028503e-01 1.216561943292617798e-01 -2.021838128566741943e-01 -3.564975410699844360e-02 -5.820419266819953918e-02 -6.711552292108535767e-02 2.738793194293975830e-01 1.634124815464019775e-01 -1.574175953865051270e-01 1.378466486930847168e-01 4.103493690490722656e-02 -1.502322405576705933e-01 -1.024845521897077560e-02 -3.364307284355163574e-01 1.710933446884155273e-01 1.039291545748710632e-01 -1.061186492443084717e-01
-4.175224900245666504e-01 9.133675135672092438e-03 -1.196655351668596268e-02 8.306391537189483643e-03 -3.611671328544616699e-01 6.461761146783828735e-02 -1.512116044759750366e-01 2.230451107025146484e-01 1.697192527353763580e-02 1.495220512151718140e-02 -1.067393124103546143e-01 2.601312398910522461e-01 -9.841718524694442749e-02 -4.194251894950866699e-01 -1.498147547245025635e-01 1.191126257181167603e-01 -3.732971474528312683e-02 -2.376771420240402222e-01 -1.402199119329452515e-01 2.116570062935352325e-02 -1.533727943897247314e-01 1.505878865718841553e-01 2.911801077425479889e-02 1.532439291477203369e-01 1.463777422904968262e-01 7.194083184003829956e-02 2.950065582990646362e-02 -5.620758607983589172e-02 -2.367949038743972778e-01 3.554898872971534729e-02 -2.786875963211059570e-01 4.669611155986785889e-02
1.019291020929813385e-02 1.322800992056727409e-03 2.629100680351257324e-01 -5.352858826518058777e-02 9.902416169643402100e-02 3.147182986140251160e-02 -1.705208569765090942e-01 -1.744968444108963013e-01 1.090120673179626465e-01 -1.733523309230804443e-01 -1.442394852638244629e-01 1.930614113807678223e-01 -2.216214686632156372e-01 -8.262228965759277344e-02 -1.247891932725906372e-01 4.940747842192649841e-02 -3.885834291577339172e-02 -3.525525927543640137e-01 -3.613428026437759399e-02 4.803437888622283936e-01 1.293361186981201172e-02 2.782329320907592773e-01 3.106691241264343262e-01 5.608723312616348267e-02 -2.105757743120193481e-01 4.427155107259750366e-02 7.180454581975936890e-02 1.415444910526275635e-01 -9.558917582035064697e-02 1.543843746185302734e-01 -1.905758082866668701e-01 -8.804181218147277832e-02
-1.169217079877853394e-01 -3.196982145309448242e-01 2.363638281822204590e-01 -3.942708075046539307e-01 -2.088133990764617920e-01 1.049367859959602356e-01 -1.327641308307647705e-01 2.034032195806503296e-01 9.759687632322311401e-02 -2.592602074146270752e-01 -7.924251258373260498e-02 1.964495778083801270e-01 -1.766031607985496521e-02 -4.592180997133255005e-02 6.949302554130554199e-02 -1.614413410425186157e-01 1.000563055276870728e-01 -2.120194137096405029e-01 3.342174168210476637e-04 -6.957508623600006104e-02 -7.698252797126770020e-02 1.572303324937820435e-01 9.958577156066894531e-02 -6.131732463836669922e-02 1.404275745153427124e-01 3.836991190910339355e-01 -2.458937838673591614e-02 -1.549667119979858398e-01 -5.577146261930465698e-02 2.956379055976867676e-01 3.863002639263868332e-03 1.343293339014053345e-01
-1.221814975142478943e-01 8.825173228979110718e-02 2.224581390619277954e-01 2.904319576919078827e-02 1.140111461281776428e-01 -4.983890801668167114e-02 -2.018216550350189209e-01 -1.561058610677719116e-01 -1.500950455665588379e-01 -1.101810783147811890e-01 -1.021097898483276367e-01 1.237372234463691711e-01 -1.050445288419723511e-01 -2.497553378343582153e-01 -1.806713193655014038e-01 7.394330948591232300e-02 3.112129867076873779e-01 -1.953543126583099365e-01 -1.449613273143768311e-01 -1.285372767597436905e-02 8.062218129634857178e-02 3.410649299621582031e-01 9.847163408994674683e-02 2.268528640270233154e-01 2.094371318817138672e-01 1.183972954750061035e-01 -2.369616553187370300e-02 -2.694544494152069092e-01 -2.171349376440048218e-01 3.862761855125427246e-01 -2.195324748754501343e-03 8.276916295289993286e-02
-1.644481867551803589e-01 -1.087169870734214783e-01 1.663021892309188843e-01 2.768059968948364258e-01 1.575101353228092194e-02 8.160527050495147705e-02 -1.288384348154067993e-01 1.300018727779388428e-01 -2.136219292879104614e-01 -6.247661635279655457e-02 2.456852607429027557e-02 3.058918416500091553e-01 -1.211830079555511475e-01 3.420993918552994728e-03 -3.063186407089233398e-01 3.906278684735298157e-02 6.919277459383010864e-02 -5.486080050468444824e-01 -1.232749521732330322e-01 -4.914339259266853333e-02 -2.324540866538882256e-03 5.587264895439147949e-02 2.069476395845413208e-01 -2.731681168079376221e-01 -3.004301898181438446e-02 -1.085551157593727112e-01 -6.145957484841346741e-02 1.774222552776336670e-01 -1.868752986192703247e-01 6.694615632295608521e-02 -1.024927422404289246e-01 -1.445333361625671387e-01
-1.652805693447589874e-02 6.376358866691589355e-02 -4.303961247205734253e-02 -8.924806863069534302e-02 -2.268920093774795532e-02 -2.464268803596496582e-01 -3.754639029502868652e-01 -3.425353020429611206e-02 -1.515500843524932861e-01 -3.185756802558898926e-01 1.129095163196325302e-02 9.303009510040283203e-02 4.001931473612785339e-02 -1.151690781116485596e-01 -4.701159894466400146e-01 -1.411340758204460144e-02 1.123521849513053894e-02 -3.930132985115051270e-01 -1.747057139873504639e-01 2.369596809148788452e-01 -5.068337917327880859e-02 3.265937566757202148e-01 5.240681394934654236e-02 -1.177509129047393799e-01 -5.098624154925346375e-02 1.208352968096733093e-01 -1.050807312130928040e-01 -9.001674503087997437e-02 -6.134658679366111755e-02 -7.515227794647216797e-02 -1.632368937134742737e-02 4.112443421036005020e-03
-6.047902628779411316e-03 -1.901558786630630493e-01 3.528755307197570801e-01 -9.829071164131164551e-02 -1.787745505571365356e-01 1.024365201592445374e-01 1.013577207922935486e-01 -1.248088032007217407e-01 -1.948000676929950714e-02 7.783368974924087524e-02 -6.099199410527944565e-03 9.849721193313598633e-02 -6.963206082582473755e-02 -1.057012155652046204e-01 -6.515934318304061890e-02 -1.243847534060478210e-01 2.849155664443969727e-01 -4.616332352161407471e-01 -8.573853969573974609e-02 -1.727208644151687622e-01 2.660642378032207489e-03 1.400812417268753052e-01 1.469044983386993408e-01 -8.576960116624832153e-02 5.112796649336814880e-02 7.836525142192840576e-02 -3.659001290798187256e-01 -6.664440780878067017e-02 -2.920875847339630127e-01 1.145676895976066589e-01 -2.138671875000000000e-01 -1.952185034751892090e-01
-7.421186566352844238e-02 -4.859874770045280457e-02 1.553599983453750610e-01 -2.296727597713470459e-01 -2.042559683322906494e-01 -1.144491601735353470e-02 -2.534272372722625732e-01 7.097286731004714966e-02 1.224585771560668945e-01 -1.373225599527359009e-01 -5.610484629869461060e-02 1.186351701617240906e-01 -7.286924868822097778e-02 -2.459436953067779541e-01 -1.402938663959503174e-01 -2.491519600152969360e-01 7.585718482732772827e-02 -3.660144805908203125e-01 -7.793220132589340210e-02 1.289795339107513428e-01 6.905879080295562744e-02 3.883325457572937012e-01 3.481825813651084900e-02 1.489712204784154892e-02 1.287947595119476318e-01 1.046235039830207825e-01 2.348080724477767944e-01 1.732128411531448364e-01 -2.963633239269256592e-01 2.496432960033416748e-01 -1.467022299766540527e-01 4.142157733440399170e-02
8.400835841894149780e-02 5.269376095384359360e-03 2.835284769535064697e-01 1.273427158594131470e-01 9.333908557891845703e-02 1.481750011444091797e-01 -1.764305830001831055e-01 1.611945480108261108e-01 5.317736044526100159e-02 -2.250548899173736572e-01 -3.070875704288482666e-01 4.765993729233741760e-02 -1.823476403951644897e-01 3.637026995420455933e-02 -6.073320284485816956e-02 -1.135127693414688110e-01 5.093136429786682129e-02 -2.968761920928955078e-01 -5.218939781188964844e-01 1.692757010459899902e-02 7.236897200345993042e-02 -2.670125663280487061e-01 1.464047282934188843e-01 2.019331902265548706e-01 8.357057720422744751e-02 8.702921867370605469e-02 -1.433279812335968018e-01 2.844152599573135376e-02 -1.059213876724243164e-01 2.294361889362335205e-01 7.363925129175186157e-02 -2.293766010552644730e-03
7.639457937330007553e-03 2.907275557518005371e-01 8.950879424810409546e-02 1.592968553304672241e-01 5.506448075175285339e-02 2.632037699222564697e-01 -3.695435822010040283e-01 2.502695918083190918e-01 2.787461578845977783e-01 -1.397271752357482910e-01 -1.661380976438522339e-01 3.066087365150451660e-01 5.388185009360313416e-02 -5.089814960956573486e-02 -1.152013838291168213e-01 -5.264350026845932007e-02 1.567255258560180664e-01 -2.501426637172698975e-01 -3.297322392463684082e-01 -2.107273936271667480e-01 -1.618181765079498291e-01 1.081154048442840576e-01 -5.626826360821723938e-02 1.254403591156005859e-01 2.043666131794452667e-02 4.906278476119041443e-02 -1.212259978055953979e-01 -3.783146291971206665e-02 -1.394377648830413818e-01 1.857740730047225952e-01 -4.154846537858247757e-03 1.388275437057018280e-02
-2.862757146358489990e-01 7.208697497844696045e-02 1.593990772962570190e-01 -4.585931543260812759e-03 -2.427649497985839844e-01 -5.676283314824104309e-02 -2.564819753170013428e-01 3.925659134984016418e-02 3.004840910434722900e-01 -2.616154961287975311e-02 -3.188310265541076660e-01 5.953034013509750366e-02 -1.115500852465629578e-01 -4.600877407938241959e-03 -1.019678339362144470e-01 -3.028038656339049339e-03 1.355244964361190796e-01 -9.035671502351760864e-02 5.277344956994056702e-02 4.051537066698074341e-02 -2.420732229948043823e-01 2.787715792655944824e-01 1.729414612054824829e-01 -1.007481291890144348e-01 1.782457679510116577e-01 -1.206002235412597656e-01 -1.537609100341796875e-01 -1.619188338518142700e-01 -2.795082628726959229e-01 7.823762297630310059e-02 1.897693127393722534e-01 -3.393115401268005371e-01
-1.874098032712936401e-01 1.257175356149673462e-01 -1.377386320382356644e-02 7.574827969074249268e-02 -8.823432028293609619e-02 1.792327612638473511e-01 -3.016566634178161621e-01 2.526313960552215576e-01 2.718937098979949951e-01 -2.593800127506256104e-01 -1.266702860593795776e-01 7.560957968235015869e-02 -8.795720525085926056e-03 -2.709539234638214111e-01 -1.047486364841461182e-01 3.962783515453338623e-02 8.984206616878509521e-02 -3.990567624568939209e-01 -3.621096312999725342e-01 -9.082654118537902832e-02 -2.528020739555358887e-01 -1.528570801019668579e-01 1.435906589031219482e-01 -7.603390607982873917e-03 -2.759063988924026489e-02 1.435890793800354004e-01 -8.651733398437500000e-02 -2.152041792869567871e-01 -5.265868268907070160e-03 -5.310914292931556702e-02 5.672818422317504883e-02 -5.940797552466392517e-02
-2.352129817008972168e-01 1.784041523933410645e-01 7.282480597496032715e-02 -4.843023046851158142e-02 -5.905386060476303101e-03 -4.567765817046165466e-02 -1.849843114614486694e-01 7.594834268093109131e-02 -1.107572838664054871e-01 4.918654263019561768e-02 -7.793305814266204834e-02 2.030390202999114990e-01 -1.433842033147811890e-01 -2.213867753744125366e-01 -1.685160398483276367e-01 1.628649234771728516e-01 1.029357388615608215e-01 -1.006461530923843384e-01 2.859570086002349854e-02 -4.143232852220535278e-02 2.618850953876972198e-02 3.692818880081176758e-01 1.835608184337615967e-01 3.105923235416412354e-01 1.274570077657699585e-01 3.094052970409393311e-01 -9.722682833671569824e-02 -2.879661023616790771e-01 -3.677690029144287109e-01 1.398483514785766602e-01 -1.601675599813461304e-01 -3.625021129846572876e-02
3.125375509262084961e-02 -1.352401357144117355e-02 1.485282182693481445e-01 2.995553016662597656e-01 -3.711115121841430664e-01 1.921274513006210327e-01 -1.851506382226943970e-01 -7.971039414405822754e-02 -5.602612346410751343e-02 -3.141729235649108887e-01 -4.491411149501800537e-02 2.713155448436737061e-01 -3.557749465107917786e-02 -2.547519505023956299e-01 -2.257760018110275269e-01 9.239736944437026978e-02 -1.543065160512924194e-01 -1.881175041198730469e-01 -2.288568466901779175e-01 1.149559617042541504e-01 -1.562626659870147705e-01 -3.857092931866645813e-02 -5.856505036354064941e-02 9.419709444046020508e-02 7.092041894793510437e-03 6.149077415466308594e-02 1.273179240524768829e-02 -8.699285238981246948e-02 -3.741505742073059082e-01 4.592303559184074402e-02 -2.199875414371490479e-01 5.978987738490104675e-02
1.282213479280471802e-01 -2.044441848993301392e-01 4.405083060264587402e-01 -8.345101028680801392e-02 9.836810827255249023e-02 -2.243071645498275757e-01 -8.981353044509887695e-02 7.553487271070480347e-02 1.327544152736663818e-01 1.516366191208362579e-02 -2.271531224250793457e-01 1.562789380550384521e-01 1.627930402755737305e-01 -2.426327764987945557e-01 -8.764933049678802490e-02 -1.113518252968788147e-01 1.709444373846054077e-01 -2.972070574760437012e-01 8.104596287012100220e-02 3.423246368765830994e-02 -5.883890017867088318e-02 2.020745128393173218e-01 -1.616548448801040649e-01 -1.608525365591049194e-01 -1.503311395645141602e-01 2.016557008028030396e-01 -7.954367995262145996e-02 -1.797271370887756348e-01 -2.472120523452758789e-01 2.004822790622711182e-01 -1.830079108476638794e-01 9.680222719907760620e-02
1.320622861385345459e-01 -2.744602859020233154e-01 3.492347002029418945e-01 -2.497410029172897339e-01 -5.373989045619964600e-02 -2.553498744964599609e-01 -2.230970859527587891e-01 1.139936000108718872e-01 -5.573537200689315796e-02 2.957561053335666656e-02 -2.010096013545989990e-01 3.681114614009857178e-01 -5.395168066024780273e-02 -1.568997353315353394e-01 -2.376200444996356964e-02 -9.700292348861694336e-02 9.435245394706726074e-02 -2.032314892858266830e-03 6.310442835092544556e-02 8.311663568019866943e-02 5.185983702540397644e-02 2.219703644514083862e-01 1.864951401948928833e-01 1.902339458465576172e-01 -1.305157989263534546e-01 8.611802011728286743e-02 -2.569186091423034668e-01 -8.773604035377502441e-02 -2.538819015026092529e-01 1.323778331279754639e-01 -2.152824848890304565e-01 7.371596992015838623e-02
-6.669065356254577637e-02 4.778579249978065491e-02 1.086622625589370728e-01 -5.481774359941482544e-02 7.391923666000366211e-02 9.181826561689376831e-02 -2.064657956361770630e-01 2.405488342046737671e-01 2.656557559967041016e-01 2.036693331319838762e-04 -1.006193757057189941e-01 2.385392189025878906e-01 -1.903735399246215820e-01 -2.468542456626892090e-01 -3.433313965797424316e-01 -1.367822885513305664e-01 -6.440372765064239502e-02 -3.921274542808532715e-01 -3.038654923439025879e-01 1.788131892681121826e-01 -7.027616351842880249e-02 -1.724583208560943604e-01 6.280165910720825195e-02 1.992148309946060181e-01 1.322629600763320923e-01 1.359277665615081787e-01 2.062080800533294678e-01 -1.407905519008636475e-01 -1.363897025585174561e-01 -2.481426484882831573e-02 1.007090732455253601e-01 6.709189713001251221e-02
-1.432825345546007156e-02 2.921123504638671875e-01 1.967564970254898071e-01 8.931223303079605103e-02 -7.323320955038070679e-02 2.663162946701049805e-01 -3.793779611587524414e-01 2.154587805271148682e-01 2.037095427513122559e-01 -1.114413291215896606e-01 -1.260592639446258545e-01 2.553684413433074951e-01 -8.935803920030593872e-02 6.743224710226058960e-02 -1.709125190973281860e-01 -1.688477843999862671e-01 1.295713186264038086e-01 -3.911034762859344482e-01 -2.801551520824432373e-01 -1.489563733339309692e-01 -8.218991756439208984e-02 1.976497471332550049e-02 4.350652173161506653e-02 1.995254904031753540e-01 -1.056582406163215637e-01 1.945761740207672119e-01 1.241392176598310471e-02 8.421254158020019531e-02 -8.318653702735900879e-02 4.046220704913139343e-02 8.476967364549636841e-02 6.765592098236083984e-02
-4.666463285684585571e-02 -2.958086133003234863e-01 2.938450276851654053e-01 -2.789227068424224854e-01 6.664265692234039307e-02 -8.814275264739990234e-02 -2.835215926170349121e-01 1.201679855585098267e-01 -5.318029318004846573e-03 3.312755003571510315e-02 -1.318352818489074707e-01 4.473778307437896729e-01 -1.070341393351554871e-01 -2.584708631038665771e-01 2.547712065279483795e-02 -8.401815593242645264e-02 3.892464935779571533e-01 -4.317028075456619263e-02 8.812447637319564819e-02 -1.438308209180831909e-01 -7.857793569564819336e-02 1.712451428174972534e-01 2.030919678509235382e-02 1.520607918500900269e-01 1.688464581966400146e-01 1.061681583523750305e-01 -1.514911353588104248e-01 2.600785531103610992e-02 -1.066392883658409119e-01 6.774443387985229492e-02 -2.900634892284870148e-03 1.194846779108047485e-01
[truncated: 3,278,267 more chars]
