# Supplementary material for: The Language of Innovation
Source: PLoS One. 2020 Apr 30;15(4):e0230107. doi: 10.1371/journal.pone.0230107 (PMC7194493; doi:10.1371/journal.pone.0230107)
Supplement: S24 File — (GZ) [file pone.0230107.s024.tar.gz › 2002-2006/V2Run_12_VS_4500_embeddings2002-2006ED32.txt]

-3.020810484886169434e-01 1.474307626485824585e-01 -1.557545661926269531e-01 3.403065726161003113e-02 2.259069494903087616e-02 3.098877891898155212e-02 -2.976561784744262695e-01 -9.159889817237854004e-02 -3.325758576393127441e-01 -1.051460281014442444e-01 4.265918135643005371e-01 1.768616139888763428e-01 1.805504411458969116e-01 -1.654345542192459106e-01 2.734409570693969727e-01 1.717290729284286499e-01 5.552837997674942017e-02 3.896544128656387329e-02 -1.610389095731079578e-03 1.213955581188201904e-01 1.561225503683090210e-01 -2.222526669502258301e-01 1.853452026844024658e-01 -1.975971907377243042e-01 -7.926215976476669312e-02 7.702468335628509521e-02 -2.041330933570861816e-01 -3.821028769016265869e-02 6.596400588750839233e-02 -1.663226634263992310e-01 -5.852941051125526428e-02 -8.177859336137771606e-02
-4.043040331453084946e-03 9.211974591016769409e-02 -8.658815920352935791e-02 9.673666954040527344e-02 4.044025763869285583e-02 2.201747000217437744e-01 -2.143247798085212708e-02 2.950454056262969971e-01 -2.307888865470886230e-01 -1.484967768192291260e-01 -1.060847342014312744e-01 1.584212332963943481e-01 2.307434827089309692e-01 -2.215124666690826416e-01 -1.695733368396759033e-01 2.017150372266769409e-01 2.179298251867294312e-01 -2.444293648004531860e-01 -1.350467801094055176e-01 -2.790203988552093506e-01 7.288115471601486206e-02 -3.243788480758666992e-01 -5.783652421087026596e-03 -3.283730745315551758e-01 5.803880840539932251e-02 2.057101726531982422e-01 -1.352478656917810440e-02 5.518888309597969055e-02 -1.827155500650405884e-01 -1.635227352380752563e-01 3.170222043991088867e-02 -1.477499604225158691e-01
-1.601086109876632690e-01 -5.757542327046394348e-02 6.702741980552673340e-02 1.398047655820846558e-01 -3.168894350528717041e-01 9.710227698087692261e-02 -1.779465824365615845e-01 1.244242936372756958e-01 -1.718083471059799194e-01 -7.508395612239837646e-02 -6.868541240692138672e-03 -7.328758388757705688e-02 1.405602842569351196e-01 -3.482261896133422852e-01 -1.590807437896728516e-01 4.658324420452117920e-01 -1.377076059579849243e-01 5.426486488431692123e-03 -1.144609451293945312e-01 9.287100285291671753e-02 1.591181606054306030e-01 -4.085922539234161377e-01 1.546049863100051880e-01 -1.543975025415420532e-01 9.812510013580322266e-02 -1.301224380731582642e-01 7.600983977317810059e-02 3.976833820343017578e-02 -2.547431271523237228e-03 -2.204587459564208984e-01 4.821209236979484558e-02 -2.323339506983757019e-02
-1.106290817260742188e-01 -4.178519174456596375e-02 -1.537897884845733643e-01 1.308305002748966217e-02 -8.005345612764358521e-02 5.663845315575599670e-02 -4.642593562602996826e-01 1.906650960445404053e-01 -3.741371631622314453e-02 -1.264887750148773193e-01 7.295379042625427246e-02 3.309612870216369629e-01 4.699624478816986084e-01 -2.309007197618484497e-01 -2.924383807112462819e-05 1.870384067296981812e-02 2.607842385768890381e-01 1.407395005226135254e-01 -7.528681308031082153e-02 9.938006103038787842e-02 5.917078349739313126e-03 -8.615166693925857544e-02 1.375157237052917480e-01 1.076927259564399719e-01 -1.049628630280494690e-01 -2.192742526531219482e-01 -2.441674917936325073e-01 5.032117478549480438e-03 -1.561490595340728760e-01 -8.276940882205963135e-02 3.550996258854866028e-02 -3.658027946949005127e-02
-2.588356435298919678e-01 2.507609724998474121e-01 -1.706265807151794434e-01 -6.865242868661880493e-02 -9.143192321062088013e-02 1.217173114418983459e-01 -4.284533262252807617e-01 9.821592271327972412e-02 -3.393715322017669678e-01 -9.856685064733028412e-03 1.548162251710891724e-01 1.510255783796310425e-01 -8.804661780595779419e-02 -9.026064723730087280e-02 -1.552307158708572388e-01 2.205767035484313965e-01 -2.121267020702362061e-01 1.590224653482437134e-01 5.227517336606979370e-02 7.944764941930770874e-02 5.849142000079154968e-02 -2.750478982925415039e-01 -5.245336145162582397e-02 -2.960009872913360596e-01 4.932424053549766541e-02 -5.361476913094520569e-02 -6.219643354415893555e-02 2.500046491622924805e-01 1.658530384302139282e-01 -9.737548977136611938e-02 -1.084789186716079712e-01 -4.369125235825777054e-06
-1.338469386100769043e-01 1.817465424537658691e-01 -1.977359503507614136e-01 5.641969665884971619e-02 -3.076208196580410004e-02 2.439615875482559204e-01 -3.607181906700134277e-01 1.483779251575469971e-01 -1.825915873050689697e-01 -3.310892283916473389e-01 -5.393322184681892395e-02 4.257438331842422485e-02 8.995503187179565430e-02 -1.561926007270812988e-01 -8.599273860454559326e-02 2.858119606971740723e-01 1.477581262588500977e-01 1.295606046915054321e-01 -1.394494473934173584e-01 3.177337720990180969e-02 2.120943218469619751e-01 -3.118510544300079346e-01 -1.409352291375398636e-02 8.801545947790145874e-02 -1.867115348577499390e-01 -5.580500513315200806e-02 1.728553920984268188e-01 1.923248469829559326e-01 1.883598864078521729e-01 -1.488869041204452515e-01 -7.327756285667419434e-02 2.186475992202758789e-01
-1.193990260362625122e-01 -7.858409732580184937e-02 -1.108578667044639587e-01 9.280292317271232605e-03 -1.274421159178018570e-02 1.319818794727325439e-01 -4.092932343482971191e-01 2.310657799243927002e-01 -2.572544217109680176e-01 -1.347667723894119263e-01 6.924155354499816895e-02 -2.252704463899135590e-02 8.230757713317871094e-02 -1.616244465112686157e-01 -2.627587616443634033e-01 3.289200365543365479e-01 -2.327450960874557495e-01 3.927719965577125549e-02 -1.846352070569992065e-01 2.536542713642120361e-01 1.470745205879211426e-01 -1.409759521484375000e-01 -2.016684599220752716e-02 -1.661990582942962646e-01 -2.484420090913772583e-01 -2.099255099892616272e-02 -8.961447328329086304e-02 1.661669462919235229e-01 -1.936047375202178955e-01 -1.461982578039169312e-01 1.462691575288772583e-01 1.649006903171539307e-01
-1.978306919336318970e-01 -3.860556054860353470e-03 -2.009062319993972778e-01 2.919625043869018555e-01 4.544106498360633850e-02 1.009137332439422607e-01 -1.447727233171463013e-01 1.174135208129882812e-01 -1.930442005395889282e-01 1.374683082103729248e-01 1.437460780143737793e-01 6.358762830495834351e-02 3.349305689334869385e-01 -2.723571844398975372e-03 -3.615649938583374023e-01 1.308489739894866943e-01 1.569308042526245117e-01 -1.447427719831466675e-01 -2.855201661586761475e-01 4.070396348834037781e-02 1.126979514956474304e-01 -1.795232743024826050e-01 7.836961001157760620e-02 1.010668873786926270e-01 -3.727158065885305405e-03 1.782757043838500977e-01 1.810520291328430176e-01 2.532722651958465576e-01 -6.401253491640090942e-02 -2.490912824869155884e-01 3.189631551504135132e-02 -2.478234618902206421e-01
-1.294344514608383179e-01 1.291685253381729126e-01 -1.464137732982635498e-01 5.889383703470230103e-02 7.277084141969680786e-02 1.582025140523910522e-01 -1.177694275975227356e-01 3.860896229743957520e-01 -1.818914562463760376e-01 7.389496266841888428e-02 2.134885340929031372e-01 -2.544743418693542480e-01 2.071162611246109009e-01 8.705791515239980072e-06 -1.544529944658279419e-01 3.116929233074188232e-01 6.507473438978195190e-02 4.699067771434783936e-02 -1.185650005936622620e-01 -1.994164437055587769e-01 3.678787350654602051e-01 -2.015251815319061279e-01 1.400201171636581421e-01 -8.573266863822937012e-02 -2.116031348705291748e-01 1.402266230434179306e-02 5.575306341052055359e-02 -1.243481263518333435e-01 -1.156241744756698608e-01 -2.388164252042770386e-01 -3.965068608522415161e-02 -1.921601742506027222e-01
-2.258929908275604248e-01 -5.632298812270164490e-02 2.137441486120223999e-01 4.511650651693344116e-02 -1.988767832517623901e-01 -1.768852770328521729e-01 -4.488038420677185059e-01 1.503527015447616577e-01 -2.549559772014617920e-01 -2.081617116928100586e-01 2.500971080735325813e-03 1.530288010835647583e-01 3.947858139872550964e-02 -1.777615398168563843e-01 -2.026394009590148926e-01 3.638067841529846191e-01 2.220615930855274200e-02 -1.734657138586044312e-01 -1.182536333799362183e-01 3.688111156225204468e-02 3.519651293754577637e-01 -7.666189968585968018e-02 -6.609251350164413452e-02 -8.527110517024993896e-02 -1.512328386306762695e-01 -2.467171056196093559e-03 -2.760503441095352173e-02 1.195881813764572144e-01 -9.024807065725326538e-02 -1.522532552480697632e-01 -7.298727333545684814e-02 -5.436691641807556152e-02
-1.181932166218757629e-01 1.844893693923950195e-01 2.784476242959499359e-02 1.585117876529693604e-01 -5.887238681316375732e-02 2.461356222629547119e-01 -3.152356743812561035e-01 1.591121256351470947e-01 1.821626350283622742e-02 -1.369790732860565186e-01 4.636229202151298523e-02 -8.387278020381927490e-02 2.031874284148216248e-02 -1.192286144942045212e-02 -8.963410556316375732e-02 3.813562989234924316e-01 -3.610633686184883118e-02 -1.419961452484130859e-01 4.235037416219711304e-02 5.057827010750770569e-02 2.826096415519714355e-01 -4.866642653942108154e-01 7.075560837984085083e-02 -8.670151233673095703e-02 4.566851630806922913e-02 -7.331246882677078247e-02 -1.242429986596107483e-01 3.626594543457031250e-01 -1.037363782525062561e-01 -1.760977506637573242e-01 -4.871733114123344421e-02 -3.790792077779769897e-02
-4.929874837398529053e-02 2.580404579639434814e-01 -2.688826620578765869e-01 1.507953703403472900e-01 7.227928936481475830e-02 -1.164019852876663208e-02 -2.473815977573394775e-01 2.851724922657012939e-01 8.767346851527690887e-03 1.553286761045455933e-01 2.542996704578399658e-01 2.089474499225616455e-01 2.251508682966232300e-01 -1.414306759834289551e-01 2.287448644638061523e-01 1.417654603719711304e-01 -2.097358554601669312e-01 3.132168576121330261e-02 -1.774427890777587891e-01 -2.816495895385742188e-01 9.534799307584762573e-02 -1.622527390718460083e-01 8.827163279056549072e-02 -1.081035584211349487e-01 3.650437807664275169e-03 -2.052158713340759277e-01 -2.605678141117095947e-01 1.607168614864349365e-01 -1.337444931268692017e-01 -1.872138381004333496e-01 -1.111140474677085876e-01 -2.459584549069404602e-02
-1.881529837846755981e-01 -1.629756689071655273e-01 -1.892239451408386230e-01 2.088023871183395386e-01 -5.263487994670867920e-02 1.646313369274139404e-01 -3.374705612659454346e-01 1.644629240036010742e-01 -3.196201622486114502e-01 -1.902843564748764038e-01 2.572394907474517822e-01 1.911946833133697510e-01 -3.080030344426631927e-02 -1.474805921316146851e-01 -1.433083266019821167e-01 3.134942054748535156e-01 -7.282084971666336060e-02 5.411724746227264404e-02 -2.550694532692432404e-02 -2.373631857335567474e-02 2.702635526657104492e-01 -1.920112967491149902e-01 -1.177041158080101013e-01 -9.308828413486480713e-02 -9.026872366666793823e-02 -1.670533865690231323e-01 -1.221426799893379211e-01 2.735834717750549316e-01 1.693813130259513855e-02 -1.733058542013168335e-01 -2.662922441959381104e-02 8.054855465888977051e-02
-9.075367450714111328e-02 2.309851646423339844e-01 -1.222968697547912598e-01 -4.971247911453247070e-02 4.896996915340423584e-02 -1.846465617418289185e-01 -3.586235642433166504e-01 3.498944044113159180e-01 -7.792714238166809082e-02 -7.224614173173904419e-02 2.828526496887207031e-01 3.476341068744659424e-01 2.034578919410705566e-01 -2.907974720001220703e-01 2.063724249601364136e-01 3.597008064389228821e-02 3.287903219461441040e-02 -2.137592993676662445e-02 -1.501300632953643799e-01 -6.630914658308029175e-02 2.469066977500915527e-01 -2.515552341938018799e-01 -1.659545488655567169e-02 1.567026823759078979e-01 3.665341809391975403e-02 -1.374434381723403931e-01 -2.582729328423738480e-03 -3.870664909482002258e-02 -1.263514459133148193e-01 -2.068557403981685638e-02 -8.061518520116806030e-02 -1.711287647485733032e-01
-2.298355102539062500e-01 6.447611749172210693e-02 -4.106362536549568176e-02 1.805389970541000366e-01 8.630626648664474487e-02 1.583832949399948120e-01 -3.746601343154907227e-01 2.589785158634185791e-01 -1.308452636003494263e-01 -3.019931912422180176e-01 2.325049191713333130e-01 -5.081726610660552979e-02 1.180695891380310059e-01 -8.046119660139083862e-02 -4.726145789027214050e-02 1.783879548311233521e-01 -1.011779978871345520e-01 5.866523459553718567e-02 -5.794037505984306335e-02 1.155074760317802429e-01 2.633093595504760742e-01 -1.868027001619338989e-01 -3.628439269959926605e-03 -1.673215329647064209e-01 -2.373800724744796753e-01 -3.085431456565856934e-01 1.199890822172164917e-01 1.247676312923431396e-01 2.122854441404342651e-01 -2.235170751810073853e-01 -6.353873759508132935e-02 7.837654650211334229e-02
-1.215500533580780029e-01 6.329687684774398804e-02 -2.826583012938499451e-02 -2.990629523992538452e-02 2.905539274215698242e-01 1.568887233734130859e-01 -2.077903002500534058e-01 3.593181073665618896e-01 -3.489043116569519043e-01 1.099531352519989014e-01 2.241039574146270752e-01 1.837093979120254517e-01 2.635856270790100098e-01 -7.526690512895584106e-02 -1.382357478141784668e-01 9.429765492677688599e-02 2.108784019947052002e-01 -2.088929861783981323e-01 -1.285369545221328735e-01 -1.308614015579223633e-02 2.375805228948593140e-01 1.026026085019111633e-01 1.857686936855316162e-01 -1.201377362012863159e-01 7.377293705940246582e-02 4.253895953297615051e-02 2.163925617933273315e-01 -5.236503854393959045e-02 1.985493898391723633e-01 -2.245372831821441650e-01 3.280157968401908875e-02 -9.389247745275497437e-02
-2.763801813125610352e-01 1.522864401340484619e-01 -1.227625608444213867e-01 1.176546216011047363e-01 -8.005927316844463348e-03 -1.744699180126190186e-01 -2.951614558696746826e-01 1.480422317981719971e-01 -1.311978548765182495e-01 -6.136015430092811584e-02 2.694362103939056396e-01 2.246738523244857788e-01 -1.659964472055435181e-01 -3.062815405428409576e-02 -2.228401899337768555e-01 2.211660146713256836e-01 -2.128963768482208252e-01 1.128140278160572052e-02 -5.029347538948059082e-02 -1.680771559476852417e-01 1.764688938856124878e-01 -3.581168949604034424e-01 -1.148197948932647705e-01 1.213900968432426453e-01 -2.740765511989593506e-01 -8.167541772127151489e-02 1.947513520717620850e-01 3.374917432665824890e-02 6.965615600347518921e-02 -2.211015522480010986e-01 -4.281250876374542713e-04 1.507252305746078491e-01
-1.632064431905746460e-01 2.104789614677429199e-01 -2.421140372753143311e-01 7.944493740797042847e-02 -1.218637377023696899e-01 1.120636686682701111e-01 -4.859659373760223389e-01 1.557485610246658325e-01 -1.760987192392349243e-01 -1.137688905000686646e-01 1.267051249742507935e-01 1.441493332386016846e-01 1.453002393245697021e-01 -1.130842342972755432e-01 1.004255115985870361e-01 2.138581722974777222e-01 8.705697953701019287e-02 1.060744747519493103e-01 1.676907539367675781e-01 -1.255010366439819336e-01 -1.419076472520828247e-01 -2.380139976739883423e-01 1.492396891117095947e-01 1.328155845403671265e-01 -1.039427816867828369e-01 -2.216589748859405518e-01 -9.529870003461837769e-02 -4.491364955902099609e-02 -3.782909512519836426e-01 8.801519125699996948e-02 -5.234166607260704041e-02 4.201805591583251953e-02
-2.895830273628234863e-01 1.106243357062339783e-01 2.745704911649227142e-02 1.807121932506561279e-01 1.076975986361503601e-01 6.450191885232925415e-02 -1.611780077219009399e-01 3.816076517105102539e-01 -2.218814194202423096e-01 -7.160415500402450562e-02 3.005919791758060455e-02 -5.403519049286842346e-02 -8.606960624456405640e-02 -1.500051021575927734e-01 -8.755691349506378174e-03 4.263094365596771240e-01 7.787197828292846680e-02 6.640030443668365479e-02 -1.562451105564832687e-02 1.329056024551391602e-01 2.720884978771209717e-01 -2.455802857875823975e-01 1.009641885757446289e-01 6.393848359584808350e-02 -1.067179348319768906e-02 -3.967244327068328857e-01 2.123173177242279053e-01 1.524614244699478149e-01 -2.886111289262771606e-02 5.904982611536979675e-02 -6.202372908592224121e-02 4.716301336884498596e-02
-3.288162648677825928e-01 7.298661768436431885e-02 -2.169714421033859253e-01 1.512700468301773071e-01 6.990100443363189697e-02 3.212663829326629639e-01 -1.909473836421966553e-01 2.585664391517639160e-01 -2.355417311191558838e-01 1.555893272161483765e-01 8.965266495943069458e-02 -1.325790286064147949e-01 2.712568342685699463e-01 -2.138621509075164795e-01 -1.002298295497894287e-01 3.295259773731231689e-01 9.331593662500381470e-02 6.024517491459846497e-02 -1.530702412128448486e-01 4.814774263650178909e-03 1.241227164864540100e-01 -3.226942848414182663e-03 -4.032659158110618591e-02 -3.004372119903564453e-01 4.711116477847099304e-02 -6.134312972426414490e-02 -6.607031077146530151e-02 -9.802918136119842529e-02 -9.208767116069793701e-02 1.387995202094316483e-02 7.873736321926116943e-02 -2.898242175579071045e-01
-2.763867974281311035e-01 -6.268940120935440063e-02 -7.883836328983306885e-02 1.377755552530288696e-01 1.035864502191543579e-01 1.925809681415557861e-01 -2.515076398849487305e-01 3.696437478065490723e-01 -2.307711839675903320e-01 -1.389330476522445679e-01 -3.887335956096649170e-02 2.492805272340774536e-01 2.390123344957828522e-02 1.025071460753679276e-02 -9.009864181280136108e-02 3.830185830593109131e-01 -8.937615156173706055e-02 1.076729074120521545e-01 -1.043125316500663757e-01 3.686643019318580627e-02 1.279595643281936646e-01 -2.919280827045440674e-01 4.949184134602546692e-02 -2.176619470119476318e-01 -2.495916783809661865e-01 -1.403124034404754639e-01 1.309203356504440308e-02 2.014324218034744263e-01 1.751771271228790283e-01 -1.323098987340927124e-01 1.964405551552772522e-02 -2.265579625964164734e-02
-2.819023132324218750e-01 2.387546747922897339e-01 7.463771849870681763e-02 2.002111077308654785e-01 1.444489508867263794e-01 3.752696514129638672e-01 -1.859828978776931763e-01 9.179500490427017212e-02 -1.707793623208999634e-01 -2.290810793638229370e-01 2.056555002927780151e-01 -2.015401842072606087e-03 8.392112702131271362e-02 -1.103069707751274109e-01 -2.722758054733276367e-01 3.299829959869384766e-01 4.627146199345588684e-02 5.092196539044380188e-02 1.082151457667350769e-01 2.037122249603271484e-01 9.116274863481521606e-02 -2.768338620662689209e-01 1.297100447118282318e-02 -2.176603488624095917e-02 -4.790958762168884277e-02 -2.195919305086135864e-01 8.348930627107620239e-02 2.653890252113342285e-01 4.030377417802810669e-02 -2.356569096446037292e-02 -2.160655707120895386e-02 1.135375425219535828e-01
-4.405853524804115295e-02 7.365955412387847900e-02 1.265385746955871582e-02 1.356887221336364746e-01 9.661642462015151978e-02 1.883125305175781250e-01 -2.466542571783065796e-01 2.674533724784851074e-01 -2.434429824352264404e-01 -2.927789688110351562e-01 -1.123161762952804565e-01 9.609784930944442749e-02 2.611244618892669678e-01 3.211937099695205688e-02 -5.176449567079544067e-02 4.757686555385589600e-01 -1.826490014791488647e-01 -5.791700258851051331e-02 -1.277846544981002808e-01 2.156758904457092285e-01 9.521126002073287964e-02 -1.565210223197937012e-01 2.309483885765075684e-01 7.215782254934310913e-02 1.765244305133819580e-01 -2.069103866815567017e-01 2.678435109555721283e-02 6.490154564380645752e-02 4.709628969430923462e-02 -1.560957133769989014e-01 -1.125769913196563721e-01 1.482605040073394775e-01
-8.506182581186294556e-02 1.755492240190505981e-01 -1.817452609539031982e-01 2.153760194778442383e-02 -1.606747955083847046e-01 -1.970955282449722290e-01 -2.987242639064788818e-01 3.502441048622131348e-01 -1.277215629816055298e-01 1.301296055316925049e-01 2.331960350275039673e-01 1.473781019449234009e-01 2.961575984954833984e-01 -3.489996790885925293e-01 1.745839864015579224e-01 2.424898594617843628e-01 -1.134968642145395279e-02 2.977659925818443298e-02 -2.404223755002021790e-02 -4.536366462707519531e-02 1.974115818738937378e-01 -2.698353528976440430e-01 -6.717760860919952393e-02 -5.789423733949661255e-02 1.411975324153900146e-01 -1.285443603992462158e-01 -1.582157164812088013e-01 8.429824560880661011e-02 -9.172122925519943237e-02 1.720878034830093384e-01 -8.527907729148864746e-02 8.091280609369277954e-02
-2.547194957733154297e-01 1.532491743564605713e-01 -1.687909811735153198e-01 9.836974553763866425e-03 7.780124992132186890e-02 -2.124723196029663086e-01 -8.404695242643356323e-02 7.746670395135879517e-02 -1.410243362188339233e-01 1.026240959763526917e-01 -1.628786176443099976e-01 2.409221529960632324e-01 2.128996253013610840e-01 -7.599429693073034286e-03 -2.101874351501464844e-01 4.411489963531494141e-01 1.920209378004074097e-01 -1.762891262769699097e-01 -1.819829195737838745e-01 7.269068807363510132e-02 -4.196432977914810181e-02 2.560800686478614807e-02 4.992244765162467957e-02 -1.600515991449356079e-01 -3.966325223445892334e-01 3.593780472874641418e-02 -2.187335491180419922e-01 2.523165643215179443e-01 8.263354748487472534e-02 -9.570184163749217987e-03 7.488055527210235596e-02 9.706673212349414825e-03
-2.483839243650436401e-01 1.645663082599639893e-01 -2.096099853515625000e-01 1.479721069335937500e-01 -5.541659891605377197e-02 2.404802292585372925e-02 -3.906515240669250488e-01 3.256070911884307861e-01 -1.597938239574432373e-01 -3.909659013152122498e-02 4.271281361579895020e-01 2.262755781412124634e-01 1.803240180015563965e-01 -2.278844714164733887e-01 1.181461289525032043e-01 -1.628845632076263428e-01 1.056153401732444763e-01 1.663048565387725830e-01 -6.128948554396629333e-02 7.531823962926864624e-02 -7.261078059673309326e-02 -2.181336879730224609e-01 4.962388426065444946e-02 1.379153281450271606e-01 -3.687216341495513916e-02 -1.635601222515106201e-01 -1.572081148624420166e-01 1.178685352206230164e-01 -2.637230604887008667e-02 8.634679764509201050e-02 -4.752413835376501083e-03 -1.433353638276457787e-03
-2.226047962903976440e-01 3.834801539778709412e-02 -3.683299198746681213e-02 -1.775101572275161743e-01 -2.097885012626647949e-01 -1.542181372642517090e-01 -3.334112167358398438e-01 1.393391340970993042e-01 2.947705425322055817e-02 -2.091653794050216675e-01 2.718177437782287598e-01 2.688814103603363037e-01 1.229814738035202026e-01 -2.723283469676971436e-01 2.882979251444339752e-02 9.787977486848831177e-02 2.467374503612518311e-01 1.959265321493148804e-01 1.497447043657302856e-01 -4.015410318970680237e-02 -2.358326166868209839e-01 -2.888789474964141846e-01 7.133937627077102661e-02 -1.683126576244831085e-02 -2.497332170605659485e-02 -3.183742165565490723e-01 -7.954354584217071533e-02 -1.509039551019668579e-01 -9.800432622432708740e-02 -9.246525168418884277e-02 9.875600039958953857e-02 2.240111678838729858e-02
-3.222112953662872314e-01 -5.293650925159454346e-02 -1.853475719690322876e-01 -7.157303392887115479e-02 7.535877078771591187e-02 9.816501289606094360e-02 -5.099268555641174316e-01 1.944491565227508545e-01 -2.214711159467697144e-01 -5.891493335366249084e-02 2.788681350648403168e-02 1.450607329607009888e-01 6.287050247192382812e-02 -5.247815698385238647e-02 -1.249153763055801392e-01 2.831902801990509033e-01 -5.181837454438209534e-02 5.001894384622573853e-02 -8.164523541927337646e-02 -4.971502348780632019e-02 3.240887522697448730e-01 -2.473068982362747192e-01 -1.126650869846343994e-01 -1.196388304233551025e-01 -9.120918065309524536e-02 -1.872036457061767578e-01 5.342917516827583313e-02 1.880709975957870483e-01 1.807255446910858154e-01 -1.153046190738677979e-01 1.679518669843673706e-01 2.493870444595813751e-02
5.289978161454200745e-02 4.575025662779808044e-02 -1.424362808465957642e-01 1.010145545005798340e-01 -7.249178737401962280e-02 1.848941892385482788e-01 -2.355002611875534058e-01 5.087462067604064941e-01 -8.742666989564895630e-02 -1.212981790304183960e-01 2.257809042930603027e-02 4.846860188990831375e-03 -4.883284494280815125e-02 1.007488444447517395e-01 -2.187617123126983643e-01 4.403938651084899902e-01 1.732799410820007324e-02 1.126485541462898254e-01 -1.312146931886672974e-01 1.756353676319122314e-01 1.405813544988632202e-01 -2.025317549705505371e-01 5.419239774346351624e-02 -2.843981981277465820e-01 1.716583669185638428e-01 -1.050847172737121582e-01 1.253162473440170288e-01 -3.439003974199295044e-02 1.493834704160690308e-01 -1.736474633216857910e-01 1.242106258869171143e-01 5.209987238049507141e-02
-5.203859880566596985e-02 -2.002587467432022095e-01 -5.899915471673011780e-02 3.738972544670104980e-02 1.757772266864776611e-02 7.319234311580657959e-02 -3.483998477458953857e-01 2.882477045059204102e-01 -3.450928330421447754e-01 -2.418442219495773315e-01 1.704067140817642212e-01 8.829027414321899414e-03 9.528650343418121338e-02 -3.729326650500297546e-02 -5.267196148633956909e-02 2.318794876337051392e-01 -4.990189522504806519e-02 -6.608772277832031250e-02 -1.886683553457260132e-01 -3.168004006147384644e-02 3.085933327674865723e-01 -4.111736714839935303e-01 -8.669790625572204590e-02 -2.619703114032745361e-01 -1.279137656092643738e-02 -1.041400060057640076e-01 -6.260972470045089722e-02 8.908101171255111694e-02 1.728121340274810791e-01 -4.257320985198020935e-02 -1.457052975893020630e-01 9.381334483623504639e-02
-9.814774990081787109e-02 -9.482478350400924683e-02 -3.093570768833160400e-01 1.917355060577392578e-01 -2.071191370487213135e-01 -2.797404825687408447e-01 -1.253833025693893433e-01 2.162228226661682129e-01 -2.202488183975219727e-01 -4.204425588250160217e-02 1.835887432098388672e-01 5.364895984530448914e-02 1.190003752708435059e-01 -1.235092803835868835e-01 -5.035362765192985535e-02 4.036549925804138184e-01 9.342327713966369629e-02 -3.074394762516021729e-01 -7.136509753763675690e-03 -1.207991614937782288e-01 1.639274656772613525e-01 2.678646706044673920e-03 2.752100527286529541e-01 -2.520534098148345947e-01 -1.672807186841964722e-01 -4.301095008850097656e-02 7.933732867240905762e-02 1.145637184381484985e-01 2.213737182319164276e-02 -1.964744180440902710e-01 2.674158103764057159e-02 1.021541804075241089e-01
-2.204620391130447388e-01 1.396435499191284180e-01 -4.023700207471847534e-02 5.020311474800109863e-02 -8.429598063230514526e-02 8.204865455627441406e-02 -2.811670303344726562e-01 4.148129522800445557e-01 -4.107476398348808289e-02 -1.889614909887313843e-01 2.340864688158035278e-01 3.230883479118347168e-01 -7.976365089416503906e-02 -1.539510339498519897e-01 -1.932447701692581177e-01 1.978793293237686157e-01 -1.457145810127258301e-01 -1.829019561409950256e-02 -1.760436221957206726e-02 5.837518349289894104e-02 1.700369715690612793e-01 -3.189812004566192627e-01 -1.931907981634140015e-01 -6.806600838899612427e-02 -3.785294294357299805e-02 -8.389047533273696899e-02 -9.918761253356933594e-02 -1.003640517592430115e-02 1.034824997186660767e-01 -3.411287367343902588e-01 8.467672020196914673e-02 9.537427872419357300e-02
-1.502431631088256836e-01 -6.909123063087463379e-02 -3.413979411125183105e-01 -1.127403900027275085e-01 -3.949231281876564026e-02 2.906367368996143341e-02 -7.477819919586181641e-02 2.418859601020812988e-01 -7.103618979454040527e-02 -7.188393920660018921e-02 1.931608617305755615e-01 2.521029412746429443e-01 1.494146138429641724e-01 -3.483132272958755493e-02 2.609152495861053467e-01 2.350181639194488525e-01 1.798358410596847534e-01 -1.929186098277568817e-02 -8.883917331695556641e-02 -9.941516816616058350e-02 -8.777210861444473267e-02 -3.533864021301269531e-01 -1.381465643644332886e-01 -1.345359236001968384e-01 1.072841659188270569e-01 -3.134051263332366943e-01 -2.618528008460998535e-01 -1.878176778554916382e-01 -2.277025729417800903e-01 -9.447535872459411621e-02 3.090042853727936745e-03 1.560098081827163696e-01
-1.908709108829498291e-01 7.541118562221527100e-02 -2.153389155864715576e-01 1.485100481659173965e-02 -2.352777719497680664e-01 -4.149416834115982056e-02 -5.012956261634826660e-01 3.229115307331085205e-01 -1.944210082292556763e-01 -1.259761899709701538e-01 1.236186623573303223e-01 3.019366562366485596e-01 3.283701837062835693e-01 -6.367278099060058594e-02 1.465934813022613525e-01 -3.586420044302940369e-02 1.904268711805343628e-01 2.484661340713500977e-02 5.646124109625816345e-02 4.016101360321044922e-02 -2.660966478288173676e-02 -1.447813212871551514e-01 1.088571995496749878e-01 -6.961451377719640732e-03 -7.163182646036148071e-02 -2.799054682254791260e-01 -2.607071772217750549e-02 1.364871710538864136e-01 -7.625071704387664795e-02 -7.153946906328201294e-02 -8.479013293981552124e-02 -8.782179653644561768e-02
-1.435833424329757690e-01 -4.912916943430900574e-02 -1.282978057861328125e-01 2.278947532176971436e-01 -1.503327023237943649e-02 -2.542272508144378662e-01 -2.356318682432174683e-01 2.308643758296966553e-01 -1.873586028814315796e-01 -2.610717713832855225e-01 1.443354934453964233e-01 1.016451194882392883e-01 3.006035089492797852e-01 -2.371317707002162933e-02 9.305809624493122101e-03 1.095604449510574341e-01 3.918700218200683594e-01 1.063692495226860046e-01 5.145988240838050842e-02 4.244396463036537170e-02 -6.828215718269348145e-02 -2.923020422458648682e-01 7.640084251761436462e-03 3.870145231485366821e-02 1.175525784492492676e-01 -8.330557495355606079e-02 -1.553472727537155151e-01 -1.534425765275955200e-01 -3.028670251369476318e-01 1.264118701219558716e-01 -2.087344974279403687e-01 -1.294420808553695679e-01
-4.346245229244232178e-01 -3.428040444850921631e-02 -1.866587996482849121e-01 -2.285903505980968475e-02 -1.155463978648185730e-01 2.351124212145805359e-02 -2.153034657239913940e-01 2.318646162748336792e-01 -4.077034816145896912e-02 -2.861409485340118408e-01 1.736265867948532104e-01 2.645536959171295166e-01 -3.495350107550621033e-02 -1.299151331186294556e-01 -1.874646991491317749e-01 2.068424820899963379e-01 -1.889978349208831787e-01 5.605363845825195312e-02 -1.842274218797683716e-01 1.574764377437531948e-03 1.755204200744628906e-01 -4.688904285430908203e-01 -3.551442921161651611e-02 5.749833653680980206e-04 -5.912621319293975830e-02 -1.070947796106338501e-01 -1.017256155610084534e-01 -6.155394017696380615e-02 1.366905122995376587e-01 -1.265029888600111008e-02 5.348539352416992188e-02 7.281879335641860962e-02
-1.508701741695404053e-01 1.239966824650764465e-01 -1.798366308212280273e-01 6.045934185385704041e-02 -1.389309018850326538e-01 7.250048965215682983e-02 -4.864994287490844727e-01 3.921180367469787598e-01 9.916882961988449097e-03 6.263963133096694946e-02 1.850664466619491577e-01 1.595947146415710449e-01 3.671396076679229736e-01 -1.558437198400497437e-01 1.557103544473648071e-01 1.872905157506465912e-02 1.653452664613723755e-01 9.420727938413619995e-02 -3.209796035662293434e-03 1.170666664838790894e-01 -1.117873564362525940e-01 -2.336688041687011719e-01 1.736800819635391235e-01 -4.665632732212543488e-03 1.530635654926300049e-01 -2.215710431337356567e-01 -4.518315941095352173e-02 7.064533978700637817e-02 -3.861056640744209290e-02 -5.930547416210174561e-02 -6.743200123310089111e-02 -1.647132039070129395e-01
-2.824119105935096741e-02 1.604825258255004883e-01 -1.628249734640121460e-01 -1.402130722999572754e-01 -1.582706719636917114e-01 -4.957541078329086304e-02 -4.601867198944091797e-01 4.175262749195098877e-01 -2.477700412273406982e-01 2.833949215710163116e-02 2.786243557929992676e-01 2.165278494358062744e-01 3.143121302127838135e-01 -1.822303980588912964e-01 1.887241452932357788e-01 -3.353775665163993835e-02 -7.163290679454803467e-02 9.224851429462432861e-02 -2.004598230123519897e-01 -5.170592665672302246e-02 -8.950966596603393555e-02 -2.240403890609741211e-01 -4.758356884121894836e-02 8.733329176902770996e-02 1.016117930412292480e-01 5.394247826188802719e-03 -2.471425011754035950e-02 -2.371192537248134613e-02 -3.302038833498954773e-02 -1.213042959570884705e-01 4.647426307201385498e-02 6.426639109849929810e-02
-1.679333001375198364e-01 4.424944054335355759e-03 4.218704707454890013e-04 4.460765123367309570e-01 6.190931424498558044e-02 1.517753601074218750e-01 -3.570322096347808838e-01 3.959250822663307190e-02 -2.218072116374969482e-01 6.905539333820343018e-02 -8.365810848772525787e-03 7.545712590217590332e-02 1.575504392385482788e-01 -9.862104803323745728e-02 -1.916456371545791626e-01 3.191788792610168457e-01 1.370415836572647095e-01 -1.557708233594894409e-01 -1.127512156963348389e-01 -1.375595480203628540e-01 4.681346192955970764e-02 -9.463001042604446411e-02 3.922539651393890381e-01 7.553780823945999146e-02 -6.718316674232482910e-02 1.139962673187255859e-01 -8.248133212327957153e-02 5.938292294740676880e-02 -2.385085672140121460e-01 -8.613054454326629639e-02 1.068692374974489212e-02 -2.152932137250900269e-01
-1.844233274459838867e-01 3.439314365386962891e-01 -1.118786707520484924e-01 8.913847059011459351e-02 -4.796576872467994690e-02 -1.967830210924148560e-01 -5.110571980476379395e-01 1.163090318441390991e-01 -4.410824924707412720e-02 7.682664692401885986e-02 1.848047832027077675e-04 8.143972605466842651e-02 6.380871683359146118e-02 -2.364666163921356201e-01 -3.922367095947265625e-02 1.115770861506462097e-01 -1.311719119548797607e-01 9.723372012376785278e-02 -3.278932273387908936e-01 -1.159330755472183228e-01 1.451434195041656494e-01 -1.297105699777603149e-01 1.425430327653884888e-01 -3.905110657215118408e-01 -1.085486784577369690e-01 1.009397432208061218e-01 4.458177834749221802e-02 1.177174076437950134e-01 -7.971373200416564941e-02 -1.764178834855556488e-02 -1.200681850314140320e-01 -7.633236795663833618e-02
-2.732284665107727051e-01 1.926348060369491577e-01 -1.620962023735046387e-01 9.472901374101638794e-02 -2.696655690670013428e-01 1.080737411975860596e-01 -2.564261853694915771e-01 1.722726076841354370e-01 -1.822810024023056030e-01 -1.191434711217880249e-01 6.497289985418319702e-02 9.742920100688934326e-02 3.332119286060333252e-01 -2.303043566644191742e-02 -3.006276488304138184e-01 2.040407955646514893e-01 -1.129379146732389927e-03 -7.624200731515884399e-02 -1.564076840877532959e-01 -3.880198895931243896e-01 -4.862786084413528442e-02 -3.709252551198005676e-02 2.869508564472198486e-01 -1.274565160274505615e-01 1.807976514101028442e-02 2.651247382164001465e-02 1.860654503107070923e-01 -6.725075095891952515e-02 1.430993825197219849e-01 -8.694934099912643433e-02 6.405691802501678467e-02 -1.139067411422729492e-01
-1.755834370851516724e-01 1.878328912425786257e-04 -2.738286852836608887e-01 1.296784430742263794e-01 -3.317244350910186768e-02 9.978103637695312500e-02 -2.493766993284225464e-01 1.531332731246948242e-01 -2.300743758678436279e-01 -1.020248159766197205e-01 -2.579948864877223969e-02 -6.010975316166877747e-02 1.432455331087112427e-01 -6.788837164640426636e-02 -2.918708510696887970e-02 2.961595654487609863e-01 1.207382231950759888e-01 1.862632036209106445e-01 -4.960774257779121399e-02 1.729458123445510864e-01 3.534018993377685547e-01 -2.561261951923370361e-01 3.325913548469543457e-01 -1.634527891874313354e-01 -6.258025765419006348e-02 2.761773169040679932e-01 -7.348225265741348267e-02 7.192155718803405762e-02 -1.562061812728643417e-02 -1.481837183237075806e-01 7.784894853830337524e-02 -2.662111818790435791e-01
-2.211135476827621460e-01 3.207146525382995605e-01 -1.253494471311569214e-01 6.364222615957260132e-02 1.293163448572158813e-01 -7.263743877410888672e-02 -1.925845742225646973e-01 3.635926544666290283e-01 2.617033198475837708e-02 -1.761703044176101685e-01 3.195525333285331726e-02 1.084794625639915466e-01 1.221943050622940063e-01 -3.991491496562957764e-01 -3.460789099335670471e-02 2.099657505750656128e-01 -5.354230292141437531e-03 1.058590039610862732e-01 2.065619975328445435e-01 1.356271468102931976e-02 2.610577940940856934e-01 -1.462508887052536011e-01 2.225640863180160522e-01 -1.767562925815582275e-01 3.915367275476455688e-02 1.030308776535093784e-04 -2.622875273227691650e-01 2.184823751449584961e-01 -1.683549880981445312e-01 4.357849247753620148e-03 4.210470989346504211e-02 -2.353463880717754364e-02
-1.884844005107879639e-01 2.825922071933746338e-01 -1.566890440881252289e-02 7.790838927030563354e-02 -2.178237289190292358e-01 -3.280160576105117798e-02 -3.404636681079864502e-01 2.935298979282379150e-01 -6.933562457561492920e-02 -1.917246580123901367e-01 1.579731106758117676e-01 -9.580468386411666870e-02 1.496956348419189453e-01 -3.300918266177177429e-02 -3.225427269935607910e-01 2.754382193088531494e-01 -2.892698645591735840e-01 -1.011052653193473816e-01 -1.359268277883529663e-01 -9.265429526567459106e-02 1.496954411268234253e-01 -1.657046377658843994e-01 5.079985037446022034e-02 -6.574457138776779175e-02 -1.089112088084220886e-01 -1.456662118434906006e-01 -1.809417307376861572e-01 2.078408598899841309e-01 -1.066885367035865784e-01 -1.796973943710327148e-01 8.002898842096328735e-02 -1.085231900215148926e-01
-1.764778047800064087e-01 -6.218284834176301956e-03 -2.114469856023788452e-01 1.136180087924003601e-01 -2.021094113588333130e-01 1.975545659661293030e-02 -3.862092494964599609e-01 4.238933324813842773e-01 -4.276989400386810303e-02 -1.760436408221721649e-02 1.795207858085632324e-01 2.961483597755432129e-01 2.363889962434768677e-01 -7.871888577938079834e-02 1.298698186874389648e-01 -6.727015133947134018e-03 1.985541284084320068e-01 3.147348016500473022e-02 -7.847821339964866638e-03 1.836200952529907227e-01 -1.189927831292152405e-01 -2.641762495040893555e-01 9.767408668994903564e-02 -1.002701595425605774e-01 8.997285738587379456e-03 -2.426154762506484985e-01 -8.504833281040191650e-02 1.099777966737747192e-01 -2.105006128549575806e-01 -9.191152453422546387e-02 5.375775694847106934e-02 -1.685322821140289307e-01
-6.076075881719589233e-02 9.789890795946121216e-02 -2.910816110670566559e-03 1.158282309770584106e-01 1.940939277410507202e-01 2.399737089872360229e-01 -5.021175742149353027e-02 3.776966631412506104e-01 -2.005867958068847656e-01 6.873643398284912109e-02 1.066435500979423523e-01 1.293480843305587769e-01 1.300650835037231445e-01 -2.861087024211883545e-02 -3.419771194458007812e-01 2.226188033819198608e-01 2.362070232629776001e-01 -1.635820716619491577e-01 -2.042539119720458984e-01 -2.305362969636917114e-01 2.510820329189300537e-02 -7.169359177350997925e-02 2.963680922985076904e-01 -3.146258592605590820e-01 -3.174433484673500061e-02 -2.212636917829513550e-01 -1.018891036510467529e-01 1.463474035263061523e-01 -5.453457683324813843e-02 -1.394649595022201538e-01 -2.388621307909488678e-02 2.800805494189262390e-02
-1.544193923473358154e-01 1.475613266229629517e-01 -1.535194665193557739e-01 5.689002946019172668e-02 -1.538405120372772217e-01 -9.379947930574417114e-02 -4.993333518505096436e-01 2.711550593376159668e-01 -6.311953812837600708e-02 -3.307865187525749207e-02 9.546227008104324341e-02 1.239930242300033569e-01 2.703650593757629395e-01 -7.245657593011856079e-02 1.117554381489753723e-01 -2.607187069952487946e-02 1.023069545626640320e-01 9.868966788053512573e-02 -2.306082099676132202e-01 1.412093043327331543e-01 -1.981958001852035522e-01 -2.384721189737319946e-01 1.531659513711929321e-01 -7.023740559816360474e-02 2.845759131014347076e-02 -3.620814085006713867e-01 -1.235300898551940918e-01 2.673930861055850983e-02 -1.702098250389099121e-01 -4.493140056729316711e-02 -2.029206752777099609e-01 -1.150871142745018005e-01
-1.682552248239517212e-01 1.235375702381134033e-01 -2.989272475242614746e-01 -1.051956973969936371e-02 1.018446758389472961e-01 -7.710900902748107910e-02 -2.235710471868515015e-01 1.575606316328048706e-01 -2.640327513217926025e-01 -1.597008854150772095e-02 1.858412772417068481e-01 -1.086646318435668945e-01 5.675715208053588867e-02 -2.265918999910354614e-01 3.835571184754371643e-02 2.589623928070068359e-01 2.839569151401519775e-01 -1.090304255485534668e-01 -2.710881233215332031e-01 9.645156562328338623e-02 -1.344914287328720093e-01 -1.510634571313858032e-01 4.097307622432708740e-01 -9.057132154703140259e-02 -6.925431638956069946e-02 2.927545309066772461e-01 4.773888736963272095e-03 -6.105259805917739868e-02 -1.566253006458282471e-01 -2.543954364955425262e-02 -3.527333959937095642e-02 1.531203240156173706e-01
-3.210729956626892090e-01 -1.077225357294082642e-01 -1.869829185307025909e-02 1.831750273704528809e-01 1.740910559892654419e-01 8.515918999910354614e-02 -4.141558706760406494e-01 3.114192783832550049e-01 -1.932850182056427002e-01 -9.329677373170852661e-02 -1.199511159211397171e-02 6.395401060581207275e-02 -1.480929702520370483e-01 -2.417756617069244385e-01 -2.484270371496677399e-02 2.816474735736846924e-01 3.224937710911035538e-03 -2.940628491342067719e-02 -7.827872782945632935e-02 1.499450504779815674e-01 6.039606034755706787e-02 -2.647942304611206055e-01 -7.430355995893478394e-02 -1.327431648969650269e-01 -1.513735502958297729e-01 -2.300863564014434814e-01 -2.213772684335708618e-01 1.075860783457756042e-01 4.285287111997604370e-02 -9.188611805438995361e-02 -1.492560952901840210e-01 1.983097940683364868e-01
-1.810330599546432495e-01 4.422944411635398865e-02 -1.397434771060943604e-01 1.118918359279632568e-01 -1.275514066219329834e-01 3.977747261524200439e-02 -5.651908516883850098e-01 3.742580413818359375e-01 2.752408385276794434e-02 3.479823470115661621e-02 7.253942638635635376e-02 1.974107623100280762e-01 2.511526644229888916e-01 -1.470374912023544312e-01 2.114713340997695923e-01 5.081393942236900330e-02 2.502935826778411865e-01 3.708115220069885254e-02 -1.623285003006458282e-02 1.478795409202575684e-01 -1.119731590151786804e-01 -1.837740391492843628e-01 1.768767461180686951e-02 -5.183309689164161682e-02 3.682989999651908875e-02 -2.582397758960723877e-01 -9.134016931056976318e-02 1.236146241426467896e-01 -1.177252084016799927e-01 -5.615700781345367432e-02 -7.171633094549179077e-02 -1.684398353099822998e-01
-1.256538778543472290e-01 -6.017616949975490570e-03 -1.201325505971908569e-01 1.163989752531051636e-01 -8.444788306951522827e-02 -6.035181507468223572e-02 -2.901754081249237061e-01 1.118727847933769226e-01 -3.433441519737243652e-01 -9.567375481128692627e-02 2.742480859160423279e-02 1.691575497388839722e-01 8.187036961317062378e-02 1.258004307746887207e-01 -1.953585147857666016e-01 4.807149171829223633e-01 2.405903302133083344e-02 -2.468845099210739136e-01 -8.519805222749710083e-02 3.089818358421325684e-02 2.242324352264404297e-01 -3.161779418587684631e-02 5.126706138253211975e-02 -1.240811124444007874e-01 3.409044072031974792e-02 -2.741707563400268555e-01 -2.801669836044311523e-01 7.181551307439804077e-02 1.769194900989532471e-01 -2.339083850383758545e-01 -9.962440282106399536e-02 7.448456436395645142e-02
-2.956359386444091797e-01 -8.906622231006622314e-02 9.126962162554264069e-03 -6.212266534566879272e-02 -3.821934759616851807e-02 1.514183729887008667e-01 -3.782655894756317139e-01 2.908548712730407715e-01 -1.307929158210754395e-01 -7.784091681241989136e-02 1.613153070211410522e-01 1.242902725934982300e-01 -5.161359533667564392e-02 -1.477545201778411865e-01 -2.721987478435039520e-02 3.180566132068634033e-01 -1.008739322423934937e-01 -9.540732949972152710e-02 -2.865588068962097168e-01 8.399790385738015175e-04 -4.993550945073366165e-03 -2.704371213912963867e-01 -1.372724175453186035e-01 -3.901867941021919250e-02 -8.125117421150207520e-02 -1.362782120704650879e-01 -5.172349512577056885e-02 3.100263178348541260e-01 2.039345949888229370e-01 -2.633584439754486084e-01 -1.487118005752563477e-01 7.531324774026870728e-02
-1.971252709627151489e-01 -7.505717128515243530e-02 -2.111900150775909424e-01 2.740382961928844452e-02 -2.832251787185668945e-02 -2.229923009872436523e-01 -5.136849731206893921e-02 1.856440156698226929e-01 -5.868555232882499695e-02 -2.223756462335586548e-01 -9.125525131821632385e-03 1.932239532470703125e-01 1.184776145964860916e-02 9.378698468208312988e-02 7.139942795038223267e-02 5.902120471000671387e-01 8.638282865285873413e-02 -1.468332111835479736e-01 -3.693104684352874756e-01 -7.176999002695083618e-02 1.533059179782867432e-01 -4.093341156840324402e-02 -4.216510429978370667e-02 -2.371567338705062866e-01 -1.949286311864852905e-01 -2.011615596711635590e-02 -2.296157777309417725e-01 1.254616975784301758e-01 -3.314850106835365295e-02 -5.679212138056755066e-02 4.829724133014678955e-02 -5.041996017098426819e-02
-2.634119987487792969e-01 1.311040371656417847e-01 -2.317450642585754395e-01 1.550873555243015289e-02 1.469164341688156128e-01 -4.538301751017570496e-02 -3.724805116653442383e-01 1.492985188961029053e-01 -9.861370921134948730e-02 -8.885200321674346924e-02 3.348202705383300781e-01 1.267586797475814819e-01 2.058512419462203979e-01 -1.807403713464736938e-01 -1.693555265665054321e-01 -4.975272342562675476e-02 -2.647764980792999268e-01 2.424710839986801147e-01 -1.652269810438156128e-02 -8.391197025775909424e-02 2.609582245349884033e-01 -2.348699122667312622e-01 -2.853147871792316437e-02 -2.019402086734771729e-01 -2.686604298651218414e-02 4.974047839641571045e-02 -1.577940769493579865e-02 3.127498030662536621e-01 5.513152852654457092e-02 -8.594316989183425903e-02 9.375027567148208618e-02 3.565970435738563538e-02
1.814568936824798584e-01 2.647016644477844238e-01 1.608245819807052612e-01 2.196380645036697388e-01 4.928180202841758728e-02 3.543075174093246460e-02 -7.048170268535614014e-02 8.725321292877197266e-02 3.632513061165809631e-02 4.942277818918228149e-02 2.260855585336685181e-01 4.492147862911224365e-01 3.501746654510498047e-01 1.513500139117240906e-02 1.796545237302780151e-01 2.677247673273086548e-02 7.224582135677337646e-02 -2.166123241186141968e-01 1.766337081789970398e-02 -3.405043482780456543e-02 7.001306116580963135e-02 -4.267374277114868164e-01 1.428019851446151733e-01 -1.655381917953491211e-01 9.455984085798263550e-02 -3.646796569228172302e-02 -9.958983212709426880e-02 -4.471636936068534851e-02 -1.053275093436241150e-01 -2.150626927614212036e-01 -1.045735627412796021e-01 1.234392374753952026e-01
-3.002386391162872314e-01 2.168446928262710571e-01 -8.076801896095275879e-02 1.256552040576934814e-01 -2.190928906202316284e-01 -5.917889624834060669e-02 -2.657950520515441895e-01 4.480738341808319092e-01 -1.334538161754608154e-01 -2.096275538206100464e-01 2.008544504642486572e-01 -9.654631465673446655e-02 1.919994130730628967e-03 -1.377055197954177856e-01 -2.093967944383621216e-01 2.081016153097152710e-01 -1.704547852277755737e-01 -8.849230594933032990e-03 -1.605889648199081421e-01 -9.108559042215347290e-02 2.204253524541854858e-01 -2.550855875015258789e-01 -7.443599402904510498e-02 -1.574896872043609619e-01 6.390257738530635834e-03 -9.306243807077407837e-02 -1.069007441401481628e-01 2.562203109264373779e-01 -3.960410133004188538e-02 -6.795682758092880249e-02 -2.456951327621936798e-02 -1.666824147105216980e-02
1.048750728368759155e-01 5.824321508407592773e-02 -2.614364027976989746e-01 1.616537570953369141e-02 1.496644020080566406e-01 2.042506039142608643e-01 -3.010154366493225098e-01 9.879029542207717896e-02 -1.802826523780822754e-01 -8.639235794544219971e-02 1.899429857730865479e-01 3.088476322591304779e-02 1.185066774487495422e-01 -1.878089904785156250e-01 -1.977485418319702148e-01 3.084103763103485107e-01 -7.891384512186050415e-02 2.019192278385162354e-01 -1.072174161672592163e-01 -1.614967435598373413e-01 2.318581342697143555e-01 -1.861307919025421143e-01 -1.507394667714834213e-02 -3.288864791393280029e-01 2.185844033956527710e-01 -3.046713769435882568e-01 1.594273746013641357e-01 1.423551440238952637e-01 -6.874715536832809448e-02 -4.826818034052848816e-02 8.496680110692977905e-02 -1.002139374613761902e-01
-8.459027856588363647e-02 -3.070380724966526031e-02 -1.735235899686813354e-01 -8.849459886550903320e-02 1.078338697552680969e-01 1.399005502462387085e-01 -3.161131739616394043e-01 1.551335006952285767e-01 -2.169675230979919434e-01 -1.809920519590377808e-01 1.946358829736709595e-01 4.249129444360733032e-02 -3.493573889136314392e-02 -2.235561460256576538e-01 -1.872183978557586670e-01 1.577519476413726807e-01 2.253891527652740479e-02 1.301807314157485962e-01 -1.802973449230194092e-02 -5.446088314056396484e-02 2.081230431795120239e-01 -3.708536326885223389e-01 -3.324680402874946594e-02 -2.495500445365905762e-01 -2.869434952735900879e-01 -2.080185711383819580e-01 -4.888909682631492615e-02 2.537622749805450439e-01 1.557153314352035522e-01 -2.488356083631515503e-01 -1.453850567340850830e-01 -5.864009261131286621e-02
-2.167520225048065186e-01 -2.787377161439508200e-04 -2.281325161457061768e-01 1.413612999022006989e-02 -6.424247473478317261e-02 -8.816597051918506622e-03 -4.597904384136199951e-01 2.806769609451293945e-01 -7.358354330062866211e-02 -7.288213819265365601e-02 1.705668717622756958e-01 2.249184995889663696e-01 2.964886724948883057e-01 -1.023521870374679565e-01 2.400611639022827148e-01 6.227637082338333130e-02 1.997738778591156006e-01 2.509185969829559326e-01 1.063054800033569336e-01 1.038497313857078552e-01 -1.204050928354263306e-01 -2.209185063838958740e-01 1.429211050271987915e-01 -8.045584708452224731e-02 2.469396917149424553e-03 -2.244402021169662476e-01 -7.160207629203796387e-02 -4.057455062866210938e-02 -1.578061133623123169e-01 -1.606280356645584106e-01 3.044980391860008240e-02 -1.792886853218078613e-01
-1.419764608144760132e-01 8.714194595813751221e-02 -4.162329435348510742e-01 -8.392070978879928589e-02 -1.519211083650588989e-01 9.715011715888977051e-02 -2.360905408859252930e-01 1.673561781644821167e-01 -2.803502976894378662e-01 2.376396358013153076e-01 -3.827539831399917603e-02 -2.549072355031967163e-02 3.672203123569488525e-01 -1.074280962347984314e-01 -2.436961382627487183e-01 3.314272463321685791e-01 8.121645450592041016e-02 -1.111004203557968140e-01 -1.610432565212249756e-01 9.269040077924728394e-02 -6.872241199016571045e-02 -1.233838424086570740e-01 1.118140518665313721e-01 -3.111145459115505219e-02 -4.974100738763809204e-02 -5.481407046318054199e-02 7.256806641817092896e-02 9.221307002007961273e-03 -1.186205446720123291e-01 -1.347341090440750122e-01 -6.324850022792816162e-02 -2.982409298419952393e-01
-1.927368044853210449e-01 1.047647818922996521e-01 -5.202781781554222107e-02 5.158813297748565674e-02 -9.484680742025375366e-02 -1.550673395395278931e-01 -4.484051465988159180e-01 2.655581533908843994e-01 -2.593754827976226807e-01 3.437647223472595215e-02 3.178084492683410645e-01 3.246315717697143555e-01 8.023438602685928345e-02 -3.673465549945831299e-01 3.020182549953460693e-01 5.895414203405380249e-02 -9.839668869972229004e-02 6.576535850763320923e-02 -1.252642273902893066e-01 9.046962112188339233e-02 5.317667499184608459e-02 -1.016540676355361938e-01 7.619287818670272827e-02 3.659011423587799072e-02 -1.505315769463777542e-02 2.009251154959201813e-02 -1.998766511678695679e-01 -8.968976885080337524e-02 -6.065975129604339600e-02 -4.733748733997344971e-02 -1.057980507612228394e-01 -8.387180417776107788e-02
-2.218099124729633331e-02 -3.311469778418540955e-02 -1.796267181634902954e-01 1.852571964263916016e-01 -6.964548677206039429e-02 5.009900406002998352e-02 -3.330362737178802490e-01 2.755733728408813477e-01 -3.465077280998229980e-01 -2.094572037458419800e-02 7.704043388366699219e-02 5.832207947969436646e-02 7.286090403795242310e-02 -2.629503309726715088e-01 -1.986449062824249268e-01 3.561526238918304443e-01 -3.795000538229942322e-02 4.872317239642143250e-02 2.483932673931121826e-02 1.222250387072563171e-01 3.252155482769012451e-01 -2.698779702186584473e-01 2.373073250055313110e-01 5.192616954445838928e-02 -1.356968879699707031e-01 -7.042853534221649170e-02 -1.373636424541473389e-01 1.534288823604583740e-01 9.579396247863769531e-02 -1.549416407942771912e-02 -7.005781680345535278e-02 -1.729858666658401489e-01
-3.256285786628723145e-01 1.203320994973182678e-01 -1.380766183137893677e-01 -8.421222865581512451e-02 -8.798477798700332642e-02 -8.152353018522262573e-02 -3.386852145195007324e-01 3.745440542697906494e-01 3.939321264624595642e-03 -1.480180304497480392e-02 2.826592624187469482e-01 3.218122422695159912e-01 2.084227502346038818e-01 -3.598922863602638245e-02 -5.908847600221633911e-02 7.455445080995559692e-02 1.041914448142051697e-01 2.974443137645721436e-01 4.702813923358917236e-02 -2.206654101610183716e-02 -1.678144037723541260e-01 -2.656932771205902100e-01 1.777337640523910522e-01 1.741817966103553772e-02 -5.877888947725296021e-02 -1.323582679033279419e-01 -7.818076759576797485e-02 -1.370709482580423355e-02 -2.151629030704498291e-01 1.087663248181343079e-01 -1.665859222412109375e-01 -2.544182352721691132e-02
-1.043306812644004822e-01 2.351590991020202637e-01 -1.553182750940322876e-01 2.992147803306579590e-01 -7.342021167278289795e-02 5.215755850076675415e-02 -2.197042852640151978e-01 1.648355722427368164e-01 -1.331559568643569946e-01 -1.573477536439895630e-01 -1.693593710660934448e-01 6.727289408445358276e-02 1.631418466567993164e-01 -3.339492082595825195e-01 -2.767100334167480469e-01 1.173652112483978271e-01 1.952118873596191406e-01 -1.809314787387847900e-01 -4.609620869159698486e-01 1.187017038464546204e-01 4.168713837862014771e-02 -8.602996170520782471e-02 1.737126260995864868e-01 -6.149500235915184021e-02 -5.632919073104858398e-02 -8.540331572294235229e-02 2.401850223541259766e-01 -3.022956289350986481e-02 1.112741883844137192e-03 4.954269621521234512e-03 2.741552516818046570e-02 -1.485577672719955444e-01
8.285672962665557861e-02 5.338185653090476990e-02 -7.798533886671066284e-02 -1.370390206575393677e-01 -4.172161966562271118e-02 2.093633711338043213e-01 -1.035436335951089859e-02 3.314332664012908936e-01 -2.676597237586975098e-01 7.847730815410614014e-02 2.868722081184387207e-01 3.465329483151435852e-02 -1.438818289898335934e-03 -1.646668016910552979e-01 -2.842468954622745514e-02 2.605134546756744385e-01 2.877209894359111786e-02 5.855569988489151001e-02 -4.292273819446563721e-01 3.036377429962158203e-01 1.866338551044464111e-01 -1.879431754350662231e-01 2.509419918060302734e-01 -2.676450610160827637e-01 5.988714471459388733e-02 -4.802040755748748779e-02 -5.187842249870300293e-02 7.402080111205577850e-03 1.797567754983901978e-01 -1.192909255623817444e-01 7.413570582866668701e-02 8.172317594289779663e-02
-2.631413638591766357e-01 9.215089678764343262e-02 -2.295009791851043701e-01 -6.756258755922317505e-02 -1.148261502385139465e-01 1.013031899929046631e-01 -5.336520671844482422e-01 4.301251769065856934e-01 1.065591257065534592e-02 -8.506119251251220703e-02 9.998045116662979126e-02 1.388790458440780640e-01 2.776615321636199951e-01 -3.555140644311904907e-02 1.429338306188583374e-01 5.329780280590057373e-02 2.707274854183197021e-01 6.318302452564239502e-02 -1.435399707406759262e-02 1.284534931182861328e-01 -4.674771428108215332e-02 -1.109541356563568115e-01 -1.821146532893180847e-02 -1.199295818805694580e-01 5.505406856536865234e-02 -2.751243114471435547e-01 -9.019837528467178345e-02 3.762903064489364624e-02 -6.641975790262222290e-02 -6.021799519658088684e-03 -1.183059345930814743e-02 -1.321374773979187012e-01
-6.701035797595977783e-02 -6.682179123163223267e-02 8.598286658525466919e-02 2.001166492700576782e-01 3.272220864892005920e-02 1.176088862121105194e-02 -4.036737084388732910e-01 2.304922640323638916e-01 -4.439668059349060059e-01 -5.444821715354919434e-02 7.380226999521255493e-02 -8.430799841880798340e-02 1.199751868844032288e-01 2.031407505273818970e-01 -2.961038611829280853e-02 1.740186065435409546e-01 -1.631707996129989624e-01 1.459791976958513260e-02 8.862279355525970459e-02 -4.084959998726844788e-02 -1.773083209991455078e-02 -4.365182816982269287e-01 3.814422339200973511e-02 -7.402891665697097778e-02 -1.019607298076152802e-02 -1.974958628416061401e-01 7.829848676919937134e-02 2.738208174705505371e-01 -6.279565393924713135e-02 -1.836423426866531372e-01 -1.840282380580902100e-01 -3.101019002497196198e-02
-8.255927264690399170e-02 -7.571385055780410767e-02 -1.998961418867111206e-01 7.618075609207153320e-02 1.203828528523445129e-01 4.955693334341049194e-02 -3.805490136146545410e-01 3.245062828063964844e-01 -2.161446511745452881e-01 -2.987772822380065918e-01 1.477739512920379639e-01 2.097666636109352112e-02 -2.023947238922119141e-02 -1.617170423269271851e-01 -6.357306987047195435e-02 1.678793579339981079e-01 -8.099264651536941528e-02 1.125821564346551895e-02 4.211851954460144043e-02 -1.051960662007331848e-01 1.148790195584297180e-01 -3.905985653400421143e-01 -1.072204783558845520e-01 -7.342150062322616577e-02 -1.596249639987945557e-01 -9.254746139049530029e-02 9.998489171266555786e-03 3.144735991954803467e-01 7.122474163770675659e-02 -3.006015121936798096e-01 1.520998328924179077e-01 -6.151088699698448181e-02
-4.618002846837043762e-02 5.470668897032737732e-02 -9.646033495664596558e-02 8.398821949958801270e-02 7.219491153955459595e-02 7.357390969991683960e-02 -4.316543638706207275e-01 2.495894432067871094e-01 -2.869628071784973145e-01 1.192052848637104034e-02 1.240589320659637451e-01 2.964925020933151245e-02 4.857369512319564819e-02 -1.113541722297668457e-01 -3.702740371227264404e-01 1.989173591136932373e-01 1.467114239931106567e-01 -1.288058012723922729e-01 -8.333556354045867920e-03 2.198602855205535889e-01 2.451523542404174805e-01 -1.471969336271286011e-01 3.103874623775482178e-01 -6.459466367959976196e-02 9.353813529014587402e-02 2.190515846014022827e-01 5.735985189676284790e-02 -3.531668335199356079e-02 1.764677092432975769e-02 -1.360693871974945068e-01 -6.069402769207954407e-02 -2.765820324420928955e-01
-1.932309120893478394e-01 3.288475424051284790e-02 -1.941306889057159424e-01 -2.144517190754413605e-02 1.244222447276115417e-01 5.932920426130294800e-02 -3.094618320465087891e-01 2.360524833202362061e-01 -8.311285078525543213e-02 -1.426516026258468628e-01 3.488572835922241211e-01 6.825904361903667450e-03 2.523049712181091309e-01 3.188576176762580872e-02 -1.848500818014144897e-01 2.766484916210174561e-01 3.127038478851318359e-01 -1.434922218322753906e-01 -3.764069974422454834e-01 -3.225633874535560608e-02 -6.418275088071823120e-02 -2.696505002677440643e-02 1.253208369016647339e-01 6.263640522956848145e-02 -9.658723324537277222e-02 4.717263951897621155e-02 3.955798968672752380e-02 -1.998315006494522095e-02 -1.886088848114013672e-01 2.918404638767242432e-01 -7.538788765668869019e-02 5.517522245645523071e-02
-3.773819655179977417e-02 1.956460475921630859e-01 -1.045785658061504364e-02 5.438188835978507996e-02 1.426627486944198608e-01 1.086312532424926758e-01 -2.545122206211090088e-01 2.821422927081584930e-02 -3.560849726200103760e-01 -4.332147836685180664e-01 9.477023035287857056e-02 1.450029164552688599e-01 -5.018710345029830933e-02 -1.992451101541519165e-01 -1.683934777975082397e-02 2.628200054168701172e-01 -2.530252337455749512e-01 4.457636922597885132e-02 -8.005185984075069427e-03 -4.669488966464996338e-02 1.396430879831314087e-01 -4.108661413192749023e-01 1.728453338146209717e-01 2.139742225408554077e-01 5.577093735337257385e-02 3.922488540410995483e-02 -2.013503164052963257e-01 1.024837885051965714e-02 -1.080652251839637756e-01 -4.177082329988479614e-02 3.289736434817314148e-02 -1.068907454609870911e-01
-4.608811810612678528e-02 1.126257404685020447e-01 -1.157573834061622620e-01 -1.192045677453279495e-02 1.941573172807693481e-01 9.931171685457229614e-02 -1.761087477207183838e-01 1.941034346818923950e-01 -2.573587596416473389e-01 -1.355964038521051407e-02 4.016197919845581055e-01 8.088438212871551514e-02 2.535507380962371826e-01 4.143583774566650391e-02 -7.746750488877296448e-03 3.829060792922973633e-01 1.381090730428695679e-01 -1.295775920152664185e-01 -3.623757362365722656e-01 -1.555548310279846191e-01 -6.245767325162887573e-02 -3.080078400671482086e-03 2.023495137691497803e-01 1.204643994569778442e-01 3.544346988201141357e-02 -2.961487323045730591e-02 -9.366212040185928345e-02 -1.019409522414207458e-01 -3.337356448173522949e-01 1.555886566638946533e-01 2.649518847465515137e-02 -1.123790722340345383e-02
2.460362613201141357e-01 2.814374864101409912e-01 -1.508741523139178753e-03 -1.235471591353416443e-01 -2.048448175191879272e-01 -3.291229903697967529e-02 -1.429964452981948853e-01 1.483718603849411011e-01 -1.103200167417526245e-01 -2.661693468689918518e-02 5.044538378715515137e-01 2.528563141822814941e-01 1.830876171588897705e-01 9.894431568682193756e-03 -1.137614101171493530e-01 1.488221585750579834e-01 4.639044776558876038e-02 -8.789343386888504028e-02 7.107306271791458130e-02 7.009283453226089478e-02 -1.688849367201328278e-02 -2.473626881837844849e-01 -7.392062991857528687e-02 -2.562522292137145996e-01 -3.759523332118988037e-01 6.274080276489257812e-02 -1.065629720687866211e-02 -1.443100422620773315e-01 -8.420308679342269897e-02 -9.137438982725143433e-02 -1.845078775659203529e-03 1.593279391527175903e-01
-3.107272684574127197e-01 1.689575240015983582e-02 -9.813582897186279297e-02 1.980438083410263062e-01 9.450201690196990967e-02 9.004945307970046997e-02 -3.053497970104217529e-01 9.964065998792648315e-02 -8.863749355077743530e-02 -2.975407242774963379e-01 8.664788305759429932e-02 1.840247809886932373e-01 2.337320744991302490e-01 -1.410891413688659668e-01 -1.476495862007141113e-01 2.024798691272735596e-01 9.957918897271156311e-03 1.343501955270767212e-01 -5.244313925504684448e-02 4.175983667373657227e-01 2.744632363319396973e-01 -2.989985942840576172e-01 -1.248487755656242371e-01 1.223708782345056534e-02 -1.635168641805648804e-01 -1.298477053642272949e-01 1.056508123874664307e-01 5.637748911976814270e-02 6.224612891674041748e-02 -5.416784062981605530e-02 -9.355234354734420776e-02 9.876740723848342896e-02
2.215047478675842285e-01 -9.365902096033096313e-02 -7.236217148602008820e-03 -2.926297485828399658e-02 4.619748592376708984e-01 -5.203449353575706482e-02 -1.889624595642089844e-01 1.344560831785202026e-01 2.398578077554702759e-02 -6.267307698726654053e-02 1.137691512703895569e-01 2.866519987583160400e-01 2.919216454029083252e-01 -2.406483590602874756e-01 -1.745658963918685913e-01 3.612681627273559570e-01 2.130866795778274536e-01 -1.656412035226821899e-01 1.165092810988426208e-01 1.282259523868560791e-01 1.157421693205833435e-01 -3.034913241863250732e-01 2.801974862813949585e-02 -1.335375308990478516e-01 -2.166332490742206573e-02 1.907509565353393555e-02 -1.531743537634611130e-02 5.085656419396400452e-02 -1.530308462679386139e-02 5.058137699961662292e-03 -1.915078461170196533e-01 -6.195238791406154633e-03
-3.719842061400413513e-02 1.477744430303573608e-02 9.744157642126083374e-02 7.526154071092605591e-02 1.526007205247879028e-01 1.356957107782363892e-01 -3.314711153507232666e-01 2.195204198360443115e-01 -7.380416989326477051e-02 3.244566917419433594e-01 1.567560732364654541e-01 1.374528370797634125e-02 6.367097049951553345e-02 -2.120340168476104736e-01 -6.745296996086835861e-03 3.055508136749267578e-01 8.396360278129577637e-02 6.136423442512750626e-03 -1.911499202251434326e-01 -1.774961948394775391e-01 3.451969623565673828e-01 -1.856829971075057983e-01 1.976951956748962402e-01 -1.776557713747024536e-01 -1.747861951589584351e-01 9.557800367474555969e-03 2.515292167663574219e-01 3.246200829744338989e-02 -1.640382111072540283e-01 -1.728068590164184570e-01 -1.460531949996948242e-01 -1.819258481264114380e-01
-1.423725485801696777e-01 1.441549807786941528e-01 -1.358864456415176392e-01 1.770168244838714600e-01 4.229845944792032242e-03 4.213856160640716553e-02 -1.491977274417877197e-01 1.470407471060752869e-02 -5.896045640110969543e-02 -2.845708131790161133e-01 2.618051767349243164e-01 5.243704840540885925e-02 9.223867207765579224e-03 -1.379203349351882935e-01 -2.360672876238822937e-02 3.593292832374572754e-01 -1.652760356664657593e-01 1.199918165802955627e-01 -2.605836689472198486e-01 2.827359735965728760e-01 2.970261275768280029e-01 -3.396148383617401123e-01 2.227434143424034119e-02 3.736292198300361633e-02 -1.510487794876098633e-01 -2.116088569164276123e-01 -4.595793783664703369e-02 1.985677182674407959e-01 3.071581944823265076e-02 -9.769158810377120972e-02 -3.472382947802543640e-02 2.539853453636169434e-01
-2.189426124095916748e-01 -1.160625219345092773e-01 -2.036021053791046143e-01 1.586790084838867188e-01 -1.345027983188629150e-01 1.507158856838941574e-03 -5.118508934974670410e-01 2.231879234313964844e-01 -8.999611251056194305e-03 -3.238662779331207275e-01 2.049383670091629028e-01 2.695122361183166504e-01 2.949308156967163086e-01 -8.150371909141540527e-02 1.196657866239547729e-01 1.403897553682327271e-01 1.347319334745407104e-01 7.027455419301986694e-02 1.945975795388221741e-02 8.653853088617324829e-02 -1.460946053266525269e-01 -1.452249437570571899e-01 1.487525701522827148e-01 3.068659082055091858e-02 1.020167171955108643e-01 -2.193696051836013794e-01 -4.302237555384635925e-02 -3.354552388191223145e-02 -1.751758158206939697e-01 2.524988725781440735e-02 -2.478030137717723846e-02 -6.995479762554168701e-02
-7.186334580183029175e-02 -2.834030985832214355e-02 -3.190504610538482666e-01 5.416960641741752625e-02 -6.256438791751861572e-02 -1.051249578595161438e-01 -5.010448098182678223e-01 2.486096322536468506e-01 -1.036635190248489380e-01 -9.256132692098617554e-02 2.268480509519577026e-01 1.240134090185165405e-01 2.807128727436065674e-01 -1.035255640745162964e-01 2.105616778135299683e-01 -3.423225879669189453e-02 2.573603093624114990e-01 1.130925193428993225e-01 -1.035257987678050995e-02 1.275856196880340576e-01 -9.200797975063323975e-02 -1.522545814514160156e-01 1.412304788827896118e-01 -3.314167261123657227e-02 2.227623388171195984e-02 -3.425589501857757568e-01 -8.864462375640869141e-02 1.262796670198440552e-01 -1.665449738502502441e-01 -1.309512853622436523e-01 3.997227177023887634e-02 -6.384997814893722534e-02
-1.281442344188690186e-01 -1.480367034673690796e-01 -3.639875650405883789e-01 1.853314042091369629e-01 4.336605779826641083e-03 1.355326175689697266e-01 -2.912294864654541016e-01 1.633993089199066162e-01 5.830154754221439362e-03 1.014036834239959717e-01 1.598116904497146606e-01 8.347643166780471802e-02 2.040889859199523926e-01 -6.976425647735595703e-02 -2.611402869224548340e-01 3.456952571868896484e-01 1.396517306566238403e-01 -1.070313155651092529e-02 -1.598186045885086060e-01 1.767481677234172821e-02 -5.817911028861999512e-02 -1.115720570087432861e-01 -3.819438815116882324e-02 -1.241912022233009338e-01 3.980454802513122559e-02 1.093704998493194580e-01 3.985806182026863098e-02 1.379732787609100342e-01 -9.605899453163146973e-02 -2.425228506326675415e-01 4.292673245072364807e-02 -4.534734487533569336e-01
-1.859378367662429810e-01 3.205921128392219543e-02 3.381638973951339722e-02 8.331713825464248657e-02 -1.613788008689880371e-01 1.435047481209039688e-02 -2.073901742696762085e-01 3.142377138137817383e-01 3.862197976559400558e-03 -8.440695703029632568e-02 3.556803166866302490e-01 2.218547612428665161e-01 3.614469468593597412e-01 -2.256089001893997192e-01 1.918696016073226929e-01 -6.895146518945693970e-02 -5.076906085014343262e-02 2.577759325504302979e-01 -2.270817607641220093e-01 1.464622002094984055e-02 1.485648304224014282e-01 -3.592470586299896240e-01 -8.255971223115921021e-02 -5.441419035196304321e-02 5.160127207636833191e-02 -1.166896149516105652e-01 -5.258663091808557510e-03 -2.514774203300476074e-01 -1.257108151912689209e-01 1.376632414758205414e-02 -2.250186167657375336e-03 -7.121176272630691528e-02
-8.279185742139816284e-03 7.974232733249664307e-02 -2.578307129442691803e-02 -5.266876891255378723e-02 2.661387622356414795e-01 -4.071773961186408997e-02 -1.032912358641624451e-01 1.960821896791458130e-01 3.368529677391052246e-02 -1.670681834220886230e-01 3.070931732654571533e-01 3.358692303299903870e-02 1.406727135181427002e-01 -3.082251362502574921e-02 -3.715795576572418213e-01 2.375595122575759888e-01 1.310836076736450195e-01 7.738634943962097168e-02 -2.786209285259246826e-01 2.101035714149475098e-01 7.208766788244247437e-02 -1.630356721580028534e-02 3.014684021472930908e-01 -2.071940898895263672e-01 7.701515685766935349e-03 -2.905823886394500732e-01 9.346653707325458527e-03 1.944075226783752441e-01 1.290800124406814575e-01 -2.735240161418914795e-01 -6.242467090487480164e-02 -1.638008803129196167e-01
-1.387290358543395996e-01 7.533424347639083862e-02 -8.259687572717666626e-02 -1.351258065551519394e-02 2.278482466936111450e-01 1.740072518587112427e-01 -3.075353614985942841e-02 3.069047927856445312e-01 -2.311727851629257202e-01 -2.044932544231414795e-01 3.385696411132812500e-01 9.972891211509704590e-02 8.666087687015533447e-02 -8.051502704620361328e-02 -1.848849207162857056e-01 4.080401957035064697e-01 1.455557197332382202e-01 -4.801716655492782593e-02 -1.751313507556915283e-01 2.309079514816403389e-03 1.597947776317596436e-01 2.734740078449249268e-02 3.610151708126068115e-01 -2.080535739660263062e-01 1.056397557258605957e-01 5.033206567168235779e-02 1.896035820245742798e-01 1.576096564531326294e-01 -2.739815413951873779e-02 -1.133421808481216431e-01 2.119262702763080597e-02 -1.167916133999824524e-01
-2.466999739408493042e-01 1.077220588922500610e-01 -2.248757332563400269e-01 2.803570032119750977e-02 -1.615918427705764771e-01 -3.681282745674252510e-03 -5.579777359962463379e-01 2.674327194690704346e-01 -4.564049188047647476e-03 -1.442296802997589111e-01 2.336085140705108643e-01 1.466824114322662354e-01 2.886113822460174561e-01 -2.238516658544540405e-01 1.525453031063079834e-01 1.200890634208917618e-02 1.068934947252273560e-01 1.939885616302490234e-01 -3.432290256023406982e-02 5.629805848002433777e-02 -1.135817170143127441e-01 -2.409891784191131592e-01 4.865614324808120728e-02 -2.356106601655483246e-02 -6.518930196762084961e-02 -3.825886920094490051e-02 -4.461320117115974426e-02 1.178575158119201660e-01 -1.806117743253707886e-01 -6.582953780889511108e-02 -8.827106654644012451e-02 -1.407782137393951416e-01
-1.670582741498947144e-01 -4.190641641616821289e-02 -1.131938621401786804e-01 1.611620783805847168e-01 -1.540978401899337769e-01 -4.733067005872726440e-02 -3.494903147220611572e-01 2.207765430212020874e-01 -2.955950200557708740e-01 1.271465271711349487e-01 -6.089614704251289368e-02 -1.311312168836593628e-01 4.133292287588119507e-02 -8.668652921915054321e-02 -1.011980250477790833e-01 3.774996101856231689e-01 1.258722841739654541e-01 -1.652984768152236938e-01 -1.627133190631866455e-01 -1.937338411808013916e-01 -1.880104094743728638e-01 -2.791185677051544189e-01 -5.356086418032646179e-03 -4.309588298201560974e-02 -1.330379396677017212e-01 4.701853543519973755e-02 3.679985105991363525e-01 2.196321785449981689e-01 2.139187417924404144e-03 1.110564023256301880e-01 -9.917374700307846069e-02 1.412168703973293304e-02
-1.314440220594406128e-01 9.354764968156814575e-02 2.282072603702545166e-02 -1.291645783931016922e-02 -3.470400348305702209e-02 7.127700001001358032e-02 -3.320653736591339111e-01 3.459554910659790039e-01 -7.699832320213317871e-02 -2.066431343555450439e-01 2.613486051559448242e-01 3.008945882320404053e-01 2.746736109256744385e-01 -1.948902755975723267e-01 1.877444088459014893e-01 -2.693026885390281677e-02 3.827959671616554260e-02 2.476982623338699341e-01 -8.147034794092178345e-02 3.317969664931297302e-02 -1.064590662717819214e-01 -2.273272275924682617e-01 1.409270316362380981e-01 -5.516312271356582642e-02 -1.605047434568405151e-01 -2.241981476545333862e-01 4.970866441726684570e-02 5.020749568939208984e-02 -3.444561660289764404e-01 1.399058848619461060e-01 2.513392269611358643e-02 6.187318265438079834e-02
1.256852000951766968e-01 7.601469010114669800e-02 -1.315025985240936279e-01 -4.086081683635711670e-02 2.280699014663696289e-01 -1.779657788574695587e-02 -2.067566812038421631e-01 1.065107509493827820e-01 2.250574529170989990e-02 5.319222062826156616e-02 1.958525925874710083e-01 3.031564950942993164e-01 1.613405048847198486e-01 -2.882712483406066895e-01 -4.411246627569198608e-02 5.771066546440124512e-01 1.927525103092193604e-01 -2.393890172243118286e-01 8.630685508251190186e-02 -1.165960580110549927e-01 2.527201548218727112e-02 -1.705493032932281494e-01 -2.335423417389392853e-02 -1.285318434238433838e-01 -1.690330058336257935e-01 8.069454878568649292e-02 7.782608270645141602e-02 -4.629145935177803040e-02 1.654769629240036011e-01 1.172442287206649780e-01 1.006144285202026367e-01 1.359355747699737549e-01
-1.084349602460861206e-01 1.669467389583587646e-01 -3.938146531581878662e-01 -1.064248159527778625e-01 -9.872292727231979370e-02 6.641031242907047272e-03 -4.135476350784301758e-01 2.023309916257858276e-01 -1.797358542680740356e-01 -1.353000253438949585e-01 2.730400860309600830e-01 2.820639610290527344e-01 2.132119983434677124e-01 -2.292256355285644531e-01 2.069129347801208496e-01 5.735320597887039185e-02 -4.641741514205932617e-02 2.310513257980346680e-01 -1.604903787374496460e-01 9.775663912296295166e-02 2.826625132001936436e-04 -2.381331324577331543e-01 9.731558710336685181e-02 5.072882771492004395e-02 1.338138729333877563e-01 -1.092370003461837769e-01 -7.652236521244049072e-02 1.004186421632766724e-01 -6.714802235364913940e-02 4.557128995656967163e-02 2.381845563650131226e-02 -1.041214093565940857e-01
-2.905162274837493896e-01 2.836582362651824951e-01 -1.976850815117359161e-02 1.773465722799301147e-01 -1.449714452028274536e-01 -9.264756739139556885e-02 -2.911543287336826324e-02 1.910797357559204102e-01 -1.063279584050178528e-01 -1.470942199230194092e-01 3.250170871615409851e-02 2.209353744983673096e-01 7.088805735111236572e-02 -3.654600381851196289e-01 1.168489754199981689e-01 7.713123410940170288e-02 2.336407601833343506e-01 1.771361380815505981e-01 1.606998592615127563e-01 6.320142000913619995e-02 -1.163097470998764038e-01 -2.060348838567733765e-01 1.151416152715682983e-01 1.977613009512424469e-02 8.089453727006912231e-02 9.058506786823272705e-02 1.328920871019363403e-01 2.834473848342895508e-01 -3.637317121028900146e-01 -2.106949985027313232e-01 8.336525410413742065e-02 -1.163176521658897400e-01
-2.532843351364135742e-01 2.187138795852661133e-01 3.737107664346694946e-02 1.507469713687896729e-01 9.077190607786178589e-02 2.492367327213287354e-01 -4.312867224216461182e-01 1.208504140377044678e-01 -8.122046291828155518e-02 -3.132846057415008545e-01 1.883090585470199585e-01 1.348674297332763672e-01 -6.746011972427368164e-02 -1.847894042730331421e-01 -5.815817415714263916e-02 1.864259243011474609e-01 -9.366919845342636108e-02 4.306438937783241272e-02 -5.626269802451133728e-02 2.599132657051086426e-01 1.765206605195999146e-01 -3.721491098403930664e-01 8.649452030658721924e-02 -2.526674978435039520e-02 1.367934700101613998e-02 -1.697966456413269043e-01 1.413767635822296143e-01 3.244471549987792969e-02 1.036049500107765198e-01 -4.680689051747322083e-02 -1.133578736335039139e-02 1.882958859205245972e-01
-1.975995153188705444e-01 1.201783642172813416e-01 -2.926044538617134094e-02 1.394608318805694580e-01 3.725953027606010437e-02 1.053903102874755859e-01 -2.467020004987716675e-01 1.889298111200332642e-01 -1.338165849447250366e-01 -4.128327965736389160e-01 1.647415757179260254e-01 1.234889775514602661e-01 -3.511463059112429619e-03 -1.254604458808898926e-01 -1.896871477365493774e-01 2.526104450225830078e-01 -1.104503870010375977e-03 9.330520033836364746e-02 -4.475641995668411255e-02 2.791157662868499756e-01 2.359566241502761841e-01 -4.262961149215698242e-01 3.420036658644676208e-02 -3.055252507328987122e-02 7.238663733005523682e-02 -1.470230817794799805e-01 1.768002659082412720e-01 2.093254178762435913e-01 5.972910299897193909e-02 -1.912726759910583496e-01 -6.790136452764272690e-03 2.507349289953708649e-02
-1.580021530389785767e-01 1.814126153476536274e-03 -1.551896631717681885e-01 6.992440670728683472e-02 -1.507563292980194092e-01 -9.805443882942199707e-02 -5.391562581062316895e-01 4.307987689971923828e-01 -4.558612406253814697e-02 -4.969333484768867493e-02 1.641456186771392822e-01 1.636318117380142212e-01 2.755106091499328613e-01 -1.141499504446983337e-01 2.043635547161102295e-01 2.333615720272064209e-02 2.420174330472946167e-01 1.842980533838272095e-01 -2.642256952822208405e-02 4.944996163249015808e-02 -4.546105861663818359e-02 -2.350991517305374146e-01 8.196412771940231323e-02 1.248456351459026337e-02 -1.061823666095733643e-01 -1.884217113256454468e-01 -6.557948887348175049e-02 2.921408787369728088e-02 -9.601264446973800659e-02 -3.383719176054000854e-02 -9.604657441377639771e-02 -1.285056024789810181e-01
1.604034453630447388e-01 2.191468924283981323e-01 -4.667100310325622559e-02 -6.384711712598800659e-02 1.282557845115661621e-01 1.694258302450180054e-02 -2.407733052968978882e-01 3.012722432613372803e-01 1.103310212492942810e-01 -2.344448119401931763e-01 1.198396608233451843e-01 1.266114413738250732e-01 -9.470161050558090210e-02 -1.142399236559867859e-01 8.026781678199768066e-02 9.046377986669540405e-02 3.034502565860748291e-01 -2.636937201023101807e-01 -2.712730765342712402e-01 -6.100923195481300354e-02 -2.525198459625244141e-01 -3.096621036529541016e-01 1.479450464248657227e-01 3.204621002078056335e-02 -1.152445748448371887e-01 1.212693750858306885e-01 1.681681573390960693e-01 1.005475223064422607e-01 1.960079185664653778e-03 -3.619613349437713623e-01 1.757528819143772125e-02 -3.371157869696617126e-02
-4.134982824325561523e-01 7.620672881603240967e-02 -1.319466438144445419e-02 -1.387591063976287842e-01 8.821480721235275269e-02 1.377774327993392944e-01 -2.120590507984161377e-01 3.412710726261138916e-01 -7.096838951110839844e-02 -9.705992788076400757e-02 1.798318922519683838e-01 -6.609549745917320251e-03 -1.085600629448890686e-01 -1.123558804392814636e-01 -4.164113104343414307e-01 4.325383007526397705e-01 2.162654511630535126e-02 5.763478204607963562e-02 -2.284962125122547150e-02 -8.967195451259613037e-02 6.993385404348373413e-02 -2.426759004592895508e-01 8.574390411376953125e-02 -1.307966113090515137e-01 1.387491524219512939e-01 -8.881487697362899780e-02 -6.698791682720184326e-02 2.012929506599903107e-02 2.267215028405189514e-02 -1.874288767576217651e-01 -8.327165991067886353e-02 9.296493232250213623e-02
-1.459540277719497681e-01 7.236669212579727173e-02 -1.012545302510261536e-01 -2.559788711369037628e-02 1.653919667005538940e-01 -3.245598822832107544e-02 -2.199748903512954712e-01 2.332665473222732544e-01 -2.859683036804199219e-01 4.176587611436843872e-02 3.763571381568908691e-01 9.855575859546661377e-02 2.087399214506149292e-01 -1.218594312667846680e-01 -1.427708566188812256e-01 2.569785118103027344e-01 1.690734028816223145e-01 -1.296790689229965210e-01 -2.622851133346557617e-01 3.945449739694595337e-02 -8.413635194301605225e-02 -1.513749212026596069e-01 3.526606857776641846e-01 -7.812648266553878784e-02 -8.951826393604278564e-02 1.126373484730720520e-01 6.859959661960601807e-02 -2.022027969360351562e-01 -1.634644418954849243e-01 2.759452164173126221e-01 7.517302781343460083e-02 2.428707294166088104e-02
9.590915590524673462e-02 -8.027233183383941650e-03 -5.277786869555711746e-03 5.074564740061759949e-02 1.709204763174057007e-01 2.165179848670959473e-01 -6.029692292213439941e-02 -1.160358451306819916e-02 4.909925535321235657e-02 9.717731177806854248e-02 3.864938616752624512e-01 9.057842195034027100e-02 4.371086359024047852e-01 -1.644716411828994751e-01 -2.685959339141845703e-01 3.924054801464080811e-01 1.017500460147857666e-01 7.529022544622421265e-02 1.176833137869834900e-01 -5.384002998471260071e-02 -3.689268603920936584e-02 -3.130736351013183594e-01 1.740618348121643066e-01 -2.057668417692184448e-01 5.136488750576972961e-02 -1.312419921159744263e-01 -1.505720764398574829e-01 -8.061729371547698975e-02 -7.361176609992980957e-02 1.434500515460968018e-01 1.600866205990314484e-02 1.205111518502235413e-01
-1.572802513837814331e-01 7.343132793903350830e-02 -2.357528656721115112e-01 -9.727411903440952301e-03 -5.957480892539024353e-02 -8.487985283136367798e-02 -5.632323622703552246e-01 2.658471763134002686e-01 2.097642049193382263e-03 1.703268475830554962e-02 3.801646232604980469e-01 1.388241648674011230e-01 3.592892289161682129e-01 -1.195649355649948120e-01 1.795488595962524414e-01 3.824876621365547180e-02 -1.670034825801849365e-01 -1.949345506727695465e-02 -1.120959371328353882e-01 4.655592143535614014e-02 2.292150855064392090e-01 -1.776261627674102783e-01 3.068176470696926117e-02 -5.635466426610946655e-03 1.310061514377593994e-01 -1.078843250870704651e-01 -2.223764732480049133e-02 -4.671385884284973145e-02 -6.235803663730621338e-02 -4.004180431365966797e-02 -3.667755518108606339e-03 -9.648855030536651611e-02
-1.751893609762191772e-01 1.422967463731765747e-01 -1.508240848779678345e-01 -7.086995989084243774e-02 6.442828476428985596e-02 -2.746742665767669678e-01 -2.404439598321914673e-01 1.878669857978820801e-01 -2.393750995397567749e-01 1.036831438541412354e-01 2.004692554473876953e-01 7.319370657205581665e-02 -5.332305282354354858e-02 1.365833133459091187e-01 -2.198402136564254761e-01 6.514579802751541138e-02 1.098240911960601807e-01 2.210481017827987671e-01 -7.326037436723709106e-02 1.363414227962493896e-01 9.953904896974563599e-02 -3.720145225524902344e-01 3.070478737354278564e-01 -2.321306914091110229e-01 1.153884232044219971e-01 -4.420895501971244812e-02 1.162183061242103577e-01 -2.040600180625915527e-01 -2.126863300800323486e-01 -8.079712092876434326e-02 1.700243353843688965e-02 2.389629185199737549e-01
1.832060962915420532e-01 1.035165637731552124e-01 -2.065413445234298706e-01 9.640863537788391113e-02 1.202403381466865540e-02 -1.220161989331245422e-01 -3.780764341354370117e-01 1.502629220485687256e-01 -3.096070587635040283e-01 -1.983494013547897339e-01 1.649508476257324219e-01 -3.174651181325316429e-03 3.175048530101776123e-01 -6.946838647127151489e-02 2.306914329528808594e-01 3.210908472537994385e-01 5.155110731720924377e-02 1.856977939605712891e-01 1.149102374911308289e-01 4.879073798656463623e-02 1.579661220312118530e-01 -4.991459846496582031e-02 -3.824338689446449280e-02 -3.310954198241233826e-02 -3.209366798400878906e-01 8.933939039707183838e-02 1.741343289613723755e-01 6.657886505126953125e-02 1.468717306852340698e-01 -3.482171893119812012e-02 1.729054301977157593e-01 -1.330210119485855103e-01
-2.282389253377914429e-01 1.390311419963836670e-01 -1.987873949110507965e-02 1.320036351680755615e-01 1.625815965235233307e-02 2.383108139038085938e-01 -2.742160856723785400e-01 1.677490025758743286e-01 -1.121916323900222778e-01 -3.736141026020050049e-01 2.118797749280929565e-01 1.693684458732604980e-01 4.375015944242477417e-02 -6.300257891416549683e-02 -2.062461525201797485e-01 2.363805621862411499e-01 4.735364764928817749e-02 1.682244837284088135e-01 3.607395291328430176e-02 2.677320539951324463e-01 2.235942035913467407e-01 -3.238641321659088135e-01 2.016811966896057129e-01 6.041601672768592834e-02 -4.461009800434112549e-02 -2.441969215869903564e-01 7.402604073286056519e-02 1.247480213642120361e-01 4.684280604124069214e-02 -1.248031631112098694e-01 -3.968214616179466248e-02 1.248060166835784912e-01
-1.192556992173194885e-01 1.308861225843429565e-01 -4.164412990212440491e-02 1.256520748138427734e-01 1.279921680688858032e-01 -2.459804713726043701e-02 -3.966659009456634521e-01 3.365754783153533936e-01 4.911851510405540466e-02 -2.475577145814895630e-01 2.222138792276382446e-01 1.827503591775894165e-01 3.408117890357971191e-01 7.422083616256713867e-02 -8.176741003990173340e-02 4.567632824182510376e-02 1.969833672046661377e-01 -2.087496034801006317e-02 2.030099630355834961e-01 -1.647172570228576660e-01 -1.894484907388687134e-01 -3.024308383464813232e-01 -7.643322460353374481e-03 1.609227061271667480e-01 1.244078651070594788e-01 -7.380892336368560791e-02 -1.635764539241790771e-01 -9.262424707412719727e-02 -2.079100608825683594e-01 -1.032237038016319275e-01 -1.139356642961502075e-01 -5.084425956010818481e-02
-9.959380328655242920e-02 3.223888874053955078e-01 1.965323239564895630e-01 4.351282492280006409e-02 9.022419154644012451e-02 6.929817050695419312e-02 -3.820248246192932129e-01 -5.862880061613395810e-05 -2.160616666078567505e-01 -1.986143738031387329e-01 -9.380842745304107666e-02 -5.595929548144340515e-02 -6.619453430175781250e-02 -3.858445286750793457e-01 -1.491200365126132965e-02 2.881400883197784424e-01 -7.320182025432586670e-02 -1.631634123623371124e-02 -4.219705983996391296e-02 2.050743401050567627e-01 -1.177140846848487854e-01 -2.677087187767028809e-01 3.272536396980285645e-02 -5.938795208930969238e-02 -1.119160726666450500e-01 2.441391050815582275e-01 -1.851606667041778564e-01 -5.647953599691390991e-02 1.026238426566123962e-01 -1.165569499135017395e-01 2.600909173488616943e-01 -1.059478148818016052e-01
-4.195026755332946777e-01 3.823505938053131104e-01 3.177304565906524658e-02 1.275687217712402344e-01 -2.084681689739227295e-01 9.109978377819061279e-02 -6.232382357120513916e-02 2.173097878694534302e-01 -9.720745682716369629e-02 -3.418479114770889282e-02 2.444132268428802490e-01 3.089419901371002197e-01 1.920650005340576172e-01 -2.061573117971420288e-01 4.640860483050346375e-02 1.797859072685241699e-01 -2.046891301870346069e-02 1.707447133958339691e-02 -2.843713760375976562e-02 -2.216171659529209137e-02 -2.234372496604919434e-01 -3.794477088376879692e-03 2.492885291576385498e-01 -3.149261325597763062e-02 1.414265781641006470e-01 -1.173941493034362793e-01 -3.239245712757110596e-02 2.972629666328430176e-01 -1.455060690641403198e-01 4.978066310286521912e-02 1.245825644582509995e-02 1.261776238679885864e-01
-2.246339023113250732e-01 -3.032167674973607063e-03 -9.223561733961105347e-02 8.081154525279998779e-02 -1.816330999135971069e-01 9.440584108233451843e-03 -4.159508049488067627e-01 4.113186895847320557e-01 -5.487402155995368958e-02 -1.495204418897628784e-01 1.085148602724075317e-01 2.686318755149841309e-01 2.676906287670135498e-01 -1.757457107305526733e-01 2.051112502813339233e-01 5.077099800109863281e-02 1.110692992806434631e-01 1.592596620321273804e-01 -1.791764795780181885e-02 3.247519209980964661e-02 -1.672573983669281006e-01 -2.004311233758926392e-01 1.196213811635971069e-01 -1.146503761410713196e-01 -9.161512553691864014e-02 -2.791156470775604248e-01 -1.581507623195648193e-01 -6.920712441205978394e-02 -8.890828490257263184e-02 -5.571100488305091858e-02 2.637583576142787933e-02 -2.005837857723236084e-01
-1.912172287702560425e-01 2.372540980577468872e-01 -2.156949937343597412e-01 8.180660754442214966e-02 -1.506523191928863525e-01 1.951216757297515869e-01 -1.191246509552001953e-01 5.396486073732376099e-02 -1.972233504056930542e-01 2.863604128360748291e-01 8.214315026998519897e-02 3.586782515048980713e-02 2.791949212551116943e-01 -1.404422372579574585e-01 -9.470088779926300049e-02 2.774893045425415039e-01 4.036526679992675781e-01 1.564974039793014526e-01 -6.682694703340530396e-02 -5.700284242630004883e-02 9.683075547218322754e-02 -1.032098010182380676e-01 1.340735852718353271e-01 -3.183156251907348633e-01 -1.864572018384933472e-01 1.050053387880325317e-01 1.416513770818710327e-01 -4.341872408986091614e-02 -4.003622382879257202e-02 -1.776089966297149658e-01 -1.001081541180610657e-01 -1.345335841178894043e-01
6.150216981768608093e-02 2.921361327171325684e-01 -2.172648608684539795e-01 -5.216230079531669617e-02 2.013543397188186646e-01 -1.112800464034080505e-01 -2.692057490348815918e-01 -3.407049551606178284e-02 -1.400937438011169434e-01 -7.659429311752319336e-02 3.822380900382995605e-01 1.435628086328506470e-01 2.447212040424346924e-01 -3.617796599864959717e-01 -4.021051898598670959e-02 5.167113989591598511e-02 -1.703052520751953125e-01 1.059181019663810730e-01 -1.034440174698829651e-01 -4.671617597341537476e-02 9.445388615131378174e-02 -1.776459217071533203e-01 -5.926674231886863708e-02 -3.805813789367675781e-01 -2.039985172450542450e-02 4.739278927445411682e-02 -3.321017324924468994e-02 1.542490124702453613e-01 -1.829641610383987427e-01 -4.751240462064743042e-02 -1.963626295328140259e-01 5.771744623780250549e-02
-2.009200900793075562e-01 8.340101689100265503e-02 -2.260307967662811279e-01 -2.215906232595443726e-02 -1.590892374515533447e-01 -6.620676070451736450e-02 -4.758058488368988037e-01 4.344165921211242676e-01 4.212950915098190308e-02 -1.007702350616455078e-01 1.443760246038436890e-01 1.524696499109268188e-01 3.245218098163604736e-01 -1.233547776937484741e-01 2.898168265819549561e-01 7.905513048171997070e-02 1.338128745555877686e-02 4.546171426773071289e-02 -2.778334319591522217e-01 -6.430348008871078491e-02 1.633327305316925049e-01 -2.105137705802917480e-01 -6.701180338859558105e-02 -8.644576370716094971e-02 1.183149404823780060e-02 -4.325446570874191821e-05 -2.306047827005386353e-02 -1.272638738155364990e-01 -2.025297842919826508e-02 4.125869832932949066e-03 -7.495923340320587158e-02 -7.356174290180206299e-03
-1.702621281147003174e-01 2.043816493824124336e-03 -8.392094820737838745e-02 -1.609691069461405277e-03 -4.545283317565917969e-02 1.547096110880374908e-02 -5.182712078094482422e-01 3.354367911815643311e-01 -5.666851252317428589e-02 -5.563472956418991089e-02 1.901067793369293213e-01 2.749727666378021240e-01 2.411029040813446045e-01 -4.706843942403793335e-02 2.159664034843444824e-01 3.038035333156585693e-02 1.829048246145248413e-01 2.110732048749923706e-01 1.408557780086994171e-02 1.540580093860626221e-01 -1.319523453712463379e-01 -1.189334988594055176e-01 1.703547835350036621e-01 -7.560462504625320435e-02 2.757653780281543732e-02 -2.749832272529602051e-01 -1.414276063442230225e-01 7.221568375825881958e-02 -1.453592628240585327e-01 -8.212792873382568359e-02 -5.928954575210809708e-03 -2.383928745985031128e-01
-2.169840484857559204e-01 1.136264577507972717e-01 -3.034292459487915039e-01 -9.078576415777206421e-02 2.827087603509426117e-02 -8.581098169088363647e-02 -3.948102295398712158e-01 3.471349179744720459e-01 -2.862505055963993073e-02 8.662334829568862915e-02 2.373311072587966919e-01 1.657073646783828735e-01 3.340811431407928467e-01 -2.655378878116607666e-01 2.128322124481201172e-01 9.679521434009075165e-03 3.725444525480270386e-02 1.646948754787445068e-01 -2.180799245834350586e-01 9.472575038671493530e-02 2.340028248727321625e-02 -2.899723052978515625e-01 -1.741358935832977295e-01 1.183302402496337891e-01 2.335707657039165497e-02 -9.431046992540359497e-02 8.924840390682220459e-02 -2.261960413306951523e-03 -4.732745140790939331e-02 1.144189108163118362e-02 -4.149849712848663330e-02 5.550697911530733109e-03
-1.321099549531936646e-01 1.766588091850280762e-01 -1.579376161098480225e-01 1.338833719491958618e-01 -5.272184684872627258e-02 3.535104691982269287e-01 -1.683937758207321167e-01 9.674504399299621582e-02 -1.389653086662292480e-01 5.171629041433334351e-02 2.069937139749526978e-01 3.749819472432136536e-02 9.567370265722274780e-02 -1.051027178764343262e-01 -6.770995259284973145e-02 3.920343518257141113e-01 -1.919853821163997054e-04 -1.406517624855041504e-01 -3.191307783126831055e-01 1.390562113374471664e-02 7.273482531309127808e-02 -1.011291705071926117e-02 6.063755974173545837e-02 -6.772244721651077271e-02 -9.966694563627243042e-02 -1.030073091387748718e-01 1.971103549003601074e-01 -3.527725487947463989e-02 -1.142360940575599670e-01 -2.009152770042419434e-01 -6.516952812671661377e-02 -4.944779872894287109e-01
-1.863881498575210571e-01 3.809247016906738281e-01 -8.571217954158782959e-02 1.283569931983947754e-01 1.511852536350488663e-02 9.471659362316131592e-02 -2.351654320955276489e-01 1.390568614006042480e-01 -3.290866911411285400e-01 -3.426824212074279785e-01 1.244129985570907593e-01 4.417168349027633667e-02 7.760756462812423706e-02 -1.249405741691589355e-01 -3.143194019794464111e-01 2.316323667764663696e-01 -1.439031958580017090e-01 -1.590497940778732300e-01 6.447451561689376831e-02 1.094754338264465332e-01 1.795126795768737793e-01 -2.397247403860092163e-01 5.696957185864448547e-02 1.362225562334060669e-01 -7.686785608530044556e-02 -9.527201205492019653e-02 -5.264264345169067383e-02 -4.255035426467657089e-03 1.743295937776565552e-01 -9.426441043615341187e-03 2.629556655883789062e-01 -6.488606333732604980e-02
-2.922733724117279053e-01 1.789453923702239990e-01 5.113245546817779541e-02 -2.136930078268051147e-01 7.141888141632080078e-02 -3.710236027836799622e-02 -1.461828649044036865e-01 2.609672546386718750e-01 -1.400340497493743896e-01 -3.048174977302551270e-01 1.694523692131042480e-01 7.902289927005767822e-02 -1.395640969276428223e-01 1.081614522263407707e-03 -2.332407087087631226e-01 4.171385169029235840e-01 -1.957449316978454590e-01 6.360394507646560669e-02 -2.445548474788665771e-01 -2.809425815939903259e-02 -1.426734682172536850e-02 -3.270022869110107422e-01 6.023453176021575928e-02 -1.036629676818847656e-01 5.430999770760536194e-02 -2.959701232612133026e-02 -2.361202426254749298e-02 2.904032543301582336e-02 1.224320009350776672e-02 -2.269643843173980713e-01 -1.676218509674072266e-01 1.830455213785171509e-01
-5.455192178487777710e-02 2.115789204835891724e-01 -2.088040709495544434e-01 3.106432221829891205e-02 -1.318858116865158081e-01 -1.517136245965957642e-01 -5.497738718986511230e-01 3.223124444484710693e-01 -2.344565540552139282e-01 3.438446670770645142e-02 3.331892490386962891e-01 1.127578988671302795e-01 2.488095313310623169e-01 -1.382165998220443726e-01 7.408767938613891602e-02 -3.657175600528717041e-02 3.347813710570335388e-02 1.790462732315063477e-01 -2.180839478969573975e-01 -2.398597821593284607e-02 7.673771679401397705e-02 -1.507238447666168213e-01 -3.359271585941314697e-02 1.142695024609565735e-01 3.161333873867988586e-02 -1.651966273784637451e-01 -2.276496030390262604e-02 2.911873720586299896e-02 -1.905343234539031982e-01 8.702248334884643555e-03 3.417390212416648865e-02 -4.604002833366394043e-02
-2.099695801734924316e-01 3.231748640537261963e-01 -8.246473968029022217e-03 3.058992922306060791e-01 -4.453263804316520691e-02 -1.053583472967147827e-01 -2.149688750505447388e-01 8.346458524465560913e-02 -3.185960650444030762e-01 6.648995447903871536e-03 2.409038096666336060e-01 -5.142700299620628357e-02 -1.307404041290283203e-01 -2.087107002735137939e-01 -1.269287914037704468e-01 1.618102639913558960e-01 -7.996559143066406250e-02 -1.464254260063171387e-01 -1.692467033863067627e-01 -2.338177710771560669e-01 2.426232993602752686e-01 -1.684771627187728882e-01 8.793612569570541382e-02 -2.197274118661880493e-01 1.716757565736770630e-01 -1.604135185480117798e-01 -9.501714259386062622e-02 2.406382709741592407e-01 -8.875705301761627197e-02 4.397130571305751801e-03 3.303058072924613953e-02 -2.021172046661376953e-01
-2.701555490493774414e-01 3.140799999237060547e-01 -3.017046488821506500e-02 1.720184981822967529e-01 -9.802778810262680054e-02 -2.144148200750350952e-01 -3.203052580356597900e-01 1.486071795225143433e-01 -1.472758054733276367e-01 -1.498794853687286377e-01 2.326465994119644165e-01 -1.489447206258773804e-01 6.089103408157825470e-03 -2.137133777141571045e-01 -1.265904009342193604e-01 1.496402472257614136e-01 -1.604829877614974976e-01 -2.904473803937435150e-03 -2.568920701742172241e-02 -9.758522361516952515e-02 2.459646314382553101e-01 -3.345576524734497070e-01 1.408813297748565674e-01 -1.013221666216850281e-01 -7.242830097675323486e-02 5.327410623431205750e-02 -1.496324390172958374e-01 3.315001130104064941e-01 2.163761382689699531e-04 -1.796041280031204224e-01 -4.156190529465675354e-02 -1.331308949738740921e-02
-2.481621950864791870e-01 -1.738810837268829346e-01 -1.331352163106203079e-02 1.414272636175155640e-01 -1.418383326381444931e-02 7.451501488685607910e-02 -3.192923367023468018e-01 3.650117665529251099e-02 -7.240186631679534912e-02 -1.607793122529983521e-01 2.516509890556335449e-01 -3.659624606370925903e-02 2.419339567422866821e-01 1.832515597343444824e-01 -3.393200635910034180e-01 3.510062694549560547e-01 1.428518444299697876e-01 -2.569879591464996338e-01 -4.093875177204608917e-03 -5.673104524612426758e-02 -1.208330467343330383e-01 -8.344267308712005615e-02 2.511924803256988525e-01 -6.759563088417053223e-02 -2.155276834964752197e-01 -7.927626371383666992e-02 -1.642606854438781738e-01 3.428497165441513062e-02 -1.115216687321662903e-01 -2.270989120006561279e-01 -1.556768864393234253e-01 -6.853517889976501465e-02
-2.325893491506576538e-01 1.009233016520738602e-02 -4.278820939362049103e-03 2.602990269660949707e-01 -2.786107361316680908e-01 1.970405690371990204e-02 -3.030586838722229004e-01 1.001553609967231750e-01 -2.587292194366455078e-01 1.358555406332015991e-01 -2.797040343284606934e-02 -1.477773487567901611e-01 2.567721530795097351e-03 -1.737966239452362061e-01 -5.975578725337982178e-02 3.599622547626495361e-01 -1.876580528914928436e-02 -3.069170564413070679e-02 -2.051159739494323730e-01 1.329356878995895386e-01 2.188451439142227173e-01 -3.985490202903747559e-01 2.661465667188167572e-02 -9.908076375722885132e-02 -1.033420301973819733e-02 5.470388103276491165e-03 -5.976344272494316101e-02 2.114572077989578247e-01 -2.477118521928787231e-01 -1.429821550846099854e-01 -3.920023515820503235e-02 -1.292376667261123657e-01
-1.609935611486434937e-01 1.130082085728645325e-01 -1.328256726264953613e-01 1.479087918996810913e-01 -9.874086827039718628e-02 1.894208937883377075e-01 -1.212092563509941101e-01 6.174008548259735107e-02 -1.729731708765029907e-01 -2.105266302824020386e-01 2.030428797006607056e-01 2.261159867048263550e-01 -2.710396610200405121e-02 -2.012957334518432617e-01 -3.456817269325256348e-01 2.196573019027709961e-01 1.005907636135816574e-02 2.237727791070938110e-01 -1.607971638441085815e-01 -7.283269613981246948e-02 1.965890824794769287e-01 -2.618222236633300781e-01 -1.886072754859924316e-01 -2.841895520687103271e-01 4.244450479745864868e-02 -1.165488436818122864e-01 -1.867559701204299927e-01 1.480016261339187622e-01 1.693084985017776489e-01 -1.768497377634048462e-01 2.023862153291702271e-01 6.420221179723739624e-02
-3.727751076221466064e-01 8.757662773132324219e-02 -6.435730308294296265e-02 9.660917520523071289e-02 2.107054293155670166e-01 2.702686786651611328e-01 -3.328156471252441406e-01 1.426000893115997314e-01 -1.152924895286560059e-01 -1.125111877918243408e-01 -7.360327243804931641e-02 -1.326598785817623138e-02 1.688807457685470581e-01 -1.112906783819198608e-01 1.038432344794273376e-01 1.748117208480834961e-01 1.538349986076354980e-01 1.918094605207443237e-01 -9.824139624834060669e-02 7.579141110181808472e-02 2.069882750511169434e-01 -2.599618136882781982e-01 -1.979888528585433960e-01 -1.325033884495496750e-02 2.804611064493656158e-02 -2.450195997953414917e-01 1.068953350186347961e-01 2.953580319881439209e-01 -5.134284496307373047e-02 -2.824980318546295166e-01 -8.968309313058853149e-02 4.401778429746627808e-02
-2.844571173191070557e-01 -7.452629506587982178e-02 1.396365761756896973e-01 1.196493953466415405e-01 1.264421045780181885e-01 -2.413126826286315918e-02 -3.809636831283569336e-01 2.543495893478393555e-01 -3.201037645339965820e-01 2.411219850182533264e-02 4.876974970102310181e-02 -1.428202837705612183e-01 1.370972841978073120e-01 6.217218190431594849e-02 5.330003425478935242e-02 2.819649577140808105e-01 -1.684840470552444458e-01 -1.097019612789154053e-01 -2.618934959173202515e-02 1.228405907750129700e-02 2.892881445586681366e-02 -4.682085812091827393e-01 -3.152496367692947388e-02 -1.433300673961639404e-01 -2.367489039897918701e-01 4.793898016214370728e-02 5.996180698275566101e-02 2.254208773374557495e-01 1.220246106386184692e-01 -1.717380806803703308e-02 -5.041097104549407959e-02 -9.566937386989593506e-02
-1.735596209764480591e-01 5.318449437618255615e-02 -7.234062999486923218e-02 -3.412575647234916687e-02 1.419075131416320801e-01 -4.770107194781303406e-02 -2.369356602430343628e-01 2.125948816537857056e-01 -2.341942340135574341e-01 -6.557246204465627670e-03 4.378034770488739014e-01 1.911625564098358154e-01 2.133457511663436890e-01 -9.312488138675689697e-02 -6.134127452969551086e-02 1.988704055547714233e-01 2.186771035194396973e-01 -1.109099853783845901e-02 -2.994567751884460449e-01 -5.991739034652709961e-02 -4.921353235840797424e-02 -9.948590397834777832e-02 3.201914429664611816e-01 2.817334374412894249e-03 -1.383012384176254272e-01 2.368679344654083252e-01 -1.339745223522186279e-01 -1.834682971239089966e-01 -2.132046371698379517e-01 1.513078361749649048e-01 -6.643955409526824951e-02 2.513314411044120789e-02
-1.043000295758247375e-01 9.624472260475158691e-02 4.831068217754364014e-02 3.900802135467529297e-01 -1.613167524337768555e-01 9.702690690755844116e-02 -4.085928201675415039e-01 6.971627473831176758e-02 -1.490085721015930176e-01 -5.268965288996696472e-02 1.342731863260269165e-01 -3.176158294081687927e-02 2.540346086025238037e-01 -6.201818212866783142e-02 -1.779835671186447144e-01 1.964150518178939819e-01 -4.866477847099304199e-02 -1.661900281906127930e-01 -2.805154621601104736e-01 1.322465538978576660e-01 2.055884152650833130e-01 -2.072222828865051270e-01 2.530504763126373291e-01 -1.069372072815895081e-01 2.547463588416576385e-02 2.471628636121749878e-01 4.367017745971679688e-02 1.825433075428009033e-01 6.335428357124328613e-02 -1.091357395052909851e-01 -7.094120234251022339e-02 -1.751962751150131226e-01
-4.931715875864028931e-02 1.609472483396530151e-01 -1.570881456136703491e-01 -5.733691528439521790e-02 -5.004497617483139038e-02 5.955639109015464783e-02 -2.557592093944549561e-01 -3.717282041907310486e-02 -8.272009342908859253e-02 8.898101747035980225e-02 2.439523786306381226e-01 9.073510020971298218e-02 1.976906359195709229e-01 -6.433589011430740356e-02 -1.292679011821746826e-01 3.811964690685272217e-01 2.939786314964294434e-01 -1.205423567444086075e-02 -2.983468770980834961e-01 -2.334353029727935791e-01 -1.658631265163421631e-01 -2.123824656009674072e-01 1.525086611509323120e-01 1.104691699147224426e-01 5.372944101691246033e-02 -7.378504425287246704e-02 -1.209495961666107178e-01 -5.167803168296813965e-02 -6.725095212459564209e-02 -1.536581814289093018e-01 -4.246209561824798584e-01 1.043464094400405884e-01
-2.482565641403198242e-01 2.216935902833938599e-01 -2.294240444898605347e-01 -9.008324146270751953e-02 1.118520498275756836e-01 -1.122817303985357285e-02 -2.043784260749816895e-01 2.497836798429489136e-01 -1.154977530241012573e-01 1.356939375400543213e-01 8.488912880420684814e-02 1.521478146314620972e-01 1.786722242832183838e-01 7.184174656867980957e-02 1.955698058009147644e-02 1.916710287332534790e-01 3.445479869842529297e-01 -2.327209152281284332e-02 7.464740425348281860e-02 1.034186258912086487e-01 1.404860615730285645e-01 -2.335525453090667725e-01 2.521781623363494873e-01 -1.338499188423156738e-01 1.373439580202102661e-01 1.290433853864669800e-01 -1.069929897785186768e-01 -1.473395377397537231e-01 -2.742735743522644043e-01 -2.341122478246688843e-01 1.481796503067016602e-01 2.517515718936920166e-01
-5.982684344053268433e-02 8.995003736345097423e-05 -6.718827411532402039e-03 1.534594129770994186e-02 1.009458005428314209e-01 4.313002526760101318e-02 -2.686505019664764404e-01 3.216904103755950928e-01 -2.132284790277481079e-01 1.046231389045715332e-01 8.804644644260406494e-02 -3.217357397079467773e-01 1.282795220613479614e-01 -5.919259786605834961e-02 -3.448457121849060059e-01 2.811176180839538574e-01 2.058755010366439819e-01 -8.734693378210067749e-02 6.882599741220474243e-02 -1.950282454490661621e-01 -1.733614802360534668e-01 -2.893586158752441406e-01 -6.497178226709365845e-02 -2.612798810005187988e-01 -8.301358669996261597e-03 -1.619703695178031921e-02 7.750372588634490967e-02 2.748332917690277100e-01 -1.696719229221343994e-01 8.355680853128433228e-02 -8.322593569755554199e-02 1.386427432298660278e-01
-2.148241400718688965e-01 1.451754719018936157e-01 -1.461289077997207642e-01 4.141914192587137222e-03 -1.872927993535995483e-01 -4.485811665654182434e-02 -4.469350576400756836e-01 1.912156492471694946e-01 -1.927521973848342896e-01 3.242244198918342590e-02 3.505041897296905518e-01 2.584659755229949951e-01 2.260026484727859497e-01 -2.835588455200195312e-01 2.559311389923095703e-01 5.913161113858222961e-02 -6.577965337783098221e-03 1.407097578048706055e-01 -1.323913931846618652e-01 5.791873112320899963e-02 -4.411864280700683594e-02 -1.492348164319992065e-01 -3.807481005787849426e-02 6.440747529268264771e-02 1.182026565074920654e-01 -1.312025785446166992e-01 -3.434045612812042236e-02 1.053210198879241943e-01 -2.284188121557235718e-01 -1.116314530372619629e-01 -1.758035868406295776e-01 1.070053502917289734e-02
-1.348420679569244385e-01 1.101533323526382446e-02 8.300226926803588867e-02 3.444401025772094727e-01 -1.545595228672027588e-01 1.019760593771934509e-02 -1.732840687036514282e-01 2.906588613986968994e-01 -2.513285577297210693e-01 -1.061049103736877441e-01 5.548184737563133240e-02 2.083749026060104370e-01 1.557676643133163452e-01 4.750530421733856201e-02 -1.468422412872314453e-01 2.990431487560272217e-01 -3.863281384110450745e-02 -9.123061597347259521e-02 -2.496729344129562378e-01 1.740299165248870850e-01 2.954259812831878662e-01 -2.626476883888244629e-01 2.129428535699844360e-01 4.420980811119079590e-02 -7.014699280261993408e-02 2.580906748771667480e-01 1.040749326348304749e-01 -2.572131901979446411e-02 -8.162522315979003906e-02 -1.357115060091018677e-02 -7.367884274572134018e-03 -2.516131103038787842e-01
-1.677297502756118774e-01 2.009837478399276733e-01 -3.113534674048423767e-02 -1.484795659780502319e-01 -6.834841519594192505e-02 5.413552001118659973e-02 -1.296583265066146851e-01 -4.157697036862373352e-02 -1.736832112073898315e-01 1.434346437454223633e-01 3.012291789054870605e-01 -2.167768776416778564e-01 2.542356550693511963e-01 -2.403406947851181030e-01 -9.579582512378692627e-02 3.363519906997680664e-01 2.187556922435760498e-01 -1.079011522233486176e-02 1.741315983235836029e-02 -2.286008745431900024e-02 7.464904338121414185e-02 -1.341227740049362183e-01 2.167665958404541016e-01 -4.300363361835479736e-01 -2.030872255563735962e-01 1.979293227195739746e-01 1.247308030724525452e-02 -5.239470675587654114e-02 -1.673463545739650726e-02 -1.150701195001602173e-01 -1.073865070939064026e-01 -1.910082697868347168e-01
-2.222709506750106812e-01 2.605569362640380859e-01 1.012501865625381470e-01 -9.686977416276931763e-02 2.166518419981002808e-01 4.199419170618057251e-02 -1.851297467947006226e-01 2.143837958574295044e-01 -2.313919216394424438e-01 -2.209897339344024658e-01 2.953526675701141357e-01 -2.660711295902729034e-02 -5.812572315335273743e-02 -1.384340226650238037e-01 -2.680077850818634033e-01 1.187077909708023071e-01 1.425334364175796509e-01 -6.326150149106979370e-02 -2.578247487545013428e-01 2.760645449161529541e-01 4.467063397169113159e-02 -2.361999005079269409e-01 -4.610060527920722961e-02 7.986571639776229858e-02 2.888459265232086182e-01 -1.363810300827026367e-01 2.210905104875564575e-01 1.172922551631927490e-01 -1.353232860565185547e-01 -7.872129231691360474e-02 -6.046464294195175171e-02 -9.604652971029281616e-02
-3.330910503864288330e-01 4.185891151428222656e-02 -5.201423168182373047e-02 2.120810598134994507e-01 2.565712034702301025e-01 2.169359028339385986e-01 -3.566341996192932129e-01 -2.725241705775260925e-02 -2.430777996778488159e-01 -2.272084951400756836e-01 -1.033921986818313599e-01 2.084034308791160583e-02 1.020013093948364258e-01 6.479148752987384796e-03 8.431579172611236572e-02 1.567378938198089600e-01 5.046340078115463257e-02 1.925860494375228882e-01 -1.101574078202247620e-01 8.076913654804229736e-02 2.287148237228393555e-01 -2.760281860828399658e-01 7.556604593992233276e-02 -1.308985352516174316e-01 -1.965565681457519531e-01 -2.089417725801467896e-01 6.596987694501876831e-02 2.622728943824768066e-01 -2.842975314706563950e-03 -2.597172260284423828e-01 1.129786949604749680e-02 4.665644839406013489e-02
-3.596027195453643799e-01 1.969846040010452271e-01 1.891963332891464233e-01 1.123922765254974365e-01 2.037390768527984619e-01 4.152693226933479309e-02 -2.698908746242523193e-01 -1.448516398668289185e-01 -3.099382817745208740e-01 1.215037852525711060e-01 3.106142878532409668e-01 7.093287259340286255e-02 1.576237976551055908e-01 -1.089583709836006165e-01 -3.009220957756042480e-01 2.291210889816284180e-01 -1.830804720520973206e-02 1.051263734698295593e-01 -2.165613621473312378e-01 -2.188768424093723297e-02 -1.501204371452331543e-01 -8.324196934700012207e-02 1.606680005788803101e-01 4.946641158312559128e-03 -2.681976370513439178e-02 1.982990950345993042e-01 8.253611624240875244e-02 4.578483104705810547e-02 -1.077615544199943542e-01 -2.521971054375171661e-02 2.474388927221298218e-01 1.334149241447448730e-01
-2.635599672794342041e-01 7.754841446876525879e-02 2.806363105773925781e-01 3.021860718727111816e-01 -1.251612007617950439e-01 1.050442829728126526e-02 -1.639046519994735718e-01 6.996783614158630371e-02 -1.674430817365646362e-01 9.418146312236785889e-02 2.803155779838562012e-01 -1.852942407131195068e-01 1.852355599403381348e-01 -6.638986524194478989e-03 3.415901213884353638e-02 3.644309341907501221e-01 -4.592884704470634460e-02 -9.441054612398147583e-02 -2.464796155691146851e-01 7.084272801876068115e-02 2.145121246576309204e-01 -9.232137352228164673e-02 2.024630010128021240e-01 -1.573049426078796387e-01 1.841918081045150757e-01 5.460974574089050293e-02 -7.621810305863618851e-03 2.989277839660644531e-01 -1.839191317558288574e-01 -4.339939728379249573e-02 5.523076280951499939e-02 -1.631223410367965698e-01
1.280980855226516724e-01 2.575734853744506836e-01 2.600324153900146484e-02 1.084820181131362915e-01 -7.783014327287673950e-02 -1.227930560708045959e-01 -2.491490095853805542e-01 1.878792941570281982e-01 -7.066445797681808472e-02 1.741714403033256531e-02 3.005224466323852539e-01 1.554450690746307373e-01 3.630895316600799561e-01 1.139834406785666943e-03 -7.264280319213867188e-02 2.715936899185180664e-01 7.462799549102783203e-02 -2.623995952308177948e-02 1.718653589487075806e-01 -7.386756688356399536e-02 -1.853091567754745483e-01 -2.523976266384124756e-01 -1.067649796605110168e-01 -5.410076305270195007e-02 -2.330829054117202759e-01 2.521372735500335693e-01 2.618964612483978271e-01 2.830062992870807648e-02 2.983942925930023193e-01 -1.128556504845619202e-01 3.365868330001831055e-02 1.087292209267616272e-01
-2.363688796758651733e-01 1.775324530899524689e-02 2.095122933387756348e-01 7.236477918922901154e-03 -1.312236934900283813e-01 3.150089457631111145e-02 -1.756796240806579590e-01 2.203451842069625854e-01 -4.418107494711875916e-02 5.777788534760475159e-02 -2.819243632256984711e-02 1.003899052739143372e-01 2.728433012962341309e-01 1.095214579254388809e-02 -4.908284544944763184e-02 5.823316574096679688e-01 -1.360104829072952271e-01 3.631208837032318115e-02 -1.316106617450714111e-01 -6.078476086258888245e-02 2.977475523948669434e-01 -3.439450860023498535e-01 1.545944958925247192e-01 -1.709704846143722534e-01 -8.325012400746345520e-03 3.166833147406578064e-02 2.584434114396572113e-02 2.135819494724273682e-01 -1.395103335380554199e-01 -4.684556741267442703e-03 4.627875983715057373e-02 -9.679524227976799011e-03
-1.797416359186172485e-01 -2.078827936202287674e-03 -3.861069306731224060e-02 5.030692815780639648e-01 1.849202662706375122e-01 4.101921990513801575e-02 -1.753707230091094971e-01 8.131523430347442627e-02 -4.493986442685127258e-02 -3.542833626270294189e-01 9.482206404209136963e-02 -1.454469710588455200e-01 2.677040360867977142e-02 -2.680162787437438965e-01 -4.227174073457717896e-02 3.104468882083892822e-01 8.594372123479843140e-02 -2.041134797036647797e-02 -1.669380366802215576e-01 8.943653106689453125e-02 2.364901602268218994e-01 -1.939521133899688721e-01 9.263041429221630096e-04 -2.235572785139083862e-01 5.207109078764915466e-02 -5.032257735729217529e-02 2.358891665935516357e-01 4.258587490767240524e-03 -4.237053170800209045e-02 -1.167306974530220032e-01 -1.385483294725418091e-01 -1.695932298898696899e-01
-5.686857551336288452e-02 2.891539223492145538e-02 -3.536529839038848877e-02 -3.539896011352539062e-02 3.613666296005249023e-01 1.573133766651153564e-01 -6.972265988588333130e-02 -4.828406963497400284e-03 -2.356594614684581757e-02 7.400528993457555771e-03 1.758432239294052124e-01 2.104016244411468506e-01 2.769350409507751465e-01 -5.079763010144233704e-02 -2.077947854995727539e-01 4.979769885540008545e-01 4.762409627437591553e-02 -1.534300893545150757e-01 -3.884764388203620911e-02 2.015987932682037354e-01 -7.458524405956268311e-02 -3.117335438728332520e-01 9.751180559396743774e-02 -2.194595932960510254e-01 2.159662693738937378e-01 8.838532865047454834e-02 1.893716156482696533e-01 2.023880928754806519e-01 -1.828317157924175262e-02 1.565023064613342285e-01 2.518514869734644890e-03 4.993803426623344421e-02
-1.750471740961074829e-01 1.161493733525276184e-01 -2.509117312729358673e-02 1.946261078119277954e-01 4.797513037919998169e-02 -6.266220659017562866e-02 -2.364085912704467773e-01 -9.918232262134552002e-02 -4.023545235395431519e-02 -6.863356567919254303e-03 -3.776251571252942085e-03 2.297692000865936279e-01 7.404226809740066528e-02 -3.286073356866836548e-02 -1.104530915617942810e-01 2.860889732837677002e-01 -5.697590485215187073e-02 5.499595776200294495e-03 -3.892397880554199219e-01 2.370811253786087036e-01 5.154680460691452026e-02 -3.229847252368927002e-01 2.384413629770278931e-01 -1.583646982908248901e-01 3.143171593546867371e-02 -4.126898571848869324e-02 -3.521224483847618103e-02 -1.333676278591156006e-01 -7.472482323646545410e-02 -2.368124574422836304e-01 -2.008537054061889648e-01 -4.082844555377960205e-01
-1.944741010665893555e-01 1.721471846103668213e-01 1.919583044946193695e-02 1.880766600370407104e-01 1.201764121651649475e-01 1.829766184091567993e-01 -7.518497109413146973e-02 3.174084126949310303e-01 -2.714610099792480469e-01 -2.599241733551025391e-01 1.194354891777038574e-02 -1.492778658866882324e-01 1.482475828379392624e-02 -9.727057069540023804e-03 4.166544228792190552e-02 2.247928380966186523e-01 2.569974064826965332e-01 1.858610361814498901e-01 -1.701875589787960052e-02 1.392091065645217896e-01 1.416044384241104126e-01 -2.780241966247558594e-01 -5.929892510175704956e-02 -1.044830009341239929e-01 -3.997996821999549866e-02 -3.193213939666748047e-01 5.762059614062309265e-02 2.817765474319458008e-01 -1.314982175827026367e-01 -2.378337979316711426e-01 -8.309362083673477173e-02 1.647201031446456909e-01
-1.119523718953132629e-01 1.507385820150375366e-01 2.670132517814636230e-01 1.435086727142333984e-01 -1.337091326713562012e-01 -9.753573685884475708e-02 -2.783276140689849854e-01 1.502614319324493408e-01 -1.146851181983947754e-01 1.826654076576232910e-01 6.448344141244888306e-02 -5.409236997365951538e-02 1.717612743377685547e-01 1.064613386988639832e-01 -1.264429688453674316e-01 5.246129035949707031e-01 -1.238706782460212708e-01 2.110058963298797607e-01 -1.259557604789733887e-01 1.002235859632492065e-01 2.590888142585754395e-01 -2.220538705587387085e-01 3.603423833847045898e-01 -6.744243204593658447e-02 3.246521949768066406e-02 -5.458430573344230652e-02 1.407991722226142883e-02 2.506734617054462433e-02 1.033978443592786789e-02 -9.346822649240493774e-02 -3.109223768115043640e-02 9.216497093439102173e-02
1.718323975801467896e-01 1.065533161163330078e-01 -2.606199085712432861e-01 1.778646111488342285e-01 1.512639969587326050e-01 -1.444762796163558960e-01 -3.701431453227996826e-01 4.602894559502601624e-02 -7.260189205408096313e-02 -1.576294600963592529e-01 2.576210498809814453e-01 -1.034072414040565491e-01 1.960393041372299194e-01 6.378170102834701538e-02 1.625001132488250732e-01 4.269115328788757324e-01 1.093438919633626938e-02 2.399001270532608032e-02 2.909314632415771484e-02 -1.074070185422897339e-01 2.041943818330764771e-01 -1.611955165863037109e-01 -8.759007602930068970e-02 -1.291832327842712402e-01 -3.384725451469421387e-01 6.116701662540435791e-02 -2.156705968081951141e-02 1.320288777351379395e-01 1.572882086038589478e-01 -1.237860620021820068e-01 1.886532306671142578e-01 -3.703715279698371887e-02
-1.412413269281387329e-02 2.691300809383392334e-01 -2.824057936668395996e-01 1.756483167409896851e-01 -1.248836591839790344e-01 -9.570182859897613525e-02 -2.023579776287078857e-01 3.265452384948730469e-02 -2.141622453927993774e-01 2.062062770128250122e-01 2.807059586048126221e-01 4.252145290374755859e-01 3.543017804622650146e-01 -1.227677837014198303e-01 -6.978315114974975586e-02 5.897686257958412170e-02 1.546658128499984741e-01 8.023064583539962769e-03 5.955314263701438904e-03 -1.287995278835296631e-01 1.259466856718063354e-01 -1.558532714843750000e-01 4.759455472230911255e-02 -2.280931770801544189e-01 -1.951534748077392578e-01 1.593418419361114502e-01 -4.971886985003948212e-03 -2.011057585477828979e-01 -1.196387503296136856e-02 -7.058316469192504883e-02 6.994789838790893555e-02 -6.355271488428115845e-02
-3.275518119335174561e-02 2.816584408283233643e-01 1.101967915892601013e-01 7.363409548997879028e-02 -4.402743279933929443e-02 -8.086600899696350098e-02 -8.547329343855381012e-03 2.858760654926300049e-01 -2.918892204761505127e-01 4.768603295087814331e-02 1.858109086751937866e-01 -1.462330073118209839e-01 2.244293242692947388e-01 -9.310007095336914062e-02 7.901160418987274170e-02 3.673173487186431885e-01 8.041160553693771362e-02 1.157268360257148743e-01 -3.410016894340515137e-01 -1.247361376881599426e-01 -3.511026203632354736e-01 -1.123491451144218445e-01 3.577254340052604675e-02 -1.381405889987945557e-01 2.383038215339183807e-02 -1.170583143830299377e-01 -1.776801645755767822e-01 6.439199298620223999e-02 2.578286826610565186e-01 1.130973845720291138e-01 5.785267055034637451e-02 -1.661678850650787354e-01
-1.840151846408843994e-01 9.875079244375228882e-02 -8.842917531728744507e-02 -2.782122194766998291e-01 1.336925327777862549e-01 2.617866694927215576e-01 -3.518987596035003662e-01 3.507530093193054199e-01 -3.746044337749481201e-01 -6.813935190439224243e-02 1.714745163917541504e-01 -6.853907555341720581e-02 1.353690028190612793e-01 -4.636900126934051514e-02 -1.007440984249114990e-01 3.058978021144866943e-01 -4.046517610549926758e-02 2.834946103394031525e-02 6.201048940420150757e-02 5.949350073933601379e-02 7.333988696336746216e-02 -8.863513171672821045e-02 -1.642278134822845459e-01 -2.406565696001052856e-01 -1.325326263904571533e-01 1.692413352429866791e-02 1.159111112356185913e-01 -8.055412769317626953e-02 -7.470085471868515015e-02 -9.317713975906372070e-02 -1.490429341793060303e-01 -2.289747893810272217e-01
1.255347877740859985e-01 9.444925189018249512e-02 -4.271271079778671265e-02 7.820335030555725098e-02 8.801991492509841919e-02 -5.696046352386474609e-02 -6.699710153043270111e-03 1.793928742408752441e-01 -3.403149545192718506e-01 1.041088774800300598e-01 4.083405137062072754e-01 1.455958038568496704e-01 2.801177501678466797e-01 -1.650646775960922241e-01 -2.207552781328558922e-03 1.758707314729690552e-01 2.328068614006042480e-01 4.003996774554252625e-02 -1.149804368615150452e-01 1.503488421440124512e-01 -2.044659703969955444e-01 2.568538300693035126e-02 1.265925541520118713e-02 -1.762566119432449341e-01 -1.074742339551448822e-02 -9.771386533975601196e-02 3.600523769855499268e-01 -1.078053563833236694e-01 -3.039067089557647705e-01 -1.544533371925354004e-01 -6.330489367246627808e-02 -1.909307390451431274e-01
-1.022244617342948914e-01 1.062026694416999817e-01 -1.004292294383049011e-01 -2.716009020805358887e-01 2.736316621303558350e-01 2.753733843564987183e-02 -1.500167250633239746e-01 -1.560403108596801758e-01 -3.470962122082710266e-02 -7.974967360496520996e-02 1.321796029806137085e-01 -5.132995173335075378e-02 2.746718525886535645e-01 -8.887253701686859131e-02 -1.055369749665260315e-01 5.278033018112182617e-01 5.296524614095687866e-02 1.254695057868957520e-01 -7.647974044084548950e-02 2.245308905839920044e-01 3.379844129085540771e-01 -3.200308084487915039e-01 8.463275432586669922e-02 -1.433135569095611572e-01 5.030489340424537659e-02 1.294679790735244751e-01 1.309541463851928711e-01 1.128636882640421391e-03 1.119399517774581909e-01 -2.292897785082459450e-03 5.371414497494697571e-02 1.318828854709863663e-02
-1.161425486207008362e-01 1.266190260648727417e-01 2.825424075126647949e-02 4.965730905532836914e-01 -1.464264690876007080e-01 9.720482677221298218e-02 -1.868502795696258545e-01 1.552271097898483276e-01 -2.661635577678680420e-01 -6.773944944143295288e-02 6.452744454145431519e-02 -4.315388947725296021e-02 3.085146546363830566e-01 -9.056440740823745728e-02 -1.696370840072631836e-01 3.031520247459411621e-01 -8.747105300426483154e-02 -9.287423640489578247e-02 -4.413627088069915771e-01 -1.435488462448120117e-02 5.876263976097106934e-02 8.717773109674453735e-02 6.519208848476409912e-02 -6.381628662347793579e-02 -6.510502099990844727e-02 -1.156051978468894958e-01 -1.469478458166122437e-01 8.724480867385864258e-02 -1.309339553117752075e-01 -1.555439084768295288e-01 -9.354278445243835449e-02 -1.108504924923181534e-02
1.576751172542572021e-01 1.314069479703903198e-01 -2.286758460104465485e-02 3.478468954563140869e-02 2.375081181526184082e-01 1.825958639383316040e-01 -3.021694719791412354e-01 1.778557002544403076e-01 -9.104840457439422607e-02 -2.233000099658966064e-01 1.177572757005691528e-01 2.318722009658813477e-02 -5.962079856544733047e-03 -9.978782385587692261e-02 -2.830202281475067139e-01 3.374063968658447266e-01 -1.654154956340789795e-01 3.587085306644439697e-01 -1.842272281646728516e-01 1.120520308613777161e-01 -2.944443374872207642e-02 -2.933422029018402100e-01 4.709297046065330505e-02 -1.803154796361923218e-01 -1.785478927195072174e-02 -1.395249515771865845e-01 3.145929425954818726e-02 -8.414600789546966553e-02 1.521552652120590210e-01 -8.082902431488037109e-02 2.472846359014511108e-01 -1.551958173513412476e-01
3.184400498867034912e-02 4.765897616744041443e-02 -1.572720557451248169e-01 5.180778726935386658e-02 -3.097724616527557373e-01 -1.772821843624114990e-01 -3.501957356929779053e-01 1.482442021369934082e-01 -6.102784350514411926e-02 9.052851796150207520e-02 1.819992512464523315e-01 1.630751192569732666e-01 4.262306392192840576e-01 -1.347983777523040771e-01 -1.533986069262027740e-02 1.128562912344932556e-01 2.712721824645996094e-01 -3.124137818813323975e-01 -1.415167097002267838e-02 -1.681968569755554199e-02 -3.569243941456079483e-03 -2.960701882839202881e-01 1.023363843560218811e-01 -9.505835361778736115e-03 -7.009436935186386108e-02 -1.768949925899505615e-01 3.022547066211700439e-02 -1.623658090829849243e-02 2.186896651983261108e-01 1.119253709912300110e-01 -3.172437846660614014e-02 -2.102240473031997681e-01
-1.865389198064804077e-01 1.861960887908935547e-01 -1.032429859042167664e-01 -2.577329054474830627e-02 2.137361615896224976e-01 -1.351186353713274002e-02 -1.556183695793151855e-01 7.851843535900115967e-02 -1.090047433972358704e-01 -4.802953917533159256e-03 4.935099184513092041e-01 -1.264823880046606064e-02 3.994581755250692368e-03 -1.587991863489151001e-01 2.376013807952404022e-02 2.050451785326004028e-01 1.509026587009429932e-01 -1.236795186996459961e-01 -6.077386066317558289e-02 1.820510625839233398e-01 -2.686971127986907959e-01 -2.269890010356903076e-01 3.219786584377288818e-01 -1.312178671360015869e-01 -3.858933225274085999e-02 2.853790819644927979e-01 9.595175273716449738e-03 3.016837174072861671e-03 -3.129347562789916992e-01 -1.059620082378387451e-01 -6.470474600791931152e-02 6.012916564941406250e-02
-9.315292537212371826e-02 4.547797888517379761e-02 -6.025971472263336182e-02 -1.173711791634559631e-01 9.527704119682312012e-02 1.102961972355842590e-01 -1.980439126491546631e-01 1.594920456409454346e-01 -2.134519368410110474e-01 1.855115145444869995e-01 2.842721045017242432e-01 6.918629258871078491e-02 1.547661572694778442e-01 -2.323730885982513428e-01 1.799037121236324310e-02 3.203712105751037598e-01 3.636451363563537598e-01 -3.786708414554595947e-02 -1.907657384872436523e-01 3.446677327156066895e-02 -1.834062337875366211e-01 -1.042933687567710876e-01 4.195102751255035400e-01 -1.784068495035171509e-01 1.409947872161865234e-01 2.085360735654830933e-01 6.665004417300224304e-03 1.055841296911239624e-01 6.134673953056335449e-02 -1.182899847626686096e-01 -9.046506881713867188e-02 1.240037605166435242e-01
-1.543365716934204102e-01 2.350790500640869141e-01 -1.523913145065307617e-01 1.079523041844367981e-01 -1.841555535793304443e-02 5.184286460280418396e-02 -3.588265478610992432e-01 2.831297516822814941e-01 -5.774684622883796692e-02 1.318743079900741577e-01 1.980135291814804077e-01 3.049187660217285156e-01 3.105713427066802979e-01 -1.990557610988616943e-01 2.677802145481109619e-01 2.264713309705257416e-02 -1.096072122454643250e-01 -1.360682696104049683e-01 -1.389247626066207886e-01 -1.521291285753250122e-01 2.186488062143325806e-01 -1.938696801662445068e-01 2.433465979993343353e-02 -2.360075414180755615e-01 1.171482577919960022e-01 1.444356292486190796e-01 3.970495238900184631e-02 8.400141447782516479e-02 -1.168518215417861938e-01 8.428894728422164917e-02 1.684336662292480469e-01 7.671439647674560547e-02
-1.810599118471145630e-01 -2.518740668892860413e-02 -1.935472637414932251e-01 6.538926064968109131e-02 3.490705192089080811e-01 -1.105486825108528137e-01 -4.863696545362472534e-02 9.978611767292022705e-02 -9.374012798070907593e-02 -1.535433232784271240e-01 4.281070828437805176e-01 9.418771415948867798e-02 1.792975664138793945e-01 -4.065202921628952026e-02 -6.106209009885787964e-02 2.333693504333496094e-01 3.503402471542358398e-01 6.108048185706138611e-02 -3.223410844802856445e-01 -9.949351847171783447e-02 -1.295944601297378540e-01 -8.644057065248489380e-02 1.440163105726242065e-01 1.520035862922668457e-01 -1.474914550781250000e-01 7.798886299133300781e-02 -5.971344187855720520e-02 -2.207551598548889160e-01 -2.080339044332504272e-01 1.061755418777465820e-02 1.671684384346008301e-01 4.580338671803474426e-02
-2.500375509262084961e-01 1.133859008550643921e-01 -2.163712978363037109e-01 8.503585704602301121e-04 -7.594836503267288208e-02 5.823215842247009277e-02 -4.648863375186920166e-01 2.944109141826629639e-01 -1.063206717371940613e-01 4.186107590794563293e-02 7.777001708745956421e-02 3.067713975906372070e-01 2.685539126396179199e-01 -7.170960307121276855e-02 2.366585284471511841e-01 7.728202641010284424e-02 2.231173068284988403e-01 1.164738014340400696e-01 -4.551874101161956787e-02 7.150490581989288330e-02 -1.967084705829620361e-01 -1.192611679434776306e-01 -2.032076753675937653e-02 -5.328682810068130493e-02 5.345004610717296600e-03 -3.046891391277313232e-01 -1.166925579309463501e-01 1.031626686453819275e-01 -1.364819705486297607e-01 -1.015454381704330444e-01 -3.471432626247406006e-02 -1.985571831464767456e-01
-9.147045761346817017e-02 -1.334441173821687698e-02 -1.422591507434844971e-01 9.482264518737792969e-02 -2.089125961065292358e-01 6.362408399581909180e-02 -4.460090994834899902e-01 3.636828958988189697e-01 3.054862655699253082e-02 2.008120343089103699e-02 1.616274714469909668e-01 2.791241407394409180e-01 1.308296173810958862e-01 -1.206042096018791199e-01 1.961050480604171753e-01 1.390732526779174805e-01 3.065025806427001953e-01 1.051169037818908691e-01 -6.785199046134948730e-02 9.061684459447860718e-02 -5.488133430480957031e-02 -1.606610119342803955e-01 1.436952352523803711e-01 -1.237553581595420837e-01 -1.845682412385940552e-02 -3.799472749233245850e-01 -1.719442754983901978e-01 1.020425632596015930e-01 -1.380337178707122803e-01 -3.250633180141448975e-02 1.197389047592878342e-02 -3.139695525169372559e-02
-1.412241309881210327e-01 2.055153399705886841e-01 2.217402160167694092e-01 1.016212552785873413e-01 -1.196680516004562378e-01 1.421098858118057251e-01 -1.458591669797897339e-01 2.990453541278839111e-01 -1.059527602046728134e-02 -3.301788819953799248e-03 1.814063936471939087e-01 2.081252187490463257e-01 2.891312539577484131e-01 7.145038247108459473e-02 1.859623044729232788e-01 8.836376667022705078e-02 2.429271489381790161e-02 -8.492083847522735596e-02 -2.100471109151840210e-01 -2.162044048309326172e-01 -3.252158313989639282e-02 -4.369232952594757080e-01 -9.225301444530487061e-02 -3.075063228607177734e-02 -2.917405962944030762e-01 9.466389566659927368e-02 1.552133262157440186e-01 -2.738573849201202393e-01 -1.685917526483535767e-01 -3.233366087079048157e-02 2.517689205706119537e-02 -4.814951494336128235e-02
-5.967895686626434326e-02 1.329744607210159302e-01 -1.391785442829132080e-01 1.128415092825889587e-01 1.263207048177719116e-01 -4.213707149028778076e-02 -3.061777353286743164e-01 1.151142567396163940e-01 -2.500594258308410645e-01 -9.784495085477828979e-02 3.865906894207000732e-01 1.897520199418067932e-02 1.503534168004989624e-01 9.126576781272888184e-02 9.507668018341064453e-02 9.281329065561294556e-02 3.742096424102783203e-01 1.492990297265350819e-03 -3.053079843521118164e-01 -1.825529485940933228e-01 -1.136717423796653748e-01 -1.159909591078758240e-01 2.002184540033340454e-01 -1.441913694143295288e-01 8.854667097330093384e-02 5.325507745146751404e-02 5.458680912852287292e-02 -1.511582136154174805e-01 -2.553177177906036377e-01 1.696050465106964111e-01 -2.177707999944686890e-01 -1.403881162405014038e-01
-7.725756615400314331e-02 2.210047394037246704e-01 -2.964124381542205811e-01 -1.568407565355300903e-02 -1.694564521312713623e-01 1.806125277653336525e-03 -3.653905987739562988e-01 -1.675691604614257812e-01 -1.542515158653259277e-01 4.158270545303821564e-03 2.587682008743286133e-01 -4.801563918590545654e-03 1.323829144239425659e-01 -8.232720196247100830e-02 -4.425479471683502197e-02 4.172760546207427979e-01 2.296469807624816895e-01 -5.437732487916946411e-02 -5.713817849755287170e-02 -1.195407733321189880e-01 -1.205207556486129761e-01 1.129280403256416321e-02 2.392057329416275024e-01 -3.600663542747497559e-01 8.789126574993133545e-02 8.866725116968154907e-02 2.004707977175712585e-02 1.213677078485488892e-01 -2.410874217748641968e-01 -1.005049496889114380e-01 -3.222179785370826721e-02 -2.910399809479713440e-02
-2.292628027498722076e-02 1.501916348934173584e-01 -2.786343991756439209e-01 8.890179544687271118e-02 -4.697186127305030823e-02 -2.751453220844268799e-02 -3.272596895694732666e-01 -1.309983432292938232e-01 -1.948098540306091309e-01 1.062695682048797607e-01 2.318542152643203735e-01 4.663223773241043091e-02 2.782824449241161346e-02 -7.338333129882812500e-02 -8.332388848066329956e-02 4.505755305290222168e-01 4.077864587306976318e-01 -6.837011873722076416e-02 -5.953098461031913757e-02 -1.395549774169921875e-01 -2.085066884756088257e-01 -8.190438151359558105e-02 2.203962802886962891e-01 -1.743746399879455566e-01 8.947497606277465820e-02 1.158611103892326355e-01 -4.927704110741615295e-02 7.734673470258712769e-02 -1.612960249185562134e-01 -1.412886083126068115e-01 -2.067076563835144043e-01 3.408558294177055359e-02
-1.716876775026321411e-01 -9.173649549484252930e-02 -1.495133340358734131e-01 -1.704616397619247437e-01 -2.182016372680664062e-01 -8.140876144170761108e-02 -3.707029819488525391e-01 2.355264276266098022e-01 -2.719194162636995316e-03 9.980898350477218628e-02 1.674499809741973877e-01 -3.936060145497322083e-02 2.006783038377761841e-01 -1.512363851070404053e-01 8.885140717029571533e-02 1.428399384021759033e-01 2.555718719959259033e-01 -5.528453737497329712e-02 -3.238641424104571342e-03 -3.809750452637672424e-02 1.470821630209684372e-02 -3.225956857204437256e-01 2.233630716800689697e-01 5.821814760565757751e-02 5.898150056600570679e-02 -2.561950981616973877e-01 -2.311756610870361328e-01 1.920862346887588501e-01 -1.652113348245620728e-01 -2.206187695264816284e-01 -1.989140920341014862e-02 -2.633375227451324463e-01
-4.292072728276252747e-02 4.709446132183074951e-01 -2.189998477697372437e-01 1.691994369029998779e-01 -6.652493774890899658e-02 -2.653684020042419434e-01 -2.205727398395538330e-01 2.032637894153594971e-01 -3.031884320080280304e-02 1.327325105667114258e-01 1.843509674072265625e-01 1.610403358936309814e-01 2.646140456199645996e-01 -3.019077479839324951e-01 7.619359344244003296e-02 -1.222552079707384109e-02 2.768060564994812012e-02 3.441149368882179260e-02 -9.061586111783981323e-02 -1.873761564493179321e-01 1.124732494354248047e-01 -2.092626243829727173e-01 4.889743402600288391e-02 -3.600574433803558350e-01 -2.380519732832908630e-02 -1.624339073896408081e-02 3.059893101453781128e-02 7.643661648035049438e-02 -5.177554488182067871e-02 -1.351539194583892822e-01 6.034359335899353027e-02 1.531079560518264771e-01
-5.538031831383705139e-02 2.469219863414764404e-01 2.987189032137393951e-02 4.884458333253860474e-02 1.355436742305755615e-01 1.835707575082778931e-01 1.427659541368484497e-01 1.181467529386281967e-02 -1.898775845766067505e-01 3.788543492555618286e-02 2.459320127964019775e-01 2.514396607875823975e-01 2.572179436683654785e-01 2.917563915252685547e-01 8.503752946853637695e-02 2.057715207338333130e-01 1.430392265319824219e-01 1.423493921756744385e-01 -3.073232471942901611e-01 3.230623900890350342e-01 6.109426915645599365e-02 -1.220348253846168518e-01 1.657719314098358154e-01 -2.154278904199600220e-01 7.899866998195648193e-02 -2.699228227138519287e-01 -1.027301996946334839e-01 1.334700733423233032e-01 1.575980633497238159e-01 -1.192239597439765930e-01 1.392741203308105469e-01 8.502103388309478760e-03
-2.748382687568664551e-01 4.177912175655364990e-01 -6.840626150369644165e-02 1.490119993686676025e-01 -3.971085697412490845e-02 -4.039105400443077087e-02 -1.973281502723693848e-01 3.874407708644866943e-01 -5.441135913133621216e-02 -2.207652032375335693e-01 -1.178580150008201599e-01 2.386267185211181641e-01 1.892595291137695312e-01 -1.872795224189758301e-01 -3.556249663233757019e-02 1.849403083324432373e-01 -5.463884398341178894e-02 7.251798361539840698e-02 -4.717089235782623291e-02 1.779439480742439628e-04 -4.433561861515045166e-02 3.782234713435173035e-02 2.912057936191558838e-01 1.645907200872898102e-02 1.655231416225433350e-02 1.199791133403778076e-01 -1.453104764223098755e-01 1.517923921346664429e-01 -1.546238213777542114e-01 -3.242737352848052979e-01 1.161363124847412109e-01 3.962247446179389954e-02
2.163391411304473877e-01 9.262147359549999237e-03 -1.415742337703704834e-01 1.837314665317535400e-01 -1.154874935746192932e-01 -6.091564428061246872e-03 -2.098977416753768921e-01 3.312171623110771179e-02 -2.527248263359069824e-01 1.067199036478996277e-01 2.865666747093200684e-01 1.888025701045989990e-01 4.025273025035858154e-01 9.765056893229484558e-03 3.363331034779548645e-02 2.783894538879394531e-01 2.496607899665832520e-01 -1.908032000064849854e-01 1.280386298894882202e-01 1.405014544725418091e-01 -4.217628017067909241e-02 -3.159841299057006836e-01 2.319075353443622589e-02 -1.762872338294982910e-01 -2.413794845342636108e-01 -8.773566782474517822e-02 6.351666897535324097e-02 -5.203093215823173523e-02 -7.476196438074111938e-02 1.500083804130554199e-01 -4.575072601437568665e-02 -1.897428482770919800e-01
-2.131984382867813110e-01 9.653265029191970825e-02 -2.106268256902694702e-01 6.128469482064247131e-02 -1.166614517569541931e-01 -5.146484822034835815e-02 -3.722088932991027832e-01 3.672865927219390869e-01 -2.744667418301105499e-02 -1.026756241917610168e-01 1.308606117963790894e-01 1.676502972841262817e-01 3.059755861759185791e-01 -7.160225510597229004e-02 2.102150321006774902e-01 7.845660299062728882e-02 2.205963581800460815e-01 2.021221816539764404e-01 1.222737506031990051e-02 1.511888802051544189e-01 -1.281993538141250610e-01 -1.719949990510940552e-01 1.243645325303077698e-01 -9.572505950927734375e-02 -5.312738940119743347e-02 -2.965532541275024414e-01 -2.225157618522644043e-01 5.068650841712951660e-02 -1.529883891344070435e-01 -1.152545660734176636e-01 6.282180547714233398e-02 -1.874435991048812866e-01
-1.934887617826461792e-01 1.272902339696884155e-01 -3.717097640037536621e-01 2.162804454565048218e-01 -8.255997300148010254e-02 7.737349718809127808e-03 -1.494461111724376678e-02 -5.636624246835708618e-02 -1.450984776020050049e-01 -1.835740953683853149e-01 3.197627365589141846e-01 1.644983291625976562e-01 2.827753722667694092e-01 -1.620885133743286133e-01 -9.136239439249038696e-02 1.533893346786499023e-01 2.256273925304412842e-01 -7.254241406917572021e-02 -3.220690488815307617e-01 -2.232159674167633057e-01 -1.379311680793762207e-01 -1.392520964145660400e-01 2.722756564617156982e-01 -8.851218968629837036e-02 -2.010897994041442871e-01 -1.283708512783050537e-01 -7.840041816234588623e-02 3.426367044448852539e-02 -7.499968260526657104e-02 1.637958586215972900e-01 -4.520650207996368408e-02 -1.110457628965377808e-02
-5.317255482077598572e-02 3.096440136432647705e-01 1.541560590267181396e-01 7.171981781721115112e-02 1.480194032192230225e-01 -3.434260189533233643e-02 -3.185456991195678711e-01 -1.949199475347995758e-03 -6.407295912504196167e-02 3.879723325371742249e-02 -6.316135078668594360e-02 2.962789237499237061e-01 1.961821019649505615e-01 1.404262334108352661e-01 -2.564009279012680054e-02 3.731176853179931641e-01 3.056223988533020020e-01 1.756102293729782104e-01 4.662664234638214111e-02 2.280194684863090515e-02 1.425901800394058228e-01 -3.975127037847414613e-05 -9.370129555463790894e-02 -8.012266457080841064e-02 -3.132623136043548584e-01 -6.535099446773529053e-02 1.413176506757736206e-01 2.589221596717834473e-01 -7.029192894697189331e-02 -3.983801288995891809e-04 2.431788295507431030e-01 -1.907791048288345337e-01
-1.681720316410064697e-01 9.618395566940307617e-02 8.761002868413925171e-02 3.711587190628051758e-01 1.482521146535873413e-01 9.725009649991989136e-02 -4.885228350758552551e-02 1.458557695150375366e-01 -1.848383247852325439e-01 -8.892544545233249664e-03 6.367211788892745972e-02 -5.274965241551399231e-02 1.366136670112609863e-01 -1.598026305437088013e-01 -2.711400687694549561e-01 1.691631525754928589e-01 2.635522000491619110e-02 -2.010441124439239502e-01 -2.737756669521331787e-01 7.248073071241378784e-02 1.383568644523620605e-01 -1.864831000566482544e-01 4.025491327047348022e-02 -2.976785898208618164e-01 -1.459674835205078125e-01 -2.116400599479675293e-01 4.429320618510246277e-02 -1.252731382846832275e-01 -2.949295341968536377e-01 -2.894941568374633789e-01 -9.022342413663864136e-02 -2.153281569480895996e-01
-1.115984395146369934e-01 3.103294968605041504e-01 1.357575505971908569e-01 -2.909098006784915924e-02 -1.428338140249252319e-01 -1.904140412807464600e-01 -6.817784905433654785e-02 4.080890715122222900e-01 -1.129920110106468201e-01 8.769056200981140137e-02 2.267466858029365540e-02 1.035782694816589355e-01 5.745521932840347290e-02 -3.292452394962310791e-01 -2.664468288421630859e-01 1.750283092260360718e-01 2.468366920948028564e-02 4.065124690532684326e-02 3.614645823836326599e-02 3.255365043878555298e-02 6.309805810451507568e-02 -2.721225023269653320e-01 1.551042199134826660e-01 -8.913034945726394653e-02 -1.297209709882736206e-01 -1.202417090535163879e-01 -2.410998642444610596e-01 2.388611137866973877e-01 -2.367965430021286011e-01 -2.413679510354995728e-01 -6.517245620489120483e-02 -1.392104774713516235e-01
-2.646949291229248047e-01 -1.605918817222118378e-02 -1.057931855320930481e-01 7.914214581251144409e-02 -1.929988265037536621e-01 3.249953314661979675e-02 -5.512813329696655273e-01 2.578851878643035889e-01 -8.456742018461227417e-02 -1.102366223931312561e-01 1.550415307283401489e-01 2.999153137207031250e-01 1.872389465570449829e-01 -1.406900435686111450e-01 1.493948400020599365e-01 4.571812972426414490e-02 2.601888179779052734e-01 1.021467000246047974e-01 1.257014088332653046e-02 1.174775287508964539e-01 -1.268328130245208740e-01 -1.695905476808547974e-01 9.427327662706375122e-02 -8.874008199200034142e-04 -8.568441844545304775e-04 -1.694116890430450439e-01 -9.546079486608505249e-02 1.584169417619705200e-01 -1.986832320690155029e-01 -7.465776801109313965e-02 -5.300933029502630234e-03 -1.927092969417572021e-01
-3.697967529296875000e-01 -1.214026734232902527e-01 7.182055711746215820e-02 -6.532558053731918335e-02 8.160363137722015381e-02 -1.504018604755401611e-01 -1.191781535744667053e-01 2.481972575187683105e-01 -1.941932290792465210e-01 -1.237310096621513367e-01 1.512817889451980591e-01 2.003196924924850464e-01 1.577421091496944427e-02 -2.033463865518569946e-01 -2.928045392036437988e-01 2.892939448356628418e-01 -5.349499359726905823e-02 -6.233973056077957153e-02 -8.635427057743072510e-02 2.646631747484207153e-02 -1.329227089881896973e-01 -3.564517796039581299e-01 1.884507834911346436e-01 -4.003068804740905762e-02 2.655989490449428558e-02 1.293344348669052124e-01 -4.674216359853744507e-02 4.064220935106277466e-02 -4.224731586873531342e-03 -2.047809362411499023e-01 -3.611178696155548096e-01 1.287086009979248047e-01
-2.165744453668594360e-01 1.093338523060083389e-02 8.743579499423503876e-03 3.171390593051910400e-01 -7.922186702489852905e-02 1.407114118337631226e-01 -2.710643112659454346e-01 8.492787182331085205e-02 -4.757047444581985474e-02 2.096294462680816650e-01 2.425768412649631500e-02 9.476809948682785034e-02 2.956996560096740723e-01 -1.761330515146255493e-01 -3.004365563392639160e-01 2.982903420925140381e-01 1.382844746112823486e-01 -5.413819849491119385e-02 -2.763278484344482422e-01 -9.939613938331604004e-02 -1.059414595365524292e-01 -2.145897299051284790e-01 3.267687261104583740e-01 1.031617866829037666e-04 -7.092811912298202515e-02 1.490519642829895020e-01 9.991496801376342773e-02 6.217633187770843506e-02 -2.435950934886932373e-01 -5.724276974797248840e-02 -1.127802729606628418e-01 -5.752852559089660645e-02
-1.707926392555236816e-01 1.483355015516281128e-01 -3.225402161478996277e-02 3.823982924222946167e-02 1.588078439235687256e-01 -5.088049918413162231e-02 -2.961799800395965576e-01 3.358719870448112488e-02 3.148133680224418640e-02 8.255856484174728394e-02 1.264725923538208008e-01 3.115904033184051514e-01 4.234582558274269104e-02 -9.855078905820846558e-02 -6.641837954521179199e-02 3.069418966770172119e-01 -5.337679386138916016e-02 -1.230377405881881714e-01 -4.308166205883026123e-01 1.259710937738418579e-01 1.152401790022850037e-01 -2.302564531564712524e-01 1.750046908855438232e-01 7.676076889038085938e-02 -1.418715622276067734e-02 5.783697590231895447e-02 1.199059560894966125e-01 3.324130084365606308e-03 -6.386915594339370728e-02 -1.813600808382034302e-01 7.413772493600845337e-02 -4.647203981876373291e-01
5.007430166006088257e-02 -7.958267629146575928e-02 7.741432636976242065e-03 -6.886430084705352783e-02 1.600025892257690430e-01 4.243073612451553345e-02 -2.242360860109329224e-01 3.186944425106048584e-01 -1.871664226055145264e-01 -3.233035653829574585e-02 2.507382929325103760e-01 -3.967086598277091980e-02 2.705653943121433258e-02 -5.505020543932914734e-02 -1.810023188591003418e-01 3.543381690979003906e-01 4.840897396206855774e-02 1.876725628972053528e-02 -3.069861531257629395e-01 2.696169614791870117e-01 2.631787955760955811e-01 -1.380071341991424561e-01 3.939711153507232666e-01 -1.214914992451667786e-01 7.371449470520019531e-02 -5.908746644854545593e-02 8.001203089952468872e-02 1.068178340792655945e-01 1.724122464656829834e-02 -1.010383293032646179e-01 2.570335566997528076e-01 1.152674108743667603e-01
-2.098277658224105835e-01 6.652978062629699707e-02 -1.709226816892623901e-01 7.463527470827102661e-02 1.881840378046035767e-01 -9.426384232938289642e-03 -2.806613147258758545e-01 2.024015039205551147e-01 -1.672624945640563965e-01 -7.913687080144882202e-02 3.355302810668945312e-01 2.154430150985717773e-01 3.176281750202178955e-01 -8.171454817056655884e-02 -1.186261028051376343e-01 2.569821178913116455e-01 9.246952086687088013e-02 -3.441079333424568176e-02 -2.925411462783813477e-01 -2.624618709087371826e-01 -1.717571169137954712e-01 -3.979574143886566162e-02 8.004874736070632935e-02 1.402468979358673096e-01 -2.209887951612472534e-01 3.201572969555854797e-02 -1.278584916144609451e-02 -1.322583258152008057e-01 -2.421461045742034912e-01 1.346628218889236450e-01 -4.382835701107978821e-02 1.141924411058425903e-01
-1.598158925771713257e-01 -1.314183175563812256e-01 -2.481420338153839111e-01 5.516066402196884155e-02 -6.387759000062942505e-02 -8.242949843406677246e-02 -2.388147860765457153e-01 -5.977158620953559875e-02 -2.938478887081146240e-01 -2.067326605319976807e-01 3.772309124469757080e-01 9.951815009117126465e-02 8.249003440141677856e-02 -3.129995614290237427e-02 -1.208005547523498535e-01 3.448694944381713867e-01 1.617514789104461670e-01 -2.288327664136886597e-01 -7.694151252508163452e-02 -8.594844490289688110e-02 -4.927264153957366943e-02 -6.201282888650894165e-02 1.440331432968378067e-02 9.807951003313064575e-02 -5.716064199805259705e-02 -1.364019364118576050e-01 9.035059064626693726e-02 1.559728235006332397e-01 -2.957888245582580566e-01 -1.105728670954704285e-01 -3.563204109668731689e-01 -9.749830514192581177e-02
-2.886525988578796387e-01 5.179229378700256348e-02 -1.765208095312118530e-01 1.067829355597496033e-01 -4.237924143671989441e-02 -1.663451269268989563e-02 -8.672031573951244354e-03 3.584991097450256348e-01 7.961953431367874146e-02 -1.495289206504821777e-01 2.338302731513977051e-01 2.788806855678558350e-01 9.017165005207061768e-02 -1.544451564550399780e-01 1.307347714900970459e-01 1.769609004259109497e-01 1.176485940814018250e-01 -1.996220201253890991e-01 -6.792125105857849121e-02 2.524755895137786865e-01 -2.197044938802719116e-01 -1.471037417650222778e-01 1.888767182826995850e-01 -6.976737082004547119e-02 8.454523049294948578e-03 7.244036346673965454e-02 -1.316757202148437500e-01 1.799747347831726074e-01 -4.356091618537902832e-01 -5.968919023871421814e-02 5.868553742766380310e-02 1.221309229731559753e-01
-9.816586971282958984e-02 -3.687454760074615479e-02 -6.283248774707317352e-03 8.924897015094757080e-02 6.003703176975250244e-02 -2.047317847609519958e-02 -3.653955161571502686e-01 3.010960221290588379e-01 3.712473437190055847e-03 -4.318213760852813721e-01 2.112118154764175415e-01 1.925356388092041016e-01 3.404420018196105957e-01 -7.584232371300458908e-03 -1.438204795122146606e-01 1.036929413676261902e-01 1.208526641130447388e-01 -1.802490204572677612e-01 6.248559802770614624e-02 -7.918025553226470947e-02 -1.369813382625579834e-01 -2.423671334981918335e-01 3.095723129808902740e-02 4.414692893624305725e-02 1.692996174097061157e-01 -1.857770383358001709e-01 -2.272671312093734741e-01 -1.136246696114540100e-01 -1.444112360477447510e-01 3.628141805529594421e-02 -2.105280011892318726e-01 -7.302228361368179321e-02
-1.314303576946258545e-01 1.140083298087120056e-01 -1.352446526288986206e-02 -1.069983318448066711e-01 -3.158652484416961670e-01 -2.668424881994724274e-02 -3.637365102767944336e-01 1.331999450922012329e-01 -3.609010577201843262e-02 -3.621644899249076843e-02 1.958875656127929688e-01 1.104509159922599792e-01 3.711064457893371582e-01 7.140836864709854126e-02 1.999644041061401367e-01 3.911122679710388184e-02 2.732235789299011230e-01 -5.231355316936969757e-03 -2.594847679138183594e-01 7.789885252714157104e-02 9.151962399482727051e-02 -2.794463336467742920e-01 2.129483371973037720e-01 4.584114253520965576e-02 1.461762785911560059e-01 -1.304450482130050659e-01 -2.579478025436401367e-01 4.640194028615951538e-02 -7.646020501852035522e-02 -1.041288524866104126e-01 -2.351681292057037354e-01 -9.479991346597671509e-02
-2.424673549830913544e-02 2.097484655678272247e-02 2.137922644615173340e-01 -6.594496220350265503e-02 1.032173782587051392e-01 3.075589835643768311e-01 -8.093687891960144043e-02 -1.464513093233108521e-01 -3.388731479644775391e-01 9.369527548551559448e-02 4.230890870094299316e-01 2.010542303323745728e-01 2.424397468566894531e-01 -2.253205478191375732e-01 1.989818364381790161e-01 2.323254346847534180e-01 2.157956808805465698e-01 2.079614400863647461e-01 -9.431339055299758911e-02 -6.186608970165252686e-02 -1.038303822278976440e-01 -6.211080029606819153e-02 5.626586824655532837e-02 -1.215574666857719421e-01 8.434500545263290405e-02 -3.019381547346711159e-03 -1.739297211170196533e-01 2.061910927295684814e-01 -7.619413733482360840e-02 -1.873046606779098511e-01 2.769008837640285492e-02 -1.133635714650154114e-01
-2.188665717840194702e-01 3.739135339856147766e-02 -2.186956852674484253e-01 9.310536086559295654e-02 7.624848932027816772e-02 2.411461062729358673e-02 -1.848490536212921143e-01 1.883067637681961060e-01 -1.192895770072937012e-01 5.223891511559486389e-02 2.292800843715667725e-01 -6.746710091829299927e-02 2.996593527495861053e-02 -1.331021487712860107e-01 -9.317627549171447754e-02 2.861958742141723633e-01 2.788615524768829346e-01 -2.418344281613826752e-02 -2.163691967725753784e-01 2.013916373252868652e-01 -1.720522493124008179e-01 -2.307189255952835083e-01 3.984454572200775146e-01 -1.963695138692855835e-01 3.094000183045864105e-02 3.388765454292297363e-01 6.748081743717193604e-02 3.700733929872512817e-02 -2.033256888389587402e-01 -8.671189844608306885e-02 -1.204886958003044128e-01 6.263690441846847534e-02
-4.110665321350097656e-01 1.691377758979797363e-01 -1.952905207872390747e-02 2.156125009059906006e-02 1.179788038134574890e-01 2.070005983114242554e-01 -2.592845857143402100e-01 1.833696663379669189e-02 -1.677708886563777924e-02 -3.858851194381713867e-01 2.290467917919158936e-01 1.384479701519012451e-01 -3.532431786879897118e-03 -1.095971986651420593e-01 1.682251505553722382e-02 3.828884363174438477e-01 -2.494541555643081665e-02 1.479600369930267334e-01 1.583969220519065857e-02 1.260983794927597046e-01 1.596140563488006592e-01 -3.000583946704864502e-01 7.952038943767547607e-02 -1.021177973598241806e-02 -7.542223483324050903e-02 -2.380375862121582031e-01 1.093441992998123169e-01 1.481509208679199219e-01 1.168978512287139893e-01 -1.196240335702896118e-01 -1.900720410048961639e-02 1.109539791941642761e-01
-2.425180822610855103e-01 2.715528309345245361e-01 -3.941336646676063538e-03 1.072862967848777771e-01 -2.507438659667968750e-01 4.199095442891120911e-02 -2.845474183559417725e-01 2.094817161560058594e-01 -2.992188036441802979e-01 -6.078013777732849121e-02 1.755240000784397125e-02 -8.600653707981109619e-02 1.644383221864700317e-01 -1.326754838228225708e-01 -5.401683598756790161e-02 3.464263975620269775e-01 -1.257904618978500366e-01 -1.533704996109008789e-01 -9.538583457469940186e-02 -1.173803806304931641e-01 1.108040586113929749e-01 -1.041750833392143250e-01 3.089174628257751465e-02 6.241872161626815796e-02 -3.017762675881385803e-02 -3.873781859874725342e-02 -3.040169775485992432e-01 2.788136303424835205e-01 -1.962165087461471558e-01 -3.050815165042877197e-01 -1.050166226923465729e-02 -5.887327715754508972e-02
-9.154557436704635620e-02 2.110853940248489380e-01 4.820251837372779846e-03 -2.318236418068408966e-02 -1.692097783088684082e-01 -7.679544389247894287e-03 -3.313409686088562012e-01 2.683682739734649658e-01 -1.384392976760864258e-01 -1.021730061620473862e-02 1.980389058589935303e-01 3.321453034877777100e-01 2.016553580760955811e-01 -9.157788008451461792e-02 6.843506544828414917e-02 1.041693687438964844e-01 1.606310606002807617e-01 1.307248473167419434e-01 1.487399786710739136e-01 -1.624859496951103210e-02 -2.294437438249588013e-01 -3.152039349079132080e-01 2.135845720767974854e-01 8.026268333196640015e-03 1.073292456567287445e-02 -1.197076365351676941e-01 -2.635616958141326904e-01 -6.422452628612518311e-02 -3.874717056751251221e-01 -2.525885961949825287e-02 -2.507198601961135864e-02 1.453681010752916336e-02
-9.843172878026962280e-02 3.675037920475006104e-01 -1.873328983783721924e-01 1.400598585605621338e-01 2.226616442203521729e-01 1.058325991034507751e-01 -1.851767301559448242e-01 9.976918250322341919e-02 -1.499996632337570190e-01 6.469157338142395020e-02 -2.219507284462451935e-02 -5.202174931764602661e-02 -7.011583447456359863e-02 1.535855326801538467e-02 5.694198608398437500e-02 4.120186567306518555e-01 -1.505778264254331589e-02 1.004685759544372559e-01 -1.770403236150741577e-02 1.389836817979812622e-01 -2.825629711151123047e-01 -3.498416543006896973e-01 1.829883903264999390e-01 -5.859018117189407349e-02 -1.446460932493209839e-01 -6.318360567092895508e-02 -2.826694548130035400e-01 1.842443645000457764e-01 -3.191478550434112549e-02 -4.175148904323577881e-02 2.365291118621826172e-01 -1.446086317300796509e-01
-1.365929394960403442e-01 2.591166496276855469e-01 -2.958354949951171875e-01 2.144740894436836243e-03 -9.911122173070907593e-02 1.770208030939102173e-02 -3.734562098979949951e-01 -1.407924294471740723e-01 -1.314816176891326904e-01 8.161588013172149658e-02 2.225764095783233643e-01 1.186444088816642761e-01 1.965621709823608398e-01 -1.841745823621749878e-01 -5.737116560339927673e-03 3.422958850860595703e-01 1.993405967950820923e-01 -9.097744524478912354e-02 -1.263916641473770142e-01 -1.461240947246551514e-01 -2.077800482511520386e-01 5.309122614562511444e-03 1.850873380899429321e-01 -2.240916490554809570e-01 7.937142252922058105e-02 1.707376092672348022e-01 -5.748502910137176514e-03 7.926724106073379517e-02 -2.613989114761352539e-01 -1.997674107551574707e-01 -1.221300810575485229e-01 -4.463503137230873108e-02
-2.288537621498107910e-01 3.311028480529785156e-01 1.945635825395584106e-01 2.916238903999328613e-01 -1.289398074150085449e-01 -9.871776215732097626e-03 -1.009440720081329346e-01 2.919236421585083008e-01 -1.209710016846656799e-01 -2.382572442293167114e-01 1.015001758933067322e-01 2.303745746612548828e-01 2.285187095403671265e-01 -4.589185863733291626e-02 3.219681233167648315e-02 9.116672910749912262e-03 -1.611881703138351440e-01 9.147185832262039185e-02 -1.380125582218170166e-01 9.185878932476043701e-02 1.247265636920928955e-01 -1.730340272188186646e-01 2.934647202491760254e-01 -1.066137254238128662e-01 -4.873373731970787048e-02 6.034509465098381042e-02 -4.551378637552261353e-02 3.351397216320037842e-01 -2.315926998853683472e-01 -1.621368378400802612e-01 5.590492510236799717e-04 -8.714087307453155518e-02
1.037453413009643555e-01 1.883083134889602661e-01 9.078061580657958984e-02 5.135956779122352600e-02 5.471681803464889526e-02 -3.377034664154052734e-01 2.915518358349800110e-02 7.907074689865112305e-02 -3.288085162639617920e-01 -7.016620039939880371e-02 1.069975197315216064e-01 -6.659039855003356934e-02 4.269751906394958496e-01 1.036821231245994568e-01 -7.155571877956390381e-02 3.299354612827301025e-01 1.568249315023422241e-01 6.246666610240936279e-02 -3.318944573402404785e-01 1.252419352531433105e-01 -4.496751353144645691e-02 -3.336747884750366211e-01 1.081879902631044388e-02 3.149809315800666809e-02 7.169249653816223145e-02 -1.019636020064353943e-01 5.748144164681434631e-02 9.818045794963836670e-02 1.239476427435874939e-01 -1.218790709972381592e-01 2.116531878709793091e-01 -1.024763137102127075e-01
-1.740771979093551636e-01 -1.340839173644781113e-02 -1.635124385356903076e-01 -4.809097200632095337e-02 -5.840058624744415283e-02 -1.376065164804458618e-01 -2.368565201759338379e-01 2.394019663333892822e-01 2.084634266793727875e-02 4.305460676550865173e-02 9.223426133394241333e-02 -1.523331832140684128e-02 4.680602550506591797e-01 -2.310808748006820679e-01 -6.591831892728805542e-02 2.241891473531723022e-01 2.103350162506103516e-01 -7.948236167430877686e-02 -7.028748840093612671e-02 -3.346638381481170654e-02 1.637165993452072144e-01 -5.021967366337776184e-02 2.125709503889083862e-01 -3.511819243431091309e-02 -8.181425184011459351e-02 2.109127938747406006e-01 -1.547613143920898438e-01 -1.764488369226455688e-01 -4.309555515646934509e-02 -2.492132633924484253e-01 -2.751887962222099304e-02 -4.040385484695434570e-01
-3.336046338081359863e-01 4.549636319279670715e-02 4.510221257805824280e-02 2.648869715631008148e-02 1.514128595590591431e-01 -1.052972599864006042e-01 -1.624770164489746094e-01 2.311517447233200073e-01 -1.985208392143249512e-01 -2.059726268053054810e-01 1.443558633327484131e-01 1.195892766118049622e-01 5.656610056757926941e-02 -2.336453795433044434e-01 -2.870881259441375732e-01 3.480558097362518311e-01 -1.653995066881179810e-01 -1.364331543445587158e-01 -2.502845823764801025e-01 -3.627120703458786011e-02 1.526991575956344604e-01 -2.717137038707733154e-01 1.016440093517303467e-01 -1.236677840352058411e-01 1.182992979884147644e-01 -1.337780989706516266e-02 -4.200588166713714600e-02 1.334086656570434570e-01 2.921031787991523743e-02 -2.633142769336700439e-01 -1.942011117935180664e-01 1.318857520818710327e-01
-1.620888710021972656e-01 -6.578452885150909424e-02 -1.480261236429214478e-01 -1.401563733816146851e-01 1.316375583410263062e-01 2.052507847547531128e-01 -2.702750861644744873e-01 3.172054290771484375e-01 -3.370412588119506836e-01 6.414039060473442078e-03 2.426828071475028992e-02 -7.365722209215164185e-02 7.519874721765518188e-02 -1.711593009531497955e-02 1.367564313113689423e-03 2.902735769748687744e-01 -9.460166096687316895e-02 1.890500932931900024e-01 -7.254055142402648926e-02 -1.562740094959735870e-02 2.021232843399047852e-01 -3.807456195354461670e-01 -9.374367445707321167e-02 -2.807150781154632568e-01 4.328798875212669373e-02 -1.662814915180206299e-01 -6.506782025098800659e-02 -7.344295829534530640e-02 -5.386709794402122498e-02 -2.676092684268951416e-01 -1.319695711135864258e-01 -1.736958026885986328e-01
1.784784495830535889e-01 9.057100117206573486e-02 -1.110915690660476685e-01 4.451456293463706970e-02 1.184166297316551208e-01 -1.196952909231185913e-01 -1.989476829767227173e-01 1.756917238235473633e-01 -1.273124516010284424e-01 -2.833696603775024414e-01 3.335817158222198486e-01 1.026624999940395355e-02 1.934262216091156006e-01 -9.394536167383193970e-02 -1.050738394260406494e-01 3.847190737724304199e-01 2.996755577623844147e-02 1.763332784175872803e-01 2.945022881031036377e-01 8.996563032269477844e-03 -7.586818933486938477e-02 -2.986592054367065430e-01 -9.055519476532936096e-03 -9.091181308031082153e-02 -3.073433972895145416e-02 -4.426422342658042908e-02 -9.479017555713653564e-02 1.258655786514282227e-01 1.486742347478866577e-01 -1.443237364292144775e-01 3.328968584537506104e-01 -1.733655482530593872e-01
8.915768563747406006e-02 2.658260762691497803e-01 -4.437365755438804626e-02 -9.690918773412704468e-02 4.396401345729827881e-02 -1.134123876690864563e-01 -2.671442627906799316e-01 5.434891209006309509e-02 -1.924434453248977661e-01 -5.204588174819946289e-02 4.167214930057525635e-01 -1.256009191274642944e-01 1.539144068956375122e-01 1.228793188929557800e-01 -1.060770899057388306e-01 2.709259688854217529e-01 -7.037526229396462440e-04 -8.586696535348892212e-02 -2.789928913116455078e-01 -2.894259430468082428e-02 -3.462462127208709717e-01 -1.611986458301544189e-01 -5.746501311659812927e-02 1.126870885491371155e-01 2.032604366540908813e-01 -6.166200712323188782e-02 2.563580684363842010e-02 2.003426998853683472e-01 1.596404463052749634e-01 -2.317182570695877075e-01 2.236038148403167725e-01 7.270058244466781616e-02
8.801880478858947754e-02 2.066599577665328979e-01 -3.348449468612670898e-01 1.630828380584716797e-01 -2.346111536026000977e-01 7.880380749702453613e-02 -2.076662480831146240e-01 8.569293469190597534e-02 1.399175226688385010e-01 -4.407614003866910934e-03 2.694690525531768799e-01 3.899101316928863525e-01 1.480753570795059204e-01 1.596442312002182007e-01 5.318351462483406067e-02 1.148613393306732178e-01 1.096038743853569031e-01 8.494442701339721680e-02 -2.762494981288909912e-02 1.767865270376205444e-01 -4.534095898270606995e-02 -4.089436233043670654e-01 2.530021965503692627e-01 -1.283393651247024536e-01 -2.586652757599949837e-03 2.162222564220428467e-01 -1.047239527106285095e-01 -4.185853525996208191e-02 -3.066351264715194702e-02 -1.373446881771087646e-01 -1.026790291070938110e-01 2.429855801165103912e-02
-3.952217698097229004e-01 9.246177971363067627e-02 -2.288524657487869263e-01 1.443972289562225342e-01 4.839408025145530701e-02 -3.415818884968757629e-02 -3.218646943569183350e-01 1.895114779472351074e-01 1.125564333051443100e-02 -2.850243747234344482e-01 1.562069058418273926e-01 1.489855945110321045e-01 6.985817849636077881e-02 4.708176478743553162e-02 -1.716805994510650635e-01 1.860454678535461426e-01 -5.961835011839866638e-02 -2.992872381582856178e-03 -1.271947920322418213e-01 9.399455785751342773e-02 2.639405429363250732e-02 -3.317863345146179199e-01 -2.161367535591125488e-01 9.104587882757186890e-02 1.224720850586891174e-01 -7.848271727561950684e-02 -1.926332712173461914e-01 2.701835706830024719e-02 1.548551470041275024e-01 -3.378956317901611328e-01 -1.207469701766967773e-01 1.173444539308547974e-01
7.355784624814987183e-02 2.963702678680419922e-01 -7.081222534179687500e-02 2.005782872438430786e-01 -1.855988949537277222e-01 1.258642673492431641e-01 -5.649644299410283566e-04 2.011245638132095337e-01 5.586265400052070618e-02 -2.198985964059829712e-01 2.554334402084350586e-01 3.043705821037292480e-01 4.717674851417541504e-02 1.424262672662734985e-01 2.923844382166862488e-02 2.710708081722259521e-01 2.091758698225021362e-01 9.638642519712448120e-02 -3.856295347213745117e-01 1.835816651582717896e-01 -1.223353855311870575e-02 -1.516673117876052856e-01 8.341749757528305054e-02 3.366032987833023071e-02 -1.756489872932434082e-01 1.937878280878067017e-01 9.749177843332290649e-02 1.221720036119222641e-02 1.444628983736038208e-01 -2.348316758871078491e-01 1.991274505853652954e-01 6.426596641540527344e-02
8.550079166889190674e-02 3.166890442371368408e-01 -3.049971461296081543e-01 3.435261175036430359e-02 4.944195970892906189e-04 -1.466935873031616211e-01 -1.160415485501289368e-01 1.339777857065200806e-01 -1.407981961965560913e-01 3.415806218981742859e-02 4.370945096015930176e-01 1.826519072055816650e-01 2.844569385051727295e-01 -6.005970016121864319e-02 2.468060553073883057e-01 1.698093414306640625e-01 5.299882963299751282e-02 -1.195168867707252502e-02 -8.381921797990798950e-02 3.122625686228275299e-02 -1.053090319037437439e-01 -2.319857329130172729e-01 1.024291366338729858e-01 -2.337876558303833008e-01 -1.877042204141616821e-01 3.217813558876514435e-03 -2.616483531892299652e-02 -1.657971739768981934e-01 -2.166555821895599365e-01 1.145468801259994507e-01 -1.635009497404098511e-01 -1.853802502155303955e-01
-2.007443308830261230e-01 6.348804384469985962e-02 -6.175654008984565735e-02 2.635345421731472015e-02 -1.883218064904212952e-03 -3.006394207477569580e-01 -4.357476234436035156e-01 3.926544915884733200e-03 -1.100425496697425842e-01 1.852496713399887085e-02 2.215081453323364258e-01 2.562656998634338379e-01 1.388114243745803833e-01 9.917445480823516846e-02 1.424999628216028214e-02 2.921018898487091064e-01 1.378820985555648804e-01 -5.582531914114952087e-02 5.430059507489204407e-02 1.004952266812324524e-01 1.385585218667984009e-01 -6.671346724033355713e-03 6.291082501411437988e-02 1.764580234885215759e-02 2.381304502487182617e-01 -5.412309244275093079e-02 -1.552966386079788208e-01 -2.489594370126724243e-02 -3.565109074115753174e-01 -2.463300824165344238e-01 5.914329737424850464e-02 3.077752292156219482e-01
-2.751945257186889648e-01 1.379501968622207642e-01 -1.491716802120208740e-01 9.938617795705795288e-02 2.644203603267669678e-01 -2.656050324440002441e-01 -2.799113392829895020e-01 1.355757415294647217e-01 -1.372398734092712402e-01 2.614660561084747314e-02 3.402666747570037842e-02 1.720489859580993652e-01 4.259819537401199341e-02 9.125646203756332397e-02 -1.281530708074569702e-01 2.403272539377212524e-01 2.366968095302581787e-01 1.269191652536392212e-01 2.706496044993400574e-02 -1.420092768967151642e-02 1.352369040250778198e-01 -2.567906379699707031e-01 3.229199051856994629e-01 -7.831676304340362549e-02 1.170058175921440125e-01 8.273155987262725830e-02 -6.070702522993087769e-02 -1.952378004789352417e-01 -1.204941272735595703e-01 -3.028449118137359619e-01 1.045214682817459106e-01 2.326087504625320435e-01
4.431049455888569355e-05 -9.552326519042253494e-04 2.662047445774078369e-01 -4.230978712439537048e-02 1.082281172275543213e-01 -2.937370240688323975e-01 -2.154592573642730713e-01 8.061093091964721680e-02 -4.571597278118133545e-02 -2.038121223449707031e-01 2.422357797622680664e-01 -5.601366609334945679e-02 1.855083853006362915e-01 -1.577231138944625854e-01 6.051161885261535645e-02 4.731917679309844971e-01 5.665282905101776123e-02 -4.691725596785545349e-03 2.949750125408172607e-01 -8.036331832408905029e-02 7.147869095206260681e-03 -3.443940877914428711e-01 -6.633055210113525391e-02 -4.478259757161140442e-02 -7.983244210481643677e-02 -1.040933877229690552e-01 -7.252363115549087524e-02 2.736910879611968994e-01 3.752824291586875916e-02 -1.169061213731765747e-01 2.226717919111251831e-01 -1.801240630447864532e-02
-9.098266810178756714e-02 2.125203013420104980e-01 -6.108777225017547607e-02 -5.595093965530395508e-02 3.290079534053802490e-02 1.763505637645721436e-01 -3.117480874061584473e-02 2.810860276222229004e-01 -2.876510322093963623e-01 7.776147127151489258e-02 1.251326501369476318e-01 1.713148877024650574e-02 -6.725375354290008545e-02 -1.694094687700271606e-01 -9.175287187099456787e-02 3.613306879997253418e-01 1.093247979879379272e-01 -6.195017695426940918e-02 -3.346194028854370117e-01 -5.374052748084068298e-02 2.427872121334075928e-01 -1.503561139106750488e-01 1.282930523157119751e-01 -2.229100763797760010e-01 3.987554088234901428e-02 -2.710525691509246826e-01 1.007147431373596191e-01 -4.659636318683624268e-02 -1.512577980756759644e-01 -2.630438804626464844e-01 -2.255435846745967865e-02 -3.037873506546020508e-01
-3.502517938613891602e-03 1.257668137550354004e-01 -2.528969347476959229e-01 -1.013488024473190308e-01 5.337118729948997498e-02 8.668825961649417877e-03 -3.787172138690948486e-01 -1.339854300022125244e-01 -1.080452278256416321e-01 1.204203888773918152e-01 2.782779037952423096e-01 1.275266055017709732e-02 1.917117536067962646e-01 -1.118551120162010193e-01 -1.595395803451538086e-01 4.500329196453094482e-01 1.089805364608764648e-01 -1.271452605724334717e-01 -6.483545899391174316e-02 -6.587660312652587891e-02 -1.014297679066658020e-01 -1.404291093349456787e-01 2.371503114700317383e-01 -2.891427874565124512e-01 1.414735913276672363e-01 2.233459204435348511e-01 3.993422910571098328e-02 9.797678329050540924e-03 -1.825238764286041260e-01 -1.165608093142509460e-01 -1.990338712930679321e-01 -8.549820631742477417e-03
-8.746423758566379547e-03 1.080147642642259598e-02 -1.224938780069351196e-01 1.013080924749374390e-01 -1.396277397871017456e-01 1.288155913352966309e-01 -1.870888471603393555e-02 4.750891029834747314e-02 -1.435312479734420776e-01 1.765042729675769806e-02 3.482517302036285400e-01 1.352939903736114502e-01 3.028003871440887451e-01 -1.775814145803451538e-01 -1.964741498231887817e-01 2.141934335231781006e-01 1.771587729454040527e-01 1.391467005014419556e-01 -6.996998190879821777e-02 6.751714274287223816e-03 1.599266380071640015e-01 -1.223967447876930237e-01 3.269731700420379639e-01 -2.326648831367492676e-01 1.072871908545494080e-01 1.704219877719879150e-01 -1.865975111722946167e-01 5.917674675583839417e-02 -2.502760887145996094e-01 -3.496870696544647217e-01 -8.731215260922908783e-03 -2.155945599079132080e-01
9.275837242603302002e-02 2.188911288976669312e-01 -1.074891313910484314e-01 9.717808663845062256e-02 1.152088046073913574e-01 1.535830795764923096e-01 -3.415010571479797363e-01 -5.922454223036766052e-02 -2.537245452404022217e-01 -4.557198658585548401e-02 1.893933266401290894e-01 2.330067194998264313e-02 -1.906070560216903687e-01 6.808399409055709839e-02 -1.175883635878562927e-01 2.882566452026367188e-01 2.583196461200714111e-01 8.462943136692047119e-02 -2.771252067759633064e-03 1.442089676856994629e-01 -3.232510387897491455e-01 -3.927251994609832764e-01 3.345598280429840088e-02 -4.373477131593972445e-04 1.096398103982210159e-02 1.805551946163177490e-01 -3.472049906849861145e-02 2.046438604593276978e-01 2.467158265062607825e-05 1.029304862022399902e-01 2.198264449834823608e-01 -1.883619725704193115e-01
-2.725873291492462158e-01 1.612583100795745850e-01 7.431424409151077271e-02 3.282939791679382324e-01 2.956184446811676025e-01 -1.249327287077903748e-01 -1.940981149673461914e-01 2.723833620548248291e-01 -5.854272842407226562e-02 -1.320863813161849976e-01 1.823892630636692047e-02 -4.554604366421699524e-02 -6.855211406946182251e-02 -2.103607058525085449e-01 -2.023890018463134766e-01 2.767918109893798828e-01 -5.228895694017410278e-02 1.401930749416351318e-01 -3.817838430404663086e-01 3.454525768756866455e-02 1.054586544632911682e-01 -3.542081713676452637e-01 -3.648746758699417114e-02 1.431032121181488037e-01 8.076382428407669067e-02 -5.825786665081977844e-02 -1.212858930230140686e-01 6.623486429452896118e-02 -6.423966586589813232e-02 -1.031076908111572266e-01 -6.333331763744354248e-02 7.874944806098937988e-02
-3.217427432537078857e-01 1.402899920940399170e-01 6.187573820352554321e-02 5.744431912899017334e-02 2.610944956541061401e-02 4.606509208679199219e-02 -2.696470320224761963e-01 7.104006409645080566e-02 -2.209972143173217773e-01 -9.193419665098190308e-02 2.885244786739349365e-01 1.446735411882400513e-01 4.244382027536630630e-03 -2.468642592430114746e-01 -2.091444283723831177e-01 2.344136983156204224e-01 -2.653910517692565918e-01 3.225573152303695679e-02 8.805714547634124756e-02 6.463502347469329834e-02 2.500860691070556641e-01 -3.152388334274291992e-01 2.044044435024261475e-01 1.673809736967086792e-01 -4.454980790615081787e-02 -1.525069028139114380e-01 -6.402514129877090454e-02 -9.690685570240020752e-02 7.922550290822982788e-02 -6.264504790306091309e-02 3.204481601715087891e-01 -3.536050021648406982e-02
-3.664657771587371826e-01 5.722179636359214783e-02 -2.262312918901443481e-01 8.700359612703323364e-02 3.388611227273941040e-02 -7.885004580020904541e-02 -2.085561901330947876e-01 1.177574843168258667e-01 -1.885769702494144440e-02 -1.995003223419189453e-01 2.821381092071533203e-01 9.667500853538513184e-02 1.239739283919334412e-01 -1.978791505098342896e-01 -2.607682347297668457e-01 1.669386774301528931e-01 -1.244850084185600281e-01 -1.379183381795883179e-01 9.128074347972869873e-02 5.702061206102371216e-02 5.329113337211310863e-04 -4.527131021022796631e-01 -2.307565659284591675e-01 -1.185858994722366333e-01 -8.504062891006469727e-02 -7.051307708024978638e-02 -1.348296254873275757e-01 5.780721455812454224e-02 2.225545346736907959e-01 -1.446361839771270752e-01 -1.562312096357345581e-01 1.118337437510490417e-01
1.072173342108726501e-01 2.910642921924591064e-01 2.396059036254882812e-01 -2.751533985137939453e-01 -5.103462561964988708e-02 -1.221814006567001343e-01 6.812468171119689941e-02 2.829554080963134766e-01 -1.596533060073852539e-01 -4.539855942130088806e-02 6.714906543493270874e-02 -7.430785894393920898e-02 3.407929837703704834e-01 9.844045341014862061e-02 -1.018811166286468506e-01 3.108648359775543213e-01 3.648058772087097168e-01 4.682851955294609070e-02 -6.414735317230224609e-02 1.928113959729671478e-02 1.312761753797531128e-02 -3.609906435012817383e-01 -4.483637586236000061e-02 -1.437773406505584717e-01 -1.354901939630508423e-01 -1.947446465492248535e-01 -4.473344236612319946e-02 1.097386255860328674e-01 -7.457779720425605774e-03 -1.047626659274101257e-01 1.489461809396743774e-01 -3.906230628490447998e-02
-1.646730005741119385e-01 1.238057166337966919e-01 -9.563992172479629517e-02 1.800776124000549316e-01 -1.348986774682998657e-01 4.586542397737503052e-02 -2.634336054325103760e-01 -4.751363303512334824e-03 -2.324171066284179688e-01 -3.602170348167419434e-01 2.920663654804229736e-01 1.489504724740982056e-01 3.967063128948211670e-01 1.000846698880195618e-01 -1.319150906056165695e-02 2.709445357322692871e-02 5.401321873068809509e-02 7.030670344829559326e-02 -1.653741151094436646e-01 -9.769383072853088379e-02 -9.468558430671691895e-02 -1.164326295256614685e-01 2.566079795360565186e-02 -1.478180587291717529e-01 2.695216834545135498e-01 1.722641475498676300e-02 -2.187567055225372314e-01 -2.997974455356597900e-01 -1.206441745162010193e-01 -2.244873717427253723e-02 -2.220269590616226196e-01 -4.341327771544456482e-02
-1.573850512504577637e-01 3.918977677822113037e-01 2.983483113348484039e-02 2.426742166280746460e-01 -1.376340240240097046e-01 1.469633877277374268e-01 -3.364810645580291748e-01 -1.242241933941841125e-01 -1.911438405513763428e-01 -1.434691846370697021e-01 7.890781015157699585e-02 1.831692457199096680e-01 2.198760658502578735e-01 1.944893598556518555e-01 -1.479786168783903122e-02 8.246081322431564331e-02 7.877812534570693970e-02 1.700584441423416138e-01 -1.790682822465896606e-01 -7.561712712049484253e-02 8.951401710510253906e-02 -1.060742959380149841e-01 6.401374936103820801e-02 -3.318336904048919678e-01 2.313306629657745361e-01 5.208267271518707275e-02 6.314043421298265457e-03 -1.916144192218780518e-01 -1.854408681392669678e-01 -2.273773699998855591e-01 -1.115712672472000122e-01 -6.841861456632614136e-02
-4.610987752676010132e-02 1.493223607540130615e-01 -1.977909654378890991e-01 4.842440411448478699e-02 8.991784602403640747e-02 2.499976940453052521e-02 -2.321460843086242676e-01 2.113795280456542969e-01 -3.367630541324615479e-01 3.144537284970283508e-02 7.643211632966995239e-02 -7.454025745391845703e-02 -6.098916009068489075e-02 -2.154514044523239136e-01 -5.591769888997077942e-02 4.541151225566864014e-01 6.422415375709533691e-02 1.720917671918869019e-01 -1.806704103946685791e-01 8.994979411363601685e-02 2.748598754405975342e-01 -7.434189319610595703e-02 -9.823130816221237183e-02 -1.323318034410476685e-01 3.522692993283271790e-02 -7.289081811904907227e-02 8.933038264513015747e-02 1.139226183295249939e-01 -6.542000174522399902e-02 -4.028442502021789551e-01 -2.010034397244453430e-02 -2.536854743957519531e-01
-2.472952604293823242e-01 4.105463996529579163e-02 -2.792356312274932861e-01 5.345434322953224182e-02 -1.001909375190734863e-01 3.015745803713798523e-02 -2.458974272012710571e-01 3.836038410663604736e-01 -4.284522682428359985e-02 -1.082490161061286926e-01 1.849295347929000854e-01 1.452336311340332031e-01 4.860434681177139282e-02 -1.037001982331275940e-01 4.838990420103073120e-02 5.150779485702514648e-01 -2.245042622089385986e-01 1.145363003015518188e-01 1.092377230525016785e-01 4.000507295131683350e-02 9.389496594667434692e-02 -2.996370792388916016e-01 6.036769598722457886e-02 4.791441932320594788e-02 1.363164484500885010e-01 1.282389611005783081e-01 -2.218246087431907654e-02 1.535062491893768311e-01 2.035054117441177368e-01 -3.657015413045883179e-02 5.405740812420845032e-02 -4.249563068151473999e-02
-1.440327763557434082e-01 2.255654782056808472e-01 4.108111932873725891e-02 -1.346905063837766647e-02 5.679862201213836670e-02 2.105915099382400513e-01 -6.314445286989212036e-02 -6.298699975013732910e-02 -1.648230999708175659e-01 3.570524603128433228e-02 1.384942978620529175e-01 -3.470875695347785950e-02 5.459439754486083984e-01 -4.465299099683761597e-02 -6.786321103572845459e-02 4.549154043197631836e-01 -3.855650126934051514e-02 -1.303103268146514893e-01 -8.751984685659408569e-02 -3.150522708892822266e-02 8.423092961311340332e-02 1.328462362289428711e-01 -2.394211664795875549e-02 -9.140042215585708618e-02 -2.010047901421785355e-03 -1.717485040426254272e-01 1.963995546102523804e-01 1.739693135023117065e-01 -2.486234903335571289e-01 -2.322365045547485352e-01 1.476179212331771851e-01 -1.178093180060386658e-01
-1.132515370845794678e-01 1.211349144577980042e-01 -1.206880733370780945e-01 4.083099961280822754e-02 1.372047960758209229e-01 -2.782484516501426697e-02 -2.706871032714843750e-01 1.519469618797302246e-01 -2.070265263319015503e-01 1.269386410713195801e-01 4.195950329303741455e-01 -5.357828736305236816e-02 -8.468570560216903687e-02 -1.175679117441177368e-01 1.630698516964912415e-02 1.845636516809463501e-01 1.860012859106063843e-02 -1.998114287853240967e-01 -3.658659383654594421e-02 1.586756110191345215e-01 -3.081486225128173828e-01 -1.890171766281127930e-01 3.693166971206665039e-01 -3.013196587562561035e-01 -3.951690718531608582e-02 1.278792470693588257e-01 5.673523247241973877e-02 -5.573570355772972107e-02 -2.940697073936462402e-01 -1.042949035763740540e-01 -2.832976914942264557e-02 5.079319700598716736e-03
-3.415977954864501953e-01 1.864434331655502319e-01 -1.241634711623191833e-01 9.652794897556304932e-02 3.066001832485198975e-02 -6.169075891375541687e-02 -3.041752874851226807e-01 -1.246243119239807129e-01 -7.822027057409286499e-02 -9.702976793050765991e-02 2.211376279592514038e-01 1.826048493385314941e-01 1.508059203624725342e-01 -9.051312506198883057e-02 1.212660893797874451e-01 3.084546327590942383e-01 3.736870586872100830e-01 -1.783760935068130493e-01 -3.121616542339324951e-01 -4.616411775350570679e-02 -6.604430079460144043e-02 1.059591304510831833e-02 1.739380359649658203e-01 8.391112089157104492e-02 -1.039300113916397095e-01 2.040222883224487305e-01 -1.342370212078094482e-01 5.873909220099449158e-02 3.727016597986221313e-02 9.440150856971740723e-02 -2.359563261270523071e-01 -1.406180262565612793e-01
-8.068266510963439941e-02 -6.470572948455810547e-02 -1.440724134445190430e-01 -4.409629479050636292e-02 1.275292336940765381e-01 -8.130791783332824707e-02 4.559507593512535095e-02 8.265130221843719482e-02 -3.134550452232360840e-01 1.395702660083770752e-01 1.998013406991958618e-01 2.118295058608055115e-02 1.451167613267898560e-01 -1.848593801259994507e-01 -1.295845508575439453e-01 5.064241290092468262e-01 1.003597155213356018e-01 1.320598870515823364e-01 8.841068483889102936e-03 2.170514762401580811e-01 3.419466018676757812e-01 -2.270197868347167969e-01 -4.909091442823410034e-02 -3.195323348045349121e-01 -8.336487412452697754e-02 -9.948934614658355713e-02 2.859434857964515686e-02 2.040771767497062683e-02 -1.146925091743469238e-01 -1.735758781433105469e-01 9.508578479290008545e-02 -1.736116111278533936e-01
-3.944729566574096680e-01 2.632424831390380859e-01 -2.390759736299514771e-01 1.614081710577011108e-01 -4.014625027775764465e-02 -8.039863407611846924e-02 -3.212503716349601746e-02 8.584687113761901855e-02 -5.786863714456558228e-02 -2.428819835186004639e-01 1.564284712076187134e-01 5.371619388461112976e-02 1.606832146644592285e-01 -1.944600194692611694e-01 -3.545656509231775999e-04 1.120797321200370789e-01 3.827032446861267090e-02 8.760999143123626709e-02 -1.590614765882492065e-02 2.104866504669189453e-01 -2.048735171556472778e-01 -8.213555812835693359e-02 1.505232006311416626e-01 1.095093935728073120e-01 -3.609330356121063232e-01 -3.659228235483169556e-02 -1.644279211759567261e-01 -1.970738871023058891e-03 -3.483143746852874756e-01 -2.264112234115600586e-01 2.007242739200592041e-01 3.036132454872131348e-02
-3.426774442195892334e-01 3.668669983744621277e-02 8.583680540323257446e-02 3.615422546863555908e-01 2.494505047798156738e-02 -1.247843913733959198e-02 -6.871519982814788818e-02 1.766427457332611084e-01 -2.305456846952438354e-01 -8.491910248994827271e-02 2.284252643585205078e-01 2.320584803819656372e-01 1.321769505739212036e-02 -1.259147226810455322e-01 -1.768027395009994507e-01 1.785273253917694092e-01 1.037769541144371033e-01 -1.493605040013790131e-02 -5.620815604925155640e-02 -2.883633039891719818e-02 -6.665387749671936035e-02 9.355340735055506229e-04 1.934270262718200684e-01 -5.306229591369628906e-01 -1.004646942019462585e-01 1.356238275766372681e-01 1.371004134416580200e-01 1.131316348910331726e-01 1.914113014936447144e-02 -1.553090363740921021e-01 5.875584855675697327e-02 -1.856535077095031738e-01
-2.505443096160888672e-01 1.325190812349319458e-01 -8.229421079158782959e-02 1.532492190599441528e-01 7.361065596342086792e-02 1.410539448261260986e-01 -2.517759799957275391e-01 9.741229563951492310e-02 -9.794812649488449097e-02 -5.342198014259338379e-01 2.253075987100601196e-01 1.666523963212966919e-01 -7.956013083457946777e-02 -1.949426531791687012e-01 -1.175062060356140137e-01 2.765004932880401611e-01 8.036550879478454590e-02 -2.455344796180725098e-02 -5.769697949290275574e-02 2.775059640407562256e-01 1.277176141738891602e-01 -2.253511697053909302e-01 -3.007982484996318817e-02 8.422592654824256897e-03 -1.943979114294052124e-01 -1.660117805004119873e-01 6.961780041456222534e-02 5.497448518872261047e-02 -2.770012477412819862e-03 -1.179477497935295105e-01 -2.312842197716236115e-02 1.998887807130813599e-01
2.980227023363113403e-02 -1.921759732067584991e-02 -1.617362946271896362e-01 -4.243178758770227432e-03 2.158329188823699951e-01 -6.495399028062820435e-02 5.734326690435409546e-02 1.373555660247802734e-01 -2.470358163118362427e-01 -9.089143574237823486e-02 1.437689661979675293e-01 1.636477559804916382e-01 1.315856128931045532e-01 -1.185811087489128113e-01 -2.236445546150207520e-01 3.863694369792938232e-01 3.383786380290985107e-01 1.598412692546844482e-01 -1.232734248042106628e-01 1.102987974882125854e-01 2.522259354591369629e-01 -3.111214339733123779e-01 -2.450079619884490967e-01 -1.393858492374420166e-01 1.491860598325729370e-01 -2.957530319690704346e-02 1.670221798121929169e-02 -1.127943098545074463e-01 1.115232822485268116e-03 -1.886426657438278198e-01 1.160524338483810425e-01 -2.443851977586746216e-01
-2.537217140197753906e-01 3.758949041366577148e-02 6.598611827939748764e-03 2.009284943342208862e-01 6.563878059387207031e-02 4.188135266304016113e-02 -2.772519588470458984e-01 7.886461913585662842e-02 -1.178503781557083130e-01 7.933074608445167542e-03 3.661166131496429443e-01 9.206324815750122070e-02 4.731120541691780090e-02 -1.761336475610733032e-01 -9.511308372020721436e-02 2.490242421627044678e-01 1.334580183029174805e-01 -3.167839720845222473e-02 -3.037445843219757080e-01 -6.437689810991287231e-02 -2.200950980186462402e-01 -6.635195761919021606e-02 1.615033596754074097e-01 -6.883688271045684814e-02 -3.422218561172485352e-01 1.426305919885635376e-01 -2.603723853826522827e-02 -2.044318467378616333e-01 -1.703552752733230591e-01 7.535617053508758545e-02 2.785721421241760254e-01 2.296482026576995850e-01
6.180039490573108196e-04 -2.915628021582961082e-03 -7.334655616432428360e-03 3.886827081441879272e-02 3.373906016349792480e-02 -3.999799862504005432e-02 -3.008670210838317871e-01 -4.767843335866928101e-02 -1.340359151363372803e-01 2.576029300689697266e-02 2.888593375682830811e-01 1.166156679391860962e-01 2.130115181207656860e-01 1.668279990553855896e-02 -9.433031827211380005e-02 4.040344357490539551e-01 3.526372611522674561e-01 6.871854420751333237e-03 -2.007739245891571045e-01 -2.211829125881195068e-01 -6.575805693864822388e-02 -2.288789749145507812e-01 2.598063051700592041e-01 4.706654697656631470e-02 -8.520094305276870728e-02 4.156597331166267395e-02 -2.051707170903682709e-02 -5.838387832045555115e-02 -1.582951694726943970e-01 -7.396973669528961182e-02 -4.309146404266357422e-01 1.850079558789730072e-02
1.871472001075744629e-01 1.357602328062057495e-01 -1.127757355570793152e-01 2.238908559083938599e-01 -2.088303416967391968e-01 -1.130819916725158691e-01 -2.924530804157257080e-01 5.982085689902305603e-02 6.484406441450119019e-02 9.701619297266006470e-02 4.455528855323791504e-01 -1.344835734926164150e-03 2.443893849849700928e-01 -6.656455993652343750e-02 -1.996247470378875732e-02 3.365952968597412109e-01 2.548547685146331787e-01 -1.581252664327621460e-01 7.303238380700349808e-03 1.129667088389396667e-02 -6.801148504018783569e-02 -1.875343173742294312e-01 1.247418224811553955e-01 -1.951894462108612061e-01 -2.980912923812866211e-01 -1.971559785306453705e-02 3.173226490616798401e-02 -2.170092314481735229e-01 -1.227973476052284241e-01 1.632251776754856110e-02 -4.616823792457580566e-02 -9.895967692136764526e-02
-4.021416604518890381e-02 1.540169119834899902e-01 2.383398823440074921e-02 5.116005539894104004e-01 -2.803190611302852631e-02 1.414764523506164551e-01 -2.810368835926055908e-01 2.409539967775344849e-01 -2.186272144317626953e-01 -7.109867036342620850e-02 7.351067662239074707e-02 2.381085045635700226e-02 1.134631857275962830e-01 -2.174001336097717285e-01 -8.178891241550445557e-02 1.485303416848182678e-02 6.194790452718734741e-02 -9.480477869510650635e-02 -2.977471053600311279e-01 1.345995068550109863e-01 5.162323638796806335e-02 -4.925249144434928894e-02 1.300569921731948853e-01 -3.458480536937713623e-01 -2.408375442028045654e-01 9.219638071954250336e-03 3.694615513086318970e-02 5.021404474973678589e-02 -4.935802426189184189e-03 -1.146965846419334412e-01 -2.223340719938278198e-01 -2.069958001375198364e-01
-2.365210801362991333e-01 2.334056794643402100e-02 -2.901335246860980988e-02 2.614820376038551331e-02 6.484685838222503662e-02 -7.258751243352890015e-02 -1.103470101952552795e-01 2.685216665267944336e-01 -2.369848191738128662e-01 1.964775286614894867e-02 3.092265129089355469e-01 2.125956714153289795e-01 2.113145142793655396e-01 -1.229504123330116272e-01 -2.820705249905586243e-02 3.534128069877624512e-01 2.780101299285888672e-01 -1.341877691447734833e-02 -2.203065752983093262e-01 -1.217056065797805786e-01 -1.868857629597187042e-02 -9.307102859020233154e-02 3.375927507877349854e-01 2.394361346960067749e-01 -1.906492859125137329e-01 1.975614726543426514e-01 -8.706296235322952271e-02 -8.173899352550506592e-02 -1.185063421726226807e-01 1.227566301822662354e-01 5.406465008854866028e-02 1.503284573554992676e-01
-2.517559826374053955e-01 3.408375084400177002e-01 -1.812488539144396782e-03 4.702289029955863953e-02 1.271513849496841431e-01 -8.336359262466430664e-02 -3.537306487560272217e-01 5.561367794871330261e-02 5.136030167341232300e-02 3.608624264597892761e-02 -2.323295688256621361e-03 2.751131057739257812e-01 3.122228980064392090e-01 -2.575560212135314941e-01 -2.827589213848114014e-02 1.726609617471694946e-01 -5.361153930425643921e-02 1.970849484205245972e-01 4.715928062796592712e-02 9.659811854362487793e-02 -1.575736105442047119e-01 -4.038226976990699768e-02 1.705773025751113892e-01 -1.460656709969043732e-02 -8.442264795303344727e-02 -1.372410915791988373e-02 -1.255884170532226562e-01 2.311237603425979614e-01 -2.248499244451522827e-01 -2.009125500917434692e-01 1.001452952623367310e-01 3.260921835899353027e-01
-2.795580029487609863e-01 -2.746816910803318024e-02 -9.554919600486755371e-02 -1.805251836776733398e-01 1.944035887718200684e-01 -1.670195013284683228e-01 -1.007864624261856079e-01 2.486477643251419067e-01 -5.169792845845222473e-02 1.468754112720489502e-01 1.304658353328704834e-01 1.994216591119766235e-01 1.684648096561431885e-01 -1.373275183141231537e-02 -6.577101349830627441e-02 1.800572723150253296e-01 2.927685976028442383e-01 -2.116871625185012817e-02 -9.028288722038269043e-02 3.251017630100250244e-02 -1.110930368304252625e-01 -3.572278618812561035e-01 3.639547526836395264e-01 -8.144643902778625488e-02 -8.057468384504318237e-02 2.352865636348724365e-01 -5.050916969776153564e-02 -1.283188760280609131e-01 -2.843380868434906006e-01 -1.141338422894477844e-01 7.446505129337310791e-02 2.016011923551559448e-01
-7.288759201765060425e-02 3.143149316310882568e-01 -1.609181016683578491e-01 -1.893647015094757080e-01 1.159463822841644287e-01 -7.706896401941776276e-03 -1.092759221792221069e-01 2.710540294647216797e-01 -2.924351692199707031e-01 1.162224858999252319e-01 6.595724076032638550e-02 -3.318125754594802856e-02 9.627024084329605103e-02 -2.631657719612121582e-01 7.521229237318038940e-02 2.014988809823989868e-01 -1.326098144054412842e-01 2.207915037870407104e-01 -7.174808531999588013e-02 -1.998386383056640625e-01 -9.233123064041137695e-02 -2.605811953544616699e-01 2.185321897268295288e-01 -1.040158793330192566e-01 -1.776050627231597900e-01 2.780127339065074921e-02 1.199669912457466125e-01 4.064178466796875000e-01 -1.651243269443511963e-01 -8.907838165760040283e-02 8.968861401081085205e-02 -6.644845753908157349e-02
2.159473747014999390e-01 4.375998377799987793e-01 -2.117866836488246918e-02 8.728645741939544678e-02 -5.960735678672790527e-02 -4.035079106688499451e-02 -1.885875314474105835e-01 1.306549161672592163e-01 -3.390814363956451416e-01 -3.088943846523761749e-02 2.496195137500762939e-01 1.280786097049713135e-01 -1.565611213445663452e-01 2.798495814204216003e-02 -3.123114630579948425e-02 4.311423897743225098e-01 1.700191944837570190e-01 1.670815795660018921e-01 2.455216832458972931e-03 2.372993379831314087e-01 1.113436892628669739e-01 -2.429128587245941162e-01 4.152018576860427856e-02 -9.575365483760833740e-02 -6.532657891511917114e-02 4.406371340155601501e-02 -1.276342477649450302e-02 -9.724240005016326904e-02 1.560507416725158691e-01 9.663445502519607544e-02 1.937444657087326050e-01 -8.184512704610824585e-02
-1.232439875602722168e-01 -3.747932612895965576e-02 -6.127844005823135376e-02 2.592587172985076904e-01 -4.413641989231109619e-02 3.277602419257164001e-02 -3.337101042270660400e-01 -1.704564318060874939e-02 -7.620665431022644043e-02 1.998697593808174133e-02 1.240935623645782471e-01 2.654998600482940674e-01 1.237552985548973083e-01 -1.573520451784133911e-01 -1.169816330075263977e-01 2.379138022661209106e-01 -1.127662211656570435e-01 6.994925439357757568e-02 -3.750254213809967041e-01 1.652026474475860596e-01 1.703020334243774414e-01 -2.385974377393722534e-01 2.838339209556579590e-01 -3.138211555778980255e-03 -1.892173476517200470e-02 -3.445868939161300659e-02 6.332556903362274170e-02 -1.935116946697235107e-01 -7.027835398912429810e-02 -2.393734753131866455e-01 2.368952520191669464e-02 -3.707443475723266602e-01
-9.907482564449310303e-02 1.196740493178367615e-01 -5.685309693217277527e-02 4.085151478648185730e-03 -1.548125594854354858e-01 5.623554065823554993e-02 -1.983527690172195435e-01 3.090650774538516998e-02 1.351620107889175415e-01 -4.446033015847206116e-02 3.930712938308715820e-01 2.624862790107727051e-01 2.689697742462158203e-01 8.014594018459320068e-02 1.067717745900154114e-01 8.707586675882339478e-02 2.114379703998565674e-01 8.978512138128280640e-02 -2.308656126260757446e-01 3.556959703564643860e-02 5.567123368382453918e-02 -3.993318676948547363e-01 2.920820415019989014e-01 1.010052785277366638e-01 1.515887677669525146e-01 2.885626815259456635e-02 -3.569791018962860107e-01 -8.593315631151199341e-02 -1.037554442882537842e-01 -3.953241184353828430e-02 -1.644324511289596558e-01 -1.943615451455116272e-02
-4.931437969207763672e-02 3.234469294548034668e-01 -9.916210919618606567e-02 -2.006993070244789124e-02 9.391773492097854614e-02 -1.127181202173233032e-01 -6.933175027370452881e-02 4.991292580962181091e-02 -2.740366458892822266e-01 -7.283872459083795547e-03 1.110052987933158875e-01 -4.510179534554481506e-02 1.567437946796417236e-01 -8.833844959735870361e-02 -1.346651613712310791e-01 1.103134602308273315e-01 3.407866507768630981e-02 -7.884094864130020142e-02 -2.428672313690185547e-01 4.830481112003326416e-01 1.494133174419403076e-01 -3.811392784118652344e-01 2.410219311714172363e-01 -1.533481664955615997e-02 6.874590367078781128e-02 -2.490619122982025146e-01 4.712756723165512085e-03 2.806854248046875000e-01 -1.331743001937866211e-01 -2.388782799243927002e-02 -9.470341354608535767e-02 5.704373121261596680e-02
4.483795911073684692e-02 -6.371594034135341644e-03 -1.277342140674591064e-01 -1.400835365056991577e-01 2.663579583168029785e-01 8.267004787921905518e-02 -1.704390048980712891e-01 1.482408642768859863e-01 -1.256595253944396973e-01 2.948026359081268311e-02 2.884011864662170410e-01 2.213746756315231323e-01 4.558616280555725098e-01 -1.022557318210601807e-01 -2.041471898555755615e-01 4.033312797546386719e-01 1.241294667124748230e-01 1.694820076227188110e-02 -2.637941241264343262e-01 -6.911020725965499878e-02 -1.105235964059829712e-01 -1.123128309845924377e-01 1.777017116546630859e-01 -1.774452924728393555e-01 -1.776058971881866455e-02 9.601198136806488037e-02 2.827919088304042816e-02 -5.756611749529838562e-02 -4.178452864289283752e-02 1.425118148326873779e-01 -1.200280487537384033e-01 -1.835254281759262085e-01
1.327850520610809326e-01 3.548571169376373291e-01 -1.687937974929809570e-01 1.112434491515159607e-01 -1.037012189626693726e-01 -1.496158093214035034e-01 3.061117418110370636e-02 1.908569186925888062e-01 -1.979635208845138550e-01 -1.849279999732971191e-01 3.560934066772460938e-01 2.463315129280090332e-01 -1.262656450271606445e-01 9.049921482801437378e-02 6.559055298566818237e-02 1.155976876616477966e-01 2.573953866958618164e-01 1.089614331722259521e-01 -2.244561016559600830e-01 1.230287179350852966e-01 1.538970321416854858e-01 -3.584165275096893311e-01 8.434852957725524902e-02 -7.401097565889358521e-02 -8.415375649929046631e-02 1.010694950819015503e-01 2.018266469240188599e-01 -1.229308471083641052e-01 1.728102415800094604e-01 -1.647314131259918213e-01 -5.561488121747970581e-02 2.814223431050777435e-02
-1.429865956306457520e-01 3.055368363857269287e-01 4.262489266693592072e-03 9.491896629333496094e-02 -2.174236252903938293e-02 4.487717524170875549e-02 -1.141070127487182617e-01 -3.063784912228584290e-02 -1.884237676858901978e-01 3.268183171749114990e-01 2.059456408023834229e-01 1.172787547111511230e-01 9.128709882497787476e-02 -1.952373534440994263e-01 -2.854605913162231445e-01 1.060062646865844727e-01 1.504259854555130005e-01 1.497798711061477661e-01 -1.307396101765334606e-03 -2.670685648918151855e-01 1.328040659427642822e-01 -3.178405761718750000e-01 -1.429622061550617218e-03 -2.769539654254913330e-01 -1.676411777734756470e-01 -3.270505229011178017e-03 -1.386534571647644043e-01 1.853351444005966187e-01 -1.685308367013931274e-01 -2.392106354236602783e-01 -9.623165428638458252e-02 -1.863956898450851440e-01
-6.426275521516799927e-02 3.280121684074401855e-01 1.188630983233451843e-01 1.791639626026153564e-01 2.275512814521789551e-01 -9.477731585502624512e-02 -3.519007563591003418e-02 5.332373827695846558e-02 -1.289746612310409546e-01 1.335815191268920898e-01 4.121638238430023193e-01 1.866910047829151154e-02 2.320374846458435059e-01 5.960552766919136047e-02 1.201151460409164429e-01 3.700681924819946289e-01 2.573368549346923828e-01 2.572344988584518433e-02 -3.837769329547882080e-01 -1.662047579884529114e-02 -1.355096995830535889e-01 8.860973268747329712e-02 4.447229206562042236e-02 7.482277601957321167e-02 -1.231097895652055740e-02 -4.603630676865577698e-02 -2.543712593615055084e-02 1.523107737302780151e-01 1.017588227987289429e-01 -9.213168174028396606e-02 2.569424211978912354e-01 6.717852503061294556e-02
-2.088613249361515045e-02 -3.112844936549663544e-02 6.296738982200622559e-02 -9.648918360471725464e-02 1.170723959803581238e-01 8.266425691545009613e-03 -2.601532638072967529e-01 1.449114084243774414e-01 -1.029270812869071960e-01 -2.168134450912475586e-01 1.862181574106216431e-01 -1.677618175745010376e-02 1.556277573108673096e-01 -1.410123258829116821e-01 -2.301466017961502075e-01 3.772938251495361328e-01 1.846513748168945312e-01 8.525100536644458771e-03 -4.834473431110382080e-01 -2.874253503978252411e-02 7.940521091222763062e-02 -8.040533959865570068e-02 1.494252085685729980e-01 -1.253925859928131104e-01 2.069047987461090088e-01 -3.098917603492736816e-01 1.382815092802047729e-01 1.114885136485099792e-01 1.836321204900741577e-01 -9.485960006713867188e-02 -1.344692856073379517e-01 -1.226341258734464645e-02
1.497803926467895508e-01 5.990483611822128296e-02 3.471902385354042053e-02 1.199878286570310593e-02 1.913238167762756348e-01 6.650965660810470581e-02 -2.071790397167205811e-01 2.904278039932250977e-02 -1.065832749009132385e-01 -1.295070350170135498e-01 2.284414172172546387e-01 5.796205252408981323e-02 -3.829881176352500916e-02 -1.078990921378135681e-01 -2.549353241920471191e-01 2.924501001834869385e-01 1.109745204448699951e-01 5.348145216703414917e-02 -3.629534244537353516e-01 1.087954491376876831e-01 -2.795974910259246826e-02 -1.073243841528892517e-01 4.138999283313751221e-01 -6.933474540710449219e-02 -2.072154134511947632e-01 -2.984643876552581787e-01 1.843933612108230591e-01 1.270437687635421753e-01 3.699148073792457581e-02 -2.041027247905731201e-01 2.606501281261444092e-01 1.532621867954730988e-02
-7.676053047180175781e-02 3.602705001831054688e-01 -1.369298063218593597e-02 -9.625866264104843140e-02 -7.409612089395523071e-02 -9.052639454603195190e-02 -1.092109158635139465e-01 7.003063708543777466e-02 -2.025321871042251587e-01 1.529981046915054321e-01 3.062233328819274902e-01 2.085378766059875488e-01 -2.732913196086883545e-01 -2.228248864412307739e-01 -1.282607913017272949e-01 3.598677814006805420e-01 9.607593715190887451e-02 3.049391321837902069e-02 -1.583445370197296143e-01 1.139128506183624268e-01 3.225059807300567627e-02 1.163313612341880798e-01 2.518575266003608704e-02 -1.940417438745498657e-01 -1.643819659948348999e-01 -1.765246391296386719e-01 -4.792721569538116455e-02 -3.010536134243011475e-01 -1.675478368997573853e-01 -2.620950639247894287e-01 5.758190061897039413e-03 -5.812823399901390076e-02
1.643746495246887207e-01 -8.669050782918930054e-02 -7.085201144218444824e-02 6.637138873338699341e-02 2.327102869749069214e-01 -1.526056379079818726e-01 -1.649193465709686279e-01 -3.994593769311904907e-02 -1.066488027572631836e-01 -2.408935874700546265e-01 2.339553087949752808e-01 1.646247357130050659e-01 3.188387453556060791e-01 -9.831017255783081055e-02 -1.336971074342727661e-01 3.876754045486450195e-01 6.272652745246887207e-02 1.546194553375244141e-01 5.496177077293395996e-02 3.063632547855377197e-02 1.340222507715225220e-01 -3.727363049983978271e-01 -4.093883186578750610e-02 -2.998943328857421875e-01 8.090247213840484619e-02 5.682276561856269836e-02 -1.020074635744094849e-01 -6.372377276420593262e-02 7.974900305271148682e-02 9.498009085655212402e-02 2.552766501903533936e-01 -1.843310594558715820e-01
-2.945039570331573486e-01 -2.912276051938533783e-02 -4.684390500187873840e-02 1.589720249176025391e-01 -1.046188101172447205e-01 -1.746030449867248535e-01 -3.948131203651428223e-01 1.802695542573928833e-01 -1.234853873029351234e-03 2.086105383932590485e-02 2.090052068233489990e-01 2.860310375690460205e-01 3.116014599800109863e-01 -1.766282320022583008e-01 2.635767459869384766e-01 -7.885930687189102173e-02 1.710269413888454437e-02 -5.119220539927482605e-02 -2.688026428222656250e-01 4.367570206522941589e-02 8.584016561508178711e-02 -3.817072212696075439e-01 -1.555137485265731812e-01 1.029022410511970520e-01 5.183776095509529114e-02 -1.524042189121246338e-01 -1.063755247741937637e-02 -1.420143246650695801e-01 -6.155830249190330505e-02 3.462135791778564453e-02 5.812866613268852234e-03 9.536110609769821167e-02
-3.225758969783782959e-01 2.174879312515258789e-01 1.500831842422485352e-01 2.256123870611190796e-01 -2.683375030755996704e-02 -2.912251651287078857e-02 -2.839702367782592773e-01 -3.641724213957786560e-02 -3.912781178951263428e-01 9.299817681312561035e-02 2.898989021778106689e-01 1.395225822925567627e-01 2.441082149744033813e-02 -2.755786478519439697e-01 -2.333870530128479004e-01 9.712655097246170044e-02 4.733211547136306763e-02 -4.658818989992141724e-02 -2.817294895648956299e-01 1.247562468051910400e-02 -2.250845134258270264e-01 -7.111918926239013672e-02 1.744587570428848267e-01 -9.172619134187698364e-02 1.614426225423812866e-01 3.214469924569129944e-02 -4.977791383862495422e-02 -1.633007973432540894e-01 3.143164142966270447e-02 1.303531080484390259e-01 1.729658991098403931e-01 5.778466910123825073e-02
1.759204417467117310e-01 1.069010198116302490e-01 -8.302631229162216187e-02 1.735226362943649292e-01 1.087801381945610046e-01 -1.504113972187042236e-01 -3.038200736045837402e-01 2.681632153689861298e-02 -1.652289181947708130e-01 -2.905755341053009033e-01 3.561128377914428711e-01 -8.701276779174804688e-02 2.330864220857620239e-01 -6.107872352004051208e-02 -1.003409028053283691e-01 3.370231389999389648e-01 -6.099110469222068787e-02 2.120628952980041504e-01 1.617134213447570801e-01 4.636915866285562515e-03 -3.307059407234191895e-02 -2.720257043838500977e-01 -5.766632407903671265e-02 6.115347892045974731e-02 -1.826590001583099365e-01 -1.117197424173355103e-02 8.518040180206298828e-02 1.014729365706443787e-01 1.854168772697448730e-01 -1.442919522523880005e-01 3.045087158679962158e-01 -9.652166068553924561e-02
-1.948234587907791138e-01 2.017793208360671997e-01 -1.407285779714584351e-01 1.312037110328674316e-01 1.778926104307174683e-01 2.877960205078125000e-01 -4.402296617627143860e-02 1.595104485750198364e-01 -3.746589422225952148e-01 -1.275176554918289185e-01 5.091561749577522278e-02 -1.005178615450859070e-01 -1.542970351874828339e-02 -7.684346288442611694e-02 5.689909309148788452e-02 2.878276109695434570e-01 1.815737634897232056e-01 1.167555898427963257e-02 -2.459073066711425781e-02 1.101261451840400696e-01 1.523463875055313110e-01 -3.663143813610076904e-01 -1.519419848918914795e-01 -9.970413148403167725e-02 -3.262363374233245850e-02 -2.542070150375366211e-01 1.657082736492156982e-01 2.035413235425949097e-01 -2.699938230216503143e-02 -3.164190948009490967e-01 -8.110823482275009155e-02 5.139216780662536621e-02
-8.520150184631347656e-02 1.130139380693435669e-01 -1.556899100542068481e-01 1.001381874084472656e-01 -7.627955824136734009e-02 9.321528673171997070e-02 -2.760280668735504150e-01 1.418800503015518188e-01 7.229149341583251953e-02 4.429861903190612793e-02 7.693140953779220581e-02 -1.141042858362197876e-01 -1.766550838947296143e-01 -2.040060907602310181e-01 4.593836516141891479e-02 3.150994479656219482e-01 4.121020138263702393e-01 6.976879388093948364e-02 -4.198383986949920654e-01 -4.139616340398788452e-02 -1.910657435655593872e-01 -1.825654059648513794e-01 8.200290799140930176e-02 1.264175027608871460e-01 -1.710442751646041870e-01 3.601485118269920349e-02 -1.496635824441909790e-01 3.147157141938805580e-03 1.061133202165365219e-02 -3.434393107891082764e-01 1.348836272954940796e-01 9.357433766126632690e-03
-2.251273840665817261e-01 2.727425396442413330e-01 -1.442798674106597900e-01 -5.203980579972267151e-02 8.692910522222518921e-02 -8.252872526645660400e-02 -6.597003340721130371e-02 2.231886088848114014e-01 5.130736902356147766e-02 -1.656474024057388306e-01 9.947787970304489136e-02 2.674037516117095947e-01 6.342250853776931763e-02 -3.330712616443634033e-01 4.509307071566581726e-02 2.688783109188079834e-01 -5.605228245258331299e-02 2.448983192443847656e-01 7.169264554977416992e-02 1.053570285439491272e-01 -5.240902304649353027e-02 -1.757318824529647827e-01 2.289940118789672852e-01 -1.357878744602203369e-01 -1.352009773254394531e-01 -1.779918521642684937e-01 7.111554592847824097e-02 1.780735403299331665e-01 -3.420744240283966064e-01 -1.503842324018478394e-01 -2.358496189117431641e-01 -1.275389641523361206e-01
-1.984081864356994629e-01 3.085377514362335205e-01 -8.793269097805023193e-02 2.089350521564483643e-01 -2.091056555509567261e-01 -4.167163372039794922e-02 -2.284267544746398926e-01 3.602361977100372314e-01 -2.476708590984344482e-02 -6.663716584444046021e-02 3.896893858909606934e-01 1.158868297934532166e-01 2.333899885416030884e-01 -1.843005865812301636e-01 1.293074488639831543e-01 1.783577203750610352e-01 1.789818406105041504e-01 1.971285045146942139e-01 -1.769552379846572876e-02 -5.745788291096687317e-02 -1.763394922018051147e-01 1.563881635665893555e-01 2.329463213682174683e-01 1.192081943154335022e-01 9.066347777843475342e-02 5.798265337944030762e-02 5.196530744433403015e-02 1.532299909740686417e-02 -2.245488464832305908e-01 6.970342993736267090e-02 7.356110215187072754e-02 -7.473852485418319702e-02
-3.405645787715911865e-01 -1.573507934808731079e-01 -7.949705421924591064e-02 -1.055470407009124756e-01 -2.317881435155868530e-01 4.662800207734107971e-02 -4.716930985450744629e-01 2.145082503557205200e-01 -9.087755531072616577e-02 -6.488174945116043091e-02 1.247903034090995789e-01 6.112250313162803650e-02 2.305287420749664307e-01 -1.351411044597625732e-01 1.222908496856689453e-01 1.105647906661033630e-01 2.824203073978424072e-01 -4.470971599221229553e-02 -7.885746657848358154e-02 -3.126370906829833984e-02 6.789401173591613770e-02 -2.212208509445190430e-01 1.711533814668655396e-01 7.555980235338211060e-02 -4.886601492762565613e-02 -9.619411826133728027e-02 -1.245396658778190613e-01 2.076402902603149414e-01 -1.702600866556167603e-01 -8.840777724981307983e-02 -6.431369483470916748e-02 -3.135470747947692871e-01
-1.887275278568267822e-01 1.662591248750686646e-01 -1.383716706186532974e-02 4.946732893586158752e-02 1.767863929271697998e-01 -1.436119377613067627e-01 -2.320536524057388306e-01 2.276915609836578369e-01 -9.821263700723648071e-02 1.475626677274703979e-01 1.912535578012466431e-01 1.674708724021911621e-01 3.223861008882522583e-02 1.331059145741164684e-03 -1.770187914371490479e-01 2.894128859043121338e-01 2.891174852848052979e-01 -3.772380575537681580e-02 5.704554915428161621e-02 -1.200811117887496948e-01 6.369960308074951172e-02 -2.561514079570770264e-01 2.043230384588241577e-01 2.205486968159675598e-02 1.645770967006683350e-01 1.907569020986557007e-01 -1.436718553304672241e-01 -1.663461029529571533e-01 -1.814185231924057007e-01 -9.595221281051635742e-02 2.708462178707122803e-01 3.499927818775177002e-01
-3.802991658449172974e-02 2.494325786828994751e-01 4.659353569149971008e-02 1.743595302104949951e-01 5.451019853353500366e-03 1.271555125713348389e-01 -2.011425197124481201e-01 1.365801692008972168e-01 -1.123585999011993408e-01 -4.305395856499671936e-02 1.862252205610275269e-01 1.640154421329498291e-01 5.964605603367090225e-03 5.834481120109558105e-02 -1.288252789527177811e-02 4.049098789691925049e-01 -8.799389749765396118e-02 2.869812548160552979e-01 -3.160655796527862549e-01 1.446690857410430908e-01 4.345615506172180176e-01 -2.664939165115356445e-01 -1.573562324047088623e-01 8.873786032199859619e-02 -3.148895129561424255e-02 -1.402790993452072144e-01 -1.159304678440093994e-01 1.427188366651535034e-01 6.054367870092391968e-02 -1.294690668582916260e-01 -7.324755191802978516e-02 3.377007320523262024e-02
-1.163700520992279053e-01 2.754801511764526367e-01 4.775873199105262756e-02 -5.760199949145317078e-02 1.175145581364631653e-01 1.057433411478996277e-01 -2.777014374732971191e-01 -1.148522719740867615e-01 -1.948007494211196899e-01 -2.020698338747024536e-01 7.154662907123565674e-02 7.239913940429687500e-02 -2.857633493840694427e-02 -1.616898924112319946e-01 -1.844906806945800781e-01 3.804212212562561035e-01 -1.256974786520004272e-01 1.464066356420516968e-01 -2.802954018115997314e-01 1.280939877033233643e-01 1.315936744213104248e-01 -2.857897281646728516e-01 1.059902012348175049e-01 8.761734515428543091e-02 -2.210457436740398407e-02 1.668000780045986176e-02 -8.489375561475753784e-02 -1.351084411144256592e-01 1.221469044685363770e-02 -4.273936152458190918e-02 1.058939099311828613e-01 -4.530813694000244141e-01
-1.708745956420898438e-02 -3.383055701851844788e-02 4.153983294963836670e-02 2.203215062618255615e-01 2.713817656040191650e-01 -7.931118458509445190e-02 -3.707898259162902832e-01 3.375908434391021729e-01 -5.667797848582267761e-02 -1.602722853422164917e-01 1.267946958541870117e-01 -1.032256409525871277e-01 -1.773493140935897827e-01 4.816459864377975464e-02 2.907750010490417480e-02 2.988634407520294189e-01 2.403400689363479614e-01 2.798344492912292480e-01 -2.411993891000747681e-01 1.228675842285156250e-01 1.116958037018775940e-01 -3.240909874439239502e-01 -2.289625443518161774e-02 9.272959828376770020e-02 -1.749657094478607178e-02 3.423247020691633224e-03 -2.425624579191207886e-01 -1.350068747997283936e-01 8.777234703302383423e-02 -4.335922747850418091e-02 1.114155426621437073e-01 -4.448863863945007324e-02
-3.031850233674049377e-02 2.269947677850723267e-01 -9.919074177742004395e-02 1.319172978401184082e-01 -1.380964666604995728e-01 -7.064164616167545319e-03 -2.400866001844406128e-01 -6.679450720548629761e-02 2.572206221520900726e-02 8.712194114923477173e-02 1.440550535917282104e-01 2.818622589111328125e-01 2.661613821983337402e-01 -1.116397529840469360e-01 4.134713709354400635e-01 2.513922452926635742e-01 -8.624574542045593262e-02 -1.499650925397872925e-01 -1.951348334550857544e-01 -1.088020876049995422e-01 -2.546049468219280243e-02 -4.498615264892578125e-01 7.918591290945187211e-05 -2.213679999113082886e-02 6.092064082622528076e-02 -1.722577027976512909e-03 8.084591478109359741e-02 -2.465100139379501343e-01 -1.376240104436874390e-01 -6.082425639033317566e-02 1.774245202541351318e-01 6.843650341033935547e-02
-2.685916051268577576e-02 3.982273638248443604e-01 -4.926476255059242249e-02 1.651551127433776855e-01 -2.691437900066375732e-01 -6.235179305076599121e-02 -1.407042592763900757e-01 5.027826502919197083e-02 3.189173759892582893e-03 -4.816514998674392700e-02 1.002280190587043762e-01 3.816186487674713135e-01 1.009287685155868530e-01 -5.344701558351516724e-02 -2.452739141881465912e-02 1.064984872937202454e-01 1.187500655651092529e-01 1.780700236558914185e-01 -7.689160108566284180e-02 2.448727190494537354e-02 1.167497336864471436e-01 -3.177506625652313232e-01 1.328196376562118530e-01 -1.156528815627098083e-01 2.568203210830688477e-02 1.858333051204681396e-01 -3.150679767131805420e-01 -1.293108910322189331e-01 -3.477868437767028809e-01 -2.241329401731491089e-01 -9.456430375576019287e-02 9.591514244675636292e-03
-3.248847648501396179e-02 1.853400468826293945e-01 -1.917104721069335938e-01 -1.030113026499748230e-01 -9.503205865621566772e-02 2.318665683269500732e-01 -2.388234585523605347e-01 1.726697534322738647e-01 -1.194362863898277283e-01 -1.382557153701782227e-01 1.738857179880142212e-01 4.110978841781616211e-01 1.037488728761672974e-01 -1.847699517384171486e-03 -7.440543919801712036e-02 -1.605706214904785156e-01 3.299217522144317627e-01 -9.066774696111679077e-02 -1.145254373550415039e-01 1.460855305194854736e-01 7.555011659860610962e-02 -3.357982635498046875e-01 5.601218715310096741e-02 -1.442793458700180054e-01 1.016441807150840759e-01 -5.743569508194923401e-02 -7.258314639329910278e-02 -2.555423676967620850e-01 -2.078293263912200928e-01 -1.494252774864435196e-02 2.095742374658584595e-01 1.655127555131912231e-01
-6.084031239151954651e-02 3.033859431743621826e-01 1.335318088531494141e-01 2.851585447788238525e-01 6.925489753484725952e-02 -1.181050855666399002e-02 -1.561922580003738403e-01 1.029351651668548584e-01 -1.487150788307189941e-02 -2.570392787456512451e-01 9.675880521535873413e-02 1.885682493448257446e-01 9.564676135778427124e-02 -1.681140363216400146e-01 -2.095869481563568115e-01 3.259923458099365234e-01 -5.241591110825538635e-02 1.862518787384033203e-01 -2.166462093591690063e-01 4.925945401191711426e-02 1.956791579723358154e-01 -3.569945693016052246e-01 -1.631608009338378906e-01 3.231838941574096680e-01 -6.865417957305908203e-02 -1.606234759092330933e-01 -1.261728405952453613e-01 9.374940395355224609e-02 8.303102105855941772e-03 -9.645261615514755249e-02 -1.343112587928771973e-01 1.120571419596672058e-02
-1.727121770381927490e-01 2.028418183326721191e-01 -2.019407972693443298e-02 1.240791752934455872e-01 1.312990188598632812e-01 8.001392334699630737e-02 -3.118455782532691956e-02 2.821472585201263428e-01 -5.175570249557495117e-01 8.309034258127212524e-02 -2.462906949222087860e-02 -1.210823506116867065e-01 2.257103025913238525e-01 -2.005912512540817261e-01 -1.383270323276519775e-01 2.490828335285186768e-01 8.637633174657821655e-02 3.504649177193641663e-02 4.067594558000564575e-02 2.713417112827301025e-01 1.809685677289962769e-01 -2.469406276941299438e-01 -8.879325538873672485e-02 -9.273876249790191650e-02 -6.102131679654121399e-02 -1.401275694370269775e-01 9.039441496133804321e-02 -1.053606942296028137e-01 -1.075145453214645386e-01 -2.997128665447235107e-01 -9.038189053535461426e-02 1.530365925282239914e-02
-1.195238381624221802e-01 4.275977909564971924e-01 -9.428530000150203705e-03 1.835026890039443970e-01 1.674217917025089264e-02 -1.781334280967712402e-01 -1.447913944721221924e-01 2.869825363159179688e-01 1.659949682652950287e-02 -8.158700168132781982e-02 9.890366345643997192e-02 3.239406049251556396e-01 4.340179562568664551e-01 -1.705561727285385132e-01 9.377388656139373779e-02 1.765202134847640991e-01 -5.429984256625175476e-02 4.856163263320922852e-02 1.805297732353210449e-01 1.639687567949295044e-01 -1.838165670633316040e-01 -7.565160840749740601e-02 1.858680546283721924e-01 -9.583759307861328125e-02 -1.349304150789976120e-02 -4.272383451461791992e-02 7.518796622753143311e-02 4.063377529382705688e-02 -2.432970851659774780e-01 1.413563173264265060e-02 1.828308850526809692e-01 6.747078150510787964e-02
-2.464389950037002563e-01 1.487383246421813965e-01 -4.700719937682151794e-02 1.055261269211769104e-01 1.184974014759063721e-01 1.045479923486709595e-01 -2.277244478464126587e-01 1.465037167072296143e-01 -2.601458728313446045e-01 3.501408174633979797e-02 1.437300443649291992e-01 1.033217012882232666e-01 -1.560130342841148376e-02 -1.164844706654548645e-01 -1.129835546016693115e-01 1.842975169420242310e-01 1.557208970189094543e-02 -8.619806915521621704e-02 -2.996415793895721436e-01 1.530312895774841309e-01 -2.329420298337936401e-01 -7.437523454427719116e-02 2.533231377601623535e-01 -4.402739703655242920e-01 -1.763223558664321899e-01 9.227132797241210938e-02 -9.481640160083770752e-02 4.534815996885299683e-02 -2.179441750049591064e-01 2.076129056513309479e-02 1.792948096990585327e-01 2.744375467300415039e-01
8.815893530845642090e-02 1.650678664445877075e-01 1.112873628735542297e-01 5.913605168461799622e-02 3.655979037284851074e-02 1.177373081445693970e-01 -1.175514385104179382e-01 1.014064997434616089e-01 -9.747523069381713867e-02 1.504598259925842285e-01 3.874736130237579346e-01 3.118180930614471436e-01 3.596715927124023438e-01 -4.409141466021537781e-02 -1.767668724060058594e-01 1.916766762733459473e-01 1.264394670724868774e-01 -1.583664715290069580e-01 1.083226427435874939e-01 -3.924811631441116333e-02 1.367392838001251221e-01 -4.249057173728942871e-01 2.752168662846088409e-02 -2.236241847276687622e-01 -1.616403758525848389e-01 1.163005083799362183e-01 -1.508184336125850677e-02 -1.598536670207977295e-01 1.260297745466232300e-01 1.761664599180221558e-01 9.702387452125549316e-02 6.988326460123062134e-02
-1.135403662919998169e-01 -1.380808651447296143e-01 6.488885730504989624e-02 -5.377883836627006531e-02 2.840803861618041992e-01 5.811174586415290833e-02 -3.862314522266387939e-01 1.574576795101165771e-01 -3.305980563163757324e-01 1.024181172251701355e-01 -1.734666377305984497e-01 -1.499405801296234131e-01 1.929204165935516357e-01 1.181851774454116821e-01 -1.467798203229904175e-01 3.622103929519653320e-01 7.470262795686721802e-02 -1.527713835239410400e-01 -1.593422740697860718e-01 4.951775819063186646e-02 -2.848241291940212250e-02 -3.400430679321289062e-01 2.377879470586776733e-01 -7.682251185178756714e-02 5.346059799194335938e-02 -5.840880051255226135e-02 6.555847823619842529e-02 8.729921281337738037e-02 1.452872455120086670e-01 -1.772634238004684448e-01 1.258622556924819946e-01 6.634345650672912598e-02
-1.968878507614135742e-01 -1.050938442349433899e-01 -1.327312439680099487e-01 -1.150426939129829407e-01 -2.845873236656188965e-01 1.083335354924201965e-01 -3.383600711822509766e-01 1.281789690256118774e-01 -1.202168241143226624e-01 4.087606444954872131e-02 1.641697883605957031e-01 6.865110993385314941e-02 2.365385740995407104e-01 -1.096729263663291931e-01 1.379253715276718140e-01 2.164026498794555664e-01 2.942822873592376709e-01 -3.182618878781795502e-03 -1.462199240922927856e-01 4.198059067130088806e-02 -3.206416964530944824e-02 -2.896623313426971436e-01 8.925783447921276093e-03 9.136797487735748291e-02 9.444258362054824829e-02 -2.240264117717742920e-01 -1.529296785593032837e-01 3.051019310951232910e-01 -2.182150036096572876e-01 -1.989953592419624329e-02 -8.648448437452316284e-02 -2.826384902000427246e-01
1.649585515260696411e-01 4.056099057197570801e-01 -1.780510097742080688e-01 1.531106382608413696e-01 -9.780213236808776855e-02 8.503849059343338013e-02 8.612275868654251099e-02 6.739521771669387817e-02 -1.153482645750045776e-01 -3.013680577278137207e-01 1.836002022027969360e-01 2.345945388078689575e-01 -1.038982048630714417e-01 -4.291158169507980347e-02 -1.808825321495532990e-02 4.023604691028594971e-01 1.915443688631057739e-01 8.059149980545043945e-02 -2.087554633617401123e-01 6.398203969001770020e-02 2.501426041126251221e-01 -3.083271980285644531e-01 -6.210013106465339661e-02 -7.822019606828689575e-02 -2.511008977890014648e-01 2.065679803490638733e-02 -1.409274805337190628e-02 -2.855480089783668518e-02 8.345388621091842651e-02 -1.278437227010726929e-01 -5.941307172179222107e-03 1.016594842076301575e-01
-1.073830202221870422e-01 1.473465561866760254e-01 1.059508621692657471e-01 1.971754133701324463e-01 -4.294767603278160095e-02 -7.766922563314437866e-02 1.768950745463371277e-02 7.011374831199645996e-02 -1.282964050769805908e-01 -1.012441962957382202e-01 7.637473195791244507e-02 2.638695240020751953e-01 2.748140990734100342e-01 -1.257747709751129150e-01 3.799127936363220215e-01 1.668588966131210327e-01 5.566462129354476929e-02 -1.343743652105331421e-01 -2.732780873775482178e-01 -5.113762989640235901e-02 -8.322532474994659424e-02 -4.700312614440917969e-01 -2.144000083208084106e-01 -1.370977610349655151e-01 -1.071877181529998779e-01 3.854736685752868652e-02 1.002110242843627930e-01 -2.346892207860946655e-01 -2.520287334918975830e-01 3.741157427430152893e-02 -6.986937951296567917e-03 -6.104614213109016418e-02
9.471748024225234985e-02 1.944956630468368530e-01 -2.738839760422706604e-02 -1.356190890073776245e-01 7.179237902164459229e-02 -2.806220203638076782e-02 -4.398409426212310791e-01 1.302890926599502563e-01 2.740755118429660797e-02 -1.597453206777572632e-01 2.712876498699188232e-01 -9.989703446626663208e-02 -1.447023600339889526e-01 -2.323167324066162109e-01 1.933679133653640747e-01 2.551929056644439697e-01 1.820690631866455078e-01 1.486585568636655807e-02 -2.311776429414749146e-01 5.655225366353988647e-02 -9.599941223859786987e-02 -1.279867887496948242e-01 2.444330900907516479e-01 9.905467927455902100e-02 -5.410959944128990173e-02 -5.059859156608581543e-02 1.783318966627120972e-01 -1.775209307670593262e-01 8.140373392961919308e-05 -4.150020182132720947e-01 3.659211099147796631e-02 5.360101163387298584e-02
-4.051318168640136719e-01 1.734603047370910645e-01 6.907943636178970337e-03 5.100169777870178223e-02 -2.175732702016830444e-01 -1.094224900007247925e-01 -3.251559734344482422e-01 2.022049874067306519e-01 -2.439090609550476074e-01 -3.637050092220306396e-02 3.816662589088082314e-03 -1.139688193798065186e-01 1.233917847275733948e-01 -9.807945787906646729e-02 -1.067573130130767822e-01 3.557483851909637451e-01 -1.546750515699386597e-01 -1.149777248501777649e-01 -1.104208528995513916e-01 3.936658427119255066e-02 2.395265996456146240e-01 -2.005447298288345337e-01 1.094115972518920898e-01 -2.293648570775985718e-02 -8.407289534807205200e-02 -5.248464271426200867e-02 -2.871335744857788086e-01 2.116249203681945801e-01 -5.388360843062400818e-02 -1.759381890296936035e-01 1.058331206440925598e-01 -1.322953402996063232e-01
-2.685134410858154297e-01 3.611719608306884766e-01 6.253159791231155396e-02 1.531183719635009766e-01 1.167586743831634521e-01 9.644085168838500977e-02 -2.426450252532958984e-01 3.599192500114440918e-01 5.942825227975845337e-02 -7.690759003162384033e-02 1.981070451438426971e-02 2.369425594806671143e-01 1.867942661046981812e-01 -1.247226074337959290e-01 -9.927689284086227417e-02 9.650894999504089355e-02 2.087551802396774292e-01 7.272383570671081543e-02 1.025247108191251755e-02 -1.215361058712005615e-02 -1.321711093187332153e-01 4.708052799105644226e-02 1.683382391929626465e-01 3.553606942296028137e-02 -1.713365167379379272e-01 2.602557465434074402e-02 1.342125535011291504e-01 3.262207806110382080e-01 -3.238243460655212402e-01 -7.665800303220748901e-02 2.434110790491104126e-01 -1.699022017419338226e-02
-7.588732056319713593e-03 3.150137662887573242e-01 1.375639587640762329e-01 2.135410010814666748e-01 2.666180431842803955e-01 -1.539010703563690186e-01 -1.192599982023239136e-01 1.859630197286605835e-01 -2.349369227886199951e-01 -3.406804800033569336e-01 8.826189488172531128e-02 -2.079493701457977295e-01 2.248982042074203491e-01 -1.963891983032226562e-01 3.378143301233649254e-03 4.114881455898284912e-01 -6.333858706057071686e-03 3.655033186078071594e-02 -1.588618904352188110e-01 -2.161920964717864990e-01 1.233273148536682129e-01 -2.268083021044731140e-02 3.636951150838285685e-04 -1.535183638334274292e-01 -8.807274699211120605e-02 1.025087013840675354e-02 -1.173844859004020691e-01 1.272414922714233398e-01 2.759233117103576660e-03 -1.426029503345489502e-01 2.802468091249465942e-02 -2.005781382322311401e-01
-7.429903000593185425e-02 5.750887840986251831e-02 -1.111486479640007019e-01 9.407645463943481445e-02 8.515692502260208130e-02 -1.455525029450654984e-02 -1.208308115601539612e-01 -8.109536767005920410e-02 -5.743734538555145264e-02 -6.350500136613845825e-02 2.371220104396343231e-02 8.503890782594680786e-02 3.180731087923049927e-02 -3.026144802570343018e-01 -1.621258407831192017e-01 3.794047832489013672e-01 1.678044945001602173e-01 4.810453206300735474e-02 -1.874603033065795898e-01 1.942952871322631836e-01 5.135132074356079102e-01 -3.513402044773101807e-01 6.423123925924301147e-02 -1.134411431849002838e-02 -2.210120856761932373e-02 -8.909912407398223877e-02 -7.654584199190139771e-02 -8.931310474872589111e-02 -1.115666106343269348e-01 -1.878226995468139648e-01 -7.410787045955657959e-02 -3.052013218402862549e-01
-2.661164700984954834e-01 4.443291425704956055e-01 -1.221002787351608276e-01 9.635137021541595459e-02 1.082273125648498535e-01 -8.182184398174285889e-02 -3.421732783317565918e-02 9.479626268148422241e-02 -4.637919738888740540e-02 4.338885843753814697e-02 -7.059499621391296387e-02 1.532956212759017944e-01 -9.274408966302871704e-02 3.222954273223876953e-02 -5.564755573868751526e-02 3.903735578060150146e-01 8.021080493927001953e-02 -1.005303189158439636e-01 4.493667557835578918e-02 1.455720961093902588e-01 -2.876192033290863037e-01 -3.935392200946807861e-01 5.412919819355010986e-02 1.630438715219497681e-01 -1.507889181375503540e-01 -9.783700853586196899e-02 1.089559867978096008e-01 -1.074994131922721863e-01 4.136719182133674622e-02 -1.697379499673843384e-01 2.101587653160095215e-01 -2.099129557609558105e-01
-1.229702383279800415e-01 1.861215680837631226e-01 1.384168267250061035e-01 4.467948153614997864e-02 1.740858107805252075e-01 -6.329570710659027100e-02 6.129022687673568726e-02 2.674172520637512207e-01 -9.888157993555068970e-02 1.979012042284011841e-02 2.402270436286926270e-01 -1.115619763731956482e-01 3.825819492340087891e-01 -7.663010805845260620e-02 2.010871618986129761e-01 3.632918298244476318e-01 9.774717688560485840e-02 -1.641490757465362549e-01 -3.002485036849975586e-01 -3.270161524415016174e-02 -8.081082254648208618e-02 -9.351824969053268433e-02 -1.621542125940322876e-01 -9.458477795124053955e-02 6.341942399740219116e-02 -6.720110028982162476e-02 -2.021509259939193726e-01 3.089607954025268555e-01 1.148174703121185303e-01 1.479034312069416046e-02 1.500752270221710205e-01 -2.355844825506210327e-01
-3.436988294124603271e-01 -1.390141667798161507e-03 -1.436679959297180176e-01 4.099975526332855225e-02 1.910073906183242798e-01 -1.627694070339202881e-01 -1.939941942691802979e-01 2.520287632942199707e-01 -2.372145503759384155e-01 1.150674596428871155e-01 8.148512989282608032e-02 2.546405792236328125e-01 9.594684839248657227e-02 7.319065183401107788e-02 8.011466264724731445e-02 2.373774200677871704e-01 2.009681016206741333e-01 -6.270615383982658386e-03 9.261009097099304199e-02 6.530735641717910767e-02 7.379123568534851074e-02 -2.862009406089782715e-01 2.785480618476867676e-01 -1.898332685232162476e-01 1.628172695636749268e-01 1.340228021144866943e-01 -3.427544608712196350e-02 -1.260806024074554443e-01 -2.264567762613296509e-01 -1.656180322170257568e-01 1.120383441448211670e-01 2.646458745002746582e-01
-3.024983108043670654e-01 7.758481800556182861e-02 -9.764938801527023315e-02 -9.447931498289108276e-02 1.979294419288635254e-01 -2.565012872219085693e-01 -1.784759759902954102e-01 1.563549190759658813e-01 -8.706056326627731323e-02 3.212691098451614380e-02 1.016061846166849136e-02 1.973755955696105957e-01 1.014953851699829102e-01 1.591123640537261963e-01 -9.775368124246597290e-02 3.331417739391326904e-01 2.020658999681472778e-01 -1.046640276908874512e-01 -4.837711527943611145e-02 4.853055626153945923e-02 2.134909294545650482e-02 -3.860819339752197266e-01 2.370167523622512817e-01 -6.205585971474647522e-02 1.064106822013854980e-01 5.091781169176101685e-02 1.096333712339401245e-01 -1.440322846174240112e-01 -1.920948475599288940e-01 -2.792402207851409912e-01 1.245288103818893433e-01 2.753681838512420654e-01
1.733038425445556641e-01 1.267337799072265625e-01 -7.820876687765121460e-02 1.602122038602828979e-01 -7.474448531866073608e-02 -2.197923958301544189e-01 -2.032592892646789551e-01 1.193954795598983765e-02 -1.079370379447937012e-01 1.305741816759109497e-01 4.048150181770324707e-01 1.362281441688537598e-01 3.689914643764495850e-01 -1.069433540105819702e-01 -8.273147791624069214e-02 2.669381797313690186e-01 3.334157764911651611e-01 -1.558686494827270508e-01 7.324773818254470825e-02 8.224035054445266724e-02 -8.088535815477371216e-02 -2.104043662548065186e-01 6.784356385469436646e-02 -6.113229691982269287e-02 -2.878722846508026123e-01 -6.681188195943832397e-02 3.861081972718238831e-02 -1.442570686340332031e-01 -5.558310076594352722e-02 -2.311346679925918579e-02 -1.169003993272781372e-01 -2.372241616249084473e-01
-3.917596340179443359e-01 1.336960643529891968e-01 7.948464713990688324e-03 1.575165838003158569e-01 -2.496377527713775635e-01 -4.344949126243591309e-02 -3.125595301389694214e-02 5.051565915346145630e-02 -2.674369513988494873e-01 6.739294528961181641e-02 1.625395566225051880e-01 7.695523649454116821e-02 7.548096030950546265e-02 -7.413978874683380127e-02 -2.370451092720031738e-01 3.031829297542572021e-01 2.754655480384826660e-02 -6.137898191809654236e-02 -2.211616486310958862e-01 -1.810983717441558838e-01 2.872479557991027832e-01 -1.754913181066513062e-01 1.924733072519302368e-01 -3.105283379554748535e-01 -1.854997575283050537e-01 -1.168546676635742188e-01 -2.782363295555114746e-01 8.029958605766296387e-02 1.854088716208934784e-02 -9.326530620455741882e-03 3.807092830538749695e-02 -3.877050429582595825e-02
-4.720891118049621582e-01 -7.295958697795867920e-03 -3.161629736423492432e-01 1.212127804756164551e-01 2.474651932716369629e-01 2.559722065925598145e-01 -6.711138784885406494e-02 1.006640195846557617e-01 -2.118668407201766968e-01 1.534598134458065033e-02 1.933180391788482666e-01 7.017628848552703857e-02 7.861523330211639404e-02 -8.555077947676181793e-03 -4.216285422444343567e-02 1.634763032197952271e-01 2.260808199644088745e-01 -5.795231088995933533e-02 -3.152051568031311035e-01 6.238109618425369263e-02 -1.883512586355209351e-01 -1.191712692379951477e-01 2.387372106313705444e-01 -1.211977750062942505e-01 -4.817930608987808228e-02 2.060860581696033478e-02 -9.753166697919368744e-03 8.104948326945304871e-03 -5.994367599487304688e-02 -1.756300777196884155e-01 -2.837025523185729980e-01 4.406291618943214417e-02
-1.166302710771560669e-03 2.340478152036666870e-01 2.546932995319366455e-01 2.803500890731811523e-01 7.170199602842330933e-02 1.257916986942291260e-01 -3.300637006759643555e-01 -9.608129411935806274e-02 1.259372979402542114e-01 1.191321834921836853e-01 1.438395977020263672e-01 2.917799949645996094e-01 1.046687588095664978e-01 1.783447861671447754e-01 2.778946608304977417e-02 1.740681976079940796e-01 1.787190884351730347e-01 1.355230510234832764e-01 -3.017518520355224609e-01 1.451149433851242065e-01 8.136872202157974243e-03 -8.234232664108276367e-02 5.572426319122314453e-02 3.118201531469821930e-02 -2.711161077022552490e-01 -2.017953544855117798e-01 3.125404939055442810e-02 -3.048290126025676727e-02 -2.521269619464874268e-01 -2.424476295709609985e-01 2.016431093215942383e-01 2.051427401602268219e-02
-2.889384925365447998e-01 -1.063824743032455444e-01 -6.943361461162567139e-02 -9.906072914600372314e-02 -3.138183057308197021e-01 7.330537587404251099e-02 -4.096224009990692139e-01 2.429462671279907227e-01 -8.465027809143066406e-02 3.849360346794128418e-02 1.782967448234558105e-01 9.427864849567413330e-02 2.076699435710906982e-01 -1.063410118222236633e-01 2.147869765758514404e-01 8.589404076337814331e-02 2.980312407016754150e-01 4.963470622897148132e-02 -1.304767280817031860e-01 -6.558892130851745605e-02 -2.379618119448423386e-03 -2.481157034635543823e-01 1.308611035346984863e-01 -1.829830557107925415e-02 -1.681109070777893066e-01 -1.624262034893035889e-01 -2.085223495960235596e-01 1.474416404962539673e-01 -7.292512804269790649e-02 -5.495125427842140198e-03 1.975172758102416992e-02 -2.921998500823974609e-01
-1.682657748460769653e-01 8.174329251050949097e-02 -1.739159226417541504e-01 7.276351749897003174e-02 8.334985375404357910e-02 -4.059870913624763489e-02 -3.400321900844573975e-01 2.675055861473083496e-01 -1.771236360073089600e-01 7.145729660987854004e-02 2.012107372283935547e-01 2.292364984750747681e-01 3.897170126438140869e-01 -2.196155786514282227e-01 2.891184091567993164e-01 -1.261686384677886963e-01 6.747984886169433594e-02 -1.348044443875551224e-02 -1.645367294549942017e-01 -1.322213113307952881e-01 2.412307262420654297e-01 -2.881616652011871338e-01 5.835621058940887451e-02 -1.387677043676376343e-01 1.101069822907447815e-01 -1.448100209236145020e-01 8.148073405027389526e-02 -9.423134475946426392e-02 8.486258983612060547e-02 -6.584694236516952515e-02 -1.763785332441329956e-01 1.067253295332193375e-02
-3.622317686676979065e-03 2.516093552112579346e-01 5.184960737824440002e-02 -1.791657321155071259e-02 7.798402011394500732e-02 6.325842440128326416e-02 -2.347493171691894531e-01 1.802353709936141968e-01 -2.668392062187194824e-01 -1.555248945951461792e-01 -4.301044344902038574e-02 -1.008016616106033325e-01 2.475443296134471893e-02 -5.985507741570472717e-02 -1.666665524244308472e-01 2.539722621440887451e-01 -1.201319918036460876e-01 1.938271969556808472e-01 -1.410387158393859863e-01 2.997212707996368408e-01 4.015400540083646774e-03 -5.174781084060668945e-01 3.591186702251434326e-01 -1.935243047773838043e-02 5.774221196770668030e-02 3.462738171219825745e-02 -9.620893746614456177e-03 1.373982727527618408e-01 6.701784580945968628e-02 2.999297901988029480e-02 1.570728421211242676e-01 -1.403041481971740723e-01
-1.287836488336324692e-02 1.409416794776916504e-01 -1.321376711130142212e-01 -1.034957095980644226e-01 -3.660435974597930908e-02 3.511880934238433838e-01 -1.581334024667739868e-01 9.850580990314483643e-02 -5.885947123169898987e-02 8.755775541067123413e-02 4.844673871994018555e-01 1.799521446228027344e-01 4.073005914688110352e-01 -2.257037609815597534e-01 8.379169739782810211e-03 2.187848538160324097e-01 7.835142314434051514e-02 -1.056543067097663879e-01 6.722937524318695068e-02 -1.192413922399282455e-02 1.036007236689329147e-02 -2.329144477844238281e-01 1.012698039412498474e-01 -2.453350871801376343e-01 -1.170836240053176880e-01 1.346894651651382446e-01 1.167113333940505981e-01 -1.345315277576446533e-01 -1.145202517509460449e-01 7.000707089900970459e-02 -1.074736490845680237e-01 -9.756413102149963379e-02
2.352239042520523071e-01 1.743628680706024170e-01 1.109330449253320694e-02 7.045312970876693726e-02 1.369549781084060669e-01 -1.899297982454299927e-01 -6.092479452490806580e-03 1.696763038635253906e-01 -3.067885339260101318e-01 -2.353244274854660034e-01 2.590673863887786865e-01 1.081435531377792358e-01 1.524908393621444702e-01 1.929350197315216064e-02 -1.188983544707298279e-01 1.248362585902214050e-01 1.874012500047683716e-01 -1.034939214587211609e-01 -5.306229367852210999e-02 1.046774834394454956e-01 -8.438884466886520386e-02 -1.866540014743804932e-01 -1.219006907194852829e-02 -3.601525351405143738e-02 -7.011926919221878052e-02 -2.271028310060501099e-01 -3.851809501647949219e-01 2.630215883255004883e-01 -3.695433959364891052e-02 -2.531209588050842285e-01 2.590476870536804199e-01 -1.851491928100585938e-01
-3.705735802650451660e-01 1.350173503160476685e-01 -3.582727164030075073e-02 1.218499839305877686e-01 1.264239400625228882e-01 3.509137928485870361e-01 -2.275037467479705811e-01 1.717442274093627930e-02 -1.291887611150741577e-01 -4.401317536830902100e-01 1.533222645521163940e-01 5.238105356693267822e-02 1.848200894892215729e-02 -1.270652562379837036e-01 7.925692945718765259e-02 2.952218949794769287e-01 1.247789263725280762e-01 1.351005882024765015e-01 -8.167902380228042603e-02 4.629884287714958191e-02 1.802100837230682373e-01 -2.773366868495941162e-01 3.960139676928520203e-02 -6.002125889062881470e-02 -3.759418800473213196e-02 -2.852110564708709717e-01 8.109772950410842896e-02 9.432471543550491333e-02 2.856137230992317200e-03 -4.842674359679222107e-02 -1.858966611325740814e-02 1.800707131624221802e-01
-7.997120846994221210e-04 -7.396043837070465088e-02 -1.591505855321884155e-01 3.638684749603271484e-01 1.065887883305549622e-01 -5.878898128867149353e-02 -2.020912319421768188e-01 -4.267980530858039856e-02 -1.899718791246414185e-01 -8.189789205789566040e-02 2.481572777032852173e-01 2.295859158039093018e-01 -1.568921469151973724e-02 -2.606440186500549316e-01 -7.415369153022766113e-02 2.025950103998184204e-01 -1.389629989862442017e-01 -1.051383092999458313e-01 -3.601676821708679199e-01 2.351808249950408936e-01 1.366492211818695068e-01 -2.371157109737396240e-01 2.834866046905517578e-01 -3.077217005193233490e-02 -3.893012646585702896e-03 5.350637063384056091e-02 3.379554674029350281e-02 -1.432996690273284912e-01 -1.859412640333175659e-01 -1.652624160051345825e-01 -6.440443545579910278e-02 -2.128715515136718750e-01
2.904060781002044678e-01 2.756014168262481689e-01 -2.071578800678253174e-01 1.999579370021820068e-03 3.119250386953353882e-02 1.187308579683303833e-01 -2.173415273427963257e-01 3.512704968452453613e-01 -2.480951398611068726e-01 -1.336132455617189407e-02 6.040528416633605957e-02 2.132825255393981934e-01 -7.254136353731155396e-02 -1.237016916275024414e-02 -3.968507423996925354e-02 1.230555102229118347e-01 3.544206619262695312e-01 1.248308573849499226e-03 -1.854190081357955933e-01 3.112529218196868896e-01 9.957832843065261841e-02 -2.262059003114700317e-01 9.271997027099132538e-03 2.336274087429046631e-02 6.237866729497909546e-02 1.292674541473388672e-01 -8.986080437898635864e-02 -6.414599716663360596e-02 -1.533343791961669922e-01 -2.384665757417678833e-01 1.858984827995300293e-01 1.085050106048583984e-01
1.027461737394332886e-01 1.486618369817733765e-01 1.832359880208969116e-01 -1.017344966530799866e-01 6.538532674312591553e-02 -2.364072501659393311e-01 -6.017906963825225830e-02 1.207507923245429993e-01 -2.461839169263839722e-01 -4.672551527619361877e-02 1.493901312351226807e-01 -1.147316675633192062e-02 3.140099048614501953e-01 1.168442815542221069e-01 -7.902353256940841675e-02 2.611036002635955811e-01 2.104768902063369751e-01 1.470164358615875244e-01 -4.268654286861419678e-01 1.932269036769866943e-01 2.731682965531945229e-03 -3.403159976005554199e-01 -5.227331072092056274e-02 -2.841553688049316406e-01 1.008193194866180420e-01 -1.203444004058837891e-01 -5.602212995290756226e-02 2.047371119260787964e-01 5.709012597799301147e-02 -9.068985283374786377e-02 4.556340724229812622e-02 -7.149121910333633423e-02
1.779894344508647919e-02 1.566801816225051880e-01 -2.403152734041213989e-02 -2.068160660564899445e-02 1.741881109774112701e-02 1.059174761176109314e-01 -3.280116915702819824e-01 5.729715805500745773e-03 2.399693056941032410e-02 -4.619167186319828033e-03 3.065516650676727295e-01 3.703321889042854309e-02 -1.383116692304611206e-01 -1.097203344106674194e-01 -1.878261938691139221e-02 2.716900706291198730e-01 1.237182840704917908e-01 -8.150632679462432861e-02 -2.466936558485031128e-01 -7.465623319149017334e-02 -3.304806947708129883e-01 -2.531982362270355225e-01 3.002671599388122559e-01 -4.070264473557472229e-02 -1.650454252958297729e-01 -7.597421109676361084e-02 1.438860595226287842e-01 -1.177783161401748657e-01 -2.595167458057403564e-01 -3.961048424243927002e-01 -6.364069133996963501e-02 6.552392989397048950e-02
7.292783260345458984e-02 4.398065209388732910e-01 -7.486122846603393555e-02 -6.549504399299621582e-02 -3.022358380258083344e-02 2.088686227798461914e-01 -7.872738689184188843e-02 2.918381690979003906e-01 -2.145377844572067261e-01 -3.068139962852001190e-02 2.344591468572616577e-01 9.168510138988494873e-02 1.087476834654808044e-01 2.962228097021579742e-02 1.102037727832794189e-01 2.723108530044555664e-01 4.303312897682189941e-01 2.432098239660263062e-01 -9.369806945323944092e-02 9.583963453769683838e-02 2.375224828720092773e-01 -1.245539709925651550e-01 -1.002682670950889587e-01 1.084694042801856995e-01 -4.776743054389953613e-02 3.839109791442751884e-03 -7.638012617826461792e-02 -4.430305957794189453e-02 1.266114115715026855e-01 9.046342968940734863e-02 1.553732603788375854e-01 1.777797490358352661e-01
-6.684518605470657349e-02 3.052049279212951660e-01 1.326863616704940796e-01 1.435798406600952148e-01 6.656020879745483398e-02 1.642560809850692749e-01 -9.018495678901672363e-02 -5.634369328618049622e-02 -7.552213966846466064e-02 1.122723668813705444e-01 1.540616452693939209e-01 3.399595618247985840e-01 -1.759407073259353638e-01 -5.208532512187957764e-02 -3.933378681540489197e-02 3.646527528762817383e-01 2.915119230747222900e-01 -2.350450158119201660e-01 -9.550920128822326660e-02 2.019117921590805054e-01 2.107129096984863281e-01 -3.713311851024627686e-01 -2.653526067733764648e-01 -9.921205043792724609e-02 -2.844666130840778351e-02 -3.925491124391555786e-02 -8.065810054540634155e-02 -4.713679850101470947e-02 3.709786385297775269e-02 -3.403047332540154457e-03 -1.309437304735183716e-01 1.156297549605369568e-01
-9.678069502115249634e-02 3.896289467811584473e-01 -9.870357811450958252e-02 2.007053047418594360e-01 3.069942891597747803e-01 -4.032684955745935440e-03 -2.043735682964324951e-01 1.433651596307754517e-01 4.186496511101722717e-02 -8.117095381021499634e-02 1.934123784303665161e-01 1.131849363446235657e-01 -2.367729879915714264e-02 -1.762020438909530640e-01 -3.024723827838897705e-01 2.815183997154235840e-01 -1.058769151568412781e-01 2.672134637832641602e-01 -7.187581062316894531e-02 1.734364591538906097e-02 3.125437796115875244e-01 -2.711401879787445068e-01 -1.427008304744958878e-02 1.349370181560516357e-01 -5.055630952119827271e-02 -1.735726296901702881e-01 -1.019401624798774719e-01 1.162741929292678833e-01 -1.817232817411422729e-01 -3.589468542486429214e-03 6.079951301217079163e-02 -1.684156060218811035e-02
-1.679078936576843262e-01 -9.551652520895004272e-02 -7.509773969650268555e-02 -1.761317998170852661e-01 2.728973515331745148e-02 8.838822692632675171e-02 -3.493679761886596680e-01 3.094601631164550781e-01 -3.708414137363433838e-01 -8.832836151123046875e-02 1.863871514797210693e-02 5.121833086013793945e-02 2.070563882589340210e-01 -5.626625567674636841e-02 -1.586607694625854492e-01 2.492069154977798462e-01 -1.753824017941951752e-02 2.119362801313400269e-01 -3.467651456594467163e-02 -1.801894158124923706e-01 1.385491043329238892e-01 -2.271769195795059204e-01 -1.383630335330963135e-01 -1.320362091064453125e-01 -3.573192656040191650e-02 -9.721866995096206665e-02 2.036018073558807373e-01 -1.606256067752838135e-01 -1.089466288685798645e-01 -2.868648469448089600e-01 -1.560925394296646118e-01 -1.877297908067703247e-01
-5.416237283498048782e-03 1.383977979421615601e-01 1.577295213937759399e-01 -4.692410305142402649e-02 -1.076729968190193176e-01 5.822084471583366394e-02 -3.419672548770904541e-01 2.265256941318511963e-01 4.403269290924072266e-02 -1.113947182893753052e-01 3.672088384628295898e-01 1.813156343996524811e-02 1.391522884368896484e-01 -4.125614091753959656e-02 8.163972198963165283e-02 2.181810587644577026e-01 1.267681121826171875e-01 1.274281740188598633e-01 -3.699486553668975830e-01 -1.460037380456924438e-01 -2.944454550743103027e-01 -2.173013389110565186e-01 -8.262504823505878448e-03 -5.666557699441909790e-02 2.051926404237747192e-02 4.252550378441810608e-02 3.715820610523223877e-01 -6.857023388147354126e-02 -2.337750345468521118e-01 -1.296212524175643921e-02 -1.068623512983322144e-01 8.196515589952468872e-02
-6.413993239402770996e-02 -5.000396445393562317e-02 -1.752430498600006104e-01 3.490163479000329971e-03 1.631091088056564331e-01 -7.616171985864639282e-02 -1.074717268347740173e-01 5.685032531619071960e-02 -2.285189181566238403e-01 4.591683298349380493e-02 2.167908847332000732e-01 -2.797983586788177490e-02 1.256002783775329590e-01 -6.125458702445030212e-02 -1.267356872558593750e-01 4.497157335281372070e-01 1.548633277416229248e-01 1.251161545515060425e-01 -1.230182945728302002e-01 2.157433927059173584e-01 3.777840435504913330e-01 -2.477610856294631958e-01 -2.245428115129470825e-01 -2.687145471572875977e-01 9.479036927223205566e-02 1.219191309064626694e-02 9.744731336832046509e-02 -3.689449280500411987e-02 -9.341263025999069214e-02 -2.756427824497222900e-01 -6.148490123450756073e-03 -2.067597359418869019e-01
-2.516417801380157471e-01 -5.711258854717016220e-03 -9.858758747577667236e-02 2.035268396139144897e-01 -1.457442641258239746e-01 4.983843117952346802e-02 -1.330820769071578979e-01 2.801467478275299072e-01 -4.470460116863250732e-01 -1.596873551607131958e-01 -7.929039746522903442e-02 -1.926122009754180908e-01 1.464710384607315063e-01 -1.464970409870147705e-01 2.098281383514404297e-01 1.605008691549301147e-01 2.925983630120754242e-02 -1.002588793635368347e-01 -7.475211471319198608e-02 1.088192909955978394e-01 4.152103140950202942e-02 -3.597967624664306641e-01 -8.472882956266403198e-02 -9.664493799209594727e-02 -1.598529964685440063e-01 -9.521496295928955078e-02 -7.446297258138656616e-02 3.531706333160400391e-01 -2.146980911493301392e-02 -1.926298886537551880e-01 -5.275681242346763611e-02 5.352386087179183960e-02
-1.198793053627014160e-01 -9.428182244300842285e-02 -1.197890639305114746e-01 -2.127860784530639648e-01 -2.966175079345703125e-01 1.608537882566452026e-01 -4.234215021133422852e-01 2.352303266525268555e-01 7.557989656925201416e-02 -5.764641240239143372e-02 2.138148248195648193e-01 3.370651230216026306e-02 2.028907537460327148e-01 -1.135238930583000183e-01 1.242069825530052185e-01 1.215550303459167480e-01 3.115509152412414551e-01 -6.157472357153892517e-02 -1.112529039382934570e-01 -7.718670368194580078e-02 4.407168924808502197e-02 -3.188863992691040039e-01 1.358451545238494873e-01 -6.790374871343374252e-03 1.053817942738533020e-01 -2.134472578763961792e-01 -3.924362361431121826e-02 1.965105682611465454e-01 -6.285764276981353760e-02 -1.375279277563095093e-01 7.203656435012817383e-02 -2.495928704738616943e-01
2.472524940967559814e-01 3.243365585803985596e-01 -9.013746678829193115e-02 1.245166510343551636e-01 5.983145162463188171e-02 -4.907326772809028625e-02 -1.914219558238983154e-01 2.441038340330123901e-01 -9.604813903570175171e-02 -1.007721275091171265e-01 3.661778271198272705e-01 1.374426335096359253e-01 9.587845206260681152e-02 8.137202262878417969e-02 3.630431741476058960e-02 1.982582062482833862e-01 -2.510128356516361237e-02 -5.884969606995582581e-02 -5.267404951155185699e-03 1.149147376418113708e-01 -2.354363203048706055e-01 -1.759733408689498901e-01 -1.753918677568435669e-01 -3.250705003738403320e-01 -2.874093353748321533e-01 1.069820374250411987e-01 9.041144698858261108e-02 -1.336272805929183960e-01 -2.558320388197898865e-02 -3.327285349369049072e-01 -5.539179220795631409e-02 6.605533510446548462e-02
-2.576293647289276123e-01 2.937324345111846924e-01 1.317818928509950638e-02 7.735232263803482056e-02 -1.592240631580352783e-01 -4.100671969354152679e-03 -1.450601965188980103e-01 1.057229265570640564e-01 1.162662878632545471e-01 -1.427670419216156006e-01 8.837931603193283081e-02 2.120766639709472656e-01 5.538065731525421143e-02 -3.269016444683074951e-01 5.492650344967842102e-02 1.528126597404479980e-01 2.873746305704116821e-02 1.020433083176612854e-01 1.831384599208831787e-01 1.103986613452434540e-02 7.023491710424423218e-02 -2.019787877798080444e-01 3.549656271934509277e-01 -2.169035524129867554e-01 -2.199926525354385376e-01 -1.049903221428394318e-02 -1.389842033386230469e-01 8.058047294616699219e-02 -2.020673155784606934e-01 -2.209225445985794067e-01 -2.485590428113937378e-01 -2.668359875679016113e-01
-1.101503819227218628e-01 2.427853196859359741e-01 -1.260227262973785400e-01 1.756740063428878784e-01 9.718379378318786621e-02 -2.347128093242645264e-01 -2.930712997913360596e-01 7.829236239194869995e-02 -1.060331240296363831e-02 1.403378397226333618e-01 1.721609681844711304e-01 2.976252138614654541e-01 3.480748236179351807e-01 -3.515197634696960449e-01 -9.017933160066604614e-02 5.066250264644622803e-02 -5.509951338171958923e-02 2.794531546533107758e-02 -7.915116846561431885e-02 -2.210875600576400757e-01 1.979817599058151245e-01 -1.695217341184616089e-01 -2.435858175158500671e-02 -3.448816239833831787e-01 4.748367145657539368e-02 -5.253392085433006287e-02 -1.827950403094291687e-02 2.918320335447788239e-02 -8.380357176065444946e-02 -1.279277503490447998e-01 9.820821881294250488e-02 2.156594097614288330e-01
-1.798130571842193604e-01 8.594035357236862183e-02 -1.413260549306869507e-01 -6.608922500163316727e-03 5.649946257472038269e-02 1.853872090578079224e-02 -1.609496325254440308e-01 1.403906047344207764e-01 -1.384924054145812988e-01 2.445181757211685181e-01 2.639052867889404297e-01 -8.014796674251556396e-02 2.002134323120117188e-01 -2.356134951114654541e-01 -5.852704495191574097e-02 3.044842481613159180e-01 3.915017247200012207e-01 -7.669161260128021240e-02 -1.110845059156417847e-01 1.176816970109939575e-01 -1.081809848546981812e-01 -1.926413029432296753e-01 2.895994186401367188e-01 -2.144206762313842773e-01 1.368834227323532104e-01 2.704599201679229736e-01 3.565927967429161072e-02 -8.913817256689071655e-02 -2.127273529767990112e-01 -1.015620231628417969e-01 -1.487175226211547852e-01 -3.938471153378486633e-02
-9.971719980239868164e-02 -6.586129963397979736e-02 -2.027276456356048584e-01 4.497625678777694702e-02 1.095584258437156677e-01 1.282867938280105591e-01 -3.081816136837005615e-01 3.580967187881469727e-01 -4.359069168567657471e-01 -1.219433397054672241e-01 1.441740691661834717e-01 -1.089498177170753479e-01 9.492740780115127563e-02 -2.222043722867965698e-01 -1.528535336256027222e-01 1.955835819244384766e-01 1.388082057237625122e-01 2.382069528102874756e-01 -5.252192262560129166e-03 1.395855098962783813e-01 2.748810052871704102e-01 -4.657503962516784668e-02 -2.056355923414230347e-01 -2.108744382858276367e-01 -3.414361178874969482e-02 -3.268915414810180664e-02 1.694770753383636475e-01 -7.585139013826847076e-03 -3.328713402152061462e-02 -1.255901902914047241e-01 1.144476011395454407e-01 -1.112873628735542297e-01
1.658783704042434692e-01 -7.633228600025177002e-02 -1.689219623804092407e-01 -7.597122341394424438e-02 1.672543734312057495e-01 -2.061431705951690674e-01 -1.258884519338607788e-01 -8.831438422203063965e-02 -2.237905114889144897e-01 -3.468242883682250977e-01 3.173440396785736084e-01 -2.081175707280635834e-02 2.988933622837066650e-01 -1.367687433958053589e-01 -1.386629696935415268e-02 3.580317795276641846e-01 8.115692436695098877e-02 9.823137521743774414e-02 1.109731644392013550e-01 1.245405375957489014e-01 -5.241527780890464783e-02 -3.602916896343231201e-01 3.330665081739425659e-02 -1.376252770423889160e-01 -4.706247150897979736e-02 -9.044682607054710388e-03 -1.860133931040763855e-02 5.755389109253883362e-02 1.854345947504043579e-01 -9.164699167013168335e-02 2.843959033489227295e-01 -6.335146725177764893e-02
-1.729180961847305298e-01 2.078795433044433594e-01 -1.475196927785873413e-01 -2.575903572142124176e-02 4.785474017262458801e-02 2.543541975319385529e-02 -2.688152790069580078e-01 1.007777731865644455e-02 -1.249450594186782837e-01 1.636732183396816254e-02 2.496191710233688354e-01 1.868835538625717163e-01 2.796410620212554932e-01 -1.853653937578201294e-01 -1.696956008672714233e-01 2.911341786384582520e-01 2.416531592607498169e-01 -1.056483462452888489e-01 -2.146112173795700073e-01 -1.270112395286560059e-01 -1.320538222789764404e-01 -1.599674373865127563e-01 3.737166523933410645e-01 -6.542745232582092285e-02 -1.407711952924728394e-02 2.617084980010986328e-01 -8.907730691134929657e-03 -2.085964940488338470e-02 -2.998860478401184082e-01 2.881577610969543457e-02 -9.149716049432754517e-02 5.359238758683204651e-02
-2.993139028549194336e-01 5.846188589930534363e-02 2.505660057067871094e-01 3.049039542675018311e-01 -1.788343340158462524e-01 1.249458268284797668e-01 -3.185538053512573242e-01 -2.825471758842468262e-02 -1.692853718996047974e-01 1.239267885684967041e-01 2.656781487166881561e-02 3.523342683911323547e-02 1.366730034351348877e-01 -2.548967301845550537e-01 -2.736127376556396484e-01 2.718696594238281250e-01 7.306557148694992065e-02 -1.874592453241348267e-01 -2.695742249488830566e-01 -1.274279411882162094e-02 5.749062448740005493e-02 -2.501521706581115723e-01 1.988879293203353882e-01 -8.343971520662307739e-02 1.728841289877891541e-02 1.204069480299949646e-01 4.805696755647659302e-02 1.413376778364181519e-01 -1.186714768409729004e-01 2.500886842608451843e-02 2.186986617743968964e-02 -2.121389061212539673e-01
-2.716472446918487549e-01 -8.222847431898117065e-02 -1.345582604408264160e-01 -1.411102432757616043e-02 -2.270076423883438110e-01 -2.127522081136703491e-01 -2.476871460676193237e-01 1.268306970596313477e-01 -3.112998306751251221e-01 -2.136169821023941040e-01 1.504933983087539673e-01 1.328760683536529541e-01 5.434986576437950134e-02 9.285287559032440186e-02 -1.642054170370101929e-01 4.786322414875030518e-01 -1.765127852559089661e-02 -5.206285417079925537e-02 -8.062790334224700928e-02 5.297359824180603027e-02 1.545994728803634644e-01 -1.425466537475585938e-01 4.062554612755775452e-02 -1.329482197761535645e-01 -1.128158196806907654e-01 -1.056976467370986938e-01 -1.633892208337783813e-01 3.139199614524841309e-01 -9.086756035685539246e-03 -2.229133546352386475e-01 3.676469996571540833e-02 1.724512502551078796e-02
-2.971200048923492432e-01 1.077829152345657349e-01 -1.147915720939636230e-01 7.440657168626785278e-02 -2.550540566444396973e-01 -2.170969098806381226e-01 -1.345935910940170288e-01 -3.793184086680412292e-02 -2.216862440109252930e-01 -1.594256609678268433e-01 7.692106813192367554e-02 -2.237886376678943634e-02 2.115551978349685669e-01 -9.228187054395675659e-02 -2.518289089202880859e-01 3.289576172828674316e-01 1.238687336444854736e-01 -2.303211092948913574e-01 -2.884124517440795898e-01 -1.276934333145618439e-02 7.057920098304748535e-02 -1.712082773447036743e-01 -1.576109677553176880e-01 -2.004253864288330078e-01 -9.973872452974319458e-02 -1.451396942138671875e-01 -2.999049723148345947e-01 -3.200621902942657471e-02 -3.287562727928161621e-02 -1.739153265953063965e-02 8.880805969238281250e-02 2.479466497898101807e-01
-2.263435348868370056e-02 1.672260090708732605e-02 -1.780920894816517830e-03 2.279100269079208374e-01 3.746680542826652527e-02 -1.444604992866516113e-01 -1.740508079528808594e-01 2.017799913883209229e-01 -2.673649191856384277e-01 -1.351065039634704590e-01 1.415040045976638794e-01 2.340139001607894897e-01 1.304082125425338745e-01 -1.272366344928741455e-01 -4.393776133656501770e-02 2.074017077684402466e-01 -1.840263456106185913e-01 -2.886649370193481445e-01 -1.395989209413528442e-02 2.200405001640319824e-01 1.999491155147552490e-01 -4.367884993553161621e-01 -7.083251327276229858e-02 6.156670302152633667e-02 1.274270750582218170e-02 -1.773945242166519165e-01 8.763386309146881104e-02 3.905421495437622070e-01 1.889712549746036530e-02 -7.603418827056884766e-02 8.857474476099014282e-02 1.095344778150320053e-02
-3.521405160427093506e-01 -7.448716461658477783e-02 -4.727249965071678162e-02 1.553837358951568604e-01 1.858653426170349121e-01 -1.382055878639221191e-01 -7.796162366867065430e-02 2.731312513351440430e-01 -1.604094207286834717e-01 2.831015735864639282e-02 3.229516744613647461e-02 2.056160122156143188e-01 -1.370932012796401978e-01 -1.292833834886550903e-01 -1.882840096950531006e-01 3.973626494407653809e-01 4.520449787378311157e-02 -1.705296039581298828e-01 -1.645776331424713135e-01 3.711247071623802185e-02 -1.449561119079589844e-01 -3.465456962585449219e-01 1.702235043048858643e-01 -7.822937332093715668e-03 9.520885348320007324e-02 3.111710026860237122e-02 -1.189704313874244690e-01 -3.606922691687941551e-04 -1.516364961862564087e-01 -2.195929288864135742e-01 -1.734459847211837769e-01 2.362595200538635254e-01
4.519401863217353821e-02 9.896346926689147949e-02 -1.199565920978784561e-02 -1.574641019105911255e-01 1.637609601020812988e-01 7.435247302055358887e-02 -8.015190064907073975e-02 1.975583583116531372e-01 -7.539831101894378662e-03 -1.215401068329811096e-01 8.924536406993865967e-02 2.714537382125854492e-01 2.101525366306304932e-01 -2.689498364925384521e-01 -1.392133533954620361e-01 3.406426608562469482e-01 6.134578585624694824e-02 1.453417539596557617e-01 -4.500006139278411865e-01 -7.492806180380284786e-04 -4.568941518664360046e-02 -1.059960350394248962e-01 3.054128289222717285e-01 -2.319484204053878784e-01 -2.445846982300281525e-02 -1.714153140783309937e-01 1.299528777599334717e-01 2.423997521400451660e-01 1.054221391677856445e-01 -1.651407033205032349e-01 6.664980202913284302e-02 -2.803632989525794983e-02
-2.718237042427062988e-01 1.278020441532135010e-01 -1.642657667398452759e-01 1.926632374525070190e-01 -9.499863535165786743e-02 2.270539700984954834e-01 -1.989937722682952881e-01 7.163991034030914307e-02 -1.699936389923095703e-01 -8.251559734344482422e-02 2.420533746480941772e-01 2.068369276821613312e-02 5.331449210643768311e-02 -2.735485136508941650e-01 -3.241329491138458252e-01 1.166580244898796082e-01 8.686270564794540405e-02 -7.252003997564315796e-03 1.028853747993707657e-02 -4.244572520256042480e-01 2.301629334688186646e-01 -2.314624488353729248e-01 1.598267257213592529e-01 -2.407718002796173096e-01 -6.801130622625350952e-02 -3.347878903150558472e-02 -2.604802139103412628e-03 1.067550107836723328e-01 -1.903962343931198120e-01 -4.610855504870414734e-02 1.257983893156051636e-01 3.918875940144062042e-03
-1.790526062250137329e-01 1.334970295429229736e-01 -3.768119588494300842e-02 8.324265480041503906e-03 -1.489615291357040405e-01 -7.643956691026687622e-02 -1.110171526670455933e-01 2.787508964538574219e-01 -1.281767040491104126e-01 -1.133941859006881714e-01 2.251046001911163330e-01 1.060986146330833435e-01 2.932126224040985107e-01 -1.735004037618637085e-01 6.212501972913742065e-02 -2.051300704479217529e-01 1.215399205684661865e-01 -4.838969558477401733e-02 5.396456923335790634e-03 9.297683089971542358e-02 1.820071488618850708e-01 -4.857473969459533691e-01 8.528862893581390381e-02 4.246788471937179565e-02 -1.091270614415407181e-02 -2.451753169298171997e-01 2.135668694972991943e-02 -3.654191493988037109e-01 -8.821181207895278931e-02 -8.380149304866790771e-02 -3.479418158531188965e-02 2.513282895088195801e-01
-7.236122153699398041e-03 1.135842651128768921e-01 -1.950305253267288208e-01 -7.186647504568099976e-02 -1.847862303256988525e-01 2.510882616043090820e-01 -2.202119976282119751e-01 4.458235949277877808e-02 -8.195433020591735840e-02 5.980176478624343872e-02 2.365859001874923706e-01 2.638210356235504150e-02 3.592363595962524414e-01 -2.826244831085205078e-01 -2.088071405887603760e-01 2.546843588352203369e-01 3.606206551194190979e-02 3.353117778897285461e-02 -1.440474092960357666e-01 1.092561334371566772e-01 1.189707666635513306e-01 -5.988650768995285034e-02 7.191707938909530640e-02 -1.898151189088821411e-01 -6.640488654375076294e-02 2.004094123840332031e-01 -3.072451055049896240e-01 -1.066180542111396790e-01 -1.135451719164848328e-01 -2.392280846834182739e-01 2.249028347432613373e-02 -3.111208081245422363e-01
-3.865201175212860107e-01 2.703422605991363525e-01 3.291394934058189392e-02 2.058916166424751282e-02 1.709713786840438843e-01 3.403996229171752930e-01 -1.983098238706588745e-01 -1.484716660343110561e-03 -6.067984551191329956e-02 -2.769241034984588623e-01 8.507096022367477417e-02 1.384359747171401978e-01 -9.014416486024856567e-03 -1.026279404759407043e-01 1.070618033409118652e-01 3.402651548385620117e-01 1.491078883409500122e-01 1.844975650310516357e-01 -1.601834595203399658e-02 1.453025937080383301e-01 1.148430258035659790e-01 -2.547291219234466553e-01 -1.480833534151315689e-02 -6.587905436754226685e-02 -1.067317053675651550e-01 -2.834130525588989258e-01 1.113720387220382690e-01 1.609003096818923950e-01 -6.598857790231704712e-02 -1.663502454757690430e-01 -9.464126080274581909e-02 1.252303719520568848e-01
-1.517435461282730103e-01 5.398793220520019531e-01 1.592556834220886230e-01 9.033527225255966187e-02 1.855561435222625732e-01 1.699260622262954712e-01 -3.750465512275695801e-01 1.619698852300643921e-01 -2.418839484453201294e-01 -1.380994915962219238e-01 1.472056210041046143e-01 -2.842924557626247406e-02 6.357085704803466797e-02 -1.941285729408264160e-01 -1.887367665767669678e-01 4.586980119347572327e-02 -3.863049298524856567e-02 1.404189467430114746e-01 -4.381757229566574097e-02 -1.514213159680366516e-02 1.433812826871871948e-01 -2.875919938087463379e-01 7.039642892777919769e-03 1.774278432130813599e-01 1.707553267478942871e-01 -4.727690666913986206e-02 -3.094446100294589996e-02 1.453121900558471680e-01 7.994473725557327271e-02 -6.230981647968292236e-02 1.126608550548553467e-01 -8.765260875225067139e-02
-1.011602059006690979e-01 -4.740456584841012955e-03 -1.600443720817565918e-01 -9.902244061231613159e-02 -2.448532581329345703e-01 1.403248310089111328e-01 -5.113391876220703125e-01 1.080866307020187378e-01 -2.289847284555435181e-02 -1.549404230900108814e-03 2.553287446498870850e-01 1.076555550098419189e-01 2.897074818611145020e-01 6.343413610011339188e-03 -6.526423385366797447e-04 1.226950064301490784e-01 2.179711461067199707e-01 -1.570644080638885498e-01 -2.705946937203407288e-02 -9.357123076915740967e-02 -1.304318290203809738e-02 -2.673748135566711426e-01 1.307038664817810059e-01 8.032513409852981567e-02 -1.266655921936035156e-01 -1.291062086820602417e-01 -1.240949705243110657e-01 5.749019607901573181e-02 -2.057613581418991089e-01 8.183440193533897400e-03 -1.685224846005439758e-02 -3.927162587642669678e-01
-1.859966218471527100e-01 5.581566318869590759e-02 -1.120878979563713074e-01 8.935927599668502808e-02 8.630838990211486816e-02 3.437133729457855225e-01 -1.770997345447540283e-01 1.785256117582321167e-01 -3.860357105731964111e-01 -2.005507349967956543e-01 1.179631128907203674e-01 -1.150732189416885376e-01 -2.475363202393054962e-02 -2.112060040235519409e-02 1.687110364437103271e-01 3.303644955158233643e-01 3.010710235685110092e-03 4.960552603006362915e-02 -2.325372993946075439e-01 1.933835744857788086e-01 1.644286513328552246e-01 -2.484489530324935913e-01 -1.178909167647361755e-01 -3.897448256611824036e-02 -9.413008391857147217e-02 -1.837500780820846558e-01 1.528747379779815674e-01 2.437437176704406738e-01 -7.992265373468399048e-02 -2.594676315784454346e-01 7.013378199189901352e-03 -2.376903407275676727e-02
9.490218758583068848e-02 4.255655407905578613e-02 -7.390383630990982056e-02 -1.618328839540481567e-01 1.352867335081100464e-01 -2.383593618869781494e-01 -1.093824431300163269e-01 8.739211410284042358e-02 -1.567950248718261719e-01 -2.667267322540283203e-01 3.160494267940521240e-01 8.882377296686172485e-02 1.748487502336502075e-01 -6.480509042739868164e-02 1.940480768680572510e-01 4.313760995864868164e-01 8.011666685342788696e-02 -6.379225850105285645e-02 1.204775571823120117e-01 1.180456578731536865e-01 -2.403966039419174194e-01 -3.506407737731933594e-01 -5.614405497908592224e-02 -3.424074128270149231e-02 -2.928912872448563576e-03 -1.506688445806503296e-01 -1.401695758104324341e-01 2.429830878973007202e-01 9.529324620962142944e-02 -4.627590626478195190e-02 2.476919740438461304e-01 -5.311771482229232788e-02
-1.717039942741394043e-01 1.746933907270431519e-01 -1.680897474288940430e-01 8.607754111289978027e-02 -2.206664681434631348e-01 -3.579025715589523315e-02 -2.435026764869689941e-01 2.813895940780639648e-01 -2.468363642692565918e-01 -1.593349575996398926e-01 1.529887020587921143e-01 2.511428296566009521e-02 1.325131207704544067e-01 -8.589275926351547241e-02 -2.618015408515930176e-01 2.342652976512908936e-01 -1.704944372177124023e-01 -1.312727332115173340e-01 1.157407835125923157e-01 -9.080384857952594757e-03 2.267068177461624146e-01 -2.543604075908660889e-01 1.779893189668655396e-01 5.545523017644882202e-03 -1.078427582979202271e-01 -3.938505798578262329e-02 -1.812628060579299927e-01 2.464780062437057495e-01 -9.848299436271190643e-03 -3.178416788578033447e-01 1.902257949113845825e-01 -7.414816319942474365e-02
-2.243051230907440186e-01 1.346804480999708176e-02 -5.956490337848663330e-02 1.361790448427200317e-01 -2.526729106903076172e-01 3.759875893592834473e-02 -3.000593483448028564e-01 4.711809381842613220e-02 -3.106180764734745026e-02 2.945624105632305145e-02 3.271875977516174316e-01 1.923164427280426025e-01 2.693549990653991699e-01 1.359637128189206123e-03 -1.113977879285812378e-01 1.869424879550933838e-01 1.086332947015762329e-01 -2.160820364952087402e-01 -1.115598529577255249e-01 -2.465259432792663574e-01 1.751351356506347656e-02 -2.718359231948852539e-01 1.723067313432693481e-01 -9.985690936446189880e-03 8.280175924301147461e-02 -2.882062494754791260e-01 -1.433016955852508545e-01 -1.469547748565673828e-01 -7.322300225496292114e-02 2.719108462333679199e-01 8.542193472385406494e-02 -2.230947762727737427e-01
2.262571640312671661e-02 1.277700960636138916e-01 -3.876066803932189941e-01 1.484670490026473999e-01 -6.956002861261367798e-02 7.238521706312894821e-03 -3.130605518817901611e-01 3.873179852962493896e-01 -7.773785293102264404e-02 1.793962568044662476e-01 3.098817169666290283e-01 3.340799510478973389e-01 2.487788349390029907e-01 -1.996932476758956909e-01 3.991152346134185791e-02 5.927488952875137329e-02 5.706933513283729553e-02 1.006323248147964478e-01 -1.020905375480651855e-01 7.642704993486404419e-03 1.734168827533721924e-02 -2.551629543304443359e-01 -1.329239606857299805e-01 6.853343918919563293e-03 1.388181596994400024e-01 -1.289678066968917847e-01 -1.088112965226173401e-01 -1.149951107800006866e-02 -1.834797412157058716e-01 5.322475731372833252e-02 -8.176303654909133911e-02 -8.475761860609054565e-02
-1.149918884038925171e-02 1.375438719987869263e-01 -1.327716261148452759e-01 3.488945662975311279e-01 -1.155361756682395935e-01 -2.657218873500823975e-01 5.895844660699367523e-03 4.328074306249618530e-02 -3.459772840142250061e-02 -1.156254112720489502e-01 -3.162645921111106873e-02 2.095445692539215088e-01 3.267538249492645264e-01 -2.520411610603332520e-01 2.172472774982452393e-01 1.976674795150756836e-01 3.437110483646392822e-01 7.047798484563827515e-02 -2.612109482288360596e-01 2.161462046205997467e-02 -2.004314363002777100e-01 -1.786818802356719971e-01 -2.494435012340545654e-01 -1.465784460306167603e-01 -1.649864390492439270e-02 -1.093244999647140503e-01 1.079561039805412292e-01 1.740123927593231201e-01 8.177267014980316162e-02 -5.394959822297096252e-02 -2.665507234632968903e-02 1.661781817674636841e-01
-1.333319842815399170e-01 -1.081227436661720276e-01 -1.235552579164505005e-01 -1.028465628623962402e-01 -2.736692428588867188e-01 4.559270571917295456e-03 -3.514159917831420898e-01 3.426255881786346436e-01 -7.533412426710128784e-02 -7.548187673091888428e-02 1.516464501619338989e-01 2.293440140783786774e-02 2.135331928730010986e-01 -2.448358684778213501e-01 2.430698275566101074e-01 1.360415518283843994e-01 1.936320960521697998e-01 -4.868252947926521301e-02 -1.101754456758499146e-01 -2.406610734760761261e-02 1.981337927281856537e-02 -2.760958969593048096e-01 2.887723147869110107e-01 -5.503208562731742859e-02 -1.191880777478218079e-01 -1.489244848489761353e-01 -1.664298176765441895e-01 1.424910575151443481e-01 -1.152561530470848083e-01 -8.947193273343145847e-04 3.047827817499637604e-02 -3.108693361282348633e-01
-1.013818234205245972e-01 1.399222314357757568e-01 -2.657243609428405762e-01 1.453012824058532715e-01 -1.768290996551513672e-02 -1.281533092260360718e-01 -3.060895502567291260e-01 2.446043863892555237e-02 -5.088121816515922546e-02 1.859568804502487183e-01 2.305662184953689575e-01 1.607682555913925171e-01 4.446031451225280762e-01 -3.931457698345184326e-01 1.096141040325164795e-01 9.103999286890029907e-02 -4.358644410967826843e-02 6.509391218423843384e-02 -8.220914751291275024e-02 -1.699156463146209717e-01 2.105388939380645752e-01 -2.235499471426010132e-01 1.244129016995429993e-01 -3.008785843849182129e-01 3.437531366944313049e-02 4.761999472975730896e-02 -1.488077640533447266e-02 1.203430742025375366e-01 -4.523699171841144562e-03 -3.691383823752403259e-02 2.890860848128795624e-02 1.274161934852600098e-01
-2.045211642980575562e-01 3.567509651184082031e-01 9.802691638469696045e-02 7.172328233718872070e-02 -1.617121249437332153e-01 6.100525148212909698e-03 -2.964255213737487793e-01 2.919920384883880615e-01 -3.814776986837387085e-02 1.191772818565368652e-01 2.503801882266998291e-01 -4.934097081422805786e-02 5.527994036674499512e-02 -3.696834444999694824e-01 -1.508053485304117203e-02 1.727266162633895874e-01 -5.938191339373588562e-02 1.717029511928558350e-02 3.613960370421409607e-02 -3.208406269550323486e-01 2.116847783327102661e-01 -1.345602422952651978e-01 1.040339544415473938e-01 -3.009163737297058105e-01 -1.752819567918777466e-01 -3.934261947870254517e-02 -1.249419376254081726e-01 6.915051490068435669e-02 4.388130828738212585e-02 -1.510903984308242798e-01 -1.192217171192169189e-01 -4.770543426275253296e-02
-3.918980360031127930e-01 1.899626702070236206e-01 -3.783541731536388397e-03 1.424688249826431274e-01 1.809785366058349609e-01 2.688838243484497070e-01 -2.794638574123382568e-01 -4.233746230602264404e-02 -1.576590090990066528e-01 -4.091314673423767090e-01 9.422776103019714355e-02 1.148072928190231323e-01 1.000902336090803146e-02 -1.083473637700080872e-01 5.997035279870033264e-02 1.555295139551162720e-01 1.148039996623992920e-01 1.311030238866806030e-01 -8.580298162996768951e-03 2.507459521293640137e-01 1.726172119379043579e-02 -3.191418349742889404e-01 1.014150157570838928e-01 -8.723032474517822266e-02 -1.914261840283870697e-02 -2.335435897111892700e-01 9.837452322244644165e-02 7.452802360057830811e-02 3.524230793118476868e-02 -1.939365267753601074e-01 -5.936193466186523438e-02 1.589574813842773438e-01
-1.289761215448379517e-01 -2.843791246414184570e-02 -2.029678374528884888e-01 1.959573104977607727e-02 1.882234402000904083e-02 1.183100491762161255e-01 -3.767443597316741943e-01 7.080763578414916992e-02 -1.223586872220039368e-02 -5.814299732446670532e-02 1.281905174255371094e-01 3.985182046890258789e-01 5.201925337314605713e-02 -2.011210322380065918e-01 1.263903826475143433e-01 7.908993214368820190e-02 1.543673425912857056e-01 -2.398314885795116425e-02 2.709695324301719666e-02 -8.538914471864700317e-02 -1.005515456199645996e-01 -3.571489453315734863e-01 -2.326739393174648285e-02 -1.828233152627944946e-01 9.127232432365417480e-02 -2.800077199935913086e-01 9.295106865465641022e-03 -3.747650980949401855e-01 -2.881708443164825439e-01 -6.321679800748825073e-02 1.048689410090446472e-01 7.836686074733734131e-02
1.027530580759048462e-01 1.555785536766052246e-01 2.109794169664382935e-01 1.461964547634124756e-01 1.600527763366699219e-01 8.383026719093322754e-02 -3.102205991744995117e-01 1.455167233943939209e-01 -1.366227418184280396e-01 -2.948353588581085205e-01 2.655881643295288086e-01 -3.137419745326042175e-02 -6.115283071994781494e-02 -6.851963698863983154e-02 -1.658309102058410645e-01 4.082874953746795654e-01 2.386893378570675850e-03 3.202230036258697510e-01 -1.562009602785110474e-01 3.260151296854019165e-02 6.182245165109634399e-02 -3.662108778953552246e-01 -8.363929390907287598e-02 1.511083543300628662e-01 7.088603079319000244e-02 -2.360407821834087372e-02 -1.435406953096389771e-01 1.690900474786758423e-01 1.330432891845703125e-01 -3.020828776061534882e-02 -1.949003525078296661e-02 -2.195066772401332855e-03
-1.261082589626312256e-01 5.823265314102172852e-01 1.675152778625488281e-01 -4.723342508077621460e-02 3.080000542104244232e-02 1.171058714389801025e-01 -1.367656588554382324e-01 1.185203865170478821e-01 -2.133145034313201904e-01 -2.270656526088714600e-01 6.326738744974136353e-02 -1.047008037567138672e-01 1.127348914742469788e-01 -3.292931914329528809e-01 -1.269602477550506592e-01 1.109075769782066345e-01 6.527282297611236572e-02 -1.767459511756896973e-01 -8.059232681989669800e-02 -1.113768946379423141e-02 2.627551555633544922e-01 -2.866294980049133301e-01 1.615869253873825073e-01 4.916326329112052917e-02 2.991401590406894684e-02 -1.386729329824447632e-01 5.603548884391784668e-02 1.854357123374938965e-01 -1.117994263768196106e-01 7.146599143743515015e-02 1.923654042184352875e-02 -9.069462120532989502e-02
2.110848128795623779e-01 3.340534865856170654e-01 -1.436373889446258545e-01 2.261808812618255615e-01 -1.195199936628341675e-01 -4.660905525088310242e-02 -9.818170964717864990e-02 2.014605700969696045e-01 -7.737184315919876099e-02 -2.796007879078388214e-02 2.500881254673004150e-01 2.086769193410873413e-01 -4.737002018373459578e-04 1.639317423105239868e-01 5.505283363163471222e-03 1.185690984129905701e-01 8.597696572542190552e-02 1.563403606414794922e-01 -3.365959525108337402e-01 1.154984384775161743e-01 5.875777825713157654e-02 -3.536036312580108643e-01 5.707364156842231750e-02 -5.103276297450065613e-02 -8.295792341232299805e-02 8.521101623773574829e-02 1.890202313661575317e-01 -1.502439379692077637e-01 1.778514087200164795e-01 -3.722411394119262695e-01 -1.198125630617141724e-01 4.173865914344787598e-02
2.414833009243011475e-01 7.916058599948883057e-02 4.082906246185302734e-02 1.898235827684402466e-01 1.659700833261013031e-02 -8.217404782772064209e-02 -4.252573549747467041e-01 1.343319416046142578e-01 -2.741498947143554688e-01 -9.253963083028793335e-02 3.240515589714050293e-01 1.823237538337707520e-01 3.061104118824005127e-01 2.106055468320846558e-01 8.364441990852355957e-02 3.246405124664306641e-01 -4.790407139807939529e-03 2.785250730812549591e-02 2.245846949517726898e-02 -9.122733026742935181e-03 6.878448277711868286e-02 -1.256652027368545532e-01 -2.708712220191955566e-01 -1.402056068181991577e-01 -9.996535629034042358e-02 2.277475222945213318e-02 1.005968675017356873e-01 -7.871565967798233032e-02 1.066402643918991089e-01 -1.113260313868522644e-01 2.091802358627319336e-01 1.004756316542625427e-01
-3.354388177394866943e-01 1.718303933739662170e-02 -1.611216068267822266e-01 -8.070557378232479095e-03 8.824700117111206055e-02 6.815882027149200439e-02 -2.408909499645233154e-01 1.339041292667388916e-01 -1.612468808889389038e-01 -1.699361018836498260e-02 2.412192523479461670e-01 -6.387791037559509277e-02 -1.291931569576263428e-01 -2.137536257505416870e-01 -8.276329934597015381e-02 1.697009056806564331e-01 2.239644676446914673e-01 -1.726697534322738647e-01 -2.097555398941040039e-01 1.838827729225158691e-01 -2.002037018537521362e-01 -1.201364621520042419e-01 2.820264697074890137e-01 -3.760907351970672607e-01 -9.498982876539230347e-02 2.140362411737442017e-01 3.337077423930168152e-02 6.055606529116630554e-02 -2.557734847068786621e-01 -1.232255846261978149e-01 -4.145474173128604889e-03 1.125284954905509949e-01
-1.071923077106475830e-01 -1.486905068159103394e-01 -1.175711229443550110e-01 -9.342280775308609009e-02 -2.409703731536865234e-01 1.162592321634292603e-01 -4.088369905948638916e-01 2.569269239902496338e-01 -6.953683495521545410e-02 -5.901190638542175293e-02 3.125737011432647705e-01 -1.311546936631202698e-02 1.657439768314361572e-01 -2.337148934602737427e-01 1.246752068400382996e-01 3.738195449113845825e-02 1.546924263238906860e-01 -1.134881004691123962e-01 -1.071371138095855713e-01 -1.596811972558498383e-02 2.713607437908649445e-02 -3.376064002513885498e-01 2.221263051033020020e-01 -2.013294957578182220e-02 -1.953058540821075439e-01 -7.999520748853683472e-02 -1.600768864154815674e-01 2.148766219615936279e-01 -2.057042270898818970e-01 2.522767335176467896e-02 -7.918037474155426025e-02 -2.351978570222854614e-01
-2.895469665527343750e-01 2.720720469951629639e-01 -6.343419104814529419e-02 2.279507517814636230e-01 3.030030727386474609e-01 2.072504907846450806e-01 -2.303486764430999756e-01 1.652132272720336914e-01 -2.167329490184783936e-01 -2.408870160579681396e-01 6.162041053175926208e-02 -6.158479303121566772e-02 1.196609437465667725e-01 -1.099373474717140198e-01 4.229094088077545166e-02 1.437792032957077026e-01 1.558510661125183105e-01 1.539391279220581055e-01 -1.883810013532638550e-01 1.584552675485610962e-01 2.388011813163757324e-01 -2.173808515071868896e-01 -1.196635793894529343e-02 -6.302633881568908691e-02 1.212241724133491516e-01 -1.902147382497787476e-01 9.642949700355529785e-02 2.697507739067077637e-01 3.538664802908897400e-02 -1.528176516294479370e-01 -1.189719066023826599e-01 1.445674300193786621e-01
-3.585672378540039062e-01 2.733009755611419678e-01 1.819240450859069824e-01 6.919223070144653320e-02 8.395544439554214478e-02 -6.342814769595861435e-03 -3.239275515079498291e-01 8.915062993764877319e-02 -1.964472681283950806e-01 5.164738371968269348e-02 2.273431122303009033e-01 1.105460003018379211e-01 -4.904636368155479431e-02 -1.172062605619430542e-01 -1.270820796489715576e-01 2.977920174598693848e-01 2.007681578397750854e-01 -1.273591220378875732e-01 -3.145532608032226562e-01 8.152570575475692749e-02 -2.794790267944335938e-01 -8.867406845092773438e-02 8.674387633800506592e-02 5.746446549892425537e-02 -5.157585442066192627e-02 1.964035332202911377e-01 -1.113831549882888794e-01 -1.267921924591064453e-01 -4.545901715755462646e-02 1.770183145999908447e-01 2.012242972850799561e-01 1.011077910661697388e-01
-9.993699193000793457e-02 1.554344445466995239e-01 -3.147679939866065979e-02 -2.023565620183944702e-01 -3.574945405125617981e-02 -8.461321890354156494e-02 3.767883405089378357e-02 6.036410480737686157e-02 -2.177773565053939819e-01 2.587691545486450195e-01 3.290265500545501709e-01 2.988462746143341064e-01 -3.769515454769134521e-02 -2.796449065208435059e-01 -2.243386581540107727e-02 2.401034384965896606e-01 1.936902850866317749e-01 4.121742397546768188e-02 -3.250240385532379150e-01 1.422858051955699921e-02 6.412693113088607788e-02 -2.169684879481792450e-02 -1.501917690038681030e-01 -1.836846917867660522e-01 -2.443460933864116669e-02 -4.443284124135971069e-03 -1.316944211721420288e-01 -1.573919951915740967e-01 -2.957300655543804169e-02 -4.416169822216033936e-01 6.320645660161972046e-02 1.100697368383407593e-01
-1.219363734126091003e-01 1.474454104900360107e-01 1.816897094249725342e-01 -1.285138726234436035e-01 -1.906748116016387939e-02 4.539241269230842590e-02 -1.952699720859527588e-01 7.107266690582036972e-03 -2.982248663902282715e-01 -6.385815888643264771e-02 1.627685278654098511e-01 2.383358329534530640e-01 5.575678870081901550e-02 -3.100872933864593506e-01 7.669567316770553589e-02 1.882579922676086426e-01 4.719257056713104248e-01 1.575691848993301392e-01 -1.595893502235412598e-01 -8.704641461372375488e-02 -1.855482459068298340e-01 -9.774299710988998413e-02 -1.599299609661102295e-01 -1.587171554565429688e-01 -1.684470921754837036e-01 1.028315797448158264e-01 -1.678658425807952881e-01 1.000595241785049438e-01 1.731389313936233521e-01 -1.436180472373962402e-01 -6.531862169504165649e-02 -2.213866412639617920e-01
-2.953212261199951172e-01 1.915454715490341187e-01 1.403482537716627121e-02 1.950137913227081299e-01 1.102068275213241577e-01 2.791068851947784424e-01 -1.477024704217910767e-01 1.444648951292037964e-01 -2.697933614253997803e-01 -1.444982588291168213e-01 1.688087582588195801e-01 -1.579893976449966431e-01 -4.144400823861360550e-03 -1.746483147144317627e-01 1.232727468013763428e-01 2.492398023605346680e-01 1.517236381769180298e-01 1.587801426649093628e-01 4.702863469719886780e-02 5.600420013070106506e-02 7.759249955415725708e-02 -3.182486891746520996e-01 2.399699296802282333e-03 4.227863252162933350e-02 6.086895614862442017e-02 -2.894192636013031006e-01 1.136591657996177673e-01 1.937704086303710938e-01 -1.062709987163543701e-01 -3.086047172546386719e-01 -8.071627467870712280e-02 1.911024749279022217e-01
-1.207716315984725952e-01 1.710236631333827972e-02 -2.823838777840137482e-02 2.704148292541503906e-01 2.567184157669544220e-02 9.851028770208358765e-02 -2.605883777141571045e-01 -5.403647199273109436e-02 -1.379098594188690186e-01 -2.088366262614727020e-02 1.166260242462158203e-01 3.515864908695220947e-01 -1.154073793441057205e-02 -1.449704319238662720e-01 -1.928923130035400391e-01 3.193276226520538330e-01 -3.165966644883155823e-02 -1.177793666720390320e-01 -3.837652504444122314e-01 1.426840573549270630e-01 1.259558349847793579e-01 -2.333417683839797974e-01 2.241752147674560547e-01 -1.756494864821434021e-02 -6.599796563386917114e-02 -7.433931808918714523e-03 1.835578354075551033e-03 -7.952038943767547607e-02 -1.211825460195541382e-01 -1.368638426065444946e-01 -6.559406965970993042e-02 -4.014610052108764648e-01
5.930064991116523743e-02 -2.335128560662269592e-02 -1.891667842864990234e-01 -3.604955226182937622e-02 -2.104443758726119995e-01 -2.390027642250061035e-01 -3.389263749122619629e-01 1.459579020738601685e-01 -1.875390261411666870e-01 1.385936513543128967e-02 1.009129136800765991e-01 5.014361068606376648e-02 3.196442723274230957e-01 -4.531564190983772278e-02 -3.822617605328559875e-02 3.470032811164855957e-01 2.210057377815246582e-01 -9.378260374069213867e-02 -3.288489282131195068e-01 -1.410757452249526978e-01 3.779593482613563538e-02 8.196748793125152588e-02 1.009583175182342529e-01 -1.091082766652107239e-01 -3.281887471675872803e-01 2.999446354806423187e-02 -2.471932321786880493e-01 1.823554933071136475e-02 -1.582231670618057251e-01 -1.701429113745689392e-02 6.401185691356658936e-02 1.780960112810134888e-01
3.921938687562942505e-02 2.535721063613891602e-01 9.077482670545578003e-02 -2.170808315277099609e-01 1.915595233440399170e-01 -7.982959598302841187e-02 -3.250890374183654785e-01 9.905671328306198120e-02 -2.574965655803680420e-01 -1.440778821706771851e-01 2.837258875370025635e-01 6.856056302785873413e-02 1.264801025390625000e-01 -2.166151553392410278e-01 -1.425992697477340698e-01 2.185239195823669434e-01 3.100255876779556274e-02 -2.051712013781070709e-02 8.960302919149398804e-02 3.817567601799964905e-02 1.261645108461380005e-01 -8.161681890487670898e-02 -1.871927380561828613e-01 9.183306246995925903e-02 -1.207429394125938416e-01 -1.380222141742706299e-01 -1.715251654386520386e-01 4.094270616769790649e-02 1.023305114358663559e-02 -6.855855137109756470e-02 4.100797474384307861e-01 -3.199180364608764648e-01
-2.655752003192901611e-01 -3.552509471774101257e-02 -2.735288441181182861e-01 1.493227779865264893e-01 5.539232864975929260e-03 5.218669027090072632e-02 -2.702427804470062256e-01 4.585003852844238281e-01 -6.876659393310546875e-02 -1.124071553349494934e-01 1.782861053943634033e-01 1.152649447321891785e-01 3.795860707759857178e-02 -1.419461667537689209e-01 3.087124973535537720e-02 5.006504058837890625e-01 -1.930103749036788940e-01 5.586284026503562927e-02 3.012485988438129425e-02 9.159781038761138916e-02 -7.912543416023254395e-02 -7.138137519359588623e-02 -1.442407220602035522e-01 1.171038895845413208e-01 4.806934297084808350e-02 2.148113399744033813e-01 -8.396328240633010864e-02 -5.865748506039381027e-03 4.961687326431274414e-02 -5.025475099682807922e-02 1.890490055084228516e-01 1.328271478414535522e-01
-1.923008472658693790e-03 2.019393444061279297e-01 1.216807309538125992e-02 1.125566065311431885e-01 1.921339035034179688e-01 1.416546255350112915e-01 -1.557752937078475952e-01 5.072582513093948364e-02 -1.457869112491607666e-01 -1.030022203922271729e-01 8.048564940690994263e-02 -8.427653461694717407e-02 -1.982743591070175171e-01 -1.165852174162864685e-01 -1.713852398097515106e-02 4.707543551921844482e-01 3.507707417011260986e-01 1.755442172288894653e-01 -2.158320993185043335e-01 1.479886770248413086e-01 -1.555158793926239014e-01 -3.813982903957366943e-01 7.076164335012435913e-02 1.523031890392303467e-01 4.572309553623199463e-02 3.960051015019416809e-02 -2.104235589504241943e-01 1.307457089424133301e-01 -6.659775972366333008e-02 6.353818625211715698e-02 1.543065011501312256e-01 -1.575421839952468872e-01
-1.672434210777282715e-01 2.824108600616455078e-01 1.098230481147766113e-01 -5.389647185802459717e-02 -1.353925764560699463e-01 1.152884215116500854e-01 -2.453020513057708740e-01 3.908866345882415771e-01 3.891149908304214478e-02 1.604846864938735962e-01 2.498384416103363037e-01 -1.287036538124084473e-01 -6.612334866076707840e-03 -3.938105702400207520e-01 -1.346047669649124146e-01 2.405990213155746460e-01 3.616294264793395996e-02 -1.660693138837814331e-01 2.094109356403350830e-02 -4.767598211765289307e-02 2.570353448390960693e-01 -1.678916215896606445e-01 -1.064104307442903519e-02 -1.446475386619567871e-01 -1.577969789505004883e-01 -2.290567569434642792e-02 -6.840617954730987549e-02 1.233721002936363220e-01 -2.344361245632171631e-01 -6.925484538078308105e-02 -1.706822812557220459e-01 -1.192764043807983398e-01
-4.478385671973228455e-02 -7.291603088378906250e-02 -2.146843075752258301e-02 9.233931452035903931e-02 2.532272366806864738e-03 2.174083739519119263e-01 -1.657332777976989746e-01 4.226713255047798157e-02 -1.225198954343795776e-01 1.784598641097545624e-02 2.567053735256195068e-01 2.938948385417461395e-02 4.189336597919464111e-01 -3.011317849159240723e-01 -1.385962963104248047e-01 -2.568691037595272064e-02 1.850990951061248779e-01 2.943146787583827972e-02 -1.447654366493225098e-01 7.612201571464538574e-02 4.320746660232543945e-02 -6.575775891542434692e-02 -3.612760081887245178e-02 -4.094220399856567383e-01 -1.941855847835540771e-01 -1.345074176788330078e-01 1.398596465587615967e-01 -1.894801259040832520e-01 -2.730449736118316650e-01 -2.075512111186981201e-01 3.513092547655105591e-02 -2.681175470352172852e-01
-2.430696338415145874e-01 1.373456716537475586e-01 -2.660126388072967529e-01 1.231667399406433105e-01 9.056700766086578369e-02 -3.344891592860221863e-02 -1.675974577665328979e-01 1.205654442310333252e-01 -1.271243989467620850e-01 -1.478324681520462036e-01 3.952928185462951660e-01 1.892810910940170288e-01 2.255778461694717407e-01 -4.572225362062454224e-02 -5.661027133464813232e-02 2.266906499862670898e-01 2.311349660158157349e-01 -7.034783065319061279e-02 -3.996361792087554932e-01 -1.408352255821228027e-01 -6.797201186418533325e-02 -1.552665978670120239e-01 3.042714595794677734e-01 1.073895916342735291e-01 -7.460643351078033447e-02 1.350663155317306519e-01 -3.341280296444892883e-02 -3.646970540285110474e-02 -1.740699559450149536e-01 1.325562894344329834e-01 -3.227534890174865723e-02 -2.408947609364986420e-02
-1.531506776809692383e-01 1.593526601791381836e-01 -2.204446494579315186e-01 2.547588348388671875e-01 1.589814573526382446e-01 -2.238058298826217651e-01 -2.295272052288055420e-01 1.363596022129058838e-01 -3.407332301139831543e-02 1.957239359617233276e-01 2.426997125148773193e-01 2.114987224340438843e-01 3.737505972385406494e-01 -2.373899966478347778e-01 8.039384335279464722e-02 1.967152580618858337e-02 -5.181807652115821838e-02 1.245536003261804581e-02 6.972120900172740221e-05 -1.680464893579483032e-01 1.563005447387695312e-01 -1.416690647602081299e-01 9.321799129247665405e-02 -3.246483504772186279e-01 3.017881186679005623e-03 6.213388219475746155e-02 7.669908553361892700e-02 4.937247186899185181e-02 -2.052681595087051392e-01 -1.459945738315582275e-01 2.259631007909774780e-01 1.692650020122528076e-01
-2.604861259460449219e-01 1.366856843233108521e-01 -3.230760991573333740e-01 7.220752537250518799e-02 -2.136378288269042969e-01 2.811945416033267975e-02 -2.957225739955902100e-01 -1.612682044506072998e-01 -9.067992120981216431e-02 -1.169752031564712524e-01 1.198427006602287292e-01 7.459673285484313965e-02 8.940476179122924805e-02 4.276882112026214600e-02 -5.495380237698554993e-02 4.891236126422882080e-01 2.144263386726379395e-01 -7.323480397462844849e-02 -4.194257780909538269e-02 -5.610352754592895508e-02 3.191971778869628906e-02 2.969738095998764038e-02 4.291700199246406555e-02 -3.454425036907196045e-01 8.894192427396774292e-02 1.347136795520782471e-01 9.087868034839630127e-02 5.701702460646629333e-02 -2.910158038139343262e-01 -1.923697888851165771e-01 -3.132211044430732727e-02 -1.024499684572219849e-01
6.568624172359704971e-03 -9.514693170785903931e-02 -1.451225429773330688e-01 1.267017573118209839e-01 8.810573071241378784e-02 5.360439792275428772e-02 -2.719101905822753906e-01 1.706586480140686035e-01 -1.688923835754394531e-01 -3.115948140621185303e-01 3.926990330219268799e-01 2.013256549835205078e-01 2.358076721429824829e-01 -1.620859950780868530e-01 -2.167668640613555908e-01 1.036192774772644043e-01 4.142515659332275391e-01 -1.642379611730575562e-01 -1.985291093587875366e-01 -1.625435650348663330e-01 -1.384930759668350220e-01 -7.529819384217262268e-03 1.373842805624008179e-01 1.790686696767807007e-02 7.910901308059692383e-02 1.231916844844818115e-01 -5.103463307023048401e-02 -1.357280761003494263e-01 -1.684550046920776367e-01 -2.541600167751312256e-02 -6.790996342897415161e-02 -3.451531380414962769e-02
-1.024618297815322876e-01 1.991802603006362915e-01 -7.887731306254863739e-03 1.078460887074470520e-01 1.836616098880767822e-01 1.436073184013366699e-01 -2.001943737268447876e-01 1.890743970870971680e-01 -9.085026383399963379e-02 -3.035205788910388947e-02 1.989468634128570557e-01 -3.852504864335060120e-02 -1.693442761898040771e-01 -3.696909919381141663e-02 -1.611880809068679810e-01 2.781983315944671631e-01 1.009871736168861389e-01 -2.401174455881118774e-01 -2.875933051109313965e-01 2.277307808399200439e-01 -3.638988733291625977e-01 -3.622716069221496582e-01 1.448792666196823120e-01 -3.550469130277633667e-02 -2.583682164549827576e-02 2.476970851421356201e-01 -9.461989253759384155e-02 -6.358466576784849167e-03 2.225216664373874664e-02 7.809799164533615112e-02 1.970390528440475464e-01 -1.397200971841812134e-01
-3.148674964904785156e-01 1.393010020256042480e-01 6.539541482925415039e-02 4.411780089139938354e-02 7.566245645284652710e-02 -6.619773805141448975e-02 -1.207899674773216248e-01 3.240735828876495361e-02 -1.976055651903152466e-01 1.387178599834442139e-01 3.558845818042755127e-02 1.536836624145507812e-01 5.806466937065124512e-02 9.329280257225036621e-02 -2.185470461845397949e-01 5.186948925256729126e-02 6.947902590036392212e-02 3.922691941261291504e-02 -2.289363145828247070e-01 -3.034911155700683594e-01 5.948322825133800507e-03 -3.830638527870178223e-01 -3.440319374203681946e-02 -3.064113855361938477e-01 3.249754384160041809e-02 -3.665168583393096924e-01 -2.500828206539154053e-01 1.470701768994331360e-02 -1.775808036327362061e-01 -1.597337871789932251e-01 2.241532802581787109e-01 7.487815618515014648e-02
-1.338209062814712524e-01 -5.582118406891822815e-02 -2.279761284589767456e-01 8.157097734510898590e-03 -2.150437235832214355e-01 -5.473102256655693054e-02 -5.831686258316040039e-01 3.119127750396728516e-01 4.508566483855247498e-02 3.604371100664138794e-02 2.028307467699050903e-01 2.515826821327209473e-01 2.255761474370956421e-01 -1.067845150828361511e-01 1.441285610198974609e-01 9.931369870901107788e-02 1.972095072269439697e-01 -1.234935875982046127e-02 3.702519088983535767e-02 1.108174398541450500e-01 -1.298101544380187988e-01 -1.912863701581954956e-01 1.984104700386524200e-02 4.587283357977867126e-02 -7.215453684329986572e-02 -2.270697653293609619e-01 -4.576620087027549744e-02 9.131256490945816040e-02 -1.917545795440673828e-01 -1.575061827898025513e-01 1.364310458302497864e-02 -4.509758576750755310e-02
-2.797098159790039062e-01 2.556343078613281250e-01 8.739007264375686646e-02 4.940769821405410767e-02 3.047799170017242432e-01 8.170571923255920410e-02 -1.506287604570388794e-01 6.394435465335845947e-02 -6.030345335602760315e-02 -1.868107020854949951e-01 1.215698719024658203e-01 1.085075512528419495e-01 2.206019498407840729e-02 -2.782814502716064453e-01 -8.531936258077621460e-02 4.568530619144439697e-01 -2.616146393120288849e-02 9.705660492181777954e-02 -2.539482414722442627e-01 9.622334688901901245e-02 2.963536977767944336e-01 -1.539025157690048218e-01 -2.661219835281372070e-01 2.197298593819141388e-02 -4.526584967970848083e-02 -1.587495356798171997e-01 -1.574216969311237335e-02 2.307539582252502441e-01 2.402215823531150818e-02 -5.765998736023902893e-02 5.811309069395065308e-02 -7.930288463830947876e-02
-1.320944428443908691e-01 4.788203835487365723e-01 4.408023133873939514e-02 -7.682530209422111511e-03 -8.027055859565734863e-02 -8.430953323841094971e-02 -1.600511372089385986e-01 4.179190695285797119e-01 -2.091837823390960693e-01 -1.625635474920272827e-01 -1.243898645043373108e-01 4.473207518458366394e-02 2.092321962118148804e-01 -3.201785981655120850e-01 -4.311131685972213745e-02 6.059964001178741455e-02 4.603624343872070312e-03 -1.225851699709892273e-01 -1.657813414931297302e-02 1.984884142875671387e-01 1.266418546438217163e-01 -7.736477255821228027e-02 1.225559413433074951e-01 -6.992764025926589966e-02 -1.169808432459831238e-01 -1.290455311536788940e-01 -1.450617313385009766e-01 2.804311215877532959e-01 -2.251442223787307739e-01 -1.130987256765365601e-01 7.017974555492401123e-02 5.377398431301116943e-02
6.125259771943092346e-02 1.072247400879859924e-01 -2.435970865190029144e-02 -1.353885233402252197e-02 9.691403806209564209e-02 2.354614734649658203e-01 -6.273935735225677490e-02 2.414421588182449341e-01 -2.333306819200515747e-01 6.544354371726512909e-03 2.668534219264984131e-01 -9.736356139183044434e-02 2.020556181669235229e-01 -1.163889542222023010e-01 -2.373251914978027344e-01 3.613135218620300293e-01 2.298371195793151855e-01 6.955685466527938843e-02 -1.693302243947982788e-01 1.684443801641464233e-01 -5.215564742684364319e-03 -1.071231365203857422e-01 4.264554977416992188e-01 2.447302080690860748e-02 1.663322448730468750e-01 1.815075725317001343e-01 1.378783881664276123e-01 2.045935243368148804e-01 -5.922123417258262634e-02 -1.824125349521636963e-01 1.640726439654827118e-02 1.152518838644027710e-01
-1.355275809764862061e-01 2.700941860675811768e-01 -1.649912446737289429e-01 -1.114004924893379211e-01 2.756483256816864014e-01 -1.503739953041076660e-01 -2.659346163272857666e-01 5.149969831109046936e-02 -1.624571830034255981e-01 -1.050764843821525574e-01 2.910070717334747314e-01 2.580593228340148926e-01 9.925693273544311523e-02 -1.312248557806015015e-01 -5.121206492185592651e-02 2.353926748037338257e-01 1.267141401767730713e-01 -2.096189707517623901e-01 -2.882347702980041504e-01 -3.233386576175689697e-02 -2.492098659276962280e-01 -9.571976214647293091e-02 2.731676399707794189e-01 -1.114908792078495026e-02 -1.823395639657974243e-01 5.534482747316360474e-02 1.764406263828277588e-02 -1.957057714462280273e-01 -1.335908025503158569e-01 2.002917081117630005e-01 -4.200772382318973541e-03 1.504039671272039413e-02
-7.995001226663589478e-02 2.374389022588729858e-01 -3.331496119499206543e-01 3.852405026555061340e-02 -1.714740544557571411e-01 8.697701245546340942e-02 -3.546221926808357239e-02 -2.360109612345695496e-02 -1.177912876009941101e-01 -3.039013827219605446e-03 2.025052309036254883e-01 4.052468389272689819e-02 3.192188441753387451e-01 -1.194091737270355225e-01 -1.072046756744384766e-01 2.070171684026718140e-01 2.659389972686767578e-01 -2.135796397924423218e-01 -2.288888990879058838e-01 -2.034065574407577515e-01 -2.112638801336288452e-01 -1.441961228847503662e-01 1.773103177547454834e-01 1.402005702257156372e-01 -2.525287270545959473e-01 -3.505358397960662842e-01 -9.275038540363311768e-02 -5.085302144289016724e-02 -5.129678174853324890e-02 2.083266712725162506e-02 1.698301285505294800e-01 -5.065157637000083923e-02
-3.668151795864105225e-02 1.716024875640869141e-01 -1.775061711668968201e-03 -2.723111398518085480e-02 6.544035673141479492e-02 1.918884068727493286e-01 -3.401115536689758301e-01 7.904713600873947144e-02 5.384776368737220764e-02 -8.771628141403198242e-02 3.084190785884857178e-01 1.544115226715803146e-02 -8.586154133081436157e-02 -1.761332303285598755e-01 7.308869808912277222e-02 2.273372858762741089e-01 3.254731297492980957e-01 -1.237686201930046082e-01 -2.870228886604309082e-01 3.308813087642192841e-03 -2.337136268615722656e-01 -1.923691630363464355e-01 1.920966207981109619e-01 6.029148027300834656e-02 -7.493153214454650879e-02 1.068138331174850464e-01 2.745272815227508545e-01 -3.354496508836746216e-02 -1.441424041986465454e-01 -3.769756555557250977e-01 7.884367555379867554e-02 7.505864650011062622e-02
-2.877731323242187500e-01 2.680831588804721832e-02 -1.943297386169433594e-01 2.366013824939727783e-01 3.512659668922424316e-02 1.031219288706779480e-01 -3.233900070190429688e-01 2.362482249736785889e-01 -2.021571248769760132e-01 -1.633183807134628296e-01 1.231921687722206116e-01 -2.267418205738067627e-01 -2.290879143401980400e-03 -2.468539923429489136e-01 -7.759539037942886353e-02 2.025775909423828125e-01 1.061274409294128418e-01 -2.033457159996032715e-02 6.355965882539749146e-02 1.144987419247627258e-01 -1.719371229410171509e-02 -2.409359067678451538e-01 -9.318350255489349365e-02 -4.714366048574447632e-02 1.422592252492904663e-01 -2.484318315982818604e-01 6.287542730569839478e-02 2.021049857139587402e-01 1.851049363613128662e-01 -3.674787580966949463e-01 -7.619640789926052094e-03 1.188940778374671936e-01
-7.491324096918106079e-02 -5.030625313520431519e-02 -2.734993956983089447e-02 -1.351322680711746216e-01 2.144431918859481812e-01 7.074854802340269089e-03 6.894078105688095093e-02 2.992418408393859863e-01 -2.923542819917201996e-02 3.448833897709846497e-02 2.267985492944717407e-01 2.029998973011970520e-02 2.747652828693389893e-01 -5.681595951318740845e-02 -9.954773634672164917e-02 3.294334411621093750e-01 4.153841435909271240e-01 2.539754509925842285e-01 -2.084531933069229126e-01 -1.424046307802200317e-01 1.353956907987594604e-01 -1.974389106035232544e-01 -3.074023872613906860e-02 -3.297181054949760437e-02 1.441808342933654785e-01 -1.101272329688072205e-01 1.387081444263458252e-01 2.129527628421783447e-01 -1.847750842571258545e-01 -2.060429602861404419e-01 1.560037583112716675e-01 -1.513168960809707642e-01
-1.545509397983551025e-01 -4.338631778955459595e-02 4.002358391880989075e-02 -7.424540072679519653e-02 2.121003866195678711e-01 1.800670176744461060e-01 -3.119347691535949707e-01 2.215993553400039673e-01 -2.743309140205383301e-01 2.810983173549175262e-02 6.158224493265151978e-02 -6.635115295648574829e-02 1.852059811353683472e-01 -1.908136457204818726e-01 -8.928540349006652832e-02 2.827246487140655518e-01 1.038619577884674072e-01 2.383093386888504028e-01 -1.047544777393341064e-01 -1.393527388572692871e-01 1.667671054601669312e-01 -2.359193116426467896e-01 -1.848836988210678101e-01 -3.637630939483642578e-01 -1.969399750232696533e-01 -6.726484745740890503e-02 -8.887201547622680664e-03 4.065460711717605591e-02 -8.751007169485092163e-02 -1.563640683889389038e-01 -2.724159359931945801e-01 3.365145996212959290e-02
-4.467187821865081787e-01 1.172057762742042542e-01 1.305558439344167709e-02 -9.452816843986511230e-02 3.253627419471740723e-01 -2.730937898159027100e-01 -1.879467666149139404e-01 1.112338826060295105e-01 -3.955508768558502197e-02 6.900975853204727173e-02 4.871313273906707764e-02 6.012028455734252930e-02 1.139593347907066345e-01 8.367597311735153198e-02 1.841532886028289795e-01 2.877608537673950195e-01 1.705935001373291016e-01 1.253349632024765015e-01 -8.121261745691299438e-02 1.551470309495925903e-01 1.580671593546867371e-02 -3.562558889389038086e-01 1.302444189786911011e-01 -1.389420479536056519e-01 1.036011520773172379e-02 9.229648113250732422e-02 -2.153597958385944366e-02 -5.147046223282814026e-02 -2.396863549947738647e-01 -1.873587444424629211e-02 -5.122938379645347595e-02 2.989344894886016846e-01
-1.542799081653356552e-02 6.101967766880989075e-02 -7.546536624431610107e-02 -1.351644247770309448e-01 1.474425196647644043e-01 1.564258188009262085e-01 -5.559966713190078735e-02 1.070164442062377930e-01 -1.019662246108055115e-03 -3.463609516620635986e-02 2.620156407356262207e-01 1.620975285768508911e-01 3.058544993400573730e-01 -2.462598681449890137e-01 -4.745725989341735840e-01 3.989754915237426758e-01 1.564508080482482910e-01 6.688688695430755615e-02 -1.728329956531524658e-01 -2.829382382333278656e-02 -1.938424706459045410e-01 -9.390474110841751099e-02 1.848435550928115845e-01 -2.342990189790725708e-01 -2.514755427837371826e-01 -3.114984557032585144e-02 8.748156577348709106e-02 -8.759920485317707062e-03 -1.786874048411846161e-02 3.278421983122825623e-02 2.766472660005092621e-02 -8.616132289171218872e-02
-1.789238303899765015e-01 2.998520433902740479e-01 2.125046402215957642e-02 -1.425191760063171387e-01 5.324581637978553772e-02 9.850153326988220215e-02 -3.808535039424896240e-01 -3.097672387957572937e-02 1.381049156188964844e-01 2.360658533871173859e-02 2.864679396152496338e-01 1.380407810211181641e-01 -2.250885069370269775e-01 7.243542373180389404e-02 8.059363067150115967e-02 2.341173887252807617e-01 2.621936500072479248e-01 -2.253890484571456909e-01 -2.263472974300384521e-01 3.433306887745857239e-02 -1.676362007856369019e-01 -2.429492473602294922e-01 2.001512050628662109e-01 4.353373870253562927e-02 -7.299346476793289185e-02 8.732506632804870605e-02 1.988524347543716431e-01 -1.540302019566297531e-02 -8.247531950473785400e-02 -2.915387451648712158e-01 -1.104395464062690735e-01 -5.505503341555595398e-02
5.197713524103164673e-02 7.811602950096130371e-02 -1.185203995555639267e-02 1.238117087632417679e-02 -2.362725511193275452e-02 -2.714917361736297607e-01 -3.065948486328125000e-01 5.157969146966934204e-02 -1.363138407468795776e-01 -9.473539888858795166e-02 2.081301510334014893e-01 9.138903766870498657e-02 1.568086743354797363e-01 -1.851193904876708984e-01 5.619100853800773621e-02 4.917245507240295410e-01 -1.027587503194808960e-01 2.224879711866378784e-01 1.349995434284210205e-01 -6.452342867851257324e-02 -1.458991020917892456e-01 -3.452814519405364990e-01 2.136948518455028534e-02 -2.222549729049205780e-02 3.448669612407684326e-02 -1.418520361185073853e-01 2.667732909321784973e-02 2.765232324600219727e-01 1.658858060836791992e-01 -9.010510146617889404e-02 2.794180810451507568e-01 -2.891818806529045105e-02
-1.185960024595260620e-01 1.123820766806602478e-01 -1.806872785091400146e-01 2.738899784162640572e-03 4.692991450428962708e-02 -1.337570836767554283e-03 -2.966290414333343506e-01 -1.625818163156509399e-01 -3.683626279234886169e-02 -8.301488310098648071e-02 9.886758774518966675e-02 1.771454811096191406e-01 2.059632912278175354e-03 -1.047801896929740906e-01 -1.178844273090362549e-02 2.781414091587066650e-01 3.133193776011466980e-02 -8.058617264032363892e-02 -3.122352063655853271e-01 3.091644346714019775e-01 9.639815986156463623e-02 -1.839994788169860840e-01 3.127154409885406494e-01 -1.512607652693986893e-02 1.774121075868606567e-01 -2.814143598079681396e-01 1.470232158899307251e-01 -6.898894906044006348e-02 -4.447699710726737976e-02 -2.895250618457794189e-01 2.877168171107769012e-02 -3.474811613559722900e-01
-1.130667030811309814e-01 1.980084925889968872e-01 -1.468203663825988770e-01 1.050998643040657043e-01 -1.167645826935768127e-01 1.955582499504089355e-01 1.032190769910812378e-02 -1.364401169121265411e-02 -5.956469103693962097e-02 1.097723916172981262e-01 3.890621662139892578e-01 1.612987965345382690e-01 1.890321373939514160e-01 -2.399434149265289307e-01 -1.685874760150909424e-01 1.182716116309165955e-01 2.311779409646987915e-01 1.571595966815948486e-01 1.036612391471862793e-01 -1.927023231983184814e-01 1.417161226272583008e-01 -2.159301936626434326e-01 7.154928147792816162e-02 -3.787758946418762207e-01 -2.221870720386505127e-01 1.205209717154502869e-01 1.329255998134613037e-01 -4.662901908159255981e-02 -3.603663668036460876e-02 -3.222922682762145996e-01 2.645553462207317352e-02 -6.006170436739921570e-02
-1.212127953767776489e-01 -1.044832766056060791e-01 1.905800402164459229e-01 -6.289536133408546448e-03 4.892190173268318176e-02 1.141253486275672913e-02 -2.098025232553482056e-01 4.858490452170372009e-02 -4.158652126789093018e-01 -1.082658842206001282e-01 9.016853570938110352e-02 -3.184435963630676270e-01 2.283667176961898804e-01 1.695303022861480713e-01 -2.249128222465515137e-01 2.324153333902359009e-01 1.055055949836969376e-02 2.033000113442540169e-03 -1.562046855688095093e-01 2.852470800280570984e-02 1.055834367871284485e-01 -4.043772220611572266e-01 -1.693284953944385052e-03 -2.375243753194808960e-01 -2.002196907997131348e-01 -2.051924020051956177e-01 -4.018541052937507629e-02 1.105139479041099548e-01 1.516893357038497925e-01 6.055759731680154800e-03 1.389894038438796997e-01 -1.209528967738151550e-01
-2.405964136123657227e-01 -1.275485605001449585e-01 -3.504558280110359192e-02 -1.792051792144775391e-01 -2.741729915142059326e-01 4.061663895845413208e-02 -4.104936718940734863e-01 2.645497918128967285e-01 -1.186329275369644165e-01 1.241048052906990051e-01 2.165669202804565430e-01 1.852159053087234497e-01 1.541221737861633301e-01 -7.009153068065643311e-02 8.109188824892044067e-02 2.287560850381851196e-01 2.153469026088714600e-01 -1.165306270122528076e-01 -8.744960278272628784e-02 6.852904707193374634e-02 -2.631767652928829193e-02 -1.325086653232574463e-01 1.878716200590133667e-01 1.215534377843141556e-02 7.513798773288726807e-02 -1.079065278172492981e-01 -1.886700689792633057e-01 1.358425170183181763e-01 -1.156401634216308594e-01 -7.635550200939178467e-02 4.606197029352188110e-02 -4.003506302833557129e-01
-1.114716157317161560e-01 2.606700062751770020e-01 -1.380115300416946411e-01 1.786740273237228394e-01 2.949615940451622009e-03 7.060185819864273071e-02 -3.541372120380401611e-01 -2.342347800731658936e-01 1.308842003345489502e-01 6.335648894309997559e-02 2.609144747257232666e-01 1.759614795446395874e-01 9.474965929985046387e-02 2.868934869766235352e-01 8.018805645406246185e-03 2.541185319423675537e-01 1.723720282316207886e-01 1.221361756324768066e-02 3.859632834792137146e-02 5.386336520314216614e-02 5.914938077330589294e-02 8.228459395468235016e-03 -5.545989423990249634e-02 -3.077415525913238525e-01 -1.065531745553016663e-01 -7.669736444950103760e-02 6.238882988691329956e-02 1.842535138130187988e-01 -2.558248043060302734e-01 -3.808179497718811035e-01 -4.681645333766937256e-02 -6.272502243518829346e-02
-3.420168757438659668e-01 -5.814618431031703949e-03 -1.439232528209686279e-01 1.626982837915420532e-01 5.488966032862663269e-02 -1.173959597945213318e-01 -3.171062469482421875e-01 3.103207051753997803e-01 -1.322474032640457153e-01 -1.978511810302734375e-01 2.048767358064651489e-01 3.038173727691173553e-02 -8.227811753749847412e-02 -1.180201768875122070e-01 -1.762913465499877930e-01 3.630918562412261963e-01 -1.350171864032745361e-01 -4.583364352583885193e-02 -1.246099993586540222e-01 1.039563044905662537e-01 -2.413010038435459137e-02 -2.550790011882781982e-01 -1.934134215116500854e-01 -3.180527314543724060e-02 1.602856963872909546e-01 -1.103434637188911438e-01 -4.439454525709152222e-02 -1.132682710886001587e-01 1.765095591545104980e-01 -2.179123461246490479e-01 -7.410522550344467163e-02 2.268872708082199097e-01
8.375138044357299805e-03 -6.363996863365173340e-02 -5.468270555138587952e-02 9.534498304128646851e-02 1.650619655847549438e-01 -2.673774063587188721e-01 -1.905990540981292725e-01 3.015167117118835449e-01 -1.281213760375976562e-01 -8.628728985786437988e-02 1.207959130406379700e-01 5.045715719461441040e-02 3.165675094351172447e-03 -1.896441578865051270e-01 -1.990414410829544067e-01 3.887828290462493896e-01 5.058253556489944458e-02 3.722847104072570801e-01 -3.576456904411315918e-01 3.086672723293304443e-01 2.781930565834045410e-02 -7.735732942819595337e-02 2.354540862143039703e-02 -1.227993592619895935e-01 5.065471399575471878e-03 -8.677607774734497070e-02 -5.059991404414176941e-02 4.149232991039752960e-03 -1.803438179194927216e-02 -2.373690009117126465e-01 1.706672366708517075e-03 -1.911591440439224243e-01
-2.820999920368194580e-02 3.512866199016571045e-01 5.655332654714584351e-02 2.619587071239948273e-02 2.094480246305465698e-01 -1.574622839689254761e-01 -2.353018969297409058e-01 1.064718589186668396e-01 -3.177997767925262451e-01 -1.580172926187515259e-01 2.738428115844726562e-01 -7.552911341190338135e-02 -4.276710376143455505e-02 -2.492583990097045898e-01 7.837353646755218506e-02 2.958341836929321289e-01 -9.233433008193969727e-02 8.646688610315322876e-02 -1.099590510129928589e-01 -1.909871846437454224e-01 1.449901610612869263e-01 -5.489759147167205811e-02 4.077070951461791992e-02 -2.497486770153045654e-01 1.411668304353952408e-02 -2.012982033193111420e-02 -5.932154878973960876e-02 3.211614787578582764e-01 -1.297648847103118896e-01 -2.126571387052536011e-01 6.631137430667877197e-02 -2.142484337091445923e-01
-2.303903549909591675e-01 -2.524976432323455811e-02 -1.340034306049346924e-01 4.923955351114273071e-02 2.296621911227703094e-02 1.742384880781173706e-01 -4.228636249899864197e-02 2.398589253425598145e-01 -1.464258283376693726e-01 3.070648759603500366e-02 2.809524834156036377e-01 1.469765752553939819e-01 9.158395975828170776e-02 -7.187193632125854492e-02 -7.411692291498184204e-02 3.559094071388244629e-01 4.455655515193939209e-01 -1.441009789705276489e-01 -3.516696393489837646e-01 -2.024385184049606323e-01 4.507487639784812927e-02 -3.221602737903594971e-02 2.201122343540191650e-01 -1.627273671329021454e-02 1.077752113342285156e-01 -1.819204837083816528e-01 -1.153742969036102295e-01 4.574012011289596558e-02 -1.152664795517921448e-01 1.591122150421142578e-01 -5.564017966389656067e-02 -1.717939674854278564e-01
-2.784599661827087402e-01 1.003218889236450195e-01 -2.930811047554016113e-01 4.661568254232406616e-02 3.606206178665161133e-02 1.158373579382896423e-01 -6.713806837797164917e-02 5.363828316330909729e-02 3.356155753135681152e-02 -4.448984563350677490e-02 3.697993159294128418e-01 5.904570221900939941e-02 4.025379419326782227e-01 -9.152141958475112915e-02 -1.266495585441589355e-01 1.317892074584960938e-01 1.243309080600738525e-01 -5.133092869073152542e-03 -3.707216382026672363e-01 -1.823146492242813110e-01 -7.976137846708297729e-02 -2.158297598361968994e-01 2.714651823043823242e-01 -1.097800210118293762e-01 -1.812077462673187256e-01 -9.352611005306243896e-02 -1.881732940673828125e-01 -4.577525332570075989e-02 -8.144396543502807617e-02 2.066891193389892578e-01 -4.139371588826179504e-02 -7.469891104847192764e-03
1.284443587064743042e-01 2.086375653743743896e-01 1.188351027667522430e-02 2.189599722623825073e-01 5.060741677880287170e-03 -1.589893102645874023e-01 -4.980730265378952026e-02 2.130183130502700806e-01 -3.679865971207618713e-02 6.481569260358810425e-02 4.408787786960601807e-01 1.590204685926437378e-01 2.966176867485046387e-01 -4.276616498827934265e-02 1.278768330812454224e-01 1.875899583101272583e-01 2.543026581406593323e-03 -4.100827034562826157e-03 -1.046493723988533020e-01 2.347551435232162476e-01 -2.917109429836273193e-01 -8.688690513372421265e-02 9.012427181005477905e-02 -2.664663791656494141e-01 -2.676160633563995361e-01 1.184865608811378479e-01 2.830565162003040314e-02 -1.995070725679397583e-01 -1.638126671314239502e-01 -2.296615242958068848e-01 4.344242066144943237e-02 8.107168227434158325e-02
-3.266441226005554199e-01 4.390077590942382812e-01 2.612600289285182953e-02 2.072202712297439575e-01 -2.039817571640014648e-01 4.968142509460449219e-02 -1.822666674852371216e-01 1.528758108615875244e-01 2.906570024788379669e-02 -1.583354622125625610e-01 1.351592391729354858e-01 2.373084574937820435e-01 1.920519620180130005e-01 -2.405242025852203369e-01 -1.524703949689865112e-01 1.816462427377700806e-01 -6.972766667604446411e-02 9.943655133247375488e-02 2.823736146092414856e-02 1.811016649007797241e-01 -2.655034139752388000e-02 1.011626720428466797e-01 2.161944061517715454e-01 -1.496248245239257812e-01 -2.026906237006187439e-02 -2.455056011676788330e-01 -2.811140846461057663e-03 1.189109161496162415e-01 -2.393318563699722290e-01 -1.358129829168319702e-01 1.253316085785627365e-02 -1.602580249309539795e-01
-1.128279417753219604e-01 1.660933941602706909e-01 -3.069742582738399506e-02 3.096736669540405273e-01 7.678724080324172974e-02 9.290924668312072754e-02 -7.326773554086685181e-02 1.811417788267135620e-01 2.953362092375755310e-02 2.015954852104187012e-01 1.445620208978652954e-01 1.189710423350334167e-01 2.096661776304244995e-01 -4.482434689998626709e-02 4.182195663452148438e-02 5.329855084419250488e-01 1.874242126941680908e-01 -2.955652959644794464e-02 -1.685022562742233276e-02 8.141417987644672394e-03 -1.715394109487533569e-01 -3.293814882636070251e-02 2.953036129474639893e-02 -3.282830119132995605e-01 1.397498603910207748e-02 -2.152479290962219238e-01 -1.739470288157463074e-02 -1.671293005347251892e-02 4.093716442584991455e-01 -4.965678602457046509e-02 9.545782208442687988e-02 7.626824663020670414e-04
-2.266807705163955688e-01 3.121716380119323730e-01 6.433991342782974243e-02 1.374050527811050415e-01 5.418689176440238953e-02 1.247820109128952026e-01 -1.259199231863021851e-01 1.565264016389846802e-01 -3.312253654003143311e-01 -1.592315882444381714e-01 2.271321862936019897e-01 -3.517898321151733398e-01 1.854805946350097656e-01 9.704482555389404297e-02 -1.147784292697906494e-01 2.157754823565483093e-02 3.965006470680236816e-01 -7.565605454146862030e-03 -1.296887844800949097e-01 -2.719978392124176025e-01 1.672982610762119293e-02 -1.996463388204574585e-01 4.780766367912292480e-02 -1.207560002803802490e-01 -8.998199366033077240e-03 -7.209627330303192139e-02 7.063791155815124512e-02 -2.187030464410781860e-01 -6.927818804979324341e-02 -6.070940196514129639e-02 -1.722038388252258301e-01 9.715927764773368835e-03
-1.181061342358589172e-01 1.231046319007873535e-01 -6.309842318296432495e-02 1.620811671018600464e-01 2.175692319869995117e-01 1.212707459926605225e-01 -2.824081107974052429e-02 1.487159430980682373e-01 -1.618461161851882935e-01 -1.260231137275695801e-01 7.395721226930618286e-02 3.074452094733715057e-02 1.346657425165176392e-01 -1.003183200955390930e-01 -7.100801169872283936e-02 3.375358581542968750e-01 6.079389899969100952e-02 1.957159787416458130e-01 -2.087168991565704346e-01 2.064907699823379517e-01 2.470507472753524780e-01 -3.526889979839324951e-01 -6.263212859630584717e-02 -4.869392514228820801e-02 -1.358754932880401611e-01 -3.443023860454559326e-01 2.858257293701171875e-01 3.131539821624755859e-01 -6.206410750746726990e-02 -1.352811753749847412e-01 -3.193138912320137024e-02 -1.287300139665603638e-02
-1.596460789442062378e-01 2.586874179542064667e-02 -1.390036102384328842e-02 5.761213302612304688e-01 1.557155996561050415e-01 2.629703581333160400e-01 -2.500721216201782227e-01 8.443987369537353516e-02 -1.977805346250534058e-01 -1.548898667097091675e-01 1.230092868208885193e-01 1.398920267820358276e-02 2.870572917163372040e-02 -2.207394391298294067e-01 7.679284363985061646e-02 1.272534877061843872e-01 1.197275519371032715e-01 9.268587082624435425e-02 -1.616978347301483154e-01 1.995448023080825806e-01 1.640388816595077515e-01 -6.110110878944396973e-02 1.190477088093757629e-01 -1.913892030715942383e-01 -1.678102910518646240e-01 2.458098530769348145e-02 1.002055928111076355e-01 9.191904217004776001e-02 -1.458638906478881836e-01 -2.476847916841506958e-01 -1.676014810800552368e-01 1.700630225241184235e-02
-2.802797555923461914e-01 2.576733231544494629e-01 7.788985967636108398e-02 2.101389616727828979e-01 2.002605199813842773e-01 1.973053961992263794e-01 -3.273167610168457031e-01 4.481386020779609680e-02 -2.344296872615814209e-01 -3.446685373783111572e-01 1.698364466428756714e-01 1.937994956970214844e-01 -2.489497512578964233e-02 -2.388654798269271851e-01 -3.298281133174896240e-02 2.282860428094863892e-01 1.322238147258758545e-01 5.000172555446624756e-02 9.379553794860839844e-02 1.272760480642318726e-01 1.386788040399551392e-01 -1.522054523229598999e-01 -2.364938613027334213e-03 -1.810114918043836951e-05 -2.190280705690383911e-03 -1.644861102104187012e-01 2.081348747014999390e-01 1.447907835245132446e-01 7.508914917707443237e-02 -2.052538096904754639e-01 4.781122505664825439e-02 1.919026821851730347e-01
-1.643946766853332520e-01 3.517945408821105957e-01 -1.362035572528839111e-01 -1.575403213500976562e-01 -1.997461467981338501e-01 1.282504498958587646e-01 -3.249253034591674805e-01 2.133613526821136475e-01 -1.358677893877029419e-01 -1.490568369626998901e-01 3.612998127937316895e-01 1.135714724659919739e-01 2.183279097080230713e-01 -2.114868909120559692e-01 2.159906029701232910e-01 -7.965362071990966797e-02 -4.963677749037742615e-02 2.435752153396606445e-01 -8.204530924558639526e-02 5.749217420816421509e-02 1.725359410047531128e-01 -2.742536365985870361e-01 -9.784199297428131104e-02 2.268789522349834442e-02 3.426445648074150085e-02 -1.850661262869834900e-02 -1.407908648252487183e-01 8.655975013971328735e-02 -2.053120583295822144e-01 -5.756823346018791199e-02 -4.529117047786712646e-02 7.512221485376358032e-02
-4.410397633910179138e-02 -1.006635203957557678e-01 -6.930604577064514160e-02 1.599331796169281006e-01 6.838829815387725830e-02 -1.552368253469467163e-01 -4.022200405597686768e-01 3.061797022819519043e-01 -5.850536981597542763e-04 -3.136920928955078125e-01 1.805046200752258301e-01 1.630661487579345703e-01 3.892125189304351807e-01 1.137786954641342163e-01 -9.556303173303604126e-02 1.984028667211532593e-01 1.566974222660064697e-01 -5.746539309620857239e-02 -2.341617830097675323e-02 -1.025780662894248962e-01 -1.615210175514221191e-01 -2.794209718704223633e-01 2.077520452439785004e-02 9.545864164829254150e-02 7.546534389257431030e-02 -4.444669932126998901e-02 -1.741049140691757202e-01 -1.041672900319099426e-01 -2.179518789052963257e-01 4.965888708829879761e-02 -2.218724936246871948e-01 4.547000676393508911e-02
5.314904451370239258e-02 4.281198680400848389e-01 3.980748727917671204e-02 -6.424091756343841553e-02 1.584504246711730957e-01 4.699334129691123962e-02 -3.364293277263641357e-01 -3.524843230843544006e-02 -2.469905912876129150e-01 -3.312364965677261353e-02 1.052612587809562683e-01 1.985747963190078735e-01 2.734012305736541748e-01 -3.344286978244781494e-01 1.000169366598129272e-01 1.735575050115585327e-01 -3.880381956696510315e-02 4.642257839441299438e-02 -6.917776912450790405e-02 -4.190220683813095093e-02 2.711652517318725586e-01 -5.597143620252609253e-02 -5.938717350363731384e-02 -1.542445421218872070e-01 -2.309799790382385254e-01 -2.161699533462524414e-01 1.317782327532768250e-02 1.859176009893417358e-01 -8.172922581434249878e-02 9.337455965578556061e-03 7.475336315110325813e-05 2.670849263668060303e-01
-7.358511537313461304e-02 6.814833730459213257e-02 -5.969467014074325562e-02 2.655057013034820557e-01 7.983259111642837524e-02 1.955363899469375610e-01 -3.680820763111114502e-01 7.490106672048568726e-02 -1.437424570322036743e-01 -3.347240388393402100e-01 1.453040689229965210e-01 3.058321774005889893e-01 6.869798898696899414e-02 -1.404838860034942627e-01 -1.057405918836593628e-01 7.721172273159027100e-02 2.302720211446285248e-02 -8.921338617801666260e-02 -2.813059091567993164e-01 2.581820189952850342e-01 1.443057805299758911e-01 -1.559544652700424194e-01 -5.565955489873886108e-02 -8.718079887330532074e-03 -5.712045729160308838e-02 -1.881110519170761108e-01 2.281603813171386719e-01 2.898153364658355713e-01 -7.549956440925598145e-02 -1.620140969753265381e-01 -1.788314431905746460e-01 2.674771007150411606e-03
-1.116413548588752747e-01 1.500835865736007690e-01 -1.053862944245338440e-01 -2.140069380402565002e-02 1.339754164218902588e-01 2.178507894277572632e-01 -2.612574100494384766e-01 5.830316990613937378e-02 -1.446246206760406494e-01 1.828578859567642212e-01 -1.057247966527938843e-01 3.941944539546966553e-01 1.078745052218437195e-01 -2.132491320371627808e-01 -2.404608950018882751e-02 7.163015007972717285e-02 3.249617815017700195e-01 5.570134148001670837e-02 -1.534745991230010986e-01 2.125236093997955322e-01 1.065102145075798035e-01 -9.258316457271575928e-02 4.332776367664337158e-02 -1.914613246917724609e-01 -1.172309443354606628e-01 -8.430579304695129395e-02 -1.837877780199050903e-01 -2.563802301883697510e-01 1.218556240200996399e-01 -3.084940314292907715e-01 6.116496026515960693e-02 2.503004074096679688e-01
1.354859769344329834e-01 1.912017613649368286e-01 -2.406763285398483276e-01 1.847581863403320312e-01 1.208575367927551270e-01 1.157612446695566177e-02 -1.393503844738006592e-01 3.481250703334808350e-01 1.201908662915229797e-01 1.236457601189613342e-01 2.498792260885238647e-01 1.471896171569824219e-01 2.786847949028015137e-01 -2.345722317695617676e-01 8.135730773210525513e-02 -1.025783130899071693e-03 7.218538969755172729e-02 1.000578925013542175e-01 -1.841437816619873047e-02 -1.918156892061233521e-01 -5.911270156502723694e-02 -3.240656554698944092e-01 1.140107288956642151e-01 -3.281914591789245605e-01 -3.180127590894699097e-02 -1.635063737630844116e-01 -1.980983912944793701e-01 1.890087574720382690e-01 -1.784461438655853271e-01 7.994920015335083008e-02 1.424883008003234863e-01 4.123546928167343140e-02
-1.412140130996704102e-01 2.514870762825012207e-01 -5.558940395712852478e-02 1.309100836515426636e-01 2.344436347484588623e-01 4.240152612328529358e-02 -1.099438592791557312e-01 2.809386849403381348e-01 -4.366923868656158447e-01 3.769607096910476685e-02 1.505535393953323364e-01 -9.140927344560623169e-02 1.469793170690536499e-01 -1.485515236854553223e-01 -6.060670688748359680e-02 2.165112048387527466e-01 4.212115705013275146e-02 1.557979583740234375e-01 4.009847715497016907e-02 3.227454125881195068e-01 4.427133873105049133e-02 -2.333483099937438965e-01 -1.818712055683135986e-01 -1.473048627376556396e-01 1.921157538890838623e-01 -2.915494330227375031e-02 2.085069864988327026e-01 1.029504984617233276e-01 -8.834668248891830444e-02 -2.326432913541793823e-01 -1.862094551324844360e-01 1.995331374928355217e-03
1.424113661050796509e-01 2.739637494087219238e-01 -1.758872568607330322e-01 -7.845240086317062378e-02 5.374595988541841507e-03 -3.527299687266349792e-02 -2.354900352656841278e-02 2.478885352611541748e-01 -2.055702656507492065e-01 -1.978876292705535889e-01 2.483882755041122437e-01 1.357956081628799438e-01 -3.386185690760612488e-02 -2.159549854695796967e-02 -4.133129492402076721e-02 1.789629906415939331e-01 3.753964602947235107e-01 5.969209014438092709e-04 -3.273727372288703918e-03 2.940938472747802734e-01 3.401364088058471680e-01 -2.688973546028137207e-01 1.598351076245307922e-02 1.369038373231887817e-01 1.383875906467437744e-01 -3.850936889648437500e-02 -3.988990187644958496e-02 -1.522057205438613892e-01 -2.484463602304458618e-01 -1.538926064968109131e-01 2.014123350381851196e-01 4.002315178513526917e-02
-6.654150038957595825e-02 2.896389365196228027e-01 -1.901308447122573853e-01 3.659846186637878418e-01 -1.214606873691082001e-02 -2.184300124645233154e-01 -1.271021813154220581e-01 1.991069763898849487e-01 1.373066660016775131e-02 -1.147069558501243591e-01 1.344288140535354614e-01 4.983125254511833191e-04 2.622273862361907959e-01 -1.110113784670829773e-01 -1.393065899610519409e-01 1.656056642532348633e-01 -8.390469849109649658e-02 -1.642092913389205933e-01 -1.175292134284973145e-01 -2.085459977388381958e-01 2.375331968069076538e-01 -2.838119566440582275e-01 2.009233683347702026e-01 -5.975745618343353271e-02 1.218959391117095947e-01 5.867571756243705750e-02 3.157532215118408203e-02 6.756953150033950806e-02 -1.570924371480941772e-01 -2.884229719638824463e-01 -2.706429660320281982e-01 3.734291344881057739e-02
3.382954373955726624e-02 1.403329819440841675e-01 -1.136006489396095276e-01 1.435541361570358276e-01 4.421957582235336304e-02 -6.531914323568344116e-02 -1.427632868289947510e-01 8.801481127738952637e-02 -1.595352888107299805e-01 -1.582394093275070190e-01 2.580196969211101532e-02 -1.682393252849578857e-01 -7.221431285142898560e-02 -1.398282647132873535e-01 1.651817001402378082e-02 3.513839840888977051e-01 2.873725891113281250e-01 1.926673054695129395e-01 -4.732156991958618164e-01 -1.324906386435031891e-02 9.726054221391677856e-02 -3.043583333492279053e-01 -5.394054204225540161e-02 1.523407995700836182e-01 -1.030489653348922729e-01 3.927965462207794189e-02 -2.924302220344543457e-01 8.865638077259063721e-02 1.635398901998996735e-02 -1.629079729318618774e-01 2.809289097785949707e-01 -6.278221029788255692e-03
-7.571747899055480957e-02 2.054026573896408081e-01 -3.631606400012969971e-01 1.795923858880996704e-01 -4.163928329944610596e-02 -1.965663023293018341e-02 -3.319381475448608398e-01 -1.069468185305595398e-01 -1.197592094540596008e-01 -7.654539495706558228e-02 2.251472622156143188e-01 1.597012393176555634e-02 1.225674152374267578e-01 1.318598389625549316e-01 -2.384636551141738892e-01 3.391236662864685059e-01 1.306810975074768066e-01 -9.697390347719192505e-02 3.462965786457061768e-02 -8.352705836296081543e-02 -8.180597424507141113e-02 1.895630359649658203e-02 1.460397690534591675e-01 -4.173959791660308838e-01 7.712551206350326538e-02 9.145162999629974365e-02 -4.366495460271835327e-02 1.062287762761116028e-01 -2.461090683937072754e-01 -2.315384745597839355e-01 9.607260674238204956e-02 -2.451343089342117310e-02
-1.277787685394287109e-01 3.573352843523025513e-02 -1.440184861421585083e-01 -5.555990710854530334e-02 -2.710320949554443359e-01 -3.137132897973060608e-02 -4.371075034141540527e-01 4.820534586906433105e-01 -7.100839912891387939e-02 2.340644411742687225e-02 2.209265679121017456e-01 3.000578880310058594e-01 1.261919885873794556e-01 -2.606807649135589600e-02 1.328535825014114380e-01 4.066916555166244507e-02 2.609804272651672363e-01 1.177231669425964355e-01 -1.087145581841468811e-01 7.172073237597942352e-03 3.857757523655891418e-02 -1.898938864469528198e-01 9.178012609481811523e-02 2.298690192401409149e-02 2.591868303716182709e-02 -2.224524766206741333e-01 -1.483733355998992920e-01 1.632389873266220093e-01 -1.261331886053085327e-01 -3.734855912625789642e-03 1.560631394386291504e-01 -3.012520633637905121e-02
-1.772181689739227295e-01 -3.918339312076568604e-02 -1.003814786672592163e-01 -1.445854734629392624e-02 1.339222639799118042e-01 2.451372593641281128e-01 -3.920582681894302368e-02 2.807890474796295166e-01 -1.653245985507965088e-01 -1.303270161151885986e-01 4.194970428943634033e-01 1.795929372310638428e-01 1.074211224913597107e-01 -8.869183063507080078e-02 3.282214701175689697e-02 3.002857863903045654e-01 3.096522390842437744e-01 -1.274597346782684326e-01 -2.706276476383209229e-01 -2.995231151580810547e-01 1.227756440639495850e-01 -8.980258554220199585e-02 3.063437640666961670e-01 3.595236688852310181e-02 9.140833467245101929e-02 4.717289656400680542e-02 -3.305061487480998039e-03 -5.111453309655189514e-02 -1.235498785972595215e-01 9.824342280626296997e-02 -4.797066748142242432e-02 -3.713926300406455994e-02
1.210723966360092163e-01 4.656543582677841187e-02 -6.778464466333389282e-02 1.821888983249664307e-02 -9.952901303768157959e-02 1.884881965816020966e-02 -1.917159706354141235e-01 7.402687519788742065e-02 -4.727961122989654541e-02 -2.194231152534484863e-01 1.922154575586318970e-01 -3.063794970512390137e-01 -4.268002510070800781e-02 -1.405272185802459717e-01 7.029597461223602295e-02 3.929507732391357422e-01 2.337922453880310059e-01 1.774653419852256775e-02 -3.733538389205932617e-01 6.700395792722702026e-02 4.963439330458641052e-02 -3.642438352108001709e-01 1.419627666473388672e-01 2.007424682378768921e-01 -1.893504112958908081e-01 1.325980871915817261e-01 -8.332081884145736694e-02 9.256236255168914795e-02 -1.451853066682815552e-01 -2.671864926815032959e-01 5.340504273772239685e-02 7.015528529882431030e-02
-8.722864836454391479e-02 2.273700833320617676e-01 -1.418417096138000488e-01 -1.147450208663940430e-01 -3.282336518168449402e-03 1.537288427352905273e-01 -2.572014629840850830e-01 1.884717121720314026e-02 6.478767096996307373e-02 1.853082329034805298e-01 -3.198153153061866760e-02 1.797437667846679688e-01 5.987172946333885193e-02 2.148998342454433441e-02 -1.345689147710800171e-01 1.300368160009384155e-01 3.071476221084594727e-01 2.716499753296375275e-02 -3.118328452110290527e-01 4.173959195613861084e-01 3.713525459170341492e-02 -2.645208835601806641e-01 -1.757478266954421997e-01 -2.254325002431869507e-01 -2.167909145355224609e-01 8.610116690397262573e-02 -7.575653493404388428e-02 -2.012309134006500244e-01 1.353548318147659302e-01 -2.569175362586975098e-01 3.926175180822610855e-03 -4.175495356321334839e-02
1.321911662817001343e-01 1.208758056163787842e-01 1.822701841592788696e-01 -8.591821417212486267e-03 1.035832017660140991e-01 1.105965115129947662e-02 -1.108245998620986938e-01 8.376229554414749146e-02 -1.538814008235931396e-01 -3.620516955852508545e-01 1.161209121346473694e-01 6.056739017367362976e-02 1.607223749160766602e-01 -1.576281785964965820e-01 -1.355032175779342651e-01 1.949352920055389404e-01 -3.813646361231803894e-02 -1.414880249649286270e-02 4.883603379130363464e-02 -4.315776750445365906e-02 -3.354025259613990784e-02 -3.130586743354797363e-01 -1.582067273557186127e-02 -5.193790793418884277e-02 -1.446126103401184082e-01 -2.557480335235595703e-01 -3.600858449935913086e-01 4.477515816688537598e-02 1.191044412553310394e-02 -3.627220094203948975e-01 2.250764966011047363e-01 -3.423156142234802246e-01
1.421079691499471664e-02 2.796421758830547333e-02 -2.005916386842727661e-01 2.774210646748542786e-02 1.828192919492721558e-01 -1.190094556659460068e-02 -2.664765715599060059e-01 8.204261958599090576e-02 -9.487400203943252563e-02 -2.755520632490515709e-03 -2.712009102106094360e-02 6.786324083805084229e-02 1.446747034788131714e-01 -2.480140775442123413e-01 -2.096705436706542969e-01 4.741472005844116211e-01 2.441313713788986206e-01 3.482544422149658203e-01 -2.056079059839248657e-01 -7.712720893323421478e-03 2.625834643840789795e-01 -1.592436879873275757e-01 -1.790398210287094116e-01 -1.751767694950103760e-01 7.025863230228424072e-02 -1.088696345686912537e-01 7.214219868183135986e-02 8.217373490333557129e-02 7.437781989574432373e-02 -2.455842792987823486e-01 4.632430523633956909e-02 -6.429530680179595947e-02
-3.410406708717346191e-01 6.719603389501571655e-02 -1.408775448799133301e-01 1.948405057191848755e-01 -7.702697068452835083e-02 -9.843316674232482910e-02 -2.249590754508972168e-01 3.394422829151153564e-01 -1.302645206451416016e-01 1.428203880786895752e-01 2.181402295827865601e-01 2.211973518133163452e-01 2.156095355749130249e-01 -1.174217388033866882e-01 1.065820157527923584e-01 3.139939904212951660e-01 2.889863550662994385e-01 -8.552889525890350342e-02 -9.683828055858612061e-02 -1.621772497892379761e-01 -4.744587093591690063e-02 1.553243212401866913e-02 2.414231300354003906e-01 9.759742766618728638e-02 -1.821120232343673706e-01 8.768979460000991821e-02 -1.447601616382598877e-01 -1.739971190690994263e-01 1.545916497707366943e-02 1.873613297939300537e-01 -1.046469733119010925e-01 2.490537054836750031e-02
-1.802024990320205688e-01 9.570691734552383423e-03 -1.138390749692916870e-01 3.081271424889564514e-03 4.058142751455307007e-02 -3.080038353800773621e-02 -3.991190791130065918e-01 3.242941200733184814e-01 2.788504399359226227e-02 -5.442240834236145020e-02 3.022773861885070801e-01 1.281468123197555542e-01 -1.814149878919124603e-02 -3.534105420112609863e-02 -6.153993308544158936e-02 4.691321551799774170e-01 -2.605332732200622559e-01 -1.516240984201431274e-01 -7.198454439640045166e-02 1.663008928298950195e-01 -4.461371153593063354e-02 -2.381108999252319336e-01 -1.298088878393173218e-01 1.870104297995567322e-02 1.576354503631591797e-01 1.458285003900527954e-01 -1.577052772045135498e-01 1.764837056398391724e-01 8.873388171195983887e-02 -6.047972664237022400e-02 6.250656209886074066e-03 1.926921010017395020e-01
-2.306777834892272949e-01 1.679687947034835815e-01 2.234280407428741455e-01 3.341726064682006836e-01 -2.636061310768127441e-01 9.100531041622161865e-02 -2.608007490634918213e-01 8.540567755699157715e-02 -1.843589544296264648e-01 7.854781299829483032e-02 1.178903430700302124e-01 -1.235204190015792847e-01 2.515341341495513916e-01 3.514422278385609388e-04 -6.721178442239761353e-02 2.924984693527221680e-01 -1.555500179529190063e-01 -1.913750171661376953e-02 -3.378265500068664551e-01 2.278112247586250305e-02 5.698866210877895355e-03 -1.930513530969619751e-01 1.541899591684341431e-01 -1.931009143590927124e-01 -2.532557770609855652e-02 1.250030696392059326e-01 -8.041000366210937500e-02 1.870487779378890991e-01 -2.800068557262420654e-01 -5.295053496956825256e-02 5.147477611899375916e-02 -4.579286277294158936e-02
-2.791070044040679932e-01 2.144641131162643433e-01 -1.464576274156570435e-01 1.177170425653457642e-01 2.473537027835845947e-01 4.331136941909790039e-01 -2.236004918813705444e-01 1.146213635802268982e-01 -1.413582712411880493e-01 -2.436929345130920410e-01 1.327896607108414173e-03 -3.005244210362434387e-02 1.474932879209518433e-01 3.624276490882039070e-03 7.119207829236984253e-02 2.399593889713287354e-01 9.543587267398834229e-02 8.732431381940841675e-02 -1.315076649188995361e-01 1.237334236502647400e-01 1.290301382541656494e-01 -2.654874622821807861e-01 -7.602082937955856323e-02 -1.277850568294525146e-01 -3.169471165165305138e-03 -3.431358635425567627e-01 1.203326229006052017e-02 2.149709314107894897e-01 1.140132993459701538e-01 -1.238396093249320984e-01 -1.091104149818420410e-01 -3.567732870578765869e-02
2.080130726099014282e-01 4.443377554416656494e-01 9.721828252077102661e-02 -5.143705382943153381e-02 -1.231212243437767029e-01 -1.083967164158821106e-01 -1.967347860336303711e-01 2.317719161510467529e-01 -1.920517086982727051e-01 -4.918549582362174988e-02 6.062049791216850281e-02 2.446715719997882843e-02 3.190664947032928467e-01 -3.684902796521782875e-03 -6.895784754306077957e-03 2.719827294349670410e-01 4.610182940959930420e-01 2.434311062097549438e-02 -1.279094517230987549e-01 1.761727333068847656e-01 -1.870791055262088776e-02 -5.545152351260185242e-03 3.034227155148983002e-02 -1.328362673521041870e-01 6.553748995065689087e-02 -1.845681667327880859e-02 -1.466773897409439087e-01 1.509037166833877563e-01 8.204039186239242554e-02 5.425496026873588562e-03 2.161610126495361328e-01 1.629959046840667725e-01
-3.366153836250305176e-01 1.920560747385025024e-01 9.229917824268341064e-02 1.727442741394042969e-01 1.017221659421920776e-01 2.147086113691329956e-01 -2.481316626071929932e-01 4.447047784924507141e-02 4.163828864693641663e-02 -4.510447978973388672e-01 9.035914391279220581e-02 1.403620243072509766e-01 3.397928923368453979e-02 -1.744238883256912231e-01 -7.483917474746704102e-02 2.516998350620269775e-01 1.098003610968589783e-01 1.287979930639266968e-01 -6.532799452543258667e-03 2.100726813077926636e-01 1.434128135442733765e-01 -3.581325411796569824e-01 6.002264469861984253e-02 -1.021524667739868164e-01 -8.737241849303245544e-03 -1.460177600383758545e-01 2.061042040586471558e-01 5.638008471578359604e-03 1.506211236119270325e-02 -1.051422432065010071e-01 8.747758716344833374e-02 1.983753591775894165e-01
3.081787191331386566e-02 5.318604409694671631e-02 -6.009411439299583435e-02 1.075478941202163696e-01 -2.438610643148422241e-01 1.570807248353958130e-01 -2.557191550731658936e-01 -4.511104896664619446e-02 -1.283267289400100708e-01 1.356645226478576660e-01 2.082391977310180664e-01 4.122157394886016846e-01 2.302167937159538269e-02 -2.070010900497436523e-01 -2.822105586528778076e-01 2.672980129718780518e-01 8.480822294950485229e-02 2.318387180566787720e-01 -2.347992211580276489e-01 5.554146692156791687e-02 4.362884163856506348e-02 -1.990526914596557617e-01 1.062891781330108643e-01 2.744822390377521515e-02 2.403804287314414978e-02 5.441466346383094788e-03 -1.280344277620315552e-01 -1.458668112754821777e-01 -1.171137616038322449e-01 -2.531399130821228027e-01 -6.894499808549880981e-02 -3.054269850254058838e-01
-2.363056540489196777e-01 3.879918158054351807e-02 -2.799092531204223633e-01 -6.021192297339439392e-02 -8.553541451692581177e-02 1.407796740531921387e-01 -4.164886474609375000e-01 2.581884562969207764e-01 -4.777438193559646606e-02 -1.097791418433189392e-01 1.362844258546829224e-01 2.258133590221405029e-01 1.924917846918106079e-01 1.278075762093067169e-02 1.884507387876510620e-01 4.440770670771598816e-02 1.113793700933456421e-01 1.015962362289428711e-01 -1.656050793826580048e-02 3.317024558782577515e-02 -5.955176427960395813e-02 -4.853292405605316162e-01 -1.328263431787490845e-01 1.018617600202560425e-01 -9.411152452230453491e-02 -3.149541094899177551e-02 4.591518640518188477e-02 -2.178297042846679688e-01 -2.786949574947357178e-01 4.723040387034416199e-02 2.760014124214649200e-02 5.947990342974662781e-02
-1.154805943369865417e-01 7.966569811105728149e-02 1.813953816890716553e-01 -3.315742909908294678e-01 1.618394553661346436e-01 6.230334751307964325e-03 5.781758204102516174e-02 1.609516590833663940e-01 -3.363848626613616943e-01 2.634080685675144196e-02 2.634891271591186523e-01 3.836070373654365540e-02 2.646080255508422852e-01 -1.105494722723960876e-01 -1.371492072939872742e-02 3.139891922473907471e-01 2.044875323772430420e-01 1.356930136680603027e-01 1.616381108760833740e-03 -2.846569120883941650e-01 -7.415745407342910767e-02 -2.008963823318481445e-01 2.028097659349441528e-01 -1.389878690242767334e-01 -3.231460694223642349e-03 3.743035346269607544e-02 1.003287807106971741e-01 1.619990766048431396e-01 -2.613008022308349609e-01 -2.041207253932952881e-01 5.079087615013122559e-02 -1.357127130031585693e-01
-2.685283869504928589e-02 2.076754905283451080e-02 9.115859866142272949e-02 3.858893737196922302e-02 2.659627236425876617e-02 7.705680280923843384e-02 -2.311737835407257080e-01 3.723033517599105835e-02 -5.797193050384521484e-01 -3.889053687453269958e-02 2.293144725263118744e-02 -2.587770819664001465e-01 6.659537553787231445e-02 -1.469872239977121353e-02 -1.625072360038757324e-01 3.338517546653747559e-01 -2.255153842270374298e-03 -4.071162641048431396e-02 -2.038942128419876099e-01 -1.371473968029022217e-01 -2.306596040725708008e-01 -3.313356041908264160e-01 3.646386042237281799e-02 -1.924818903207778931e-01 -1.453378051519393921e-01 -2.085288017988204956e-01 5.087065324187278748e-02 1.290241479873657227e-01 6.115096434950828552e-02 -1.375180780887603760e-01 4.817763715982437134e-02 -8.806860446929931641e-02
5.410386947914958000e-04 6.559839844703674316e-02 -2.865388244390487671e-02 -2.409001290798187256e-01 3.185336012393236160e-03 -2.260338887572288513e-02 -1.370536386966705322e-01 8.848324418067932129e-02 1.391472518444061279e-01 6.356156617403030396e-02 4.341496825218200684e-01 1.079991310834884644e-01 -5.799871683120727539e-02 -9.262690693140029907e-02 1.319898515939712524e-01 1.302773356437683105e-01 1.563292369246482849e-02 -2.966285347938537598e-01 -1.922659277915954590e-01 -1.196916867047548294e-02 2.083810865879058838e-01 -5.254952907562255859e-01 1.890516430139541626e-01 3.530357498675584793e-03 -7.977356016635894775e-02 1.448275297880172729e-01 2.497709356248378754e-02 -1.687197014689445496e-02 -1.714267432689666748e-01 -1.677243560552597046e-01 1.780700534582138062e-01 2.041611522436141968e-01
-1.467873454093933105e-01 2.045118212699890137e-01 -1.164408326148986816e-01 1.523826718330383301e-01 1.062738001346588135e-01 5.522587150335311890e-02 -1.771348714828491211e-01 1.916382014751434326e-01 -1.131928265094757080e-01 -1.222990676760673523e-01 4.264534115791320801e-01 -1.910245232284069061e-02 1.810830533504486084e-01 -1.677008271217346191e-01 1.270021349191665649e-01 2.214945554733276367e-01 5.936064943671226501e-02 -1.130364015698432922e-01 -5.881617963314056396e-02 2.778638005256652832e-01 -3.570284843444824219e-01 -1.862789094448089600e-01 1.907570064067840576e-01 -3.315078839659690857e-02 -1.400149613618850708e-01 1.535407602787017822e-01 4.926640540361404419e-02 -1.940019726753234863e-01 -2.210315465927124023e-01 -5.971200019121170044e-02 -1.666077524423599243e-01 1.457944512367248535e-01
-2.234590798616409302e-01 1.416243910789489746e-01 6.089603528380393982e-03 1.785479784011840820e-01 2.059090584516525269e-01 -1.494385153055191040e-01 -3.289788365364074707e-01 -4.842906817793846130e-02 -1.122128963470458984e-01 -4.216997697949409485e-02 1.957835853099822998e-01 1.467311531305313110e-01 1.759207099676132202e-01 1.654670834541320801e-01 3.368398547172546387e-02 2.998546063899993896e-01 1.793237626552581787e-01 1.202048435807228088e-01 2.189720422029495239e-01 4.913649708032608032e-02 1.411177366971969604e-01 -5.399507656693458557e-02 2.518547177314758301e-01 -1.265731155872344971e-01 2.368761301040649414e-01 -1.778176240622997284e-02 -1.899906247854232788e-01 -7.817342877388000488e-02 -1.814087629318237305e-01 -2.339298278093338013e-01 1.080168411135673523e-01 3.193720281124114990e-01
-1.581049263477325439e-01 2.265607193112373352e-02 -1.877468973398208618e-01 -3.823688719421625137e-03 2.326188087463378906e-01 1.912679076194763184e-01 -1.819100528955459595e-01 2.340518236160278320e-01 -4.873119890689849854e-01 6.442653387784957886e-02 7.663748413324356079e-02 -8.286932855844497681e-02 9.353475272655487061e-02 -9.648323804140090942e-02 1.128146573901176453e-01 3.088460266590118408e-01 1.493629366159439087e-01 6.881235539913177490e-02 -7.674609124660491943e-02 1.705377548933029175e-01 3.002830147743225098e-01 -1.738441735506057739e-01 -1.645882427692413330e-01 -1.239217594265937805e-01 -4.628846421837806702e-02 -4.019689187407493591e-02 1.545766144990921021e-01 1.936640441417694092e-01 -1.362977325916290283e-01 -2.619562447071075439e-01 5.211890861392021179e-02 1.402221806347370148e-02
-2.149940431118011475e-01 9.728941321372985840e-02 -9.158340096473693848e-02 1.725599616765975952e-01 1.420978009700775146e-01 2.162381261587142944e-01 -2.160790413618087769e-01 9.168422222137451172e-02 -2.785225808620452881e-01 -1.706317067146301270e-01 -5.317801982164382935e-02 -2.656396329402923584e-01 1.880666315555572510e-01 -5.135241895914077759e-02 3.968063369393348694e-02 3.101882338523864746e-01 3.275063261389732361e-02 7.457072287797927856e-02 -7.645677030086517334e-02 -1.195119693875312805e-01 3.262938559055328369e-02 -4.015934169292449951e-01 -2.016559839248657227e-01 -1.958332955837249756e-01 6.605207920074462891e-02 -3.717496991157531738e-01 4.810917004942893982e-02 1.583431363105773926e-01 3.781365603208541870e-02 -1.083490401506423950e-01 -7.854533195495605469e-02 1.039949133992195129e-01
-8.804937452077865601e-02 -7.644399069249629974e-03 -3.075575269758701324e-02 6.850276142358779907e-02 3.013649210333824158e-02 -3.064823746681213379e-01 -3.347497582435607910e-01 2.520809471607208252e-01 -2.371848523616790771e-01 -1.786488443613052368e-01 4.001766443252563477e-03 9.262582659721374512e-02 -9.282836318016052246e-02 -1.606082022190093994e-01 -2.089368999004364014e-01 4.518745839595794678e-01 1.186329871416091919e-01 2.712774276733398438e-01 -2.270759195089340210e-01 2.315477132797241211e-01 1.239672154188156128e-01 -1.044022478163242340e-02 1.638386994600296021e-01 4.399358108639717102e-02 -8.440124243497848511e-02 -6.552244536578655243e-03 2.158828079700469971e-02 6.815870851278305054e-02 9.200171381235122681e-02 -3.967329487204551697e-02 8.427790552377700806e-02 -2.656424641609191895e-01
4.262272641062736511e-02 -5.495790392160415649e-02 -1.612318307161331177e-01 6.017381697893142700e-02 -1.747126318514347076e-02 -7.953232526779174805e-02 -2.760463356971740723e-01 -5.531054362654685974e-02 -1.670273989439010620e-01 9.492121636867523193e-03 2.906618714332580566e-01 7.830107957124710083e-02 3.261690437793731689e-01 3.517428785562515259e-02 -4.235757514834403992e-02 3.354421555995941162e-01 4.109505116939544678e-01 2.466744929552078247e-02 -2.127644866704940796e-01 -1.535034924745559692e-01 -8.628100156784057617e-02 -2.083232104778289795e-01 2.169762700796127319e-01 5.667090415954589844e-03 -1.378669310361146927e-02 6.631227582693099976e-02 3.617604263126850128e-03 1.870316080749034882e-02 -9.157785028219223022e-02 -1.517681926488876343e-01 -3.963787853717803955e-01 9.670059382915496826e-02
-3.134617209434509277e-01 1.996549963951110840e-01 1.417797654867172241e-01 1.187925264239311218e-01 -1.103091612458229065e-01 -7.910539954900741577e-02 -1.119500771164894104e-01 1.015213653445243835e-01 -1.500168591737747192e-01 6.121480837464332581e-02 1.158054918050765991e-01 -3.135709092020988464e-03 7.108198106288909912e-02 4.832430556416511536e-02 3.473057970404624939e-02 4.954212605953216553e-01 -1.758051067590713501e-01 1.208787667565047741e-03 -2.840530276298522949e-01 -4.543215781450271606e-02 2.740453481674194336e-01 -3.539105057716369629e-01 1.712036430835723877e-01 6.371800601482391357e-02 2.368959188461303711e-01 2.927979640662670135e-02 2.664364874362945557e-04 9.471874684095382690e-02 -1.115171611309051514e-01 -1.377852708101272583e-01 2.554838173091411591e-02 -2.174540609121322632e-01
-5.584241449832916260e-02 -2.733557112514972687e-02 -1.854358017444610596e-01 1.503205671906471252e-02 5.706135183572769165e-02 9.668384492397308350e-02 -1.716731786727905273e-01 -1.324854642152786255e-01 -2.574171684682369232e-02 -7.514264434576034546e-02 7.272151112556457520e-02 3.349510431289672852e-01 9.096959978342056274e-02 -1.743397712707519531e-01 -6.778559088706970215e-02 3.997105658054351807e-01 7.352008670568466187e-02 -3.916787728667259216e-02 -3.546204864978790283e-01 2.860845029354095459e-01 1.738618761301040649e-01 -2.489912509918212891e-01 6.549199670553207397e-02 -1.398350391536951065e-02 1.905095577239990234e-01 -8.450668305158615112e-02 5.635579675436019897e-02 -5.286177620291709900e-02 -1.391364485025405884e-01 -2.931545078754425049e-01 3.597055748105049133e-02 -3.283668458461761475e-01
-2.937999367713928223e-01 1.991658955812454224e-01 3.688896000385284424e-01 -4.342767596244812012e-02 1.746621876955032349e-01 4.321376234292984009e-02 -9.910119324922561646e-02 4.369017183780670166e-01 -1.765878200531005859e-01 -2.791460789740085602e-02 2.884245216846466064e-01 6.262104958295822144e-02 1.514006108045578003e-01 -1.438317596912384033e-01 -1.544214487075805664e-01 5.749817937612533569e-03 1.456210464239120483e-01 1.478008776903152466e-01 -9.982844442129135132e-02 8.917591720819473267e-02 1.608751341700553894e-02 -3.242699503898620605e-01 1.447770558297634125e-02 5.542270466685295105e-02 1.614007502794265747e-01 -1.634830087423324585e-01 2.261778563261032104e-01 9.739281982183456421e-02 9.136655181646347046e-02 -5.500489473342895508e-02 -1.071361452341079712e-01 1.023689359426498413e-01
1.345534473657608032e-01 -1.017534732818603516e-01 -5.803515762090682983e-02 -2.799383178353309631e-02 2.132365256547927856e-01 -2.370866239070892334e-01 -1.505227237939834595e-01 6.672613322734832764e-02 -1.038697287440299988e-01 -3.151309490203857422e-01 3.429714739322662354e-01 1.627752184867858887e-01 2.139155566692352295e-01 -1.068709045648574829e-01 -8.940453082323074341e-02 4.504499137401580811e-01 8.877728879451751709e-02 1.782741248607635498e-01 1.055216193199157715e-01 -5.654123960994184017e-04 1.036631315946578979e-01 -3.034561574459075928e-01 3.879030048847198486e-02 -7.573543488979339600e-02 -1.298759877681732178e-01 3.799678012728691101e-02 -8.426297456026077271e-02 1.232361514121294022e-02 4.865080863237380981e-02 -7.591339945793151855e-02 3.484986722469329834e-01 1.686545647680759430e-02
2.129291445016860962e-01 6.257511675357818604e-02 -1.158716902136802673e-01 7.301768660545349121e-02 -1.608052104711532593e-01 1.674781739711761475e-02 -2.034733593463897705e-01 1.994841545820236206e-01 -2.603454887866973877e-01 6.972947716712951660e-02 2.982368469238281250e-01 4.080792516469955444e-02 3.131109476089477539e-01 -1.414133328944444656e-02 -2.874126732349395752e-01 1.934942305088043213e-01 1.712400466203689575e-01 1.394848376512527466e-01 -2.539734542369842529e-01 1.519367992877960205e-01 1.072236299514770508e-01 -1.504384875297546387e-01 2.129452973604202271e-01 9.102917462587356567e-02 2.105110436677932739e-01 2.186966687440872192e-01 -3.566307201981544495e-02 1.480056941509246826e-01 -1.495040655136108398e-01 -2.149232774972915649e-01 7.721260655671358109e-03 -1.872580498456954956e-01
1.188115999102592468e-01 4.117006361484527588e-01 -2.855889797210693359e-01 2.942008674144744873e-01 -1.818565130233764648e-01 -1.507569942623376846e-02 -4.801570996642112732e-02 2.184467017650604248e-01 -9.005671739578247070e-02 -2.315625548362731934e-01 2.687020897865295410e-01 1.984117627143859863e-01 -2.500112168490886688e-02 2.049851119518280029e-01 2.353969030082225800e-02 1.851750463247299194e-01 1.769939959049224854e-01 3.184358589351177216e-03 -1.086652874946594238e-01 1.006803289055824280e-01 7.736331969499588013e-02 -3.309746980667114258e-01 -4.395478870719671249e-03 -1.311470381915569305e-02 -1.714951545000076294e-01 5.629312619566917419e-02 1.712014824151992798e-01 -2.467817068099975586e-01 6.380429118871688843e-02 -1.302509754896163940e-01 5.611613858491182327e-03 3.604899346828460693e-02
-1.356847733259201050e-01 5.010793358087539673e-02 -1.802886836230754852e-02 1.098007783293724060e-01 2.001583725214004517e-01 -1.475685462355613708e-02 -3.040162622928619385e-01 5.660603195428848267e-02 -2.546803653240203857e-01 9.430721402168273926e-02 1.182375028729438782e-01 4.097217023372650146e-01 8.757393062114715576e-02 8.092941343784332275e-02 1.026253104209899902e-01 2.468444108963012695e-01 1.365016698837280273e-01 1.772354990243911743e-01 6.889516860246658325e-02 3.905392810702323914e-02 6.004032120108604431e-02 -2.014231681823730469e-01 2.053630650043487549e-01 -1.182421371340751648e-01 2.549793124198913574e-01 1.429259330034255981e-01 -8.611640334129333496e-02 -2.150344848632812500e-02 -1.283699423074722290e-01 -1.634714901447296143e-01 1.279026418924331665e-01 4.242239296436309814e-01
-1.591365635395050049e-01 1.025410294532775879e-01 -1.238966137170791626e-01 -2.707252092659473419e-02 -1.273340135812759399e-01 1.688356548547744751e-01 -2.877116501331329346e-01 -1.025684028863906860e-01 -3.401178717613220215e-01 -1.356415748596191406e-01 2.717497050762176514e-01 2.079873718321323395e-02 -1.458673030138015747e-01 -1.789451390504837036e-01 -2.625482976436614990e-01 6.649620085954666138e-02 1.937546730041503906e-01 -2.100352048873901367e-01 4.708594828844070435e-02 -5.924227088689804077e-02 -1.943006366491317749e-02 -1.924369633197784424e-01 3.270730674266815186e-01 -1.109009906649589539e-01 -1.587342321872711182e-01 1.398934572935104370e-01 1.167761161923408508e-01 -1.189942881464958191e-01 -1.379670798778533936e-01 -3.611615002155303955e-01 -7.423461228609085083e-02 5.860605090856552124e-02
1.338552567176520824e-03 2.647681832313537598e-01 1.116290464997291565e-01 -6.758862733840942383e-02 8.830241113901138306e-02 7.743990421295166016e-02 -5.329036116600036621e-01 5.309314280748367310e-02 -4.883288219571113586e-02 -1.347852945327758789e-01 1.535965949296951294e-01 2.193253338336944580e-01 -1.284185498952865601e-01 -2.449312955141067505e-01 9.839610010385513306e-02 7.286607474088668823e-02 1.135770604014396667e-01 -1.029265671968460083e-01 -3.237526416778564453e-01 -1.659732498228549957e-02 -1.866571158170700073e-01 -5.189517512917518616e-02 2.025656104087829590e-01 1.644815504550933838e-02 -4.661664366722106934e-02 -8.654735237360000610e-02 1.251213997602462769e-01 -1.920351684093475342e-01 8.214376866817474365e-02 -3.671368360519409180e-01 -2.783747017383575439e-02 1.289016008377075195e-01
-2.421596646308898926e-01 4.648116230964660645e-02 -8.392198011279106140e-03 -1.344962716102600098e-01 2.026233971118927002e-01 2.242718040943145752e-01 -1.293469071388244629e-01 2.991493940353393555e-01 -4.377590715885162354e-01 -1.141082216054201126e-02 8.179239183664321899e-02 -5.545525625348091125e-02 2.292765118181705475e-02 2.001650398597121239e-03 1.150039732456207275e-01 2.105418890714645386e-01 3.259634971618652344e-02 5.872868746519088745e-02 -1.352827996015548706e-01 1.627051383256912231e-01 2.515843212604522705e-01 -3.264582455158233643e-01 -9.914606064558029175e-02 -2.391230314970016479e-01 -8.766955137252807617e-02 -2.079293690621852875e-02 1.925398558378219604e-01 1.474849432706832886e-01 -1.655071228742599487e-01 -2.447137683629989624e-01 1.531711071729660034e-01 2.360645215958356857e-03
-6.006687763147056103e-04 2.709584236145019531e-01 1.298331767320632935e-01 2.926665842533111572e-01 -1.230441480875015259e-01 -9.950672090053558350e-02 -1.239516884088516235e-01 1.226389408111572266e-01 -2.551833689212799072e-01 -1.732360124588012695e-01 6.532999873161315918e-02 2.627910301089286804e-02 -1.296071410179138184e-01 -8.661393076181411743e-02 -8.794023096561431885e-02 3.359132409095764160e-01 -2.057980597019195557e-01 -3.337729722261428833e-02 -2.436610162258148193e-01 1.056317333132028580e-02 -6.523218937218189240e-03 -4.926455020904541016e-01 1.761072725057601929e-01 3.023296035826206207e-02 -8.693370968103408813e-03 1.110281273722648621e-01 3.477501496672630310e-02 1.196636706590652466e-01 4.058777121827006340e-04 -1.927066035568714142e-02 2.469057738780975342e-01 -2.382887303829193115e-01
-2.612695693969726562e-01 -5.606047436594963074e-02 -2.328559905290603638e-01 -6.261142343282699585e-02 -2.419475167989730835e-01 6.131188943982124329e-02 -4.254648387432098389e-01 2.500617206096649170e-01 -6.825309991836547852e-02 3.516936674714088440e-02 2.771300673484802246e-01 7.262610644102096558e-02 2.104661315679550171e-01 -1.754824519157409668e-01 3.902885830029845238e-03 5.395630747079849243e-02 2.095655053853988647e-01 -1.832972913980484009e-01 -9.103081375360488892e-02 -6.612480431795120239e-02 -6.098124012351036072e-02 -2.644161880016326904e-01 7.831356674432754517e-02 3.665895015001296997e-02 -5.986497178673744202e-02 -8.346799015998840332e-02 -1.346565037965774536e-01 1.334498673677444458e-01 -1.387627571821212769e-01 -1.267504990100860596e-01 -4.020210355520248413e-03 -3.814467787742614746e-01
-5.635128170251846313e-02 -3.229254484176635742e-02 1.491315662860870361e-01 1.607921123504638672e-01 1.713262498378753662e-01 -3.650341629981994629e-01 -7.860863208770751953e-02 1.251142024993896484e-01 -1.474329382181167603e-01 -2.880837209522724152e-02 2.808303236961364746e-01 8.862493932247161865e-02 3.125862777233123779e-01 1.066223531961441040e-02 1.384506225585937500e-01 3.278437554836273193e-01 9.306263923645019531e-02 1.443501412868499756e-01 -1.289031803607940674e-01 5.231162160634994507e-02 -2.436804175376892090e-01 -2.235451489686965942e-01 2.890503033995628357e-02 -1.679700762033462524e-01 -5.927394330501556396e-02 -2.310316413640975952e-01 -1.543908119201660156e-01 2.047464549541473389e-01 9.726614505052566528e-02 4.808753356337547302e-02 3.031914532184600830e-01 -1.260738521814346313e-01
2.008349075913429260e-02 1.424484886229038239e-02 -2.178275287151336670e-01 9.880200773477554321e-02 -4.325276613235473633e-02 -7.862859964370727539e-02 -1.122502759099006653e-01 -1.598439812660217285e-01 -2.527975440025329590e-01 7.238647341728210449e-02 9.236448258161544800e-02 1.527246981859207153e-01 1.341854035854339600e-01 -7.852283865213394165e-02 7.159001659601926804e-03 4.416776299476623535e-01 1.119991615414619446e-01 2.604389190673828125e-01 -1.197469085454940796e-01 1.971866339445114136e-01 3.426292836666107178e-01 -2.728815078735351562e-01 1.438189446926116943e-01 -1.240625679492950439e-01 9.416941553354263306e-02 1.110385954380035400e-01 1.362831592559814453e-01 1.109820827841758728e-01 -1.880848556756973267e-01 -1.783940345048904419e-01 4.503517597913742065e-02 -3.046808540821075439e-01
-8.962358534336090088e-02 5.091496929526329041e-02 -2.615519165992736816e-01 1.908797323703765869e-01 8.820532262325286865e-02 2.447244524955749512e-02 -2.066899538040161133e-01 8.606861345469951630e-03 -1.062504276633262634e-01 -7.215195149183273315e-02 1.790985167026519775e-01 7.727390527725219727e-02 1.891766558401286602e-03 -1.328854709863662720e-01 -2.337064296007156372e-01 3.842135369777679443e-01 -1.189195290207862854e-01 -5.289640650153160095e-02 -2.299806475639343262e-01 2.498189359903335571e-01 4.294624924659729004e-02 -3.260629177093505859e-01 2.740809023380279541e-01 1.479371190071105957e-01 -6.100572645664215088e-02 1.384038478136062622e-01 -9.454637765884399414e-02 -1.640387177467346191e-01 6.144731119275093079e-02 -2.721183001995086670e-01 -1.590495854616165161e-01 -2.442540377378463745e-01
-3.191788792610168457e-01 3.756112232804298401e-02 6.266629695892333984e-02 1.187380477786064148e-01 2.495265007019042969e-02 5.423581227660179138e-02 -4.153838455677032471e-01 1.762876808643341064e-01 3.982547298073768616e-02 -3.994880616664886475e-01 2.332148104906082153e-01 1.368356049060821533e-01 -8.466228842735290527e-02 -1.124986559152603149e-01 -4.616525024175643921e-02 3.654621839523315430e-01 8.116953074932098389e-02 4.642086103558540344e-02 4.575244709849357605e-02 6.194693222641944885e-02 1.623058766126632690e-01 -2.725048959255218506e-01 -4.751270636916160583e-02 -2.230861783027648926e-02 2.269284054636955261e-02 -1.087871491909027100e-01 1.788720190525054932e-01 1.201208010315895081e-01 4.629345238208770752e-02 -1.755062788724899292e-01 -1.654739379882812500e-01 2.111001014709472656e-01
-2.026576735079288483e-02 2.019383460283279419e-01 8.213128894567489624e-02 -2.343466430902481079e-01 1.374461203813552856e-01 5.570270866155624390e-02 -1.493929177522659302e-01 1.186589226126670837e-01 -6.833001971244812012e-02 -6.522769480943679810e-02 1.433383673429489136e-01 1.317183822393417358e-01 1.899785101413726807e-01 -1.629629284143447876e-01 -3.082678318023681641e-01 1.365459114313125610e-01 1.378928720951080322e-01 3.680683299899101257e-02 -4.637843668460845947e-01 4.806888848543167114e-02 -1.662499904632568359e-01 -1.416846513748168945e-01 1.553417444229125977e-01 -3.987653553485870361e-01 -2.481068484485149384e-02 -1.096464172005653381e-01 1.729861348867416382e-01 2.720607519149780273e-01 1.547459326684474945e-02 -1.715568751096725464e-01 7.373728323727846146e-03 2.594098076224327087e-02
-3.589540719985961914e-01 3.010931313037872314e-01 5.216956138610839844e-02 2.140488177537918091e-01 2.111506909132003784e-01 4.249225184321403503e-02 -1.644278764724731445e-01 4.896496981382369995e-02 -2.768817842006683350e-01 -3.048739433288574219e-01 2.110458016395568848e-01 5.337624996900558472e-02 7.413112372159957886e-02 -1.941752433776855469e-01 -7.729166001081466675e-02 1.416613906621932983e-01 -1.133566573262214661e-01 1.321731507778167725e-02 -6.672906223684549332e-03 4.415689408779144287e-02 3.619108200073242188e-01 -3.115006089210510254e-01 1.077400147914886475e-01 1.265329271554946899e-01 1.519977450370788574e-01 -1.335507929325103760e-01 1.272879540920257568e-02 1.004619747400283813e-01 1.904830150306224823e-02 6.657676398754119873e-02 1.851940900087356567e-01 9.462789446115493774e-02
-2.319884672760963440e-02 1.110318601131439209e-01 -3.960803747177124023e-01 -8.407565951347351074e-02 -5.708995833992958069e-02 -4.843512177467346191e-02 -4.557510018348693848e-01 3.033766746520996094e-01 -1.451978385448455811e-01 -7.159354537725448608e-02 3.335881531238555908e-01 1.856227219104766846e-01 2.808742523193359375e-01 -1.631547808647155762e-01 5.754729500040411949e-04 4.567260295152664185e-02 7.255719602108001709e-02 1.938973665237426758e-01 -1.366542726755142212e-01 2.985308505594730377e-02 -8.030776679515838623e-02 -1.053492203354835510e-01 -1.898208111524581909e-01 1.816852390766143799e-01 1.330600380897521973e-01 -6.267797201871871948e-02 -9.809786081314086914e-02 -1.081345416605472565e-02 -1.574240922927856445e-01 -9.008642286062240601e-02 -1.067761890590190887e-02 -1.577706634998321533e-01
-3.077060878276824951e-01 2.501302398741245270e-02 -1.766249537467956543e-01 8.312693238258361816e-02 -1.808237880468368530e-01 -1.303068548440933228e-01 -3.583227992057800293e-01 1.089791655540466309e-01 -1.446030586957931519e-01 -1.665298938751220703e-01 1.828203052282333374e-01 7.217814773321151733e-02 6.431241333484649658e-02 -7.803170382976531982e-02 -2.897461354732513428e-01 4.051313400268554688e-01 -8.027286827564239502e-02 -2.235536575317382812e-01 -8.562621474266052246e-02 9.128171019256114960e-03 2.449896484613418579e-01 -1.280231773853302002e-01 -6.960508879274129868e-03 -2.182213813066482544e-01 1.888507604598999023e-02 -1.888175159692764282e-01 -1.428421437740325928e-01 2.358963340520858765e-01 1.470268703997135162e-02 -1.753654628992080688e-01 -1.765003195032477379e-03 -1.027160324156284332e-02
-2.833246886730194092e-01 7.547364104539155960e-03 -1.271607633680105209e-02 9.729956835508346558e-02 -1.003361940383911133e-01 -2.334750443696975708e-02 -2.836414277553558350e-01 3.201254308223724365e-01 -1.074127480387687683e-01 -6.169800087809562683e-02 3.251150846481323242e-01 2.392106354236602783e-01 3.264678716659545898e-01 3.820810839533805847e-02 3.057229816913604736e-01 -1.897620037198066711e-02 1.210485491901636124e-02 2.413336420431733131e-03 -3.124606311321258545e-01 2.564721107482910156e-01 3.012373745441436768e-01 -3.367803618311882019e-02 -1.806302666664123535e-01 -4.976576939225196838e-02 -3.518632054328918457e-02 -1.701491624116897583e-01 -1.867890171706676483e-02 3.720346838235855103e-02 -1.289194822311401367e-02 -1.438183989375829697e-02 -6.608916912227869034e-03 1.161039322614669800e-01
-2.571322023868560791e-01 1.211037412285804749e-01 2.560076303780078888e-02 9.098805487155914307e-02 2.114363014698028564e-01 1.711741089820861816e-01 -2.519238889217376709e-01 1.243205145001411438e-01 -4.609134793281555176e-02 -4.103837311267852783e-01 2.166776508092880249e-01 2.424258589744567871e-01 3.215301781892776489e-02 -1.131012067198753357e-01 6.020430475473403931e-02 2.955611944198608398e-01 3.328722342848777771e-02 8.938563615083694458e-02 6.668340414762496948e-02 1.865439414978027344e-01 1.451847404241561890e-01 -3.149415254592895508e-01 2.020843699574470520e-02 6.032344698905944824e-02 -1.205577626824378967e-01 -1.590300202369689941e-01 2.208601534366607666e-01 1.494239270687103271e-01 -2.930247411131858826e-02 -9.977722913026809692e-02 -1.132351011037826538e-01 2.628026306629180908e-01
-1.126812770962715149e-01 1.698801070451736450e-01 -1.458519995212554932e-01 2.024155110120773315e-01 5.624589323997497559e-02 -7.369812577962875366e-02 -2.843154370784759521e-01 -8.875703066587448120e-02 -8.536541834473609924e-03 -1.110982671380043030e-01 5.848477408289909363e-02 1.375553756952285767e-02 2.960357666015625000e-01 1.358974128961563110e-01 -1.223318129777908325e-01 2.442429959774017334e-01 3.902198374271392822e-01 8.873694390058517456e-02 -1.718454211950302124e-01 -2.085775136947631836e-01 -4.030562564730644226e-02 -1.829735189676284790e-01 3.525850176811218262e-01 1.203185617923736572e-01 -2.067186683416366577e-01 -8.072790503501892090e-02 1.026099249720573425e-01 7.496651262044906616e-02 -1.005129218101501465e-01 -8.017569035291671753e-02 -3.040883243083953857e-01 1.437481492757797241e-01
-4.231553673744201660e-01 -7.636962924152612686e-03 -1.213316023349761963e-01 4.728085920214653015e-02 -2.131354063749313354e-01 -2.163035422563552856e-01 -1.796016991138458252e-01 1.813678294420242310e-01 -3.291670083999633789e-01 -2.278265208005905151e-01 1.765097975730895996e-01 3.806422464549541473e-03 1.432723850011825562e-01 1.876845657825469971e-01 -1.951126009225845337e-01 2.751774191856384277e-01 1.060400083661079407e-01 -2.808805704116821289e-01 -4.128168895840644836e-02 5.874127149581909180e-02 6.378962844610214233e-02 -1.903917826712131500e-02 -8.746004104614257812e-02 -2.301276773214340210e-01 -1.519608795642852783e-01 -2.303853631019592285e-01 -9.614457958377897739e-04 1.241480186581611633e-01 -1.293291449546813965e-01 -9.748001396656036377e-02 3.846305981278419495e-02 7.723781466484069824e-02
-5.746588855981826782e-02 2.744772732257843018e-01 1.229363009333610535e-01 -1.871629357337951660e-01 2.537078037858009338e-02 1.183697953820228577e-02 -3.307297527790069580e-01 -3.145166859030723572e-02 -1.824579983949661255e-01 -1.158050298690795898e-01 3.408310711383819580e-01 1.033353246748447418e-02 4.064983874559402466e-02 -4.854132980108261108e-02 -1.490552872419357300e-01 3.496896028518676758e-01 -2.092121541500091553e-01 1.758550554513931274e-01 1.530139297246932983e-01 1.700433939695358276e-01 -1.439574360847473145e-02 -2.649537920951843262e-01 -9.873680025339126587e-02 6.243060901761054993e-02 -1.519591957330703735e-01 -8.381343632936477661e-02 -2.110179662704467773e-01 1.336753517389297485e-01 -8.902776986360549927e-02 -7.387404795736074448e-03 2.911501228809356689e-01 -2.285571694374084473e-01
-2.891471087932586670e-01 3.804306685924530029e-01 1.207203269004821777e-01 3.809233009815216064e-01 -2.408539205789566040e-01 3.138189762830734253e-02 -6.918515264987945557e-02 2.904258072376251221e-01 6.455906480550765991e-02 3.269023727625608444e-04 -1.060398295521736145e-01 6.157401204109191895e-02 2.253795564174652100e-01 -1.206204146146774292e-01 -9.525947272777557373e-02 3.624026775360107422e-01 7.712373137474060059e-02 1.490359008312225342e-01 -2.893454730510711670e-01 4.169491305947303772e-02 9.315729141235351562e-02 -1.057563200592994690e-01 8.827760070562362671e-02 8.771577477455139160e-02 1.173319816589355469e-01 8.216894418001174927e-02 -3.576109558343887329e-02 1.749139130115509033e-01 -1.394246667623519897e-01 -2.333651110529899597e-02 9.874814748764038086e-02 -8.835279196500778198e-02
-3.681727945804595947e-01 3.136354684829711914e-02 -1.003161370754241943e-01 -1.467137224972248077e-02 3.039644099771976471e-02 -2.614036388695240021e-02 -3.785135447978973389e-01 3.661717176437377930e-01 1.106428131461143494e-01 2.498736837878823280e-03 1.794406585395336151e-02 1.402385719120502472e-02 1.004403457045555115e-01 -6.352509558200836182e-02 -1.636265069246292114e-01 4.487819075584411621e-01 -5.065931379795074463e-02 1.476030144840478897e-02 -1.369902342557907104e-01 1.334917396306991577e-01 -9.767205268144607544e-02 -1.030008047819137573e-01 -4.810009524226188660e-02 2.619979344308376312e-02 1.562849879264831543e-01 2.310934215784072876e-01 -2.850168645381927490e-01 4.358308762311935425e-02 2.319342792034149170e-01 -1.943180710077285767e-01 5.167824402451515198e-02 -3.806828334927558899e-02
-2.668527662754058838e-01 4.392808303236961365e-02 -2.505150139331817627e-01 2.062216550111770630e-01 9.914583712816238403e-02 -4.335465200711041689e-04 -2.946253716945648193e-01 2.851169109344482422e-01 -1.234351918101310730e-01 -1.117231547832489014e-01 2.723476588726043701e-01 1.323740035295486450e-01 -5.858315527439117432e-02 -2.336488813161849976e-01 -1.304375827312469482e-01 9.207452088594436646e-02 -1.120529696345329285e-01 -1.313353050500154495e-02 5.711827054619789124e-02 -7.137943059206008911e-02 2.364528737962245941e-02 -4.534433186054229736e-01 -1.860804110765457153e-01 -4.607810452580451965e-02 -5.342781171202659607e-02 -1.160165220499038696e-01 5.594437010586261749e-03 1.426755040884017944e-01 1.870485097169876099e-01 -2.867724001407623291e-01 -1.185001805424690247e-01 9.351152926683425903e-02
1.124466955661773682e-01 2.047038078308105469e-01 1.634826511144638062e-01 -1.622711569070816040e-01 1.057073920965194702e-01 -2.566374540328979492e-01 -3.484097495675086975e-02 7.159685343503952026e-02 -4.724915921688079834e-01 -1.220774278044700623e-01 5.104947835206985474e-02 -6.792511045932769775e-02 3.646309077739715576e-01 6.675620377063751221e-02 -1.114348173141479492e-01 2.611368894577026367e-01 2.356853932142257690e-01 4.740649089217185974e-02 -2.100126892328262329e-01 3.040497563779354095e-02 -6.979956477880477905e-02 -3.788096308708190918e-01 -9.281565248966217041e-02 -1.496542245149612427e-01 6.539705395698547363e-02 -5.961438640952110291e-02 2.616172656416893005e-03 -3.457561135292053223e-02 1.892123930156230927e-02 -2.144650071859359741e-01 4.252278059720993042e-02 -7.889531552791595459e-02
-2.534432113170623779e-01 1.029609441757202148e-01 -1.746706068515777588e-01 -2.589587308466434479e-02 -1.437496095895767212e-01 -6.422373652458190918e-02 -4.691002368927001953e-01 2.037499099969863892e-01 -2.410291433334350586e-01 -1.314384639263153076e-01 4.630665853619575500e-02 -1.120147202163934708e-02 1.219948008656501770e-01 -3.025243878364562988e-01 -1.128997951745986938e-01 2.142694443464279175e-01 -7.089840620756149292e-02 8.330665528774261475e-02 6.026286259293556213e-02 5.081595852971076965e-02 1.277137696743011475e-01 -1.677220314741134644e-01 1.119419261813163757e-01 1.406277716159820557e-01 -9.856732189655303955e-02 1.535905450582504272e-01 -1.703390777111053467e-01 3.773711025714874268e-01 3.601267933845520020e-02 -1.872447282075881958e-01 1.392979025840759277e-01 -9.749218076467514038e-02
-8.104345202445983887e-02 3.000867962837219238e-01 -1.096160262823104858e-01 3.178417086601257324e-01 1.181960552930831909e-01 -1.766472309827804565e-02 -2.279046624898910522e-01 1.366954483091831207e-02 1.093328222632408142e-01 4.254207760095596313e-02 2.547509670257568359e-01 2.313991785049438477e-01 3.496210873126983643e-01 5.143508315086364746e-02 1.067828312516212463e-01 1.586058884859085083e-01 2.709176242351531982e-01 -6.630083173513412476e-02 6.277187913656234741e-02 -2.607077360153198242e-01 8.015462197363376617e-03 -3.484435677528381348e-01 -1.363995075225830078e-01 -7.799070328474044800e-02 3.930967673659324646e-02 -1.910663396120071411e-02 2.187358587980270386e-02 -1.300516128540039062e-01 -2.676771283149719238e-01 -3.457825258374214172e-02 2.456629090011119843e-02 2.041256725788116455e-01
-8.595605194568634033e-02 2.407704442739486694e-01 4.346393514424562454e-03 -1.317817997187376022e-02 3.055339865386486053e-02 9.496472775936126709e-02 -1.511824280023574829e-01 7.886651903390884399e-02 8.383364765904843807e-04 -3.667443692684173584e-01 3.459980785846710205e-01 -4.645043518394231796e-03 3.258437216281890869e-01 -1.000975295901298523e-01 -1.664596982300281525e-02 2.590784132480621338e-01 2.257360070943832397e-01 -2.841141819953918457e-01 -1.435792148113250732e-01 6.328792124986648560e-02 -2.072208523750305176e-01 -8.797654509544372559e-02 2.733746767044067383e-01 1.975868456065654755e-02 -1.727269589900970459e-02 3.913028538227081299e-02 -1.578112840652465820e-01 -2.200343459844589233e-01 -2.424231469631195068e-01 -3.759548813104629517e-02 -1.985723823308944702e-01 -2.692898362874984741e-02
5.314113199710845947e-02 2.553969025611877441e-01 -9.219833463430404663e-02 6.550575792789459229e-02 1.169261410832405090e-01 -6.932756304740905762e-02 -1.776008494198322296e-02 2.378325462341308594e-01 -2.686448395252227783e-01 -6.390833109617233276e-02 2.416620217263698578e-02 -6.801903992891311646e-02 2.439647316932678223e-01 -1.036778166890144348e-01 -1.492552459239959717e-02 2.384186387062072754e-01 -2.662039175629615784e-02 -2.089951932430267334e-02 -6.456882692873477936e-03 3.462328612804412842e-01 1.583852767944335938e-01 -5.160793066024780273e-01 1.777535825967788696e-01 -1.880795136094093323e-02 -7.244847714900970459e-02 -2.381474822759628296e-01 1.244507953524589539e-01 2.795718610286712646e-01 -4.575267806649208069e-02 1.684874109923839569e-02 -1.468352526426315308e-01 1.049425154924392700e-01
-2.937960326671600342e-01 1.801821291446685791e-01 3.199381381273269653e-02 1.055888310074806213e-01 1.640426367521286011e-01 1.580614149570465088e-01 -4.070493876934051514e-01 9.813224524259567261e-02 -8.185592293739318848e-02 -3.824733197689056396e-01 1.712089776992797852e-01 1.252270787954330444e-01 -1.045209392905235291e-01 -1.066290289163589478e-01 -7.307285070419311523e-02 2.660910785198211670e-01 1.896702498197555542e-02 1.974988728761672974e-02 3.597447648644447327e-02 2.446338236331939697e-01 1.183386743068695068e-01 -2.828581929206848145e-01 8.726261556148529053e-02 1.573534496128559113e-02 -1.842875033617019653e-01 -1.850108355283737183e-01 1.451747715473175049e-01 6.210170686244964600e-02 -7.850411534309387207e-02 -1.374023109674453735e-01 -1.415488123893737793e-01 2.084411233663558960e-01
-1.670201420783996582e-01 1.056244000792503357e-01 -1.241701841354370117e-01 2.517037391662597656e-01 3.487632051110267639e-02 -9.441653639078140259e-02 -2.155384868383407593e-01 -4.671772196888923645e-02 -4.285092651844024658e-02 1.879933662712574005e-02 2.112769782543182373e-01 3.425571322441101074e-01 2.865636162459850311e-02 -6.080516800284385681e-02 -2.040182948112487793e-01 3.522721230983734131e-01 2.798131667077541351e-02 1.239924058318138123e-01 -3.414810597896575928e-01 2.454663813114166260e-01 1.037069410085678101e-01 -1.424852609634399414e-01 3.053552210330963135e-01 -1.791003346443176270e-02 1.375696808099746704e-01 4.143038298934698105e-03 -2.527245506644248962e-02 -1.491187363862991333e-01 -5.901268497109413147e-02 -1.017628312110900879e-01 -1.878809034824371338e-01 -2.835475802421569824e-01
-1.068532392382621765e-01 1.424088776111602783e-01 3.356117606163024902e-01 -8.344341814517974854e-02 7.162318378686904907e-02 6.065985653549432755e-03 -1.393107324838638306e-01 1.627330631017684937e-01 -2.785323262214660645e-01 6.080707535147666931e-02 3.820382654666900635e-01 7.979544997215270996e-02 1.591882705688476562e-01 -1.757292300462722778e-01 -9.036436676979064941e-02 2.856493890285491943e-01 3.197478950023651123e-01 4.778912290930747986e-02 1.514615267515182495e-01 -1.497426349669694901e-02 -2.085514813661575317e-01 4.161104559898376465e-02 1.366763561964035034e-01 -2.487133890390396118e-01 -5.792193859815597534e-02 -7.648147642612457275e-02 -2.494392544031143188e-02 -7.302446663379669189e-02 -1.988871991634368896e-01 2.952969516627490520e-04 1.836237758398056030e-01 -2.760114371776580811e-01
-1.794349998235702515e-01 1.043580472469329834e-01 -5.343181267380714417e-02 5.285529047250747681e-02 1.415726076811552048e-02 4.756223876029253006e-03 -1.423646062612533569e-01 1.961983442306518555e-01 -1.977816224098205566e-01 -2.063641995191574097e-01 -1.986523531377315521e-02 5.322896316647529602e-02 7.878080755472183228e-02 -1.174842268228530884e-01 4.640703275799751282e-02 2.821161448955535889e-01 -2.852696366608142853e-02 -1.977259963750839233e-01 8.570964634418487549e-02 2.172764986753463745e-01 1.250012516975402832e-01 -5.416496396064758301e-01 -1.587865650653839111e-01 -1.430959403514862061e-01 -3.718627989292144775e-02 -2.550728917121887207e-01 1.413780897855758667e-01 3.790762126445770264e-01 -1.339545845985412598e-01 -5.739080533385276794e-02 -3.246440365910530090e-02 -6.331393122673034668e-02
-3.307093083858489990e-01 -1.011675000190734863e-01 -1.318636815994977951e-02 1.395413577556610107e-01 -4.296701028943061829e-02 5.310042947530746460e-02 -3.410938382148742676e-01 3.001291155815124512e-01 -1.852844804525375366e-01 -2.333725094795227051e-01 1.130501180887222290e-01 -5.219523981213569641e-02 -3.761194879189133644e-03 -1.252268105745315552e-01 -3.020408004522323608e-02 3.708776831626892090e-01 -2.085221000015735626e-02 -7.148995250463485718e-02 -3.017874248325824738e-02 2.683546766638755798e-02 -1.347416266798973083e-02 -3.057356178760528564e-01 -9.419137239456176758e-02 -1.426221430301666260e-01 7.480074185878038406e-03 -1.350705325603485107e-01 -7.911878079175949097e-02 1.269944757223129272e-01 2.131749391555786133e-01 -3.509690463542938232e-01 -1.556348651647567749e-01 1.662187576293945312e-01
-4.437299370765686035e-01 2.197683602571487427e-01 -1.246294826269149780e-01 8.126697689294815063e-02 1.779112666845321655e-01 -1.046223193407058716e-01 -2.113307863473892212e-01 1.298488974571228027e-01 1.284212805330753326e-02 1.274754405021667480e-01 1.154198795557022095e-01 3.412028849124908447e-01 1.382671445608139038e-01 -1.427013613283634186e-02 -1.783207803964614868e-02 2.352300137281417847e-01 1.267429888248443604e-01 2.285909950733184814e-01 4.705242067575454712e-02 3.595053404569625854e-02 5.451821908354759216e-02 -1.375438421964645386e-01 8.983710408210754395e-02 1.099225599318742752e-03 2.107640504837036133e-01 -6.049208715558052063e-02 -1.128534227609634399e-01 1.544675230979919434e-01 -4.092406630516052246e-01 1.669648289680480957e-02 1.154902502894401550e-01 1.996559202671051025e-01
1.758844852447509766e-01 9.418285638093948364e-02 -3.967867791652679443e-02 1.830168068408966064e-01 -2.900402992963790894e-02 1.656452752649784088e-02 -2.785280346870422363e-01 1.214447896927595139e-02 3.096495568752288818e-02 1.852316707372665405e-01 4.362829625606536865e-01 9.135304391384124756e-02 4.101666510105133057e-01 -4.468499869108200073e-02 -1.156444922089576721e-01 2.300256788730621338e-01 2.368220239877700806e-01 -1.220645904541015625e-01 7.483082264661788940e-02 3.355737403035163879e-02 -1.381958574056625366e-01 -3.628731966018676758e-01 1.324885431677103043e-02 -2.690621092915534973e-02 -2.562648952007293701e-01 -1.220895275473594666e-01 7.833589613437652588e-02 -1.672301143407821655e-01 -8.427120000123977661e-02 -2.826840989291667938e-02 -9.227570146322250366e-02 -1.238015517592430115e-01
1.932334899902343750e-01 1.089360415935516357e-01 2.938388884067535400e-01 1.690113246440887451e-01 -1.035704016685485840e-01 -7.411132007837295532e-02 -4.558504819869995117e-01 -4.209448024630546570e-02 -1.414041668176651001e-01 -3.291782438755035400e-01 1.202578991651535034e-01 4.774031043052673340e-02 -1.366299539804458618e-01 7.760281860828399658e-02 -1.858793199062347412e-02 2.183942049741744995e-01 1.739283055067062378e-01 7.018393278121948242e-02 -7.497291546314954758e-03 1.141663268208503723e-01 3.038655966520309448e-02 -4.123167991638183594e-01 -5.652166903018951416e-02 -2.652932405471801758e-01 5.959686636924743652e-02 -3.627900406718254089e-02 -1.334045678377151489e-01 1.186013445258140564e-01 1.379420459270477295e-01 -1.931232213973999023e-02 1.540805101394653320e-01 -1.400969475507736206e-01
9.906256198883056641e-02 3.996254503726959229e-01 7.376939058303833008e-02 1.827856292948126793e-03 -8.858016133308410645e-02 1.771008670330047607e-01 -1.352310031652450562e-01 8.776622265577316284e-02 -3.912729620933532715e-01 -2.293742895126342773e-01 2.462424635887145996e-01 -5.465323850512504578e-02 2.069973498582839966e-01 -4.217621684074401855e-02 7.607292383909225464e-02 3.040564060211181641e-01 2.663173377513885498e-01 4.511250182986259460e-02 6.535868346691131592e-02 2.262356728315353394e-01 -9.884084761142730713e-02 -2.757458388805389404e-02 -6.820452213287353516e-02 -1.731811612844467163e-01 2.262802869081497192e-01 -1.372945606708526611e-01 -2.989952266216278076e-01 -1.848441199399530888e-03 5.319640040397644043e-02 4.863280057907104492e-02 -5.681661516427993774e-02 7.861731201410293579e-02
9.588883258402347565e-03 9.246120601892471313e-02 1.872554719448089600e-01 -3.399708271026611328e-01 1.644264161586761475e-01 -2.503064647316932678e-02 -8.447041362524032593e-02 2.845307588577270508e-01 -2.990936934947967529e-01 8.813577145338058472e-02 3.654890060424804688e-01 7.627554982900619507e-02 2.490286976099014282e-01 -1.943820267915725708e-01 1.547667086124420166e-01 2.384401261806488037e-01 2.079335004091262817e-01 9.745994955301284790e-02 6.163421273231506348e-02 -3.197265267372131348e-01 -3.274296969175338745e-02 -5.675511807203292847e-02 2.001023888587951660e-01 -8.397042751312255859e-02 -5.009872838854789734e-02 -1.245547318831086159e-04 -3.456300497055053711e-02 1.606678664684295654e-01 -2.058458775281906128e-01 -7.611712068319320679e-02 -2.384791895747184753e-02 -1.390320211648941040e-01
-3.974450230598449707e-01 1.410567909479141235e-01 1.224542856216430664e-01 1.975418478250503540e-01 -7.561112195253372192e-02 2.083582133054733276e-01 -1.138494536280632019e-01 2.503815591335296631e-01 -7.188825309276580811e-02 -2.206651270389556885e-01 4.026542231440544128e-02 -2.401806972920894623e-02 7.347194105386734009e-02 1.125488281250000000e-01 -3.156001120805740356e-02 2.463220804929733276e-01 3.131865710020065308e-02 1.741459667682647705e-01 2.000453509390354156e-02 1.902879774570465088e-01 1.924204230308532715e-01 -5.547963380813598633e-01 1.822703145444393158e-02 1.137867383658885956e-02 -2.120532840490341187e-01 -3.939848393201828003e-02 -1.073736511170864105e-02 1.583776772022247314e-01 2.330140396952629089e-02 -1.449333727359771729e-01 -2.590596489608287811e-02 -2.008599229156970978e-02
-6.719528883695602417e-02 2.374957352876663208e-01 -1.165429828688502312e-03 3.016405701637268066e-01 9.068363159894943237e-02 1.538853067904710770e-02 -2.573505043983459473e-01 2.566946148872375488e-01 -1.782922260463237762e-02 1.395427584648132324e-01 1.458081305027008057e-01 -7.835061103105545044e-02 5.249204486608505249e-02 -3.213786482810974121e-01 -2.233076989650726318e-01 2.536295056343078613e-01 4.001864045858383179e-02 -5.044211819767951965e-02 -2.503079473972320557e-01 2.983351983129978180e-02 3.866108953952789307e-01 -2.198162972927093506e-01 -6.504747271537780762e-02 -1.742007732391357422e-01 5.946043413132429123e-03 4.950495436787605286e-02 -4.743494838476181030e-02 4.788750410079956055e-02 -2.960095703601837158e-01 -9.801933169364929199e-02 -5.664857104420661926e-02 -1.804590821266174316e-01
1.575884670019149780e-01 3.144778013229370117e-01 6.646589189767837524e-02 3.020854592323303223e-01 -1.194244614453054965e-04 -1.314673125743865967e-01 -2.111339420080184937e-01 -6.044631078839302063e-02 -7.049161195755004883e-02 4.771044105291366577e-02 2.528963983058929443e-01 2.384613007307052612e-01 2.151892036199569702e-01 -8.412288874387741089e-02 2.504168450832366943e-01 2.107671648263931274e-01 -2.166368439793586731e-02 8.222874253988265991e-02 -4.881969094276428223e-02 1.521564573049545288e-01 -1.406191587448120117e-01 -1.911981254816055298e-01 -6.186725199222564697e-02 -2.790190279483795166e-01 -1.437198277562856674e-02 -3.062753379344940186e-02 6.397964060306549072e-02 -9.812911599874496460e-02 -2.594368755817413330e-01 -3.069088459014892578e-01 2.787491679191589355e-01 4.070293158292770386e-02
2.343275398015975952e-02 2.081167399883270264e-01 -1.050209030508995056e-01 -1.672342419624328613e-01 1.614015996456146240e-01 8.467027544975280762e-02 -3.032609820365905762e-01 1.501197069883346558e-01 -8.449442684650421143e-02 -1.091310083866119385e-01 2.582344710826873779e-01 -1.150650382041931152e-01 2.617196440696716309e-01 -1.852382719516754150e-01 -1.307050883769989014e-01 1.239854842424392700e-01 1.413632035255432129e-01 2.047686874866485596e-01 -4.057691693305969238e-01 -1.016073748469352722e-01 3.363305330276489258e-01 -3.401695191860198975e-02 8.659533411264419556e-02 -2.407928258180618286e-01 6.388483452610671520e-04 1.529514510184526443e-02 1.988483667373657227e-01 1.281626820564270020e-01 2.001122534275054932e-01 -5.658138543367385864e-02 -1.355613917112350464e-01 -2.670046500861644745e-02
-1.170477494597434998e-01 3.107247352600097656e-01 2.807284295558929443e-01 1.161440536379814148e-01 -2.956952154636383057e-01 -7.178968936204910278e-02 -2.493193000555038452e-01 1.865421980619430542e-01 -2.674999237060546875e-01 8.110388182103633881e-03 6.635004281997680664e-02 1.507719699293375015e-02 1.268286257982254028e-01 -1.359286531805992126e-02 8.978987485170364380e-02 4.926635622978210449e-01 -8.644264191389083862e-02 -6.518220901489257812e-02 -1.860532462596893311e-01 7.138047367334365845e-02 2.494560033082962036e-01 -1.744451075792312622e-01 2.396090626716613770e-01 6.207552552223205566e-02 1.455292999744415283e-01 1.242392659187316895e-01 6.357503682374954224e-02 1.152801699936389923e-02 -1.019833609461784363e-01 -8.263920992612838745e-02 -3.345748037099838257e-02 1.037745922803878784e-02
-1.833617240190505981e-01 -2.376011386513710022e-02 -1.045313626527786255e-01 2.089348584413528442e-01 4.429706372320652008e-03 1.854912936687469482e-01 -2.666234970092773438e-01 1.076037958264350891e-01 -1.341057866811752319e-01 -1.182528212666511536e-01 7.041358947753906250e-02 2.408098876476287842e-01 6.730438768863677979e-02 -1.422569006681442261e-01 -2.243486195802688599e-01 2.081394493579864502e-01 -2.133864015340805054e-01 -5.289660766720771790e-02 -1.951229274272918701e-01 9.757406264543533325e-02 4.392651095986366272e-02 -4.078323543071746826e-01 1.658103018999099731e-01 1.426693350076675415e-01 -2.685166336596012115e-02 1.976943612098693848e-01 -1.454093456268310547e-01 -1.846991181373596191e-01 1.354154348373413086e-01 -3.882932662963867188e-01 -4.796003177762031555e-02 4.798630997538566589e-02
-6.955656409263610840e-02 9.743726998567581177e-02 1.364956349134445190e-01 1.513061523437500000e-01 -1.734561920166015625e-01 -4.001495614647865295e-02 -2.959456443786621094e-01 9.386476129293441772e-02 -2.186429686844348907e-02 -4.784535765647888184e-01 1.516231000423431396e-01 2.226449400186538696e-01 3.916758298873901367e-01 1.291775554418563843e-01 -1.756447702646255493e-01 -8.357233367860317230e-03 2.811290025711059570e-01 -7.733031362295150757e-02 -1.657986044883728027e-01 -7.642019540071487427e-02 -1.376586151309311390e-03 -1.643951237201690674e-01 1.817852556705474854e-01 -1.741407662630081177e-01 1.327692121267318726e-01 2.530165947973728180e-03 -1.561101805418729782e-02 -1.614687144756317139e-01 -1.802825331687927246e-01 3.382844477891921997e-02 -7.755072414875030518e-02 -1.439971327781677246e-01
1.540439855307340622e-02 2.478631436824798584e-01 8.432571776211261749e-03 -1.507829576730728149e-01 2.148509025573730469e-01 -7.712513953447341919e-02 7.124022115021944046e-03 1.869685500860214233e-01 -5.421007424592971802e-02 -1.483991295099258423e-01 3.241788446903228760e-01 1.089712455868721008e-01 1.497433483600616455e-01 -1.031100749969482422e-01 -2.908334136009216309e-01 3.778284490108489990e-01 5.955547094345092773e-02 6.433376669883728027e-02 -3.072245717048645020e-01 -1.055076569318771362e-01 -9.533849358558654785e-02 -5.191326141357421875e-03 2.940706312656402588e-01 8.499264717102050781e-02 -3.557840883731842041e-01 -9.149290621280670166e-02 1.887625902891159058e-01 4.919943213462829590e-02 9.719754755496978760e-02 -1.656649112701416016e-01 -1.232964452356100082e-03 -1.267974916845560074e-02
-1.244696155190467834e-01 2.990284264087677002e-01 7.909443974494934082e-02 8.834762871265411377e-02 1.054120287299156189e-01 -1.497199386358261108e-01 -3.306520581245422363e-01 -9.142925031483173370e-03 -1.935805529356002808e-01 -2.137566506862640381e-01 2.652713060379028320e-01 -8.557801693677902222e-02 4.470226913690567017e-02 -2.204412966966629028e-01 -1.337115615606307983e-01 9.279114007949829102e-02 -6.635427474975585938e-02 -1.647383570671081543e-01 -1.485906541347503662e-01 -2.849455773830413818e-01 1.632000952959060669e-01 -1.294590234756469727e-01 -1.154667232185602188e-02 -2.880257964134216309e-01 3.063441254198551178e-02 -1.781445592641830444e-01 -9.755112230777740479e-02 2.881058752536773682e-01 4.682203754782676697e-02 -1.767373830080032349e-01 1.255279779434204102e-01 -2.538992464542388916e-01
-5.692093446850776672e-02 6.100255995988845825e-02 9.481673687696456909e-02 -1.742292195558547974e-01 5.066944286227226257e-02 -1.871086657047271729e-02 -2.831243574619293213e-01 1.494994610548019409e-01 1.170445829629898071e-01 6.619554758071899414e-02 4.514894783496856689e-01 -9.965412318706512451e-03 1.462354063987731934e-01 -1.036374568939208984e-01 2.668859064579010010e-01 2.464922890067100525e-02 3.045468963682651520e-02 -2.463029623031616211e-01 -2.980657219886779785e-01 1.772224903106689453e-01 1.886188834905624390e-01 -3.735806047916412354e-01 -4.984444752335548401e-02 5.096871778368949890e-02 7.107864320278167725e-02 1.412110030651092529e-01 -1.057130470871925354e-02 1.052790954709053040e-01 -2.570688724517822266e-01 -1.151251047849655151e-01 8.940982818603515625e-02 1.915602385997772217e-01
-2.500657439231872559e-01 2.161544710397720337e-01 -2.766402065753936768e-01 2.068399637937545776e-01 1.753675192594528198e-01 -5.178134515881538391e-02 -8.685918524861335754e-03 2.583951652050018311e-01 2.000113129615783691e-01 -1.973372697830200195e-01 3.166968524456024170e-01 -7.252808660268783569e-02 7.776131480932235718e-02 -1.273814886808395386e-01 -5.009837821125984192e-02 1.902820169925689697e-01 1.814236193895339966e-01 -2.257496118545532227e-01 2.341101877391338348e-03 4.424561858177185059e-01 -2.574103651568293571e-03 -1.084866747260093689e-01 1.227739080786705017e-01 6.749200820922851562e-02 -1.546704322099685669e-01 -9.386852383613586426e-02 -6.699781119823455811e-02 5.094374716281890869e-02 -1.945589482784271240e-01 -1.679308563470840454e-01 -8.065943419933319092e-02 -4.718596860766410828e-02
-3.078469634056091309e-01 8.860252797603607178e-02 -1.426623314619064331e-01 -1.248755976557731628e-01 2.693462967872619629e-01 -1.112798973917961121e-01 -2.559420764446258545e-01 2.094546407461166382e-01 -1.929378509521484375e-01 2.129505574703216553e-01 -3.175066038966178894e-02 2.055736929178237915e-01 7.625459879636764526e-02 7.421938329935073853e-02 1.688833832740783691e-01 3.602157533168792725e-01 4.614013805985450745e-02 -1.323281526565551758e-01 -2.210895158350467682e-02 1.955630928277969360e-01 -8.468757569789886475e-02 -2.668788731098175049e-01 1.753858029842376709e-01 -1.035126745700836182e-01 1.403763704001903534e-02 3.340978175401687622e-02 4.042770341038703918e-02 -9.460040926933288574e-02 -3.400571942329406738e-01 1.722986996173858643e-02 5.574148520827293396e-02 2.499969601631164551e-01
1.448338031768798828e-01 1.051481366157531738e-01 -8.424644172191619873e-02 9.414836764335632324e-02 -1.610284447669982910e-01 2.383182197809219360e-01 -2.702708542346954346e-01 1.383482217788696289e-01 -1.794324070215225220e-01 6.718679517507553101e-02 2.358422875404357910e-01 1.826877892017364502e-01 1.988554596900939941e-01 -1.443760190159082413e-02 -4.295276105403900146e-01 3.244964182376861572e-01 1.154078617691993713e-01 1.498448848724365234e-01 -5.797062814235687256e-02 -9.396133571863174438e-02 -2.311644330620765686e-02 -4.676308110356330872e-02 2.231294810771942139e-01 1.286082565784454346e-01 -1.135484129190444946e-01 1.956025362014770508e-01 -1.007416620850563049e-01 1.516785770654678345e-01 -2.484326660633087158e-01 -1.958111673593521118e-01 3.790378198027610779e-02 -1.379379779100418091e-01
-3.913891911506652832e-01 1.506661027669906616e-01 1.549095362424850464e-01 3.370617702603340149e-02 -1.540563441812992096e-02 9.865961968898773193e-02 -1.865279674530029297e-01 -2.333921007812023163e-02 -3.285201191902160645e-01 1.167233474552631378e-02 3.786653876304626465e-01 9.649293124675750732e-02 -3.566845133900642395e-02 -2.520104646682739258e-01 -1.055960729718208313e-01 2.182392627000808716e-01 7.761203497648239136e-02 -3.532375395298004150e-02 -2.733701169490814209e-01 2.947578392922878265e-02 -2.124508917331695557e-01 -1.196882128715515137e-01 1.434179246425628662e-01 -1.053233668208122253e-01 -3.971894085407257080e-02 2.200960069894790649e-01 3.085163421928882599e-02 -1.198965460062026978e-01 -2.406527251005172729e-01 5.225880816578865051e-02 2.398561984300613403e-01 1.087935641407966614e-01
-2.075236439704895020e-01 -3.445454314351081848e-02 2.959085069596767426e-02 -1.490135937929153442e-01 1.135360524058341980e-01 -2.082228101789951324e-02 4.937410727143287659e-02 3.234049975872039795e-01 -6.824964284896850586e-02 -7.189138978719711304e-02 2.367201000452041626e-01 1.528977006673812866e-01 2.619247734546661377e-01 -2.361612170934677124e-01 -1.702324599027633667e-01 3.408823311328887939e-01 2.841166555881500244e-01 1.386848464608192444e-02 5.549158528447151184e-02 -1.561046838760375977e-01 1.851804405450820923e-01 -5.241404473781585693e-02 2.178796529769897461e-01 -2.569569647312164307e-01 -2.660055086016654968e-02 -1.741151511669158936e-01 3.240265250205993652e-01 -3.191394358873367310e-02 -1.876611113548278809e-01 -4.566913843154907227e-02 -1.067372709512710571e-01 -9.426452219486236572e-02
9.606575220823287964e-02 4.746628999710083008e-01 1.097839921712875366e-01 -1.936488747596740723e-01 -3.143496438860893250e-02 7.870958745479583740e-02 -2.403422743082046509e-01 1.838966459035873413e-01 -2.668586969375610352e-01 -1.929121674038469791e-03 5.979759991168975830e-02 4.613947588950395584e-03 2.247853577136993408e-01 1.249727681279182434e-01 5.254148319363594055e-02 3.952917754650115967e-01 3.031908869743347168e-01 2.015463262796401978e-02 1.942578889429569244e-02 1.059402227401733398e-01 -1.327752023935317993e-01 -5.761301890015602112e-02 -2.080850303173065186e-01 -1.878141015768051147e-01 2.155801355838775635e-01 -4.688102751970291138e-02 -1.696317195892333984e-01 3.719036653637886047e-02 1.197428107261657715e-01 -6.597210466861724854e-02 2.304304158315062523e-03 1.272432357072830200e-01
-2.419217526912689209e-01 1.284855902194976807e-01 -2.261011153459548950e-01 1.562297344207763672e-01 -4.042547568678855896e-02 4.394540935754776001e-02 -1.258546859025955200e-01 -5.319998413324356079e-02 -8.431530743837356567e-02 -2.530300915241241455e-01 3.893730342388153076e-01 1.355108916759490967e-01 1.645926833152770996e-01 3.953616693615913391e-02 -6.182698532938957214e-02 1.404670476913452148e-01 4.188630729913711548e-02 3.959713503718376160e-02 -2.463258951902389526e-01 -3.194543421268463135e-01 -1.522739082574844360e-01 -2.347695678472518921e-01 3.430941402912139893e-01 -1.225438266992568970e-01 -1.345520764589309692e-01 -1.167581751942634583e-01 1.616805605590343475e-02 -9.836237877607345581e-03 -2.039056420326232910e-01 1.555797904729843140e-01 -1.960261017084121704e-01 -1.431683450937271118e-01
9.646801650524139404e-02 -9.531059861183166504e-02 -1.369478404521942139e-01 -2.108616381883621216e-01 2.118619382381439209e-01 1.385094523429870605e-01 -1.800191253423690796e-01 3.296461328864097595e-02 3.145849704742431641e-02 -7.750606536865234375e-02 2.588289082050323486e-01 2.753363549709320068e-01 2.207329720258712769e-01 -1.274079829454421997e-01 -1.330843754112720490e-02 5.401608347892761230e-01 3.147825598716735840e-03 -1.717045456171035767e-01 -1.853477396070957184e-02 4.071039333939552307e-02 1.252060979604721069e-01 -2.801957130432128906e-01 1.438262611627578735e-01 -3.028179109096527100e-01 6.858970969915390015e-02 -5.233680456876754761e-02 -7.436537742614746094e-02 6.859700661152601242e-03 -6.253695487976074219e-02 1.828351169824600220e-01 -1.574204564094543457e-01 3.027922846376895905e-02
1.860676109790802002e-01 3.180623948574066162e-01 3.545324876904487610e-02 1.263699382543563843e-01 5.408769473433494568e-02 1.975514227524399757e-03 -5.203317403793334961e-01 -1.478796154260635376e-01 -1.295906156301498413e-01 -2.451541870832443237e-01 1.982109993696212769e-01 -4.595697298645973206e-02 3.854613006114959717e-01 6.130377575755119324e-02 -6.272017955780029297e-03 1.439602971076965332e-01 7.212571799755096436e-02 1.701522022485733032e-01 -4.721679911017417908e-02 7.045267522335052490e-02 -2.952742204070091248e-02 3.019841201603412628e-02 1.450193859636783600e-02 -1.114039197564125061e-01 -5.749520659446716309e-02 -9.280462749302387238e-03 1.006288304924964905e-01 -2.450154870748519897e-01 1.636782288551330566e-01 -1.373383104801177979e-01 2.429590672254562378e-01 1.614488810300827026e-01
-1.301452796906232834e-02 2.287679314613342285e-01 2.033680081367492676e-01 -2.758797705173492432e-01 6.705459207296371460e-02 -3.357762843370437622e-02 3.858137503266334534e-02 2.486674785614013672e-01 -4.051922559738159180e-01 -8.636347204446792603e-02 2.346155047416687012e-02 2.053384110331535339e-02 3.496232330799102783e-01 -5.593722313642501831e-02 -2.061461210250854492e-01 1.523509919643402100e-01 2.746888995170593262e-01 2.052053064107894897e-01 -2.358858734369277954e-01 5.956323351711034775e-03 -1.552169173955917358e-01 -2.402859479188919067e-01 5.858554504811763763e-03 -2.587690055370330811e-01 -9.309171885251998901e-02 4.683766514062881470e-02 -1.346457153558731079e-01 5.906625837087631226e-02 -2.883791364729404449e-02 -1.294226497411727905e-01 1.470248848199844360e-01 6.044339016079902649e-02
2.595556527376174927e-02 3.077476918697357178e-01 -2.921506948769092560e-02 1.873733401298522949e-01 7.192710787057876587e-02 -7.207691669464111328e-02 -2.333896458148956299e-01 1.543253101408481598e-02 -8.402776718139648438e-02 4.487016797065734863e-02 2.080363333225250244e-01 3.736022412776947021e-01 3.550658524036407471e-01 -1.657481789588928223e-01 1.841146498918533325e-01 1.661859601736068726e-01 -1.194503083825111389e-01 -7.326018810272216797e-02 1.227162778377532959e-02 -3.542999736964702606e-03 -2.278240323066711426e-01 -1.996180117130279541e-01 8.120970427989959717e-02 -2.867368459701538086e-01 5.402956902980804443e-02 -5.663529038429260254e-02 -1.208388879895210266e-01 -2.862321138381958008e-01 -2.521761655807495117e-01 8.824188262224197388e-02 1.281822621822357178e-01 -7.586507499217987061e-02
-1.181509494781494141e-01 1.694622077047824860e-02 -1.287083476781845093e-01 -2.450328692793846130e-02 1.958398222923278809e-01 1.213093195110559464e-02 -1.110400334000587463e-01 2.566474378108978271e-01 -2.042746692895889282e-01 -3.631348907947540283e-02 5.279234647750854492e-01 6.312751024961471558e-02 2.547571063041687012e-01 2.578499168157577515e-02 -1.619774103164672852e-01 3.080292940139770508e-01 3.265399038791656494e-01 -8.526556938886642456e-02 -2.390706092119216919e-01 -1.053918153047561646e-01 -4.531877487897872925e-02 -4.127010330557823181e-02 3.421232849359512329e-02 4.027532413601875305e-02 -4.837156832218170166e-02 7.146353367716073990e-03 -1.057553738355636597e-01 -1.490891426801681519e-01 -2.932170331478118896e-01 9.922236949205398560e-02 -1.301404386758804321e-01 4.688723385334014893e-02
-2.020151019096374512e-01 3.175926804542541504e-01 1.732289344072341919e-01 1.337767541408538818e-01 9.133347123861312866e-02 1.499911695718765259e-01 -2.750136554241180420e-01 6.246459111571311951e-02 -3.189786076545715332e-01 -2.721475958824157715e-01 2.514084875583648682e-01 6.730120629072189331e-02 -3.685079887509346008e-02 -1.476319730281829834e-01 -2.095478922128677368e-01 7.413876801729202271e-02 -7.104889303445816040e-02 1.193567141890525818e-01 6.223955750465393066e-02 8.100473880767822266e-02 3.338318467140197754e-01 -3.812606930732727051e-01 -2.513632643967866898e-03 1.256406754255294800e-01 1.600737869739532471e-01 -1.223862469196319580e-01 3.799874335527420044e-02 -2.715875767171382904e-02 -1.172952540218830109e-02 -7.145258784294128418e-02 1.739606112241744995e-01 5.766871944069862366e-02
-2.506551742553710938e-01 1.902424842119216919e-01 1.666119545698165894e-01 1.305024027824401855e-01 1.727599054574966431e-01 1.449540406465530396e-01 -2.189045697450637817e-01 1.062206253409385681e-01 -7.554840296506881714e-02 -4.188775420188903809e-01 1.670961678028106689e-01 1.527428533881902695e-02 -4.524498060345649719e-02 -1.152369156479835510e-01 7.048240303993225098e-02 3.045856356620788574e-01 2.371508032083511353e-01 2.275590449571609497e-01 -5.560464039444923401e-02 2.788476943969726562e-01 2.043106704950332642e-01 -2.414738833904266357e-01 -3.260976821184158325e-02 -2.911488153040409088e-02 5.684383213520050049e-04 -1.187860816717147827e-01 2.515853941440582275e-01 3.730499371886253357e-02 2.754281833767890930e-02 -1.946846693754196167e-01 -3.899772092700004578e-02 1.180182695388793945e-01
-3.259836733341217041e-01 2.527933418750762939e-01 1.411062926054000854e-01 6.903563439846038818e-02 9.854903817176818848e-02 -1.082343682646751404e-01 -2.975381612777709961e-01 1.786449737846851349e-02 -2.715353667736053467e-01 1.437279582023620605e-01 2.672894299030303955e-01 8.266004920005798340e-02 -9.672939032316207886e-02 -8.952198177576065063e-02 -1.629574000835418701e-01 3.132209777832031250e-01 6.989955902099609375e-02 -1.038259863853454590e-01 -3.371099233627319336e-01 1.453217566013336182e-01 -2.858038544654846191e-01 -9.346407651901245117e-02 1.437483578920364380e-01 -1.325582414865493774e-01 7.211042102426290512e-04 9.106744080781936646e-02 -5.796756595373153687e-02 -1.885542571544647217e-01 -1.150667481124401093e-02 1.047773584723472595e-01 2.067124396562576294e-01 7.101615890860557556e-03
-3.275247216224670410e-01 6.137571483850479126e-02 6.232345104217529297e-02 6.482151150703430176e-02 2.932687103748321533e-01 -4.579306766390800476e-02 -3.754284605383872986e-02 2.826099991798400879e-01 -1.922774910926818848e-01 -3.737303316593170166e-01 1.676827371120452881e-01 3.584275022149085999e-02 1.088172271847724915e-01 -1.000297740101814270e-01 -2.261924743652343750e-01 3.964943587779998779e-01 7.282324880361557007e-02 2.995697781443595886e-02 -1.312532871961593628e-01 6.732118129730224609e-02 8.848537504673004150e-02 -2.147161066532135010e-01 5.183039233088493347e-03 1.167257353663444519e-01 1.720158159732818604e-01 -8.244878798723220825e-02 5.429314821958541870e-02 2.880024909973144531e-01 -6.887260358780622482e-03 -1.372342258691787720e-01 -3.662049770355224609e-02 1.928240209817886353e-01
-2.000473439693450928e-02 -5.860442668199539185e-02 -1.235050410032272339e-01 -1.773579567670822144e-01 1.744141131639480591e-01 2.853694260120391846e-01 -1.405134797096252441e-01 1.454741656780242920e-01 6.217475049197673798e-03 7.926968485116958618e-02 1.286469250917434692e-01 1.522183418273925781e-01 4.450274109840393066e-01 -1.891478151082992554e-01 -1.351061314344406128e-01 5.199729800224304199e-01 1.636752784252166748e-01 -1.380061209201812744e-01 1.523103471845388412e-02 -8.629779331386089325e-03 5.855702981352806091e-02 -1.127549111843109131e-01 1.175223663449287415e-01 -2.727894186973571777e-01 1.524545550346374512e-01 -1.371966153383255005e-01 -3.941621631383895874e-02 -1.506083309650421143e-01 -3.671872988343238831e-02 8.566515892744064331e-02 -5.048390850424766541e-02 -1.230845041573047638e-02
-1.945589333772659302e-01 2.411626726388931274e-01 -3.512265533208847046e-02 -3.991640731692314148e-02 2.366575226187705994e-02 2.080879956483840942e-01 7.421894371509552002e-02 2.463881522417068481e-01 -1.645017415285110474e-01 -1.652497351169586182e-01 6.996276229619979858e-02 -1.684201806783676147e-01 3.322409391403198242e-01 -1.788626313209533691e-01 9.575924277305603027e-02 3.147664368152618408e-01 1.996552646160125732e-01 -3.999701887369155884e-02 -2.231240123510360718e-01 7.824297249317169189e-02 2.225657552480697632e-01 1.353293061256408691e-01 7.149454206228256226e-02 -3.231178224086761475e-01 -1.157210618257522583e-01 -1.209936589002609253e-01 1.521188765764236450e-01 4.477632418274879456e-02 -2.676452994346618652e-01 -1.771581768989562988e-01 1.367540061473846436e-01 5.658044293522834778e-02
-8.459926396608352661e-02 1.261701434850692749e-01 -8.955965749919414520e-03 3.781893476843833923e-02 -2.940805554389953613e-01 -9.397640079259872437e-02 -4.849315285682678223e-01 7.634247839450836182e-02 1.138925086706876755e-02 -6.611581146717071533e-02 2.668759524822235107e-01 1.875051110982894897e-01 2.772285938262939453e-01 1.932878978550434113e-02 4.917989671230316162e-02 5.603578686714172363e-02 1.916479468345642090e-01 1.969307474792003632e-02 -2.844384908676147461e-01 1.564548462629318237e-01 5.064329132437705994e-02 -3.294197618961334229e-01 -3.565904044080525637e-04 1.249541342258453369e-02 1.761120259761810303e-01 5.493097379803657532e-02 -2.562084197998046875e-01 -7.371903955936431885e-02 -1.804924458265304565e-01 -4.364153742790222168e-02 -1.977435648441314697e-01 -1.140559688210487366e-01
-1.594836413860321045e-01 -1.323752403259277344e-01 -5.922487005591392517e-02 -3.550279885530471802e-02 -3.175569474697113037e-01 1.490746885538101196e-01 -3.538709282875061035e-01 1.187619715929031372e-01 4.405300319194793701e-02 1.105559095740318298e-01 2.884481251239776611e-01 2.927317321300506592e-01 2.835628986358642578e-01 -4.734794422984123230e-02 1.992041431367397308e-02 1.702472567558288574e-01 1.592486351728439331e-01 -1.319961249828338623e-01 -4.958823323249816895e-02 -1.306129097938537598e-01 -7.347672432661056519e-02 -3.420610725879669189e-01 1.296581774950027466e-01 -5.625840649008750916e-02 1.623942144215106964e-02 -3.154045045375823975e-01 -1.951270550489425659e-01 1.047544926404953003e-01 5.789922550320625305e-02 7.101577520370483398e-02 -2.427561953663825989e-02 -1.798095107078552246e-01
-2.184225916862487793e-01 3.645839691162109375e-01 2.901226282119750977e-01 -7.929206639528274536e-02 1.119959056377410889e-01 7.914410531520843506e-02 -1.516327559947967529e-01 3.223125338554382324e-01 -1.567360758781433105e-01 -1.126552969217300415e-01 6.910510361194610596e-02 1.040825247764587402e-01 5.540380999445915222e-02 -1.944817453622817993e-01 -1.683937758207321167e-01 1.810842901468276978e-01 2.249579727649688721e-01 1.080863457173109055e-02 -9.727910161018371582e-02 8.701880276203155518e-02 8.271466940641403198e-02 -2.766072154045104980e-01 -2.699166536331176758e-02 1.102073565125465393e-01 2.722924649715423584e-01 -2.991763949394226074e-01 2.471990138292312622e-01 1.339053958654403687e-01 5.381756275892257690e-02 -1.587487570941448212e-02 -9.300012886524200439e-02 -9.924374520778656006e-02
-2.910254597663879395e-01 2.921574711799621582e-01 2.919330075383186340e-02 1.251324862241744995e-01 1.424755156040191650e-01 2.446232587099075317e-01 -3.131713271141052246e-01 9.000940620899200439e-02 -2.157164216041564941e-01 -3.177104294300079346e-01 9.070073068141937256e-02 -7.860095053911209106e-02 2.000476606190204620e-02 -3.041473589837551117e-02 2.105471491813659668e-02 2.966445088386535645e-01 2.142893522977828979e-01 1.965362280607223511e-01 4.791927337646484375e-02 1.922768205404281616e-01 7.465657591819763184e-02 -1.679763644933700562e-01 -5.057122930884361267e-02 2.994002716150134802e-04 1.170678287744522095e-01 -1.953643113374710083e-01 1.599046736955642700e-01 1.548794507980346680e-01 -9.396781027317047119e-02 -2.834209203720092773e-01 -7.692543417215347290e-02 1.371530443429946899e-01
6.165426596999168396e-02 1.416790187358856201e-01 -2.108840346336364746e-01 9.763454645872116089e-02 -1.075016409158706665e-01 -5.649489536881446838e-02 -2.185596674680709839e-01 5.936481803655624390e-02 -9.585321694612503052e-02 1.015940979123115540e-01 2.839365005493164062e-01 9.389932453632354736e-02 4.550815820693969727e-01 -1.076688989996910095e-01 2.847160957753658295e-02 2.584530711174011230e-01 2.780952453613281250e-01 -3.507788479328155518e-01 -4.954275488853454590e-02 -7.055530697107315063e-02 -2.273881584405899048e-01 -2.904738485813140869e-01 6.824448704719543457e-02 5.774622783064842224e-02 -1.924656927585601807e-01 -1.622886657714843750e-01 -1.268820837140083313e-02 -1.679101958870887756e-02 4.374844208359718323e-02 8.292193710803985596e-02 3.855604305863380432e-02 -1.866710782051086426e-01
[truncated: 3,273,590 more chars]
