# Supplementary material for: The Language of Innovation
Source: PLoS One. 2020 Apr 30;15(4):e0230107. doi: 10.1371/journal.pone.0230107 (PMC7194493; doi:10.1371/journal.pone.0230107)
Supplement: S24 File — (GZ) [file pone.0230107.s024.tar.gz › 2002-2006/V2Run_26_VS_4500_embeddings2002-2006ED32.txt]

1.700026839971542358e-01 -3.363741561770439148e-02 -9.076100587844848633e-02 -5.242823064327239990e-02 1.496143043041229248e-01 -4.707096517086029053e-02 2.896547913551330566e-01 2.679030001163482666e-01 1.812960505485534668e-01 -1.937042921781539917e-01 1.063557863235473633e-01 -7.972565479576587677e-03 2.018998563289642334e-01 9.278191626071929932e-02 7.058493047952651978e-02 1.129863038659095764e-01 7.511901110410690308e-02 1.780100911855697632e-01 3.220105767250061035e-01 1.283546984195709229e-01 -4.473876655101776123e-01 -5.873911827802658081e-02 -1.340111196041107178e-01 3.015308380126953125e-01 -2.152634263038635254e-01 -1.891538202762603760e-01 7.071064412593841553e-02 -1.263591181486845016e-02 2.143446952104568481e-01 1.926122582517564297e-03 1.549137085676193237e-01 5.118230730295181274e-02
-1.479198969900608063e-02 2.173211425542831421e-01 -3.330954536795616150e-02 -5.254566296935081482e-02 -1.223816946148872375e-01 1.284739822149276733e-01 -1.816698014736175537e-01 1.181455678306519985e-03 2.689276039600372314e-01 -1.731712520122528076e-01 2.716643810272216797e-01 -5.298889800906181335e-02 2.144587785005569458e-01 4.859180655330419540e-03 -5.582392588257789612e-02 -9.104616940021514893e-02 -1.934940218925476074e-01 3.814546167850494385e-01 2.067503184080123901e-01 6.892046332359313965e-02 -2.593377828598022461e-01 2.204810976982116699e-01 -7.512123882770538330e-02 -2.064772881567478180e-02 -3.480531275272369385e-01 -8.618176728487014771e-02 -3.049028292298316956e-02 1.474113762378692627e-01 -1.591440588235855103e-01 1.581052243709564209e-01 2.266984730958938599e-01 -2.062210589647293091e-01
-1.188623383641242981e-01 1.671658642590045929e-02 -2.402820587158203125e-01 -2.924660146236419678e-01 2.225084044039249420e-02 -3.898613527417182922e-02 1.185088604688644409e-01 -2.066483497619628906e-01 3.842081427574157715e-01 6.282801181077957153e-02 2.557266503572463989e-02 -3.267803043127059937e-02 1.241990476846694946e-01 -1.720117926597595215e-01 -1.194029003381729126e-01 -1.518832053989171982e-02 -7.642734050750732422e-02 3.038631379604339600e-01 4.095714092254638672e-01 -3.787394240498542786e-02 -2.722725570201873779e-01 7.705408148467540741e-03 -1.107454150915145874e-01 1.521238237619400024e-01 -1.206300109624862671e-01 -4.628815222531557083e-03 -3.266311883926391602e-01 -8.255480229854583740e-02 7.932552136480808258e-03 1.516650319099426270e-01 -1.158431172370910645e-01 -1.710415929555892944e-01
7.498663663864135742e-02 -3.399409726262092590e-02 -7.804964482784271240e-02 -1.794186532497406006e-01 2.333351522684097290e-01 -8.810872584581375122e-02 3.861293196678161621e-01 -2.586473897099494934e-02 2.993547618389129639e-01 2.572043053805828094e-02 1.669584214687347412e-01 1.947896629571914673e-01 2.048557400703430176e-01 1.035217270255088806e-01 -1.031839549541473389e-01 1.980674862861633301e-01 -1.230146512389183044e-01 -1.154125258326530457e-01 2.925211191177368164e-01 1.587487310171127319e-01 -9.064658731222152710e-02 1.107308045029640198e-01 -8.301241323351860046e-04 4.485878348350524902e-02 -3.635217845439910889e-01 2.680907547473907471e-01 9.769235551357269287e-02 1.185014992952346802e-01 1.511618047952651978e-01 2.431290000677108765e-01 -6.797958910465240479e-02 -9.169933944940567017e-02
3.995923325419425964e-02 -2.919395081698894501e-02 -5.640551075339317322e-02 -1.125581935048103333e-01 -1.590712368488311768e-01 -2.457219064235687256e-01 2.579909861087799072e-01 -1.055575255304574966e-02 1.393916755914688110e-01 -3.709220327436923981e-03 -1.426695436239242554e-01 2.787921018898487091e-02 3.479975163936614990e-01 2.578077837824821472e-02 -6.252913177013397217e-02 1.340077370405197144e-01 -1.785703301429748535e-01 3.620108962059020996e-01 2.454101592302322388e-01 2.889927029609680176e-01 -2.302113026380538940e-01 6.534981727600097656e-02 3.974530473351478577e-02 1.945362836122512817e-01 -7.283418625593185425e-02 -2.123055309057235718e-01 -2.082528620958328247e-01 2.996676266193389893e-01 1.856169998645782471e-01 1.044485624879598618e-02 2.558821067214012146e-02 1.516439467668533325e-01
2.636354565620422363e-01 7.535263895988464355e-02 -3.230970799922943115e-01 -3.384393453598022461e-01 1.119343936443328857e-01 -3.779500126838684082e-01 1.428182721138000488e-01 1.420570760965347290e-01 2.255642116069793701e-01 -1.551838312298059464e-02 -4.626153782010078430e-02 3.614177182316780090e-02 1.450909823179244995e-01 -3.234794735908508301e-02 4.592049866914749146e-02 2.107628136873245239e-01 -1.594460606575012207e-01 2.551531195640563965e-01 7.099203765392303467e-02 3.310139477252960205e-02 -2.401005029678344727e-01 6.865427643060684204e-02 4.406321048736572266e-02 1.110495030879974365e-01 -1.035052984952926636e-01 -7.010486721992492676e-02 -3.563208281993865967e-01 1.698653548955917358e-01 -6.048571318387985229e-03 7.393195480108261108e-02 7.710610330104827881e-02 -1.747774928808212280e-01
7.302239537239074707e-02 1.084734871983528137e-01 -2.675417661666870117e-01 -4.920652210712432861e-01 -1.223633885383605957e-01 -3.169322907924652100e-01 3.329664841294288635e-02 -7.882387936115264893e-02 2.338489443063735962e-01 3.978157415986061096e-02 1.455066725611686707e-02 8.218368142843246460e-02 2.622125446796417236e-01 1.627984195947647095e-01 -2.014120575040578842e-03 -5.193229019641876221e-02 4.636174440383911133e-02 3.479038476943969727e-01 2.473170459270477295e-01 6.345859169960021973e-02 -2.080818265676498413e-01 2.470714747905731201e-01 -2.763925194740295410e-01 2.980801835656166077e-02 -5.221301317214965820e-02 -6.769407074898481369e-03 -3.844531998038291931e-02 7.694143056869506836e-02 -2.838590182363986969e-02 2.787931822240352631e-02 1.401112321764230728e-02 -5.751543492078781128e-02
-1.533914953470230103e-01 2.300049811601638794e-01 -2.457332313060760498e-01 -2.574901282787322998e-01 -6.423157453536987305e-02 5.452848225831985474e-02 -8.974793553352355957e-02 1.074768155813217163e-01 1.652363091707229614e-01 -2.066032886505126953e-01 1.190829798579216003e-01 -1.187540292739868164e-01 2.136354595422744751e-01 1.768048666417598724e-02 -8.190312236547470093e-02 1.280170381069183350e-01 -2.956902086734771729e-01 2.841145694255828857e-01 1.162374764680862427e-01 3.479570522904396057e-02 -2.833766043186187744e-01 -3.174225799739360809e-03 -2.201741039752960205e-01 2.280220091342926025e-01 -3.092397749423980713e-01 -1.366648972034454346e-01 -9.709496051073074341e-02 1.221105530858039856e-01 1.643094718456268311e-01 -1.382397264242172241e-01 -1.154122725129127502e-01 2.027948945760726929e-01
-4.872360453009605408e-02 2.440961599349975586e-01 -1.796584874391555786e-01 -1.227158606052398682e-01 -8.923777192831039429e-02 8.524226397275924683e-02 3.270518183708190918e-01 9.428998827934265137e-02 1.804815083742141724e-01 1.479403227567672729e-01 1.656109392642974854e-01 1.344066262245178223e-01 6.767886877059936523e-02 -1.272144913673400879e-01 2.110386267304420471e-02 6.011011451482772827e-02 -4.563638567924499512e-02 3.603762388229370117e-01 -4.972173832356929779e-03 2.120998799800872803e-01 -1.769189089536666870e-01 1.769410520792007446e-01 -3.126559555530548096e-01 -7.168589532375335693e-02 -3.475905358791351318e-01 -3.362948447465896606e-02 -1.294547319412231445e-01 1.224407330155372620e-01 2.209407389163970947e-01 -1.712862998247146606e-01 -1.496656090021133423e-01 -1.952673196792602539e-01
7.462313771247863770e-02 7.083749771118164062e-02 -3.764728903770446777e-01 -2.850671708583831787e-01 -1.155371498316526413e-02 -6.398979574441909790e-02 1.275870501995086670e-01 1.212496384978294373e-01 2.980142831802368164e-01 1.203487366437911987e-01 1.020780056715011597e-01 -9.447520226240158081e-02 1.545893549919128418e-01 1.957228630781173706e-01 -4.421569034457206726e-02 -1.410856097936630249e-01 -7.346393167972564697e-02 3.195728361606597900e-01 3.618891835212707520e-01 6.926199048757553101e-02 6.062730401754379272e-02 7.250756770372390747e-02 -9.954497218132019043e-02 2.220798283815383911e-01 -1.957645565271377563e-01 9.064263850450515747e-02 -1.687752604484558105e-01 3.020312190055847168e-01 -1.099756807088851929e-01 -2.188351936638355255e-02 -1.756638884544372559e-01 5.811445415019989014e-02
-1.827369779348373413e-01 4.864199459552764893e-02 -2.724292874336242676e-01 -4.435358643531799316e-01 1.293931901454925537e-01 -1.355127897113561630e-02 2.632330656051635742e-01 -1.389783769845962524e-01 9.163733571767807007e-02 4.607655480504035950e-02 -3.845731168985366821e-02 5.510956794023513794e-02 2.137321233749389648e-01 1.868830621242523193e-01 1.510388404130935669e-01 1.377516835927963257e-01 -1.270397752523422241e-02 2.764978706836700439e-01 1.958766281604766846e-01 1.311532407999038696e-01 -3.889841213822364807e-02 -1.803188323974609375e-01 -6.072603538632392883e-02 1.612332314252853394e-01 -1.838667094707489014e-01 -1.323297023773193359e-01 -3.417242467403411865e-01 1.607433408498764038e-01 -1.602855622768402100e-01 1.013788953423500061e-01 8.612053096294403076e-02 -1.308591067790985107e-01
-1.393639445304870605e-01 1.354848593473434448e-01 -1.462301425635814667e-02 3.403510898351669312e-02 8.402547985315322876e-02 -3.295220434665679932e-01 1.848969459533691406e-01 2.513327598571777344e-01 3.955945372581481934e-01 7.003643363714218140e-02 3.176544606685638428e-02 -2.671522647142410278e-02 1.739941239356994629e-01 6.517058704048395157e-03 9.540398418903350830e-02 -4.458640143275260925e-02 -2.417447268962860107e-01 1.734182685613632202e-01 1.023607626557350159e-01 2.669299244880676270e-01 2.670432999730110168e-02 1.802072674036026001e-02 7.984665222465991974e-03 1.485642343759536743e-01 -2.359645366668701172e-01 1.575906723737716675e-01 3.729895129799842834e-02 3.420594930648803711e-01 2.239482253789901733e-01 2.075701355934143066e-01 2.353467941284179688e-01 -4.865386709570884705e-02
7.108104228973388672e-02 1.198152899742126465e-01 -3.482958972454071045e-01 -2.823381125926971436e-01 -3.290803730487823486e-02 -3.153207600116729736e-01 7.003496587276458740e-02 -1.594539880752563477e-01 1.378360539674758911e-01 -2.267722412943840027e-02 -4.972553811967372894e-03 9.412109106779098511e-02 2.820930778980255127e-01 -2.013229392468929291e-02 -1.116650551557540894e-01 -7.988325506448745728e-02 -2.507758326828479767e-02 4.158298969268798828e-01 1.809199303388595581e-01 2.027553617954254150e-01 -1.582211703062057495e-01 -6.238232180476188660e-02 -5.672828853130340576e-02 -5.125685781240463257e-02 -4.916336014866828918e-02 8.867950178682804108e-03 -2.442389130592346191e-01 3.777305781841278076e-01 5.920707434415817261e-02 1.508638411760330200e-01 8.709907531738281250e-02 2.571566030383110046e-02
-1.600446552038192749e-01 1.508639007806777954e-01 -1.618106663227081299e-01 4.471737518906593323e-02 -5.924241244792938232e-02 -3.565830290317535400e-01 3.619019985198974609e-01 7.935247849673032761e-04 1.900787204504013062e-01 -2.762538939714431763e-02 -4.205701500177383423e-02 -3.042277414351701736e-03 2.877880632877349854e-01 1.661773622035980225e-01 -7.036065310239791870e-02 9.126944839954376221e-02 -1.664581447839736938e-01 1.650326536037027836e-03 1.585866808891296387e-01 1.169375553727149963e-01 -8.681430667638778687e-02 -1.754537373781204224e-01 -7.484544999897480011e-03 1.150179561227560043e-02 -4.385942816734313965e-01 2.139766812324523926e-01 1.330798268318176270e-01 2.401875704526901245e-01 9.655673801898956299e-02 6.797451525926589966e-02 1.723008602857589722e-01 1.928548663854598999e-01
1.219686791300773621e-01 8.598288893699645996e-02 -4.311255514621734619e-01 -3.513285517692565918e-01 -1.489147692918777466e-01 -1.952012926340103149e-01 2.461565732955932617e-01 1.838237196207046509e-01 7.371517270803451538e-02 -3.684289753437042236e-02 -2.248269617557525635e-01 1.975102424621582031e-01 2.227993607521057129e-01 -1.276366263628005981e-01 -6.439308077096939087e-02 4.644118994474411011e-02 -1.612809598445892334e-01 3.262600302696228027e-01 2.126062661409378052e-01 2.203234583139419556e-01 -2.393790632486343384e-01 -2.561492659151554108e-02 3.517602011561393738e-02 3.689295053482055664e-02 -7.570132613182067871e-02 -3.617828711867332458e-03 -1.037901937961578369e-01 1.210033521056175232e-01 -4.913543537259101868e-02 1.041675284504890442e-01 1.131823733448982239e-01 -3.452846035361289978e-02
1.622855514287948608e-01 3.154217600822448730e-01 -6.736481934785842896e-02 -3.775661811232566833e-02 -1.909315437078475952e-01 1.472042798995971680e-01 1.925869137048721313e-01 2.209539338946342468e-02 2.834634184837341309e-01 -8.335226029157638550e-02 2.077373564243316650e-01 8.136623352766036987e-02 -9.814734756946563721e-02 -8.891679346561431885e-02 6.845040619373321533e-02 3.562887310981750488e-01 -2.488392144441604614e-01 4.130204021930694580e-01 2.576523125171661377e-01 1.471143066883087158e-01 -2.239539772272109985e-01 4.010045155882835388e-02 -5.733409523963928223e-02 8.344843238592147827e-02 -2.351565062999725342e-01 2.495598606765270233e-02 -1.085610091686248779e-01 -7.186810672283172607e-02 -1.502291262149810791e-01 -1.646908931434154510e-03 -1.314139924943447113e-02 -9.001025557518005371e-02
2.933077514171600342e-01 8.076460659503936768e-02 -1.692064851522445679e-01 -1.375225931406021118e-01 -1.815185532905161381e-03 -1.670141220092773438e-01 3.124860525131225586e-01 -1.001426950097084045e-01 4.630329832434654236e-02 6.356538739055395126e-03 -6.783536821603775024e-02 1.522957384586334229e-01 2.036474645137786865e-01 1.541322916746139526e-01 -3.788884496316313744e-03 8.804376423358917236e-02 -3.619583323597908020e-02 3.733485639095306396e-01 1.209688037633895874e-01 -1.259244792163372040e-02 -1.914715468883514404e-01 1.563628204166889191e-02 7.650507241487503052e-02 2.902468740940093994e-01 7.036542892456054688e-02 1.031491458415985107e-01 -5.920047406107187271e-03 3.641003370285034180e-01 1.984690427780151367e-01 2.777423560619354248e-01 2.043042480945587158e-01 -1.799899339675903320e-01
1.002524569630622864e-01 4.748955741524696350e-02 -1.557105332612991333e-01 -7.997321337461471558e-02 1.125130876898765564e-01 -2.104919254779815674e-01 -2.945066429674625397e-02 1.153208985924720764e-01 3.029316067695617676e-01 -2.664433419704437256e-01 1.920687705278396606e-01 7.233364135026931763e-02 2.922541499137878418e-01 3.782528638839721680e-01 -1.352249532938003540e-01 5.605596303939819336e-02 -1.571346968412399292e-01 -5.247814953327178955e-02 1.222173869609832764e-01 3.299554884433746338e-01 -3.661838918924331665e-02 -1.498969644308090210e-01 -3.930881246924400330e-02 1.215591747313737869e-02 -3.567994236946105957e-01 7.187853753566741943e-02 4.705953970551490784e-02 1.067999899387359619e-01 2.592740356922149658e-01 1.422216296195983887e-01 -1.113329455256462097e-01 9.180670976638793945e-02
1.351655721664428711e-01 1.018000617623329163e-01 -3.989305496215820312e-01 -2.776120305061340332e-01 -2.135127484798431396e-01 -1.554304510354995728e-01 3.531155884265899658e-01 3.149060904979705811e-02 2.738016843795776367e-01 -1.110089868307113647e-01 -1.713038049638271332e-02 4.986733570694923401e-02 1.675743162631988525e-01 -1.627180576324462891e-01 6.580501794815063477e-02 2.633377611637115479e-01 -1.200308948755264282e-01 -6.595510244369506836e-02 3.062557876110076904e-01 1.156178265810012817e-01 -3.596700355410575867e-02 -1.215087473392486572e-01 -2.508004903793334961e-01 -4.351435694843530655e-03 -8.604431897401809692e-02 -1.502329707145690918e-01 -2.483154088258743286e-01 7.568155229091644287e-02 -4.108295589685440063e-02 -6.459786742925643921e-02 -1.238468755036592484e-02 -1.146611720323562622e-01
-1.962932497262954712e-01 1.526176482439041138e-01 2.567386440932750702e-02 -1.699472218751907349e-01 -1.367005556821823120e-01 2.147868461906909943e-02 3.540753722190856934e-01 3.331851586699485779e-02 3.051894605159759521e-01 1.480158567428588867e-01 2.160784006118774414e-01 9.001115709543228149e-02 1.395447403192520142e-01 -4.813819378614425659e-02 -2.482588589191436768e-01 7.124935090541839600e-02 -4.151922762393951416e-01 1.459522843360900879e-01 1.053621843457221985e-01 2.699381113052368164e-02 -4.030042141675949097e-02 6.792027503252029419e-02 -1.620382517576217651e-01 7.735536433756351471e-03 -3.807571232318878174e-01 7.066123932600021362e-02 -1.659625172615051270e-01 1.796468943357467651e-01 -9.800660610198974609e-02 -1.260454356670379639e-01 -6.267443299293518066e-02 -1.655029803514480591e-01
2.479195594787597656e-01 1.673322767019271851e-01 -3.373973071575164795e-01 -1.673169136047363281e-01 -1.847621053457260132e-01 -2.597279548645019531e-01 2.387125492095947266e-01 -3.626351058483123779e-02 1.541193723678588867e-01 1.641858927905559540e-02 -1.734236814081668854e-02 -2.531357295811176300e-02 3.849946558475494385e-01 3.853506222367286682e-02 -7.320039719343185425e-02 -6.414420902729034424e-02 -5.906950682401657104e-02 2.441804260015487671e-01 9.353224933147430420e-02 2.513880729675292969e-01 -1.955511868000030518e-01 -7.884909957647323608e-02 -2.453576028347015381e-01 1.478162258863449097e-01 -9.476409107446670532e-02 -7.437812536954879761e-02 -3.284601569175720215e-01 4.730593413114547729e-02 -2.298550680279731750e-03 1.438876986503601074e-01 -7.033602148294448853e-02 -1.131801605224609375e-01
-3.815284743905067444e-02 1.170924529433250427e-01 -4.792353808879852295e-01 -2.673148512840270996e-01 -1.019889935851097107e-01 -3.936079144477844238e-01 2.565958499908447266e-01 8.528024703264236450e-02 1.771600567735731602e-03 4.696520790457725525e-02 7.127000391483306885e-02 1.387223750352859497e-01 2.065589129924774170e-01 -8.170737326145172119e-02 -4.937428515404462814e-03 6.667450815439224243e-02 -5.555666983127593994e-02 1.334359049797058105e-01 1.504177749156951904e-01 1.745244264602661133e-01 -1.900136917829513550e-01 -1.115779131650924683e-01 -1.077147480100393295e-02 4.578420519828796387e-02 -1.091850176453590393e-01 -1.581801474094390869e-01 -2.385522425174713135e-01 1.130846962332725525e-01 1.369562447071075439e-01 -2.277239114046096802e-01 -1.282768510282039642e-02 -2.505224049091339111e-01
2.543553113937377930e-01 1.351318322122097015e-02 -2.860983312129974365e-01 -4.003060162067413330e-01 -2.999151945114135742e-01 -1.402287185192108154e-01 1.590643525123596191e-01 -1.033010855317115784e-01 5.880691483616828918e-02 -1.338371932506561279e-01 4.196714609861373901e-02 -3.258392214775085449e-03 2.728983201086521149e-02 7.179502397775650024e-03 -1.827939897775650024e-01 1.704325526952743530e-01 -7.310960441827774048e-02 2.818318605422973633e-01 2.824572920799255371e-01 -2.756786160171031952e-02 -2.028702497482299805e-01 -1.699548810720443726e-01 5.748623050749301910e-03 6.855997443199157715e-02 -2.050668597221374512e-01 1.152298301458358765e-01 -2.666881978511810303e-01 -7.609669119119644165e-02 6.899614352732896805e-03 -4.985642433166503906e-02 4.271675646305084229e-02 -2.904237210750579834e-01
3.614812344312667847e-02 2.148489654064178467e-01 -8.152277022600173950e-02 1.585256308317184448e-01 2.658923342823982239e-02 -3.010392487049102783e-01 2.885029613971710205e-01 5.457913503050804138e-02 4.313992261886596680e-01 6.243369728326797485e-02 -1.995889656245708466e-02 -1.545514464378356934e-01 2.035284787416458130e-01 -3.198103234171867371e-02 5.337018892168998718e-02 1.777038425207138062e-01 -1.790413819253444672e-02 4.604033380746841431e-02 2.088762223720550537e-01 3.382937610149383545e-01 -9.228929877281188965e-02 -5.864313617348670959e-02 -7.070947438478469849e-02 -6.150323152542114258e-02 -3.284824490547180176e-01 5.688598006963729858e-02 -1.669743508100509644e-01 1.395568251609802246e-01 1.028034687042236328e-01 2.079271674156188965e-01 2.091317325830459595e-01 1.215257495641708374e-01
2.533465623855590820e-01 3.282305225729942322e-02 -1.979707479476928711e-01 -9.861767292022705078e-02 8.587013185024261475e-02 1.324882358312606812e-01 -2.700842916965484619e-01 1.324688941240310669e-01 3.702646791934967041e-01 -4.321075230836868286e-02 2.152978777885437012e-01 7.661634683609008789e-02 3.384451568126678467e-01 2.155468612909317017e-01 -1.076569706201553345e-01 4.719405621290206909e-02 7.238915562629699707e-02 1.677689105272293091e-01 2.466426938772201538e-01 3.508106172084808350e-01 4.535240679979324341e-02 7.243795320391654968e-03 -1.555381268262863159e-01 1.779256463050842285e-01 7.221107929944992065e-02 -1.332413554191589355e-01 -2.069242745637893677e-01 -5.436351522803306580e-02 1.990540772676467896e-01 -1.413889229297637939e-01 2.807359956204891205e-02 1.556267379783093929e-03
-9.722544252872467041e-02 8.038124442100524902e-02 -2.674326896667480469e-01 -7.216015458106994629e-02 3.647068049758672714e-03 -2.212382405996322632e-01 2.311810106039047241e-01 1.351107209920883179e-01 2.451450675725936890e-01 1.796753145754337311e-02 -3.049460798501968384e-02 1.263216286897659302e-01 1.743402779102325439e-01 1.492743641138076782e-01 1.888541504740715027e-02 5.891657620668411255e-02 -6.829794496297836304e-02 -1.207169517874717712e-01 1.919231116771697998e-01 3.531204164028167725e-01 -2.838792800903320312e-01 7.061730325222015381e-02 -2.297220379114151001e-01 8.516126312315464020e-03 -4.145519137382507324e-01 1.599570810794830322e-01 1.447789520025253296e-01 8.037500828504562378e-02 1.075613126158714294e-02 3.257410824298858643e-01 1.409951876848936081e-02 4.920748993754386902e-02
4.047201946377754211e-02 -1.747684320434927940e-03 -1.645211130380630493e-01 -1.966548115015029907e-01 2.758083641529083252e-01 -4.332224726676940918e-01 8.767797611653804779e-03 -6.902605760842561722e-03 1.761068105697631836e-01 3.172915661707520485e-03 2.360599935054779053e-01 -5.268876999616622925e-02 7.817288488149642944e-02 2.140192687511444092e-01 9.067091345787048340e-02 8.681737631559371948e-02 -2.529778890311717987e-02 -8.996321260929107666e-02 2.820384204387664795e-01 -5.716128274798393250e-03 -2.787371277809143066e-01 -1.424328535795211792e-01 -1.245841681957244873e-01 -1.034197490662336349e-02 -4.244652390480041504e-01 1.748751699924468994e-01 1.335609257221221924e-01 1.232179030776023865e-01 2.034402489662170410e-01 6.798554211854934692e-02 -7.776208966970443726e-02 -1.174425259232521057e-01
2.803512811660766602e-01 -4.928118083626031876e-03 -1.578746438026428223e-01 -3.343594372272491455e-01 -2.246636599302291870e-01 -1.740354746580123901e-01 1.862462610006332397e-01 1.009137704968452454e-01 1.782993376255035400e-01 4.477885738015174866e-02 -4.194733873009681702e-02 7.964070886373519897e-02 4.359796643257141113e-01 8.477453142404556274e-02 4.049389064311981201e-02 -5.207557976245880127e-02 -1.236167550086975098e-02 4.209500253200531006e-01 6.273345649242401123e-02 1.288270652294158936e-01 -2.438248693943023682e-01 9.563894942402839661e-03 -1.864778809249401093e-02 3.060867264866828918e-02 -1.694473922252655029e-01 5.762355029582977295e-02 -1.418215930461883545e-01 2.714923024177551270e-01 -4.862307012081146240e-02 1.197889149188995361e-01 8.895642310380935669e-02 -7.949155569076538086e-02
2.496756762266159058e-01 4.560365155339241028e-02 -1.894339174032211304e-01 -2.017323225736618042e-01 -2.088171839714050293e-01 -3.662903234362602234e-02 6.700544152408838272e-03 8.045753836631774902e-02 2.629546225070953369e-01 5.662455782294273376e-02 -8.265183307230472565e-03 1.308834105730056763e-01 3.785336017608642578e-01 -8.787164092063903809e-02 -2.606402933597564697e-01 1.648158431053161621e-01 -1.421688050031661987e-01 2.910685241222381592e-01 1.680861562490463257e-01 1.238434668630361557e-02 -9.395047277212142944e-02 -2.772875130176544189e-02 -2.464187741279602051e-01 1.420451700687408447e-01 -6.371445208787918091e-02 -3.155238926410675049e-01 -2.955710887908935547e-01 -4.012846201658248901e-02 -1.269511580467224121e-01 -2.498435089364647865e-03 2.066113054752349854e-02 -1.972528249025344849e-01
1.654952168464660645e-01 2.952422499656677246e-01 -1.887113898992538452e-01 -3.555660843849182129e-01 -8.824205957353115082e-03 -3.716015070676803589e-02 2.136910259723663330e-01 9.164728969335556030e-02 2.600613236427307129e-01 -2.788361720740795135e-02 8.504322730004787445e-03 1.244939342141151428e-01 3.492715954780578613e-01 -1.069438830018043518e-01 6.966382265090942383e-02 -1.740178316831588745e-01 3.932498767971992493e-02 3.209609687328338623e-01 1.352251414209604263e-02 1.289285868406295776e-01 -8.832607418298721313e-02 1.058071106672286987e-01 -3.154409676790237427e-02 6.309392303228378296e-02 -1.618925184011459351e-01 -1.682383269071578979e-01 -3.695067167282104492e-01 2.111323177814483643e-01 -1.989198289811611176e-02 1.428632885217666626e-01 8.559724688529968262e-02 7.899811118841171265e-02
2.356700748205184937e-01 -1.865416467189788818e-01 -2.628848850727081299e-01 4.054657765664160252e-04 2.979272231459617615e-02 1.059531271457672119e-01 3.251844272017478943e-02 1.644681096076965332e-01 1.830316781997680664e-01 -8.077572286128997803e-02 1.452299207448959351e-01 -2.753044851124286652e-02 1.573255509138107300e-01 -1.348716914653778076e-01 -1.450627595186233521e-01 3.289368748664855957e-01 1.307820081710815430e-01 3.084748387336730957e-01 4.139305353164672852e-01 6.641146540641784668e-02 -6.471806019544601440e-02 2.577717006206512451e-01 -3.009535074234008789e-01 2.412839680910110474e-01 -1.274820044636726379e-02 7.981070131063461304e-02 -7.878496497869491577e-02 1.097262203693389893e-01 2.570622973144054413e-02 -1.529261004179716110e-02 1.468411535024642944e-01 -1.077099740505218506e-01
4.540581628680229187e-02 6.009043008089065552e-02 -8.562045544385910034e-02 -1.852652132511138916e-01 -4.787868261337280273e-02 -3.199101090431213379e-01 2.670644819736480713e-01 -6.800523493438959122e-03 4.341063648462295532e-02 -8.577306568622589111e-02 9.250714629888534546e-02 1.086087524890899658e-01 4.229144752025604248e-01 -2.724433783441781998e-03 5.079576745629310608e-02 -1.074115857481956482e-01 -5.355226621031761169e-02 3.769043982028961182e-01 3.368427157402038574e-01 -8.611126244068145752e-02 -1.368181109428405762e-01 4.903825744986534119e-02 7.894915528595447540e-03 2.192155122756958008e-01 -1.690942794084548950e-02 -2.642854489386081696e-02 -2.271909564733505249e-01 1.174680367112159729e-01 1.090583950281143188e-01 3.045952022075653076e-01 1.905847191810607910e-01 -1.079554185271263123e-01
-7.415062934160232544e-02 1.676669418811798096e-01 -2.786204516887664795e-01 -2.376844286918640137e-01 4.175522327423095703e-01 -2.765041887760162354e-01 -4.119000956416130066e-02 7.744889706373214722e-02 1.818057745695114136e-01 1.302612423896789551e-01 1.265865862369537354e-01 -6.332703679800033569e-02 2.133998721837997437e-01 1.844621598720550537e-01 -6.957223266363143921e-02 2.342700511217117310e-01 2.046706527471542358e-01 1.798850148916244507e-01 1.683231070637702942e-02 1.780107766389846802e-01 -9.489253908395767212e-02 -1.471715420484542847e-01 1.094782128930091858e-01 1.003607455641031265e-02 -2.505855858325958252e-01 -7.618460804224014282e-02 2.429661452770233154e-01 2.087089605629444122e-02 1.606652736663818359e-01 2.473983466625213623e-01 -8.246723562479019165e-03 -1.731090992689132690e-02
2.832346037030220032e-02 -1.168653294444084167e-01 -1.642239987850189209e-01 -4.999114200472831726e-02 1.859559863805770874e-01 -3.176180720329284668e-01 3.065052330493927002e-01 1.597968488931655884e-01 2.079731225967407227e-01 -4.755351319909095764e-02 1.762602031230926514e-01 2.090886086225509644e-01 2.898203134536743164e-01 1.280126869678497314e-01 9.157850407063961029e-03 1.470210105180740356e-01 -1.424409747123718262e-01 -3.858445957303047180e-02 2.006435841321945190e-01 3.500212728977203369e-01 -8.046357333660125732e-02 9.595542401075363159e-02 -5.864527449011802673e-02 -1.401477903127670288e-01 -4.105772376060485840e-01 1.005262583494186401e-01 1.009540334343910217e-01 1.846103966236114502e-01 4.206421785056591034e-03 7.857813686132431030e-02 -3.804808482527732849e-02 -6.959277391433715820e-02
-9.489534795284271240e-02 3.217632696032524109e-02 -3.797023296356201172e-01 -9.605386108160018921e-02 4.089919477701187134e-02 -1.133879572153091431e-01 2.507114782929420471e-02 -2.903307415544986725e-02 2.586316168308258057e-01 -1.213844418525695801e-01 2.750072181224822998e-01 1.825436502695083618e-01 5.883583799004554749e-02 -6.332714855670928955e-02 7.130875438451766968e-02 8.179601281881332397e-02 -9.370192140340805054e-02 1.511552836745977402e-02 2.206134498119354248e-01 2.431408166885375977e-01 4.728434234857559204e-02 -1.590827256441116333e-01 1.405539959669113159e-01 -8.627643808722496033e-03 -5.343046784400939941e-01 1.063149422407150269e-01 3.419489264488220215e-01 -1.380642689764499664e-02 1.456477493047714233e-01 -1.672650128602981567e-02 -5.789550766348838806e-02 -8.841309696435928345e-02
2.292620688676834106e-01 9.036864340305328369e-02 -2.461217492818832397e-01 -3.447861969470977783e-01 -1.634581387042999268e-01 -2.516057491302490234e-01 1.910052597522735596e-01 -2.807292155921459198e-02 2.519371919333934784e-02 1.602624803781509399e-01 1.682241559028625488e-01 1.340953260660171509e-01 3.564544320106506348e-01 1.034891083836555481e-01 -8.524607121944427490e-02 2.163269929587841034e-02 -1.616229489445686340e-02 3.042692244052886963e-01 2.379208803176879883e-01 -1.286066770553588867e-01 -9.669204056262969971e-02 -4.165882989764213562e-02 9.755318611860275269e-02 1.917743682861328125e-02 -1.327080279588699341e-01 -3.539921343326568604e-02 -2.223399281501770020e-01 1.151987463235855103e-01 3.454890251159667969e-01 1.614031940698623657e-01 -1.893267617560923100e-03 -2.181255817413330078e-02
-3.253310173749923706e-02 9.681814163923263550e-02 -4.499857127666473389e-02 -7.175704091787338257e-02 2.420134991407394409e-01 -2.833376824855804443e-01 2.526893615722656250e-01 1.234153285622596741e-01 3.166258335113525391e-01 -1.043137758970260620e-01 -1.975604519248008728e-02 1.964058429002761841e-01 3.198096752166748047e-01 1.293940544128417969e-01 3.277021273970603943e-02 2.639115452766418457e-01 -1.871592253446578979e-01 -4.655750095844268799e-02 3.448875248432159424e-01 3.170643150806427002e-01 -1.940076500177383423e-01 5.931258201599121094e-03 -4.079689458012580872e-02 1.049843207001686096e-01 -2.375231981277465820e-01 7.398261129856109619e-02 1.490605473518371582e-01 1.808257959783077240e-02 1.465224567800760269e-02 1.484651714563369751e-01 -4.552333429455757141e-02 -9.390207380056381226e-02
-4.905638843774795532e-02 2.086411416530609131e-01 -1.828745007514953613e-01 -7.378098368644714355e-02 1.580485701560974121e-02 -3.020361661911010742e-01 4.913879930973052979e-01 1.707817167043685913e-01 2.381303757429122925e-01 1.165077462792396545e-02 9.136054664850234985e-02 -2.763887867331504822e-02 2.489820569753646851e-01 9.988635778427124023e-02 -4.258423298597335815e-02 2.355667948722839355e-01 -1.261374503374099731e-01 -1.871256977319717407e-01 2.491765841841697693e-02 2.623078525066375732e-01 -7.758624851703643799e-02 -1.438723057508468628e-01 -1.622078865766525269e-01 -2.105047740042209625e-02 -3.084467351436614990e-01 -5.386495497077703476e-03 4.003769904375076294e-02 6.207926198840141296e-03 1.614040732383728027e-01 2.398516386747360229e-01 5.721398442983627319e-02 -1.883053220808506012e-02
-7.146141678094863892e-02 -6.101566180586814880e-02 -3.296691477298736572e-01 -2.883353233337402344e-01 1.260034888982772827e-01 9.696992486715316772e-02 1.015770062804222107e-01 -5.708628892898559570e-02 3.110585808753967285e-01 -2.549936436116695404e-02 4.645537212491035461e-02 -1.628056168556213379e-01 1.929906457662582397e-01 1.941372454166412354e-01 -2.129303067922592163e-01 1.498920768499374390e-01 -3.216913342475891113e-01 2.178452759981155396e-01 1.519011855125427246e-01 5.956528475508093834e-04 1.213401462882757187e-02 9.147523343563079834e-02 -2.199838012456893921e-01 1.047923788428306580e-01 -3.312308788299560547e-01 -1.334928423166275024e-01 -1.867764256894588470e-02 -1.482798010110855103e-01 2.031271532177925110e-02 -9.641397744417190552e-02 2.966907620429992676e-01 -4.660883545875549316e-02
-1.232614591717720032e-01 1.231846734881401062e-01 -2.206773608922958374e-01 3.878073021769523621e-02 4.784404113888740540e-02 -1.470498740673065186e-01 3.212900757789611816e-01 1.309893280267715454e-01 2.692003734409809113e-02 1.472699791193008423e-01 8.302140235900878906e-02 -1.929948925971984863e-01 -4.380771145224571228e-02 1.248507127165794373e-01 1.570658832788467407e-01 3.167942166328430176e-01 -1.398249417543411255e-01 2.748192250728607178e-01 3.006215393543243408e-01 2.365837395191192627e-01 -1.208932399749755859e-01 5.701620504260063171e-02 -2.112406492233276367e-01 3.166754841804504395e-01 -7.572436332702636719e-02 8.800448477268218994e-02 -6.770263612270355225e-02 6.978439539670944214e-02 1.273631751537322998e-01 7.141356915235519409e-02 3.412866592407226562e-01 -3.346127644181251526e-02
-9.113391488790512085e-02 3.973484039306640625e-02 -1.722074449062347412e-01 1.252204179763793945e-01 -1.062759086489677429e-01 -9.606598317623138428e-02 -9.423618763685226440e-02 8.208336075767874718e-04 2.043829113245010376e-01 2.065203040838241577e-01 1.510725021362304688e-01 5.081063508987426758e-02 2.195048779249191284e-01 -1.440605893731117249e-02 -1.031555607914924622e-01 2.421928197145462036e-01 -2.125060260295867920e-01 3.333840370178222656e-01 3.008029162883758545e-01 5.795160308480262756e-02 -3.767298758029937744e-01 2.919263243675231934e-01 1.382391713559627533e-02 2.102828621864318848e-01 -2.305185049772262573e-01 1.476930975914001465e-01 -1.464294642210006714e-01 -4.460220783948898315e-02 -5.925168748944997787e-03 -1.058893501758575439e-01 1.312169283628463745e-01 1.982685327529907227e-01
-1.654368080198764801e-02 -9.515924379229545593e-03 -2.722422778606414795e-01 -1.710180640220642090e-01 -2.674604654312133789e-01 1.097328811883926392e-01 2.650238871574401855e-01 4.012250900268554688e-02 3.431253433227539062e-01 1.427517738193273544e-02 -1.610518544912338257e-01 -1.574437320232391357e-01 2.879215776920318604e-01 -3.043817728757858276e-02 -1.051205843687057495e-01 5.807468667626380920e-02 -6.698291003704071045e-02 2.525749802589416504e-01 1.035318821668624878e-01 1.303791999816894531e-01 -2.363858371973037720e-01 -8.252190053462982178e-02 -3.325224816799163818e-01 1.792911738157272339e-01 -2.865245938301086426e-01 2.834504097700119019e-02 1.716343313455581665e-01 2.365718223154544830e-02 1.801568642258644104e-02 -1.498380303382873535e-01 -3.373990952968597412e-02 -1.889449954032897949e-01
-2.837346680462360382e-02 -3.887755051255226135e-02 -1.032020673155784607e-01 -2.537338435649871826e-01 -1.997443139553070068e-01 -2.580414898693561554e-02 1.503621488809585571e-01 -1.243403479456901550e-01 3.481589555740356445e-01 -6.717576086521148682e-02 -1.466068066656589508e-02 1.525910338386893272e-03 1.987822502851486206e-01 1.815917342901229858e-01 1.802037209272384644e-01 -4.502708092331886292e-02 -2.362512797117233276e-01 1.822928488254547119e-01 3.251815736293792725e-01 2.837972640991210938e-01 1.415922045707702637e-01 -3.053033053874969482e-01 -2.789947092533111572e-01 2.698588185012340546e-03 -1.869718879461288452e-01 1.009510681033134460e-01 -9.466293454170227051e-02 -5.018758028745651245e-02 1.468445062637329102e-01 2.191192805767059326e-01 1.174432933330535889e-01 -6.820356845855712891e-02
-2.025384604930877686e-01 6.189462542533874512e-02 -3.470984995365142822e-01 -2.345097362995147705e-01 -1.391961574554443359e-01 -5.620381236076354980e-02 1.745859682559967041e-01 -9.349565953016281128e-02 3.027824461460113525e-01 3.020650446414947510e-01 5.332717299461364746e-02 2.412565983831882477e-02 2.267374843358993530e-01 1.651195585727691650e-01 8.920150250196456909e-02 3.821962326765060425e-02 1.389519274234771729e-01 3.462243676185607910e-01 2.082189470529556274e-01 8.330871909856796265e-02 -1.451598554849624634e-01 6.455121189355850220e-02 -5.423849448561668396e-02 1.318050473928451538e-01 -8.328129351139068604e-02 2.692106962203979492e-01 -2.118808925151824951e-01 1.759618967771530151e-01 1.576168984174728394e-01 6.957249343395233154e-02 1.388356238603591919e-01 -6.502761691808700562e-02
6.700441241264343262e-02 -5.801870953291654587e-03 -8.224990963935852051e-02 -1.005332395434379578e-01 1.725887060165405273e-01 -4.059022665023803711e-01 1.534198522567749023e-01 7.580412179231643677e-02 2.680240273475646973e-01 1.483002584427595139e-02 1.393815875053405762e-01 1.264928281307220459e-01 2.888866961002349854e-01 1.436788681894540787e-02 -1.287117749452590942e-01 2.178475260734558105e-01 -1.917115300893783569e-01 7.610527426004409790e-02 2.938970029354095459e-01 3.863718211650848389e-01 -7.667454332113265991e-02 5.196884647011756897e-02 -9.221903048455715179e-03 2.287805266678333282e-02 -2.644225656986236572e-01 1.724040955305099487e-01 2.094797343015670776e-01 7.876823097467422485e-02 -3.698689118027687073e-02 2.313519418239593506e-01 -5.339249968528747559e-03 -8.698079735040664673e-02
1.837901920080184937e-01 3.264284729957580566e-01 -1.718257814645767212e-01 -2.352612167596817017e-01 -2.994937896728515625e-01 1.282608956098556519e-01 -6.278777122497558594e-02 -3.787464648485183716e-02 1.836316287517547607e-01 1.753968931734561920e-02 3.680523037910461426e-01 7.959965616464614868e-02 -1.139591261744499207e-02 -9.774143248796463013e-02 -1.296077668666839600e-01 -1.580801308155059814e-01 -2.811191976070404053e-01 2.611555159091949463e-01 2.014869600534439087e-01 2.926512956619262695e-01 -9.124657511711120605e-02 -1.804856024682521820e-02 -1.179759055376052856e-01 9.076227992773056030e-02 -2.542990446090698242e-01 9.074362926185131073e-03 -8.285625278949737549e-02 -7.401131093502044678e-02 1.032803058624267578e-01 -6.750683486461639404e-02 1.952740550041198730e-01 -3.525978699326515198e-02
6.002002209424972534e-02 -8.751039206981658936e-02 -1.211189478635787964e-01 -5.478801950812339783e-02 2.844810783863067627e-01 -2.180449664592742920e-01 2.636892497539520264e-01 2.175602912902832031e-01 3.079389333724975586e-01 -2.888757549226284027e-02 -7.202655822038650513e-02 9.801246970891952515e-02 3.181051909923553467e-01 1.208183392882347107e-01 6.299539655447006226e-02 1.817739605903625488e-01 -1.674441248178482056e-01 1.023747865110635757e-02 2.090736031532287598e-01 2.615576982498168945e-01 -1.813490986824035645e-01 -4.973685741424560547e-02 1.974982768297195435e-02 2.385847643017768860e-02 -4.003135561943054199e-01 1.099619269371032715e-01 1.897290647029876709e-01 -8.038482815027236938e-02 -1.171318143606185913e-01 1.727068126201629639e-01 9.436088800430297852e-02 -1.365174651145935059e-01
1.423608660697937012e-01 7.662177085876464844e-02 -2.100382000207901001e-01 -1.674663461744785309e-02 7.333480753004550934e-03 -1.201808527112007141e-01 1.579670310020446777e-01 7.886560261249542236e-02 4.950735867023468018e-01 -6.219136342406272888e-02 2.636143565177917480e-01 1.378276944160461426e-01 -7.267621159553527832e-02 7.254755496978759766e-02 3.403443470597267151e-02 2.261726111173629761e-01 -9.210161119699478149e-02 3.390389978885650635e-01 -3.926478698849678040e-02 -1.488926559686660767e-01 -8.655324578285217285e-02 3.032472431659698486e-01 -2.104997821152210236e-02 2.324749231338500977e-01 -2.290385067462921143e-01 -1.333792060613632202e-01 1.779979467391967773e-01 -1.086490303277969360e-01 9.629964083433151245e-02 4.571248963475227356e-02 2.298921346664428711e-01 6.673996895551681519e-02
1.801256090402603149e-01 -2.409000322222709656e-02 -3.603854775428771973e-01 -2.235650569200515747e-01 -1.519260257482528687e-01 -2.281767576932907104e-01 1.665177196264266968e-01 -1.527262330055236816e-01 2.741789221763610840e-01 3.463006764650344849e-02 5.443757399916648865e-02 2.571328878402709961e-01 4.011606872081756592e-01 -3.386823460459709167e-02 2.528727948665618896e-01 -1.440254151821136475e-01 -6.942278891801834106e-02 2.444346398115158081e-01 1.351803690195083618e-01 1.593400090932846069e-01 -7.243540138006210327e-02 -3.459322452545166016e-02 2.403778955340385437e-02 8.379303663969039917e-02 -1.582479178905487061e-01 -1.242388132959604263e-02 -3.149274289608001709e-01 1.157175973057746887e-01 -4.992344975471496582e-02 3.895819187164306641e-02 6.785954535007476807e-02 -6.460172124207019806e-03
-1.913200318813323975e-02 3.355504944920539856e-02 -3.405457735061645508e-02 -1.257379651069641113e-01 2.328359335660934448e-01 -3.619466423988342285e-01 2.152522802352905273e-01 1.073382571339607239e-01 3.125741183757781982e-01 -7.519990205764770508e-02 4.475976899266242981e-02 1.627892106771469116e-01 4.173919558525085449e-01 1.200044229626655579e-01 3.802384808659553528e-02 2.342326492071151733e-01 -7.730981707572937012e-02 3.936962783336639404e-02 3.497278094291687012e-01 2.844476699829101562e-01 -1.091674640774726868e-01 9.178531914949417114e-02 1.805010996758937836e-02 2.300758846104145050e-02 -2.496447414159774780e-01 1.222980394959449768e-01 1.715067476034164429e-01 1.554261241108179092e-02 -1.089490950107574463e-01 1.019190549850463867e-01 -2.109700627624988556e-02 -9.700112044811248779e-03
2.803255617618560791e-01 1.968540549278259277e-01 -2.967278659343719482e-01 -2.521815598011016846e-01 -3.162022680044174194e-02 1.809765212237834930e-02 1.188906207680702209e-01 1.178095936775207520e-01 2.136468738317489624e-01 -7.674825191497802734e-02 1.010028570890426636e-01 -1.372872442007064819e-01 3.645295202732086182e-01 1.472399383783340454e-01 -2.582251429557800293e-01 9.678231179714202881e-02 1.992765963077545166e-01 3.330905735492706299e-01 2.911284565925598145e-01 9.798806905746459961e-02 7.285166531801223755e-02 -3.845598921179771423e-02 -1.030373349785804749e-01 6.321597844362258911e-02 1.032361611723899841e-01 1.083013340830802917e-01 -1.237605512142181396e-01 2.014390975236892700e-01 8.348851115442812443e-04 -4.418593645095825195e-02 1.766595393419265747e-01 1.123778298497200012e-01
1.256531625986099243e-01 1.958669424057006836e-01 -2.903248965740203857e-01 -1.914539933204650879e-01 -1.320724934339523315e-01 -3.265404701232910156e-01 2.612436711788177490e-01 -1.253245491534471512e-02 2.322029173374176025e-01 1.096050664782524109e-01 3.975655883550643921e-02 1.073902659118175507e-02 4.457982778549194336e-01 -1.327625215053558350e-01 1.731893718242645264e-01 2.401747182011604309e-02 8.166886866092681885e-02 3.907840549945831299e-01 2.102837711572647095e-01 2.069162391126155853e-02 -1.294948309659957886e-01 7.005320396274328232e-03 7.680136710405349731e-02 9.019149094820022583e-02 -9.721068292856216431e-02 -1.611714065074920654e-02 -1.216613352298736572e-01 1.514201760292053223e-01 -1.212384924292564392e-01 1.404867917299270630e-01 1.663653738796710968e-02 2.888817340135574341e-02
1.423833370208740234e-01 3.782192617654800415e-02 -2.861821055412292480e-01 -1.414799876511096954e-02 1.121118366718292236e-01 -2.673196792602539062e-02 7.730453740805387497e-03 7.183618098497390747e-02 2.857162356376647949e-01 -1.895585656166076660e-01 2.889385819435119629e-01 -1.084451656788587570e-02 3.387504220008850098e-01 -2.482644468545913696e-02 4.720758274197578430e-02 -1.570815742015838623e-01 2.654647827148437500e-01 3.348124623298645020e-01 1.170914843678474426e-01 1.976697146892547607e-01 -8.921351283788681030e-02 7.352432608604431152e-02 -1.962776631116867065e-01 3.264842033386230469e-01 1.255542784929275513e-01 6.287321448326110840e-02 -2.710589468479156494e-01 1.520891487598419189e-01 -3.458005562424659729e-02 -5.478438735008239746e-02 1.356527507305145264e-01 -3.867120295763015747e-02
9.905677288770675659e-03 1.007632836699485779e-01 -1.289181709289550781e-01 -8.019965142011642456e-02 -2.921351790428161621e-01 -2.623740136623382568e-01 2.868912220001220703e-01 1.451360136270523071e-01 -4.762385785579681396e-02 1.013912260532379150e-01 -3.851621598005294800e-02 1.188672333955764771e-01 2.614497244358062744e-01 -1.733012124896049500e-02 1.551217138767242432e-01 1.062626242637634277e-01 -8.637728169560432434e-03 3.088719546794891357e-01 9.468516707420349121e-02 3.226357996463775635e-01 -1.885423511266708374e-01 3.012657910585403442e-02 -2.239288240671157837e-01 3.838687017560005188e-02 -1.097567379474639893e-01 -5.265753716230392456e-03 -3.745394572615623474e-02 2.244228571653366089e-01 3.927387893199920654e-01 2.362826168537139893e-01 7.116137444972991943e-02 -3.717404231429100037e-02
-9.547018446028232574e-03 2.364289164543151855e-01 -7.085233181715011597e-02 1.741768717765808105e-01 2.165983170270919800e-01 6.644335389137268066e-02 2.623046338558197021e-01 -9.774858504533767700e-02 1.857013851404190063e-01 9.641312062740325928e-02 2.170538157224655151e-01 2.062711119651794434e-01 7.582696527242660522e-02 2.303925305604934692e-01 -8.622027933597564697e-02 5.050659179687500000e-02 -5.349454656243324280e-02 2.679074704647064209e-01 1.292108092457056046e-02 -1.090886369347572327e-01 -2.202135473489761353e-01 -2.629370391368865967e-01 -7.392711937427520752e-03 -2.024896144866943359e-01 -2.467858940362930298e-01 2.040171474218368530e-01 3.667663037776947021e-02 1.679165661334991455e-01 1.500670891255140305e-02 3.320488333702087402e-01 2.022962272167205811e-01 -2.187368273735046387e-01
-6.702893972396850586e-02 8.015604317188262939e-02 -3.514451086521148682e-01 -2.351754605770111084e-01 -1.821567863225936890e-01 6.093498319387435913e-02 2.271890193223953247e-01 -3.161252290010452271e-02 2.567395269870758057e-01 1.156245246529579163e-01 -4.315208271145820618e-02 3.259193152189254761e-02 1.818080544471740723e-01 -4.946357384324073792e-02 2.479887306690216064e-01 1.212701052427291870e-01 7.714083790779113770e-02 3.865792751312255859e-01 2.977059185504913330e-01 1.497148573398590088e-01 -1.321398615837097168e-01 1.001350879669189453e-01 -1.221579295815899968e-04 1.144184917211532593e-01 -2.050545066595077515e-01 1.561659723520278931e-01 -1.246180683374404907e-01 2.671807706356048584e-01 1.564491391181945801e-01 1.010938212275505066e-01 1.696174293756484985e-01 -5.481275171041488647e-02
-3.697850927710533142e-02 2.040821313858032227e-01 -1.190326921641826630e-02 -2.659554779529571533e-01 -1.586992889642715454e-01 -1.433463096618652344e-01 3.324781060218811035e-01 -1.268825978040695190e-01 1.081008166074752808e-01 4.997706040740013123e-02 1.638539731502532959e-01 5.356004834175109863e-02 2.289936095476150513e-01 4.875858873128890991e-02 -1.656105518341064453e-01 6.073736026883125305e-02 -3.681353628635406494e-01 2.361589074134826660e-01 -1.839987747371196747e-02 1.762489527463912964e-01 -1.999453902244567871e-01 -9.060663729906082153e-02 -1.230395585298538208e-01 -1.186699792742729187e-01 4.887223243713378906e-02 2.575174868106842041e-01 -2.890636622905731201e-01 1.617445200681686401e-01 -6.524077802896499634e-02 -4.386832565069198608e-02 2.679934203624725342e-01 -1.654475033283233643e-01
9.583881497383117676e-02 1.930040270090103149e-01 -1.217483952641487122e-01 -2.011614292860031128e-01 4.689835384488105774e-02 -2.836807668209075928e-01 2.911275625228881836e-01 -3.567260690033435822e-03 5.405899509787559509e-02 4.661702737212181091e-02 -4.080438241362571716e-02 8.263164758682250977e-02 2.431708574295043945e-01 -1.874270439147949219e-01 -9.451850317418575287e-03 4.839309025555849075e-03 -9.967323392629623413e-02 4.172084033489227295e-01 2.185320947319269180e-03 4.068683087825775146e-01 -2.032286673784255981e-01 -3.883451968431472778e-02 -5.081062763929367065e-02 1.808187067508697510e-01 -3.232368454337120056e-02 -1.927522569894790649e-01 -2.568007111549377441e-01 1.677072495222091675e-01 -8.125821501016616821e-02 1.575606912374496460e-01 1.154774576425552368e-01 -1.349297165870666504e-01
6.820762157440185547e-02 3.364744037389755249e-02 -1.893603242933750153e-02 -1.276029646396636963e-01 1.885451823472976685e-01 -3.698574304580688477e-01 9.323905408382415771e-02 1.305750608444213867e-01 3.423676490783691406e-01 -1.030903868377208710e-02 2.799503803253173828e-01 1.440422236919403076e-01 2.359343618154525757e-01 1.038792580366134644e-01 1.519075594842433929e-02 1.997790336608886719e-01 -2.813538908958435059e-02 2.605234086513519287e-02 2.153551727533340454e-01 3.674893081188201904e-01 -2.363677173852920532e-01 6.322996318340301514e-02 5.084965750575065613e-02 1.675831340253353119e-02 -3.049964904785156250e-01 1.759539693593978882e-01 1.845885962247848511e-01 1.104563325643539429e-01 6.052057072520256042e-02 1.492009609937667847e-01 -1.008795201778411865e-01 -6.677795946598052979e-02
3.270981460809707642e-02 7.316569238901138306e-02 -3.957978636026382446e-02 -5.019110813736915588e-02 2.309821695089340210e-01 4.704081639647483826e-02 1.396625488996505737e-01 -3.413721174001693726e-02 2.513836920261383057e-01 -8.000238239765167236e-02 2.943602390587329865e-02 1.386665552854537964e-01 2.454540878534317017e-01 1.450848728418350220e-01 -1.455930769443511963e-01 3.734430670738220215e-02 -2.777448892593383789e-01 3.434461951255798340e-01 8.096095919609069824e-02 -9.764255583286285400e-02 -2.203235775232315063e-01 1.356762647628784180e-01 -3.391856849193572998e-01 2.206846326589584351e-01 -3.606428503990173340e-01 1.736569851636886597e-01 -8.852993696928024292e-02 2.034489214420318604e-01 -1.270797848701477051e-01 -2.180570363998413086e-01 -6.189333647489547729e-02 2.850907109677791595e-02
4.006389528512954712e-02 5.151883512735366821e-02 -3.168032467365264893e-01 4.417030885815620422e-02 -1.790925860404968262e-02 -3.783363401889801025e-01 4.437281489372253418e-01 2.293643355369567871e-01 2.780689299106597900e-01 6.984462589025497437e-02 -5.778314918279647827e-02 5.675736814737319946e-02 1.284975558519363403e-01 3.284765034914016724e-02 7.124023884534835815e-02 -1.165951415896415710e-02 6.210981681942939758e-02 4.896647483110427856e-02 1.419762074947357178e-01 1.669020503759384155e-01 -1.111769080162048340e-01 -1.106961965560913086e-01 -1.762730181217193604e-01 1.988844573497772217e-02 -3.047618567943572998e-01 2.377451658248901367e-01 6.265790760517120361e-02 -8.517656475305557251e-02 2.330633550882339478e-01 1.874930113554000854e-01 -1.271362509578466415e-02 1.683239489793777466e-01
-9.094776958227157593e-02 -5.961462482810020447e-02 -1.876588910818099976e-01 -4.915838837623596191e-01 -1.891497969627380371e-01 -1.672152727842330933e-01 3.828247189521789551e-01 -8.187142014503479004e-02 1.871657669544219971e-01 2.145212143659591675e-02 4.057329893112182617e-02 -2.437449842691421509e-01 1.824046522378921509e-01 -7.306045293807983398e-02 -1.069120988249778748e-01 9.250819683074951172e-02 6.511501222848892212e-02 3.956318497657775879e-01 9.730795770883560181e-02 1.338907796889543533e-02 -1.745463013648986816e-01 -3.103106282651424408e-02 -2.230791449546813965e-01 9.157265722751617432e-02 -1.921522170305252075e-01 7.643157243728637695e-02 -1.458694133907556534e-02 1.284636706113815308e-01 1.125415414571762085e-01 1.211301516741514206e-02 3.291036933660507202e-02 -7.611922174692153931e-02
8.409029990434646606e-02 9.666262567043304443e-02 -1.421787142753601074e-01 -4.108925908803939819e-02 9.106606245040893555e-02 -3.834342658519744873e-01 1.078064069151878357e-01 -1.194639038294553757e-02 2.862964868545532227e-01 -8.594321087002754211e-03 1.723188757896423340e-01 5.150363966822624207e-02 8.232764899730682373e-02 2.356103360652923584e-01 3.946114331483840942e-02 1.649836599826812744e-01 -1.283838599920272827e-01 -4.352984949946403503e-02 2.581283450126647949e-01 2.509802281856536865e-01 -1.638560742139816284e-01 5.190728977322578430e-02 -3.301525861024856567e-02 5.848956480622291565e-02 -5.232559442520141602e-01 1.071707680821418762e-01 1.577672213315963745e-01 -8.351635187864303589e-02 1.293711662292480469e-01 2.124616056680679321e-01 1.214913353323936462e-01 -1.153776794672012329e-01
-1.897184550762176514e-01 2.366402149200439453e-01 -4.001196324825286865e-01 -2.568173706531524658e-01 -1.244335919618606567e-01 -9.402723610401153564e-02 5.006358027458190918e-02 1.522393971681594849e-01 4.389939606189727783e-01 5.010782554745674133e-02 1.292934119701385498e-01 -1.066431924700737000e-01 -1.568004488945007324e-01 -2.144511044025421143e-02 5.150340870022773743e-02 -4.275983572006225586e-02 -2.267394512891769409e-01 1.644804030656814575e-01 -6.438821554183959961e-02 1.714790910482406616e-01 -6.285439431667327881e-02 8.415143936872482300e-02 -1.521485298871994019e-01 2.021232843399047852e-01 -3.493691980838775635e-01 1.272397488355636597e-01 -1.112794801592826843e-01 1.829912886023521423e-02 -1.382608264684677124e-01 -4.128284752368927002e-02 1.382257789373397827e-01 3.408738225698471069e-02
3.213004767894744873e-02 3.323233723640441895e-01 -2.574302852153778076e-01 -2.588336355984210968e-02 -3.390921354293823242e-01 -1.118261292576789856e-01 2.534848637878894806e-02 -6.036229804158210754e-02 3.700073063373565674e-01 -1.129596754908561707e-01 8.495351672172546387e-02 8.298704028129577637e-02 3.737234324216842651e-02 -8.247301727533340454e-02 -3.367106318473815918e-01 1.565738767385482788e-01 1.354386508464813232e-01 3.723538219928741455e-01 -2.476315945386886597e-02 4.571248218417167664e-02 -3.727844357490539551e-01 -1.071826964616775513e-01 -3.609741572290658951e-03 9.616190195083618164e-02 6.783470511436462402e-02 -7.588706165552139282e-02 -8.905083686113357544e-02 4.467583447694778442e-02 -4.454595595598220825e-02 -4.902464896440505981e-02 -7.554581016302108765e-02 -1.736808717250823975e-01
9.151838719844818115e-02 -5.785507615655660629e-03 -8.011333644390106201e-03 -9.116707742214202881e-02 3.216657936573028564e-01 -3.542338907718658447e-01 2.497737705707550049e-01 8.731923252344131470e-02 2.007871568202972412e-01 -4.311048239469528198e-02 1.865645945072174072e-01 2.113039344549179077e-01 3.525419533252716064e-01 1.619751900434494019e-01 2.282656356692314148e-02 1.294770985841751099e-01 -3.274431824684143066e-02 -3.214177489280700684e-02 3.713441491127014160e-01 3.052847087383270264e-01 -6.061489880084991455e-02 2.829736843705177307e-02 2.480871626175940037e-04 1.236209720373153687e-01 -2.946946024894714355e-01 5.006343871355056763e-02 1.740317493677139282e-01 8.847153931856155396e-02 -4.832988977432250977e-02 1.039905920624732971e-01 -3.333430271595716476e-03 3.510479629039764404e-02
1.623207926750183105e-01 1.598802059888839722e-01 -3.107581138610839844e-01 -7.232777029275894165e-02 -8.964119106531143188e-02 6.888520438224077225e-03 3.795042037963867188e-01 -1.633229553699493408e-01 2.669886648654937744e-01 1.887392997741699219e-01 -2.436655806377530098e-03 3.876597434282302856e-02 2.205340117216110229e-01 2.355452440679073334e-02 -1.577854305505752563e-01 2.036202102899551392e-01 6.515415012836456299e-02 -3.515873849391937256e-02 6.955236941576004028e-02 1.170687228441238403e-01 -7.791826874017715454e-02 9.609568119049072266e-02 -6.884518265724182129e-02 2.821082435548305511e-02 -2.014924585819244385e-01 -2.189287245273590088e-01 -3.726226389408111572e-01 3.545092344284057617e-01 -1.461000442504882812e-01 1.439049243927001953e-01 5.749894306063652039e-02 -1.636151783168315887e-02
1.085237786173820496e-01 1.338648796081542969e-01 -1.439362019300460815e-01 -3.119099438190460205e-01 -1.755324453115463257e-01 -2.791774272918701172e-01 2.043737769126892090e-01 -4.251032322645187378e-02 1.840771362185478210e-02 2.772619724273681641e-01 -1.066585630178451538e-02 1.652142852544784546e-01 2.718435525894165039e-01 -1.482245475053787231e-01 1.540886797010898590e-02 1.512171775102615356e-01 -8.567768335342407227e-02 3.059613108634948730e-01 8.145733736455440521e-03 1.565306484699249268e-01 -1.944327205419540405e-01 -2.769045764580368996e-03 -2.663057446479797363e-01 1.406116038560867310e-01 -2.047714442014694214e-01 2.982052415609359741e-02 -2.038110941648483276e-01 2.641132771968841553e-01 -2.101062051951885223e-02 2.471251040697097778e-01 7.820957154035568237e-02 -2.461820840835571289e-02
-8.222793042659759521e-02 2.371369116008281708e-02 -1.818995624780654907e-01 -7.239742577075958252e-02 -2.635041475296020508e-01 -7.530604302883148193e-02 2.612130045890808105e-01 -7.091067731380462646e-02 3.238665163516998291e-01 -1.162639781832695007e-01 7.989072054624557495e-02 -1.274828910827636719e-01 2.586748600006103516e-01 4.842836037278175354e-02 -1.171910092234611511e-01 1.118649020791053772e-01 -2.509036064147949219e-01 5.094345211982727051e-01 7.306217402219772339e-02 -1.410864293575286865e-01 -2.156297415494918823e-01 -4.082941263914108276e-02 -2.575744986534118652e-01 2.463876456022262573e-01 -1.084395498037338257e-01 -6.778370589017868042e-02 1.201106384396553040e-01 2.988041564822196960e-02 3.508769674226641655e-03 -1.132899746298789978e-01 1.094380626454949379e-03 -4.448708519339561462e-02
5.697871372103691101e-02 2.688828110694885254e-01 -3.608169555664062500e-01 -8.748706430196762085e-02 1.545602977275848389e-01 -7.714448869228363037e-02 3.011780977249145508e-01 1.874875649809837341e-02 2.534389197826385498e-01 -1.527378559112548828e-01 2.636567652225494385e-01 2.693565189838409424e-01 1.306269168853759766e-01 1.948101967573165894e-01 -1.124113202095031738e-01 1.322349458932876587e-01 -4.084102693013846874e-04 1.315053105354309082e-01 1.699386686086654663e-01 -3.515706211328506470e-02 -5.548715963959693909e-02 2.596940696239471436e-01 9.032077342271804810e-02 -3.786028176546096802e-02 -3.564797937870025635e-01 -3.313397988677024841e-02 1.149097457528114319e-02 -1.711604446172714233e-01 1.526402682065963745e-01 -1.501104086637496948e-01 1.218275278806686401e-01 -7.176407426595687866e-02
2.450802130624651909e-03 1.792692989110946655e-01 -1.289788484573364258e-01 -4.841603338718414307e-01 -5.584722757339477539e-02 -2.493188083171844482e-01 -6.323704123497009277e-02 -1.387761384248733521e-01 9.294042736291885376e-02 1.013109982013702393e-01 1.815664954483509064e-02 -3.196292370557785034e-02 4.234629496932029724e-02 1.278953999280929565e-01 -3.051618672907352448e-02 -2.107402123510837555e-02 7.216244470328092575e-03 1.395635586231946945e-02 3.386023044586181641e-01 -7.852912694215774536e-02 -2.200428545475006104e-01 -2.181426882743835449e-01 -8.585808426141738892e-02 2.871569991111755371e-01 -1.727577000856399536e-01 -3.672375902533531189e-02 -1.670664101839065552e-01 2.750059962272644043e-01 2.433488070964813232e-01 3.009299747645854950e-02 2.901214957237243652e-01 5.064769834280014038e-02
-7.906510494649410248e-03 3.128242492675781250e-01 -3.874121010303497314e-01 2.207575179636478424e-02 5.400347337126731873e-02 -1.847663819789886475e-01 1.754142642021179199e-01 -5.566158518195152283e-02 4.461610019207000732e-01 -1.361078023910522461e-01 1.994263231754302979e-01 3.512001037597656250e-01 1.314967125654220581e-01 1.664072573184967041e-01 -1.978995054960250854e-01 1.907581388950347900e-01 -4.140364378690719604e-02 1.394491344690322876e-01 4.002546891570091248e-02 -4.907799884676933289e-02 -1.059689745306968689e-01 1.120288223028182983e-01 9.006528556346893311e-02 -1.248689740896224976e-01 -1.167457401752471924e-01 -6.729581952095031738e-02 7.554230839014053345e-02 -9.036023914813995361e-02 1.583029925823211670e-01 -1.601402163505554199e-01 1.547356396913528442e-01 -3.760982770472764969e-03
-1.014355570077896118e-01 2.264344394207000732e-01 -1.921540647745132446e-01 1.391181647777557373e-01 2.939026653766632080e-01 1.173731088638305664e-01 1.177418455481529236e-01 9.747599065303802490e-02 3.190862536430358887e-01 8.196284621953964233e-02 2.348994612693786621e-01 2.284296005964279175e-01 2.891305461525917053e-02 -1.736018508672714233e-01 -1.074940636754035950e-01 1.807239651679992676e-01 9.737344086170196533e-02 3.919507935643196106e-02 6.486101448535919189e-02 2.703620120882987976e-02 -3.833951652050018311e-01 -1.285016238689422607e-01 -1.805246323347091675e-01 -8.902711421251296997e-02 -3.133282437920570374e-02 -5.343192256987094879e-03 1.579360365867614746e-01 3.266805410385131836e-01 -9.289171430282294750e-04 2.385454326868057251e-01 2.322724610567092896e-01 -6.367839872837066650e-02
9.067294746637344360e-02 -3.806232661008834839e-02 -3.265429735183715820e-01 -4.449841976165771484e-01 -7.928024232387542725e-02 -2.580649852752685547e-01 3.705677762627601624e-02 2.218640893697738647e-01 1.326638311147689819e-01 -2.891210615634918213e-01 -7.419849187135696411e-02 2.326154559850692749e-01 2.444437444210052490e-01 -5.268893390893936157e-02 1.013895720243453979e-01 6.635135412216186523e-02 -2.017117291688919067e-01 2.239201515913009644e-01 2.550959289073944092e-01 1.191012486815452576e-01 -1.461290568113327026e-01 -1.280423700809478760e-01 3.216976672410964966e-02 9.029592573642730713e-02 -1.608504056930541992e-01 -6.085648387670516968e-02 -5.512135475873947144e-02 1.638316363096237183e-01 8.871345221996307373e-02 4.818820208311080933e-02 -1.480246037244796753e-01 -1.249353066086769104e-01
2.590567767620086670e-01 3.908802568912506104e-01 1.501771807670593262e-01 -1.070937067270278931e-01 2.910738252103328705e-02 -1.040688157081604004e-01 1.722057908773422241e-01 -6.818839162588119507e-02 3.499372601509094238e-01 -2.766371145844459534e-02 -1.128592900931835175e-02 9.958730638027191162e-02 1.095154732465744019e-01 1.096466034650802612e-01 -1.874947249889373779e-01 9.760763496160507202e-03 -1.942653208971023560e-01 -1.456864327192306519e-01 2.918326258659362793e-01 1.263112872838973999e-01 -2.175821065902709961e-01 -5.624168738722801208e-02 -3.228171169757843018e-01 1.694225817918777466e-01 -5.798824504017829895e-02 -2.397408485412597656e-01 -8.222644217312335968e-03 2.746924757957458496e-03 2.125627696514129639e-01 5.151761695742607117e-03 1.426806598901748657e-01 -1.938575506210327148e-01
-3.260245081037282944e-03 7.741546630859375000e-02 -2.223709225654602051e-01 -3.668277710676193237e-02 1.491765379905700684e-01 1.778729557991027832e-01 4.171984791755676270e-01 1.239324882626533508e-01 3.747816085815429688e-01 -1.184038668870925903e-01 7.846497744321823120e-02 5.540940165519714355e-02 8.924382925033569336e-02 5.556007474660873413e-02 -1.719210296869277954e-01 2.049456089735031128e-01 -3.267070651054382324e-01 3.118928968906402588e-01 1.252119243144989014e-02 7.573755085468292236e-02 -1.086043193936347961e-01 1.242779493331909180e-01 -3.254446983337402344e-01 6.705142557621002197e-03 2.821093238890171051e-02 -1.020639464259147644e-01 -1.574116498231887817e-01 1.764282882213592529e-01 7.503537833690643311e-02 -3.863698244094848633e-02 -3.851631656289100647e-02 -1.864010542631149292e-01
1.484002359211444855e-02 5.591838434338569641e-02 -3.938660621643066406e-01 -4.235036969184875488e-01 -2.969574742019176483e-02 -1.828466951847076416e-01 1.231555119156837463e-01 8.640298992395401001e-02 2.332166284322738647e-01 -1.878420710563659668e-01 -2.803467027842998505e-02 1.351490765810012817e-01 2.607819139957427979e-01 -8.853701292537152767e-04 4.321980476379394531e-02 1.847049295902252197e-01 7.696293294429779053e-02 2.240579426288604736e-01 2.244869619607925415e-01 1.184130087494850159e-02 -2.257512062788009644e-01 -1.735155731439590454e-01 9.691935032606124878e-02 1.683793216943740845e-02 1.551679372787475586e-01 -4.845966026186943054e-02 -1.748044490814208984e-01 1.724232584238052368e-01 1.303794980049133301e-01 1.144341453909873962e-01 1.004457026720046997e-01 -2.611486315727233887e-01
1.376400794833898544e-02 -1.715667247772216797e-01 -1.631694585084915161e-01 -8.537915349006652832e-02 1.721524596214294434e-01 -3.548626899719238281e-01 1.891222745180130005e-01 1.135268658399581909e-01 2.581291198730468750e-01 -2.910733455792069435e-03 1.942571848630905151e-01 2.508248984813690186e-01 1.126847416162490845e-01 9.962470084428787231e-02 -3.400963917374610901e-02 2.928474545478820801e-01 -9.627195075154304504e-03 -4.394368827342987061e-02 2.360362112522125244e-01 2.788266539573669434e-01 -1.332691907882690430e-01 -4.671583883464336395e-03 -3.843670710921287537e-02 1.645574420690536499e-01 -4.196887612342834473e-01 8.381479233503341675e-02 1.976888924837112427e-01 6.481557153165340424e-03 1.147476658225059509e-01 1.127895116806030273e-01 -1.583608984947204590e-01 1.847408339381217957e-02
5.263689532876014709e-02 3.479992970824241638e-02 -7.002692669630050659e-03 -1.549241393804550171e-01 2.793080508708953857e-01 -3.742353320121765137e-01 2.453426867723464966e-01 1.753886342048645020e-01 2.615911364555358887e-01 -1.414556894451379776e-02 1.170191839337348938e-01 2.267829030752182007e-01 2.610309123992919922e-01 1.043395102024078369e-01 -8.399996906518936157e-02 7.545450329780578613e-02 -7.060342282056808472e-02 -1.801762916147708893e-02 1.851416379213333130e-01 3.510550558567047119e-01 -1.345424503087997437e-01 5.252268165349960327e-02 -9.653098136186599731e-02 1.025755256414413452e-01 -2.915056943893432617e-01 1.415096968412399292e-01 2.667905092239379883e-01 1.077853590250015259e-01 1.095175966620445251e-01 1.147977858781814575e-01 2.528358437120914459e-02 -1.424335092306137085e-01
-9.741991758346557617e-02 2.642066180706024170e-01 4.784924909472465515e-02 -1.547216325998306274e-01 1.861409246921539307e-01 1.197158009745180607e-03 2.150812894105911255e-01 1.592231728136539459e-02 3.074781000614166260e-01 3.899542242288589478e-02 4.648782312870025635e-02 -1.231632530689239502e-01 1.772118210792541504e-01 1.199160665273666382e-01 -2.073348462581634521e-01 1.902945786714553833e-01 -1.938612461090087891e-01 3.107140660285949707e-01 1.947254836559295654e-01 -1.247270181775093079e-01 -1.659680306911468506e-01 7.493056356906890869e-02 -1.949941217899322510e-01 2.512387931346893311e-01 -2.159996479749679565e-01 -6.120276823639869690e-02 2.175960689783096313e-01 3.457681536674499512e-01 -1.647004485130310059e-02 -1.583747267723083496e-01 -7.823122292757034302e-02 -6.520700454711914062e-02
-1.200220957398414612e-01 1.939901560544967651e-01 -2.149036377668380737e-01 1.952304691076278687e-01 7.966943085193634033e-02 -3.084165453910827637e-01 3.700879514217376709e-01 2.946626245975494385e-01 2.481619566679000854e-01 -4.381686076521873474e-02 3.817107528448104858e-02 -7.994381338357925415e-02 1.887074410915374756e-01 2.430419325828552246e-01 -1.346576362848281860e-01 1.587538123130798340e-01 2.378583848476409912e-01 -8.557383716106414795e-02 2.276398241519927979e-01 5.994649603962898254e-02 -1.707708686590194702e-01 -2.959987893700599670e-02 6.107624247670173645e-02 6.993437558412551880e-02 -2.128982543945312500e-01 1.876444965600967407e-01 5.256310850381851196e-02 1.435086280107498169e-01 2.356487512588500977e-02 1.642155647277832031e-01 1.799303293228149414e-01 -8.528584241867065430e-02
1.222113706171512604e-02 3.689394891262054443e-01 -1.610416620969772339e-01 -3.572012484073638916e-01 -2.774370908737182617e-01 -1.411875337362289429e-01 3.608057200908660889e-01 4.151121713221073151e-03 2.471243739128112793e-01 4.103290662169456482e-02 2.318061739206314087e-01 6.070516631007194519e-02 -7.831486314535140991e-02 1.945137381553649902e-01 -1.870505213737487793e-01 -1.836112327873706818e-02 -1.907792091369628906e-01 1.352211982011795044e-01 2.301288545131683350e-01 1.560549288988113403e-01 -1.429790407419204712e-01 -4.693016409873962402e-02 6.272169202566146851e-02 1.924283504486083984e-01 1.654422730207443237e-01 3.357594460248947144e-02 3.346800059080123901e-02 -3.188067302107810974e-02 -1.888623386621475220e-01 -9.354615956544876099e-02 2.559456229209899902e-02 -1.110177487134933472e-01
1.452539563179016113e-01 3.381573855876922607e-01 -1.115638948976993561e-02 -2.032683491706848145e-01 -2.191655486822128296e-01 -1.141984611749649048e-01 4.581752792000770569e-02 4.773511737585067749e-02 2.599061727523803711e-01 -1.217348054051399231e-01 2.578794956207275391e-01 6.804612278938293457e-02 1.515264040790498257e-03 1.319525986909866333e-01 -1.694521754980087280e-01 2.978108525276184082e-01 -2.198470532894134521e-01 2.730584740638732910e-01 1.492893248796463013e-01 3.786807134747505188e-02 -1.501354277133941650e-01 1.484237611293792725e-01 -5.823565274477005005e-02 1.212178915739059448e-01 -2.000897973775863647e-01 -1.313475370407104492e-01 -1.189806386828422546e-01 2.011441998183727264e-02 -1.519354432821273804e-01 -3.134027719497680664e-01 2.378494143486022949e-01 -1.016681641340255737e-01
-2.926410362124443054e-02 1.531176082789897919e-02 -9.915331006050109863e-02 -5.250253714621067047e-03 1.073463037610054016e-01 -3.183769285678863525e-01 3.387032151222229004e-01 8.913465589284896851e-02 3.639229834079742432e-01 -1.349385678768157959e-01 1.017086803913116455e-01 9.489559382200241089e-02 2.480974495410919189e-01 1.730374842882156372e-01 4.118158295750617981e-02 2.679700553417205811e-01 -7.883379608392715454e-02 5.426461249589920044e-02 1.921319216489791870e-01 2.521409094333648682e-01 -9.744598716497421265e-02 -8.044702000916004181e-03 -1.190458834171295166e-01 7.509560883045196533e-02 -3.932465612888336182e-01 1.579432934522628784e-01 2.076130509376525879e-01 2.903753519058227539e-02 7.098052650690078735e-02 2.062723785638809204e-01 -4.459063336253166199e-02 -7.981762290000915527e-02
4.789328668266534805e-03 1.284882575273513794e-01 -1.668652445077896118e-01 -1.609741151332855225e-01 1.349804401397705078e-01 7.615228742361068726e-02 1.783638149499893188e-01 1.186298299580812454e-02 2.432753890752792358e-01 2.820274233818054199e-01 5.531238019466400146e-02 9.292693436145782471e-02 4.021488502621650696e-02 -2.666164934635162354e-02 1.162523701786994934e-01 7.999822497367858887e-02 -5.658215377479791641e-03 2.216091603040695190e-01 3.348918557167053223e-01 3.781209141016006470e-02 -2.062115371227264404e-01 4.124120771884918213e-01 -2.453596442937850952e-01 8.129059523344039917e-02 -2.293612360954284668e-01 -2.710519433021545410e-01 -2.003277093172073364e-02 1.535490341484546661e-02 -2.891391813755035400e-01 1.055130511522293091e-01 1.290771365165710449e-01 1.443208903074264526e-01
2.616441808640956879e-02 -1.885090023279190063e-02 -2.254792954772710800e-03 9.447866678237915039e-02 4.724568128585815430e-02 -2.378075420856475830e-01 2.701123654842376709e-01 5.875229835510253906e-02 3.640661239624023438e-01 1.263348311185836792e-01 1.152684688568115234e-01 1.550490595400333405e-02 2.960185408592224121e-01 3.067342638969421387e-01 -1.016442850232124329e-01 -3.626914322376251221e-02 -5.172497406601905823e-02 -2.400504797697067261e-02 2.154570519924163818e-01 2.267995178699493408e-01 -1.977708786725997925e-01 -1.162573173642158508e-01 -5.700974166393280029e-02 -7.156678289175033569e-02 -4.342897236347198486e-01 2.790224552154541016e-02 2.229006886482238770e-01 -3.913282882422208786e-03 1.802122145891189575e-01 2.513892948627471924e-01 -1.797292381525039673e-02 -4.738248512148857117e-02
2.410391122102737427e-01 3.801105022430419922e-01 1.958501040935516357e-01 -2.881568111479282379e-02 -1.720797270536422729e-02 -3.270044177770614624e-02 -2.795961126685142517e-02 -2.642320469021797180e-02 2.935132682323455811e-01 7.188468240201473236e-03 2.166150361299514771e-01 2.130702286958694458e-01 -2.952237986028194427e-02 9.622889757156372070e-02 -7.023245841264724731e-02 1.984999477863311768e-01 -1.383047252893447876e-01 9.770758450031280518e-02 2.829358279705047607e-01 -1.909250468015670776e-01 -1.294644623994827271e-01 -2.081117928028106689e-01 -3.857067227363586426e-01 1.193566471338272095e-01 -2.041372209787368774e-01 -9.609273821115493774e-02 3.749687969684600830e-02 3.042673319578170776e-02 1.402988880872726440e-01 4.497917741537094116e-02 2.154194265604019165e-01 -1.810431927442550659e-01
5.645045638084411621e-02 2.265241444110870361e-01 -3.226462379097938538e-02 -1.525145173072814941e-01 9.634891897439956665e-02 -2.484247088432312012e-01 3.862128257751464844e-01 2.556892931461334229e-01 2.553990185260772705e-01 7.076452672481536865e-02 -9.168554097414016724e-03 6.495681405067443848e-02 9.931746870279312134e-02 3.290922343730926514e-01 1.137597337365150452e-01 1.511122435331344604e-01 -1.024609357118606567e-01 3.060037037357687950e-03 1.185341328382492065e-01 2.217777669429779053e-01 -1.600077897310256958e-01 -3.842020407319068909e-03 -1.103201135993003845e-01 2.314478857442736626e-03 -4.831936359405517578e-01 9.891567379236221313e-02 2.607569471001625061e-02 4.259889200329780579e-02 -4.511342383921146393e-03 1.931758075952529907e-01 -6.398071348667144775e-02 9.197514504194259644e-02
4.777890071272850037e-02 -1.559608280658721924e-01 -3.891280665993690491e-02 -1.175978109240531921e-01 -5.254970863461494446e-02 -4.095794558525085449e-01 2.367025911808013916e-01 -3.087763616349548101e-04 3.603834211826324463e-01 -1.363672167062759399e-01 2.578140795230865479e-01 1.682948321104049683e-02 -1.747962683439254761e-01 2.256067842245101929e-01 7.261536270380020142e-02 -1.371733248233795166e-01 -9.701077640056610107e-02 1.862382441759109497e-01 5.995052307844161987e-02 1.948579251766204834e-01 -7.177617400884628296e-02 -5.966259539127349854e-02 -1.256020516157150269e-01 9.321036934852600098e-02 -1.838403940200805664e-01 8.542692288756370544e-03 -1.799432337284088135e-01 -1.413174867630004883e-01 4.038567841053009033e-01 1.957672983407974243e-01 -5.655379593372344971e-02 3.257130458950996399e-02
4.429540783166885376e-02 -7.733780145645141602e-02 -4.253333210945129395e-01 -4.538068771362304688e-01 3.004916384816169739e-02 -3.714981079101562500e-01 1.933334767818450928e-01 1.784009672701358795e-02 7.269120961427688599e-02 -5.612514913082122803e-02 -8.542951196432113647e-02 8.155494928359985352e-02 3.209260702133178711e-01 9.458431601524353027e-02 -7.503203302621841431e-02 6.254454702138900757e-02 -1.647006720304489136e-01 8.186731487512588501e-02 2.312984317541122437e-01 9.264710359275341034e-03 -6.503617018461227417e-02 -1.792627125978469849e-01 5.360756441950798035e-02 5.925982445478439331e-02 -9.243687987327575684e-02 -7.924375683069229126e-02 -8.905866742134094238e-02 1.929041892290115356e-01 6.650499999523162842e-02 -3.771859407424926758e-02 2.158186286687850952e-01 -2.053739428520202637e-01
-4.249398782849311829e-02 7.609130442142486572e-02 -3.369452059268951416e-01 -2.890606820583343506e-01 -6.157964468002319336e-02 -3.660275936126708984e-01 2.002836614847183228e-01 3.211058676242828369e-02 8.097102493047714233e-02 -1.694437414407730103e-01 -4.867916926741600037e-02 4.781272262334823608e-02 3.040053844451904297e-01 -1.051225736737251282e-01 -2.224856615066528320e-02 1.317725479602813721e-01 -4.228078573942184448e-02 2.297289073467254639e-01 3.013006448745727539e-01 1.530337706208229065e-02 -2.195378988981246948e-01 -1.024045869708061218e-01 2.389474306255578995e-03 1.205209791660308838e-01 -1.070501804351806641e-01 -1.440146863460540771e-01 -2.505742907524108887e-01 2.174396663904190063e-01 -5.162392929196357727e-02 -9.213417768478393555e-03 1.182025223970413208e-01 -2.781507372856140137e-01
-5.263520404696464539e-02 1.811587996780872345e-02 -2.945433557033538818e-02 -1.358132362365722656e-01 1.454571932554244995e-01 -2.609107196331024170e-01 2.732295691967010498e-01 1.585292220115661621e-01 3.201237022876739502e-01 -1.500405222177505493e-01 1.360186040401458740e-01 3.242443874478340149e-02 3.171091377735137939e-01 5.505780130624771118e-02 -7.122959941625595093e-02 2.078802883625030518e-01 -1.090080067515373230e-01 -1.309628486633300781e-01 2.841114699840545654e-01 3.085270226001739502e-01 -1.458342522382736206e-01 -1.031616032123565674e-01 -1.794175058603286743e-02 5.198527593165636063e-03 -3.457035720348358154e-01 2.344745993614196777e-01 1.385475546121597290e-01 1.204493939876556396e-01 -4.390394687652587891e-02 1.773770302534103394e-01 -7.076263427734375000e-03 -1.153916120529174805e-01
1.173430681228637695e-01 -8.210629969835281372e-02 -2.985508143901824951e-01 -1.096283420920372009e-01 1.300120638916268945e-04 1.670701950788497925e-01 1.328703463077545166e-01 1.989992856979370117e-01 3.554479777812957764e-01 -3.224866390228271484e-01 1.368164867162704468e-01 3.612529337406158447e-01 4.303676635026931763e-02 -3.430846333503723145e-02 -1.021493598818778992e-01 1.778623163700103760e-01 2.990422584116458893e-02 2.097302824258804321e-01 -7.261302322149276733e-02 -1.111660301685333252e-01 -2.853257954120635986e-02 -2.477501481771469116e-01 -2.193362861871719360e-01 1.394698768854141235e-01 -1.418904513120651245e-01 -1.001287996768951416e-01 -2.482173591852188110e-01 3.461326472461223602e-03 4.618115350604057312e-02 1.682539284229278564e-01 -2.655040659010410309e-02 2.308957129716873169e-01
9.763006120920181274e-02 7.978361845016479492e-02 -1.212855726480484009e-01 -3.078973591327667236e-01 -2.254233062267303467e-01 -2.149562835693359375e-01 2.521490752696990967e-01 -1.781283766031265259e-01 2.370775490999221802e-01 7.316213846206665039e-02 2.468487620353698730e-01 9.514328092336654663e-02 2.552250325679779053e-01 -1.903175115585327148e-01 2.567664720118045807e-03 8.666507899761199951e-02 -1.953886449337005615e-01 3.932995200157165527e-01 2.444375902414321899e-01 7.209917902946472168e-02 1.556748747825622559e-01 6.742337346076965332e-02 8.436487615108489990e-02 1.176727488636970520e-01 -6.655854731798171997e-02 -1.774088144302368164e-01 -6.422111392021179199e-02 1.082762554287910461e-01 5.283523723483085632e-02 -1.285781562328338623e-01 1.881141513586044312e-01 -1.667975634336471558e-01
6.373912096023559570e-02 3.262563049793243408e-01 -2.974305152893066406e-01 2.068190835416316986e-02 -9.250214695930480957e-02 -1.887379437685012817e-01 1.834140568971633911e-01 5.658720433712005615e-02 2.181248962879180908e-01 -7.844863086938858032e-02 2.554538846015930176e-01 3.370617330074310303e-01 1.532318890094757080e-01 2.033307254314422607e-01 -1.374280899763107300e-01 3.285309299826622009e-02 -1.145766898989677429e-01 2.113559246063232422e-01 7.202825695276260376e-02 -8.510833978652954102e-02 -2.116517573595046997e-01 3.194536864757537842e-01 -1.154906377196311951e-01 2.623470127582550049e-02 -1.530622839927673340e-01 -1.269435733556747437e-01 1.255540847778320312e-01 -1.576581299304962158e-01 1.194633841514587402e-01 -3.340207040309906006e-02 2.553130388259887695e-01 1.017450168728828430e-01
2.288765646517276764e-02 1.803135275840759277e-01 -2.155741676688194275e-02 -2.860354445874691010e-02 1.566222459077835083e-01 -1.561397761106491089e-01 2.379277646541595459e-01 -1.043831110000610352e-01 2.106525748968124390e-01 -2.677928507328033447e-01 1.372534334659576416e-01 2.243155688047409058e-01 1.580526679754257202e-02 -4.109612852334976196e-02 -4.857805073261260986e-01 -1.592300832271575928e-01 -6.440412253141403198e-02 1.705660223960876465e-01 1.705634593963623047e-01 -8.132505416870117188e-02 -9.866457432508468628e-02 -6.824262440204620361e-02 -2.998912632465362549e-01 -1.189066749066114426e-02 -7.535916566848754883e-02 4.441496357321739197e-02 -3.091601841151714325e-02 4.645537585020065308e-02 3.365155756473541260e-01 8.575684577226638794e-02 2.238074690103530884e-01 -2.141939252614974976e-01
-1.731550544500350952e-01 3.077080659568309784e-02 -8.701754361391067505e-02 7.942447811365127563e-02 9.266245365142822266e-02 -2.830784022808074951e-01 4.180300533771514893e-01 3.215075731277465820e-01 2.066241949796676636e-01 3.310599550604820251e-02 -1.073126792907714844e-01 -1.068252697587013245e-01 3.282095789909362793e-01 3.615230321884155273e-02 2.304386533796787262e-02 2.240224629640579224e-01 -8.160216361284255981e-02 8.809091150760650635e-02 1.315318346023559570e-01 1.816664785146713257e-01 -2.025682330131530762e-01 -3.864386817440390587e-03 9.854530915617942810e-03 6.893716752529144287e-02 -4.399826228618621826e-01 7.565361261367797852e-02 -3.053023479878902435e-02 5.159250646829605103e-02 1.516344249248504639e-01 5.960908904671669006e-02 1.401968896389007568e-01 4.655825346708297729e-02
9.762528538703918457e-02 4.168595746159553528e-02 -1.910156309604644775e-01 -1.297639012336730957e-01 -9.610577672719955444e-02 6.900621950626373291e-02 4.631968438625335693e-01 1.002584919333457947e-01 1.649057418107986450e-01 8.162982761859893799e-02 3.223390579223632812e-01 -3.282084688544273376e-02 2.042517662048339844e-01 -3.740688413381576538e-02 -1.458840072154998779e-01 2.635962069034576416e-01 -1.584444940090179443e-01 2.113292813301086426e-01 2.010651230812072754e-01 6.174737215042114258e-02 -6.885928660631179810e-02 2.773060649633407593e-02 2.541790604591369629e-01 7.572519779205322266e-02 6.120080873370170593e-02 -2.536327242851257324e-01 2.103018164634704590e-01 -1.525279283523559570e-01 3.644652292132377625e-02 3.091167807579040527e-01 6.042312830686569214e-03 4.175093397498130798e-02
1.387858241796493530e-01 -1.570562720298767090e-01 4.701250791549682617e-02 5.459791421890258789e-02 -2.630800306797027588e-01 -2.356751710176467896e-01 6.796559691429138184e-02 6.361847370862960815e-02 2.002477645874023438e-01 2.614947557449340820e-01 4.936252906918525696e-02 1.452891528606414795e-01 1.452253311872482300e-01 -2.593544423580169678e-01 -1.213576495647430420e-01 1.537880003452301025e-01 2.604471892118453979e-02 1.501022577285766602e-01 1.840960383415222168e-01 6.985887140035629272e-02 -4.176577329635620117e-01 -9.732164442539215088e-02 -1.253459602594375610e-01 -1.860181540250778198e-01 -1.885894984006881714e-01 -5.473748780786991119e-03 8.495847135782241821e-02 2.446231245994567871e-01 1.744811236858367920e-01 -6.483612954616546631e-02 3.483097553253173828e-01 6.226014718413352966e-02
3.253119357395917177e-04 1.170354932546615601e-01 -3.826518952846527100e-01 -2.364877164363861084e-01 -7.465470582246780396e-02 -3.554944992065429688e-01 1.956260502338409424e-01 1.372400522232055664e-01 1.834529042243957520e-01 -1.443019956350326538e-01 -1.712258458137512207e-01 1.351952701807022095e-01 1.919381320476531982e-01 8.515332639217376709e-02 -9.186167269945144653e-02 1.939966529607772827e-02 -1.203598529100418091e-01 2.121292799711227417e-01 3.133900463581085205e-01 -3.339732810854911804e-02 -1.667279154062271118e-01 -1.672132313251495361e-01 1.506878286600112915e-01 4.988608881831169128e-02 -1.311549097299575806e-01 -1.205254048109054565e-01 -2.871055901050567627e-01 1.798419356346130371e-01 8.314308524131774902e-02 -1.336108297109603882e-01 5.724886804819107056e-02 -1.600267589092254639e-01
-1.751338243484497070e-01 7.275819033384323120e-02 -2.687160670757293701e-01 -3.753264620900154114e-02 2.160530388355255127e-01 -2.864935398101806641e-01 6.222891062498092651e-02 -1.487761884927749634e-01 2.615840733051300049e-01 -3.330349549651145935e-02 3.894746303558349609e-01 1.249539405107498169e-01 1.175862178206443787e-01 8.946856856346130371e-02 -1.009909287095069885e-01 1.270609796047210693e-01 6.269200891256332397e-02 -1.626976579427719116e-01 1.330442726612091064e-01 3.607958853244781494e-01 -1.679458171129226685e-01 -4.846396669745445251e-02 7.992239296436309814e-02 1.848453469574451447e-02 -3.996695876121520996e-01 -5.103894323110580444e-02 6.789705157279968262e-02 -1.703379899263381958e-01 1.503654122352600098e-01 3.338832035660743713e-02 -3.151974081993103027e-02 -1.199830994009971619e-01
4.387164115905761719e-02 -2.157145440578460693e-01 -9.989964216947555542e-02 -8.834809064865112305e-02 -1.386150717735290527e-01 4.673091694712638855e-02 2.534107863903045654e-01 9.794104844331741333e-02 3.218616843223571777e-01 2.452124468982219696e-02 3.091021440923213959e-02 8.390100300312042236e-02 -5.857283249497413635e-02 -1.232906281948089600e-01 7.521260529756546021e-02 -2.413956075906753540e-01 4.827761277556419373e-02 -8.866164833307266235e-02 2.343965321779251099e-01 -1.881456468254327774e-03 -2.221149206161499023e-01 -1.912045478820800781e-02 -3.260643780231475830e-01 4.303454756736755371e-01 -1.672613322734832764e-01 -1.210862770676612854e-01 -1.358999013900756836e-01 2.057561725378036499e-01 1.828601807355880737e-01 -1.981057599186897278e-02 3.105393648147583008e-01 -6.114105507731437683e-02
-1.804918944835662842e-01 -1.781642735004425049e-01 -4.323321580886840820e-02 -1.019491180777549744e-01 -1.566282361745834351e-01 -3.875684738159179688e-01 1.707755774259567261e-01 -2.800965681672096252e-02 2.661814987659454346e-01 -2.011018842458724976e-01 1.569686233997344971e-01 5.960236862301826477e-02 -2.005448378622531891e-02 3.738022744655609131e-01 -3.949734568595886230e-02 1.716352105140686035e-01 -2.105241864919662476e-01 2.041118890047073364e-01 2.390868514776229858e-01 7.671459764242172241e-02 -8.149382472038269043e-02 3.037760732695460320e-03 -1.119598522782325745e-01 -1.869856268167495728e-01 -2.661553025245666504e-01 4.156542941927909851e-02 2.819911576807498932e-03 -1.600383371114730835e-01 1.632318943738937378e-01 1.524074822664260864e-01 2.098913341760635376e-01 1.131337359547615051e-01
-3.568740189075469971e-02 -4.250754043459892273e-02 -6.343997269868850708e-02 -5.119794607162475586e-02 1.147655621170997620e-01 -3.680220246315002441e-01 2.336132079362869263e-01 1.306784898042678833e-01 3.091250061988830566e-01 3.484035283327102661e-02 1.837765723466873169e-01 2.181304544210433960e-01 3.983079195022583008e-01 7.233282178640365601e-02 4.690812900662422180e-02 2.489332705736160278e-01 -7.545848935842514038e-02 2.168173901736736298e-02 2.915557026863098145e-01 2.235756963491439819e-01 -1.115404292941093445e-01 1.195684727281332016e-02 -1.387535966932773590e-02 -1.127839162945747375e-01 -3.223594427108764648e-01 2.045654356479644775e-01 7.796464115381240845e-02 -2.773912623524665833e-02 1.447459100745618343e-03 1.780881434679031372e-01 -1.133698821067810059e-01 -1.276807626709342003e-03
-1.187465786933898926e-01 -3.873437643051147461e-02 -4.393029585480690002e-02 9.893874078989028931e-02 2.044703662395477295e-01 1.036339905112981796e-02 2.191020101308822632e-01 9.212788939476013184e-02 2.927711009979248047e-01 -1.810134500265121460e-01 3.702462911605834961e-01 8.431585133075714111e-02 1.512466073036193848e-01 -2.576808631420135498e-01 -1.951655745506286621e-01 1.068962216377258301e-01 -3.067373633384704590e-01 5.124726295471191406e-01 4.332495480775833130e-02 1.610576659440994263e-01 -1.673685759305953979e-02 9.778969921171665192e-03 -1.582401245832443237e-01 8.916659653186798096e-02 -1.219780519604682922e-01 -3.899418190121650696e-02 -1.293096691370010376e-01 5.554710701107978821e-02 1.039376184344291687e-01 -8.426540531218051910e-03 8.040612936019897461e-02 3.693150728940963745e-02
-5.660488456487655640e-02 2.693676650524139404e-01 -9.140603244304656982e-02 4.835045710206031799e-02 -7.883605360984802246e-02 -1.150813028216362000e-01 2.478322982788085938e-01 1.820444017648696899e-01 1.703206151723861694e-01 -9.771465323865413666e-03 1.402979940176010132e-01 1.738514006137847900e-02 1.021629348397254944e-01 4.587443917989730835e-02 2.041213810443878174e-01 2.605867385864257812e-01 -1.006109863519668579e-01 1.746222823858261108e-01 8.765758574008941650e-02 3.283829689025878906e-01 -1.271876841783523560e-01 -9.995646774768829346e-02 -3.558545112609863281e-01 -2.392605133354663849e-02 -5.885074287652969360e-02 1.834822297096252441e-01 1.507440507411956787e-01 3.378687202930450439e-01 2.227349728345870972e-01 1.943577313795685768e-03 3.009209036827087402e-01 -6.809822469949722290e-02
-1.253741383552551270e-01 1.889630407094955444e-01 -1.323699504137039185e-01 4.321637004613876343e-02 1.087365224957466125e-01 -2.365484237670898438e-01 5.097973346710205078e-01 2.490114271640777588e-01 2.283385843038558960e-01 2.301510103279724717e-04 1.378904581069946289e-01 -9.168726950883865356e-02 3.266534209251403809e-01 1.167552843689918518e-01 -1.341409236192703247e-02 8.288930356502532959e-02 1.171996742486953735e-01 -9.777881950139999390e-02 1.759948581457138062e-01 2.569518387317657471e-01 -2.337037213146686554e-02 1.440494903363287449e-03 8.832597173750400543e-03 1.432475894689559937e-01 -3.769655227661132812e-01 5.392533540725708008e-02 7.742050290107727051e-02 4.550391808152198792e-02 8.463087677955627441e-02 6.563439220190048218e-02 1.145983561873435974e-01 1.159427016973495483e-01
5.479869246482849121e-02 3.801413998007774353e-02 2.132189273834228516e-02 -1.553260087966918945e-01 1.365233659744262695e-01 -2.992922067642211914e-01 1.828082352876663208e-01 1.300670113414525986e-02 3.469776511192321777e-01 -9.880242869257926941e-04 1.368774324655532837e-01 2.418018430471420288e-01 3.265624344348907471e-01 1.111452057957649231e-01 7.984533905982971191e-02 2.419548928737640381e-01 -3.358031809329986572e-02 -4.918401129543781281e-03 2.209763079881668091e-01 3.442208468914031982e-01 -1.974476277828216553e-01 -2.228458970785140991e-02 -1.635305024683475494e-02 3.608749061822891235e-02 -3.037174344062805176e-01 1.600732803344726562e-01 2.663522362709045410e-01 9.440235793590545654e-02 3.584041818976402283e-02 1.748303323984146118e-01 -6.360474228858947754e-02 -6.720066815614700317e-02
-2.357918620109558105e-01 2.103510200977325439e-01 -6.358151137828826904e-02 -1.721070520579814911e-02 1.700977794826030731e-02 -2.251825630664825439e-01 4.792264103889465332e-01 1.559976488351821899e-01 3.683795034885406494e-01 1.006963849067687988e-01 -3.853408619761466980e-02 7.007273286581039429e-02 1.679139882326126099e-01 1.872180998325347900e-01 -1.670919358730316162e-02 9.273220598697662354e-02 1.031390652060508728e-01 -8.368597924709320068e-02 1.577938199043273926e-01 2.604466974735260010e-01 -7.553882151842117310e-02 -1.324016600847244263e-01 -9.800206124782562256e-02 -4.258923605084419250e-02 -3.747374713420867920e-01 6.959782540798187256e-02 7.162363082170486450e-02 1.112747341394424438e-01 9.994265623390674591e-03 2.346638143062591553e-01 5.859174206852912903e-02 7.260212209075689316e-03
-1.501069515943527222e-01 2.659214437007904053e-01 -2.161315828561782837e-01 7.911338657140731812e-02 1.746582388877868652e-01 -4.550694674253463745e-02 1.686862856149673462e-01 2.944866009056568146e-02 2.973004579544067383e-01 -4.773489665240049362e-03 2.136088013648986816e-01 -1.321559846401214600e-01 1.193877980113029480e-01 1.050688698887825012e-01 -1.663631051778793335e-01 9.990673512220382690e-02 -2.200403064489364624e-01 2.372466772794723511e-01 -4.794405773282051086e-02 6.765304505825042725e-02 -3.230503201484680176e-01 6.408907473087310791e-02 -2.585659623146057129e-01 2.734847664833068848e-01 -1.577595323324203491e-01 -1.256491690874099731e-01 -3.106187880039215088e-01 9.787344932556152344e-02 -3.776475554332137108e-03 -2.112594246864318848e-01 -4.273574799299240112e-02 -1.500647068023681641e-01
-1.421622186899185181e-01 2.348676882684230804e-02 -1.921261399984359741e-01 -3.186798095703125000e-01 -1.044806540012359619e-01 -2.453668713569641113e-01 1.566271185874938965e-01 -9.299548715353012085e-02 2.440449744462966919e-01 1.094828471541404724e-01 -1.165349930524826050e-01 1.656734496355056763e-01 2.565703392028808594e-01 5.177361145615577698e-02 -1.530982851982116699e-01 2.673171274363994598e-02 5.642399191856384277e-02 -3.113532625138759613e-02 1.674035340547561646e-01 -9.443905204534530640e-02 -8.720213919878005981e-02 -2.212421447038650513e-01 -2.048678845167160034e-01 8.988924324512481689e-02 -2.181853950023651123e-01 7.934862375259399414e-02 -2.904384136199951172e-01 3.474150002002716064e-01 2.516070306301116943e-01 -1.235895603895187378e-02 1.629446595907211304e-01 -1.859329044818878174e-01
2.385291755199432373e-01 2.827219665050506592e-01 -6.918318569660186768e-02 -3.289627730846405029e-01 -6.168625503778457642e-02 -1.460999995470046997e-01 1.336432546377182007e-01 -1.101360097527503967e-01 2.374148517847061157e-01 4.755483567714691162e-02 8.695530146360397339e-02 1.476935744285583496e-01 3.646583259105682373e-01 3.318223729729652405e-02 1.462370902299880981e-01 1.368568688631057739e-01 3.306540101766586304e-02 3.223995268344879150e-01 2.702622711658477783e-01 -5.502723529934883118e-02 1.091683954000473022e-01 -1.313902586698532104e-01 4.792345315217971802e-02 2.313214093446731567e-01 -6.392124295234680176e-02 -7.536605745553970337e-02 -2.423221766948699951e-01 9.163906797766685486e-03 -9.587123990058898926e-03 -1.638160198926925659e-01 2.276397347450256348e-01 -1.393750756978988647e-01
-9.057742357254028320e-02 1.336189657449722290e-01 -1.335493624210357666e-01 -7.520471233874559402e-03 3.350084647536277771e-02 -1.989819258451461792e-01 4.094871282577514648e-01 1.426652520895004272e-01 2.300637364387512207e-01 -3.516285493969917297e-02 -3.290268033742904663e-02 1.684913225471973419e-02 3.721086084842681885e-01 2.192086279392242432e-01 -5.004896596074104309e-02 1.505567878484725952e-01 -3.430123627185821533e-02 -7.634647935628890991e-02 3.922455385327339172e-02 3.660332262516021729e-01 -2.308800220489501953e-01 -7.665540277957916260e-02 -8.755141496658325195e-02 -8.452276140451431274e-02 -3.303711712360382080e-01 2.361945509910583496e-01 -1.020679548382759094e-01 2.120514027774333954e-02 9.316614270210266113e-02 1.409769207239151001e-01 1.958362609148025513e-01 -2.927136793732643127e-02
-2.669623494148254395e-01 8.055713772773742676e-02 -1.125248447060585022e-01 -2.055226117372512817e-01 -1.275777965784072876e-01 -5.332696810364723206e-02 1.263680011034011841e-01 5.048486590385437012e-02 2.517588734626770020e-01 1.864254176616668701e-01 1.707545816898345947e-01 -1.660096794366836548e-01 4.009391739964485168e-02 1.462161913514137268e-02 1.605646461248397827e-01 1.187532767653465271e-01 4.984654486179351807e-02 2.814639806747436523e-01 6.324005872011184692e-02 4.032536745071411133e-01 -7.339449226856231689e-02 4.247725754976272583e-02 -7.098215632140636444e-03 3.047825694084167480e-01 -3.025602400302886963e-01 -1.047692261636257172e-02 -2.636523246765136719e-01 1.439234018325805664e-01 2.588875889778137207e-01 -5.453290045261383057e-02 1.713949739933013916e-01 5.864857137203216553e-02
-1.165958717465400696e-01 -1.682999730110168457e-01 -3.059369027614593506e-01 -3.096470534801483154e-01 -1.243274882435798645e-01 -6.064411252737045288e-02 1.801930814981460571e-01 -1.587386578321456909e-01 2.149065136909484863e-01 2.155364453792572021e-01 5.630944296717643738e-02 9.503618814051151276e-03 9.302429854869842529e-02 -2.274436503648757935e-02 1.153423264622688293e-01 1.813061386346817017e-01 3.050087206065654755e-02 3.208763003349304199e-01 2.636895179748535156e-01 1.841415613889694214e-01 -6.368273496627807617e-02 -1.975503750145435333e-02 -1.662487089633941650e-01 2.192433625459671021e-01 -1.584556698799133301e-01 -2.301641367375850677e-02 -1.693652421236038208e-01 2.276167273521423340e-01 1.977758556604385376e-01 2.055091708898544312e-01 2.335790097713470459e-01 -1.050060167908668518e-01
9.566482156515121460e-02 -1.119503974914550781e-01 -3.691053986549377441e-01 -1.763007789850234985e-01 1.217272654175758362e-01 -6.683910638093948364e-02 1.240417733788490295e-01 -2.581742703914642334e-01 2.194985896348953247e-01 -8.895219117403030396e-02 2.473547309637069702e-01 -2.138424105942249298e-02 3.500272631645202637e-01 9.762961417436599731e-02 -2.635298967361450195e-01 7.987922430038452148e-02 -1.045940294861793518e-01 9.419643878936767578e-02 2.003987878561019897e-01 9.080668538808822632e-02 5.246668681502342224e-02 1.624214798212051392e-01 -7.211604714393615723e-02 5.267225205898284912e-02 -1.708834767341613770e-01 5.552249029278755188e-02 6.031343713402748108e-02 2.129516303539276123e-01 -1.873015612363815308e-02 -2.866042852401733398e-01 3.254604637622833252e-01 9.508714824914932251e-02
-1.885010153055191040e-01 6.370640546083450317e-02 -3.197879791259765625e-01 -4.120941758155822754e-01 9.491147100925445557e-02 1.483745966106653214e-02 2.808408439159393311e-01 -1.697454899549484253e-01 2.918727695941925049e-01 1.361187398433685303e-01 -1.344580575823783875e-02 -1.700418144464492798e-01 1.095832064747810364e-01 3.255769237875938416e-02 -3.422804549336433411e-02 5.075132846832275391e-02 -1.133164577186107635e-02 2.951821088790893555e-01 3.419499993324279785e-01 1.299223452806472778e-01 -2.438412606716156006e-01 5.888836085796356201e-02 -2.336811870336532593e-01 1.080479174852371216e-01 -1.105538159608840942e-01 -1.381204128265380859e-01 2.233803458511829376e-02 1.630759388208389282e-01 8.866522461175918579e-03 9.074911475181579590e-02 -2.385801449418067932e-02 -6.501786410808563232e-02
4.152826219797134399e-02 1.276648938655853271e-01 9.595714509487152100e-02 -3.377161026000976562e-01 -1.316103339195251465e-01 -5.211170017719268799e-02 1.948427408933639526e-01 2.142246514558792114e-01 9.193819016218185425e-02 1.176134869456291199e-01 1.299617141485214233e-01 8.737606555223464966e-02 3.046270906925201416e-01 -8.085387200117111206e-02 -2.367747947573661804e-02 -3.132520616054534912e-02 -1.373943537473678589e-01 4.610150158405303955e-01 1.643289923667907715e-01 1.671695262193679810e-01 -2.263825088739395142e-01 -1.869569569826126099e-01 -7.287051528692245483e-02 3.217450156807899475e-02 1.257033199071884155e-01 -1.452250480651855469e-01 -3.226583302021026611e-01 -6.532983481884002686e-02 1.697581261396408081e-01 2.001139223575592041e-01 1.059203669428825378e-01 5.364330485463142395e-02
9.143576025962829590e-02 2.171938270330429077e-01 -3.032152056694030762e-01 -3.260678946971893311e-01 3.829986602067947388e-02 -1.938019245862960815e-01 2.238147258758544922e-01 1.634829193353652954e-01 1.588569134473800659e-01 1.429630070924758911e-02 5.302191153168678284e-02 -4.693883284926414490e-02 3.295578956604003906e-01 5.460808798670768738e-02 1.754097044467926025e-01 -8.279713988304138184e-02 -2.626060843467712402e-01 -1.154962182044982910e-02 1.715310811996459961e-01 1.324817091226577759e-01 -3.170617520809173584e-01 -1.091702207922935486e-01 1.438153386116027832e-01 -2.735258452594280243e-02 -1.796382069587707520e-01 -1.314556896686553955e-01 -2.779369354248046875e-01 1.922884434461593628e-01 -1.605632752180099487e-01 -1.380837149918079376e-02 8.697919547557830811e-02 -5.860194936394691467e-02
1.301954835653305054e-01 -3.558835759758949280e-02 -3.285011649131774902e-01 -1.527287364006042480e-01 -1.526978760957717896e-01 -4.244620352983474731e-02 3.720334172248840332e-01 -9.240239113569259644e-02 7.879086583852767944e-02 4.179517179727554321e-02 1.169267445802688599e-01 -6.398639641702175140e-03 1.922299116849899292e-01 5.784596130251884460e-02 2.978672971948981285e-03 1.864188350737094879e-02 2.052503079175949097e-01 1.424340903759002686e-01 2.345932871103286743e-01 3.632317483425140381e-02 -1.853632479906082153e-01 1.060244292020797729e-01 -1.901868134737014771e-01 -8.463607728481292725e-02 -3.117983043193817139e-01 -2.765611112117767334e-01 -3.504026234149932861e-01 1.225436776876449585e-01 -1.174581795930862427e-01 2.739372551441192627e-01 -7.329709827899932861e-02 5.232821404933929443e-02
-3.588632494211196899e-02 3.548197150230407715e-01 -2.183324694633483887e-01 -6.221858318895101547e-03 5.079407989978790283e-02 -6.642106920480728149e-02 1.598704606294631958e-01 -7.602941244840621948e-02 3.757967948913574219e-01 -2.023567855358123779e-01 2.397973388433456421e-01 3.380571007728576660e-01 1.203004121780395508e-01 1.145169436931610107e-01 -6.764411181211471558e-02 1.433717161417007446e-01 4.515396803617477417e-02 2.014791518449783325e-01 4.640284553170204163e-02 3.192130848765373230e-02 -2.147224098443984985e-01 2.775318622589111328e-01 1.713042613118886948e-03 -1.186996349133551121e-03 -2.283647805452346802e-01 -1.073907241225242615e-01 1.144568175077438354e-01 -1.229067519307136536e-01 2.813234329223632812e-01 1.557371951639652252e-02 1.739485561847686768e-01 9.813311696052551270e-02
-3.042383491992950439e-01 -1.053919792175292969e-01 -3.978305757045745850e-01 -2.951585054397583008e-01 -1.862239390611648560e-01 9.999939799308776855e-02 1.742825657129287720e-01 6.114158034324645996e-02 2.112305164337158203e-01 8.068951778113842010e-03 1.173921748995780945e-01 -1.957782357931137085e-01 1.812085211277008057e-01 1.219530776143074036e-01 -4.953330755233764648e-02 1.721537262201309204e-01 -1.200523525476455688e-01 1.925466209650039673e-01 2.138563394546508789e-01 5.348469596356153488e-03 -2.519195675849914551e-01 5.343558639287948608e-02 -2.485820055007934570e-01 2.481197118759155273e-01 -2.556343674659729004e-01 -8.902445435523986816e-02 -1.421751081943511963e-01 1.971857622265815735e-02 5.183970555663108826e-02 5.650421977043151855e-02 5.213991180062294006e-02 7.847527414560317993e-02
1.689034849405288696e-01 9.914922714233398438e-02 -2.451043277978897095e-01 4.196640849113464355e-02 1.603029966354370117e-01 -1.551000177860260010e-01 2.048899829387664795e-01 -3.745520412921905518e-01 4.672274887561798096e-01 5.987692624330520630e-02 2.444495558738708496e-01 2.000897079706192017e-01 -9.913856536149978638e-02 -6.529384851455688477e-02 -1.372821033000946045e-01 2.947414480149745941e-02 5.449985712766647339e-02 2.285677492618560791e-01 6.851012259721755981e-02 4.488554783165454865e-03 -1.996998041868209839e-01 1.100726425647735596e-01 2.421510964632034302e-02 -1.341659761965274811e-02 -3.958626389503479004e-01 6.648109853267669678e-02 1.384222507476806641e-02 -7.603204995393753052e-02 9.745949506759643555e-02 -6.113777682185173035e-02 1.387372314929962158e-01 4.826420452445745468e-03
-1.506636105477809906e-02 1.645439863204956055e-01 -2.844878733158111572e-01 -7.313462346792221069e-02 -2.675071591511368752e-03 -9.686875343322753906e-02 2.752869427204132080e-01 -4.711152240633964539e-02 2.254894524812698364e-01 9.180434793233871460e-02 4.797506332397460938e-01 -4.106067866086959839e-02 -3.282919153571128845e-02 1.274801045656204224e-01 1.572269760072231293e-02 2.947604060173034668e-01 -5.591699481010437012e-02 6.342343986034393311e-02 8.066862076520919800e-02 5.084404721856117249e-02 -1.141845285892486572e-01 5.118241906166076660e-02 8.751558512449264526e-02 2.104045078158378601e-02 1.310313213616609573e-02 -3.656628727912902832e-01 2.983471453189849854e-01 1.919696033000946045e-01 1.258462667465209961e-01 2.403749227523803711e-01 1.717220395803451538e-01 2.432496845722198486e-02
-7.154901511967182159e-03 1.283971220254898071e-01 -6.973702460527420044e-02 -2.378568053245544434e-01 -1.144734099507331848e-01 1.316842138767242432e-01 2.092824727296829224e-01 -2.451343983411788940e-01 1.567410379648208618e-01 4.215360432863235474e-02 5.881167203187942505e-02 1.961873769760131836e-01 1.682722270488739014e-01 3.798779100179672241e-02 -4.155646637082099915e-02 -3.185341134667396545e-02 -1.445499509572982788e-01 2.668531239032745361e-01 3.772148489952087402e-01 1.418962478637695312e-01 -8.874579519033432007e-02 6.408527493476867676e-02 -2.029869556427001953e-01 -2.116940766572952271e-01 -2.346954643726348877e-01 -2.291307896375656128e-01 -5.319083109498023987e-02 4.228563234210014343e-02 -2.768086791038513184e-01 8.646229654550552368e-02 2.405995577573776245e-01 2.831555604934692383e-01
-3.020736202597618103e-02 2.024472802877426147e-01 -1.985161453485488892e-01 -8.674552291631698608e-02 2.952922880649566650e-02 -2.840067744255065918e-01 4.050016999244689941e-01 2.104137688875198364e-01 3.467579782009124756e-01 -1.684193462133407593e-01 -5.668399110436439514e-02 1.036475300788879395e-01 1.518018543720245361e-01 1.234961748123168945e-01 2.722610486671328545e-03 8.284971117973327637e-02 -3.531549125909805298e-02 3.580315271392464638e-03 1.361618638038635254e-01 2.790440320968627930e-01 -3.181384876370429993e-02 -4.118597880005836487e-02 -5.242963321506977081e-03 -1.186943501234054565e-01 -3.492764532566070557e-01 1.564150154590606689e-01 5.559169873595237732e-02 -1.283783465623855591e-02 1.391000449657440186e-01 3.378899097442626953e-01 9.063415229320526123e-02 -8.758257329463958740e-02
-9.504520893096923828e-02 4.445434734225273132e-02 -3.422644436359405518e-01 -1.868178397417068481e-01 -1.718599051237106323e-01 1.116314716637134552e-02 2.542171180248260498e-01 2.743837535381317139e-01 2.519086301326751709e-01 1.660834997892379761e-01 -7.232416421175003052e-03 -2.414612621068954468e-01 3.350431844592094421e-02 6.916368007659912109e-02 -6.093426607549190521e-03 1.537662446498870850e-01 5.174231156706809998e-02 3.450953960418701172e-01 1.816888749599456787e-01 -1.856632083654403687e-01 -2.798136174678802490e-01 4.260364174842834473e-02 -2.689480781555175781e-01 1.204665154218673706e-01 -3.199999630451202393e-01 -9.479479491710662842e-02 -3.498119115829467773e-02 -5.219075456261634827e-02 -1.096350923180580139e-01 -1.284551247954368591e-02 4.650580510497093201e-02 4.999573528766632080e-02
-1.072887852787971497e-01 4.884419962763786316e-02 -1.022908184677362442e-02 1.526412218809127808e-01 -3.542897477746009827e-02 -7.562086731195449829e-02 3.864654600620269775e-01 2.175742574036121368e-02 3.047728836536407471e-01 -2.448015213012695312e-01 3.641014397144317627e-01 -1.979737542569637299e-02 1.458710283041000366e-01 -1.014764606952667236e-01 -1.834616065025329590e-01 9.417398832738399506e-03 -8.967138826847076416e-02 5.027668476104736328e-01 1.188867315649986267e-01 2.578471228480339050e-02 2.330035716295242310e-02 9.681626409292221069e-02 -2.777350544929504395e-01 1.084461361169815063e-01 -1.663216948509216309e-01 2.545357868075370789e-02 -1.044023483991622925e-01 -1.155057698488235474e-01 8.016578853130340576e-02 -5.394687876105308533e-02 8.495663851499557495e-02 1.061283871531486511e-01
-7.452671974897384644e-02 4.701559245586395264e-02 -2.114996016025543213e-01 -1.150749102234840393e-01 -9.286334365606307983e-02 -1.102228388190269470e-01 3.449195921421051025e-01 -1.862424612045288086e-01 1.618603467941284180e-01 -2.660776078701019287e-01 2.320261746644973755e-01 1.461384445428848267e-01 9.675999730825424194e-02 -7.651614397764205933e-02 3.085501375608146191e-04 -4.300446715205907822e-03 -2.611211873590946198e-02 2.885972857475280762e-01 2.328786104917526245e-01 -1.922158747911453247e-01 -4.622022062540054321e-02 -2.135691195726394653e-01 -1.626852899789810181e-04 1.060233730822801590e-02 -7.110456377267837524e-02 -1.738820075988769531e-01 -2.240955531597137451e-01 1.965074837207794189e-01 -1.075094044208526611e-01 -3.676989376544952393e-01 2.080726325511932373e-01 -1.876653432846069336e-01
1.054521873593330383e-01 1.763996928930282593e-01 -3.914330601692199707e-01 -2.896799743175506592e-01 -1.233011335134506226e-01 -1.228884905576705933e-01 8.654383569955825806e-02 8.737677335739135742e-02 1.639019399881362915e-01 -1.114724501967430115e-01 -9.204900264739990234e-02 2.960937470197677612e-02 2.443206608295440674e-01 2.825259789824485779e-02 1.528120040893554688e-01 8.043055236339569092e-02 -2.124499529600143433e-01 9.055516123771667480e-02 1.449142396450042725e-01 3.119591474533081055e-01 -3.883847594261169434e-01 -1.839131861925125122e-01 1.198306307196617126e-01 -1.182066742330789566e-02 -1.864254772663116455e-01 -1.345554143190383911e-01 -2.995232641696929932e-01 2.615786530077457428e-02 -6.953140348196029663e-02 5.368075147271156311e-02 1.132532730698585510e-01 -4.034709185361862183e-02
-1.114377379417419434e-01 6.512759625911712646e-02 -2.301033586263656616e-01 -9.022042155265808105e-03 -1.418083459138870239e-01 -1.743674576282501221e-01 1.497514545917510986e-01 1.493065059185028076e-01 2.551439404487609863e-01 1.689014583826065063e-01 3.094812631607055664e-01 2.840316295623779297e-01 -5.630004778504371643e-02 1.612836718559265137e-01 -2.478964030742645264e-01 -1.043726056814193726e-01 -1.135228350758552551e-01 2.237785309553146362e-01 1.693986058235168457e-01 3.059746697545051575e-02 -9.310670197010040283e-02 1.997721195220947266e-01 3.872702270746231079e-02 1.921197026968002319e-02 4.681727290153503418e-02 -3.954802155494689941e-01 -1.646825522184371948e-01 -1.137812156230211258e-03 7.156617939472198486e-02 8.326333761215209961e-02 3.144578039646148682e-01 1.541856229305267334e-01
-3.814548552036285400e-01 6.999345123767852783e-02 -2.283543944358825684e-01 -2.084598094224929810e-01 -1.142859235405921936e-01 1.065436750650405884e-01 3.170970678329467773e-01 -1.267122011631727219e-02 3.306008577346801758e-01 2.972387708723545074e-03 1.283797770738601685e-01 -9.210567176342010498e-02 -2.157789841294288635e-02 1.719171255826950073e-01 -1.167384758591651917e-01 2.131038904190063477e-01 1.250874549150466919e-01 2.104767709970474243e-01 3.719818294048309326e-01 1.590585410594940186e-01 -5.775948613882064819e-02 1.459653582423925400e-02 -1.274141073226928711e-01 1.256331801414489746e-01 -8.222496509552001953e-02 -2.198320329189300537e-01 -2.590842843055725098e-01 -4.082562774419784546e-02 1.100467145442962646e-01 -2.101153507828712463e-02 5.943051353096961975e-02 7.992657274007797241e-02
-4.174894466996192932e-02 5.284103378653526306e-02 -1.086740866303443909e-01 -6.653150171041488647e-02 1.310634911060333252e-01 -1.181407868862152100e-01 9.197733551263809204e-02 2.580685913562774658e-01 1.182971224188804626e-01 1.975999176502227783e-01 1.655696928501129150e-01 1.589026451110839844e-01 -1.079607605934143066e-01 -2.957173287868499756e-01 -1.512391716241836548e-01 2.221644222736358643e-01 -2.542129717767238617e-02 2.189046740531921387e-01 -1.004974246025085449e-01 -4.195422679185867310e-02 -3.198778331279754639e-01 -3.326148092746734619e-01 -2.929354906082153320e-01 1.789598912000656128e-02 -2.249664813280105591e-01 1.508402228355407715e-01 1.274149417877197266e-01 2.775732278823852539e-01 9.609833359718322754e-02 -5.641048029065132141e-02 2.370459139347076416e-01 -3.511603176593780518e-02
7.962957769632339478e-02 2.559269033372402191e-02 -2.176434546709060669e-01 -1.553962230682373047e-01 7.297411561012268066e-03 -3.360043466091156006e-02 3.378991186618804932e-01 5.172500014305114746e-02 3.060153126716613770e-01 -1.396582112647593021e-03 -3.558972477912902832e-02 -1.253430545330047607e-01 -4.317471291869878769e-03 2.048843353986740112e-01 1.097361557185649872e-02 2.334861308336257935e-01 1.617996841669082642e-01 3.671154081821441650e-01 4.668846428394317627e-01 -5.052465572953224182e-02 -8.181663602590560913e-02 1.000623404979705811e-01 -1.382428407669067383e-01 1.010287553071975708e-01 -1.933837682008743286e-01 -1.281869858503341675e-01 -2.408974468708038330e-01 -3.118268400430679321e-02 -5.528866127133369446e-02 5.686362832784652710e-02 -1.364538259804248810e-02 -2.222071886062622070e-01
-2.691936492919921875e-01 6.000290438532829285e-02 -4.195518493652343750e-01 -2.701790332794189453e-01 -1.599684059619903564e-01 -1.043463721871376038e-01 1.336705535650253296e-01 1.802820265293121338e-01 1.615262776613235474e-01 -5.736761167645454407e-02 1.929974853992462158e-01 -1.443774066865444183e-02 2.043474763631820679e-01 -2.282138466835021973e-01 1.572070568799972534e-01 9.923227876424789429e-02 -3.159042894840240479e-01 1.023938730359077454e-01 1.529097855091094971e-01 -6.351184099912643433e-02 -2.782033383846282959e-01 2.234487794339656830e-02 -1.730667352676391602e-01 6.724960356950759888e-02 -3.077049180865287781e-02 1.195147484540939331e-01 -2.206835597753524780e-01 -8.091189712285995483e-02 -1.592476814985275269e-01 8.214528858661651611e-02 7.958308607339859009e-02 -1.839609593152999878e-01
1.893905699253082275e-01 3.093601167201995850e-01 7.858284562826156616e-02 -1.194989159703254700e-01 -3.668121621012687683e-02 -1.944609135389328003e-01 4.116244241595268250e-02 1.585656404495239258e-02 4.275365173816680908e-02 -3.630529344081878662e-01 2.709724903106689453e-01 2.290722131729125977e-01 8.621490001678466797e-02 8.908498287200927734e-02 -2.343715280294418335e-01 -1.781179010868072510e-02 -1.228798702359199524e-01 1.195371970534324646e-01 2.009525448083877563e-01 -2.466876246035099030e-02 -1.770891100168228149e-01 -6.459154933691024780e-02 -3.148137032985687256e-01 3.135345280170440674e-01 1.707545109093189240e-02 -2.251695394515991211e-01 -1.809386536478996277e-02 1.016535013914108276e-01 2.420353293418884277e-01 -1.142407730221748352e-01 9.478244185447692871e-02 -1.764119714498519897e-01
-2.099291533231735229e-01 1.396065056324005127e-01 -3.388191461563110352e-01 -9.729982167482376099e-02 -7.054192572832107544e-02 -4.560375236906111240e-05 2.012097090482711792e-01 9.923452883958816528e-02 2.772470414638519287e-01 -7.990097254514694214e-02 8.559165149927139282e-02 -2.729649841785430908e-01 7.746547460556030273e-02 2.821134626865386963e-01 -3.447935879230499268e-01 5.883621633984148502e-04 3.518023714423179626e-02 5.577798932790756226e-02 6.488597486168146133e-03 -2.306095510721206665e-01 -4.398176372051239014e-01 -8.872680366039276123e-02 -1.080498248338699341e-01 7.997654378414154053e-02 -1.576974242925643921e-01 3.613008651882410049e-03 -1.404279470443725586e-01 2.082630991935729980e-02 4.216678068041801453e-02 2.494530566036701202e-02 1.355314105749130249e-01 -2.110647410154342651e-01
6.396228075027465820e-02 1.337414085865020752e-01 -4.475350975990295410e-01 -1.533468216657638550e-01 3.042822517454624176e-02 -7.488862425088882446e-02 2.633454501628875732e-01 -1.133808586746454239e-02 1.067821085453033447e-01 -1.888469234108924866e-02 6.004052236676216125e-02 8.088668435811996460e-02 2.264247685670852661e-01 -1.159899160265922546e-01 1.355806440114974976e-01 1.656568497419357300e-01 -1.321497261524200439e-01 -1.201266236603260040e-02 1.488648355007171631e-01 1.256274711340665817e-02 -3.515062928199768066e-01 -1.098712012171745300e-01 7.956222980283200741e-04 -2.106329798698425293e-01 -2.286117821931838989e-01 -1.360953897237777710e-01 -2.271681874990463257e-01 3.942903876304626465e-01 -1.128250434994697571e-01 -1.580872833728790283e-01 3.545295819640159607e-02 -9.485546499490737915e-02
-1.198773179203271866e-02 -1.066217049956321716e-01 -2.693305313587188721e-01 -2.370525151491165161e-01 -1.739811450242996216e-01 -7.386919856071472168e-02 3.566956520080566406e-01 -9.894861280918121338e-02 2.267771959304809570e-01 1.570798158645629883e-01 1.306556314229965210e-01 -4.718762263655662537e-02 -4.041605070233345032e-02 2.980870008468627930e-01 -2.407044768333435059e-01 1.295925974845886230e-01 7.789906114339828491e-02 3.304539024829864502e-01 3.556021153926849365e-01 -9.220828115940093994e-02 -8.428691327571868896e-02 4.953152500092983246e-03 -1.218097731471061707e-01 4.557314887642860413e-02 -1.257121711969375610e-01 -1.583787798881530762e-01 -2.441231161355972290e-01 -5.611711740493774414e-02 1.313325017690658569e-01 -4.364739730954170227e-02 -5.197304487228393555e-02 -1.631897985935211182e-01
-1.827966980636119843e-02 -8.804085105657577515e-02 9.045921266078948975e-02 -1.572185158729553223e-01 -2.715916186571121216e-02 -1.818640232086181641e-01 1.825836747884750366e-01 2.064679004251956940e-02 7.293444126844406128e-02 2.325050979852676392e-01 6.577310711145401001e-02 1.023277640342712402e-01 1.358157843351364136e-01 -1.704577058553695679e-01 -2.020151317119598389e-01 2.311932742595672607e-01 -1.612174510955810547e-01 1.519160568714141846e-01 1.918437778949737549e-01 7.470912486314773560e-02 -4.484032392501831055e-01 -2.668159008026123047e-01 -1.245387941598892212e-01 -2.400373667478561401e-01 -5.417050048708915710e-02 -2.116595208644866943e-01 -7.304415106773376465e-02 1.931579411029815674e-01 2.277037203311920166e-01 8.174210786819458008e-03 2.964539825916290283e-01 9.209795296192169189e-02
-1.108044385910034180e-01 2.089814543724060059e-01 -2.098024189472198486e-01 3.250051736831665039e-01 -5.577508360147476196e-03 -1.978944614529609680e-02 1.523680537939071655e-01 2.422581911087036133e-01 1.688851118087768555e-01 -9.734196215867996216e-02 3.265030086040496826e-01 -5.009681358933448792e-02 2.387381047010421753e-01 -1.168767586350440979e-01 -1.330255419015884399e-01 2.318543642759323120e-01 -1.742992401123046875e-01 1.573188751935958862e-01 3.305225670337677002e-01 1.210784465074539185e-01 -1.912419050931930542e-01 -1.118989661335945129e-02 -2.527413666248321533e-01 -1.127460822463035583e-01 -8.825141936540603638e-02 6.450634449720382690e-02 -3.714774549007415771e-02 -2.578904619440436363e-03 1.361337751150131226e-01 2.399379611015319824e-01 1.672026216983795166e-01 1.146195754408836365e-01
-2.079215943813323975e-01 7.042571157217025757e-02 7.347606122493743896e-02 -9.414327889680862427e-02 -6.668499112129211426e-02 -1.848343610763549805e-01 4.663712158799171448e-02 -6.722780317068099976e-02 7.583263516426086426e-02 -4.946937039494514465e-02 2.235047519207000732e-01 2.066976279020309448e-01 5.990960821509361267e-02 1.890012025833129883e-01 -3.282681852579116821e-02 9.773337095975875854e-02 3.522959947586059570e-01 2.997072041034698486e-01 1.530826687812805176e-01 1.021334603428840637e-01 -1.421578228473663330e-01 -2.063095718622207642e-01 -1.278770118951797485e-01 3.930926695466041565e-02 -3.992755115032196045e-01 -7.954605668783187866e-02 9.326416254043579102e-02 -1.140878349542617798e-02 -3.591429591178894043e-01 -2.575475573539733887e-01 1.990507245063781738e-01 5.865708738565444946e-02
1.192944198846817017e-01 4.112483467906713486e-03 9.752037376165390015e-02 -1.758130341768264771e-01 3.726776689291000366e-02 -1.200154870748519897e-01 3.461055755615234375e-01 -2.396943606436252594e-02 3.991350531578063965e-01 6.121210753917694092e-02 1.002032086253166199e-01 4.691531136631965637e-02 2.386379092931747437e-01 -7.517409324645996094e-02 7.164608687162399292e-02 -3.636673837900161743e-02 -1.769498884677886963e-01 3.832795321941375732e-01 -5.827434360980987549e-03 3.176405429840087891e-01 -2.089605778455734253e-01 1.471647769212722778e-01 -5.701231211423873901e-02 -1.616615206003189087e-01 -3.102744519710540771e-01 -1.516520231962203979e-01 -1.728636324405670166e-01 2.212836965918540955e-02 -1.936458796262741089e-02 -1.720839738845825195e-01 -9.955170750617980957e-02 -3.786355257034301758e-02
-3.780043125152587891e-02 2.084983438253402710e-01 3.063537180423736572e-02 -8.949444442987442017e-02 1.605402678251266479e-01 -4.290693998336791992e-02 2.874947488307952881e-01 2.836467698216438293e-02 3.959883749485015869e-01 -1.152591928839683533e-01 3.817973732948303223e-01 1.614288836717605591e-01 -4.471497237682342529e-02 -2.176042199134826660e-01 -1.146740689873695374e-01 1.844391673803329468e-01 1.302685141563415527e-01 3.035655021667480469e-01 -2.804300189018249512e-02 1.475814282894134521e-01 -7.654701918363571167e-02 1.513900011777877808e-01 -2.001044899225234985e-01 -2.907901108264923096e-01 -1.260223146528005600e-02 1.074840594083070755e-02 -1.171449124813079834e-01 -5.050263926386833191e-02 9.416913986206054688e-02 9.428525343537330627e-03 2.919260263442993164e-01 2.912053465843200684e-02
2.669535949826240540e-02 1.590737104415893555e-01 1.295468807220458984e-01 -2.245547324419021606e-01 -9.809550642967224121e-02 -3.658640086650848389e-01 2.831724584102630615e-01 -1.692668944597244263e-01 1.169704347848892212e-01 -2.572302520275115967e-01 2.333452850580215454e-01 -2.142937853932380676e-02 1.879933327436447144e-01 -3.672165423631668091e-02 -1.871981918811798096e-01 -2.088535763323307037e-02 -5.668360367417335510e-02 9.643735736608505249e-02 2.257433533668518066e-02 -4.472410306334495544e-02 -4.046059250831604004e-01 -1.136833652853965759e-01 -2.428782731294631958e-01 1.525278389453887939e-01 1.235777288675308228e-01 -1.339930444955825806e-01 -1.461726892739534378e-02 2.660404145717620850e-01 -1.423074770718812943e-02 -1.875796914100646973e-02 4.279674589633941650e-02 -2.588830888271331787e-01
-2.888708412647247314e-01 6.483896076679229736e-02 -4.568420052528381348e-01 -2.595445811748504639e-01 -1.073914766311645508e-01 -6.172374635934829712e-02 4.607447609305381775e-02 2.354851923882961273e-03 2.717798650264739990e-01 3.214527294039726257e-02 2.140015512704849243e-01 -2.467195093631744385e-01 3.554387763142585754e-02 5.617000162601470947e-02 -1.392179429531097412e-01 2.753365039825439453e-01 8.276864886283874512e-02 2.724319100379943848e-01 1.944972574710845947e-01 5.838778614997863770e-02 -2.137376517057418823e-01 1.780320107936859131e-01 -1.015726998448371887e-01 -8.857075124979019165e-02 1.284730737097561359e-03 2.179595381021499634e-01 -1.013915985822677612e-01 1.377609670162200928e-01 -5.773545429110527039e-02 -8.772334456443786621e-02 1.787878870964050293e-01 -5.110423546284437180e-03
1.172606050968170166e-01 9.333766251802444458e-02 -1.063663512468338013e-01 -3.393104970455169678e-01 -3.540084362030029297e-01 -1.228872761130332947e-01 1.892976611852645874e-01 -1.046503037214279175e-01 1.536125987768173218e-01 -1.214519608765840530e-02 6.439698487520217896e-02 2.679444253444671631e-01 -1.194848958402872086e-02 6.579620391130447388e-02 -1.014616340398788452e-01 -1.318151056766510010e-01 -9.290435910224914551e-02 9.359428286552429199e-02 1.673077791929244995e-02 1.318588703870773315e-01 -3.930839896202087402e-01 -1.479534208774566650e-01 -3.084693849086761475e-01 2.534867525100708008e-01 -5.221524834632873535e-02 -3.035879321396350861e-02 -2.663569152355194092e-01 1.422284692525863647e-01 1.376441214233636856e-02 -5.926180258393287659e-02 2.205008864402770996e-01 -1.184908077120780945e-01
-1.155413016676902771e-01 2.775422036647796631e-01 -1.664757728576660156e-01 1.688391715288162231e-02 2.935773730278015137e-01 -1.954083293676376343e-01 1.302282512187957764e-01 1.016755178570747375e-01 1.867949366569519043e-01 -6.985360383987426758e-02 1.638026237487792969e-01 2.614886164665222168e-01 2.680532634258270264e-01 -1.622861027717590332e-01 -1.880704313516616821e-01 2.856497764587402344e-01 -1.722503602504730225e-01 3.238033875823020935e-02 3.006648421287536621e-01 -5.113203078508377075e-02 1.182352900505065918e-01 -6.677970290184020996e-02 -4.075732827186584473e-02 3.047684766352176666e-02 -3.975442349910736084e-01 4.805551096796989441e-02 -8.885321766138076782e-02 2.006570845842361450e-01 -1.285804510116577148e-01 9.989582002162933350e-02 1.316776382736861706e-03 -5.707424134016036987e-03
1.417767163366079330e-02 -8.647033013403415680e-03 -1.084682121872901917e-01 6.792020797729492188e-02 -1.138248965144157410e-01 2.135184034705162048e-02 2.035845071077346802e-01 7.107217609882354736e-02 5.224261879920959473e-01 -1.743282526731491089e-01 3.399289548397064209e-01 1.777432560920715332e-01 1.732387579977512360e-02 1.562017500400543213e-01 1.901081530377268791e-03 3.610125929117202759e-02 -5.076804012060165405e-02 4.203626513481140137e-02 -6.341357529163360596e-02 -1.207816600799560547e-02 -1.053806692361831665e-01 6.580789387226104736e-02 -2.302445471286773682e-01 2.332639247179031372e-01 -2.391997128725051880e-01 -1.721397340297698975e-01 1.887833029031753540e-01 3.820732608437538147e-02 1.482387930154800415e-01 -1.545136561617255211e-03 3.565014004707336426e-01 2.063399106264114380e-01
2.041748613119125366e-01 1.003207117319107056e-01 -7.399196177721023560e-02 1.956281065940856934e-02 -1.044326946139335632e-01 -1.071874517947435379e-02 2.405676096677780151e-01 -7.995386421680450439e-02 4.320200979709625244e-01 -2.913739979267120361e-01 3.123410642147064209e-01 1.205299943685531616e-01 -1.205141618847846985e-01 4.489723220467567444e-02 -1.885505169630050659e-01 3.634762018918991089e-02 -8.617247641086578369e-02 4.058217108249664307e-01 9.225410223007202148e-02 7.659828662872314453e-02 -7.781033962965011597e-02 1.337972283363342285e-01 -8.275145292282104492e-02 1.703876107931137085e-01 -1.455326080322265625e-01 -2.795671224594116211e-01 1.740874648094177246e-01 -3.756094956770539284e-04 6.522119790315628052e-02 -4.480341076850891113e-02 2.042457312345504761e-01 7.819990813732147217e-02
-1.007478162646293640e-01 1.166220232844352722e-01 -1.469621956348419189e-01 2.249410003423690796e-01 1.223877295851707458e-01 4.091748967766761780e-02 4.284807443618774414e-01 2.552331686019897461e-01 2.179457843303680420e-01 -5.654577980749309063e-04 4.382155463099479675e-02 -1.172609776258468628e-01 3.373521864414215088e-01 2.422559708356857300e-01 4.446389153599739075e-03 4.299446195363998413e-02 -2.278945595026016235e-02 1.333685666322708130e-01 1.476865261793136597e-01 1.568407565355300903e-01 -4.449775815010070801e-02 -1.338177323341369629e-01 -1.247939094901084900e-01 1.301467977464199066e-02 -1.413166970014572144e-01 -5.614418163895606995e-02 -6.636138260364532471e-02 1.590742766857147217e-01 1.439997851848602295e-01 3.617438971996307373e-01 2.959373593330383301e-01 9.367372840642929077e-02
5.620258674025535583e-02 1.923318058252334595e-01 -2.870087027549743652e-01 -1.075058355927467346e-01 1.591978222131729126e-02 -7.539022713899612427e-02 -2.313668280839920044e-02 -1.057901382446289062e-01 2.265756577253341675e-01 -1.478462666273117065e-01 3.200652897357940674e-01 5.698027014732360840e-01 1.140141189098358154e-01 1.596197634935379028e-01 -1.298922747373580933e-01 3.125507831573486328e-01 -2.497999556362628937e-02 1.112893596291542053e-01 6.043638661503791809e-02 -8.772715181112289429e-02 -7.069858163595199585e-02 1.294559836387634277e-01 -4.833667725324630737e-02 -1.080510858446359634e-02 -1.421518027782440186e-01 -1.190759018063545227e-01 -5.730382166802883148e-03 -9.837355464696884155e-02 2.615109086036682129e-01 8.643334358930587769e-02 1.593543440103530884e-01 3.142824769020080566e-02
-1.030757930129766464e-02 8.474721014499664307e-02 -2.861209772527217865e-02 -1.256498694419860840e-01 1.987844556570053101e-01 -3.507426381111145020e-01 2.340102344751358032e-01 1.289659142494201660e-01 3.369168341159820557e-01 -4.347391426563262939e-02 1.545768827199935913e-01 2.269742935895919800e-01 3.366325795650482178e-01 1.634745299816131592e-01 -2.094570809276774526e-04 1.684219837188720703e-01 -2.632731013000011444e-02 4.345569014549255371e-02 2.887101173400878906e-01 2.440776973962783813e-01 -5.373663827776908875e-02 4.269417747855186462e-02 5.988733842968940735e-03 -7.400970906019210815e-02 -3.731901347637176514e-01 1.940694451332092285e-01 1.509754657745361328e-01 6.487849354743957520e-02 3.419534116983413696e-02 1.388955116271972656e-01 -1.483641285449266434e-02 -5.099210515618324280e-02
5.451783165335655212e-02 -6.334897130727767944e-02 -2.118000760674476624e-02 -1.180149912834167480e-01 2.209158688783645630e-01 -3.462074995040893555e-01 2.280230671167373657e-01 6.377734988927841187e-02 3.092438876628875732e-01 3.917739726603031158e-03 2.093290537595748901e-01 1.913375258445739746e-01 4.347401559352874756e-01 7.418937236070632935e-02 -4.857752099633216858e-02 5.791775882244110107e-02 -5.995589494705200195e-02 3.393659740686416626e-02 2.347029596567153931e-01 2.593981921672821045e-01 -6.528268009424209595e-02 1.781731285154819489e-02 -1.120321899652481079e-01 1.002619694918394089e-02 -3.124155998229980469e-01 1.768664866685867310e-01 2.325803190469741821e-01 5.007853358983993530e-02 2.083928510546684265e-02 1.863289475440979004e-01 -3.770245239138603210e-02 -1.058717519044876099e-01
-2.027344256639480591e-01 1.774914115667343140e-01 -2.012019157409667969e-01 2.366968616843223572e-02 2.378710359334945679e-01 -1.275258511304855347e-01 2.839599549770355225e-01 -3.077644482254981995e-02 1.049633696675300598e-01 -1.545468866825103760e-01 2.693615555763244629e-01 -6.739275902509689331e-02 2.473839819431304932e-01 -3.401074931025505066e-02 -1.218867003917694092e-01 1.828460022807121277e-02 1.499760597944259644e-01 9.783528000116348267e-02 2.881178557872772217e-01 -3.129695355892181396e-02 -2.697553634643554688e-01 -3.707518875598907471e-01 1.091216132044792175e-02 -9.977440536022186279e-02 9.626847505569458008e-02 1.052033305168151855e-01 5.561264231801033020e-02 -1.532330363988876343e-01 1.050685644149780273e-01 7.056896388530731201e-02 3.427414596080780029e-01 1.600841134786605835e-01
-7.395470887422561646e-02 1.548108756542205811e-01 -2.989173233509063721e-01 1.539000570774078369e-01 7.862402498722076416e-02 -2.999078016728162766e-03 2.301182448863983154e-01 -1.509244441986083984e-01 1.919842809438705444e-01 -1.099087521433830261e-01 3.359507024288177490e-01 4.607478976249694824e-01 1.179917976260185242e-01 2.658915705978870392e-02 -9.883823804557323456e-03 1.745593547821044922e-01 -8.192787319421768188e-02 2.274469137191772461e-01 -8.610193431377410889e-02 4.803153127431869507e-02 -1.505815833806991577e-01 5.976691376417875290e-03 8.802050352096557617e-02 -1.242313534021377563e-01 -4.128350913524627686e-01 5.219895020127296448e-02 8.711428195238113403e-02 2.598242461681365967e-02 2.354456670582294464e-02 -8.252570033073425293e-02 7.422348111867904663e-02 2.190093100070953369e-01
1.881214678287506104e-01 -4.525719210505485535e-02 -1.151427775621414185e-01 2.059380263090133667e-01 -5.349986627697944641e-02 -6.062657013535499573e-02 2.261111438274383545e-01 -1.204741671681404114e-01 3.905560672283172607e-01 -2.394804358482360840e-02 4.473138153553009033e-01 -8.484537154436111450e-02 -2.018757723271846771e-02 9.214742481708526611e-02 -3.024082779884338379e-01 4.758320003747940063e-02 -9.426242113113403320e-02 2.655239701271057129e-01 2.056175917387008667e-01 1.718375831842422485e-02 -9.201082587242126465e-02 9.526832401752471924e-02 -1.008846908807754517e-01 2.590832412242889404e-01 -2.012141048908233643e-01 1.538437455892562866e-01 3.314701467752456665e-02 3.501275554299354553e-02 1.430680751800537109e-01 3.476521698758006096e-03 1.571554243564605713e-01 2.079471051692962646e-01
2.192104011774063110e-01 5.002450570464134216e-02 -1.617903560400009155e-01 1.212444901466369629e-01 2.149014919996261597e-02 -4.537664353847503662e-03 1.091752648353576660e-01 -1.519366055727005005e-01 4.138176143169403076e-01 -6.334503740072250366e-02 3.387852907180786133e-01 -2.889477089047431946e-02 -1.361397653818130493e-01 5.297657102346420288e-02 -2.631936073303222656e-01 2.604487538337707520e-02 -1.660480536520481110e-02 3.924053907394409180e-01 2.544231414794921875e-01 -3.360727860126644373e-04 -1.281828880310058594e-01 4.835708439350128174e-02 -5.908533930778503418e-02 1.746986806392669678e-01 -3.552027940750122070e-01 1.968790404498577118e-02 6.198919937014579773e-02 -3.539558127522468567e-02 9.872080385684967041e-02 -1.568777300417423248e-02 1.501984149217605591e-01 2.344175577163696289e-01
1.359471529722213745e-01 9.027884341776371002e-03 -2.904977835714817047e-02 -1.201648339629173279e-01 2.895241379737854004e-01 -3.249515593051910400e-01 2.003028541803359985e-01 -1.470129936933517456e-01 3.187893927097320557e-01 -2.267919033765792847e-01 -8.287530392408370972e-03 2.083093971014022827e-01 2.012566775083541870e-01 -1.003737188875675201e-02 -1.218106076121330261e-01 2.281102836132049561e-01 -2.752381190657615662e-02 2.051153182983398438e-01 3.224702179431915283e-02 1.983563750982284546e-01 -9.079004637897014618e-03 -9.425140917301177979e-03 -1.898172348737716675e-01 -7.198124192655086517e-03 -4.241099357604980469e-01 7.069352269172668457e-02 5.604307726025581360e-02 1.918071359395980835e-01 -3.183456510305404663e-02 1.490519791841506958e-01 -1.022290140390396118e-01 -1.818093806505203247e-01
-9.063084423542022705e-02 7.023531198501586914e-02 -1.759269237518310547e-01 2.552377581596374512e-01 -3.027707710862159729e-02 -7.755447179079055786e-02 1.632578074932098389e-01 1.619980633258819580e-01 2.450830489397048950e-01 2.877644076943397522e-02 1.644475907087326050e-01 -7.396966684609651566e-03 1.978671550750732422e-01 5.256921425461769104e-02 2.747153639793395996e-01 2.301100939512252808e-01 -4.833326488733291626e-02 3.720758855342864990e-01 1.487726867198944092e-01 1.982300579547882080e-01 -4.684197157621383667e-02 -1.464012861251831055e-01 -2.368648946285247803e-01 2.480007521808147430e-02 -1.607883870601654053e-01 9.496957063674926758e-02 -1.460024416446685791e-01 1.905517131090164185e-01 1.432859152555465698e-01 2.445129901170730591e-01 3.184900283813476562e-01 1.256906390190124512e-01
9.294367581605911255e-02 2.442502975463867188e-01 1.396048367023468018e-01 -1.685814373195171356e-02 5.504059139639139175e-03 -6.799045950174331665e-02 -1.534997671842575073e-01 2.251395583152770996e-02 5.886861681938171387e-01 4.374376684427261353e-02 3.077787458896636963e-01 2.291432768106460571e-01 8.037245273590087891e-02 1.970366984605789185e-01 1.968731172382831573e-02 7.825006544589996338e-02 1.489150971174240112e-01 1.798855811357498169e-01 -5.169738084077835083e-02 9.022047370672225952e-02 -2.310200631618499756e-01 -2.731394171714782715e-01 -1.337617486715316772e-01 8.982303738594055176e-02 -1.082042753696441650e-01 -2.295343950390815735e-02 -2.695594914257526398e-02 3.911289945244789124e-02 -2.651642262935638428e-01 1.093574091792106628e-01 -1.294290572404861450e-01 5.400987714529037476e-02
-8.194163441658020020e-02 -1.598954200744628906e-01 -2.409854531288146973e-01 -2.363141030073165894e-01 -1.674862802028656006e-01 -1.038544476032257080e-01 1.970666646957397461e-01 6.084967404603958130e-02 3.588537275791168213e-01 -5.315078422427177429e-02 2.080581784248352051e-01 -3.494845004752278328e-03 5.950029939413070679e-02 2.549142539501190186e-01 1.900478750467300415e-01 5.435476079583168030e-02 -2.461634278297424316e-01 3.030565977096557617e-01 2.646313905715942383e-01 1.207825839519500732e-01 -1.021862402558326721e-01 5.437401123344898224e-03 7.207306474447250366e-02 -3.058364614844322205e-02 -7.296420633792877197e-02 9.815750271081924438e-02 -6.719671189785003662e-02 -5.961553752422332764e-02 2.729592919349670410e-01 3.716420233249664307e-01 2.460822649300098419e-02 3.488459624350070953e-03
-6.583757698535919189e-02 1.718549728393554688e-01 -5.880711600184440613e-02 5.919684842228889465e-02 4.538582563400268555e-01 -1.347259990870952606e-02 1.872623413801193237e-01 2.343110889196395874e-01 1.982252746820449829e-01 -8.971941471099853516e-02 1.509798318147659302e-01 2.972761094570159912e-01 2.189839929342269897e-01 -3.311615586280822754e-01 -1.262728571891784668e-01 1.492718160152435303e-01 -1.776336580514907837e-01 2.214718237519264221e-02 1.535640060901641846e-01 -3.336934745311737061e-02 -2.170979380607604980e-01 -1.136155426502227783e-01 -3.139764070510864258e-01 2.297541126608848572e-02 -1.506915390491485596e-01 -1.185366958379745483e-01 -1.029116734862327576e-01 -1.290901657193899155e-02 -1.019901484251022339e-01 9.221927262842655182e-03 1.237623840570449829e-01 1.395068913698196411e-01
7.483336608856916428e-03 4.678312223404645920e-03 3.572715446352958679e-02 -1.929368078708648682e-01 1.820419430732727051e-01 -3.783283233642578125e-01 2.183003127574920654e-01 1.163053810596466064e-01 2.019909024238586426e-01 -5.445213243365287781e-02 1.991215646266937256e-01 2.531233727931976318e-01 3.081418573856353760e-01 1.187729369848966599e-02 2.572974888607859612e-03 9.539303183555603027e-02 -1.383898109197616577e-01 8.337865769863128662e-02 3.020196855068206787e-01 3.257276117801666260e-01 -1.297068148851394653e-01 -4.318469762802124023e-02 2.281904593110084534e-02 -3.958454821258783340e-03 -2.710408270359039307e-01 2.071876227855682373e-01 1.955752521753311157e-01 1.961961854249238968e-03 5.812773108482360840e-02 2.588341832160949707e-01 -5.160869285464286804e-02 -4.425139725208282471e-02
8.654535631649196148e-04 1.670334935188293457e-01 -3.521130681037902832e-01 1.060987934470176697e-01 -6.627819966524839401e-03 -1.173045206815004349e-02 7.689082622528076172e-02 -4.712040722370147705e-02 1.656152158975601196e-01 1.989099197089672089e-02 1.358004659414291382e-01 1.571760624647140503e-01 1.707841306924819946e-01 9.845973551273345947e-02 -3.785984814167022705e-01 2.785477340221405029e-01 -1.397126466035842896e-01 7.992698252201080322e-02 1.327744275331497192e-01 3.785029426217079163e-02 -6.418658047914505005e-02 1.711637228727340698e-01 -2.104381285607814789e-02 1.116735413670539856e-01 -4.263883233070373535e-01 4.528186842799186707e-02 -1.493801921606063843e-01 1.403014548122882843e-02 2.711322009563446045e-01 8.161580562591552734e-02 3.457357287406921387e-01 -2.026866748929023743e-02
1.891665607690811157e-01 -2.090179771184921265e-01 -3.208511695265769958e-02 1.434484776109457016e-02 -2.066667228937149048e-01 -2.761155553162097931e-02 2.985967695713043213e-01 2.017358988523483276e-01 1.465883105993270874e-01 2.355493456125259399e-01 3.339281678199768066e-01 3.108283579349517822e-01 5.055442452430725098e-02 3.547106683254241943e-02 -1.731100976467132568e-01 -4.559595137834548950e-02 -1.934239268302917480e-01 1.770295202732086182e-01 3.844594955444335938e-01 1.611763834953308105e-01 -1.689437925815582275e-01 -1.852777600288391113e-01 -1.174399852752685547e-01 -1.777469068765640259e-01 8.769293129444122314e-02 2.171895094215869904e-02 -5.854528024792671204e-02 7.383275777101516724e-02 -5.571759492158889771e-02 2.239717394113540649e-01 6.218807306140661240e-03 -6.217125803232192993e-02
-2.942156493663787842e-01 -1.309738727286458015e-04 -3.516265451908111572e-01 -1.894945204257965088e-01 -5.933564901351928711e-02 1.333861947059631348e-01 1.791256815195083618e-01 7.824586331844329834e-02 3.232237994670867920e-01 -1.261588484048843384e-01 3.794223368167877197e-01 -7.060288637876510620e-02 8.297696709632873535e-02 -1.186251789331436157e-01 3.870027884840965271e-02 2.122890204191207886e-01 -3.581319749355316162e-02 1.649861931800842285e-01 -1.408468931913375854e-01 1.260601282119750977e-01 -3.380665779113769531e-01 1.862926930189132690e-01 -9.151514619588851929e-02 -3.333444148302078247e-02 -1.491205543279647827e-01 1.030740067362785339e-01 -2.111219018697738647e-01 1.666531264781951904e-01 -7.780370861291885376e-02 -9.007091075181961060e-02 7.462868094444274902e-02 -9.927123039960861206e-02
-1.804565191268920898e-01 -1.708375662565231323e-01 -3.390397876501083374e-02 -1.775745749473571777e-01 5.751101300120353699e-02 -8.486889302730560303e-02 2.494033426046371460e-01 -4.400193691253662109e-02 3.646868765354156494e-01 -1.815116554498672485e-01 1.663203984498977661e-01 -1.264560073614120483e-01 1.621106564998626709e-01 2.251142263412475586e-01 3.138804435729980469e-01 -7.240495085716247559e-02 1.042490974068641663e-01 3.097772002220153809e-01 3.572076857089996338e-01 1.138167902827262878e-01 -9.440650790929794312e-02 1.020365506410598755e-01 -1.721319705247879028e-01 -6.887325644493103027e-02 -1.072213202714920044e-01 -6.585393846035003662e-02 -9.569619596004486084e-02 2.015020549297332764e-01 2.044736742973327637e-01 1.774600297212600708e-01 2.505366504192352295e-02 -1.217523356899619102e-03
8.315026760101318359e-02 -1.894141663797199726e-03 -5.151997506618499756e-02 -1.413994133472442627e-01 2.304966598749160767e-01 -3.575008213520050049e-01 2.060912698507308960e-01 2.507719025015830994e-02 3.614120185375213623e-01 -1.112920492887496948e-01 1.628427207469940186e-01 3.627114370465278625e-02 3.830277919769287109e-01 1.364426761865615845e-01 1.177270198240876198e-03 1.467219591140747070e-01 -8.817703276872634888e-02 -1.980514451861381531e-02 2.043634653091430664e-01 3.386789262294769287e-01 -2.399586737155914307e-01 6.955498456954956055e-02 2.656467957422137260e-03 9.149905294179916382e-03 -2.652975022792816162e-01 1.792580187320709229e-01 8.458791673183441162e-02 1.197384111583232880e-02 1.510261446237564087e-01 9.010151028633117676e-02 -8.582815527915954590e-02 -1.159757599234580994e-01
2.781324982643127441e-01 7.987538725137710571e-02 -1.228889226913452148e-01 -1.134817674756050110e-01 -6.323290616273880005e-02 -1.192464604973793030e-01 1.960790455341339111e-01 -1.239559203386306763e-01 1.475875079631805420e-01 3.677466884255409241e-02 3.575757145881652832e-01 -3.789675608277320862e-02 3.718951940536499023e-01 -7.206298410892486572e-02 1.052475050091743469e-01 4.851858690381050110e-02 -1.718361489474773407e-02 2.409607917070388794e-01 3.070778250694274902e-01 -2.349063009023666382e-01 -3.308600559830665588e-02 1.839448511600494385e-01 -2.741961274296045303e-03 2.158719599246978760e-01 -9.663520753383636475e-02 -2.661354541778564453e-01 -6.235931441187858582e-02 2.206761762499809265e-02 1.714414209127426147e-01 -1.665177792310714722e-01 2.548052370548248291e-01 -1.045433431863784790e-01
-2.791257798671722412e-01 -2.559965662658214569e-02 -3.335274457931518555e-01 -1.118495240807533264e-01 3.463587909936904907e-02 6.974513083696365356e-02 5.328472703695297241e-02 -1.220304220914840698e-01 3.959924578666687012e-01 -8.846794813871383667e-02 1.580653488636016846e-01 6.466788053512573242e-02 4.537535458803176880e-02 1.550080180168151855e-01 -2.045518010854721069e-01 1.637844443321228027e-01 -3.022086322307586670e-01 1.776705980300903320e-01 2.640929520130157471e-01 -6.687874346971511841e-02 -1.619148105382919312e-01 1.643211543560028076e-01 -3.229211866855621338e-01 1.038608253002166748e-01 -2.862458825111389160e-01 -1.024169102311134338e-01 -1.014313474297523499e-02 -8.500584214925765991e-02 2.527756430208683014e-02 1.027744915336370468e-02 6.755063682794570923e-02 1.219475865364074707e-01
3.192459046840667725e-02 7.969369739294052124e-02 -2.708187997341156006e-01 -1.392379403114318848e-01 4.810902848839759827e-02 1.545404195785522461e-01 3.083952665328979492e-01 1.911610513925552368e-01 1.829709857702255249e-01 2.357360208407044411e-03 3.693152219057083130e-02 -2.023598551750183105e-01 -8.830085396766662598e-02 1.304518133401870728e-01 -2.698543667793273926e-01 6.668385118246078491e-02 -8.334100246429443359e-03 4.692679271101951599e-02 3.368115425109863281e-02 -8.269035816192626953e-02 -4.409576952457427979e-01 -2.189015895128250122e-01 -7.900837808847427368e-02 3.517475128173828125e-01 -2.700872421264648438e-01 5.348585546016693115e-02 -1.982465833425521851e-01 2.930294536054134369e-02 3.075004555284976959e-02 -6.969223916530609131e-02 2.007430344820022583e-01 -1.397481262683868408e-01
1.399440318346023560e-01 1.235844641923904419e-01 -2.487753480672836304e-01 -3.509864211082458496e-01 -3.767626285552978516e-01 -7.236571609973907471e-02 9.133364260196685791e-02 -5.782490130513906479e-03 4.010522365570068359e-01 -1.418663561344146729e-01 1.676353216171264648e-01 1.324392259120941162e-01 1.418952364474534988e-03 2.301330864429473877e-02 -1.572789400815963745e-01 1.503433436155319214e-01 1.129260882735252380e-01 3.189207315444946289e-01 7.525485008955001831e-02 8.709549903869628906e-03 -1.888164728879928589e-01 -3.378893062472343445e-02 -1.241551935672760010e-01 1.987735778093338013e-01 2.996736764907836914e-02 -1.826495677232742310e-01 1.996151730418205261e-02 1.041048485785722733e-02 -2.057772725820541382e-01 -6.528837233781814575e-02 -6.876836717128753662e-02 -2.280246019363403320e-01
1.465422473847866058e-02 3.104611337184906006e-01 -3.296515941619873047e-01 -3.839606791734695435e-02 1.001628562808036804e-01 -9.295412153005599976e-02 7.951290905475616455e-02 -1.020571030676364899e-02 2.758517265319824219e-01 -6.124531850218772888e-02 2.962628901004791260e-01 2.356635779142379761e-01 9.363192319869995117e-02 2.762964963912963867e-01 -4.128813743591308594e-02 1.241728588938713074e-01 -1.526684761047363281e-01 9.207455813884735107e-02 2.720850408077239990e-01 2.628609538078308105e-02 -1.045271754264831543e-01 1.560111194849014282e-01 -2.034958824515342712e-02 -2.045715227723121643e-02 -3.021935522556304932e-01 4.884624108672142029e-02 -4.072887357324361801e-03 -2.403960376977920532e-01 2.823370099067687988e-01 -1.049356609582901001e-01 2.344697415828704834e-01 5.431796610355377197e-02
1.294239759445190430e-01 1.495299935340881348e-01 -4.077387452125549316e-01 -1.106185168027877808e-01 1.453200727701187134e-01 -7.627709954977035522e-02 3.485715761780738831e-02 -2.864286899566650391e-01 2.792179584503173828e-01 1.888570189476013184e-01 1.516423076391220093e-01 1.212065294384956360e-01 1.691664010286331177e-01 1.986374892294406891e-02 -2.658628299832344055e-02 2.093268185853958130e-01 2.575817052274942398e-03 3.722817078232765198e-02 1.451089084148406982e-01 2.312993705272674561e-01 -6.649867445230484009e-02 -3.651837259531021118e-02 -2.548043727874755859e-01 1.612304598093032837e-01 -2.412102371454238892e-01 -4.614131175912916660e-04 1.801228225231170654e-01 -6.043127551674842834e-02 4.139943420886993408e-02 -3.368439376354217529e-01 1.219244599342346191e-01 2.245242297649383545e-01
2.858743630349636078e-02 -1.439860463142395020e-01 -1.837017387151718140e-02 -2.304597496986389160e-01 9.490192681550979614e-02 -1.344147920608520508e-01 -1.128801796585321426e-02 9.109864383935928345e-02 3.044903874397277832e-01 -2.189319431781768799e-01 3.333665132522583008e-01 1.425835639238357544e-01 1.721733957529067993e-01 2.785706520080566406e-01 3.738282918930053711e-01 -1.627117022871971130e-02 -1.684254556894302368e-01 1.500869751907885075e-03 1.036086902022361755e-01 -7.503589987754821777e-02 -1.843107491731643677e-01 1.327315121889114380e-01 -1.296503096818923950e-01 7.924816757440567017e-02 -3.861495554447174072e-01 -1.271761115640401840e-02 9.589499235153198242e-02 -9.867866337299346924e-02 1.564194113016128540e-01 1.907674372196197510e-01 9.828124195337295532e-02 1.095350235700607300e-01
-1.831523478031158447e-01 -1.458166092634201050e-01 -2.955467104911804199e-01 9.539856016635894775e-02 2.323946654796600342e-01 -1.002727225422859192e-01 1.178850680589675903e-01 -1.762291043996810913e-01 2.334509640932083130e-01 -2.034771628677845001e-02 1.828980147838592529e-01 2.123873382806777954e-01 1.465421169996261597e-01 1.723979860544204712e-01 -6.606384366750717163e-02 2.909168601036071777e-01 -6.503064185380935669e-02 -4.321362450718879700e-02 1.654196530580520630e-01 2.470204234123229980e-01 -7.685940712690353394e-02 -3.628410398960113525e-02 7.815521210432052612e-02 1.342808157205581665e-01 -4.758524596691131592e-01 -2.077098339796066284e-01 3.551989793777465820e-02 6.888984143733978271e-02 1.010202243924140930e-01 -1.916730543598532677e-03 -2.277238294482231140e-02 -2.321765869855880737e-01
1.901890486478805542e-01 4.227919131517410278e-02 -1.127666160464286804e-01 -2.283410914242267609e-02 1.286454200744628906e-01 -1.905285716056823730e-01 3.778623342514038086e-01 5.087945982813835144e-02 1.407630741596221924e-01 -2.505664527416229248e-01 2.154983952641487122e-02 1.314871758222579956e-01 2.127518653869628906e-01 4.872641526162624359e-03 7.140138745307922363e-02 2.161913663148880005e-01 1.263312250375747681e-01 1.044479832053184509e-01 -1.716858590953052044e-03 2.427879571914672852e-01 -3.187896311283111572e-01 8.440476655960083008e-02 1.656424403190612793e-01 1.027239710092544556e-01 -4.586384296417236328e-01 1.624891906976699829e-01 1.542160511016845703e-01 -5.355580360628664494e-04 -1.356592774391174316e-01 2.031853497028350830e-01 1.737073436379432678e-02 5.071267019957304001e-03
-1.820198744535446167e-01 1.479684468358755112e-02 4.504277836531400681e-03 1.304181665182113647e-01 3.392253071069717407e-03 -9.258244931697845459e-02 4.389654695987701416e-01 -1.542468834668397903e-02 2.869185209274291992e-01 -1.883135437965393066e-01 2.699927985668182373e-01 2.695749402046203613e-01 -1.785772969014942646e-03 -4.192993417382240295e-02 -3.690432012081146240e-01 -5.922472849488258362e-02 2.309788018465042114e-01 2.686493098735809326e-01 2.520285844802856445e-01 2.306431233882904053e-01 5.916275084018707275e-02 -9.537342190742492676e-02 -9.298102557659149170e-02 5.655686929821968079e-02 -1.352967112325131893e-03 -1.381369680166244507e-01 1.589125581085681915e-02 -1.280503571033477783e-01 -1.015260890126228333e-01 8.557262271642684937e-02 1.360924541950225830e-01 -6.879814714193344116e-02
4.423402994871139526e-02 2.793495729565620422e-02 -1.654500663280487061e-01 -1.468693912029266357e-01 -1.195683777332305908e-01 -1.916660740971565247e-02 2.367222011089324951e-01 -1.452265121042728424e-02 4.074355065822601318e-01 -1.863659620285034180e-01 3.269883096218109131e-01 5.984704568982124329e-02 -7.290518842637538910e-03 2.324120514094829559e-02 -4.760199040174484253e-02 5.511907488107681274e-02 -1.684842556715011597e-01 2.476199120283126831e-01 -4.003459960222244263e-02 -5.868931487202644348e-02 -7.534504681825637817e-02 1.891712844371795654e-01 -1.842955499887466431e-01 3.513425886631011963e-01 -3.294592797756195068e-01 -2.062035053968429565e-01 1.988287121057510376e-01 -9.368050843477249146e-02 3.267774730920791626e-02 -2.936914563179016113e-02 1.406063437461853027e-01 2.134910970926284790e-01
6.239400804042816162e-02 -4.251207411289215088e-02 -3.505389690399169922e-01 -3.497863113880157471e-01 -2.055361866950988770e-02 -4.031710028648376465e-01 2.476910948753356934e-01 1.016479283571243286e-01 1.211405843496322632e-01 -1.164186969399452209e-01 -6.245885416865348816e-02 1.830897033214569092e-01 2.857095003128051758e-01 -3.394127124920487404e-03 1.771752955392003059e-03 6.928442418575286865e-02 -1.672761887311935425e-01 1.576026827096939087e-01 2.594910860061645508e-01 -2.184774260967969894e-03 -1.712612956762313843e-01 -2.591235339641571045e-01 9.059551358222961426e-02 4.539781436324119568e-02 -5.418785288929939270e-02 -6.118108332157135010e-02 -2.811427116394042969e-01 1.879323273897171021e-03 -3.105516661889851093e-04 -1.079336553812026978e-01 1.833438128232955933e-01 -6.655710190534591675e-02
-9.227065742015838623e-02 -4.869158565998077393e-02 -2.587990164756774902e-01 -3.412507176399230957e-01 -2.231434173882007599e-02 1.509000640362501144e-02 1.973275840282440186e-01 -1.859415173530578613e-01 2.709210813045501709e-01 8.111892640590667725e-02 7.998670637607574463e-02 -7.617846876382827759e-02 1.876504868268966675e-01 2.001556754112243652e-01 1.598855406045913696e-01 1.402774304151535034e-01 7.376789301633834839e-02 2.848913073539733887e-01 4.011131525039672852e-01 1.191452816128730774e-01 -1.961821913719177246e-01 9.088555350899696350e-03 -1.783286333084106445e-01 1.515811830759048462e-01 -8.623912185430526733e-02 2.605676352977752686e-01 -1.677145212888717651e-01 1.638431847095489502e-01 4.083635658025741577e-02 4.050041735172271729e-02 1.426337063312530518e-01 9.876675903797149658e-02
8.951669186353683472e-02 3.310876712203025818e-02 -1.517808288335800171e-01 -7.562262564897537231e-02 1.366953998804092407e-01 -2.787070572376251221e-01 1.267669349908828735e-01 -1.028743665665388107e-02 2.105620652437210083e-01 -1.779744327068328857e-01 1.746429949998855591e-01 9.805395454168319702e-02 1.418112665414810181e-01 1.755416691303253174e-01 -7.379219681024551392e-02 1.045762822031974792e-01 -6.933056563138961792e-02 8.497421443462371826e-02 1.941674053668975830e-01 3.607014119625091553e-01 -2.376122474670410156e-01 -1.255392879247665405e-01 3.047321550548076630e-02 -1.022275313735008240e-01 -3.774170577526092529e-01 2.062240093946456909e-01 1.493922472000122070e-01 -1.255384385585784912e-01 2.409120053052902222e-01 3.348046541213989258e-01 -2.005152218043804169e-02 -9.563066065311431885e-02
-2.401157617568969727e-01 -8.069757372140884399e-02 -2.433669418096542358e-01 -2.664598822593688965e-01 -5.839724838733673096e-02 -2.240500748157501221e-01 -2.513178624212741852e-02 1.407336723059415817e-02 3.921523988246917725e-01 5.164965614676475525e-02 9.682584553956985474e-02 2.641110420227050781e-01 3.402244672179222107e-02 1.521822810173034668e-01 6.757748872041702271e-02 -2.516696155071258545e-01 1.719394326210021973e-01 -3.539961203932762146e-02 -4.550909996032714844e-02 2.951229549944400787e-02 -1.217675805091857910e-01 -8.264994621276855469e-02 -2.621442675590515137e-01 2.298912853002548218e-01 -1.658086329698562622e-01 -1.171218380331993103e-01 2.558628655970096588e-02 8.752713352441787720e-02 -2.622769176959991455e-01 2.062325328588485718e-01 2.697461247444152832e-01 -1.129927709698677063e-01
1.690734475851058960e-01 1.928036101162433624e-03 -1.049546375870704651e-01 2.158561944961547852e-01 2.877477556467056274e-02 -3.987218812108039856e-02 2.106604427099227905e-01 -3.831872344017028809e-02 3.758926987648010254e-01 -1.193137094378471375e-02 3.617920577526092529e-01 -1.088370233774185181e-01 -1.251219119876623154e-02 1.387710422277450562e-01 -2.320017516613006592e-01 4.437851533293724060e-02 -1.611886620521545410e-01 3.126553893089294434e-01 2.489332705736160278e-01 5.653978884220123291e-02 -1.350975185632705688e-01 1.351920813322067261e-01 -1.887775212526321411e-01 1.556912213563919067e-01 -3.130105137825012207e-01 1.194724068045616150e-01 4.407765809446573257e-03 -2.665936015546321869e-02 1.054522991180419922e-01 -1.317760255187749863e-02 1.866928040981292725e-01 2.484359741210937500e-01
-5.624590441584587097e-02 -5.377791076898574829e-02 -3.527020812034606934e-01 -3.013302013278007507e-02 -2.814998924732208252e-01 -2.276331931352615356e-01 3.090877458453178406e-02 -2.513291873037815094e-02 3.063317239284515381e-01 -1.445845961570739746e-01 1.839522570371627808e-01 -2.335058748722076416e-01 -6.930518895387649536e-02 2.962429523468017578e-01 1.716873496770858765e-01 4.793343693017959595e-02 -8.256154507398605347e-02 1.512387990951538086e-01 3.183350265026092529e-01 8.319126814603805542e-02 -2.156147807836532593e-01 -1.155607849359512329e-01 -1.051762253046035767e-01 -8.892701566219329834e-02 -2.570977509021759033e-01 -1.228335313498973846e-02 -2.117890864610671997e-01 8.060789667069911957e-03 1.476473659276962280e-01 2.155349701642990112e-01 -5.800557881593704224e-02 9.484677761793136597e-02
-1.004059687256813049e-01 -2.744214981794357300e-02 1.041146367788314819e-01 -4.957758262753486633e-02 -1.281691044569015503e-01 -7.109416276216506958e-02 2.862718701362609863e-01 -1.055711209774017334e-01 2.885093092918395996e-01 9.150079637765884399e-02 2.581085264682769775e-01 2.003814131021499634e-01 1.204345151782035828e-01 3.368408977985382080e-01 -3.172103762626647949e-01 5.963917076587677002e-02 2.575952410697937012e-01 2.216363698244094849e-01 1.909281909465789795e-01 -1.308527439832687378e-01 -3.364856541156768799e-01 -8.385851979255676270e-02 -7.557649910449981689e-02 -2.101179771125316620e-02 2.379856444895267487e-02 4.784393124282360077e-03 -1.871427595615386963e-01 2.074855268001556396e-01 -2.294311970472335815e-01 -4.953851923346519470e-02 3.834550455212593079e-02 8.609199896454811096e-03
7.824763655662536621e-03 1.988253146409988403e-01 -9.587960690259933472e-02 -1.335164904594421387e-01 2.277600616216659546e-01 2.265606075525283813e-01 3.459323644638061523e-01 2.723175100982189178e-02 4.485467970371246338e-01 -1.909201294183731079e-01 1.099576801061630249e-01 -3.748599439859390259e-02 2.938961982727050781e-01 -7.584775798022747040e-03 -6.379475444555282593e-02 1.360369920730590820e-01 -9.278033673763275146e-02 2.784531414508819580e-01 6.234372034668922424e-02 -1.182855367660522461e-01 -4.819491133093833923e-02 8.657881617546081543e-02 -1.142287403345108032e-01 7.021287828683853149e-02 -2.564914226531982422e-01 3.145093023777008057e-01 1.251230537891387939e-01 1.091915071010589600e-01 8.695765584707260132e-02 2.356644487008452415e-03 -6.338185817003250122e-02 -1.180568188428878784e-01
6.912957876920700073e-02 1.590443700551986694e-01 -2.204357832670211792e-01 -2.948067486286163330e-01 -1.622802466154098511e-01 -8.678238093852996826e-02 1.653500646352767944e-01 -7.394846528768539429e-02 2.678681612014770508e-01 7.007659971714019775e-02 2.154446989297866821e-01 8.615708909928798676e-03 4.191923141479492188e-01 -1.450889557600021362e-01 1.104070171713829041e-01 7.488853484392166138e-02 -9.041833877563476562e-02 3.246639072895050049e-01 3.852318823337554932e-01 -8.088011294603347778e-02 6.154020875692367554e-02 -5.556467175483703613e-02 -6.487604230642318726e-02 2.059632837772369385e-01 2.011462114751338959e-02 -5.377160757780075073e-02 -1.950899064540863037e-01 7.580420374870300293e-02 -1.346884388476610184e-02 -9.667331725358963013e-02 1.930391341447830200e-01 -1.187300905585289001e-01
1.665076017379760742e-01 1.943024545907974243e-01 -2.093792147934436798e-02 -3.005614280700683594e-01 -1.880673458799719810e-03 1.090190783143043518e-01 3.279787898063659668e-01 -1.146556387539021671e-04 2.682866454124450684e-01 2.226624265313148499e-02 8.507490903139114380e-02 1.638381481170654297e-01 4.387309849262237549e-01 -1.258609592914581299e-01 1.654748618602752686e-02 1.034704670310020447e-01 -1.883665472269058228e-01 3.367291986942291260e-01 3.677260875701904297e-02 2.432220876216888428e-01 -1.198077276349067688e-01 4.227822646498680115e-02 -8.833757042884826660e-02 -1.360914558172225952e-01 -2.367058098316192627e-01 -1.067528873682022095e-01 -1.198778897523880005e-01 8.090124279260635376e-02 -1.294428408145904541e-01 1.143728941679000854e-02 -9.810876101255416870e-02 -1.781317144632339478e-01
-4.329659789800643921e-02 4.000711813569068909e-02 6.855455785989761353e-02 -1.808403134346008301e-01 -9.656971693038940430e-02 -3.009009957313537598e-01 1.365416347980499268e-01 -4.239121079444885254e-02 9.075488150119781494e-02 1.908079236745834351e-01 1.308515518903732300e-01 2.308153659105300903e-01 1.192611008882522583e-01 4.593719169497489929e-02 -1.609124988317489624e-01 -4.040157049894332886e-02 1.443289034068584442e-02 -4.038630053400993347e-02 1.432839035987854004e-01 7.519399374723434448e-02 -6.180089712142944336e-01 -1.205484867095947266e-01 -2.078578025102615356e-01 1.277537941932678223e-01 -1.214213445782661438e-01 -1.011385247111320496e-01 -1.714351773262023926e-01 1.491497606039047241e-01 2.696812450885772705e-01 6.755384057760238647e-02 7.888413965702056885e-02 1.891430914402008057e-01
1.649687997996807098e-02 -1.251563131809234619e-01 -6.620679050683975220e-02 -1.228955090045928955e-01 -1.395038422197103500e-02 9.076588787138462067e-03 1.518542617559432983e-01 8.078599721193313599e-02 2.070248275995254517e-01 4.701691493391990662e-02 1.398777067661285400e-01 4.224871098995208740e-01 -9.180428832769393921e-02 1.965198963880538940e-01 -2.034770846366882324e-01 3.341394960880279541e-01 2.962990403175354004e-01 1.411605477333068848e-01 -9.221456944942474365e-02 2.282828390598297119e-01 -2.811415791511535645e-01 1.467166692018508911e-01 3.271056339144706726e-02 2.301577776670455933e-01 -5.082575231790542603e-02 -2.669550180435180664e-01 -1.554861962795257568e-01 2.578001916408538818e-01 3.297664597630500793e-02 -4.605834186077117920e-02 2.716683596372604370e-02 -1.028506364673376083e-02
-4.546409472823143005e-02 -8.691409975290298462e-02 -3.350062370300292969e-01 9.994842857122421265e-02 2.445777207612991333e-01 1.097870767116546631e-01 6.727724522352218628e-02 1.829539425671100616e-02 2.859477996826171875e-01 -1.636769175529479980e-01 1.038007438182830811e-01 -9.036955982446670532e-02 9.561128169298171997e-02 -5.519257485866546631e-02 2.023453563451766968e-01 2.707397639751434326e-01 -1.160599738359451294e-01 1.876191049814224243e-01 -7.598251849412918091e-02 -3.379581868648529053e-02 -3.326340615749359131e-01 -3.641129732131958008e-01 -1.224058941006660461e-01 9.359613806009292603e-02 -2.595329582691192627e-01 -2.226455695927143097e-02 2.182248681783676147e-01 -1.114007551223039627e-02 1.397748589515686035e-01 2.562435269355773926e-01 7.976750284433364868e-02 -8.823443204164505005e-02
2.052347213029861450e-01 -1.041161417961120605e-01 -2.145950645208358765e-01 -1.693890243768692017e-01 -1.293046325445175171e-01 -2.800762057304382324e-01 3.074207007884979248e-01 -2.002823725342750549e-02 -2.014823630452156067e-02 -4.292223230004310608e-02 1.118021085858345032e-01 3.102013170719146729e-01 3.869808614253997803e-01 -1.828116551041603088e-02 8.495834469795227051e-02 1.795067489147186279e-01 -4.530598223209381104e-02 3.750028908252716064e-01 3.087314069271087646e-01 -1.338302344083786011e-01 6.113189086318016052e-02 -1.296422034502029419e-01 -5.061326920986175537e-02 1.713107228279113770e-01 -1.020400747656822205e-01 -7.067051529884338379e-02 -1.586158424615859985e-01 1.254845410585403442e-01 4.503926262259483337e-02 8.465301990509033203e-02 -1.732284575700759888e-02 8.692881464958190918e-02
1.365911215543746948e-01 -4.033211991190910339e-02 -3.684217631816864014e-01 9.408702701330184937e-02 9.774263203144073486e-02 1.643444299697875977e-01 -2.757899696007370949e-03 3.144538104534149170e-01 2.652027010917663574e-01 7.560459524393081665e-02 -3.391343634575605392e-04 1.977597773075103760e-01 -4.354101791977882385e-02 2.608219087123870850e-01 4.487562552094459534e-02 2.131582200527191162e-01 -6.407906860113143921e-02 1.437531560659408569e-01 1.132017970085144043e-01 1.900086700916290283e-01 -4.068159759044647217e-01 -3.375281989574432373e-01 -1.855051219463348389e-01 1.054990291595458984e-01 -8.576615154743194580e-02 -1.039054170250892639e-01 -1.517428755760192871e-01 -8.817455172538757324e-02 -1.072372943162918091e-01 -4.425544291734695435e-03 6.101702526211738586e-02 6.553576886653900146e-02
2.660694718360900879e-02 3.006081879138946533e-01 -1.165850907564163208e-01 9.987335652112960815e-02 2.872127592563629150e-01 3.321445314213633537e-03 1.551032811403274536e-01 1.082726940512657166e-01 3.157700002193450928e-01 -2.842198312282562256e-02 2.786696255207061768e-01 2.284191548824310303e-01 1.033062636852264404e-01 -1.171157807111740112e-01 1.020231619477272034e-01 2.902305126190185547e-01 -1.625417917966842651e-01 -3.866258636116981506e-02 5.967921018600463867e-02 1.029812023043632507e-01 -2.919273674488067627e-01 -2.157235741615295410e-01 -1.936645358800888062e-01 5.179646238684654236e-02 -1.703524589538574219e-01 8.928023278713226318e-02 4.207990318536758423e-02 -8.170832693576812744e-02 3.309921622276306152e-01 8.154655992984771729e-02 1.577130705118179321e-01 1.309615671634674072e-01
9.101732075214385986e-02 -9.932136535644531250e-02 -3.946534097194671631e-01 -1.217206791043281555e-01 -2.144784666597843170e-02 -9.497728198766708374e-02 7.107197493314743042e-02 3.566595166921615601e-02 2.535850107669830322e-01 4.903896898031234741e-02 5.547748208045959473e-01 1.157291885465383530e-02 1.734732091426849365e-01 8.293956518173217773e-02 -9.117582812905311584e-03 1.291528195142745972e-01 -5.966602638363838196e-02 -6.570640206336975098e-02 1.257195174694061279e-01 1.131793037056922913e-01 1.739870309829711914e-01 -4.011239856481552124e-02 -2.076386809349060059e-01 2.475481182336807251e-01 1.818965375423431396e-02 -7.237384468317031860e-02 1.679670810699462891e-01 1.140901669859886169e-01 -6.518797576427459717e-02 3.413822054862976074e-01 9.893279522657394409e-03 1.633128523826599121e-01
1.319018602371215820e-01 7.309431675821542740e-03 -3.017857074737548828e-01 -8.526074886322021484e-02 -1.273206435143947601e-02 -1.981327235698699951e-01 1.589867919683456421e-01 -7.553022354841232300e-02 2.453500032424926758e-01 5.313286930322647095e-02 4.965979456901550293e-01 -2.752590924501419067e-02 5.623399838805198669e-02 -7.670886814594268799e-02 2.853532508015632629e-02 9.131012111902236938e-02 -1.016851514577865601e-01 3.242003023624420166e-01 2.228993624448776245e-01 -1.094379350543022156e-01 5.285589024424552917e-02 -3.645348548889160156e-02 1.688268333673477173e-01 1.902937144041061401e-01 -4.137308150529861450e-02 -3.159352540969848633e-01 1.633190959692001343e-01 6.200651824474334717e-02 4.869904741644859314e-02 2.889469563961029053e-01 1.457921564579010010e-01 1.066830754280090332e-02
-2.726895501837134361e-03 2.824341645464301109e-03 -9.991274215281009674e-03 -2.992515265941619873e-01 -1.685700118541717529e-01 -3.948468863964080811e-01 4.993973672389984131e-02 5.272341519594192505e-02 -8.677180856466293335e-02 1.358905714005231857e-02 1.945070028305053711e-01 2.547652721405029297e-01 1.098733693361282349e-01 3.297789394855499268e-02 -1.810636967420578003e-01 -3.699458390474319458e-02 1.363530009984970093e-01 1.147886216640472412e-01 1.478598713874816895e-01 2.414048016071319580e-01 -3.082031011581420898e-01 -2.553175091743469238e-01 -2.986620366573333740e-01 9.626719355583190918e-02 -9.562325477600097656e-02 -4.949315264821052551e-02 8.649496734142303467e-02 3.255926966667175293e-01 1.478814482688903809e-01 1.291471570730209351e-01 -9.456865489482879639e-02 1.408847868442535400e-01
7.635854184627532959e-02 2.366313338279724121e-01 -1.756343990564346313e-01 1.420511212199926376e-02 -2.582581937313079834e-01 9.610001742839813232e-02 2.561038732528686523e-01 1.184965893626213074e-01 3.025461435317993164e-01 2.144911512732505798e-02 2.895620167255401611e-01 1.162023935467004776e-02 6.402236968278884888e-02 -5.983982235193252563e-02 -2.654543220996856689e-01 3.865948691964149475e-02 -2.573515176773071289e-01 2.731789052486419678e-01 3.557012602686882019e-02 3.189759328961372375e-02 -3.368153274059295654e-01 4.070646688342094421e-02 -1.500229910016059875e-02 8.548083156347274780e-02 -1.704244315624237061e-01 -8.034086972475051880e-02 -2.628933489322662354e-01 2.416288405656814575e-01 5.467539653182029724e-02 -1.538892239332199097e-01 -4.137116670608520508e-02 -1.969638168811798096e-01
2.280970364809036255e-01 4.097418114542961121e-02 -1.415187120437622070e-01 1.991833448410034180e-01 4.467610642313957214e-02 -6.158197671175003052e-02 2.361092418432235718e-01 -2.173450440168380737e-01 3.430712819099426270e-01 -2.607122529298067093e-03 3.133714199066162109e-01 -4.924680665135383606e-02 3.394076973199844360e-02 6.522043794393539429e-02 -2.790842354297637939e-01 3.040491603314876556e-02 -9.931871294975280762e-02 3.070956170558929443e-01 1.384693235158920288e-01 -4.874725267291069031e-02 -2.110015451908111572e-01 1.586283892393112183e-01 -3.397271931171417236e-01 1.600693017244338989e-01 -1.523085981607437134e-01 -7.983440533280372620e-03 4.119252786040306091e-02 4.886208102107048035e-02 9.662977606058120728e-02 -9.323513507843017578e-02 2.488478124141693115e-01 1.775446832180023193e-01
-9.077843278646469116e-02 1.049422547221183777e-01 7.200717926025390625e-02 -7.671824842691421509e-02 -2.604442276060581207e-02 3.725159466266632080e-01 2.057103216648101807e-01 -8.677469193935394287e-02 3.717671036720275879e-01 -3.352691186591982841e-03 2.293439209461212158e-01 -6.268437206745147705e-02 2.350891083478927612e-01 1.202787384390830994e-01 -9.088251739740371704e-02 -5.673011764883995056e-03 -9.419034421443939209e-02 3.216838836669921875e-01 2.268230468034744263e-01 -5.188978090882301331e-02 -2.056475728750228882e-01 -1.788747459650039673e-01 -1.760736256837844849e-01 2.383087761700153351e-02 -3.484447002410888672e-01 9.465368837118148804e-02 1.203527227044105530e-01 -9.928075969219207764e-02 1.253624409437179565e-01 -1.464948505163192749e-01 1.763377934694290161e-01 -1.107725054025650024e-01
4.571259021759033203e-02 -3.919925913214683533e-02 -2.483255863189697266e-01 -2.804613411426544189e-01 -4.448100179433822632e-02 -1.062035858631134033e-01 9.558451175689697266e-02 1.409399807453155518e-01 2.699688673019409180e-01 2.195681631565093994e-01 2.223541289567947388e-01 3.103846311569213867e-01 -2.654249072074890137e-01 -1.910507865250110626e-02 -1.095292046666145325e-01 3.853515163064002991e-02 6.252180784940719604e-02 -1.671643257141113281e-01 2.211572080850601196e-01 3.969263285398483276e-02 -2.015271931886672974e-01 -1.206029802560806274e-01 -4.812826961278915405e-02 4.502393603324890137e-01 2.216890640556812286e-02 -2.941446565091609955e-02 -1.019549444317817688e-01 -5.470452830195426941e-02 -1.017015078105032444e-03 -9.037313610315322876e-02 3.109032213687896729e-01 -2.277673408389091492e-02
1.371898055076599121e-01 2.907114475965499878e-02 -2.649915516376495361e-01 -1.780428588390350342e-01 -1.988524794578552246e-01 1.439607143402099609e-01 2.948944866657257080e-01 -4.500261566136032343e-04 2.067798227071762085e-01 4.982258379459381104e-02 1.312261968851089478e-01 7.306804507970809937e-02 1.189170032739639282e-01 -1.352761089801788330e-01 1.814903318881988525e-01 -6.348203122615814209e-02 -1.892505884170532227e-01 2.288300096988677979e-01 3.329422771930694580e-01 5.006081238389015198e-02 -9.524428844451904297e-02 -2.986986637115478516e-01 -3.300758078694343567e-03 2.257267683744430542e-01 3.086367994546890259e-02 -2.350345849990844727e-01 -9.893888235092163086e-02 2.246693968772888184e-01 2.451768964529037476e-01 -1.137669160962104797e-01 1.577627062797546387e-01 -1.696493625640869141e-01
-6.597014516592025757e-02 -1.749353408813476562e-01 -1.279418021440505981e-01 -3.144794702529907227e-01 1.223519071936607361e-02 -2.300973087549209595e-01 8.237355947494506836e-02 1.281000375747680664e-01 5.145879462361335754e-02 5.796017497777938843e-02 -8.356905728578567505e-02 1.267030276358127594e-02 3.145802617073059082e-01 6.042660772800445557e-02 -2.240819297730922699e-02 -3.301489725708961487e-02 6.945570558309555054e-02 1.869777739048004150e-01 3.303190469741821289e-01 -2.438657730817794800e-01 -1.588280200958251953e-01 -9.683075360953807831e-03 -2.088944017887115479e-01 1.492134481668472290e-01 -3.054581582546234131e-01 -9.511931985616683960e-02 2.188850380480289459e-02 2.866194248199462891e-01 2.245033532381057739e-01 -4.152693226933479309e-02 2.651852965354919434e-01 -2.216177135705947876e-01
1.571201235055923462e-01 9.004887938499450684e-02 -2.199698984622955322e-01 -6.842054426670074463e-02 -2.353420704603195190e-01 -1.125397533178329468e-01 1.478548347949981689e-01 7.546576112508773804e-02 9.668365865945816040e-02 -2.846517041325569153e-02 1.669681863859295845e-03 3.177014887332916260e-01 6.131448149681091309e-01 5.949204787611961365e-02 7.329868525266647339e-02 8.186809718608856201e-02 -9.985747188329696655e-02 2.379509210586547852e-01 1.774628460407257080e-01 -1.202376112341880798e-01 -4.286619275808334351e-02 -3.817202523350715637e-02 -3.130393102765083313e-02 2.007673978805541992e-01 -1.459759324789047241e-01 -2.513247355818748474e-02 -1.732584536075592041e-01 2.199867814779281616e-01 1.301803588867187500e-01 1.164044961333274841e-01 1.413708776235580444e-01 8.895326405763626099e-02
6.894143670797348022e-02 4.462229833006858826e-02 1.505292952060699463e-01 -1.204174086451530457e-01 8.064747601747512817e-02 -1.481768786907196045e-01 1.477051675319671631e-01 -1.622257381677627563e-02 3.860055506229400635e-01 4.300158098340034485e-02 3.767135441303253174e-01 1.576623022556304932e-01 2.644954808056354523e-02 2.849758863449096680e-01 -4.983302205801010132e-02 -1.399708837270736694e-01 1.048524398356676102e-02 1.305809915065765381e-01 2.631926834583282471e-01 -1.098348796367645264e-01 -3.424430489540100098e-01 1.032916270196437836e-02 -2.927269786596298218e-03 -1.158954203128814697e-01 -2.937451750040054321e-02 -4.476942121982574463e-02 -2.598778307437896729e-01 1.695951074361801147e-01 -3.414191901683807373e-01 -8.034519851207733154e-02 1.131270676851272583e-01 1.401932239532470703e-01
-3.002317547798156738e-01 1.074676439166069031e-01 -4.585304260253906250e-01 1.000022068619728088e-01 2.642030082643032074e-02 -3.068203851580619812e-02 1.273857802152633667e-01 -1.002774089574813843e-01 1.731774955987930298e-01 -1.876806281507015228e-02 3.904140591621398926e-01 1.526401787996292114e-01 3.422457724809646606e-02 -1.075459197163581848e-01 4.206928424537181854e-03 1.038576010614633560e-03 -5.631078779697418213e-02 1.896584406495094299e-02 -5.411427095532417297e-02 2.915665209293365479e-01 -2.360688447952270508e-01 5.816371366381645203e-02 9.804435074329376221e-02 8.969159424304962158e-02 -4.378805756568908691e-01 -3.174832463264465332e-02 1.927573680877685547e-01 1.225731745362281799e-01 5.617079883813858032e-02 1.039968058466911316e-01 1.619107276201248169e-02 -6.260570883750915527e-02
-2.215555608272552490e-01 -8.269027620553970337e-02 -2.502358853816986084e-01 2.448348402976989746e-01 -1.005018875002861023e-01 -7.032031565904617310e-02 1.770175248384475708e-01 -8.357722312211990356e-02 1.037798225879669189e-01 1.410492062568664551e-01 5.310456156730651855e-01 -4.896972700953483582e-02 1.928638219833374023e-01 8.460365235805511475e-02 -2.449905127286911011e-01 -2.972404938191175461e-03 -1.540504842996597290e-01 2.649342119693756104e-01 -6.552103906869888306e-03 2.057005912065505981e-01 -2.058308720588684082e-01 -1.595542728900909424e-01 1.095215156674385071e-01 2.527994215488433838e-01 -5.586324259638786316e-02 1.874544769525527954e-01 5.810969322919845581e-02 2.586398832499980927e-02 1.512167602777481079e-02 1.203085184097290039e-01 1.040073633193969727e-01 -2.935674786567687988e-02
-1.914676651358604431e-02 5.811065435409545898e-02 -1.097725853323936462e-01 -2.756016552448272705e-01 -2.573570311069488525e-01 -1.808902062475681305e-02 3.533912003040313721e-01 1.413528025150299072e-01 1.569723635911941528e-01 5.211304128170013428e-02 1.295438110828399658e-01 -7.906109094619750977e-02 2.089707553386688232e-01 -2.206170856952667236e-01 -8.631002157926559448e-02 1.495671737939119339e-02 1.163263060152530670e-02 3.170336484909057617e-01 5.713111907243728638e-02 1.925425231456756592e-01 -3.437504768371582031e-01 -8.102327585220336914e-02 -2.425777316093444824e-01 2.818271145224571228e-02 -1.350703239440917969e-01 3.098425082862377167e-02 -6.292462348937988281e-02 2.532067298889160156e-01 -1.792420595884323120e-01 -1.326746642589569092e-01 -9.252148866653442383e-02 -2.747819423675537109e-01
1.566740572452545166e-01 -9.105877578258514404e-02 -7.267626374959945679e-02 -2.420208156108856201e-01 -1.874165982007980347e-01 -4.137178882956504822e-02 2.675407230854034424e-01 -1.626302599906921387e-01 1.339323520660400391e-01 -2.926219403743743896e-01 -2.209901809692382812e-01 1.178477611392736435e-02 2.861211001873016357e-01 3.670535981655120850e-02 -4.369464516639709473e-02 -9.976110607385635376e-02 1.529889553785324097e-01 3.378859460353851318e-01 2.489165663719177246e-01 -3.309644386172294617e-02 -2.263309359550476074e-01 -1.065372601151466370e-01 -2.480417862534523010e-02 -2.974686685774940997e-05 -3.007849454879760742e-01 -7.055636495351791382e-02 -1.361474394798278809e-01 -3.142985329031944275e-02 1.642480939626693726e-01 2.152805179357528687e-01 2.380199134349822998e-01 -1.098108068108558655e-01
-5.812221020460128784e-02 4.006854724138975143e-03 -9.313699603080749512e-02 -1.509165018796920776e-01 -1.146946772933006287e-01 1.650257855653762817e-01 4.231431335210800171e-02 -6.787538528442382812e-02 3.567828536033630371e-01 -3.894492983818054199e-02 2.753092050552368164e-01 -4.042074829339981079e-02 -1.567998826503753662e-01 1.909725815057754517e-01 -2.854795753955841064e-01 2.108171284198760986e-01 -3.679167106747627258e-02 7.934585213661193848e-03 2.589989304542541504e-01 3.822031915187835693e-01 -1.911380738019943237e-01 -3.641634806990623474e-02 -1.885225176811218262e-01 -1.294340789318084717e-01 -9.545172750949859619e-02 -6.655956804752349854e-02 -1.989583820104598999e-01 3.592908978462219238e-01 3.943090885877609253e-02 -1.419870406389236450e-01 8.999552577733993530e-02 9.149030596017837524e-02
7.099069654941558838e-02 -4.545152187347412109e-02 -1.514490842819213867e-01 8.715855330228805542e-02 -1.167711466550827026e-01 3.249588981270790100e-02 2.409775853157043457e-01 3.969566896557807922e-02 4.700416922569274902e-01 -1.369762718677520752e-01 3.081189990043640137e-01 1.459519118070602417e-01 9.848968684673309326e-02 -5.694214254617691040e-03 -1.004981026053428650e-01 1.149060353636741638e-01 -6.657926738262176514e-02 2.190940529108047485e-01 -8.957681059837341309e-02 2.638436295092105865e-02 -1.320948153734207153e-01 2.476580739021301270e-01 -2.286481559276580811e-01 1.978008598089218140e-01 -8.831973373889923096e-02 -2.582498490810394287e-01 1.168006286025047302e-01 1.110094040632247925e-02 5.110580846667289734e-02 5.178386345505714417e-02 3.672913014888763428e-01 1.981103271245956421e-01
2.979022078216075897e-02 7.563675194978713989e-02 -3.306840062141418457e-01 4.978373181074857712e-03 -2.321010641753673553e-02 -3.529465571045875549e-02 -4.060698673129081726e-02 3.930366039276123047e-02 3.773176372051239014e-01 -1.747576147317886353e-01 1.810719817876815796e-01 3.771526217460632324e-01 1.606004089117050171e-01 7.179652899503707886e-02 -2.264719456434249878e-01 -7.286253571510314941e-02 2.029264159500598907e-02 2.177749760448932648e-02 3.217291831970214844e-01 -5.181963741779327393e-02 -1.486637443304061890e-01 3.019450604915618896e-01 5.477659404277801514e-02 7.017081230878829956e-02 -3.714739382266998291e-01 4.976007342338562012e-02 4.335073288530111313e-03 -1.889612339437007904e-02 -3.360315412282943726e-02 -8.664020895957946777e-02 4.718602448701858521e-02 2.521249651908874512e-01
1.160793155431747437e-01 1.894048452377319336e-01 9.405722469091415405e-02 -3.080359399318695068e-01 -1.184869185090065002e-01 -5.823538079857826233e-02 3.012949526309967041e-01 1.228429377079010010e-01 2.500858306884765625e-01 6.241760030388832092e-02 3.024810254573822021e-01 2.686243737116456032e-03 2.652944028377532959e-01 6.402428261935710907e-03 -9.616266936063766479e-02 1.382318586111068726e-01 -4.370747599750757217e-03 1.396335810422897339e-01 1.566752642393112183e-01 9.398842602968215942e-02 -3.852379620075225830e-01 5.624627694487571716e-02 -3.215402364730834961e-01 2.633635699748992920e-02 2.040874958038330078e-02 -6.309691816568374634e-02 -4.717341065406799316e-02 9.507981687784194946e-02 1.284081488847732544e-01 -2.366245537996292114e-01 -2.378292530775070190e-01 -1.168056204915046692e-01
-4.253240674734115601e-02 -2.482912242412567139e-01 -1.398761719465255737e-01 -9.930572658777236938e-02 -1.132612004876136780e-01 9.340538829565048218e-02 3.516370058059692383e-02 9.261978417634963989e-02 4.361510276794433594e-01 -2.516453564167022705e-01 4.616662859916687012e-03 2.267770171165466309e-01 1.716930717229843140e-01 2.578667998313903809e-01 8.742848411202430725e-03 4.211065918207168579e-02 -1.705350577831268311e-01 4.054828360676765442e-02 -3.288003802299499512e-02 1.450304836034774780e-01 -1.588856577873229980e-01 -4.101398959755897522e-02 1.512624323368072510e-02 3.821398690342903137e-02 -1.908551454544067383e-01 -5.796596407890319824e-02 3.522941470146179199e-02 1.616794057190418243e-02 3.192816972732543945e-01 3.961451947689056396e-01 2.557161748409271240e-01 -1.609788686037063599e-01
-6.555545330047607422e-02 -1.148099750280380249e-01 -7.024182379245758057e-02 -2.134565114974975586e-01 -1.183733064681291580e-02 6.309168040752410889e-02 8.724217861890792847e-02 2.866619229316711426e-01 2.321222424507141113e-01 -7.462416589260101318e-02 2.716073691844940186e-01 -6.401219964027404785e-02 -1.161753609776496887e-01 -8.508232980966567993e-02 -8.302593976259231567e-02 8.892612904310226440e-02 -1.260624974966049194e-01 3.901425004005432129e-01 1.526982188224792480e-01 4.008449614048004150e-01 -2.851565480232238770e-01 2.069114744663238525e-01 -1.144919544458389282e-01 3.367184698581695557e-01 -6.589180231094360352e-02 3.699932619929313660e-02 2.823984995484352112e-02 -9.001035988330841064e-02 -4.542059823870658875e-02 -3.759722784161567688e-02 2.010652571916580200e-01 6.354210525751113892e-02
1.208855882287025452e-01 2.082872902974486351e-03 -4.540434479713439941e-01 -2.826475501060485840e-01 -1.049068868160247803e-01 -4.079658091068267822e-01 1.341042816638946533e-01 1.635660529136657715e-01 5.143993347883224487e-02 -2.107400745153427124e-01 2.381020225584506989e-02 1.285480260848999023e-01 2.147692590951919556e-01 7.857679575681686401e-02 3.376920893788337708e-02 -3.475629910826683044e-02 3.576783463358879089e-02 1.927190870046615601e-01 1.810625046491622925e-01 2.347889356315135956e-03 -1.494417041540145874e-01 -1.781101822853088379e-01 1.584758609533309937e-01 1.310277879238128662e-01 -2.025275528430938721e-01 -1.012858897447586060e-01 -3.014044463634490967e-01 8.653678745031356812e-02 -9.159856475889682770e-03 -2.452079579234123230e-02 1.842745095491409302e-01 -8.099649846553802490e-02
2.091819792985916138e-01 1.429410725831985474e-01 4.353502020239830017e-02 -1.618894934654235840e-01 -8.796036988496780396e-02 -2.818388864398002625e-02 3.460339009761810303e-01 9.352039545774459839e-02 1.544725000858306885e-01 -1.109515130519866943e-01 3.141018748283386230e-01 -1.456506643444299698e-02 1.273432075977325439e-01 -1.275993436574935913e-01 -2.132898755371570587e-02 -2.910410752519965172e-03 -2.529072389006614685e-02 1.331052035093307495e-01 1.145884096622467041e-01 4.841999709606170654e-02 -5.105258226394653320e-01 -7.930147647857666016e-02 -4.691841304302215576e-01 1.260726153850555420e-01 1.282979398965835571e-01 -1.390875410288572311e-02 -1.751755774021148682e-01 2.342675812542438507e-02 -8.544100075960159302e-02 1.093864347785711288e-02 -5.941247940063476562e-02 -8.403067290782928467e-02
-7.932936400175094604e-02 2.731135785579681396e-01 -2.805993854999542236e-01 -1.081118434667587280e-01 -5.559473857283592224e-02 -2.423421591520309448e-01 4.532259330153465271e-02 2.502164840698242188e-01 2.510925233364105225e-01 -3.330153971910476685e-02 2.855577170848846436e-01 2.752614915370941162e-01 3.198915719985961914e-02 2.915912866592407227e-01 -1.300757229328155518e-01 -3.575482591986656189e-02 -5.661590024828910828e-02 2.867635488510131836e-01 1.575240343809127808e-01 -1.177030578255653381e-01 -1.412380039691925049e-01 4.590112343430519104e-02 2.441431581974029541e-02 5.844653397798538208e-02 -1.072496846318244934e-01 -2.792171575129032135e-02 1.312567740678787231e-01 -1.416523903608322144e-01 2.597520053386688232e-01 -3.389362245798110962e-02 2.754309177398681641e-01 1.796149611473083496e-01
8.257043361663818359e-02 1.602583527565002441e-01 -3.591998815536499023e-01 3.100190497934818268e-02 1.785825788974761963e-01 -6.823167204856872559e-02 6.506796181201934814e-02 -4.032002389430999756e-01 3.399645388126373291e-01 -1.721903532743453979e-01 2.797386348247528076e-01 1.533241420984268188e-01 -1.012000814080238342e-01 5.993323400616645813e-02 -1.461332440376281738e-01 5.360046401619911194e-02 -8.689908310770988464e-03 2.318134009838104248e-01 1.951878219842910767e-01 -6.864559650421142578e-02 -2.111629396677017212e-01 -1.853040605783462524e-02 -2.952356450259685516e-02 -1.186065026558935642e-03 -4.165979027748107910e-01 -2.096202597022056580e-02 -2.971084043383598328e-02 -2.915479242801666260e-02 -4.763530194759368896e-02 5.375791713595390320e-02 1.149755790829658508e-01 1.121584400534629822e-01
-1.566018536686897278e-02 2.955082356929779053e-01 -2.556845843791961670e-01 6.292053312063217163e-02 3.253662586212158203e-01 4.901584610342979431e-02 1.115918681025505066e-01 1.535356044769287109e-01 2.348866015672683716e-01 -6.502176076173782349e-02 2.448111176490783691e-01 1.521368473768234253e-01 -2.871425822377204895e-02 -2.878931164741516113e-01 -2.509559690952301025e-01 5.773271620273590088e-02 -1.086390689015388489e-01 4.176355898380279541e-02 -6.220017559826374054e-03 -3.772454336285591125e-02 -3.655810654163360596e-01 -1.015693247318267822e-01 -2.883034348487854004e-01 5.222389101982116699e-02 -2.997272312641143799e-01 -8.495993167161941528e-02 1.046566199511289597e-02 9.958680719137191772e-02 4.499165341258049011e-02 1.382272094488143921e-01 7.058855891227722168e-02 1.682014167308807373e-01
-2.023945450782775879e-01 -8.256755769252777100e-02 -3.341363370418548584e-01 -1.540271937847137451e-01 7.250896841287612915e-02 -1.581735312938690186e-01 2.525895237922668457e-01 1.939798593521118164e-01 1.770606935024261475e-01 -9.963104128837585449e-02 2.105342000722885132e-01 -2.397539615631103516e-01 3.182281181216239929e-02 -7.504916936159133911e-02 -1.204109713435173035e-01 1.201541721820831299e-01 -2.794561386108398438e-01 1.412705928087234497e-01 2.636135742068290710e-02 2.332288622856140137e-01 -2.212554663419723511e-01 2.761752009391784668e-01 -2.920010685920715332e-01 8.888385444879531860e-02 -5.291061103343963623e-02 -6.917730788700282574e-04 -2.035403251647949219e-01 7.934151589870452881e-02 -6.425519287586212158e-02 2.369541488587856293e-02 2.696396112442016602e-01 -8.379979431629180908e-02
1.361369043588638306e-01 3.865468204021453857e-01 -2.871778905391693115e-01 -1.428730934858322144e-01 8.362748473882675171e-02 -1.757428348064422607e-01 1.627125963568687439e-02 3.934887424111366272e-02 3.306290805339813232e-01 -1.188786551356315613e-01 1.239649504423141479e-01 2.557626962661743164e-01 3.186739236116409302e-02 1.357725858688354492e-01 -9.406030178070068359e-03 1.849976330995559692e-01 -7.209783792495727539e-02 5.695231631398200989e-02 2.551475763320922852e-01 1.440553553402423859e-02 -1.201939731836318970e-01 2.056248784065246582e-01 -3.842412494122982025e-03 2.926281653344631195e-02 -2.222258597612380981e-01 -2.506299614906311035e-01 6.739804148674011230e-02 -1.216447874903678894e-01 2.694062888622283936e-01 6.181214749813079834e-02 2.548658549785614014e-01 1.650296300649642944e-01
2.073492854833602905e-01 -1.181387677788734436e-01 -1.062246132642030716e-02 -1.174409091472625732e-01 -1.463354751467704773e-02 -2.581934630870819092e-01 1.556380689144134521e-01 -4.349945485591888428e-02 3.794319927692413330e-01 -4.842400178313255310e-02 1.842251569032669067e-01 6.378185003995895386e-02 -5.607596784830093384e-02 2.911700606346130371e-01 1.380427330732345581e-01 1.265539675951004028e-01 -2.742934525012969971e-01 2.017841488122940063e-01 2.665117681026458740e-01 2.282007038593292236e-01 1.454458851367235184e-02 -6.536620855331420898e-02 3.650397434830665588e-02 -7.612108439207077026e-02 -1.103970631957054138e-01 -1.411948502063751221e-01 -3.847438469529151917e-02 4.781561717391014099e-02 1.127625927329063416e-01 3.702174723148345947e-01 2.932129800319671631e-01 -8.077567815780639648e-02
1.985443681478500366e-01 2.532222270965576172e-01 -1.871296316385269165e-01 -1.184924095869064331e-01 1.612369553185999393e-03 -1.620164364576339722e-01 1.106845512986183167e-01 8.056707680225372314e-02 2.530010044574737549e-01 -1.883020065724849701e-02 4.531767666339874268e-01 1.015733182430267334e-01 1.708156466484069824e-01 7.178346067667007446e-02 -7.899598777294158936e-02 1.173113435506820679e-01 -1.440673023462295532e-01 3.404857963323593140e-02 4.071502014994621277e-02 1.343238633126020432e-02 -8.506514877080917358e-02 1.073297560214996338e-01 3.948247805237770081e-02 2.051746994256973267e-01 -1.282528191804885864e-01 -3.859948217868804932e-01 3.439862430095672607e-01 -7.810428738594055176e-02 1.965113431215286255e-01 3.491503745317459106e-02 1.286719739437103271e-01 1.886775493621826172e-01
-3.317002952098846436e-02 3.156898915767669678e-02 -5.662311613559722900e-02 1.335763037204742432e-01 -2.783500254154205322e-01 -2.990707159042358398e-01 3.603966534137725830e-01 -1.499166637659072876e-01 2.387639135122299194e-01 6.934476643800735474e-02 2.513073086738586426e-01 1.126277521252632141e-01 7.207122445106506348e-02 9.995104372501373291e-02 1.883840113878250122e-01 -1.605333089828491211e-01 -3.999244049191474915e-02 1.657498925924301147e-01 1.734694540500640869e-01 3.734964430332183838e-01 -2.251509204506874084e-02 9.471194446086883545e-02 -3.053061366081237793e-01 4.139271005988121033e-02 -1.609264165163040161e-01 -7.963781058788299561e-02 -1.152934879064559937e-01 2.322210669517517090e-01 1.042751893401145935e-01 -9.595871716737747192e-02 8.313599973917007446e-03 -1.442053914070129395e-01
-1.674436479806900024e-01 -1.067273169755935669e-01 -1.684301048517227173e-01 6.734544783830642700e-02 -4.060383141040802002e-02 -1.878361850976943970e-01 1.441201120615005493e-01 1.080588623881340027e-01 3.085834085941314697e-01 1.423879861831665039e-01 -1.668443717062473297e-02 2.402161806821823120e-01 -3.587967529892921448e-02 7.354608923196792603e-02 -2.735153734683990479e-01 6.759144016541540623e-04 -1.142081320285797119e-01 2.209846973419189453e-01 2.177357673645019531e-01 -5.472203344106674194e-02 -3.457044661045074463e-01 -2.858072817325592041e-01 -3.313912749290466309e-01 1.921366751194000244e-01 2.017603516578674316e-01 -1.048334017395973206e-01 1.605060324072837830e-02 7.690597325563430786e-02 -1.847941875457763672e-01 7.417067140340805054e-02 1.654187589883804321e-01 -1.349211037158966064e-01
-5.192900076508522034e-02 1.621119529008865356e-01 -2.639659047126770020e-01 -1.775180250406265259e-01 1.215905845165252686e-01 1.200233325362205505e-01 2.482748031616210938e-01 2.503559589385986328e-01 3.179319202899932861e-01 -6.990587711334228516e-02 1.960944198071956635e-02 -3.328391015529632568e-01 1.642791926860809326e-01 2.358546853065490723e-01 -2.004535347223281860e-01 -5.120462737977504730e-03 -1.120536699891090393e-01 1.769101023674011230e-01 3.858357295393943787e-02 -5.748179927468299866e-02 -3.721999228000640869e-01 -1.003547683358192444e-01 -1.093502342700958252e-01 2.934145927429199219e-01 -1.915910840034484863e-01 -3.741148859262466431e-02 -3.849821537733078003e-02 -9.503058344125747681e-02 2.607858367264270782e-02 -4.744841251522302628e-03 1.147920787334442139e-01 -1.362648904323577881e-01
-1.773994415998458862e-02 1.580078154802322388e-01 -1.236372515559196472e-01 2.926731482148170471e-02 1.525561660528182983e-01 -2.064956724643707275e-01 1.507441550493240356e-01 -6.034449487924575806e-02 3.391690850257873535e-01 -2.394161075353622437e-01 1.279577761888504028e-01 9.197624772787094116e-02 2.058046404272317886e-03 2.900026179850101471e-02 -1.239752583205699921e-02 1.374637037515640259e-01 -8.757228404283523560e-02 1.032536029815673828e-01 -3.675732389092445374e-02 3.923622891306877136e-02 -4.369012117385864258e-01 2.004652656614780426e-02 3.249851763248443604e-01 1.747281998395919800e-01 -4.172597229480743408e-01 5.945494771003723145e-02 1.089151725172996521e-01 5.246054008603096008e-02 5.779868364334106445e-02 2.976703643798828125e-01 -8.183608949184417725e-02 9.829489886760711670e-02
-9.254244714975357056e-02 6.199259683489799500e-02 -2.608876526355743408e-01 -2.398100942373275757e-01 -2.663467228412628174e-01 -2.029607445001602173e-02 1.946442574262619019e-01 -2.144046872854232788e-01 2.669590115547180176e-01 -3.507902324199676514e-01 9.199865907430648804e-02 1.071375384926795959e-01 -9.305225312709808350e-02 1.902015209197998047e-01 -1.002777591347694397e-01 6.014424562454223633e-02 1.049297004938125610e-01 1.176456883549690247e-01 2.800388634204864502e-01 -1.300939358770847321e-02 -1.169727668166160583e-01 -7.864850759506225586e-02 5.277448520064353943e-02 9.644789993762969971e-02 -1.867293417453765869e-01 -8.818362653255462646e-02 -2.123455405235290527e-01 3.356263935565948486e-01 -1.453804224729537964e-01 5.643728747963905334e-02 -2.775691449642181396e-02 -2.705062627792358398e-01
9.105442464351654053e-02 3.776657879352569580e-01 -5.233330652117729187e-02 -7.128180563449859619e-02 1.273482739925384521e-01 -1.691127270460128784e-01 2.047855257987976074e-01 -7.167837768793106079e-02 2.941858172416687012e-01 -3.047401309013366699e-01 1.643064618110656738e-01 2.469574362039566040e-01 8.629269897937774658e-02 -1.823422126471996307e-02 -2.207894474267959595e-01 -3.618545457720756531e-02 -2.802815437316894531e-01 2.327191978693008423e-01 2.222033292055130005e-01 6.120192259550094604e-02 -1.575549691915512085e-01 1.728497445583343506e-01 -1.843847632408142090e-01 9.181966632604598999e-02 -4.557683691382408142e-02 1.040246933698654175e-01 -8.357496559619903564e-02 -8.138193935155868530e-02 1.725816875696182251e-01 -1.809799373149871826e-01 2.272298783063888550e-01 -2.214990183711051941e-02
-9.285624325275421143e-02 2.403883822262287140e-02 -4.174551069736480713e-01 2.992894053459167480e-01 -2.979494258761405945e-02 -8.388444781303405762e-02 1.714271306991577148e-01 8.130371570587158203e-02 1.995022743940353394e-01 -9.452456235885620117e-02 3.438138216733932495e-02 2.403805851936340332e-01 1.541860401630401611e-01 1.058714762330055237e-01 -5.763245373964309692e-02 1.605753600597381592e-01 9.095965325832366943e-02 2.992744445800781250e-01 1.745504289865493774e-01 -4.675566032528877258e-02 -4.546949863433837891e-01 -3.225046396255493164e-01 -1.962702125310897827e-01 2.604201622307300568e-02 1.249822825193405151e-01 -6.690587103366851807e-02 8.277960121631622314e-02 -1.680705510079860687e-02 -9.036532603204250336e-03 4.867844656109809875e-02 -2.946230024099349976e-02 -1.565534435212612152e-02
-1.387289017438888550e-01 -1.307927817106246948e-01 3.878678008913993835e-02 3.667357563972473145e-02 2.640264853835105896e-02 1.662891358137130737e-01 3.434137701988220215e-01 -2.649801038205623627e-02 -3.481303428998216987e-05 -5.774540081620216370e-02 4.212673902511596680e-01 -1.149153113365173340e-01 1.470355093479156494e-01 1.933538354933261871e-02 -3.293237881734967232e-03 2.583212591707706451e-02 -1.572798341512680054e-01 3.700462579727172852e-01 1.130798831582069397e-01 3.140132129192352295e-01 -1.977148503065109253e-01 -4.452094808220863342e-02 -2.208576500415802002e-01 -6.839627772569656372e-02 -2.292773127555847168e-01 -9.879181534051895142e-02 -2.451356686651706696e-02 2.586159706115722656e-01 2.121631354093551636e-01 1.844196463935077190e-03 2.253580540418624878e-01 -6.269300729036331177e-02
2.030214294791221619e-03 3.758596628904342651e-02 3.316348791122436523e-02 1.495367735624313354e-01 -1.755298674106597900e-01 6.750954315066337585e-03 9.733507782220840454e-02 1.903798878192901611e-01 1.811904758214950562e-01 7.104551792144775391e-02 3.296599686145782471e-01 4.711655676364898682e-01 -3.978561609983444214e-02 2.051596194505691528e-01 -3.188877403736114502e-01 1.663765311241149902e-01 1.270164996385574341e-01 3.217998147010803223e-01 2.696701586246490479e-01 -5.539016798138618469e-03 2.010343968868255615e-02 -2.564693391323089600e-01 5.346880108118057251e-02 7.804760336875915527e-02 -1.515834182500839233e-01 -1.239567771553993225e-01 -7.775853574275970459e-02 1.230073943734169006e-01 -2.917494624853134155e-02 -9.733085334300994873e-02 1.160403937101364136e-01 7.791825383901596069e-02
1.103974133729934692e-01 1.939103752374649048e-01 -1.810969412326812744e-01 -2.281261831521987915e-01 -1.857986748218536377e-01 5.806859210133552551e-02 2.201213091611862183e-01 -1.070423498749732971e-01 3.889052271842956543e-01 -1.135268732905387878e-01 2.104723602533340454e-01 1.706064343452453613e-01 5.723986029624938965e-02 -1.054422464221715927e-02 -1.553014665842056274e-01 2.761645801365375519e-02 -4.937838762998580933e-02 1.470132917165756226e-01 1.100606918334960938e-01 2.966363131999969482e-01 -8.844539523124694824e-02 -1.008243709802627563e-01 9.465746581554412842e-02 3.374124467372894287e-01 1.013795062899589539e-01 1.029941737651824951e-01 -2.055582553148269653e-01 -2.444237936288118362e-03 -1.696688383817672729e-01 -1.634967476129531860e-01 1.496570557355880737e-01 -3.094264268875122070e-01
3.576513007283210754e-02 1.668329834938049316e-01 -1.423481293022632599e-02 -5.318593978881835938e-01 -1.026892103254795074e-02 -7.105787098407745361e-02 1.300930678844451904e-01 1.473143100738525391e-01 4.502361714839935303e-01 -6.831534951925277710e-02 5.191228166222572327e-02 2.392341941595077515e-01 -1.554508060216903687e-01 2.380123585462570190e-01 -2.170666605234146118e-01 1.622320264577865601e-01 -1.774327009916305542e-01 1.404705196619033813e-01 -5.857823416590690613e-02 1.189190670847892761e-01 -1.428866833448410034e-01 -1.652504354715347290e-01 -5.461744591593742371e-02 1.682534664869308472e-01 8.347038179636001587e-02 -1.434132456779479980e-01 -1.559808105230331421e-01 -8.037406206130981445e-02 -9.730169922113418579e-02 -6.893175840377807617e-02 4.222603887319564819e-02 1.842945255339145660e-02
-1.129925772547721863e-01 7.229980081319808960e-02 -2.562595903873443604e-01 1.020630970597267151e-01 -1.175661906599998474e-01 6.539608538150787354e-02 3.085433840751647949e-01 1.755163371562957764e-01 2.644849121570587158e-01 -1.739271730184555054e-02 4.851201474666595459e-01 5.890910513699054718e-03 2.481433330103754997e-03 3.199077248573303223e-01 1.586425304412841797e-02 4.521828144788742065e-02 -4.034663736820220947e-02 2.075042873620986938e-01 -3.497572988271713257e-02 2.004033327102661133e-01 -1.045352369546890259e-01 -1.499955076724290848e-02 -2.435393482446670532e-01 1.164317354559898376e-01 1.171226352453231812e-01 -2.404850535094738007e-02 2.213993966579437256e-01 8.691579103469848633e-03 -8.367651700973510742e-02 -1.555993705987930298e-01 1.045075729489326477e-01 -2.755477726459503174e-01
1.019944027066230774e-01 -2.608907874673604965e-03 6.891914457082748413e-02 -1.459835618734359741e-01 -7.410754263401031494e-02 -4.003224074840545654e-01 1.217017397284507751e-01 1.536770910024642944e-01 1.800823211669921875e-01 5.727667734026908875e-02 1.864120513200759888e-01 1.608555912971496582e-01 2.664331793785095215e-01 7.764250785112380981e-02 -2.698137760162353516e-01 4.094940610229969025e-03 -3.190185874700546265e-02 -1.149027124047279358e-01 -2.149783074855804443e-02 4.867023974657058716e-02 -3.980216681957244873e-01 -1.496670097112655640e-01 -4.501621723175048828e-01 8.272337168455123901e-02 9.627074003219604492e-02 -3.912723809480667114e-02 -3.487233072519302368e-02 1.318327784538269043e-01 2.017517536878585815e-01 -4.300713911652565002e-02 1.753187328577041626e-01 5.602747946977615356e-02
-6.307853758335113525e-02 2.695294618606567383e-01 -1.282517462968826294e-01 1.399450749158859253e-01 3.251074850559234619e-01 -1.621754020452499390e-01 4.815629422664642334e-01 2.209199815988540649e-01 1.986243873834609985e-01 -6.870447658002376556e-03 -9.084936231374740601e-02 1.106078270822763443e-02 2.056809663772583008e-01 1.331636160612106323e-01 -2.623149193823337555e-02 4.756185412406921387e-02 1.508413255214691162e-01 -7.570385467261075974e-03 2.261905223131179810e-01 1.879324615001678467e-01 -3.248382508754730225e-01 -1.561183780431747437e-01 8.346483856439590454e-02 8.944446593523025513e-02 -2.520700991153717041e-01 -2.610555477440357208e-02 8.042994141578674316e-02 1.202264204621315002e-01 1.224985793232917786e-01 8.634696155786514282e-02 3.737596049904823303e-02 2.493822947144508362e-02
-3.272478580474853516e-01 -1.293777860701084137e-02 -2.675967216491699219e-01 -2.472741343080997467e-02 -1.865932792425155640e-01 -9.126205742359161377e-02 1.273705065250396729e-01 2.545385062694549561e-01 3.102564513683319092e-01 7.608050107955932617e-02 1.744808107614517212e-01 2.099418491125106812e-01 -4.079368896782398224e-03 1.074477136135101318e-01 -1.131322532892227173e-01 -1.049779728055000305e-01 1.985597610473632812e-02 3.130849003791809082e-01 2.442958950996398926e-01 1.794528216123580933e-01 3.572946786880493164e-02 3.138653561472892761e-02 5.951287969946861267e-02 1.702605187892913818e-02 -1.332796812057495117e-01 -1.922847330570220947e-01 5.133213847875595093e-02 -1.677771061658859253e-01 2.409401983022689819e-01 -1.694724857807159424e-01 3.101616799831390381e-01 1.397418081760406494e-01
-1.332252025604248047e-01 1.117879338562488556e-02 9.978516027331352234e-04 -9.234616160392761230e-02 -2.286931276321411133e-01 -2.293896377086639404e-01 1.624307483434677124e-01 2.030833251774311066e-02 1.313913166522979736e-01 2.226423323154449463e-01 1.086494326591491699e-02 2.520586848258972168e-01 8.908382058143615723e-02 -9.747547656297683716e-02 -2.269231230020523071e-01 1.460767164826393127e-02 1.587182134389877319e-01 -8.813830092549324036e-03 1.876610070466995239e-01 4.860533773899078369e-02 -5.600733757019042969e-01 -2.048398852348327637e-01 -2.482314854860305786e-01 -6.921435147523880005e-02 -1.305210441350936890e-01 -1.259088367223739624e-01 -2.473535016179084778e-02 1.614514887332916260e-01 2.339289188385009766e-01 1.207024604082107544e-01 1.678704172372817993e-01 -1.766970567405223846e-02
1.418661475181579590e-01 5.532678961753845215e-02 -2.827591300010681152e-01 -3.629158139228820801e-01 4.827944561839103699e-02 -1.007727980613708496e-01 3.417064547538757324e-01 -1.419257954694330692e-03 1.415131390094757080e-01 -7.842259854078292847e-02 -1.306299702264368534e-03 1.187029033899307251e-01 2.010040283203125000e-01 -1.369110196828842163e-01 1.417213380336761475e-01 4.081678390502929688e-02 -8.731310814619064331e-02 8.004385977983474731e-02 9.084046632051467896e-02 1.794268637895584106e-01 -3.608618378639221191e-01 1.724884659051895142e-02 -8.127000182867050171e-02 -6.814062595367431641e-02 -2.171516418457031250e-01 9.019289165735244751e-03 -1.791015267372131348e-01 2.639371752738952637e-01 -3.020693659782409668e-01 -2.414223700761795044e-01 5.063048005104064941e-02 -1.319881230592727661e-01
8.407966792583465576e-02 -3.368848562240600586e-02 -2.365386486053466797e-01 -1.371621042490005493e-01 -4.396274313330650330e-02 3.155467212200164795e-01 2.764038145542144775e-01 4.277218133211135864e-02 4.238990843296051025e-01 1.934434622526168823e-01 7.674480229616165161e-02 3.001298904418945312e-01 4.525266587734222412e-02 7.789240032434463501e-02 -3.235670924186706543e-02 -9.058144688606262207e-02 7.448024302721023560e-02 1.966871172189712524e-01 -6.892452482134103775e-03 -3.945363685488700867e-02 -1.290591061115264893e-01 -3.629502058029174805e-01 4.174502193927764893e-02 7.759599387645721436e-02 -2.589251399040222168e-01 -2.773957848548889160e-01 -6.955858319997787476e-02 -1.703218817710876465e-01 3.157766535878181458e-02 -1.225982159376144409e-01 8.619929850101470947e-02 5.973845347762107849e-02
1.317540109157562256e-01 -5.337129347026348114e-03 -1.628930270671844482e-01 -2.799945138394832611e-02 -1.204744502902030945e-01 -2.477061301469802856e-01 2.811644673347473145e-01 -5.323945358395576477e-02 3.353545963764190674e-01 -3.449817895889282227e-01 1.460449546575546265e-01 6.106166914105415344e-02 7.359830290079116821e-02 2.308933287858963013e-01 6.688159704208374023e-02 -8.969487994909286499e-02 -1.425834596157073975e-01 3.708490729331970215e-02 1.780673414468765259e-01 2.806809544563293457e-01 -1.975983381271362305e-01 1.116554290056228638e-01 -1.238906159996986389e-01 -1.998523026704788208e-01 2.296929620206356049e-02 7.270352542400360107e-02 -1.755516789853572845e-02 2.093511819839477539e-02 2.563042044639587402e-01 2.073523849248886108e-01 7.386755198240280151e-02 -3.317442238330841064e-01
-4.737988486886024475e-02 7.830869406461715698e-02 -1.550939586013555527e-02 -1.099169999361038208e-01 -5.821049213409423828e-02 -8.695979416370391846e-02 1.092538237571716309e-01 1.948748081922531128e-01 3.876239359378814697e-01 -2.160644084215164185e-01 3.941578790545463562e-02 3.661207854747772217e-02 2.707817032933235168e-02 1.987951844930648804e-01 -9.441442042589187622e-02 -1.397293154150247574e-02 -2.489799857139587402e-01 1.437196508049964905e-02 3.639867901802062988e-01 2.151730209589004517e-01 -1.849292367696762085e-01 6.801482290029525757e-02 -3.821434453129768372e-02 -9.986653923988342285e-02 -3.204756379127502441e-01 2.738885954022407532e-02 -2.513259835541248322e-02 -1.881278008222579956e-01 3.334994018077850342e-01 1.627433896064758301e-01 -1.321944128721952438e-02 3.172425031661987305e-01
1.967589110136032104e-01 1.755929365754127502e-02 -1.388837844133377075e-01 3.146235644817352295e-02 1.222943067550659180e-01 -3.188039958477020264e-01 2.066289633512496948e-01 -1.537452489137649536e-01 2.528884708881378174e-01 -2.157948315143585205e-01 4.626680165529251099e-02 1.593908220529556274e-01 3.203507363796234131e-01 -2.275017648935317993e-02 -8.063367009162902832e-02 2.201124131679534912e-01 1.006441563367843628e-01 2.041083127260208130e-01 1.524153947830200195e-01 1.539089232683181763e-01 -1.355193108320236206e-01 1.771771907806396484e-01 -5.359443277120590210e-02 -7.049840688705444336e-02 -3.689029514789581299e-01 2.640155553817749023e-01 5.937362089753150940e-02 2.146327495574951172e-01 -1.655473001301288605e-02 -4.048344492912292480e-02 2.656848169863224030e-02 -2.174906730651855469e-01
3.391527011990547180e-02 1.779713630676269531e-01 -1.683859080076217651e-01 -1.992908716201782227e-01 4.487166181206703186e-02 -9.433620423078536987e-02 1.282179635018110275e-02 9.833112126216292381e-04 2.780486941337585449e-01 -6.839907169342041016e-02 3.411235511302947998e-01 1.973952203989028931e-01 1.380897909402847290e-01 3.632078692317008972e-02 -2.073942571878433228e-01 1.285666078329086304e-01 -6.111203506588935852e-02 2.225083112716674805e-01 1.508613079786300659e-01 -3.304791077971458435e-02 -8.037047460675239563e-03 6.201992556452751160e-02 8.484355174005031586e-03 5.974687263369560242e-02 -4.127070680260658264e-02 -4.066840410232543945e-01 3.054977059364318848e-01 4.210398718714714050e-02 2.098583281040191650e-01 3.964347541332244873e-01 1.484449654817581177e-01 2.637005038559436798e-02
1.459021270275115967e-01 1.515115890651941299e-02 -2.282670587301254272e-01 -2.814083695411682129e-01 5.092709325253963470e-03 2.911243401467800140e-02 2.911813557147979736e-01 6.577326357364654541e-02 4.291958361864089966e-02 -1.194585263729095459e-01 -5.232014879584312439e-02 4.845640808343887329e-02 4.979598149657249451e-02 1.893108636140823364e-01 1.187236327677965164e-02 -6.556780077517032623e-03 5.472419038414955139e-02 4.464262723922729492e-01 1.910567581653594971e-01 4.697014763951301575e-02 -3.215540349483489990e-01 -2.790902554988861084e-01 -4.676439985632896423e-02 -6.244371458888053894e-02 5.903336033225059509e-02 -2.656174898147583008e-01 -1.768018305301666260e-01 2.837671339511871338e-01 1.232840865850448608e-02 8.024563640356063843e-02 1.056810021400451660e-01 -2.560190260410308838e-01
-4.447564855217933655e-02 8.117695897817611694e-02 -1.348380446434020996e-01 -2.735852599143981934e-01 -1.468617320060729980e-01 3.800336970016360283e-03 2.992192208766937256e-01 1.166869327425956726e-01 2.271016091108322144e-01 2.204279601573944092e-01 1.556470543146133423e-01 -7.822748273611068726e-02 -5.768585950136184692e-02 -5.629437509924173355e-03 -9.970720857381820679e-02 -3.029561936855316162e-01 -4.824128001928329468e-02 1.130410097539424896e-02 1.163058802485466003e-01 -1.859632879495620728e-01 -3.085083663463592529e-01 -1.307691186666488647e-01 -1.763832569122314453e-01 2.438720911741256714e-01 -2.671601176261901855e-01 -1.488109230995178223e-01 -2.522506117820739746e-01 1.090008392930030823e-01 2.147191762924194336e-01 -7.289385050535202026e-02 2.141396254301071167e-01 -1.354518681764602661e-01
5.237757787108421326e-02 5.276428535580635071e-02 -1.842276901006698608e-01 -3.186798989772796631e-01 -2.148222923278808594e-01 9.537656605243682861e-02 2.725627124309539795e-01 -5.184155330061912537e-02 2.916225492954254150e-01 1.387899667024612427e-01 1.017908900976181030e-01 4.705095887184143066e-01 1.103669479489326477e-01 -1.780132502317428589e-01 -7.376203685998916626e-02 -2.013281136751174927e-01 8.125229924917221069e-02 7.709230482578277588e-02 5.950306076556444168e-03 -9.590919315814971924e-02 -1.594801396131515503e-01 -2.766126096248626709e-01 -3.253140021115541458e-03 5.528843775391578674e-02 -1.161583364009857178e-01 -2.255028933286666870e-01 5.800039321184158325e-02 8.097149431705474854e-02 -7.029494643211364746e-02 2.244436591863632202e-01 8.703718334436416626e-02 -1.921215504407882690e-01
-6.463005393743515015e-02 4.242878556251525879e-01 -9.407079964876174927e-02 1.757867261767387390e-02 2.862171232700347900e-01 -1.716254353523254395e-01 3.012163341045379639e-01 1.481292843818664551e-01 6.888825446367263794e-02 -7.198503613471984863e-02 2.243843078613281250e-01 2.864274010062217712e-02 1.905691474676132202e-01 1.160546392202377319e-01 1.089387983083724976e-01 -2.228653430938720703e-02 -3.191399574279785156e-02 1.250123530626296997e-01 4.512794688344001770e-02 -1.203829944133758545e-01 -3.009206950664520264e-01 -2.142061442136764526e-01 -9.131544083356857300e-02 -9.263201802968978882e-02 -1.204767301678657532e-01 7.537252455949783325e-02 -6.921493262052536011e-02 -4.314671456813812256e-02 -1.021554917097091675e-01 3.641346991062164307e-01 2.258749753236770630e-01 2.278603464365005493e-01
-5.735146254301071167e-02 7.213621586561203003e-02 -3.225576579570770264e-01 2.251030802726745605e-01 1.318163573741912842e-01 -9.169106930494308472e-02 1.470944285392761230e-01 -3.474292904138565063e-02 2.703676819801330566e-01 -6.449127197265625000e-02 2.911450266838073730e-01 -1.103845238685607910e-01 1.491167396306991577e-01 1.405721455812454224e-01 2.286920994520187378e-01 -5.046060681343078613e-02 -2.184428721666336060e-01 2.269517630338668823e-01 -1.135822609066963196e-01 1.306113749742507935e-01 -3.419132828712463379e-01 -2.330200821161270142e-01 1.095988694578409195e-02 1.764484196901321411e-01 -1.715909689664840698e-01 3.242880804464221001e-03 1.378956139087677002e-01 1.059513688087463379e-01 2.436259388923645020e-01 2.515091598033905029e-01 -4.856567829847335815e-02 -2.844687551259994507e-02
6.439606100320816040e-02 2.707665264606475830e-01 -3.425412476062774658e-01 1.445842832326889038e-01 1.269161850214004517e-01 -1.515829861164093018e-01 1.820697635412216187e-01 6.342396140098571777e-02 1.358443051576614380e-01 8.556417375802993774e-02 2.081739306449890137e-01 -7.311224937438964844e-02 -5.237951502203941345e-02 1.085966750979423523e-01 -1.885051727294921875e-01 1.058780327439308167e-01 -7.264383882284164429e-02 1.284171193838119507e-01 3.335583806037902832e-01 1.980674564838409424e-01 -3.429006636142730713e-01 -1.589575707912445068e-01 1.247322559356689453e-01 1.346114575862884521e-01 -1.007907614111900330e-01 -1.351505219936370850e-01 1.945169568061828613e-01 -3.995017707347869873e-02 8.722166717052459717e-02 3.223279118537902832e-01 -2.089014351367950439e-01 2.275455929338932037e-02
2.403866685926914215e-02 1.101080887019634247e-02 -2.157904505729675293e-01 -2.684428393840789795e-01 -9.427980333566665649e-02 -1.028758361935615540e-01 4.211492240428924561e-01 5.788597092032432556e-02 2.055085450410842896e-01 1.004671007394790649e-01 -7.278367131948471069e-02 5.840698257088661194e-02 1.195450406521558762e-02 2.544389478862285614e-02 1.123202294111251831e-01 -1.102601364254951477e-01 -1.527906954288482666e-01 2.176632583141326904e-01 2.732948064804077148e-01 -4.756161433761008084e-05 -1.553829014301300049e-01 -4.000411033630371094e-01 6.194388866424560547e-02 1.443995237350463867e-01 -9.467680007219314575e-02 -1.590250134468078613e-01 -4.499626904726028442e-02 2.323051244020462036e-01 1.588813066482543945e-01 1.524685919284820557e-01 5.296381190419197083e-02 -3.131600022315979004e-01
6.703113764524459839e-02 -7.337386906147003174e-02 -1.116811931133270264e-01 -9.608484804630279541e-02 -1.400116533041000366e-01 -1.324805524200201035e-02 2.534398734569549561e-01 7.796422392129898071e-02 1.016445457935333252e-01 -1.190798208117485046e-01 1.723516285419464111e-01 -1.076070666313171387e-01 2.306418269872665405e-01 -1.352827399969100952e-01 1.858796328306198120e-01 2.478231489658355713e-01 -5.389128625392913818e-02 9.956724941730499268e-02 2.207338958978652954e-01 6.010832265019416809e-02 -4.266646802425384521e-01 9.565207362174987793e-02 -1.144850179553031921e-01 -8.209493942558765411e-03 -3.724876344203948975e-01 -8.633936941623687744e-02 -1.782396733760833740e-01 2.841288447380065918e-01 -2.375117875635623932e-02 -2.097157537937164307e-01 -9.742701053619384766e-02 -2.506214082241058350e-01
6.871157139539718628e-02 -8.870497345924377441e-02 -1.203459128737449646e-01 8.022064715623855591e-02 8.117502182722091675e-02 -1.689359992742538452e-01 -1.306795794516801834e-02 1.366097778081893921e-01 3.583940863609313965e-01 -7.509861886501312256e-02 1.197955682873725891e-01 1.787780076265335083e-01 1.109268143773078918e-01 4.542017281055450439e-01 1.408357024192810059e-01 9.835662692785263062e-02 -3.127930164337158203e-01 7.768577337265014648e-02 2.537795901298522949e-01 6.954864412546157837e-02 -2.282578498125076294e-01 -3.212366625666618347e-02 -5.507797375321388245e-02 1.557743921875953674e-02 -3.912655264139175415e-02 1.317826062440872192e-01 -1.770093142986297607e-01 -1.127144694328308105e-02 7.590692490339279175e-02 3.890100419521331787e-01 2.127718776464462280e-01 -4.211476817727088928e-02
1.518972665071487427e-01 5.162340030074119568e-02 -1.018171682953834534e-01 -1.534780710935592651e-01 -1.084780618548393250e-01 -6.093954294919967651e-02 1.829327046871185303e-01 3.479496836662292480e-01 4.166977703571319580e-01 9.675627201795578003e-02 3.979142606258392334e-01 1.423591822385787964e-01 -1.095221191644668579e-01 1.564131081104278564e-01 -3.263539820909500122e-02 -1.044427603483200073e-02 -2.045539468526840210e-01 3.527028858661651611e-01 3.795149549841880798e-02 -1.717300899326801300e-02 -5.515689775347709656e-02 2.383315116167068481e-01 2.615476213395595551e-02 1.532736420631408691e-01 -5.533942207694053650e-02 -1.181649342179298401e-01 8.509972691535949707e-02 9.724620729684829712e-03 1.310504674911499023e-01 -5.731479078531265259e-02 2.709871828556060791e-01 2.894044853746891022e-02
-1.587298214435577393e-01 2.413424849510192871e-01 -5.968448519706726074e-02 1.476259231567382812e-01 2.782406508922576904e-01 -2.112503796815872192e-01 1.221782416105270386e-01 1.996768712997436523e-01 2.027290910482406616e-01 -6.250916421413421631e-02 2.486591190099716187e-01 2.439964562654495239e-01 -1.294032577425241470e-02 -9.890916198492050171e-02 -2.690219283103942871e-01 1.367098186165094376e-02 -3.912588581442832947e-02 7.540890574455261230e-02 2.992216944694519043e-01 -1.424467414617538452e-01 -2.105978578329086304e-01 -1.492467224597930908e-01 -3.195984959602355957e-01 -1.109455991536378860e-02 -2.228400483727455139e-02 -6.588142365217208862e-02 6.702777743339538574e-02 2.398664504289627075e-01 2.646147012710571289e-01 7.303544133901596069e-02 1.320281177759170532e-01 -1.410368531942367554e-01
9.135226160287857056e-02 2.390774935483932495e-01 -2.529393136501312256e-01 -2.810284793376922607e-01 -2.438621670007705688e-01 5.415017157793045044e-02 1.889497488737106323e-01 -1.837670058012008667e-01 3.419669270515441895e-01 7.212207466363906860e-02 3.877982795238494873e-01 1.090401634573936462e-01 8.888306468725204468e-02 -1.442007124423980713e-01 3.170251846313476562e-02 1.149118319153785706e-01 1.935335397720336914e-01 1.243433505296707153e-01 2.244394831359386444e-02 -3.019756870344281197e-03 -7.820295542478561401e-02 9.558337740600109100e-03 -9.054842591285705566e-02 1.430834680795669556e-01 -9.710206091403961182e-02 -2.094748318195343018e-01 -3.062920272350311279e-01 5.660349875688552856e-02 -2.244342565536499023e-01 2.035258263349533081e-01 -7.143313065171241760e-03 4.317289590835571289e-02
2.312348186969757080e-01 1.594807654619216919e-01 -9.710901230573654175e-02 -1.040416508913040161e-01 2.059564143419265747e-01 -3.125012814998626709e-01 2.209871709346771240e-01 -5.885628983378410339e-02 2.743980288505554199e-01 -2.053930312395095825e-01 2.146882191300392151e-02 1.775059998035430908e-01 3.274184167385101318e-01 9.196127206087112427e-02 -1.564677059650421143e-01 1.335041970014572144e-01 6.956911087036132812e-02 7.957375049591064453e-02 1.204185262322425842e-01 1.485550999641418457e-01 -1.616476178169250488e-01 1.227557063102722168e-01 -1.743859052658081055e-01 1.340326480567455292e-02 -3.810122609138488770e-01 1.509255915880203247e-01 1.165418028831481934e-01 1.359756886959075928e-01 -1.476528942584991455e-01 1.005913913249969482e-01 -1.345073133707046509e-01 -1.774519383907318115e-01
1.583517342805862427e-01 6.428186595439910889e-02 -4.215301573276519775e-01 9.037438780069351196e-02 -1.072622463107109070e-01 -2.216403558850288391e-02 1.522953957319259644e-01 1.831456422805786133e-01 1.898460388183593750e-01 1.730588972568511963e-01 1.892541162669658661e-02 2.497609257698059082e-01 1.454090476036071777e-01 8.541157096624374390e-02 1.231559142470359802e-01 1.026051938533782959e-01 7.221722509711980820e-03 2.188387960195541382e-01 1.293632835149765015e-01 6.064417958259582520e-02 -3.463943302631378174e-01 -3.445189893245697021e-01 -4.168171286582946777e-01 -2.848004177212715149e-02 1.127178594470024109e-01 2.402967214584350586e-02 -5.902888253331184387e-02 -1.450589019805192947e-02 -7.437485456466674805e-02 1.105792298913002014e-01 -2.876224368810653687e-02 -1.272461563348770142e-01
9.291301667690277100e-02 3.027880191802978516e-01 -7.391512393951416016e-02 3.481168672442436218e-02 2.443052530288696289e-01 -1.456381827592849731e-01 2.465771436691284180e-01 1.956923156976699829e-01 1.537102460861206055e-01 4.188280086964368820e-03 3.472005426883697510e-01 -9.178460389375686646e-02 1.975149214267730713e-01 5.400959402322769165e-02 1.916326768696308136e-02 3.360211849212646484e-02 1.054004877805709839e-01 1.286860108375549316e-01 1.340364515781402588e-01 -1.202590987086296082e-01 -2.584289610385894775e-01 -3.312343657016754150e-01 1.086576357483863831e-01 -3.695065155625343323e-02 -1.085375994443893433e-01 3.447885513305664062e-01 -1.014362946152687073e-01 -7.756826281547546387e-02 1.370838433504104614e-01 6.696312129497528076e-02 3.112879991531372070e-01 8.031779900193214417e-03
1.151836887001991272e-01 -4.130068048834800720e-02 -2.744590938091278076e-01 -2.073035836219787598e-01 6.790467351675033569e-02 2.004572153091430664e-01 2.429570108652114868e-01 1.072793453931808472e-01 3.780105412006378174e-01 -6.637279689311981201e-02 5.407871305942535400e-02 2.019882649183273315e-01 3.120840713381767273e-02 1.039367318153381348e-01 -2.719552218914031982e-01 -9.100958704948425293e-02 2.497546672821044922e-01 2.547073364257812500e-01 -1.507592797279357910e-01 -9.101358056068420410e-02 -1.523466259241104126e-01 -2.070832699537277222e-01 -1.391060203313827515e-01 1.720489412546157837e-01 -2.565402984619140625e-01 -1.560684144496917725e-01 9.590000845491886139e-03 1.565655469894409180e-01 1.994390785694122314e-02 1.483256369829177856e-01 -4.969568178057670593e-02 2.310860306024551392e-01
-1.371842622756958008e-01 -7.324577867984771729e-02 -3.190580606460571289e-01 -3.086511492729187012e-01 -5.204082932323217392e-03 -3.856024472042918205e-03 4.548867791891098022e-02 -1.371762156486511230e-01 2.961281239986419678e-01 7.000818848609924316e-02 5.278077349066734314e-02 -3.189316764473915100e-02 1.827160567045211792e-01 1.873924285173416138e-01 7.821697741746902466e-02 6.477854400873184204e-02 2.512280046939849854e-01 3.820779621601104736e-01 3.262560665607452393e-01 1.138674393296241760e-01 -1.749103963375091553e-01 -1.480717561207711697e-03 -1.391881257295608521e-01 1.547296047210693359e-01 -1.576373428106307983e-01 6.628167629241943359e-02 -1.522039920091629028e-01 2.766415774822235107e-01 1.854141056537628174e-01 1.101177260279655457e-01 6.530466675758361816e-02 -2.203171700239181519e-02
-4.024345800280570984e-02 -2.273903340101242065e-01 -1.885286569595336914e-01 -1.013038232922554016e-01 8.186138235032558441e-03 -1.917670220136642456e-01 1.506795883178710938e-01 -4.172243177890777588e-02 2.887690961360931396e-01 -1.281947046518325806e-01 2.311335355043411255e-01 2.103029489517211914e-01 -4.228099808096885681e-02 2.789724767208099365e-01 1.607527285814285278e-01 -6.425300240516662598e-02 -3.150927126407623291e-01 1.444521695375442505e-01 3.477684855461120605e-01 3.290910422801971436e-01 -1.156410351395606995e-01 -9.101836383342742920e-02 -5.794036760926246643e-02 -2.215420268476009369e-02 -2.769639901816844940e-02 -3.824881836771965027e-02 -9.484366327524185181e-02 1.770421676337718964e-02 2.787686884403228760e-01 1.330843865871429443e-01 2.083757147192955017e-02 2.241248339414596558e-01
-3.036861419677734375e-01 -1.292948573827743530e-01 -1.271922048181295395e-02 -1.383535265922546387e-01 -8.831957727670669556e-02 -2.482713609933853149e-01 1.192935183644294739e-01 -4.492482915520668030e-02 2.404640316963195801e-01 1.504612565040588379e-01 1.894475966691970825e-01 3.749782964587211609e-02 8.954240381717681885e-02 6.542906165122985840e-02 2.427778579294681549e-02 5.169708654284477234e-02 -1.401344966143369675e-02 3.161882162094116211e-01 1.899126470088958740e-01 2.740435004234313965e-01 -1.357867121696472168e-01 -1.681130081415176392e-01 -3.890533149242401123e-01 4.051236063241958618e-02 -1.042225137352943420e-01 7.945345342159271240e-02 -3.644933402538299561e-01 1.296355575323104858e-02 -1.869580447673797607e-01 -1.395989060401916504e-01 1.610117107629776001e-01 -1.055492311716079712e-01
4.680784419178962708e-02 9.365803003311157227e-02 -1.404010057449340820e-01 -2.780588567256927490e-01 -8.975175023078918457e-02 -4.378522932529449463e-02 3.433342278003692627e-01 2.702226638793945312e-01 2.397781908512115479e-01 -5.044267699122428894e-02 7.035280764102935791e-02 -2.934642732143402100e-01 1.129238754510879517e-01 4.732874780893325806e-02 -2.936744596809148788e-03 -1.303992718458175659e-01 -1.708344817161560059e-01 1.995357573032379150e-01 7.320104539394378662e-02 -2.126894444227218628e-01 -3.973363935947418213e-01 -1.363864690065383911e-01 -2.810476720333099365e-01 1.276601701974868774e-01 -1.186428591609001160e-01 1.032161712646484375e-01 2.563901804387569427e-02 1.264526247978210449e-01 2.604820951819419861e-02 2.819661237299442291e-02 -3.095657192170619965e-02 -2.699217796325683594e-01
-5.310925468802452087e-02 -4.768551290035247803e-01 -3.751560449600219727e-01 -1.377681195735931396e-01 -3.665708377957344055e-02 -1.212428808212280273e-01 -7.609315216541290283e-02 -4.193689674139022827e-02 2.884659171104431152e-01 -1.025038361549377441e-01 1.493421345949172974e-01 1.483885049819946289e-01 1.222376152873039246e-01 1.193265914916992188e-01 7.464582473039627075e-02 -1.041116863489151001e-01 1.614522039890289307e-01 1.327994465827941895e-01 1.339746415615081787e-01 -1.236346364021301270e-01 -3.084066510200500488e-01 -8.795702457427978516e-02 -1.214673891663551331e-01 1.033164113759994507e-01 -1.521675884723663330e-01 -5.614053830504417419e-02 -8.069069124758243561e-03 -2.130958437919616699e-02 -2.602261900901794434e-01 9.391964972019195557e-02 2.897354960441589355e-01 -1.015483736991882324e-01
-1.390817165374755859e-01 2.155137620866298676e-02 1.624344885349273682e-01 -1.517511606216430664e-01 7.726143300533294678e-02 -2.906512022018432617e-01 9.499099850654602051e-02 1.518703699111938477e-01 1.860201954841613770e-01 1.905121952295303345e-01 1.883773803710937500e-01 1.504476368427276611e-01 6.184048578143119812e-02 1.690601855516433716e-01 -3.531634062528610229e-02 -7.288224250078201294e-02 3.783095479011535645e-01 3.513847589492797852e-01 7.848390191793441772e-02 1.189908832311630249e-01 3.085125051438808441e-02 -1.689562201499938965e-01 -1.690976917743682861e-01 3.708915412425994873e-02 -4.249542057514190674e-01 -1.557819396257400513e-01 -1.545712202787399292e-01 1.379642784595489502e-01 -1.010270416736602783e-01 -1.360503286123275757e-01 -6.828877329826354980e-02 1.128010153770446777e-01
1.862048208713531494e-01 1.288612782955169678e-01 -3.022699058055877686e-01 -7.990315556526184082e-02 -7.271827757358551025e-02 -1.530300229787826538e-01 2.322847247123718262e-01 -1.797115802764892578e-02 2.400873154401779175e-01 2.825136482715606689e-02 5.280367136001586914e-01 7.552959024906158447e-02 2.084446251392364502e-01 -4.272595047950744629e-03 1.028026686981320381e-03 1.713204532861709595e-01 -5.772216990590095520e-02 1.696068346500396729e-01 9.508784860372543335e-02 -1.869095861911773682e-02 -4.151661694049835205e-02 -2.379105985164642334e-02 6.556601077318191528e-02 6.313619017601013184e-02 -1.960991136729717255e-02 -2.357084602117538452e-01 3.280974030494689941e-01 7.026994973421096802e-02 1.891447305679321289e-01 2.976312041282653809e-01 -3.899062052369117737e-02 7.566815614700317383e-02
1.626793444156646729e-01 9.220707416534423828e-02 -2.570070028305053711e-01 -3.024597167968750000e-01 -7.407986372709274292e-02 -1.606197804212570190e-01 1.873709559440612793e-01 -5.039237439632415771e-02 1.277679651975631714e-01 -4.822469130158424377e-02 5.637347698211669922e-01 -9.119824320077896118e-02 2.129032164812088013e-01 -7.488728314638137817e-02 -8.194831013679504395e-02 1.476830691099166870e-01 -6.066539138555526733e-02 1.901503801345825195e-01 -7.843059301376342773e-02 3.065937943756580353e-02 -2.848869934678077698e-02 -1.734878122806549072e-02 2.679353207349777222e-02 6.489256769418716431e-02 -3.119987249374389648e-02 -3.011695444583892822e-01 2.148165404796600342e-01 6.438763812184333801e-03 2.980003505945205688e-02 3.132757842540740967e-01 1.561702638864517212e-01 9.251098148524761200e-03
-1.671360880136489868e-01 2.657223641872406006e-01 -1.211915537714958191e-01 9.082389622926712036e-02 2.679293751716613770e-01 -1.316084861755371094e-01 1.778892427682876587e-01 1.021763384342193604e-01 2.160017639398574829e-01 -1.592778041958808899e-02 2.368632107973098755e-01 3.494529724121093750e-01 1.211312413215637207e-01 -2.599229812622070312e-01 -1.765726804733276367e-01 2.214932590723037720e-01 1.896496117115020752e-02 1.190959289669990540e-01 1.331176459789276123e-01 -5.623802542686462402e-02 -1.983192861080169678e-01 -4.538442194461822510e-02 -3.214225769042968750e-01 1.675320044159889221e-02 -3.413515985012054443e-01 -3.219760954380035400e-02 1.688713580369949341e-02 4.502125084400177002e-02 -1.467095687985420227e-02 -2.771050110459327698e-02 1.972136795520782471e-01 1.398975998163223267e-01
-1.792909651994705200e-01 1.027704998850822449e-01 -2.380802929401397705e-01 -1.843674182891845703e-01 6.902461498975753784e-02 1.956802904605865479e-01 1.963002681732177734e-01 1.924693398177623749e-02 -4.369837697595357895e-03 2.208623848855495453e-02 2.443963140249252319e-01 -1.476730853319168091e-01 2.834466695785522461e-01 8.344681560993194580e-02 -1.074394509196281433e-01 1.119016334414482117e-01 5.759389698505401611e-02 3.645738065242767334e-01 3.889077007770538330e-01 3.076842427253723145e-01 -1.742170900106430054e-01 1.575197428464889526e-01 -1.794684119522571564e-02 3.160478770732879639e-01 1.113194320350885391e-02 -3.515594825148582458e-02 -1.153112202882766724e-01 8.512383699417114258e-02 1.047689989209175110e-01 -2.881444990634918213e-02 1.411418318748474121e-01 9.639239870011806488e-03
2.234282195568084717e-01 3.037282731384038925e-03 -2.217258512973785400e-01 -1.700422316789627075e-01 -1.050429716706275940e-01 8.676135912537574768e-04 1.320439577102661133e-01 -2.122889272868633270e-03 2.043686807155609131e-01 -4.996953159570693970e-02 3.781528472900390625e-01 2.803514301776885986e-01 1.751514226198196411e-01 -5.638009682297706604e-02 -1.896665841341018677e-01 3.069819509983062744e-02 -4.346669018268585205e-01 1.215628981590270996e-01 -8.020423352718353271e-03 1.743258722126483917e-02 -1.317175030708312988e-01 1.808646470308303833e-01 3.488680347800254822e-02 3.158107995986938477e-01 -2.924026250839233398e-01 -1.261291652917861938e-01 -5.188025906682014465e-02 -1.836512424051761627e-02 1.560660898685455322e-01 -5.496555194258689880e-02 6.152631342411041260e-02 1.272410899400711060e-01
2.619184553623199463e-01 -1.496553122997283936e-01 -2.475555688142776489e-01 -1.233361065387725830e-01 9.675977379083633423e-02 -1.654740571975708008e-01 1.881012171506881714e-01 5.062533915042877197e-02 6.814526021480560303e-02 -1.831446960568428040e-02 3.803802430629730225e-01 5.055621266365051270e-02 -5.407226737588644028e-03 1.856127530336380005e-01 -8.786013722419738770e-02 -4.532239586114883423e-02 -2.233513593673706055e-01 3.000988960266113281e-01 -6.469956785440444946e-02 3.002258948981761932e-02 -1.880929172039031982e-01 -3.396051824092864990e-01 -2.359823323786258698e-02 -1.649598777294158936e-02 6.434156745672225952e-02 1.369815617799758911e-01 -3.642068430781364441e-02 4.716114699840545654e-02 -3.014586865901947021e-01 1.521730870008468628e-01 3.426797389984130859e-01 8.275551348924636841e-02
1.190349236130714417e-01 1.562241315841674805e-01 -1.225484982132911682e-01 -1.397353261709213257e-01 2.658590972423553467e-01 -3.242631256580352783e-01 2.213138192892074585e-01 -1.649342775344848633e-01 1.762643158435821533e-01 -2.161445468664169312e-01 -1.480088103562593460e-02 1.673803031444549561e-01 3.491259813308715820e-01 -3.573441505432128906e-02 -1.752231866121292114e-01 1.953270733356475830e-01 2.093613613396883011e-03 1.673811525106430054e-01 8.705160021781921387e-02 2.450566589832305908e-01 -1.758728176355361938e-01 2.467338927090167999e-02 -7.719634473323822021e-02 1.838660612702369690e-02 -3.504489362239837646e-01 2.365685403347015381e-01 1.025424748659133911e-01 2.161179929971694946e-01 -2.187873981893062592e-02 1.737026125192642212e-02 1.429782807826995850e-02 -7.969046384096145630e-02
-3.317900002002716064e-02 1.401626467704772949e-01 -1.996182650327682495e-01 8.743365854024887085e-02 9.383203089237213135e-02 -8.492542803287506104e-02 3.787843585014343262e-01 3.007532358169555664e-01 1.431508064270019531e-01 -1.327537298202514648e-01 -2.328415215015411377e-02 -4.183204472064971924e-02 2.437094897031784058e-01 7.892281562089920044e-02 5.103334039449691772e-02 6.703906506299972534e-02 1.406884342432022095e-01 9.940551593899726868e-03 2.988990545272827148e-01 1.775993704795837402e-01 2.941552083939313889e-03 -5.643867701292037964e-02 -5.070542916655540466e-02 1.396624445915222168e-01 -4.705256223678588867e-01 -1.516010519117116928e-02 1.463352590799331665e-01 2.673640847206115723e-01 8.337545394897460938e-02 2.007291615009307861e-01 1.977681070566177368e-01 4.198197275400161743e-02
2.298391796648502350e-02 -1.875668019056320190e-01 -1.899642199277877808e-01 -3.958004415035247803e-01 -1.453044116497039795e-01 -3.426314517855644226e-02 1.276367753744125366e-01 -1.520689576864242554e-01 2.875967919826507568e-01 1.486473158001899719e-02 3.213194757699966431e-02 6.103794649243354797e-02 -7.845960557460784912e-02 2.719964366406202316e-03 -1.725035607814788818e-01 1.431384496390819550e-02 -2.531586028635501862e-02 1.007912866771221161e-02 3.037687838077545166e-01 -1.209542974829673767e-01 -2.121493518352508545e-01 -9.368837624788284302e-02 -2.110967040061950684e-01 3.777462542057037354e-01 -1.353941559791564941e-01 -3.185409605503082275e-01 -1.231825351715087891e-01 2.289280444383621216e-01 -5.666125938296318054e-02 -1.535707153379917145e-02 1.043694242835044861e-01 -1.887267529964447021e-01
-1.372379064559936523e-01 2.818693220615386963e-01 7.073488086462020874e-02 1.223324835300445557e-01 1.289587020874023438e-01 9.634158760309219360e-02 1.833506971597671509e-01 9.498137980699539185e-02 2.636897265911102295e-01 -2.089011669158935547e-01 3.874235749244689941e-01 1.930211484432220459e-01 2.816731333732604980e-01 -6.434290111064910889e-02 -8.363153040409088135e-02 -1.123419590294361115e-02 -2.949548140168190002e-02 7.918561249971389771e-02 1.438513249158859253e-01 -1.327034365385770798e-02 -2.550502717494964600e-01 -5.816386267542839050e-02 -3.157247602939605713e-01 -1.095570400357246399e-01 -2.880655825138092041e-01 5.453227460384368896e-02 1.183866783976554871e-01 1.419631987810134888e-01 2.332623004913330078e-01 -1.116505339741706848e-01 1.641303747892379761e-01 -8.765941602177917957e-04
1.604173332452774048e-01 -1.843566894531250000e-01 1.496605277061462402e-01 -3.002588748931884766e-01 -2.181645482778549194e-02 -7.976193726062774658e-02 2.273462265729904175e-01 -1.034378334879875183e-01 1.589478850364685059e-01 1.632885634899139404e-01 3.226517140865325928e-01 1.079741418361663818e-01 1.062326207756996155e-01 1.755010783672332764e-01 -1.048748120665550232e-01 -1.110643073916435242e-01 3.254930078983306885e-01 7.242723554372787476e-02 9.290780872106552124e-02 2.602505385875701904e-01 -2.142986357212066650e-01 -2.965176105499267578e-01 -1.258815526962280273e-01 2.583966962993144989e-02 -1.404166370630264282e-01 -6.833622604608535767e-02 -2.435881793498992920e-01 7.273983210325241089e-02 -8.052643388509750366e-02 -2.249338850378990173e-02 2.997846305370330811e-01 -4.003952071070671082e-02
1.810425221920013428e-01 9.946006350219249725e-03 -4.238516986370086670e-01 -1.790886819362640381e-01 -4.868126660585403442e-02 -3.694379925727844238e-01 2.398126721382141113e-01 1.741634309291839600e-01 -4.177398514002561569e-04 -1.026268452405929565e-01 3.572264313697814941e-02 1.018236875534057617e-01 2.356126606464385986e-01 -3.009450621902942657e-03 2.107394486665725708e-02 1.157002449035644531e-01 -2.067899405956268311e-01 9.272531419992446899e-02 1.678781211376190186e-01 7.349685579538345337e-02 -4.009080529212951660e-01 -1.712303012609481812e-01 2.038071751594543457e-01 -5.675853043794631958e-02 -8.298765122890472412e-02 -4.260536655783653259e-02 -2.700315415859222412e-01 7.399921864271163940e-02 8.103595115244388580e-03 -5.222851037979125977e-02 1.383957713842391968e-01 -9.155192971229553223e-02
-1.776513606309890747e-01 3.705474734306335449e-02 -2.647005021572113037e-01 -2.301209568977355957e-01 5.226308479905128479e-02 -2.038066973909735680e-03 3.418744206428527832e-01 2.318740189075469971e-01 1.392379552125930786e-01 -1.313277631998062134e-01 1.094534024596214294e-01 -2.363650947809219360e-01 7.733671367168426514e-02 2.264673262834548950e-01 -1.305994689464569092e-01 7.149993628263473511e-02 -2.200202345848083496e-01 1.450074017047882080e-01 5.432026833295822144e-02 -1.814248710870742798e-01 -3.384297490119934082e-01 -1.233446784317493439e-02 -2.121987342834472656e-01 2.876831889152526855e-01 -2.249624133110046387e-01 -5.586102604866027832e-02 -6.189444661140441895e-02 -9.972096979618072510e-02 -4.498636350035667419e-02 -4.082005843520164490e-02 2.452179789543151855e-01 -8.741825073957443237e-02
2.463943362236022949e-01 1.306455880403518677e-01 -3.744477033615112305e-01 7.083489745855331421e-02 -1.761030852794647217e-01 -8.552998304367065430e-02 -3.133261203765869141e-02 1.204711124300956726e-01 4.591000378131866455e-01 2.957422733306884766e-01 6.121164560317993164e-02 3.773954138159751892e-02 -3.667554631829261780e-02 1.239036470651626587e-01 5.008409265428781509e-03 1.445655673742294312e-01 8.357643336057662964e-02 2.427569329738616943e-01 8.367100358009338379e-02 -1.270662643946707249e-03 -3.013153672218322754e-01 -2.082664817571640015e-01 1.395020820200443268e-02 2.210582494735717773e-01 -1.022225990891456604e-01 -1.410113126039505005e-01 2.302401512861251831e-01 -1.246141791343688965e-01 -6.183144450187683105e-02 1.324886083602905273e-01 1.592526026070117950e-02 -7.411327958106994629e-02
-5.552744120359420776e-02 1.601562201976776123e-01 1.653499007225036621e-01 -1.017758473753929138e-01 -1.475712656974792480e-01 -1.366628259420394897e-01 9.129220992326736450e-02 -3.539965301752090454e-02 4.012299776077270508e-01 -3.555954620242118835e-02 2.256662845611572266e-01 2.626293897628784180e-01 1.912576854228973389e-01 2.287908643484115601e-01 -1.792027205228805542e-01 -4.839976504445075989e-02 1.932444274425506592e-01 1.930647194385528564e-01 1.014994010329246521e-01 -3.830762952566146851e-02 -3.178478181362152100e-01 -1.128395572304725647e-01 2.153538540005683899e-02 5.298034474253654480e-02 -6.085412949323654175e-02 -9.455151110887527466e-02 -3.268253505229949951e-01 1.351858377456665039e-01 -3.194733262062072754e-01 -5.853793770074844360e-02 1.308963298797607422e-01 1.192532032728195190e-01
2.907936871051788330e-01 -3.030622377991676331e-02 -2.845481038093566895e-01 -1.346810162067413330e-01 1.726987957954406738e-01 1.027861386537551880e-01 2.110956162214279175e-01 5.570649355649948120e-02 3.736584782600402832e-01 -6.844630837440490723e-02 1.874481439590454102e-01 2.507474087178707123e-02 -5.540665611624717712e-02 1.395097076892852783e-01 -1.252145469188690186e-01 -1.315962290391325951e-03 -3.316193819046020508e-02 2.216748148202896118e-01 -1.838472038507461548e-01 -1.378090530633926392e-01 3.783105872571468353e-03 -2.316326946020126343e-01 -1.469640284776687622e-01 7.620651274919509888e-02 -4.056349396705627441e-01 -1.201816499233245850e-01 -1.459152847528457642e-01 5.527831986546516418e-02 -2.470108866691589355e-02 -5.801930278539657593e-02 2.319474220275878906e-01 2.527143061161041260e-01
2.840828299522399902e-01 -6.977455317974090576e-02 -2.249356657266616821e-01 1.536932885646820068e-01 9.417108446359634399e-02 -1.721836328506469727e-01 4.938137717545032501e-03 6.014610081911087036e-02 1.754500716924667358e-01 1.107635200023651123e-01 -3.171981871128082275e-02 3.463516384363174438e-02 7.462674379348754883e-02 1.948486417531967163e-01 -1.735532581806182861e-01 1.555360704660415649e-01 1.295541077852249146e-01 2.095077782869338989e-01 3.448086082935333252e-01 4.539055004715919495e-02 -3.934622108936309814e-01 -2.269669771194458008e-01 -3.372836112976074219e-01 8.326374739408493042e-02 -3.626032173633575439e-02 -1.576119810342788696e-01 2.391450665891170502e-02 -1.578680127859115601e-01 -1.908719688653945923e-01 1.528232395648956299e-01 1.141964122653007507e-01 -1.477154493331909180e-01
1.356405913829803467e-01 3.631944209337234497e-02 -3.649144172668457031e-01 -3.093383461236953735e-02 2.313194423913955688e-01 -3.643971085548400879e-01 1.472375839948654175e-01 2.435785681009292603e-01 2.436842024326324463e-01 1.821355074644088745e-01 2.981027066707611084e-01 1.462898999452590942e-01 -2.146971784532070160e-02 -3.662104904651641846e-02 -8.008376508951187134e-02 -6.614360213279724121e-02 -6.631521880626678467e-02 1.851115077733993530e-01 4.048012197017669678e-02 -4.254773259162902832e-03 -1.507700979709625244e-01 -1.061412245035171509e-01 -3.125707209110260010e-01 -3.684613108634948730e-02 1.263997554779052734e-01 7.263088133186101913e-03 -3.727973625063896179e-02 -4.625478759407997131e-02 -1.384083032608032227e-01 1.791331917047500610e-01 -1.871037930250167847e-01 -2.902745604515075684e-01
3.368094936013221741e-02 -5.715573206543922424e-03 -2.003173083066940308e-01 -1.801735609769821167e-01 -1.580172330141067505e-01 -8.469085395336151123e-02 2.889704108238220215e-01 1.142037007957696915e-02 3.106476068496704102e-01 3.842534497380256653e-02 1.149179488420486450e-01 -3.408119315281510353e-03 1.422260254621505737e-01 1.965261250734329224e-01 1.772515773773193359e-01 -1.465109288692474365e-01 -1.846937388181686401e-01 8.171442896127700806e-02 2.175266593694686890e-01 8.718054741621017456e-02 -1.339205503463745117e-01 -3.062934279441833496e-01 -9.354084730148315430e-02 1.636309176683425903e-01 1.311722695827484131e-01 -1.684142947196960449e-01 -1.330537050962448120e-01 3.137664496898651123e-01 2.156430929899215698e-01 6.933028995990753174e-02 2.692026197910308838e-01 -2.430081665515899658e-01
2.435470819473266602e-01 -2.650318201631307602e-03 2.548452280461788177e-02 -2.889747731387615204e-02 5.409731343388557434e-02 1.049568951129913330e-01 3.697995543479919434e-01 -1.127164531499147415e-02 3.733454942703247070e-01 4.537923261523246765e-02 4.471470788121223450e-02 1.754491478204727173e-01 3.628976941108703613e-01 -1.934393495321273804e-01 1.284487545490264893e-01 1.285449694842100143e-02 -2.139036357402801514e-01 3.791440129280090332e-01 7.284134626388549805e-02 2.233106493949890137e-01 -2.262410968542098999e-01 7.231437414884567261e-02 -8.842553943395614624e-02 3.718650201335549355e-03 -1.589872390031814575e-01 -1.035173833370208740e-01 -2.144865989685058594e-01 -2.823945134878158569e-02 -2.848888002336025238e-02 -4.695301502943038940e-02 -1.093607116490602493e-02 -1.830569952726364136e-01
1.579454690217971802e-01 1.514578983187675476e-02 -1.218756958842277527e-01 -2.339347451925277710e-01 2.246330827474594116e-01 -7.476544380187988281e-02 2.304974049329757690e-01 -5.430378951132297516e-03 3.300122618675231934e-01 -1.917905658483505249e-01 1.815599501132965088e-01 1.123370900750160217e-01 1.447081118822097778e-01 5.072949826717376709e-02 -2.830400466918945312e-01 1.555688083171844482e-01 2.077749967575073242e-01 2.267117053270339966e-01 -1.004486232995986938e-01 -1.298914998769760132e-01 -9.508531540632247925e-02 -2.495707571506500244e-01 -4.227125551551580429e-03 -3.123745322227478027e-01 -2.516719400882720947e-01 1.208608448505401611e-01 -2.781647630035877228e-02 -3.136410191655158997e-02 1.534860134124755859e-01 -4.141683876514434814e-02 2.189686447381973267e-01 1.831849366426467896e-01
1.521027982234954834e-01 9.643369168043136597e-02 1.781943626701831818e-02 -1.181925311684608459e-01 -1.343902647495269775e-01 -5.576673895120620728e-02 4.516046345233917236e-01 1.381837278604507446e-01 2.597863972187042236e-01 -4.013368487358093262e-02 1.212410703301429749e-01 -5.644123256206512451e-02 2.685767710208892822e-01 -1.240270510315895081e-01 7.043107599020004272e-02 8.486793935298919678e-02 -6.957571208477020264e-02 1.285373717546463013e-01 4.298004135489463806e-02 9.334234893321990967e-02 -4.931144118309020996e-01 2.695357240736484528e-02 -3.795226216316223145e-01 1.215945407748222351e-01 -3.653367608785629272e-02 4.327018558979034424e-02 -1.281540691852569580e-01 5.856737866997718811e-02 -5.521786957979202271e-02 -1.641380041837692261e-01 -1.259784549474716187e-01 -1.372839212417602539e-01
1.068840175867080688e-02 -1.186766661703586578e-02 -4.213946759700775146e-01 -2.015030682086944580e-01 1.392909139394760132e-01 2.326565608382225037e-02 1.697478145360946655e-01 -6.395515054464340210e-02 1.910229027271270752e-01 7.226601243019104004e-02 1.727885939180850983e-02 -2.754846028983592987e-02 3.979595899581909180e-01 -1.056968569755554199e-01 1.907619386911392212e-01 4.306051135063171387e-02 9.075838327407836914e-02 6.792991608381271362e-02 1.715863943099975586e-01 2.383199632167816162e-01 -2.903356254100799561e-01 4.799631610512733459e-02 -7.005278766155242920e-02 -1.815853081643581390e-02 -1.699828654527664185e-01 -1.440913826227188110e-01 -1.095187142491340637e-01 3.891002535820007324e-01 -1.536179427057504654e-02 1.974892020225524902e-01 -6.803634017705917358e-02 -1.741274744272232056e-01
2.043636441230773926e-01 1.253902763128280640e-01 -1.605549007654190063e-01 -7.863830775022506714e-02 2.349589467048645020e-01 -3.317896425724029541e-01 2.093720883131027222e-01 -1.922331601381301880e-01 3.690154254436492920e-01 -1.856468021869659424e-01 6.145060062408447266e-02 1.329226642847061157e-01 3.658322691917419434e-01 6.583335250616073608e-02 -1.146694179624319077e-02 1.793160885572433472e-01 -2.326692081987857819e-02 4.501891508698463440e-02 1.525945868343114853e-02 2.520767152309417725e-01 -1.101915836334228516e-01 3.937196359038352966e-02 -5.470288917422294617e-02 1.048782914876937866e-01 -3.026878237724304199e-01 2.879564277827739716e-02 1.026909649372100830e-01 2.703309953212738037e-01 -5.478648468852043152e-02 4.476043954491615295e-02 -1.437619924545288086e-01 -7.849966734647750854e-02
-8.804594725370407104e-02 2.481160908937454224e-01 -2.833319604396820068e-01 6.815908942371606827e-03 7.648451626300811768e-02 1.523139029741287231e-01 -4.210275039076805115e-02 2.255642116069793701e-01 3.150980770587921143e-01 1.660386919975280762e-01 2.723827064037322998e-01 3.165155947208404541e-01 1.891033910214900970e-02 -1.247307956218719482e-01 6.194121390581130981e-02 -6.430981680750846863e-03 -4.269638657569885254e-02 8.845954388380050659e-02 4.060003848280757666e-04 5.353425070643424988e-02 -4.079270660877227783e-01 -2.802108526229858398e-01 -1.355634480714797974e-01 -1.636922210454940796e-01 -9.182184189558029175e-02 -3.227982961107045412e-04 7.065068185329437256e-02 2.318913340568542480e-01 -6.845691055059432983e-02 5.707646906375885010e-02 1.813191473484039307e-01 1.923839747905731201e-01
3.906485810875892639e-02 -1.609755456447601318e-01 -2.401891052722930908e-01 3.850149735808372498e-02 -2.109620161354541779e-02 -1.784065812826156616e-01 2.190320491790771484e-01 -3.384590148925781250e-02 3.327250778675079346e-01 -1.582589149475097656e-01 2.934644818305969238e-01 -2.102583795785903931e-01 1.564128845930099487e-01 3.145337998867034912e-01 2.116657197475433350e-01 -2.120878994464874268e-01 -1.664852797985076904e-01 1.683683246374130249e-01 1.043653413653373718e-01 2.093814313411712646e-01 -2.007293850183486938e-01 2.850688621401786804e-02 -1.179227009415626526e-01 -3.636309877038002014e-02 -2.787558138370513916e-01 1.421625018119812012e-01 -1.152287423610687256e-01 -1.153209432959556580e-01 6.424112617969512939e-02 9.983911365270614624e-02 9.601545520126819611e-03 -2.166138887405395508e-01
-5.219585075974464417e-02 1.109637022018432617e-01 -1.490266770124435425e-01 1.477318108081817627e-01 -6.574907898902893066e-02 -1.777727901935577393e-02 2.235493808984756470e-01 2.083627283573150635e-01 1.664668470621109009e-01 5.553337559103965759e-02 2.500258088111877441e-01 -8.600599318742752075e-02 3.047834932804107666e-01 1.251773685216903687e-01 1.319839209318161011e-01 2.223405539989471436e-01 -6.919195502996444702e-02 2.174703031778335571e-01 2.248229682445526123e-01 1.982111334800720215e-01 1.599719375371932983e-01 -2.281027287244796753e-01 -6.266256421804428101e-02 -3.562854230403900146e-02 -1.324630975723266602e-01 -3.041361458599567413e-02 -2.213262617588043213e-01 3.118955492973327637e-01 2.175022512674331665e-01 1.696518212556838989e-01 2.861936390399932861e-01 1.389793008565902710e-01
-5.412438139319419861e-02 1.258261948823928833e-01 -7.542532682418823242e-02 -6.200620904564857483e-03 1.861003227531909943e-02 -5.767176672816276550e-02 2.594155669212341309e-01 -4.137361049652099609e-02 4.393921792507171631e-01 -2.341950386762619019e-01 4.269530177116394043e-01 1.389289554208517075e-02 8.531702682375907898e-03 -2.135305851697921753e-02 -6.039493903517723083e-02 1.229274421930313110e-01 -1.592001914978027344e-01 4.034458696842193604e-01 -1.908349804580211639e-02 -1.162980273365974426e-01 8.839738555252552032e-03 6.034377217292785645e-02 -2.230402827262878418e-01 1.183403432369232178e-01 -2.593068778514862061e-01 -2.282303422689437866e-01 1.377986967563629150e-01 -9.026111103594303131e-03 1.051984652876853943e-01 -8.308722078800201416e-02 1.161999627947807312e-01 1.174858957529067993e-01
1.247543022036552429e-01 4.747435823082923889e-02 3.426997363567352295e-02 -2.955766916275024414e-01 -6.247907876968383789e-02 -3.515261784195899963e-02 2.498486787080764771e-01 1.193471327424049377e-01 8.917695283889770508e-02 -6.204615160822868347e-02 2.416920661926269531e-01 -1.453494373708963394e-02 3.234793841838836670e-01 -2.765448689460754395e-01 7.521308213472366333e-02 4.646995291113853455e-02 -2.721996307373046875e-01 3.133063614368438721e-01 1.081606298685073853e-01 1.848312616348266602e-01 -2.942475974559783936e-01 -3.732422832399606705e-03 -2.270253002643585205e-01 -1.316460520029067993e-01 -2.033137381076812744e-01 -1.080471873283386230e-01 -3.253557384014129639e-01 8.493234962224960327e-02 -6.928042322397232056e-02 -8.866297453641891479e-02 -6.994484923779964447e-03 1.010366436094045639e-02
-4.149562120437622070e-02 7.569040358066558838e-02 1.016789376735687256e-01 -2.354525774717330933e-01 -2.631187140941619873e-01 -3.025570511817932129e-01 1.994037777185440063e-01 5.213864892721176147e-02 1.924942731857299805e-01 2.130284309387207031e-01 3.220333755016326904e-01 2.186510115861892700e-01 1.726303845643997192e-01 7.751822471618652344e-02 -1.423781961202621460e-01 8.195772767066955566e-02 1.185643747448921204e-01 -8.933838456869125366e-02 2.845382317900657654e-02 -1.079264190047979355e-02 -4.029695093631744385e-01 -2.367923855781555176e-01 -3.326939940452575684e-01 6.402715295553207397e-02 4.256474226713180542e-02 5.813023075461387634e-02 1.235224083065986633e-01 7.568765431642532349e-02 1.408670544624328613e-01 1.691515184938907623e-02 1.053506806492805481e-01 1.147235184907913208e-01
9.670911729335784912e-02 1.921763271093368530e-01 -3.037519454956054688e-01 1.241524368524551392e-01 -4.792338237166404724e-03 -9.370942413806915283e-02 2.031994163990020752e-01 -1.087019294500350952e-01 3.606106936931610107e-01 -1.274772882461547852e-01 3.459833562374114990e-01 1.091227456927299500e-01 2.314610965549945831e-02 1.989312171936035156e-01 -1.271319836378097534e-01 7.761908322572708130e-02 -1.906981468200683594e-01 2.538090348243713379e-01 1.748460680246353149e-01 -3.942631185054779053e-02 -1.138280332088470459e-01 2.137874960899353027e-01 -1.255609691143035889e-01 5.309319496154785156e-02 -2.992259860038757324e-01 -1.250144243240356445e-01 1.222011744976043701e-01 -1.179837509989738464e-01 1.692218631505966187e-01 -3.135178610682487488e-02 2.178396284580230713e-01 1.505940705537796021e-01
-3.134341239929199219e-01 1.543182693421840668e-02 -3.327933549880981445e-01 -2.688228487968444824e-01 5.662856251001358032e-02 1.397047787904739380e-01 2.418556660413742065e-01 6.904898583889007568e-02 3.863340020179748535e-01 3.323243930935859680e-02 1.200125142931938171e-01 -1.776943653821945190e-01 7.420426607131958008e-02 2.348703891038894653e-01 -2.082536667585372925e-01 9.840895421802997589e-03 -1.054579764604568481e-01 2.359672486782073975e-01 2.416538894176483154e-01 4.183175042271614075e-02 -1.272874027490615845e-01 2.076532095670700073e-01 -1.320566833019256592e-01 -2.315038442611694336e-02 -2.100474238395690918e-01 -2.399391084909439087e-01 -6.915869563817977905e-02 5.171382334083318710e-03 8.957791142165660858e-03 -4.705539438873529434e-03 1.205776259303092957e-01 8.159096539020538330e-02
2.510142624378204346e-01 2.612870931625366211e-02 -3.141174912452697754e-01 -3.420304954051971436e-01 -7.422512769699096680e-02 -8.337979018688201904e-02 9.669575095176696777e-02 4.595550522208213806e-02 2.089626491069793701e-01 5.256561562418937683e-02 1.807017922401428223e-01 -2.493584156036376953e-02 3.526655435562133789e-01 6.857866793870925903e-02 -1.935545057058334351e-01 1.301433332264423370e-02 2.613211870193481445e-01 3.274551630020141602e-01 2.367280721664428711e-01 1.160379424691200256e-01 4.285762086510658264e-02 5.380461364984512329e-02 -1.993241459131240845e-01 1.566465497016906738e-01 -1.732738465070724487e-01 7.019995152950286865e-02 -2.303299307823181152e-01 1.809168010950088501e-01 3.350856713950634003e-03 -1.142218559980392456e-01 9.118085727095603943e-03 -4.921817779541015625e-02
1.174885705113410950e-01 1.392376422882080078e-01 -3.405663967132568359e-01 -1.839416027069091797e-01 -5.600841715931892395e-02 2.478045970201492310e-02 2.880587615072727203e-02 6.850889325141906738e-02 -2.202829904854297638e-02 3.697213903069496155e-02 3.447837829589843750e-01 1.084879189729690552e-01 2.901270389556884766e-01 3.355753123760223389e-01 6.664077192544937134e-02 2.136810570955276489e-01 2.411806881427764893e-01 1.850412935018539429e-01 2.637130618095397949e-01 1.639538556337356567e-01 -1.184937953948974609e-01 1.300915628671646118e-01 5.828383564949035645e-02 3.545383214950561523e-01 -5.569163337349891663e-02 1.823466271162033081e-01 -6.633936613798141479e-02 9.676176309585571289e-02 3.506707027554512024e-02 -1.236270368099212646e-01 8.042038977146148682e-02 7.964295893907546997e-02
-2.942418865859508514e-02 4.570473358035087585e-02 -1.022428125143051147e-01 -5.816925168037414551e-01 -1.285850852727890015e-01 -1.338859647512435913e-01 2.394140660762786865e-01 9.309498220682144165e-02 7.280559837818145752e-02 -6.731807440519332886e-02 8.680129051208496094e-02 -1.649713516235351562e-02 1.875759959220886230e-01 3.051499649882316589e-02 8.843542076647281647e-03 1.074322238564491272e-01 8.932355046272277832e-02 3.914882242679595947e-02 1.719371974468231201e-01 1.443304587155580521e-02 -9.104042500257492065e-02 1.361830718815326691e-02 -1.355215609073638916e-01 2.244137674570083618e-01 -1.988446116447448730e-01 -7.548638433218002319e-02 -1.578751355409622192e-01 3.636641502380371094e-01 -1.650246232748031616e-02 3.165041804313659668e-01 3.303999081254005432e-02 -2.489367872476577759e-01
1.284723281860351562e-01 2.660255692899227142e-02 -1.260254383087158203e-01 -2.518328428268432617e-01 7.719868421554565430e-02 -2.721973694860935211e-03 2.136173248291015625e-01 -7.375394552946090698e-02 3.284893631935119629e-01 -1.276359544135630131e-03 2.675754129886627197e-01 2.063010446727275848e-02 2.891061007976531982e-01 -4.517285525798797607e-02 3.503473475575447083e-02 1.622310429811477661e-01 -1.436945497989654541e-01 2.996277511119842529e-01 9.725429117679595947e-02 -1.686732172966003418e-01 7.321691513061523438e-02 9.260872006416320801e-02 8.407019823789596558e-02 3.465447127819061279e-01 6.481000687927007675e-03 -2.970808148384094238e-01 1.112586632370948792e-01 1.443108618259429932e-01 1.670685559511184692e-01 -1.188391298055648804e-01 3.143290579319000244e-01 -3.968720510601997375e-02
-5.962152779102325439e-02 2.551777064800262451e-01 4.376790020614862442e-03 -3.623474240303039551e-01 -1.697066128253936768e-01 -6.310755759477615356e-02 2.737593650817871094e-01 2.281090803444385529e-02 4.055303633213043213e-01 -2.108463197946548462e-01 3.030423521995544434e-01 1.093111857771873474e-01 -8.402158319950103760e-02 5.317153781652450562e-02 -1.256843507289886475e-01 -3.268536552786827087e-02 -1.773000657558441162e-01 1.095472425222396851e-01 2.646308206021785736e-02 1.314973831176757812e-01 -9.100758284330368042e-02 -1.878639012575149536e-01 8.478636294603347778e-02 2.209945619106292725e-01 3.385867550969123840e-02 1.377848684787750244e-01 -1.574839651584625244e-01 -9.774816036224365234e-02 -1.867685616016387939e-01 -2.341892719268798828e-01 1.368540674448013306e-01 -1.683678478002548218e-01
-1.661103814840316772e-01 8.667964488267898560e-02 -8.469700068235397339e-02 -1.426614969968795776e-01 -5.333560705184936523e-02 1.293343901634216309e-01 6.783516705036163330e-02 2.700080536305904388e-02 3.115232847630977631e-02 2.215231359004974365e-01 2.194355726242065430e-01 5.659940466284751892e-02 3.292691409587860107e-01 -3.083267062902450562e-02 -6.229008734226226807e-02 4.679461568593978882e-02 -2.809925377368927002e-01 3.670394122600555420e-01 2.340538650751113892e-01 2.478342652320861816e-01 -2.359405457973480225e-01 2.492268532514572144e-01 -1.582776755094528198e-01 1.160870343446731567e-01 -2.912823855876922607e-01 -6.281136721372604370e-02 -7.466607540845870972e-02 1.498587429523468018e-01 1.450253278017044067e-01 1.189065128564834595e-01 2.263185977935791016e-01 7.890585809946060181e-02
2.046827226877212524e-01 2.937061488628387451e-01 -1.095750853419303894e-01 1.882641948759555817e-02 1.418668627738952637e-01 -2.143095582723617554e-01 1.865180581808090210e-01 1.796910315752029419e-01 1.634299755096435547e-01 1.315790116786956787e-01 1.157776564359664917e-01 -1.926282346248626709e-01 2.401968277990818024e-02 2.149087190628051758e-01 -8.557570725679397583e-02 1.456694584339857101e-02 1.262802630662918091e-01 -1.348485201597213745e-01 3.304888606071472168e-01 4.973195120692253113e-02 -2.042452096939086914e-01 -9.437606483697891235e-02 2.027357965707778931e-01 6.435437500476837158e-02 -4.263398051261901855e-01 -1.073107942938804626e-01 9.402012825012207031e-02 2.704394757747650146e-01 -2.358357451157644391e-04 1.643480360507965088e-01 1.609929352998733521e-01 8.738787472248077393e-02
-1.880018413066864014e-01 1.295127570629119873e-01 1.062756180763244629e-01 -5.856069922447204590e-02 1.049877479672431946e-01 4.740197956562042236e-02 1.999357789754867554e-01 9.657572372816503048e-04 4.544503986835479736e-01 -1.170194223523139954e-01 2.581966221332550049e-01 -1.781300902366638184e-01 2.663927078247070312e-01 -4.307859018445014954e-02 -2.255565719678997993e-03 -8.464787155389785767e-02 -4.385504871606826782e-02 3.293858766555786133e-01 1.442532092332839966e-01 -1.911999881267547607e-01 -2.800974845886230469e-01 -4.306419566273689270e-02 -9.746953099966049194e-02 6.111440807580947876e-02 -3.504335880279541016e-01 8.706687390804290771e-02 -4.346954450011253357e-02 -3.119833953678607941e-02 7.644762098789215088e-02 -2.732225060462951660e-01 1.233102567493915558e-02 -7.800149172544479370e-02
8.380299806594848633e-02 7.886418700218200684e-02 -4.861488342285156250e-01 -3.236784338951110840e-01 -9.336629882454872131e-03 -3.546309173107147217e-01 1.651403456926345825e-01 2.169390320777893066e-01 1.125331446528434753e-01 -4.186877235770225525e-02 4.688479378819465637e-02 1.516254246234893799e-01 1.552049368619918823e-01 -8.869707584381103516e-03 1.087803170084953308e-01 3.264918178319931030e-02 -1.443908363580703735e-01 4.163031280040740967e-02 1.733690798282623291e-01 7.041240576654672623e-03 -3.727177083492279053e-01 -2.334257513284683228e-01 8.177428692579269409e-02 -1.138375997543334961e-01 -7.999665290117263794e-02 6.128436699509620667e-02 -2.094082683324813843e-01 3.572795167565345764e-02 -8.270654082298278809e-02 -8.056182414293289185e-02 1.322793811559677124e-01 -1.301575750112533569e-01
-1.169826611876487732e-01 9.979243390262126923e-03 -1.801388412714004517e-01 -1.901772171258926392e-01 -1.087349504232406616e-01 -2.141301035881042480e-01 3.681405782699584961e-01 3.219960629940032959e-02 1.053282171487808228e-01 1.634128689765930176e-01 1.427146345376968384e-01 -5.194976925849914551e-02 4.008652269840240479e-02 -2.380795627832412720e-01 5.909345671534538269e-02 4.152175039052963257e-02 9.739820659160614014e-02 2.006476745009422302e-02 2.994599640369415283e-01 -4.641391336917877197e-02 -4.378110170364379883e-02 -1.000897586345672607e-01 -4.315907135605812073e-02 1.509291976690292358e-01 -1.314257234334945679e-01 5.465338751673698425e-02 -2.476169466972351074e-01 3.069362044334411621e-01 1.280390322208404541e-01 -1.318123191595077515e-01 4.301477372646331787e-01 -2.571265995502471924e-01
6.953474879264831543e-02 1.535241603851318359e-01 -1.555672436952590942e-01 -4.059296101331710815e-02 2.769018411636352539e-01 -2.667612433433532715e-01 2.384491413831710815e-01 -2.198532521724700928e-01 3.124251663684844971e-01 -2.732020020484924316e-01 1.334108561277389526e-01 9.827443957328796387e-02 3.454540669918060303e-01 -1.175596117973327637e-01 -1.005586162209510803e-01 1.694206744432449341e-01 -3.799330443143844604e-02 3.117074258625507355e-02 2.252414124086499214e-03 8.491577208042144775e-02 -1.147788539528846741e-01 1.413755118846893311e-01 -1.493109613656997681e-01 1.450626850128173828e-01 -3.944880366325378418e-01 1.390093564987182617e-01 9.398641437292098999e-02 1.309820711612701416e-01 -9.198187291622161865e-02 6.349791586399078369e-02 -5.801747739315032959e-02 -1.345938593149185181e-01
1.648697257041931152e-01 2.187147736549377441e-01 -3.747469782829284668e-01 -4.117057323455810547e-01 1.376261860132217407e-01 -1.983256042003631592e-01 1.890533268451690674e-01 -9.850172698497772217e-02 1.521383821964263916e-01 1.413538120687007904e-02 3.528120741248130798e-02 -1.408035010099411011e-01 2.402509897947311401e-01 -6.709627807140350342e-02 -1.282424293458461761e-02 -5.123604089021682739e-02 -1.680935025215148926e-01 9.412849694490432739e-02 1.629171967506408691e-01 2.153453379869461060e-01 -2.970947325229644775e-01 -1.588440537452697754e-01 -1.113379299640655518e-01 -9.293118119239807129e-02 -1.119507998228073120e-01 -1.322987377643585205e-01 -1.273304969072341919e-01 2.235229015350341797e-01 -2.197396457195281982e-01 -8.915282785892486572e-02 6.803434342145919800e-02 1.626613922417163849e-02
-1.540427058935165405e-01 9.799970686435699463e-02 4.892796650528907776e-02 -2.773086726665496826e-01 -6.097813695669174194e-02 -4.128471612930297852e-01 2.007430046796798706e-01 -3.786425292491912842e-02 4.602196067571640015e-02 2.066616415977478027e-01 2.043256163597106934e-01 3.453589975833892822e-01 4.499837383627891541e-02 1.804060041904449463e-01 -3.571953773498535156e-01 5.375785380601882935e-02 2.130405604839324951e-01 -4.145081329625099897e-04 -9.381318464875221252e-03 5.260962247848510742e-02 -2.991223335266113281e-01 -8.793830126523971558e-02 -9.081990271806716919e-02 1.917457133531570435e-01 -5.372718721628189087e-02 1.131142079830169678e-01 -7.751645147800445557e-02 1.897970139980316162e-01 3.305075690150260925e-02 1.737383008003234863e-01 1.067374348640441895e-01 9.866181761026382446e-02
-6.393647938966751099e-02 -5.434178281575441360e-03 -1.733217537403106689e-01 -2.155500948429107666e-01 -1.162872463464736938e-01 -1.176971495151519775e-01 8.379491418600082397e-02 -1.321720331907272339e-01 1.410246491432189941e-01 -5.408609658479690552e-02 -1.069721300154924393e-02 -2.465569600462913513e-02 2.934181094169616699e-01 1.553716808557510376e-01 3.493577986955642700e-02 6.167290732264518738e-02 1.343730092048645020e-01 4.265146851539611816e-01 1.856880784034729004e-01 1.321064084768295288e-01 -1.979826986789703369e-01 6.534219533205032349e-02 -1.897143721580505371e-01 2.541479468345642090e-01 -2.886483073234558105e-01 1.979512125253677368e-01 -1.696904748678207397e-01 2.681591808795928955e-01 2.784595489501953125e-01 1.310029178857803345e-01 3.892852738499641418e-02 -1.155146509408950806e-01
-8.927104622125625610e-02 1.822141706943511963e-01 -1.968332976102828979e-01 -1.042444631457328796e-02 2.050722241401672363e-01 -1.817649304866790771e-01 1.499715894460678101e-01 -1.945476792752742767e-02 8.952999860048294067e-02 5.134448409080505371e-02 1.724996417760848999e-01 1.194715648889541626e-01 3.862818777561187744e-01 -7.110514491796493530e-02 -2.772031128406524658e-01 3.637684509158134460e-02 -7.249160856008529663e-02 -7.933434844017028809e-02 1.974468827247619629e-01 -2.456300891935825348e-02 -9.869299083948135376e-02 1.282034516334533691e-01 -1.349886953830718994e-01 -5.541400238871574402e-02 -6.178811788558959961e-01 -1.285534352064132690e-01 4.263234138488769531e-02 1.966733718290925026e-03 -6.100038811564445496e-02 6.267221271991729736e-02 1.666795015335083008e-01 2.712169475853443146e-02
-1.597127914428710938e-01 3.258968591690063477e-01 -1.759755164384841919e-01 1.537732332944869995e-01 1.088294163346290588e-01 -2.118569761514663696e-01 2.634963989257812500e-01 8.498392999172210693e-02 3.489960134029388428e-01 2.776348888874053955e-01 -3.552548587322235107e-03 1.735706627368927002e-01 1.378516256809234619e-01 1.790801286697387695e-01 -1.181450411677360535e-01 1.653778851032257080e-01 -8.663942664861679077e-02 -2.908834069967269897e-02 1.248420402407646179e-01 2.947041094303131104e-01 -9.490229934453964233e-02 -7.295665889978408813e-02 8.697599987499415874e-04 3.066870756447315216e-02 -3.124232590198516846e-01 2.357452958822250366e-01 -5.772005394101142883e-02 1.186655312776565552e-01 1.364425569772720337e-01 1.075188741087913513e-01 1.782335489988327026e-01 -1.701382920145988464e-02
-2.745185047388076782e-02 7.053425908088684082e-02 -1.095256656408309937e-01 1.988802850246429443e-02 9.790336340665817261e-02 -1.215197965502738953e-01 1.531527787446975708e-01 1.914873272180557251e-01 -9.621063619852066040e-02 -1.373171061277389526e-01 2.427671104669570923e-02 2.334183454513549805e-01 -9.698761254549026489e-02 -6.926560401916503906e-02 -2.730434760451316833e-03 2.915877997875213623e-01 2.151755839586257935e-01 3.087270259857177734e-01 5.080979466438293457e-01 -1.053856983780860901e-01 -1.733895391225814819e-01 -1.589578837156295776e-01 -5.011463165283203125e-02 9.242337942123413086e-02 -1.943717002868652344e-01 4.656783305108547211e-03 2.320736460387706757e-02 2.391295880079269409e-01 -1.204912886023521423e-01 1.609982848167419434e-01 2.524024248123168945e-01 1.950553804636001587e-01
1.613847315311431885e-01 7.663127034902572632e-02 -1.198144182562828064e-01 3.516218066215515137e-02 1.049398258328437805e-01 -2.813290655612945557e-01 2.588171958923339844e-01 -1.976880431175231934e-01 2.476602345705032349e-01 -1.427018195390701294e-01 1.283959746360778809e-01 6.954121589660644531e-02 4.686039090156555176e-01 1.325969398021697998e-01 -9.467903524637222290e-02 9.450031816959381104e-02 -4.333655815571546555e-03 1.422266215085983276e-01 1.050767302513122559e-01 2.096054106950759888e-01 -1.253386139869689941e-01 1.571615040302276611e-02 -2.678950428962707520e-01 8.606553822755813599e-02 -3.255892395973205566e-01 2.250209748744964600e-01 1.835891306400299072e-01 1.100416481494903564e-01 -8.946049213409423828e-02 2.558093518018722534e-02 -6.329724937677383423e-02 -1.127081364393234253e-01
1.400369498878717422e-02 1.737748980522155762e-01 -7.975666970014572144e-02 1.358011662960052490e-01 -1.102821603417396545e-01 -4.941140115261077881e-02 1.625816076993942261e-01 3.398818671703338623e-01 2.959559857845306396e-01 1.129965335130691528e-01 1.896059662103652954e-01 -8.854600787162780762e-02 3.095674216747283936e-01 1.301559340208768845e-02 9.543038904666900635e-02 2.096813917160034180e-01 -3.929160535335540771e-02 1.508747339248657227e-01 2.817768752574920654e-01 8.963356167078018188e-02 3.649655729532241821e-02 1.805859990417957306e-02 -2.526200413703918457e-01 -8.634900301694869995e-02 -2.772565484046936035e-01 7.227813452482223511e-02 -1.038642078638076782e-01 2.338127344846725464e-01 1.606586128473281860e-01 2.388736307621002197e-01 2.800685465335845947e-01 3.861461207270622253e-02
-5.463655665516853333e-02 -4.285458847880363464e-02 1.226957961916923523e-01 -8.144213259220123291e-02 1.660289764404296875e-01 7.253009080886840820e-02 2.742541134357452393e-01 3.096847049891948700e-02 2.780111134052276611e-01 1.906515285372734070e-02 2.301759421825408936e-01 -5.348683148622512817e-02 8.961376547813415527e-02 1.236991137266159058e-01 2.852841913700103760e-01 1.349454075098037720e-01 -1.618986278772354126e-01 4.680735170841217041e-01 2.075372934341430664e-01 1.855222284793853760e-01 -1.517014354467391968e-01 9.970558434724807739e-02 -8.141293376684188843e-02 1.027124673128128052e-01 -1.824389547109603882e-01 2.393473237752914429e-01 -2.083965241909027100e-01 2.546445429325103760e-01 1.018824204802513123e-01 8.017069846391677856e-02 1.373014152050018311e-01 2.522079832851886749e-02
9.668541699647903442e-02 7.810387760400772095e-03 -4.188765585422515869e-01 -3.056502342224121094e-01 -3.969363868236541748e-02 -3.899539709091186523e-01 1.211829334497451782e-01 1.445454955101013184e-01 1.313098967075347900e-01 -6.820379942655563354e-02 3.616082295775413513e-02 7.815059274435043335e-02 1.763247400522232056e-01 8.968664705753326416e-02 -1.549913920462131500e-02 4.151144996285438538e-02 -1.100355088710784912e-01 2.932083606719970703e-02 3.221838772296905518e-01 5.405310541391372681e-02 -2.969139814376831055e-01 -2.914700508117675781e-01 2.217741608619689941e-01 -6.535329669713973999e-02 -5.649457871913909912e-02 -8.992683142423629761e-03 -2.516390979290008545e-01 3.568334272131323814e-03 -1.354960352182388306e-01 -3.960694000124931335e-02 1.613565683364868164e-01 -5.705730989575386047e-02
-1.617302000522613525e-02 8.209057152271270752e-02 -2.845337986946105957e-01 3.408845514059066772e-02 3.890123665332794189e-01 -3.274337351322174072e-01 1.161044687032699585e-01 8.106088638305664062e-02 1.467758882790803909e-02 4.804135486483573914e-02 2.065762728452682495e-01 -4.139751940965652466e-02 1.072437986731529236e-01 1.523946225643157959e-01 -2.223359346389770508e-01 5.442282557487487793e-02 -7.672360539436340332e-02 1.095308586955070496e-01 3.232986032962799072e-01 2.140026390552520752e-01 -1.788606792688369751e-01 -1.839857846498489380e-01 1.049247309565544128e-01 1.394431293010711670e-01 -1.440484821796417236e-01 1.098568737506866455e-02 2.208319753408432007e-01 2.387468367815017700e-01 5.806354433298110962e-02 3.157714903354644775e-01 -5.846516415476799011e-02 -2.480643056333065033e-02
8.251362293958663940e-02 -4.798183217644691467e-02 -9.716340154409408569e-02 -4.055020511150360107e-01 -3.328699246048927307e-02 -1.503973901271820068e-01 2.307668924331665039e-01 -7.845980674028396606e-02 2.114366143941879272e-01 1.228018626570701599e-01 6.389293074607849121e-02 2.636740803718566895e-01 3.120101988315582275e-02 -1.788332611322402954e-01 4.592012614011764526e-02 -1.824685633182525635e-01 1.039326786994934082e-01 2.041952908039093018e-01 2.403116822242736816e-01 -5.843140557408332825e-02 -2.818914353847503662e-01 -2.181496620178222656e-01 1.119080092757940292e-02 1.931027770042419434e-01 7.645636796951293945e-02 -9.993888437747955322e-02 6.047999486327171326e-02 2.899657189846038818e-01 8.489309810101985931e-03 -6.391770392656326294e-02 2.853571772575378418e-01 -2.546455562114715576e-01
-2.581225037574768066e-01 -1.445960849523544312e-01 -1.388735473155975342e-01 -2.342548519372940063e-01 -2.959571778774261475e-02 -1.718765497207641602e-01 2.772815227508544922e-01 -1.050023585557937622e-01 2.695065438747406006e-01 1.388003770262002945e-02 1.261490881443023682e-01 -1.772525310516357422e-01 -6.990343332290649414e-02 -2.279345840215682983e-01 -4.825970157980918884e-02 -3.250909224152565002e-02 -2.899040095508098602e-02 -1.180692855268716812e-02 4.118598997592926025e-01 1.394369155168533325e-01 -4.736939072608947754e-02 -1.334940195083618164e-01 -1.866182871162891388e-02 -2.067443914711475372e-02 -1.734346002340316772e-01 -7.868970185518264771e-02 -1.855008304119110107e-01 2.135249078273773193e-01 9.498385712504386902e-03 -4.547610133886337280e-02 3.880048096179962158e-01 -2.443730086088180542e-01
8.362621068954467773e-02 -3.572154417634010315e-02 -4.246193170547485352e-01 2.009323686361312866e-01 5.215777829289436340e-02 2.291914075613021851e-01 1.747679710388183594e-01 4.908339679241180420e-02 2.711606323719024658e-01 1.687126420438289642e-02 1.661616563796997070e-01 1.595353037118911743e-01 9.773596376180648804e-02 4.783473163843154907e-02 -3.351243212819099426e-02 2.051050364971160889e-01 1.748515060171484947e-03 3.094575703144073486e-01 -2.147638052701950073e-02 -6.554608792066574097e-02 -3.574785888195037842e-01 -4.221693873405456543e-01 -1.178660169243812561e-01 -1.095879375934600830e-01 2.552033588290214539e-02 -1.073315814137458801e-01 -1.436625570058822632e-01 1.299607902765274048e-01 -3.306548669934272766e-02 6.844643503427505493e-02 6.272742152214050293e-02 -9.534151852130889893e-02
2.226657420396804810e-02 5.164789408445358276e-02 2.714520134031772614e-02 -1.559895370155572891e-02 -2.239427901804447174e-02 -2.628238201141357422e-01 2.625952847301959991e-02 1.153740584850311279e-01 1.444652676582336426e-01 2.074281424283981323e-01 1.931739598512649536e-01 3.126172721385955811e-01 -6.906273961067199707e-02 -2.725803554058074951e-01 -1.076141968369483948e-01 1.472230851650238037e-01 -2.056428343057632446e-01 1.589235663414001465e-01 3.000117838382720947e-01 8.432170748710632324e-02 -4.516704082489013672e-01 -2.640218138694763184e-01 -4.054955393075942993e-02 -4.273169115185737610e-02 -8.243710547685623169e-02 -7.728207856416702271e-02 2.498738318681716919e-01 2.640797197818756104e-01 -4.399254173040390015e-02 3.776957513764500618e-03 1.074234694242477417e-01 -2.702888287603855133e-02
1.783863157033920288e-01 -8.580321073532104492e-02 -3.166744485497474670e-02 -1.588821262121200562e-01 -2.267707586288452148e-01 8.712316304445266724e-02 3.022574186325073242e-01 1.973710358142852783e-01 3.579246699810028076e-01 -5.727659538388252258e-02 4.105634391307830811e-01 5.609836801886558533e-02 4.643159732222557068e-02 6.837698072195053101e-02 -6.022950261831283569e-02 5.170280486345291138e-02 -9.111519902944564819e-02 2.459915429353713989e-01 4.574146494269371033e-02 -2.060837345197796822e-03 -9.442502260208129883e-02 2.465433925390243530e-01 -4.022343456745147705e-02 2.193247824907302856e-01 -1.546872258186340332e-01 -1.071038991212844849e-01 1.448125541210174561e-01 -6.269271671772003174e-02 1.845680922269821167e-01 -1.038004830479621887e-01 2.840429544448852539e-01 2.299035489559173584e-01
1.519978195428848267e-01 7.470506429672241211e-02 -2.746787667274475098e-01 1.050198152661323547e-01 2.282818406820297241e-01 -3.404425680637359619e-01 2.038514912128448486e-01 -1.061520725488662720e-01 3.248649537563323975e-01 -1.654908806085586548e-01 8.682925254106521606e-02 1.024473756551742554e-01 3.852200508117675781e-01 -2.525983378291130066e-02 -1.190515980124473572e-01 1.386148184537887573e-01 -5.556659772992134094e-02 2.669941186904907227e-01 1.828451454639434814e-02 1.925401389598846436e-01 -4.309734702110290527e-02 -1.803651102818548679e-03 -1.371472030878067017e-01 6.190263479948043823e-02 -2.678433954715728760e-01 2.482904642820358276e-01 4.919068515300750732e-02 8.183404803276062012e-02 1.388308256864547729e-01 4.876730963587760925e-03 -1.736369132995605469e-01 -4.886643588542938232e-02
-4.328463971614837646e-02 1.839568912982940674e-01 -3.270569145679473877e-01 -3.395830094814300537e-01 -1.235729306936264038e-01 -2.694109976291656494e-01 1.708193570375442505e-01 6.147616729140281677e-02 9.890066087245941162e-02 -1.312044560909271240e-01 4.004177823662757874e-02 2.309750579297542572e-02 1.132770925760269165e-01 2.048025652766227722e-02 1.590117067098617554e-01 1.481819450855255127e-01 -1.825178116559982300e-01 2.870593219995498657e-02 2.308400571346282959e-01 1.370009481906890869e-01 -3.114612102508544922e-01 -7.086571305990219116e-02 3.707295656204223633e-02 -8.250055462121963501e-02 -1.468590646982192993e-01 2.746147848665714264e-02 -2.275956422090530396e-01 3.557679355144500732e-01 -1.010404080152511597e-01 -2.400889843702316284e-01 1.984661966562271118e-01 -8.502262085676193237e-02
-8.980250358581542969e-02 9.974584728479385376e-02 -1.616547405719757080e-01 -1.711456924676895142e-01 3.956352174282073975e-02 -8.505003154277801514e-02 -1.525998348370194435e-03 2.552972435951232910e-01 4.186921715736389160e-01 -5.823696404695510864e-02 1.337104141712188721e-01 3.789446353912353516e-01 1.375733613967895508e-01 2.947795391082763672e-01 -1.763418465852737427e-01 -1.168841943144798279e-01 -4.940338805317878723e-02 1.918264478445053101e-01 2.750353217124938965e-01 -1.259560585021972656e-01 4.126263409852981567e-02 4.955937713384628296e-02 6.723888963460922241e-02 1.081617698073387146e-01 1.412073988467454910e-02 -1.272843778133392334e-01 1.723420172929763794e-01 -1.146022751927375793e-01 1.518601477146148682e-01 -9.271807223558425903e-02 3.297068476676940918e-01 1.053863838315010071e-01
5.685920640826225281e-02 1.395531445741653442e-01 -2.575307488441467285e-01 6.229759007692337036e-02 2.771334536373615265e-02 4.842268675565719604e-02 3.322077095508575439e-01 2.742798924446105957e-01 2.052929401397705078e-01 -1.538225263357162476e-01 4.128642976284027100e-01 -1.394367665052413940e-01 -8.498130366206169128e-03 1.419313400983810425e-01 -1.242199167609214783e-01 1.417396310716867447e-02 2.042027860879898071e-01 3.830891549587249756e-01 1.875732839107513428e-01 1.301654577255249023e-01 8.890561759471893311e-03 -4.790621623396873474e-02 -1.164934113621711731e-01 -2.003583125770092010e-02 8.757018297910690308e-02 -1.058000400662422180e-01 2.031344920396804810e-01 8.389978855848312378e-02 -1.534489542245864868e-01 -8.474329859018325806e-02 1.123288273811340332e-01 -2.437015771865844727e-01
7.044850289821624756e-02 -4.700755700469017029e-03 7.668863981962203979e-02 -1.964976079761981964e-02 1.951365172863006592e-01 -1.224669516086578369e-01 2.279435098171234131e-01 1.558431833982467651e-01 1.474046558141708374e-01 -1.157109960913658142e-01 4.308769702911376953e-01 1.670379005372524261e-02 2.068846300244331360e-02 1.823850162327289581e-02 -2.616998851299285889e-01 -1.412424445152282715e-01 1.664265990257263184e-01 1.933651715517044067e-01 2.664734125137329102e-01 3.946849703788757324e-01 3.422374650835990906e-02 -8.519661426544189453e-02 -3.763467818498611450e-02 1.627814769744873047e-01 -1.423165947198867798e-01 -2.590512633323669434e-01 -6.354214251041412354e-02 -2.720214053988456726e-02 -1.911543607711791992e-01 -1.608503609895706177e-01 2.254706025123596191e-01 -1.247909441590309143e-01
1.289210319519042969e-01 1.136207208037376404e-01 -3.447104394435882568e-01 -3.371950984001159668e-01 8.707606047391891479e-02 -1.344031244516372681e-01 2.946297526359558105e-01 8.714416623115539551e-02 1.998644322156906128e-02 3.231209889054298401e-02 4.978656396269798279e-02 2.206545025110244751e-01 8.053293079137802124e-02 1.665590703487396240e-02 9.998469054698944092e-02 7.796601951122283936e-02 -2.654679715633392334e-01 -1.156673729419708252e-01 3.209423422813415527e-01 8.866714686155319214e-02 -3.220364749431610107e-01 -4.562532901763916016e-02 1.744348928332328796e-02 -9.966675192117691040e-02 -2.274103760719299316e-01 -1.482636332511901855e-01 -3.074181675910949707e-01 1.697905212640762329e-01 -8.134340494871139526e-02 -1.394081860780715942e-01 4.137154668569564819e-02 -8.310943841934204102e-02
-1.832456588745117188e-01 2.443597614765167236e-01 -2.778302431106567383e-01 -1.574319452047348022e-01 4.823682829737663269e-02 1.069065257906913757e-01 1.506458222866058350e-01 2.269960045814514160e-01 2.713073194026947021e-01 -2.114810049533843994e-02 8.858401328325271606e-02 -2.633964121341705322e-01 9.111277014017105103e-02 2.452324181795120239e-01 -2.740054726600646973e-01 3.830575384199619293e-03 -4.856723546981811523e-02 1.235236227512359619e-01 1.504096090793609619e-01 -2.004189640283584595e-01 -3.530402481555938721e-01 -3.324753791093826294e-02 -1.300679594278335571e-01 2.309250682592391968e-01 -2.145371288061141968e-01 -1.158017516136169434e-01 -1.018743366003036499e-01 -8.864455670118331909e-02 -8.574735373258590698e-02 1.011798530817031860e-02 2.315188646316528320e-01 -8.258823305368423462e-02
-4.337507858872413635e-02 3.932909369468688965e-01 -4.664112925529479980e-01 9.411574900150299072e-02 4.275853186845779419e-02 -2.951398678123950958e-02 -1.060152202844619751e-01 4.326160624623298645e-02 2.206522375345230103e-01 -1.340338736772537231e-01 1.383820027112960815e-01 1.983689516782760620e-01 3.132181465625762939e-01 1.288508325815200806e-01 -1.844899505376815796e-01 -1.828365214169025421e-02 1.382260620594024658e-01 2.078278511762619019e-01 2.444775551557540894e-01 1.060791164636611938e-01 1.080238819122314453e-01 -3.206969238817691803e-03 -2.370453439652919769e-02 2.321746945381164551e-01 -1.223053038120269775e-01 9.068292379379272461e-02 1.799060553312301636e-01 1.654237061738967896e-01 1.163059622049331665e-01 -1.671959608793258667e-01 5.071358010172843933e-02 -2.383910492062568665e-02
4.864156246185302734e-02 -7.951112836599349976e-02 1.408160775899887085e-01 -2.861546277999877930e-01 -9.059827774763107300e-02 -2.323153465986251831e-01 7.753245532512664795e-03 1.327569484710693359e-01 9.621576964855194092e-02 2.589635550975799561e-01 2.268601953983306885e-01 2.137805521488189697e-01 2.302235364913940430e-02 1.005114540457725525e-01 -4.033455159515142441e-03 -1.586781591176986694e-01 7.540078461170196533e-02 -3.282332420349121094e-02 3.449695408344268799e-01 2.851104177534580231e-02 -2.350258976221084595e-01 -1.718189418315887451e-01 -4.103464484214782715e-01 1.514630168676376343e-01 -3.145702481269836426e-01 -9.684276767075061798e-03 -2.251180559396743774e-01 1.586591005325317383e-01 8.725328743457794189e-02 4.193061217665672302e-02 1.045019254088401794e-01 -5.065384507179260254e-02
2.054348438978195190e-01 3.059205412864685059e-02 -1.524361502379179001e-02 -2.585371732711791992e-01 -4.394625313580036163e-03 -2.610080502927303314e-02 1.941383630037307739e-01 -1.962861511856317520e-03 1.060667354613542557e-02 -3.361765667796134949e-02 -2.967159152030944824e-01 1.586539000272750854e-01 4.118056893348693848e-01 7.390280812978744507e-02 3.069010563194751740e-02 1.374235004186630249e-01 1.629003435373306274e-01 3.035247921943664551e-01 2.528479993343353271e-01 -1.145461201667785645e-02 -2.117187231779098511e-01 -6.385850906372070312e-02 -1.497637331485748291e-01 4.100684821605682373e-02 -2.688443064689636230e-01 -2.463667988777160645e-01 2.762423455715179443e-02 -1.263090372085571289e-01 1.197042539715766907e-01 1.950938552618026733e-01 2.678864598274230957e-01 -1.117180436849594116e-01
1.028181537985801697e-01 2.180898562073707581e-02 -2.020346671342849731e-01 -2.277429252862930298e-01 -4.481396079063415527e-02 8.050595223903656006e-02 7.790929824113845825e-02 1.025323569774627686e-01 4.214251041412353516e-01 2.107724696397781372e-01 3.955024853348731995e-02 3.883756101131439209e-01 -8.141779154539108276e-02 6.227976828813552856e-02 -7.832207484170794487e-04 -1.645572036504745483e-01 1.514276117086410522e-01 4.451271891593933105e-02 1.603027582168579102e-01 7.450431119650602341e-03 -2.818375825881958008e-01 -1.471306234598159790e-01 -1.864317059516906738e-02 3.854966759681701660e-01 3.417275473475456238e-02 -1.160930171608924866e-01 -1.424962282180786133e-01 -8.179757744073867798e-03 -9.037976711988449097e-02 -8.632586151361465454e-02 3.024073839187622070e-01 -1.280493587255477905e-01
2.048386959359049797e-03 -1.399381738156080246e-02 -7.399170100688934326e-02 -1.764637418091297150e-02 2.397793829441070557e-01 -3.068599663674831390e-02 4.182122051715850830e-01 -2.227295488119125366e-01 2.607334852218627930e-01 -1.653558611869812012e-01 1.262277513742446899e-01 -1.412771493196487427e-01 -8.737678825855255127e-02 1.416437029838562012e-01 2.213358730077743530e-01 1.343106031417846680e-01 -8.539273403584957123e-03 3.977055251598358154e-01 1.410955786705017090e-01 7.999921590089797974e-02 -1.464618444442749023e-01 1.307549029588699341e-01 -2.354098707437515259e-01 1.582737825810909271e-02 -1.613275557756423950e-01 6.587516516447067261e-02 -1.851686537265777588e-01 2.344402968883514404e-01 -2.318144543096423149e-03 1.695998013019561768e-01 1.023634895682334900e-01 -2.179316282272338867e-01
-3.991793990135192871e-01 1.513802260160446167e-01 -1.505074501037597656e-01 5.678753182291984558e-02 1.285886019468307495e-01 1.761042028665542603e-01 2.343026548624038696e-01 1.605185270309448242e-01 2.215313762426376343e-01 -2.274531126022338867e-01 2.495206296443939209e-01 2.249302119016647339e-01 -1.680202782154083252e-03 -1.063939407467842102e-01 -1.725571602582931519e-01 8.163763582706451416e-02 -2.212280780076980591e-01 1.498972028493881226e-01 1.643686145544052124e-01 1.791240870952606201e-01 -1.420516669750213623e-01 1.683180779218673706e-02 -2.482510656118392944e-01 2.432543598115444183e-02 -2.735354006290435791e-01 7.319004833698272705e-02 -3.065197169780731201e-01 7.830123603343963623e-02 1.329512242227792740e-02 6.398406624794006348e-02 -5.352973565459251404e-02 -4.033225402235984802e-02
8.035067468881607056e-02 1.943933963775634766e-01 -3.422292172908782959e-01 -8.153130114078521729e-02 2.736305445432662964e-02 5.229762569069862366e-02 2.305025905370712280e-01 -1.480225920677185059e-01 2.505674064159393311e-01 -9.722900390625000000e-02 2.144618183374404907e-01 3.201078474521636963e-01 8.828622102737426758e-02 2.288062423467636108e-01 -1.412853747606277466e-01 1.764754951000213623e-01 -1.080923900008201599e-01 1.421914845705032349e-01 4.174339771270751953e-02 -3.434290736913681030e-02 -2.206638902425765991e-01 1.746225059032440186e-01 -1.262677926570177078e-02 -1.870069094002246857e-02 -3.460871279239654541e-01 5.473051220178604126e-02 4.077614750713109970e-03 -1.587119847536087036e-01 2.855530977249145508e-01 -2.176781743764877319e-02 2.771161496639251709e-01 -1.428735442459583282e-02
-9.104037657380104065e-03 1.316874772310256958e-01 -1.230876073241233826e-01 2.528640329837799072e-01 -9.133999794721603394e-02 3.284889087080955505e-02 1.351971477270126343e-01 3.513449728488922119e-01 3.162918388843536377e-01 -4.742703214287757874e-02 2.164915651082992554e-01 -6.863661110401153564e-02 2.115940302610397339e-01 2.129090130329132080e-01 6.283991783857345581e-02 2.404636293649673462e-01 -1.637282818555831909e-01 1.990835666656494141e-01 2.773630619049072266e-01 5.411811918020248413e-02 9.629442542791366577e-02 -1.063983216881752014e-01 -1.137585937976837158e-01 -5.122995004057884216e-03 -1.837657839059829712e-01 7.741343230009078979e-03 -1.734486818313598633e-01 2.132881581783294678e-01 1.600414812564849854e-01 2.708088755607604980e-01 2.298763692378997803e-01 7.441184669733047485e-02
2.482183128595352173e-01 -7.615708559751510620e-02 -8.863303065299987793e-02 4.311670362949371338e-02 -1.797128841280937195e-02 -8.772559463977813721e-02 6.658217310905456543e-02 5.460069049149751663e-03 3.229999840259552002e-01 2.144223004579544067e-01 3.782444596290588379e-01 -2.737030982971191406e-01 8.386415243148803711e-02 1.658290326595306396e-01 -3.314470648765563965e-01 1.045506522059440613e-01 -8.032038807868957520e-02 3.945130407810211182e-01 5.865375697612762451e-02 8.029428869485855103e-02 -1.342067718505859375e-01 1.448947936296463013e-01 -9.663485735654830933e-02 1.560897380113601685e-01 -2.052006572484970093e-01 2.080818414688110352e-01 5.147128179669380188e-02 1.026258692145347595e-01 5.279352888464927673e-02 6.517755240201950073e-02 9.795731306076049805e-02 1.639430373907089233e-01
-1.340063810348510742e-01 1.116432026028633118e-01 -3.133781254291534424e-01 3.559556789696216583e-03 3.928182646632194519e-02 -9.040302783250808716e-02 9.425044804811477661e-02 -8.092717826366424561e-02 2.270169854164123535e-01 -1.286970525979995728e-01 4.647789001464843750e-01 2.997309565544128418e-01 -1.346928328275680542e-01 1.070464998483657837e-01 -1.174930259585380554e-01 2.592654824256896973e-01 -5.877936631441116333e-02 6.272987276315689087e-02 1.716863662004470825e-01 1.174889579415321350e-01 -2.866968140006065369e-02 1.776390373706817627e-01 -3.546238003764301538e-04 -1.381620019674301147e-02 -4.092490375041961670e-01 -8.922029286623001099e-02 2.578254416584968567e-02 -1.241123154759407043e-01 1.861243098974227905e-01 -1.203359663486480713e-01 6.785102933645248413e-02 -1.820730715990066528e-01
-1.861793734133243561e-02 -2.098681032657623291e-02 -3.105492591857910156e-01 -1.628192812204360962e-01 1.339303050190210342e-02 2.275347337126731873e-02 1.307080090045928955e-01 1.084414944052696228e-01 1.124079376459121704e-01 -2.965493500232696533e-02 2.183859497308731079e-01 3.426763415336608887e-01 -1.771164089441299438e-01 8.571052551269531250e-02 -1.903893947601318359e-01 -5.530195683240890503e-02 -2.018376253545284271e-02 2.815323323011398315e-02 1.420167088508605957e-01 -2.335116118192672729e-01 -1.044857501983642578e-01 -9.955634362995624542e-03 -1.395482569932937622e-01 3.509346842765808105e-01 -1.119581237435340881e-01 -3.737788796424865723e-01 -2.259990386664867401e-02 1.842948943376541138e-01 2.609946578741073608e-02 -1.511051505804061890e-01 3.833608627319335938e-01 -5.763352289795875549e-02
1.060046702623367310e-01 2.676831781864166260e-01 4.700438305735588074e-02 -2.585191726684570312e-01 -1.166581287980079651e-01 1.502659618854522705e-01 1.677863001823425293e-01 1.455560475587844849e-01 -9.929123520851135254e-02 2.525877058506011963e-01 3.290309011936187744e-01 7.421192526817321777e-02 1.698539257049560547e-01 2.744745314121246338e-01 6.280770152807235718e-02 6.817648559808731079e-02 -1.084986478090286255e-01 2.108349055051803589e-01 2.385613620281219482e-01 2.085719704627990723e-01 -1.089873090386390686e-01 -1.039924696087837219e-01 7.068677991628646851e-02 2.960099279880523682e-01 -2.367502450942993164e-01 -6.501754373311996460e-02 -7.754670828580856323e-02 -4.630506783723831177e-02 -4.036293923854827881e-02 2.726477682590484619e-01 2.169481851160526276e-02 2.133341282606124878e-01
3.138494864106178284e-02 -4.929043725132942200e-02 -1.530258953571319580e-01 -1.421596556901931763e-01 2.537271976470947266e-01 -4.150378406047821045e-01 2.074490338563919067e-01 1.859565526247024536e-01 3.699696958065032959e-01 -1.483201980590820312e-02 8.810024708509445190e-02 1.137052550911903381e-01 2.412783205509185791e-01 1.055615991353988647e-01 -1.549791097640991211e-01 2.090506255626678467e-01 -8.645548671483993530e-02 -2.177420258522033691e-02 2.458217293024063110e-01 2.451313287019729614e-01 -4.035783559083938599e-02 1.084011793136596680e-01 -1.612171530723571777e-01 7.549261301755905151e-02 -2.563622593879699707e-01 1.946143954992294312e-01 1.554216742515563965e-01 3.594198077917098999e-02 1.045157611370086670e-01 1.694204211235046387e-01 -9.072596207261085510e-03 -3.941832110285758972e-02
1.541610108688473701e-03 -3.101081401109695435e-02 -1.962908953428268433e-01 -1.746327728033065796e-01 -7.336599379777908325e-02 -1.741074919700622559e-01 2.508706450462341309e-01 2.207341790199279785e-02 1.908017992973327637e-01 -4.508344456553459167e-02 3.824059665203094482e-02 1.677408814430236816e-01 1.289565563201904297e-01 6.475814431905746460e-02 1.611457020044326782e-01 -9.374527633190155029e-02 -9.599199891090393066e-02 3.947170078754425049e-01 2.636080384254455566e-01 1.030574366450309753e-01 -2.096152901649475098e-01 -3.723346292972564697e-01 -1.058292016386985779e-01 -1.919681206345558167e-02 7.176851853728294373e-03 -3.862732322886586189e-03 -3.212918639183044434e-01 1.304648816585540771e-01 1.148893609642982483e-01 -1.462972909212112427e-01 8.680743724107742310e-02 -3.248898088932037354e-01
-5.683516338467597961e-02 -1.114220246672630310e-01 -8.861848711967468262e-02 -2.464207112789154053e-01 -5.615236610174179077e-02 -9.182786196470260620e-02 1.532032191753387451e-01 4.057700932025909424e-02 2.696060836315155029e-01 -2.069236040115356445e-01 1.791559755802154541e-01 -6.300907582044601440e-02 -9.526431560516357422e-02 2.824394702911376953e-01 1.674926877021789551e-01 6.873408704996109009e-02 -2.067019045352935791e-02 1.700254380702972412e-01 3.721312880516052246e-01 1.102269142866134644e-01 1.067085936665534973e-01 -4.253995791077613831e-02 -2.918584086000919342e-02 -3.907612338662147522e-02 -2.922294437885284424e-01 1.723384410142898560e-01 -3.319191932678222656e-01 2.076376974582672119e-01 1.718798726797103882e-01 2.521781921386718750e-01 9.825181216001510620e-02 -1.978966146707534790e-01
3.361127153038978577e-02 1.885083764791488647e-01 -2.087047249078750610e-01 -2.687449753284454346e-01 -2.719470858573913574e-01 1.066185981035232544e-01 1.445117443799972534e-01 -2.227306663990020752e-01 3.671504259109497070e-01 -2.858251333236694336e-01 2.176411598920822144e-01 1.803476959466934204e-01 -1.221130192279815674e-01 2.272583357989788055e-02 -1.130585372447967529e-01 1.580932289361953735e-01 -3.426755964756011963e-02 2.739042937755584717e-01 1.314699500799179077e-01 7.004290353506803513e-03 -1.709588468074798584e-01 -7.157977670431137085e-02 -1.597858667373657227e-01 8.010785281658172607e-02 -1.134082525968551636e-01 -1.946299076080322266e-01 1.373517811298370361e-01 1.130912080407142639e-01 -7.971793413162231445e-02 -3.026490807533264160e-01 1.901306398212909698e-02 -4.006391763687133789e-02
7.328235357999801636e-02 1.934647113084793091e-01 -3.193889856338500977e-01 1.296325325965881348e-01 -5.105995759367942810e-02 4.871971905231475830e-03 1.527079790830612183e-01 1.245216429233551025e-01 4.070168435573577881e-01 -8.450078964233398438e-02 2.099125236272811890e-01 4.901241362094879150e-01 7.545927911996841431e-02 1.134675592184066772e-01 -1.733774691820144653e-01 5.303153768181800842e-02 -5.714744329452514648e-02 1.157784834504127502e-01 6.870598345994949341e-02 1.776799373328685760e-02 -8.178337663412094116e-02 2.408478707075119019e-01 -1.474804151803255081e-02 1.298578083515167236e-01 -9.902207553386688232e-02 8.665133267641067505e-02 1.159450039267539978e-01 -1.825507283210754395e-01 6.719092279672622681e-02 1.204522773623466492e-01 3.190208971500396729e-01 -6.236782763153314590e-03
1.176585853099822998e-01 2.243458181619644165e-01 -2.782333493232727051e-01 1.989185623824596405e-02 -2.882354892790317535e-02 1.164133399724960327e-01 9.117617458105087280e-02 1.105428412556648254e-01 3.157652616500854492e-01 8.415806107223033905e-03 1.840206086635589600e-01 2.148492485284805298e-01 3.675298392772674561e-01 1.899674348533153534e-02 -3.010681569576263428e-01 3.255604505538940430e-01 -4.645036533474922180e-03 -2.038108883425593376e-03 4.820090159773826599e-02 -1.253927648067474365e-01 4.582954943180084229e-02 1.295696943998336792e-01 -1.433616969734430313e-02 3.448348119854927063e-02 -3.258290290832519531e-01 1.768858432769775391e-01 -8.867815881967544556e-02 -1.830722838640213013e-01 5.535941943526268005e-02 1.523117274045944214e-01 2.030114531517028809e-01 -1.629787832498550415e-01
1.064998582005500793e-01 1.724616624414920807e-02 -3.499948978424072266e-01 -1.764705628156661987e-01 2.521817944943904877e-02 5.944507196545600891e-03 1.958459317684173584e-01 1.293978095054626465e-01 4.076597094535827637e-01 -1.682190895080566406e-01 1.620479971170425415e-01 2.083641588687896729e-01 -5.667600035667419434e-02 2.144944295287132263e-02 -2.878987491130828857e-01 2.496490068733692169e-02 3.443028405308723450e-02 1.883044242858886719e-01 -2.469138056039810181e-01 4.370175674557685852e-02 -1.677819192409515381e-01 -1.429353207349777222e-01 -1.459172666072845459e-01 1.037615463137626648e-01 -1.548267900943756104e-01 -2.464274764060974121e-01 2.524937875568866730e-02 9.983976930379867554e-02 7.168521732091903687e-02 5.437041074037551880e-02 2.154126316308975220e-01 3.124902844429016113e-01
2.006420642137527466e-01 1.578796058893203735e-01 -3.431938588619232178e-01 -1.010591685771942139e-01 6.980739533901214600e-02 -2.522974610328674316e-01 7.290335744619369507e-02 9.297421574592590332e-02 1.293765604496002197e-01 1.327786445617675781e-01 4.877797886729240417e-02 1.284665763378143311e-01 3.351780474185943604e-01 -2.434904128313064575e-01 2.476848214864730835e-01 1.116945371031761169e-01 -9.515543282032012939e-02 1.948980093002319336e-01 3.651031851768493652e-01 1.758023947477340698e-01 -1.254781484603881836e-01 1.739428378641605377e-02 2.210328169167041779e-02 1.252764910459518433e-01 -9.221863746643066406e-02 -1.022421419620513916e-01 -2.675432562828063965e-01 2.499377280473709106e-01 -9.908564388751983643e-02 2.071020193397998810e-02 1.200191229581832886e-01 -6.704232841730117798e-02
8.791893720626831055e-02 2.752730846405029297e-01 -5.198236554861068726e-02 -1.564141213893890381e-01 -1.160430237650871277e-01 -2.131840139627456665e-01 2.133281975984573364e-01 7.032880187034606934e-02 3.840074539184570312e-01 -1.742809265851974487e-01 3.292830288410186768e-01 1.550926268100738525e-01 -1.081775501370429993e-01 -4.058251902461051941e-02 -6.788852810859680176e-02 -1.048721522092819214e-01 -1.563720256090164185e-01 -7.864344865083694458e-03 2.999343872070312500e-01 1.268586814403533936e-01 -2.216417938470840454e-01 -4.234385117888450623e-02 -2.356309443712234497e-01 7.839828729629516602e-03 5.230752006173133850e-02 -6.229292601346969604e-02 -1.137220561504364014e-01 2.330259531736373901e-01 -1.656412184238433838e-01 -2.251101732254028320e-01 -1.494551151990890503e-01 1.712244898080825806e-01
8.646938949823379517e-02 2.666189670562744141e-01 8.611382544040679932e-02 -9.379119426012039185e-02 -1.240888237953186035e-01 -2.509215474128723145e-02 3.242049217224121094e-01 1.004178300499916077e-01 3.326388895511627197e-01 1.948919147253036499e-01 3.849840164184570312e-02 2.847688831388950348e-02 3.648767471313476562e-01 8.950789459049701691e-03 7.421769201755523682e-02 -6.351635605096817017e-02 -2.189750224351882935e-01 1.683319061994552612e-01 1.124682798981666565e-01 2.863160669803619385e-01 -2.873031795024871826e-01 8.508726954460144043e-02 7.281308621168136597e-02 -6.694553792476654053e-02 -2.214389890432357788e-01 -2.278708368539810181e-01 -1.920659393072128296e-01 3.543360903859138489e-02 -1.836647242307662964e-01 1.739287050440907478e-03 1.363077610731124878e-01 -1.357336789369583130e-01
2.730876803398132324e-01 5.096657946705818176e-02 -1.340199559926986694e-01 -1.205884069204330444e-01 -1.108621619641780853e-02 -2.544055581092834473e-01 9.626506268978118896e-02 2.682586908340454102e-01 1.267037242650985718e-01 4.596864432096481323e-02 4.005705714225769043e-01 5.609466880559921265e-02 2.472630739212036133e-01 4.327094554901123047e-02 6.060910597443580627e-02 2.651344835758209229e-01 -2.104635089635848999e-01 7.961196452379226685e-02 -6.156309694051742554e-02 -6.063476670533418655e-03 -1.548933386802673340e-01 4.157585091888904572e-03 1.988918483257293701e-01 2.463221698999404907e-01 -4.697865620255470276e-02 -3.426952660083770752e-01 1.313704252243041992e-01 -6.339742243289947510e-02 1.942080259323120117e-01 2.340609431266784668e-01 1.069288253784179688e-01 -4.399157315492630005e-02
-2.803497575223445892e-02 3.828381001949310303e-01 -1.336985379457473755e-01 -1.040770560503005981e-01 -3.088661655783653259e-02 -2.009493857622146606e-01 2.145108431577682495e-01 -1.191715300083160400e-01 3.297542929649353027e-01 -2.339421808719635010e-01 2.257505655288696289e-01 2.054696828126907349e-01 -1.217963993549346924e-01 7.262099534273147583e-02 -1.266003251075744629e-01 -1.194822713732719421e-01 -2.135481983423233032e-01 2.287064343690872192e-01 -6.577578606083989143e-04 2.336175441741943359e-01 -1.449789758771657944e-02 9.988193400204181671e-03 -2.483264952898025513e-01 2.293369024991989136e-01 -8.741622418165206909e-02 2.075581550598144531e-01 -1.639134995639324188e-02 -1.424535922706127167e-02 1.318342685699462891e-01 -1.358900964260101318e-01 2.407938688993453979e-01 5.701293051242828369e-02
1.473805159330368042e-01 -4.518739134073257446e-02 -3.520028293132781982e-01 -6.217994261533021927e-03 -9.484528005123138428e-02 1.036884337663650513e-01 1.830223947763442993e-01 1.068698689341545105e-01 2.157875597476959229e-01 -2.241220921277999878e-01 2.283425331115722656e-01 1.377871185541152954e-01 -4.387760907411575317e-02 3.216854333877563477e-01 -2.739011645317077637e-01 3.516105934977531433e-02 -5.322929006069898605e-03 2.128302454948425293e-01 -2.110266983509063721e-01 -1.936785876750946045e-01 -1.465085893869400024e-01 -4.257126525044441223e-02 -7.384564727544784546e-02 3.480714187026023865e-02 -3.489667177200317383e-01 -1.058103442192077637e-01 -6.102051958441734314e-02 1.261716485023498535e-01 -1.197775229811668396e-01 2.030151039361953735e-01 1.967246234416961670e-01 1.839901357889175415e-01
-1.065607890486717224e-01 -9.402415156364440918e-02 -8.810925297439098358e-03 -2.310517877340316772e-01 -2.190611660480499268e-01 -1.306092888116836548e-01 1.233210489153862000e-01 8.275044709444046021e-02 5.984744429588317871e-02 8.760721236467361450e-02 1.699618995189666748e-01 3.389564156532287598e-01 2.049860060214996338e-01 3.842566907405853271e-02 -1.728332340717315674e-01 -1.353256255388259888e-01 1.649088561534881592e-01 7.698782533407211304e-02 1.003134623169898987e-01 2.485254406929016113e-01 -3.990325927734375000e-01 -4.666142538189888000e-02 -2.692615091800689697e-01 7.848902046680450439e-02 2.203188836574554443e-02 8.525010943412780762e-02 -9.673800319433212280e-03 2.530048191547393799e-01 1.399797350168228149e-01 2.667831778526306152e-01 1.550857573747634888e-01 2.466383874416351318e-01
-8.808864653110504150e-02 1.633320897817611694e-01 -2.425148189067840576e-01 -8.353520184755325317e-02 -9.008252620697021484e-02 -2.114425227046012878e-02 4.055190384387969971e-01 8.607528358697891235e-02 1.828647851943969727e-01 -1.452139616012573242e-01 1.914334297180175781e-01 -2.283743321895599365e-01 1.015302836894989014e-01 3.642486631870269775e-01 -1.797689199447631836e-01 -7.243494689464569092e-02 1.578258536756038666e-02 6.216760259121656418e-03 -4.893673211336135864e-02 -6.979900598526000977e-02 -2.649821937084197998e-01 -2.556982338428497314e-01 -2.858744375407695770e-02 3.087289631366729736e-01 -2.342347651720046997e-01 -1.507813781499862671e-01 -1.220098584890365601e-01 -2.033701166510581970e-02 -1.378626078367233276e-01 -8.358443528413772583e-02 1.555010303854942322e-02 -1.925088167190551758e-01
-1.564050912857055664e-01 -8.089137822389602661e-02 -9.957358706742525101e-04 1.782915145158767700e-01 -6.820596009492874146e-02 8.852307498455047607e-02 2.115432471036911011e-01 1.958357840776443481e-01 8.459614217281341553e-02 -1.695825159549713135e-01 5.068004131317138672e-01 -1.193121597170829773e-01 1.322555840015411377e-01 -1.328240782022476196e-01 3.347126767039299011e-02 1.201513931155204773e-01 -2.111385613679885864e-01 2.318118959665298462e-01 2.230345755815505981e-01 1.633288562297821045e-01 -2.740561664104461670e-01 -1.016436219215393066e-01 -2.488271892070770264e-01 5.529233254492282867e-03 -3.052157759666442871e-01 -5.017565935850143433e-02 -6.994199007749557495e-02 8.894592523574829102e-02 4.128864407539367676e-02 -1.240872293710708618e-01 5.318845063447952271e-02 1.827500760555267334e-01
-2.680646814405918121e-02 -5.643503740429878235e-02 -8.998107165098190308e-02 -1.594769358634948730e-01 -2.336398959159851074e-01 1.136457268148660660e-02 4.031373560428619385e-01 -1.178650110960006714e-01 2.579297125339508057e-01 1.224214285612106323e-01 1.177942082285881042e-01 7.241524755954742432e-02 3.373172283172607422e-01 4.312882944941520691e-02 -6.429612636566162109e-02 9.005314111709594727e-02 2.197738289833068848e-01 1.468041986227035522e-01 1.455799639225006104e-01 -5.657158326357603073e-04 -2.070467025041580200e-01 5.267422180622816086e-03 -9.439163655042648315e-02 4.640287533402442932e-02 -1.049408167600631714e-01 -1.768106371164321899e-01 -2.969422340393066406e-01 2.006153613328933716e-01 -3.613264262676239014e-01 1.270133256912231445e-01 -1.172681059688329697e-02 2.009728550910949707e-01
6.091416627168655396e-02 1.530020032078027725e-03 5.281551741063594818e-03 -9.734236449003219604e-02 2.622489929199218750e-01 -2.651396989822387695e-01 2.687830626964569092e-01 -1.708722859621047974e-01 2.948946356773376465e-01 -2.575105726718902588e-01 3.300854936242103577e-02 9.380451589822769165e-02 4.073516130447387695e-01 -2.528122253715991974e-02 -1.656388044357299805e-01 2.557106912136077881e-01 5.893419682979583740e-02 1.700135320425033569e-01 3.553409129381179810e-02 2.340677380561828613e-01 -1.765973120927810669e-01 9.955873340368270874e-02 -1.346802562475204468e-01 -3.943375498056411743e-02 -2.761543691158294678e-01 7.506924122571945190e-02 1.162862405180931091e-01 2.010154277086257935e-01 4.710119217634201050e-02 7.096434384584426880e-02 -8.014289289712905884e-02 -1.580575257539749146e-01
1.497942507266998291e-01 -2.475085258483886719e-01 -1.246562376618385315e-01 2.141751907765865326e-02 -3.362856060266494751e-02 1.818529665470123291e-01 1.618951559066772461e-01 -4.076597467064857483e-02 1.923020035028457642e-01 3.813982754945755005e-02 5.349626541137695312e-01 -1.830841898918151855e-01 -4.980338737368583679e-02 9.345904737710952759e-02 -2.597395181655883789e-01 1.086802631616592407e-01 -1.577494144439697266e-01 1.078990623354911804e-01 1.286056935787200928e-01 1.650845110416412354e-01 -1.683272868394851685e-01 -3.005739450454711914e-01 -4.226575791835784912e-02 1.615917682647705078e-01 -9.599190205335617065e-02 2.439278960227966309e-01 -3.016660222783684731e-03 -2.427012659609317780e-02 -9.358941763639450073e-02 1.783998161554336548e-01 2.186762839555740356e-01 7.060194760560989380e-02
2.282904982566833496e-01 -2.458954043686389923e-02 -2.632689177989959717e-01 3.699007909744977951e-03 -1.816197186708450317e-01 -1.477555185556411743e-01 1.815417557954788208e-01 -1.444582343101501465e-01 1.359635591506958008e-01 2.219933643937110901e-02 8.695372939109802246e-02 3.055324852466583252e-01 4.530866742134094238e-01 -5.802246928215026855e-02 8.835782110691070557e-02 1.682715117931365967e-01 -8.954378217458724976e-02 3.867400586605072021e-01 2.932936847209930420e-01 -1.849943250417709351e-01 -8.353415876626968384e-03 -8.913879841566085815e-02 -5.590953305363655090e-02 1.578042209148406982e-01 -6.320723891258239746e-02 -9.659682959318161011e-02 -1.806310117244720459e-01 1.043803244829177856e-01 2.696499787271022797e-02 6.041669473052024841e-02 1.101868823170661926e-01 -1.319252997636795044e-01
4.289192613214254379e-03 2.013554275035858154e-01 -8.647128939628601074e-02 -5.068054199218750000e-01 -3.418029248714447021e-01 -2.941218391060829163e-02 2.439055591821670532e-01 3.692166209220886230e-01 2.691324055194854736e-01 -1.208141297101974487e-01 5.634547397494316101e-02 -1.168519840575754642e-03 2.689793147146701813e-02 -1.130712777376174927e-02 -5.980598554015159607e-02 -2.155327796936035156e-02 2.223393023014068604e-01 1.942900866270065308e-01 9.760946780443191528e-02 1.587039325386285782e-03 -3.136637210845947266e-01 -1.768489181995391846e-02 -2.036143243312835693e-01 9.194187074899673462e-02 -8.982656151056289673e-02 4.603475332260131836e-03 -9.728103131055831909e-02 -4.522850736975669861e-02 -1.565181463956832886e-02 -7.398831844329833984e-02 9.024165570735931396e-02 -8.786956965923309326e-02
-1.794803589582443237e-01 -1.148013621568679810e-01 5.659410357475280762e-02 -1.508844196796417236e-01 -1.732608526945114136e-01 -1.344512701034545898e-01 1.953343152999877930e-01 2.141725271940231323e-02 2.959730625152587891e-01 1.005752757191658020e-01 1.849282979965209961e-01 1.110686734318733215e-01 -2.326189726591110229e-02 8.197841793298721313e-02 2.251850962638854980e-01 -6.610142998397350311e-03 1.006612181663513184e-01 2.800343334674835205e-01 1.417049169540405273e-01 4.653159976005554199e-01 -1.804548352956771851e-01 -9.944394230842590332e-02 -2.913342118263244629e-01 1.741112321615219116e-01 -1.216582879424095154e-01 -5.633769184350967407e-02 -2.540215849876403809e-01 1.835976094007492065e-01 3.911045938730239868e-02 -5.549694970250129700e-02 1.871733218431472778e-01 3.188164159655570984e-02
-6.734198890626430511e-03 3.458957076072692871e-01 -1.748923808336257935e-01 -1.209421604871749878e-01 -1.131047680974006653e-01 2.130577154457569122e-02 3.597415983676910400e-03 3.348063305020332336e-02 4.079148769378662109e-01 -2.141411602497100830e-01 1.076365038752555847e-01 2.834719717502593994e-01 1.504925191402435303e-01 -1.211424842476844788e-01 -3.502452075481414795e-01 1.484567672014236450e-01 -1.184546649456024170e-01 1.146608889102935791e-01 9.155866503715515137e-02 1.049112752079963684e-01 -1.453141719102859497e-01 2.832420766353607178e-01 1.043812930583953857e-01 4.029486794024705887e-03 -3.799315989017486572e-01 -3.304189816117286682e-02 2.651171525940299034e-03 -4.722681641578674316e-02 6.370903551578521729e-02 -1.646865159273147583e-02 1.512819081544876099e-01 -2.780568599700927734e-02
7.012260705232620239e-02 1.891785562038421631e-01 -3.272508382797241211e-01 5.795907601714134216e-02 3.275527060031890869e-02 -8.960989071056246758e-04 1.936912089586257935e-01 -4.489320889115333557e-02 1.839564740657806396e-01 -9.269961714744567871e-02 1.535286754369735718e-01 1.933808624744415283e-01 2.956980168819427490e-01 1.718328893184661865e-01 -2.959760427474975586e-01 2.702160179615020752e-01 -2.112826853990554810e-01 7.620111852884292603e-02 1.236413791775703430e-01 -5.295206233859062195e-02 -8.433513343334197998e-02 1.385450810194015503e-01 -5.876793060451745987e-03 4.263840243220329285e-02 -4.162505567073822021e-01 9.715201705694198608e-02 -9.225018322467803955e-03 -7.525009661912918091e-02 2.197789698839187622e-01 -1.172310858964920044e-02 3.023815155029296875e-01 -4.722732678055763245e-02
-7.992221415042877197e-02 1.951608210802078247e-01 -1.822606027126312256e-01 -9.605557657778263092e-03 1.407765299081802368e-01 1.234304904937744141e-01 3.448666259646415710e-02 3.221172094345092773e-01 2.683338224887847900e-01 -2.629653178155422211e-02 3.653601109981536865e-01 2.937759459018707275e-01 -6.019269302487373352e-02 2.596623823046684265e-02 1.048811972141265869e-01 1.804151982069015503e-01 -4.995852336287498474e-02 2.940030209720134735e-02 8.963941782712936401e-02 -7.102722674608230591e-02 -4.009938538074493408e-01 -8.351804316043853760e-02 -1.166761219501495361e-01 -1.387733817100524902e-01 -1.400113850831985474e-01 9.445776045322418213e-02 1.151115670800209045e-01 8.641555905342102051e-02 -3.807435184717178345e-02 2.238573133945465088e-02 3.650788366794586182e-01 2.007922828197479248e-01
-2.503247559070587158e-01 -1.756182909011840820e-01 -1.825138777494430542e-01 -2.183431833982467651e-01 -3.554983809590339661e-02 -1.690123826265335083e-01 1.346358209848403931e-01 1.100648567080497742e-01 2.848003506660461426e-01 -2.104284167289733887e-01 1.630962193012237549e-01 -1.564105004072189331e-01 -5.812302231788635254e-02 1.938622444868087769e-01 2.727462910115718842e-02 3.131670877337455750e-02 -1.173330545425415039e-01 2.482639253139495850e-01 2.997565567493438721e-01 3.188348412513732910e-01 -2.538162767887115479e-01 -5.517268553376197815e-02 -3.415435180068016052e-02 -9.827290475368499756e-02 3.646971425041556358e-03 3.944564610719680786e-02 -6.057188287377357483e-02 -2.231502532958984375e-01 1.596708446741104126e-01 3.048486709594726562e-01 4.765325784683227539e-02 -1.592616736888885498e-01
9.884816408157348633e-02 6.452187895774841309e-02 2.401536852121353149e-01 1.982481926679611206e-01 -6.298855692148208618e-02 -1.064995080232620239e-01 -1.049017906188964844e-01 3.069658875465393066e-01 4.846729338169097900e-01 -1.462865769863128662e-01 2.407340705394744873e-01 1.438235193490982056e-01 5.614449083805084229e-02 1.318985875695943832e-02 -1.558008342981338501e-01 4.119434952735900879e-02 1.654186546802520752e-01 3.100444078445434570e-01 1.359198391437530518e-01 9.371273964643478394e-02 -2.015893310308456421e-01 -2.085261195898056030e-01 -9.023787081241607666e-02 1.007878556847572327e-01 -2.512721419334411621e-01 -3.854970633983612061e-02 2.284089662134647369e-02 2.061121314764022827e-01 8.428756147623062134e-02 -1.005110666155815125e-01 -6.504377722740173340e-02 -1.485602110624313354e-01
-1.715397387742996216e-01 2.088547646999359131e-01 -1.745929569005966187e-01 -3.666675835847854614e-02 5.393294990062713623e-02 1.990199647843837738e-02 1.356606185436248779e-01 1.421049088239669800e-01 8.747003227472305298e-02 1.186908558011054993e-01 3.969001471996307373e-01 2.020493596792221069e-01 1.901280581951141357e-01 7.474765181541442871e-02 -5.341823212802410126e-03 1.414353866130113602e-02 -2.068998515605926514e-01 1.981732696294784546e-01 -1.235990319401025772e-02 2.856642007827758789e-01 -1.455994993448257446e-01 7.205415517091751099e-02 2.512264549732208252e-01 -1.922513395547866821e-01 -3.600130081176757812e-01 -8.256102353334426880e-02 -4.909811541438102722e-02 -7.784930616617202759e-02 -2.810036838054656982e-01 -1.566663831472396851e-01 2.228999584913253784e-01 5.268435552716255188e-02
1.193726658821105957e-01 8.668246865272521973e-02 -3.340070545673370361e-01 -3.293208777904510498e-01 -1.529975980520248413e-02 -5.857809633016586304e-02 2.162857502698898315e-01 2.829069457948207855e-02 1.579624265432357788e-01 -3.054413199424743652e-01 1.252725571393966675e-01 9.136842191219329834e-02 1.525308936834335327e-01 -3.199918940663337708e-02 8.455540984869003296e-02 -5.696333199739456177e-02 -1.404868662357330322e-01 4.164369031786918640e-02 1.724968999624252319e-01 2.381212115287780762e-01 -2.841848433017730713e-01 -1.077862009406089783e-01 -1.179759725928306580e-01 8.102531731128692627e-02 -5.448194220662117004e-03 -3.446178883314132690e-02 -2.987034022808074951e-01 3.201583027839660645e-01 -1.855692565441131592e-01 -3.604140505194664001e-02 -7.067354768514633179e-02 -2.748528122901916504e-01
-2.511527836322784424e-01 -1.220049485564231873e-01 -4.732091724872589111e-01 -3.992570936679840088e-01 -5.673801898956298828e-02 -4.509359970688819885e-02 1.208760365843772888e-01 9.273793548345565796e-02 7.222291827201843262e-02 -1.428065001964569092e-01 9.119507670402526855e-02 1.372493989765644073e-02 9.961554408073425293e-02 -1.881075054407119751e-01 3.301582485437393188e-02 8.214802294969558716e-02 -3.524833917617797852e-01 1.173386871814727783e-01 1.690875738859176636e-02 1.582158505916595459e-01 -2.861116230487823486e-01 -3.111655451357364655e-02 -1.316863894462585449e-01 5.647807568311691284e-02 -1.552740782499313354e-01 7.244104146957397461e-02 -1.228039115667343140e-01 1.388986259698867798e-01 -9.905708581209182739e-02 -2.009613998234272003e-02 2.760829031467437744e-01 -7.822758704423904419e-02
-7.796069607138633728e-03 1.123345717787742615e-01 -4.179064929485321045e-01 -2.716319859027862549e-01 2.437182003632187843e-03 -4.028135836124420166e-01 1.908412873744964600e-01 2.267484813928604126e-01 -3.432799363508820534e-03 -1.313707828521728516e-01 -6.706821918487548828e-02 8.000002056360244751e-02 2.301843613386154175e-01 -2.374917082488536835e-02 -1.688699238002300262e-02 8.043075352907180786e-02 -5.394769832491874695e-02 1.058150306344032288e-01 2.082749158143997192e-01 4.888719320297241211e-02 -1.871075481176376343e-01 -2.288621515035629272e-01 5.031136050820350647e-02 6.359436549246311188e-03 -1.089215353131294250e-01 -1.325521431863307953e-02 -1.987639963626861572e-01 1.063662990927696228e-01 -4.960122704505920410e-02 -3.011401370167732239e-02 2.603037953376770020e-01 -3.413194119930267334e-01
-1.464020162820816040e-01 1.531244218349456787e-01 -1.116539910435676575e-01 7.069541513919830322e-02 3.392423689365386963e-02 -2.506350874900817871e-01 4.243795871734619141e-01 1.589280962944030762e-01 2.388739734888076782e-01 -4.644848033785820007e-02 6.044007837772369385e-02 5.047169327735900879e-02 2.817347943782806396e-01 3.707562983036041260e-01 1.413415670394897461e-01 1.978321745991706848e-02 2.160172164440155029e-01 -4.612879827618598938e-02 1.996681392192840576e-01 1.665803641080856323e-01 -1.329563558101654053e-01 2.895171567797660828e-02 4.348080605268478394e-02 -6.290639936923980713e-02 -2.984644174575805664e-01 7.167917490005493164e-02 -1.866153925657272339e-01 9.332910180091857910e-02 6.006902828812599182e-02 2.684434056282043457e-01 1.004881188273429871e-01 -3.760581463575363159e-02
-1.613376736640930176e-01 6.814483087509870529e-03 -3.189834356307983398e-01 -2.124728821218013763e-02 2.290911227464675903e-01 -2.106649577617645264e-01 3.765193745493888855e-02 -1.741996109485626221e-01 1.940963566303253174e-01 2.502056211233139038e-02 3.150368630886077881e-01 2.488942295312881470e-01 1.743650995194911957e-02 5.684213712811470032e-02 -2.504793182015419006e-02 2.683470845222473145e-01 -5.050067976117134094e-02 7.487565279006958008e-03 1.809386759996414185e-01 2.098726183176040649e-01 -1.252412348985671997e-01 -6.740380078554153442e-02 7.465889304876327515e-02 8.626982569694519043e-02 -4.720536172389984131e-01 -2.720473334193229675e-02 4.749818705022335052e-03 -6.254896521568298340e-02 3.181807994842529297e-01 -1.088693644851446152e-02 -1.610055118799209595e-01 -9.135953150689601898e-04
-3.968384861946105957e-02 -6.352965533733367920e-02 -9.391355514526367188e-02 5.477774143218994141e-02 7.985331118106842041e-02 -1.658551394939422607e-01 2.604255080223083496e-01 1.359869837760925293e-01 2.572776377201080322e-01 8.882739394903182983e-02 4.972362145781517029e-02 1.654118448495864868e-01 -9.603068232536315918e-02 -1.858096197247505188e-02 -3.866007924079895020e-02 -7.369274739176034927e-03 -8.892738819122314453e-02 3.659240305423736572e-01 2.259403616189956665e-01 2.103526294231414795e-01 -6.233770027756690979e-02 -2.805900871753692627e-01 -1.185657754540443420e-01 -2.612239420413970947e-01 -2.519974485039710999e-02 8.313033729791641235e-02 -2.743511199951171875e-01 3.701147735118865967e-01 1.398885101079940796e-01 1.927492767572402954e-01 1.713938862085342407e-01 -1.985560953617095947e-01
-6.362845748662948608e-02 -5.393074825406074524e-02 -4.374037683010101318e-01 -3.216976523399353027e-01 -1.996465772390365601e-01 -3.019028007984161377e-01 2.601133473217487335e-02 1.577850431203842163e-01 1.086595728993415833e-01 -1.829075813293457031e-01 1.077793687582015991e-01 2.489090152084827423e-02 2.436827123165130615e-01 -2.652993984520435333e-02 -7.522653788328170776e-02 2.026382535696029663e-01 -2.734819054603576660e-01 2.079378813505172729e-01 8.743953704833984375e-02 1.119737103581428528e-01 -1.624830961227416992e-01 -1.104877591133117676e-01 5.292457342147827148e-02 2.122830003499984741e-01 -4.389974754303693771e-03 9.928151220083236694e-02 -1.531584262847900391e-01 2.761324644088745117e-01 -1.623079776763916016e-01 -2.634800411760807037e-02 8.008296042680740356e-02 -9.812533110380172729e-02
3.021734356880187988e-01 1.122254878282546997e-01 -1.302347928285598755e-01 -7.954877614974975586e-02 5.786066129803657532e-02 -5.618644878268241882e-02 2.531409263610839844e-01 2.152115106582641602e-01 2.445344179868698120e-01 9.214785881340503693e-03 3.717882037162780762e-01 -2.000306248664855957e-01 -1.339321434497833252e-01 1.031995117664337158e-01 1.961116865277290344e-02 -4.612922668457031250e-02 1.076312363147735596e-01 1.566608995199203491e-01 3.068963885307312012e-01 8.579975366592407227e-02 -6.075379252433776855e-02 -1.311376541852951050e-01 -1.009261086583137512e-01 6.620543450117111206e-02 -1.522939801216125488e-01 -2.719804942607879639e-01 2.982960641384124756e-01 -7.659485936164855957e-02 -1.069097965955734253e-01 1.034684777259826660e-01 -2.109170891344547272e-02 -3.145782053470611572e-01
2.799356915056705475e-02 1.181847006082534790e-01 6.302496045827865601e-02 9.742463380098342896e-02 1.676382571458816528e-01 6.190121173858642578e-03 -4.309242125600576401e-03 1.905411779880523682e-01 3.314124345779418945e-01 2.049214243888854980e-01 1.876907423138618469e-02 1.101178452372550964e-01 3.143001496791839600e-01 1.919481009244918823e-01 7.486189156770706177e-02 1.773714274168014526e-01 -1.778211295604705811e-01 1.230609118938446045e-01 3.128878772258758545e-01 2.357503175735473633e-01 4.021725803613662720e-02 -1.622425168752670288e-01 -2.092056274414062500e-01 -2.767963521182537079e-02 -2.785827815532684326e-01 1.808287203311920166e-01 4.858894646167755127e-02 1.290117651224136353e-01 1.228470578789710999e-01 1.269142776727676392e-01 3.422615230083465576e-01 -1.412528008222579956e-01
-1.753040961921215057e-02 1.035226434469223022e-01 -4.927694797515869141e-02 -1.141088083386421204e-01 -5.121711269021034241e-02 -1.989123374223709106e-01 2.536230683326721191e-01 2.366524189710617065e-02 4.100474342703819275e-02 -7.535590976476669312e-02 2.140488773584365845e-01 4.659391939640045166e-02 1.660284996032714844e-01 -6.008572503924369812e-02 2.029653340578079224e-01 6.674831360578536987e-02 -1.722241789102554321e-01 6.921818107366561890e-02 3.477744460105895996e-01 1.117684990167617798e-01 -4.011404216289520264e-01 1.588263548910617828e-02 -2.096122950315475464e-01 1.272987425327301025e-01 -3.352011740207672119e-01 -4.484102129936218262e-02 -2.262876182794570923e-01 1.481955051422119141e-01 -1.914901137351989746e-01 -2.007589787244796753e-01 -2.084243744611740112e-01 -1.926841735839843750e-01
7.874048501253128052e-02 7.441288232803344727e-02 -4.220792353153228760e-01 1.805331744253635406e-02 -8.385939896106719971e-02 -2.416630536317825317e-01 -3.101461566984653473e-03 1.138407960534095764e-01 1.818976551294326782e-01 3.775909543037414551e-01 -3.146539907902479172e-03 9.251065552234649658e-02 -1.435325201600790024e-02 1.111664250493049622e-01 -1.438829004764556885e-01 2.558995485305786133e-01 -1.344177573919296265e-01 1.776626855134963989e-01 2.389884144067764282e-01 -8.942575007677078247e-02 -2.227508723735809326e-01 -3.263641297817230225e-01 -4.706075787544250488e-02 1.218719929456710815e-01 -1.293781250715255737e-01 -1.406043171882629395e-01 1.583587080240249634e-01 -4.130687098950147629e-03 -9.837227314710617065e-02 2.840991020202636719e-01 2.368197590112686157e-02 -8.891420066356658936e-02
-6.393236666917800903e-02 6.957393884658813477e-02 -4.074808061122894287e-01 -4.652987048029899597e-02 -1.670229583978652954e-01 8.978209644556045532e-02 3.175609186291694641e-02 -6.845350563526153564e-02 3.210847973823547363e-01 2.632636576890945435e-02 1.386069953441619873e-01 -2.247402071952819824e-01 8.624024689197540283e-02 -1.217979937791824341e-01 1.573723107576370239e-01 2.033456861972808838e-01 -2.254426106810569763e-02 1.981830894947052002e-01 1.438277363777160645e-01 1.260370761156082153e-01 -1.521041095256805420e-01 -5.266755819320678711e-02 -1.789449602365493774e-01 1.920424029231071472e-02 -2.837296128273010254e-01 2.330287992954254150e-01 -1.414247453212738037e-01 1.217675656080245972e-01 2.782341837882995605e-01 8.896877616643905640e-02 3.486790060997009277e-01 -9.012362360954284668e-02
-8.469954878091812134e-02 -8.077997714281082153e-02 -1.330966055393218994e-01 -2.520991861820220947e-01 -8.817826211452484131e-02 1.805123090744018555e-01 3.739281594753265381e-01 1.844523400068283081e-01 2.839165031909942627e-01 2.075943499803543091e-01 1.026869788765907288e-01 3.869678974151611328e-01 1.533692777156829834e-01 -4.094172641634941101e-02 1.760994829237461090e-02 -2.938457429409027100e-01 4.876091703772544861e-02 1.930885016918182373e-01 1.653511971235275269e-01 2.274941466748714447e-02 -3.204026520252227783e-01 -1.918324232101440430e-01 -1.078890189528465271e-01 1.843442171812057495e-01 1.130326464772224426e-01 -8.774367719888687134e-02 -1.068574786186218262e-01 7.484684232622385025e-03 -5.802703648805618286e-02 -6.765108555555343628e-02 -4.516163840889930725e-02 -2.114201895892620087e-02
2.095286697149276733e-01 -8.267150819301605225e-02 -8.901321887969970703e-02 6.338502466678619385e-02 -7.917892932891845703e-02 -2.358390949666500092e-02 1.181526705622673035e-01 -2.815002202987670898e-02 1.970404684543609619e-01 2.180031239986419678e-01 4.293582737445831299e-01 -1.969024538993835449e-01 1.358910053968429565e-01 9.231942892074584961e-02 -3.897537291049957275e-01 6.812814623117446899e-03 -1.920799612998962402e-01 2.808136045932769775e-01 1.539270579814910889e-01 1.789143681526184082e-01 -8.737487345933914185e-02 4.979735985398292542e-02 -2.043863236904144287e-01 1.888985484838485718e-01 -1.792134791612625122e-01 3.123123571276664734e-02 -1.444850116968154907e-02 1.264283359050750732e-01 8.692070841789245605e-02 1.253534853458404541e-01 1.070146784186363220e-01 2.903427779674530029e-01
3.625594452023506165e-02 1.460926681756973267e-01 -7.421783357858657837e-02 -1.448763757944107056e-01 6.033936887979507446e-02 -3.819507062435150146e-01 1.981080323457717896e-01 5.831452459096908569e-02 2.651496529579162598e-01 -2.887864783406257629e-02 9.396442025899887085e-02 3.393732905387878418e-01 3.521994650363922119e-01 4.365839436650276184e-02 -2.230495028197765350e-02 1.223350688815116882e-01 3.263168409466743469e-02 -2.632555924355983734e-02 1.163905933499336243e-01 1.892071217298507690e-01 -1.591524183750152588e-01 3.732891008257865906e-02 -4.087350144982337952e-02 -3.801777958869934082e-02 -3.867611885070800781e-01 1.540711522102355957e-01 2.186892330646514893e-01 1.998597532510757446e-01 1.437158286571502686e-01 2.197047322988510132e-01 -6.480213999748229980e-02 -8.340949565172195435e-02
1.877939254045486450e-01 3.634015023708343506e-01 -2.606285810470581055e-01 -2.180246869102120399e-03 -4.342542961239814758e-02 3.217775747179985046e-02 6.561868637800216675e-02 3.223066683858633041e-03 2.773121893405914307e-01 -1.292425841093063354e-01 2.122244983911514282e-01 3.219372332096099854e-01 6.077424064278602600e-02 3.125060722231864929e-02 -2.321781218051910400e-01 2.539306581020355225e-01 -1.412230134010314941e-01 1.446838378906250000e-01 1.707998961210250854e-01 1.141543611884117126e-01 -2.608536779880523682e-01 2.731029987335205078e-01 -4.076059442013502121e-03 -3.954993188381195068e-02 -2.721576690673828125e-01 -2.122239321470260620e-01 -9.182671085000038147e-03 -2.482551522552967072e-02 1.128357741981744766e-02 -1.233258992433547974e-01 1.544023007154464722e-01 -7.667657732963562012e-02
1.439614500850439072e-02 1.704964227974414825e-02 -1.727944612503051758e-01 -3.025543987751007080e-01 3.497024998068809509e-02 2.451953589916229248e-01 1.986888051033020020e-01 1.558516770601272583e-01 3.290317356586456299e-01 -3.991052508354187012e-02 7.895372807979583740e-02 2.597382962703704834e-01 3.979745786637067795e-03 6.369788944721221924e-02 2.456951141357421875e-02 -9.803968667984008789e-02 1.373669654130935669e-01 2.124468982219696045e-01 5.291714519262313843e-02 -1.438681632280349731e-01 -5.232862830162048340e-01 -2.298989892005920410e-01 8.894595503807067871e-02 1.237219125032424927e-01 -5.472941324114799500e-02 -2.326284795999526978e-01 -1.479872912168502808e-01 -9.811876714229583740e-02 1.578291356563568115e-01 8.378769271075725555e-03 -4.455824196338653564e-02 4.632942751049995422e-02
2.169979661703109741e-01 1.723092943429946899e-01 -3.135669529438018799e-01 -5.563754960894584656e-02 9.752718731760978699e-03 1.739491671323776245e-01 2.779859304428100586e-02 4.009466171264648438e-01 1.908015757799148560e-01 1.194950416684150696e-01 2.025575637817382812e-01 -5.902471020817756653e-02 7.204128056764602661e-02 -7.594844326376914978e-03 -1.366031616926193237e-01 2.278712578117847443e-03 9.751792997121810913e-02 2.999178469181060791e-01 1.820949465036392212e-01 -4.612738732248544693e-03 -1.408573985099792480e-01 -4.517349302768707275e-01 -5.996225774288177490e-02 -1.211013272404670715e-01 -1.980141848325729370e-01 -1.313981711864471436e-01 1.483464241027832031e-01 3.033645078539848328e-02 -5.837336182594299316e-02 -1.463803797960281372e-01 -8.463856577873229980e-02 -1.568414121866226196e-01
4.510606825351715088e-02 -3.347917273640632629e-02 1.103850975632667542e-01 -2.871273159980773926e-01 6.727743148803710938e-02 -1.293699741363525391e-01 3.175321221351623535e-01 -1.084309518337249756e-01 2.984531968832015991e-02 4.171493649482727051e-01 3.304010331630706787e-01 1.666978895664215088e-01 1.149732470512390137e-01 1.251335907727479935e-02 4.304542206227779388e-03 -5.923644453287124634e-02 2.298672050237655640e-01 1.458408962935209274e-02 7.207878679037094116e-02 1.278919875621795654e-01 -3.059239983558654785e-01 -1.338474005460739136e-01 -3.227601572871208191e-02 1.710227876901626587e-01 -1.352487206459045410e-01 7.443626970052719116e-02 -2.395768016576766968e-01 9.931571781635284424e-02 1.823401004076004028e-01 -8.517991751432418823e-02 2.122758328914642334e-01 -2.157636880874633789e-01
1.507042050361633301e-01 9.632886946201324463e-02 1.348792016506195068e-01 -4.067121744155883789e-01 -8.482132852077484131e-02 -9.530448913574218750e-02 3.526694774627685547e-01 2.631611824035644531e-01 3.282352685928344727e-01 -1.027236431837081909e-01 1.626896709203720093e-01 1.321772020310163498e-02 2.547641098499298096e-01 -1.387055814266204834e-01 -4.229448735713958740e-02 -3.401117026805877686e-02 -2.232880890369415283e-01 1.537174284458160400e-01 1.860672608017921448e-03 8.586928248405456543e-02 -2.618957161903381348e-01 2.583055756986141205e-02 -2.123034894466400146e-01 -1.808354631066322327e-02 1.226925700902938843e-01 3.563951700925827026e-02 -7.404976338148117065e-02 2.065543681383132935e-01 -1.172276958823204041e-01 1.335168164223432541e-02 1.269136369228363037e-01 -2.290249466896057129e-01
1.496129631996154785e-01 2.716328203678131104e-01 -3.951318562030792236e-01 1.033017560839653015e-01 1.322583407163619995e-01 -1.579696983098983765e-01 6.915020197629928589e-02 2.226815670728683472e-01 2.118113338947296143e-01 -1.747339367866516113e-01 4.731867834925651550e-02 3.680245205760002136e-02 1.298686265945434570e-01 1.068919375538825989e-01 -5.198083352297544479e-03 5.988732725381851196e-02 -1.475218981504440308e-01 5.683502927422523499e-02 3.766113519668579102e-01 4.343698546290397644e-02 -9.961422532796859741e-02 2.352177500724792480e-01 -4.622075706720352173e-02 7.605113089084625244e-02 -3.541975915431976318e-01 -1.199655905365943909e-01 1.037501692771911621e-01 -1.963874548673629761e-01 1.186627745628356934e-01 5.678320303559303284e-02 2.835067212581634521e-01 2.394869737327098846e-02
1.068969666957855225e-01 4.736298322677612305e-02 -1.504181623458862305e-01 -2.473097741603851318e-01 -2.753761969506740570e-02 2.778858877718448639e-02 2.019572108983993530e-01 -1.407059282064437866e-01 -3.468013554811477661e-02 -1.286555677652359009e-01 -3.653450682759284973e-02 2.728872299194335938e-01 2.617977559566497803e-01 -5.800388008356094360e-02 1.535685956478118896e-01 1.983811557292938232e-01 1.653956472873687744e-01 4.065660536289215088e-01 2.483023554086685181e-01 -2.277861908078193665e-02 -1.979330033063888550e-01 -1.142631620168685913e-01 -6.252559833228588104e-03 2.557260692119598389e-01 -1.188604682683944702e-01 -2.633630931377410889e-01 -1.417926698923110962e-01 -3.893153043463826180e-04 2.595035433769226074e-01 2.294789254665374756e-01 1.120499670505523682e-01 -5.817788839340209961e-02
-3.765308856964111328e-01 -3.761284053325653076e-02 -4.569087326526641846e-01 -4.411813244223594666e-02 -2.657811529934406281e-02 5.128347501158714294e-02 1.543002128601074219e-01 -6.243500858545303345e-02 3.206591606140136719e-01 7.784135639667510986e-02 1.493967175483703613e-01 -1.825544685125350952e-01 1.275042891502380371e-01 1.194296330213546753e-01 -1.283418387174606323e-01 2.748045623302459717e-01 1.248767301440238953e-01 2.427910268306732178e-01 2.473920732736587524e-01 1.736879199743270874e-01 -2.087765000760555267e-02 2.401859499514102936e-02 2.517142333090305328e-03 1.567519605159759521e-01 -2.408032566308975220e-01 -1.890355646610260010e-01 -1.895761340856552124e-01 -6.211213022470474243e-02 4.219025745987892151e-02 -4.843749105930328369e-03 8.742026053369045258e-03 3.343248739838600159e-02
5.906427651643753052e-02 1.428172886371612549e-01 -3.492237031459808350e-01 -3.626798689365386963e-01 3.055256418883800507e-02 -2.386296540498733521e-01 2.904137670993804932e-01 1.445412784814834595e-01 1.107924357056617737e-01 -3.162350878119468689e-02 4.392366856336593628e-02 3.315737098455429077e-02 2.204234302043914795e-01 -6.485392153263092041e-02 1.172982156276702881e-01 -2.410683222115039825e-02 -2.655118107795715332e-01 1.236473992466926575e-01 1.126004382967948914e-01 2.587631046772003174e-01 -3.736737072467803955e-01 -1.187272593379020691e-01 1.714518666267395020e-01 -1.632477715611457825e-02 -3.973933681845664978e-02 -4.743999801576137543e-03 -1.655571460723876953e-01 2.429995089769363403e-01 -7.311947643756866455e-02 -1.122506409883499146e-01 1.410978883504867554e-01 -3.670317307114601135e-02
3.220625594258308411e-02 -5.618293303996324539e-03 -4.496158286929130554e-02 -1.279805004596710205e-01 -2.289281971752643585e-02 -1.842757761478424072e-01 2.689926140010356903e-02 1.615385264158248901e-01 2.283936440944671631e-01 -9.095336496829986572e-02 2.298998236656188965e-01 3.123897910118103027e-01 1.908505558967590332e-01 1.659578830003738403e-02 -1.888071745634078979e-01 2.583222389221191406e-01 1.419066488742828369e-01 2.015718491747975349e-03 2.034383267164230347e-01 1.287738680839538574e-01 -1.167475506663322449e-01 -2.812520861625671387e-01 -2.106619477272033691e-01 -1.019969508051872253e-01 -1.950055919587612152e-02 -1.957408338785171509e-01 -6.852451711893081665e-02 -8.727361261844635010e-02 -4.475831091403961182e-01 9.997646510601043701e-02 2.727516889572143555e-01 8.901084214448928833e-02
-3.684021532535552979e-02 1.222339496016502380e-01 -4.817318022251129150e-01 -2.872604131698608398e-01 5.159757100045681000e-03 -4.672891795635223389e-01 2.359789460897445679e-01 6.920503079891204834e-02 2.390480600297451019e-02 -2.198024243116378784e-01 -1.880911551415920258e-02 9.698200970888137817e-02 2.074933350086212158e-01 8.001066744327545166e-02 5.797047913074493408e-02 1.037456691265106201e-01 1.707247272133827209e-02 1.265024393796920776e-01 2.505225241184234619e-01 -5.134012922644615173e-02 -2.155237495899200439e-01 -2.591192722320556641e-01 6.620315462350845337e-02 1.257724035531282425e-02 -1.075044870376586914e-01 4.186974465847015381e-02 -1.083611026406288147e-01 9.404473006725311279e-02 -1.034235209226608276e-01 -6.289329379796981812e-02 9.688196331262588501e-02 -1.013553515076637268e-01
-2.301950901746749878e-01 2.165246605873107910e-01 -3.834473714232444763e-02 -6.056760251522064209e-02 7.429707050323486328e-02 7.229885458946228027e-02 2.489167004823684692e-01 -6.242700666189193726e-02 2.318376153707504272e-01 -1.683396100997924805e-01 6.825522333383560181e-02 -2.980097532272338867e-01 2.130128294229507446e-01 1.384072005748748779e-01 -1.320838630199432373e-01 3.263603895902633667e-02 -3.602933138608932495e-02 1.800428628921508789e-01 8.176291361451148987e-03 7.802210003137588501e-02 -5.032472610473632812e-01 -2.648026943206787109e-01 -2.870725393295288086e-01 1.313121765851974487e-01 -2.193729430437088013e-01 -8.573086559772491455e-02 -2.156696096062660217e-02 -1.624297201633453369e-01 5.509322881698608398e-02 -5.956993252038955688e-02 8.023221790790557861e-02 3.928754478693008423e-02
-4.850032180547714233e-02 2.430466264486312866e-01 -2.783348858356475830e-01 9.849154949188232422e-02 2.277473360300064087e-01 -3.594011068344116211e-01 2.633410990238189697e-01 1.118310391902923584e-01 1.045766323804855347e-01 -6.115974113345146179e-02 1.634548008441925049e-01 3.879712522029876709e-02 3.450699746608734131e-01 2.226033359766006470e-01 -1.413767635822296143e-01 -1.036587357521057129e-01 8.861323446035385132e-02 2.792287431657314301e-02 2.727586328983306885e-01 2.024403363466262817e-01 -1.677221208810806274e-01 -1.220284551382064819e-01 2.172147631645202637e-01 -8.032195270061492920e-02 -2.280500978231430054e-01 2.011310681700706482e-02 7.332524657249450684e-02 -6.320323050022125244e-02 1.878870129585266113e-01 1.564370244741439819e-01 -5.765188485383987427e-02 -2.660248614847660065e-02
6.359000504016876221e-02 1.180848851799964905e-01 3.717867657542228699e-02 -4.536106437444686890e-02 -8.306316286325454712e-02 -5.751087889075279236e-02 4.300435781478881836e-01 2.779943682253360748e-02 3.422266244888305664e-01 -1.299245655536651611e-01 4.155070781707763672e-01 1.517996340990066528e-01 -3.296753391623497009e-02 1.481897383928298950e-01 1.083479169756174088e-02 -2.826790511608123779e-01 -1.933222450315952301e-02 1.096637025475502014e-01 2.230339348316192627e-01 3.062616884708404541e-01 -2.120610512793064117e-02 1.067430227994918823e-01 -1.334781348705291748e-01 -1.913558542728424072e-01 -1.041872352361679077e-01 -1.267515271902084351e-01 9.042736142873764038e-03 1.057877466082572937e-01 -1.335236430168151855e-01 -2.082077562808990479e-01 9.377764910459518433e-02 1.396788060665130615e-01
-1.540066301822662354e-02 9.592809528112411499e-02 -1.459048688411712646e-01 1.746699027717113495e-02 -2.078798711299896240e-01 9.830526262521743774e-02 3.738604485988616943e-01 -4.692182317376136780e-02 3.125768005847930908e-01 1.624697004444897175e-03 1.382319182157516479e-01 5.322990566492080688e-02 1.705569028854370117e-01 -1.092226803302764893e-01 -1.027638539671897888e-01 -1.903454959392547607e-02 2.577036619186401367e-01 2.015811353921890259e-01 1.924330443143844604e-01 1.756570786237716675e-01 -2.479478418827056885e-01 2.205083817243576050e-01 -1.497987192124128342e-02 9.087330847978591919e-02 -6.426835060119628906e-02 -2.727888524532318115e-01 -2.056276649236679077e-01 2.466225624084472656e-01 -2.725614309310913086e-01 1.193003803491592407e-01 1.214907988905906677e-01 1.551686376333236694e-01
1.566801369190216064e-01 5.598946288228034973e-02 -3.491492569446563721e-01 1.064415499567985535e-01 -3.179045394062995911e-02 -7.295586168766021729e-02 2.956614792346954346e-01 1.654551178216934204e-01 3.706705570220947266e-01 -6.811033934354782104e-02 9.666436910629272461e-02 7.997962646186351776e-03 -1.920741610229015350e-02 -9.736014157533645630e-02 -8.094821125268936157e-02 2.624844573438167572e-02 4.604562371969223022e-02 2.225170880556106567e-01 8.621821552515029907e-02 -3.303681015968322754e-01 -2.603407800197601318e-01 -7.518488168716430664e-02 3.148709535598754883e-01 6.898872554302215576e-02 -1.180415228009223938e-01 -9.283477813005447388e-02 -1.445706039667129517e-01 7.929268479347229004e-02 2.521235048770904541e-01 2.608218491077423096e-01 2.595139294862747192e-02 1.478927284479141235e-01
4.294992610812187195e-02 -1.294343080371618271e-02 -1.910460740327835083e-01 -4.503839090466499329e-02 -8.283330500125885010e-02 2.943391166627407074e-02 -1.709250360727310181e-02 2.837160229682922363e-01 4.971038401126861572e-01 -1.478723287582397461e-01 3.447451591491699219e-01 2.407763749361038208e-01 7.145163416862487793e-02 1.646396517753601074e-02 8.561508357524871826e-02 9.763614088296890259e-02 7.233124226331710815e-03 -9.309078007936477661e-02 -1.500133424997329712e-01 -8.314839005470275879e-02 -2.556023001670837402e-01 1.332398355007171631e-01 -1.434850692749023438e-01 2.550738863646984100e-02 -3.313132822513580322e-01 -5.263547971844673157e-02 1.751742810010910034e-01 6.324115395545959473e-02 1.302723735570907593e-01 1.094644740223884583e-01 2.634593844413757324e-01 1.218919679522514343e-01
2.484804540872573853e-01 -2.555048465728759766e-01 -5.060470849275588989e-02 -1.323312968015670776e-01 7.541192322969436646e-02 -1.118204146623611450e-01 1.104085668921470642e-01 3.309522196650505066e-02 2.768309116363525391e-01 -5.710682645440101624e-02 4.663281440734863281e-01 3.071613237261772156e-02 2.950264215469360352e-01 -2.810297720134258270e-02 -2.768877893686294556e-02 8.578239381313323975e-02 -1.712377369403839111e-02 4.697960242629051208e-02 1.848478764295578003e-01 -1.971116475760936737e-02 3.202724084258079529e-02 -9.984792023897171021e-02 7.490581367164850235e-03 3.052363358438014984e-02 -1.227221116423606873e-01 -2.925235033035278320e-01 2.392711341381072998e-01 2.302810102701187134e-01 -1.477676816284656525e-02 3.590820431709289551e-01 1.679381728172302246e-01 9.927626699209213257e-02
2.059644907712936401e-01 2.175863683223724365e-01 -4.052561894059181213e-02 -2.732330560684204102e-01 9.332081675529479980e-02 -5.219796672463417053e-02 1.865115016698837280e-01 1.971438899636268616e-02 2.260344326496124268e-01 -5.944819655269384384e-03 6.238159909844398499e-02 -9.740547835826873779e-02 2.455745935440063477e-01 -1.161591187119483948e-01 1.640047580003738403e-01 1.986762285232543945e-01 -8.726737648248672485e-02 2.298407405614852905e-01 1.146790236234664917e-01 2.991999387741088867e-01 -3.607460558414459229e-01 -1.538883447647094727e-01 -2.285511195659637451e-01 -1.302918791770935059e-01 -2.326438874006271362e-01 -7.566656917333602905e-03 -2.164860218763351440e-01 1.464232653379440308e-01 -1.881010234355926514e-01 -1.772144436836242676e-01 -8.504754304885864258e-02 4.386613436508923769e-04
2.399467080831527710e-01 8.057947456836700439e-02 -3.379648327827453613e-01 -2.332822084426879883e-01 4.870695993304252625e-02 -5.497375503182411194e-02 3.803557455539703369e-01 1.424812618643045425e-02 8.437538892030715942e-02 1.553519908338785172e-02 1.438359320163726807e-01 -2.160188928246498108e-02 1.560999006032943726e-01 -1.032860949635505676e-03 1.630342751741409302e-01 -6.263095885515213013e-02 -5.065162479877471924e-02 6.132712960243225098e-02 1.524815708398818970e-01 2.807301580905914307e-01 -2.685249447822570801e-01 3.385085240006446838e-02 4.451616108417510986e-02 -2.676370143890380859e-01 -1.133418381214141846e-01 -1.249527931213378906e-01 -2.873108685016632080e-01 2.405460476875305176e-01 -2.328995466232299805e-01 1.089778617024421692e-01 2.061444669961929321e-01 -3.006870113313198090e-02
4.617492109537124634e-02 6.171994283795356750e-02 -2.115128785371780396e-01 -3.443635404109954834e-01 -3.802503645420074463e-01 -1.207551658153533936e-01 1.662716716527938843e-01 2.630094289779663086e-01 2.811345458030700684e-01 -1.031369417905807495e-01 3.498738631606101990e-02 -9.414164721965789795e-02 9.441067278385162354e-02 4.602824896574020386e-02 -3.410986065864562988e-01 -1.182476654648780823e-01 2.838402390480041504e-01 3.145356476306915283e-01 1.005332767963409424e-01 -2.500365115702152252e-02 -1.701411455869674683e-01 -8.085867017507553101e-02 -2.054530829191207886e-01 -8.034355938434600830e-03 -3.998428210616111755e-02 3.825664520263671875e-03 -1.226641982793807983e-01 -8.825047872960567474e-03 9.321239590644836426e-02 -9.249062836170196533e-02 5.917128920555114746e-02 -1.677652299404144287e-01
1.252958178520202637e-01 1.165892407298088074e-01 -2.842357754707336426e-01 9.701457805931568146e-03 3.196114897727966309e-01 -1.253416538238525391e-01 2.149907350540161133e-01 -3.304315805435180664e-01 3.302312791347503662e-01 -1.639466285705566406e-01 2.353165298700332642e-01 7.917208969593048096e-02 -1.056115105748176575e-01 -4.737253859639167786e-02 -2.322941422462463379e-01 1.218798011541366577e-01 -8.250004798173904419e-02 1.889850944280624390e-01 2.094565778970718384e-01 -1.075168605893850327e-02 -2.884049713611602783e-01 -1.079715788364410400e-02 2.161203883588314056e-02 3.361651673913002014e-02 -3.106221556663513184e-01 -1.057081297039985657e-02 1.708796620368957520e-02 -4.143309220671653748e-02 5.135656148195266724e-02 -9.763181209564208984e-02 1.411867439746856689e-01 1.861697435379028320e-01
-3.059648163616657257e-02 1.067996993660926819e-01 -2.527166306972503662e-01 -1.262317895889282227e-01 -1.086770445108413696e-01 1.517542302608489990e-01 3.176084160804748535e-01 4.850548878312110901e-02 2.900573015213012695e-01 4.442851990461349487e-02 7.446216791868209839e-02 -1.486449688673019409e-01 -8.767031133174896240e-02 2.054543793201446533e-01 -2.711635269224643707e-02 1.118064746260643005e-01 8.413165062665939331e-02 1.940520107746124268e-01 4.363898336887359619e-01 -5.289825052022933960e-02 -2.012200057506561279e-01 -9.426067024469375610e-02 -2.068638354539871216e-01 3.130294382572174072e-01 -1.061821952462196350e-01 -1.734323501586914062e-01 -2.011080533266067505e-01 2.256741560995578766e-02 2.215812206268310547e-01 6.623297184705734253e-02 -5.295531079173088074e-02 -1.618307530879974365e-01
4.808619990944862366e-02 2.397666424512863159e-01 -9.965366870164871216e-02 -2.002377361059188843e-01 -7.287189364433288574e-02 5.214548110961914062e-02 3.640445470809936523e-01 9.633519500494003296e-02 2.343291491270065308e-01 -1.005181670188903809e-01 2.510855197906494141e-01 -2.974143028259277344e-01 1.289342194795608521e-01 2.717429697513580322e-01 -1.000082492828369141e-01 -1.596658527851104736e-01 -5.011100694537162781e-02 -5.072046187706291676e-04 6.984170526266098022e-02 -1.838223487138748169e-01 -3.089570105075836182e-01 -2.443559616804122925e-01 -4.434984177350997925e-02 2.116354703903198242e-01 -2.879524528980255127e-01 -8.056708425283432007e-02 -1.358477920293807983e-01 4.007766023278236389e-02 -6.777802109718322754e-02 -1.425225138664245605e-01 4.185042157769203186e-02 -1.364993602037429810e-01
6.009215861558914185e-02 2.215242087841033936e-01 -6.909837573766708374e-02 -2.644351124763488770e-02 -1.705828011035919189e-01 -2.233717590570449829e-01 1.782237589359283447e-01 4.166437685489654541e-02 2.353139817714691162e-01 -2.233172357082366943e-01 4.964778944849967957e-02 -1.347870007157325745e-02 1.630926728248596191e-01 -2.202706485986709595e-01 2.860585600137710571e-02 1.126607730984687805e-01 1.986941099166870117e-01 1.219468414783477783e-01 3.692769110202789307e-01 2.958856709301471710e-02 -6.135579943656921387e-02 -1.429010629653930664e-01 -3.465748205780982971e-02 1.525252312421798706e-02 -2.968688905239105225e-01 -3.330240845680236816e-01 -6.827624142169952393e-02 9.873158484697341919e-02 8.385605178773403168e-03 -3.585850596427917480e-01 2.622023522853851318e-01 -6.906770914793014526e-02
7.091460376977920532e-02 -4.799518734216690063e-03 1.062183454632759094e-01 -2.605050802230834961e-01 -1.889751851558685303e-01 -2.505734264850616455e-01 9.727481752634048462e-02 2.316614612936973572e-02 1.590432673692703247e-01 1.159971281886100769e-01 1.275322884321212769e-01 2.037917524576187134e-01 1.984440237283706665e-01 1.043165400624275208e-01 -2.315163165330886841e-01 9.510313719511032104e-02 7.918975502252578735e-02 -2.247343212366104126e-02 5.507361143827438354e-02 2.901825495064258575e-02 -5.367271900177001953e-01 -1.449735760688781738e-01 -4.002268314361572266e-01 7.778027653694152832e-02 -1.043526008725166321e-01 2.963193692266941071e-02 6.886872649192810059e-02 1.480484753847122192e-01 1.141768693923950195e-01 8.862562477588653564e-02 1.899229288101196289e-01 1.284017115831375122e-01
-1.332057416439056396e-01 1.477329283952713013e-01 1.462426930665969849e-01 -2.884851396083831787e-01 -3.444685041904449463e-02 2.122995257377624512e-01 1.542854309082031250e-01 -2.305551618337631226e-02 2.752679288387298584e-01 -4.507294297218322754e-02 1.051064953207969666e-01 -4.250701889395713806e-02 1.432119458913803101e-01 1.301563084125518799e-01 -1.064932048320770264e-01 1.449767649173736572e-01 2.714134752750396729e-03 4.022601246833801270e-01 5.342611670494079590e-02 -1.807336509227752686e-01 -3.917320966720581055e-01 -1.379688531160354614e-01 -2.671253085136413574e-01 -2.460484206676483154e-02 -3.341484665870666504e-01 -8.455528318881988525e-02 -8.378832787275314331e-02 -8.644676208496093750e-02 1.865433454513549805e-01 -4.680700227618217468e-02 5.056799948215484619e-02 1.006217747926712036e-01
-1.703892461955547333e-02 3.999418765306472778e-02 -4.500767290592193604e-01 2.649254500865936279e-01 2.004349604249000549e-02 2.192662656307220459e-02 7.351034134626388550e-02 9.344799816608428955e-02 2.156277447938919067e-01 8.461918681859970093e-02 1.684093624353408813e-01 1.895844936370849609e-01 1.536662131547927856e-01 9.600298851728439331e-02 4.303238168358802795e-02 2.246963083744049072e-01 1.043264172039926052e-03 1.701315343379974365e-01 1.396160274744033813e-01 -7.411713898181915283e-02 -4.833446741104125977e-01 -3.321985006332397461e-01 -2.783999145030975342e-01 -5.754221230745315552e-02 3.915968816727399826e-03 -4.909020289778709412e-02 2.048681862652301788e-02 -2.899368479847908020e-02 -3.036949411034584045e-02 1.175162494182586670e-01 -2.362741716206073761e-02 9.748568385839462280e-02
1.799285858869552612e-01 -7.948773354291915894e-02 -1.141191720962524414e-01 -1.997270882129669189e-01 1.038837507367134094e-01 -8.770707249641418457e-02 9.065559506416320801e-02 5.396272987127304077e-02 4.126313924789428711e-01 1.508477628231048584e-01 4.067161977291107178e-01 1.843846142292022705e-01 1.471702903509140015e-01 -8.883379399776458740e-02 1.861302740871906281e-02 1.289248117245733738e-03 -2.198944985866546631e-01 1.958808302879333496e-01 1.321252286434173584e-01 8.722825907170772552e-03 -3.614427056163549423e-03 -1.156468968838453293e-02 4.228346049785614014e-02 1.148461997509002686e-01 2.954113855957984924e-02 -2.398550659418106079e-01 2.928006947040557861e-01 1.756493151187896729e-01 1.666258461773395538e-02 4.010743498802185059e-01 -2.019966021180152893e-02 2.301457338035106659e-02
7.760703563690185547e-02 -6.382471323013305664e-02 -1.318031847476959229e-01 6.448981910943984985e-02 -3.741959482431411743e-02 6.422419846057891846e-02 2.379205524921417236e-01 8.827799558639526367e-02 2.807784974575042725e-01 5.226356908679008484e-02 1.466456353664398193e-01 -7.783402502536773682e-02 2.735385000705718994e-01 -6.469205766916275024e-02 -1.399288922548294067e-01 6.760488450527191162e-02 -1.393219679594039917e-01 3.159452676773071289e-01 -9.501467458903789520e-03 2.348817884922027588e-01 -6.578908860683441162e-02 1.164189074188470840e-02 -4.015425220131874084e-02 1.938994973897933960e-01 -2.677893042564392090e-01 -3.127494752407073975e-01 8.480717986822128296e-02 3.673175722360610962e-02 3.410904854536056519e-02 -2.351516783237457275e-01 3.856425285339355469e-01 2.911165356636047363e-01
9.082654863595962524e-02 -1.508113741874694824e-01 -1.805126368999481201e-01 -7.799787819385528564e-02 1.308186054229736328e-01 3.383184969425201416e-02 3.519003391265869141e-01 -1.316649746149778366e-02 3.855528533458709717e-01 -3.152798116207122803e-02 -4.103350266814231873e-02 2.328491359949111938e-01 -7.088406942784786224e-03 1.828140914440155029e-01 -1.177173703908920288e-01 1.273573040962219238e-01 9.615983068943023682e-02 2.951986193656921387e-01 -1.213240325450897217e-01 1.597663760185241699e-01 -3.738709911704063416e-02 -1.461967676877975464e-01 -2.375103235244750977e-01 2.626789212226867676e-01 -9.631802141666412354e-02 -8.824216574430465698e-02 3.795025404542684555e-03 6.530451029539108276e-02 -4.518006742000579834e-02 2.384757101535797119e-01 8.048092015087604523e-03 3.922252655029296875e-01
1.931812614202499390e-01 1.708668917417526245e-01 -1.279427409172058105e-01 -4.360909461975097656e-01 5.394617468118667603e-02 5.388410389423370361e-02 9.588480740785598755e-02 -1.032853350043296814e-01 3.685205578804016113e-01 1.048089116811752319e-01 1.760866045951843262e-01 -4.413454234600067139e-02 2.082648724317550659e-01 -2.131745815277099609e-01 1.313156038522720337e-01 1.053707525134086609e-01 -1.571140438318252563e-02 3.617827594280242920e-02 1.445625256747007370e-02 1.846912801265716553e-01 -2.497076243162155151e-01 -1.214897334575653076e-01 -1.231323853135108948e-01 -2.076425403356552124e-01 -3.068710267543792725e-01 -1.071206927299499512e-01 -2.244678437709808350e-01 2.015931159257888794e-01 -6.727574020624160767e-02 -1.646146029233932495e-01 -6.285240873694419861e-03 -6.895034015178680420e-02
-7.788047939538955688e-02 -1.082652248442173004e-02 -2.819798886775970459e-01 -2.213101685047149658e-01 -1.067724004387855530e-01 -5.219617858529090881e-03 1.677926331758499146e-01 -1.119611412286758423e-01 2.691013514995574951e-01 3.341166377067565918e-01 1.060377955436706543e-01 -2.986374683678150177e-02 -1.273939162492752075e-01 6.306565552949905396e-02 2.145257592201232910e-02 -1.598196774721145630e-01 1.215547397732734680e-01 5.460420995950698853e-02 2.863489985466003418e-01 -7.602164149284362793e-02 -3.105233311653137207e-01 4.246042668819427490e-02 -2.945781648159027100e-01 3.578725755214691162e-01 -1.629239171743392944e-01 -1.277127712965011597e-01 -1.376521587371826172e-01 1.252869665622711182e-01 9.899257123470306396e-02 7.183118164539337158e-02 1.841260790824890137e-01 -1.607630550861358643e-01
1.082830950617790222e-01 1.514332294464111328e-01 -1.147250235080718994e-01 6.680535152554512024e-03 1.427843719720840454e-01 -2.776574492454528809e-01 2.372684180736541748e-01 -2.030497938394546509e-01 2.676361501216888428e-01 -1.771675497293472290e-01 1.352038085460662842e-01 6.403051316738128662e-02 4.659937322139739990e-01 -5.056003853678703308e-02 -1.290754526853561401e-01 1.824514865875244141e-01 -4.144150018692016602e-02 1.681735962629318237e-01 6.371922791004180908e-02 2.109321206808090210e-01 -5.371107906103134155e-02 1.012393683195114136e-01 -1.769158393144607544e-01 9.366282820701599121e-02 -4.215072095394134521e-01 1.329561918973922729e-01 5.849188193678855896e-02 1.333844661712646484e-01 2.171352691948413849e-02 3.802321851253509521e-02 -1.082149222493171692e-01 1.149482652544975281e-02
-1.891839951276779175e-01 -3.134841099381446838e-03 8.917194604873657227e-02 -1.058115586638450623e-01 1.937969774007797241e-02 -4.068863093852996826e-01 1.063882093876600266e-02 1.658909954130649567e-03 6.903773546218872070e-02 2.067571738734841347e-03 2.646411955356597900e-01 3.488997519016265869e-01 1.227838993072509766e-01 1.946000903844833374e-01 -1.480507999658584595e-01 -9.920124709606170654e-02 2.683978676795959473e-01 3.032554388046264648e-01 8.480443805456161499e-02 1.750541776418685913e-01 -3.893398344516754150e-01 -2.260058224201202393e-01 3.070590831339359283e-02 1.683762371540069580e-01 -6.969502568244934082e-02 -2.651913277804851532e-02 -2.253845334053039551e-03 1.603163965046405792e-02 -7.796045392751693726e-02 1.886039786040782928e-02 7.175247371196746826e-02 2.157846689224243164e-01
1.705906353890895844e-02 1.194972023367881775e-01 -6.228484958410263062e-02 -1.549152135848999023e-01 -8.375171571969985962e-02 1.986206509172916412e-03 4.324549734592437744e-01 1.564167737960815430e-01 2.982990145683288574e-01 7.407303899526596069e-02 2.087545953691005707e-02 -3.091751337051391602e-01 4.872354120016098022e-02 1.572240889072418213e-01 -1.216183006763458252e-01 -8.409541100263595581e-02 -9.486785158514976501e-03 1.512537598609924316e-01 2.626428604125976562e-01 -8.564910851418972015e-03 -5.410904288291931152e-01 -3.179005160927772522e-02 -1.871781349182128906e-01 1.009338423609733582e-01 -3.187426552176475525e-02 4.371838644146919250e-02 9.586854279041290283e-02 3.838327480480074883e-03 2.905264310538768768e-02 -2.200835198163986206e-01 -8.000905066728591919e-02 -2.736157178878784180e-02
-6.775647401809692383e-02 3.320314362645149231e-02 -1.953731477260589600e-01 -2.694366276264190674e-01 2.183363586664199829e-02 1.208027917891740799e-02 2.675992250442504883e-01 -4.886645183432847261e-05 1.594431549310684204e-01 -1.652374714612960815e-01 8.937369287014007568e-02 -1.617879867553710938e-01 1.554281711578369141e-01 1.153402402997016907e-01 -2.047110646963119507e-01 5.938429757952690125e-02 1.041401643306016922e-03 3.060868978500366211e-01 -5.214662477374076843e-02 -3.693810105323791504e-01 -1.871395558118820190e-01 -1.113824248313903809e-01 -2.354143261909484863e-01 2.765966951847076416e-01 -2.289226800203323364e-01 -1.976025402545928955e-01 4.411416500806808472e-02 8.502169698476791382e-02 1.300904303789138794e-01 -1.126352027058601379e-01 2.090011388063430786e-01 -2.353752404451370239e-01
9.500499814748764038e-02 3.614445403218269348e-02 -4.052304327487945557e-01 -2.478321790695190430e-01 -1.699529141187667847e-01 -4.403296411037445068e-01 1.370438039302825928e-01 5.895531922578811646e-02 2.052801251411437988e-01 6.129327416419982910e-02 -4.099957644939422607e-02 2.352148443460464478e-01 2.262758016586303711e-01 7.312779128551483154e-02 -2.559208311140537262e-02 3.135341033339500427e-02 -1.652924716472625732e-01 2.743478417396545410e-01 2.884531319141387939e-01 -1.749751567840576172e-01 -1.040089055895805359e-01 -1.112225502729415894e-01 1.674297302961349487e-01 1.762918010354042053e-02 -1.210755929350852966e-01 -9.312038868665695190e-02 -1.478632092475891113e-01 3.954795375466346741e-02 -1.524366289377212524e-01 5.858399718999862671e-02 1.046750992536544800e-01 -7.475420087575912476e-02
-5.030928179621696472e-02 3.625162839889526367e-01 6.618602573871612549e-02 -3.287073373794555664e-01 -1.706292331218719482e-01 3.071605227887630463e-02 1.377775520086288452e-01 7.212787121534347534e-02 3.557291924953460693e-01 -6.477316468954086304e-02 2.371564805507659912e-01 2.680640518665313721e-01 -6.154351308941841125e-02 1.333232074975967407e-01 -1.042658314108848572e-01 -3.177514672279357910e-02 -1.234495416283607483e-01 2.737443447113037109e-01 6.134741008281707764e-02 2.259890288114547729e-01 -8.528118580579757690e-02 -6.464517116546630859e-02 1.174824982881546021e-01 2.401317656040191650e-01 -3.259425610303878784e-02 1.747517287731170654e-01 -2.117037475109100342e-01 -4.136871919035911560e-02 -1.696861386299133301e-01 -1.196929439902305603e-01 1.862245053052902222e-01 -1.524389684200286865e-01
-1.032249778509140015e-01 1.237762272357940674e-01 -2.854382693767547607e-01 -2.086971998214721680e-01 -2.583602070808410645e-01 -3.060816228389739990e-01 -3.098220797255635262e-03 1.269454210996627808e-01 1.718892902135848999e-01 9.090758860111236572e-02 3.292967751622200012e-02 -2.696626074612140656e-02 1.894318312406539917e-01 8.027467131614685059e-02 1.105058379471302032e-02 -3.100493550300598145e-02 -7.109606266021728516e-02 -7.281563431024551392e-02 4.067888855934143066e-01 -9.917768836021423340e-02 -1.133404597640037537e-01 -1.152108535170555115e-01 -3.870980814099311829e-02 4.945522919297218323e-02 -2.400427162647247314e-01 -1.874702610075473785e-02 -1.851328313350677490e-01 3.377736210823059082e-01 1.015506461262702942e-01 -2.208691276609897614e-02 2.804101705551147461e-01 -2.791034877300262451e-01
-4.907516390085220337e-02 2.735639512538909912e-01 -1.454902142286300659e-01 -7.604145258665084839e-02 1.018331125378608704e-01 -1.817112118005752563e-01 3.153462111949920654e-01 1.654341369867324829e-01 3.941771984100341797e-01 7.930341362953186035e-02 2.256275713443756104e-02 6.165024265646934509e-02 9.572692215442657471e-02 9.481892734766006470e-02 6.948717404156923294e-03 3.410952389240264893e-01 -8.633568882942199707e-02 -3.448561206459999084e-02 1.221115328371524811e-02 3.078008592128753662e-01 -1.077707856893539429e-01 -7.851326465606689453e-02 2.829905040562152863e-02 -2.912160009145736694e-02 -4.040998220443725586e-01 2.833338379859924316e-01 3.040631860494613647e-02 1.296258568763732910e-01 9.723480790853500366e-02 4.332105442881584167e-02 4.717963561415672302e-02 -1.651068329811096191e-01
8.090008050203323364e-02 -3.104378469288349152e-03 -3.784405887126922607e-01 -2.896910309791564941e-01 -5.075610429048538208e-02 -1.356798410415649414e-01 1.258868128061294556e-01 1.217597052454948425e-01 9.633459895849227905e-02 1.439286619424819946e-01 7.768343389034271240e-02 -1.374077498912811279e-01 4.660893976688385010e-01 4.706617444753646851e-03 -2.289047650992870331e-02 -1.225798390805721283e-02 1.567848026752471924e-01 4.199761152267456055e-01 2.581228911876678467e-01 1.370040476322174072e-01 -4.706923663616180420e-02 8.911278843879699707e-02 -8.058476448059082031e-02 1.671636849641799927e-01 -8.584298938512802124e-02 4.408730939030647278e-02 -2.904364466667175293e-02 2.484156340360641479e-01 9.599648416042327881e-03 -7.180598378181457520e-02 1.752603501081466675e-01 5.493436008691787720e-02
-2.352227121591567993e-01 1.230955123901367188e-01 -1.773123294115066528e-01 1.976930652745068073e-04 -2.280274331569671631e-01 -2.187409400939941406e-01 4.014186859130859375e-01 3.325235247611999512e-01 1.301636546850204468e-01 -5.204749852418899536e-02 -4.855140671133995056e-02 1.543633360415697098e-02 1.753768473863601685e-01 -9.989253431558609009e-02 -1.962334960699081421e-01 1.032262220978736877e-01 1.701538711786270142e-01 -1.499443501234054565e-01 2.933746874332427979e-01 1.817677468061447144e-01 -2.056346088647842407e-01 -1.453785505145788193e-02 1.916733980178833008e-01 4.338035359978675842e-03 -3.172130882740020752e-01 2.385819330811500549e-02 5.046961084008216858e-02 8.205872960388660431e-03 3.221139078959822655e-03 2.091949880123138428e-01 1.297121495008468628e-01 1.322581432759761810e-02
5.629866197705268860e-02 6.008600071072578430e-02 -4.794555604457855225e-01 -2.896726131439208984e-01 -4.813582636415958405e-03 -3.787330687046051025e-01 9.344108402729034424e-02 8.599978685379028320e-02 1.733337342739105225e-01 -1.432190537452697754e-01 -1.173003986477851868e-01 1.565739959478378296e-01 2.230968475341796875e-01 5.289915949106216431e-02 2.965842932462692261e-02 1.043277680873870850e-01 -5.007999390363693237e-02 1.493824869394302368e-01 1.288456171751022339e-01 8.823739737272262573e-02 -2.373733520507812500e-01 -2.754331231117248535e-01 2.399350851774215698e-01 7.398651540279388428e-02 -1.332315951585769653e-01 -1.928194798529148102e-02 -2.258677035570144653e-01 5.648012086749076843e-02 2.491225674748420715e-02 -6.291772425174713135e-02 1.651127934455871582e-01 -1.343318074941635132e-01
1.538935154676437378e-01 6.314698606729507446e-02 -2.907621860504150391e-01 2.292959392070770264e-02 1.335489004850387573e-01 -2.204902768135070801e-01 7.912153005599975586e-02 -3.171322345733642578e-01 2.664045691490173340e-01 1.669871620833873749e-02 2.688481807708740234e-01 -9.674905985593795776e-02 -6.276510655879974365e-02 -6.527263205498456955e-03 -2.598005905747413635e-02 2.677872180938720703e-01 -8.452823013067245483e-02 2.087520956993103027e-01 1.757953315973281860e-01 -7.583095133304595947e-02 -1.792342066764831543e-01 -2.337485738098621368e-02 1.112546697258949280e-01 4.159157350659370422e-02 -3.641851544380187988e-01 -1.537906471639871597e-03 -2.139402180910110474e-01 -2.405675947666168213e-01 6.563492864370346069e-02 -7.419746369123458862e-02 2.662920355796813965e-01 1.832019984722137451e-01
3.384872376918792725e-01 3.153919801115989685e-02 -2.847606539726257324e-01 -2.984645366668701172e-01 2.172824144363403320e-01 6.253784894943237305e-02 9.018062800168991089e-02 1.209414824843406677e-01 1.882604062557220459e-01 2.191060632467269897e-01 2.746342122554779053e-01 -3.351655229926109314e-02 2.491570264101028442e-01 5.903662741184234619e-02 -8.499852567911148071e-02 6.779128313064575195e-02 2.499247789382934570e-01 1.348282843828201294e-01 1.383207291364669800e-01 5.839179828763008118e-02 -1.960453540086746216e-01 1.795276850461959839e-01 4.860138893127441406e-02 2.531917989253997803e-01 2.042988082394003868e-03 1.360538601875305176e-01 -4.512806981801986694e-02 2.615455090999603271e-01 1.232249960303306580e-01 -1.235574334859848022e-01 1.305498629808425903e-01 1.619606614112854004e-01
-2.141204774379730225e-01 -1.593858599662780762e-01 -3.338249400258064270e-02 -2.915931046009063721e-01 -1.216204985976219177e-01 -2.036011517047882080e-01 2.242445945739746094e-01 -1.617574505507946014e-02 -5.331609398126602173e-02 1.662638485431671143e-01 2.112616598606109619e-01 1.935357451438903809e-01 4.139854386448860168e-02 -2.038865908980369568e-02 -4.581165686249732971e-02 -2.397121042013168335e-01 5.818902328610420227e-02 -1.131843104958534241e-01 2.567186653614044189e-01 -4.285935685038566589e-02 -3.803274631500244141e-01 -1.990742087364196777e-01 -3.039765059947967529e-01 4.505461826920509338e-02 -2.649178206920623779e-01 4.091845080256462097e-02 -8.287666738033294678e-02 1.633815765380859375e-01 1.333336252719163895e-02 1.283701807260513306e-01 2.729590535163879395e-01 -4.817752912640571594e-02
-1.985000967979431152e-01 -1.009652614593505859e-01 -4.360878467559814453e-01 -1.109555587172508240e-01 4.237224906682968140e-02 -1.005027741193771362e-01 2.304162681102752686e-01 1.510995179414749146e-01 4.026335477828979492e-01 1.487200111150741577e-01 -4.208664223551750183e-02 -1.866310983896255493e-01 -1.387205570936203003e-01 2.139931619167327881e-01 1.064941659569740295e-01 4.418779909610748291e-02 -1.223876699805259705e-02 2.820117771625518799e-01 1.264843344688415527e-01 1.711170673370361328e-01 -2.595524191856384277e-01 -9.532691538333892822e-02 -4.299318045377731323e-02 8.829118311405181885e-02 -1.071915477514266968e-01 -5.663100257515907288e-02 -1.682559847831726074e-01 -6.924082338809967041e-02 3.179061710834503174e-01 -2.920722775161266327e-02 3.105928190052509308e-04 -1.265148539096117020e-02
6.129134818911552429e-02 1.289805769920349121e-01 -2.444135397672653198e-01 -3.123010694980621338e-01 -1.954874545335769653e-01 1.341721862554550171e-01 1.951368451118469238e-01 -3.397703869268298149e-03 -1.276454422622919083e-02 -4.920504242181777954e-02 -1.140922158956527710e-01 1.546671688556671143e-01 4.147610962390899658e-01 1.062259897589683533e-01 3.526591137051582336e-02 -3.905362263321876526e-02 7.739534974098205566e-02 3.431561589241027832e-01 2.496429979801177979e-01 1.611826419830322266e-01 -1.557352542877197266e-01 -1.797244101762771606e-01 -9.941661357879638672e-02 1.783402711153030396e-01 -1.699782311916351318e-01 -2.356991618871688843e-01 1.134189590811729431e-01 -1.992339044809341431e-01 1.700903624296188354e-01 -3.976704552769660950e-02 1.473920345306396484e-01 5.380718782544136047e-02
1.628947407007217407e-01 1.003337744623422623e-02 -1.271933466196060181e-01 -2.458421736955642700e-01 -1.142142117023468018e-01 -2.045893371105194092e-01 2.275191098451614380e-01 -4.878773912787437439e-02 6.207739189267158508e-02 4.811332747340202332e-02 -1.036986056715250015e-02 2.900734543800354004e-01 3.912947475910186768e-01 -3.095894865691661835e-02 3.626248612999916077e-02 1.057803854346275330e-01 -2.659862339496612549e-01 2.832936644554138184e-01 1.510894298553466797e-01 -7.483494281768798828e-02 -1.524055749177932739e-01 1.380616147071123123e-02 -9.378390014171600342e-02 1.725604832172393799e-01 -7.154294103384017944e-02 -6.865322589874267578e-02 -1.856304556131362915e-01 2.814672291278839111e-01 1.402036547660827637e-01 3.521921038627624512e-01 1.060388684272766113e-01 1.040698885917663574e-01
2.301555685698986053e-02 -4.778159037232398987e-02 1.936253160238265991e-01 1.383684389293193817e-02 -5.964663811028003693e-03 -2.538330852985382080e-01 2.102674096822738647e-01 -9.648633003234863281e-02 4.202247560024261475e-01 -5.411987379193305969e-02 2.111661732196807861e-01 1.599732339382171631e-01 2.027477622032165527e-01 1.525436043739318848e-01 -1.068152412772178650e-01 -6.762003898620605469e-02 2.752285003662109375e-01 1.804133206605911255e-01 9.193278104066848755e-02 -1.393284946680068970e-01 -3.610074520111083984e-01 -4.558816924691200256e-02 -1.116014420986175537e-01 -1.468692719936370850e-01 -5.517864599823951721e-02 -1.235652342438697815e-01 -3.337248265743255615e-01 1.025058776140213013e-01 -2.501138448715209961e-01 -1.097070425748825073e-02 7.728159427642822266e-02 -4.598011728376150131e-03
-2.805552631616592407e-02 -2.241532653570175171e-01 -1.092316061258316040e-01 -3.301237523555755615e-01 -5.565260350704193115e-02 -1.456923037767410278e-01 6.998151540756225586e-02 -1.293603479862213135e-01 1.943881809711456299e-01 -7.966884225606918335e-02 -1.818198263645172119e-01 -1.225963607430458069e-01 1.144314929842948914e-01 1.688682883977890015e-01 1.174163147807121277e-01 1.306313574314117432e-01 1.202818974852561951e-01 4.796959459781646729e-01 2.585636675357818604e-01 5.292719975113868713e-02 -2.519944310188293457e-01 -8.792268112301826477e-03 -1.821001023054122925e-01 1.373529881238937378e-01 -3.278868794441223145e-01 6.248661130666732788e-02 -1.926542608998715878e-03 1.125856935977935791e-01 1.115500554442405701e-02 1.841864883899688721e-01 1.677502095699310303e-01 -3.599641844630241394e-02
-6.925213336944580078e-02 1.724367439746856689e-01 -2.514826953411102295e-01 8.706723153591156006e-02 4.983365535736083984e-02 -1.722655892372131348e-01 4.067777469754219055e-02 3.002181835472583771e-02 -4.186452925205230713e-02 -2.091988623142242432e-01 4.943267405033111572e-01 1.217457372695207596e-02 3.147857030853629112e-03 1.681191474199295044e-01 -1.470730006694793701e-01 1.211041212081909180e-01 6.835146341472864151e-03 1.256320029497146606e-01 1.224742829799652100e-01 -1.178489103913307190e-01 -1.934858560562133789e-01 -1.471227854490280151e-01 -1.926265656948089600e-01 -1.105146184563636780e-01 -3.352005183696746826e-01 1.542190760374069214e-01 3.688008710741996765e-02 1.245811209082603455e-01 1.351879984140396118e-01 3.390216529369354248e-01 2.468324750661849976e-01 7.110492885112762451e-02
-1.281268745660781860e-01 1.759526203386485577e-03 -4.275417327880859375e-01 7.728053629398345947e-02 -7.566143572330474854e-02 -1.340579241514205933e-01 1.523260176181793213e-01 1.328608114272356033e-02 3.255465030670166016e-01 -2.672686874866485596e-01 2.889584302902221680e-01 2.178283482789993286e-01 1.157353352755308151e-02 6.247387453913688660e-02 -3.916901722550392151e-02 1.974227279424667358e-01 -8.041567355394363403e-02 -1.824518740177154541e-01 -1.850699074566364288e-02 -3.436694294214248657e-02 -2.913451492786407471e-01 1.336143016815185547e-01 5.905138794332742691e-03 6.630907207727432251e-02 -3.118308484554290771e-01 6.971418857574462891e-02 1.193456128239631653e-01 3.763260692358016968e-02 -3.645811229944229126e-03 -1.372155845165252686e-01 3.267889320850372314e-01 5.475504323840141296e-02
-9.463446587324142456e-02 -4.361902922391891479e-02 -1.747741103172302246e-01 -3.658540546894073486e-01 -1.763034462928771973e-01 -4.698217846453189850e-03 2.415331602096557617e-01 -1.319617312401533127e-02 1.547923777252435684e-02 -2.922466099262237549e-01 1.187444329261779785e-01 3.797111287713050842e-02 1.836682856082916260e-02 -4.909266903996467590e-02 -6.797879934310913086e-02 1.109659820795059204e-01 5.110699310898780823e-02 -3.781771659851074219e-02 3.897881209850311279e-01 1.599173694849014282e-01 -1.888030320405960083e-01 -8.123321831226348877e-02 -1.026141047477722168e-01 3.727224841713905334e-02 -2.190352976322174072e-01 -2.655888199806213379e-01 -1.141487807035446167e-01 3.955872356891632080e-01 -6.210360676050186157e-02 1.381874829530715942e-01 -2.046370357275009155e-01 -1.602522283792495728e-01
5.277082324028015137e-02 1.108052507042884827e-01 -4.543671011924743652e-01 -3.721446692943572998e-01 -2.654945664107799530e-02 -4.030472040176391602e-01 2.837117314338684082e-01 1.797383129596710205e-01 1.829947233200073242e-01 -1.196800023317337036e-01 -7.482318580150604248e-02 1.002557799220085144e-01 1.492983847856521606e-01 1.100718975067138672e-01 3.105481341481208801e-02 -3.195777162909507751e-02 2.014833688735961914e-02 1.621508449316024780e-01 2.026949822902679443e-01 1.496140845119953156e-02 -9.131217002868652344e-02 -2.022355347871780396e-01 1.260094791650772095e-01 -1.434391736984252930e-02 -1.273665726184844971e-01 3.038339875638484955e-02 -2.786531746387481689e-01 2.354080416262149811e-02 -7.640879601240158081e-02 -7.440055161714553833e-02 1.405435800552368164e-01 -6.627169251441955566e-02
-1.253955513238906860e-01 2.657654285430908203e-01 -2.923957109451293945e-01 -1.330544799566268921e-01 -1.145491153001785278e-01 -1.654283851385116577e-01 2.158681750297546387e-01 9.691537916660308838e-02 2.858539223670959473e-01 2.784191863611340523e-03 1.273086220026016235e-01 -2.437054067850112915e-01 -4.706553183495998383e-03 2.718017399311065674e-01 -2.077214270830154419e-01 7.118681073188781738e-02 4.566560313105583191e-02 1.976657211780548096e-01 -9.332511574029922485e-02 -1.507468223571777344e-01 -4.475903511047363281e-01 -7.751317322254180908e-02 -1.612144857645034790e-01 1.443235725164413452e-01 -1.682176291942596436e-01 -2.953432733193039894e-03 -9.615006297826766968e-02 -2.083511054515838623e-01 6.772907078266143799e-02 -3.749597445130348206e-02 1.461402922868728638e-01 -2.156325802206993103e-02
-1.217521876096725464e-01 1.513010561466217041e-01 2.249215245246887207e-01 -1.652544885873794556e-01 6.737330555915832520e-02 -1.196995005011558533e-01 3.868699073791503906e-01 7.645353674888610840e-02 3.270746767520904541e-01 -9.766100347042083740e-02 3.109641075134277344e-01 2.402577400207519531e-01 -8.823363482952117920e-02 7.840155065059661865e-02 -2.714830338954925537e-01 -2.233824431896209717e-01 -5.690265074372291565e-02 1.999124586582183838e-01 2.541384398937225342e-01 1.023538485169410706e-01 -1.533270720392465591e-02 2.684959676116704941e-03 -1.805684268474578857e-01 -1.184193044900894165e-01 -9.683909267187118530e-02 -9.325139969587326050e-02 -3.906762599945068359e-02 -1.227662190794944763e-01 -1.013175472617149353e-01 9.644401073455810547e-02 2.157427519559860229e-01 1.887149661779403687e-01
2.769727632403373718e-02 -6.662805378437042236e-02 -2.522802650928497314e-01 -4.637537598609924316e-01 -6.942033767700195312e-02 -5.055885761976242065e-02 2.388305664062500000e-01 3.607650101184844971e-02 3.647551685571670532e-02 6.307215895503759384e-03 -9.656016714870929718e-03 5.354507640004158020e-02 2.549755275249481201e-01 2.317596226930618286e-02 -3.600107878446578979e-02 1.923223435878753662e-01 8.368407725356519222e-05 -2.591671422123908997e-02 3.305934369564056396e-01 2.315642684698104858e-01 -1.505801975727081299e-01 -1.587288640439510345e-02 -3.497856482863426208e-02 5.713634192943572998e-02 -2.551910281181335449e-01 -1.497078537940979004e-01 -2.913118600845336914e-01 2.317413985729217529e-01 -2.044536471366882324e-01 2.711933553218841553e-01 -9.411994367837905884e-02 -2.987216599285602570e-02
2.309619933366775513e-01 1.304842978715896606e-01 -3.940607905387878418e-01 -5.140851065516471863e-02 3.155507380142807961e-03 -1.618142873048782349e-01 1.892098486423492432e-01 -2.616065554320812225e-02 1.165097504854202271e-01 6.799291074275970459e-02 4.627421498298645020e-02 7.746778428554534912e-02 4.016570150852203369e-01 -7.230227440595626831e-02 6.202197074890136719e-02 -6.854920834302902222e-02 -2.874895557761192322e-02 4.306571781635284424e-01 3.764587640762329102e-01 4.320230334997177124e-02 -1.088148280978202820e-01 2.507190592586994171e-02 1.370878517627716064e-01 6.398086994886398315e-02 -1.492322832345962524e-01 -1.647085994482040405e-01 -2.400301396846771240e-01 1.568089276552200317e-01 1.318171340972185135e-02 8.096510171890258789e-02 6.035212054848670959e-02 1.932529918849468231e-02
1.338986158370971680e-01 -4.837654158473014832e-02 -7.690382003784179688e-02 -6.491998583078384399e-02 1.353341639041900635e-01 -2.443183064460754395e-01 1.449521780014038086e-01 -5.308305844664573669e-02 4.132109582424163818e-01 -2.761190943419933319e-02 3.393536210060119629e-01 1.533248554915189743e-02 3.429810106754302979e-01 2.548179626464843750e-01 1.337020993232727051e-01 2.051428854465484619e-01 -2.276058197021484375e-01 1.540017873048782349e-01 1.221043467521667480e-01 8.785306662321090698e-02 -2.261570841073989868e-02 -2.622592076659202576e-02 -9.902043966576457024e-04 1.474547106772661209e-02 1.101124063134193420e-01 -1.219779551029205322e-01 1.790581196546554565e-01 9.287799894809722900e-02 2.887562215328216553e-01 2.737850248813629150e-01 7.891060411930084229e-02 8.070725947618484497e-02
-1.219170168042182922e-01 2.416789531707763672e-01 -2.029637545347213745e-01 2.763620577752590179e-02 3.324663341045379639e-01 -3.692546859383583069e-02 1.469960212707519531e-01 -1.034868881106376648e-02 2.237937599420547485e-01 -8.881566673517227173e-02 3.189367651939392090e-01 3.556596338748931885e-01 5.513153225183486938e-02 -3.299478590488433838e-01 -1.200805082917213440e-01 1.148523390293121338e-01 -4.481343552470207214e-02 -9.148555807769298553e-03 1.881413161754608154e-01 -7.735241949558258057e-02 -1.727696955204010010e-01 -2.906567975878715515e-02 -3.140301406383514404e-01 -3.191473335027694702e-02 -2.389857023954391479e-01 1.234475225210189819e-01 -5.261124297976493835e-02 4.485753178596496582e-02 -7.721819728612899780e-02 7.514867931604385376e-02 2.191141247749328613e-01 1.220687776803970337e-01
-3.871828317642211914e-02 -4.325452819466590881e-02 5.785095319151878357e-02 -2.400100976228713989e-01 -2.972127795219421387e-01 -3.151692450046539307e-01 2.808021306991577148e-01 2.336603850126266479e-01 1.913608610630035400e-01 2.186648398637771606e-01 7.006362080574035645e-02 2.002725005149841309e-01 -3.757720813155174255e-02 -7.933597266674041748e-02 7.433113176375627518e-03 3.617328405380249023e-02 1.354242023080587387e-02 6.300163269042968750e-02 2.666919529438018799e-01 1.149175688624382019e-01 -1.960258930921554565e-01 -3.622154891490936279e-01 -6.694846600294113159e-02 3.848471939563751221e-01 1.568143256008625031e-02 2.140104584395885468e-02 4.027647152543067932e-02 -5.446391180157661438e-03 -7.117857784032821655e-02 4.349396005272865295e-02 1.900118589401245117e-01 1.411587446928024292e-01
2.763914465904235840e-01 -4.140613600611686707e-02 1.021116077899932861e-01 -7.370092719793319702e-02 1.543147563934326172e-01 -2.977007925510406494e-01 1.865547150373458862e-02 2.093554474413394928e-02 2.391035556793212891e-01 1.198094412684440613e-01 1.564204841852188110e-01 3.394788503646850586e-01 1.034939885139465332e-01 4.946790169924497604e-03 -7.894532382488250732e-02 1.127169951796531677e-01 1.320139169692993164e-01 1.530519872903823853e-01 2.857011854648590088e-01 9.567461162805557251e-02 -1.771309599280357361e-02 -1.698542386293411255e-01 -3.785544335842132568e-01 -4.478210955858230591e-02 -1.617811471223831177e-01 -1.705957949161529541e-02 -1.508654952049255371e-01 -2.173114418983459473e-01 -3.692819774150848389e-01 2.350048720836639404e-02 1.079342886805534363e-01 2.781993709504604340e-02
6.104066222906112671e-02 9.145382791757583618e-02 -1.891291327774524689e-02 6.224754452705383301e-02 -3.115205466747283936e-02 6.163010001182556152e-02 3.710377812385559082e-01 -7.248641550540924072e-02 3.601132035255432129e-01 -2.516742646694183350e-01 3.478721976280212402e-01 2.350837886333465576e-01 7.477987557649612427e-02 5.936080217361450195e-02 3.368724510073661804e-02 -2.029230445623397827e-01 1.163047254085540771e-01 5.859144404530525208e-02 3.114134371280670166e-01 2.155323326587677002e-01 1.218085065484046936e-01 -4.532977938652038574e-02 -2.291194796562194824e-01 -1.671957522630691528e-01 -2.068430930376052856e-01 -1.122507154941558838e-01 -1.713766008615493774e-01 -1.321766972541809082e-01 -1.189659684896469116e-01 -1.551658064126968384e-01 1.205658242106437683e-01 5.031625553965568542e-02
2.765404805541038513e-02 2.077280879020690918e-01 -4.740896224975585938e-01 -2.580289244651794434e-01 -8.781859651207923889e-03 -1.915985643863677979e-01 1.597058027982711792e-01 -9.551633149385452271e-02 4.486329108476638794e-02 1.125975623726844788e-01 -4.105692356824874878e-02 1.349183768033981323e-01 1.189856305718421936e-01 8.415405452251434326e-02 1.094705890864133835e-02 1.734038740396499634e-01 -1.307793408632278442e-01 -3.597594425082206726e-02 3.245675861835479736e-01 3.599919378757476807e-02 -2.626436054706573486e-01 -1.159618124365806580e-01 -3.645540773868560791e-02 1.282624304294586182e-01 -2.359630614519119263e-01 -2.542236447334289551e-01 -3.440198004245758057e-01 1.424113661050796509e-01 5.219637230038642883e-02 6.706884503364562988e-02 -1.261215656995773315e-01 -2.287780400365591049e-03
-3.054565191268920898e-01 8.548329025506973267e-02 -2.822872102260589600e-01 -1.546772271394729614e-01 -3.240584582090377808e-02 -4.468901548534631729e-03 2.772623896598815918e-01 5.742725357413291931e-02 3.230232298374176025e-01 5.541844666004180908e-02 2.933331727981567383e-01 -2.637373805046081543e-01 6.297253072261810303e-03 3.747484879568219185e-05 2.044367045164108276e-01 2.558842301368713379e-02 -1.993146538734436035e-01 3.025903403759002686e-01 5.319749936461448669e-02 4.936993867158889771e-02 -1.050356999039649963e-01 -4.591134935617446899e-02 -2.955385446548461914e-01 4.821235686540603638e-02 -1.698315292596817017e-01 2.485111542046070099e-02 -8.119072765111923218e-02 2.534312307834625244e-01 9.930938482284545898e-02 -5.289777740836143494e-02 7.661487162113189697e-02 -2.255155891180038452e-01
1.048312634229660034e-01 1.855307370424270630e-01 -7.473020255565643311e-02 4.617670550942420959e-03 1.320238262414932251e-01 -2.250606194138526917e-02 7.659808546304702759e-02 2.355290502309799194e-01 1.408123224973678589e-01 1.909395903348922729e-01 3.995783329010009766e-01 2.519252300262451172e-01 -5.611029453575611115e-03 8.746355772018432617e-02 1.927250027656555176e-01 1.808978021144866943e-01 -1.478788256645202637e-01 2.214613109827041626e-01 2.161346673965454102e-01 -2.074131183326244354e-02 -3.435580432415008545e-01 -3.029236793518066406e-01 1.193691045045852661e-01 -2.506131865084171295e-02 -2.567210979759693146e-02 2.751806676387786865e-01 1.007866580039262772e-02 -2.174879610538482666e-02 -7.816427201032638550e-02 1.523754894733428955e-01 2.507946491241455078e-01 -2.877168543636798859e-02
-1.185510903596878052e-01 2.879513204097747803e-01 3.750002011656761169e-02 -1.299613565206527710e-01 -2.302475124597549438e-01 -1.570978909730911255e-01 3.440468609333038330e-01 6.935771554708480835e-02 1.984073221683502197e-01 2.219152636826038361e-02 1.812414228916168213e-01 4.738721181638538837e-04 9.937018901109695435e-02 -2.230582199990749359e-02 -4.178247600793838501e-02 2.481033653020858765e-02 -3.486843109130859375e-01 1.757720708847045898e-01 3.351559862494468689e-03 4.168352484703063965e-01 -1.475824266672134399e-01 -1.221821010112762451e-01 -1.213670521974563599e-02 2.701723575592041016e-01 -2.791295014321804047e-02 -4.204896837472915649e-02 1.882353052496910095e-02 1.222512871026992798e-01 -1.402992308139801025e-01 -1.708703339099884033e-01 2.063398957252502441e-01 -2.302791327238082886e-01
-1.869458407163619995e-01 -5.124517530202865601e-02 -3.237269818782806396e-01 -6.846239417791366577e-02 -4.390382021665573120e-02 5.366965755820274353e-02 2.609263360500335693e-01 -1.181198190897703171e-02 3.806689977645874023e-01 1.930892914533615112e-01 1.013390421867370605e-01 7.137197069823741913e-03 -1.293602585792541504e-01 1.539841294288635254e-01 -7.954286038875579834e-02 1.670061498880386353e-01 1.270111501216888428e-01 3.182944357395172119e-01 3.091726303100585938e-01 4.305624961853027344e-02 -1.636130064725875854e-01 2.284073503687977791e-03 -1.505410671234130859e-02 2.123522162437438965e-01 -2.012392580509185791e-01 -2.444152981042861938e-01 -2.932275533676147461e-01 -2.331543900072574615e-02 1.041774749755859375e-01 4.185814410448074341e-02 -2.979529649019241333e-02 -1.596819907426834106e-01
-6.703869905322790146e-03 1.580507159233093262e-01 -1.691366285085678101e-01 -3.564004004001617432e-01 7.448492199182510376e-02 -1.070866435766220093e-01 1.866849809885025024e-01 1.126376688480377197e-01 1.493138968944549561e-01 -1.636552065610885620e-02 -1.116373687982559204e-01 -6.637387722730636597e-02 3.484052121639251709e-01 1.364336013793945312e-01 -2.087477147579193115e-01 7.553958147764205933e-02 -7.358296215534210205e-02 3.407492041587829590e-01 5.039042979478836060e-02 -3.840098381042480469e-01 -2.966148033738136292e-02 -8.340928703546524048e-02 -1.365085989236831665e-01 2.982230484485626221e-01 -8.416350930929183960e-02 -2.614206969738006592e-01 6.389740854501724243e-02 6.437453627586364746e-02 1.487018465995788574e-01 1.200553774833679199e-01 1.308406144380569458e-01 4.299018532037734985e-02
-2.676814794540405273e-01 -1.755080372095108032e-02 -3.468742668628692627e-01 9.592669457197189331e-02 2.591722011566162109e-01 -1.370228379964828491e-01 1.258523911237716675e-01 -1.131872460246086121e-01 5.330378562211990356e-02 -1.359844505786895752e-01 3.381941616535186768e-01 1.822113394737243652e-01 2.824357524514198303e-02 -6.734266132116317749e-02 -2.007973641157150269e-01 -8.298788964748382568e-02 -7.692177593708038330e-02 1.099213063716888428e-01 -6.477927416563034058e-02 1.786029040813446045e-01 -2.992444336414337158e-01 6.643129978328943253e-03 1.032496243715286255e-01 2.778238654136657715e-01 -3.507837951183319092e-01 5.718188360333442688e-02 2.084235846996307373e-01 1.457389146089553833e-01 1.511167734861373901e-01 5.034892633557319641e-02 1.234741212101653218e-04 -1.206946223974227905e-01
-6.864600582048296928e-04 3.414293229579925537e-01 -2.075234651565551758e-01 -2.371111661195755005e-01 3.042983636260032654e-02 -1.227565109729766846e-01 2.673573493957519531e-01 -8.699908852577209473e-02 4.493605792522430420e-01 -2.321522086858749390e-01 4.823691025376319885e-02 3.901427090167999268e-01 -1.441061049699783325e-01 1.836487352848052979e-01 5.221474543213844299e-02 3.477231413125991821e-02 -1.145716160535812378e-01 1.631211340427398682e-01 2.049462310969829559e-02 1.363419443368911743e-01 -1.951597332954406738e-01 1.251966208219528198e-01 -1.388678550720214844e-01 1.119078621268272400e-01 5.899127572774887085e-02 1.830455474555492401e-02 -1.270277649164199829e-01 -1.480048894882202148e-01 -1.046015098690986633e-01 -1.148966401815414429e-01 9.868030250072479248e-02 -1.602240093052387238e-02
-2.265875786542892456e-01 -7.371881604194641113e-02 4.863603040575981140e-02 -9.923338890075683594e-02 -8.595363795757293701e-02 -1.658247411251068115e-01 5.567602813243865967e-02 6.438475847244262695e-02 2.026503831148147583e-01 1.969438642263412476e-01 1.719978898763656616e-01 1.938958279788494110e-02 6.845399737358093262e-02 1.446160525083541870e-01 1.253439635038375854e-01 2.023325115442276001e-01 1.224069818854331970e-01 4.189214110374450684e-01 6.880520284175872803e-02 3.158636093139648438e-01 -1.769925206899642944e-01 7.876942865550518036e-03 -2.304698675870895386e-01 3.177933990955352783e-01 -1.269637346267700195e-01 -3.600501269102096558e-02 -2.892900407314300537e-01 1.082362234592437744e-01 1.655631810426712036e-01 -2.028137259185314178e-02 2.716715931892395020e-01 -4.346393421292304993e-02
1.089343279600143433e-01 2.153325639665126801e-02 -1.235116794705390930e-01 -6.615277845412492752e-03 -8.377846330404281616e-02 -2.117459028959274292e-01 4.667493700981140137e-01 1.855039447546005249e-01 2.971557676792144775e-01 -1.252867132425308228e-01 1.657984703779220581e-01 2.016812749207019806e-02 2.202866673469543457e-01 -7.249122858047485352e-02 -1.142204105854034424e-01 3.341798437759280205e-03 6.092892587184906006e-02 9.254566580057144165e-02 1.026499494910240173e-01 -1.881136000156402588e-01 -3.427681028842926025e-01 -9.558297693729400635e-02 2.681417167186737061e-01 -5.926861613988876343e-02 -1.379757672548294067e-01 1.087677255272865295e-01 -7.634290028363466263e-03 -9.154339879751205444e-02 1.005532145500183105e-01 1.758006662130355835e-01 -3.223815932869911194e-02 3.576509654521942139e-01
1.742941886186599731e-02 -2.529209256172180176e-01 -1.407483965158462524e-01 -9.882684051990509033e-02 1.131382584571838379e-02 -6.292928010225296021e-02 1.022639870643615723e-01 1.460178494453430176e-01 2.372782081365585327e-01 -3.185398876667022705e-01 1.876112669706344604e-01 -4.126107692718505859e-02 1.720040142536163330e-01 3.255880177021026611e-01 1.012399196624755859e-01 4.045459255576133728e-02 -1.467941850423812866e-01 -7.896843552589416504e-02 8.311108499765396118e-02 4.424938932061195374e-02 -2.544470727443695068e-01 -1.838628053665161133e-01 5.405832082033157349e-03 1.110534090548753738e-02 -2.190269380807876587e-01 -2.761889994144439697e-01 -1.024916246533393860e-01 -2.421883195638656616e-01 1.032236218452453613e-01 -4.333750158548355103e-02 3.700854480266571045e-01 -2.233258038759231567e-01
1.159137934446334839e-01 1.278517395257949829e-01 -2.731010913848876953e-01 -1.040618792176246643e-01 6.748846918344497681e-02 -1.433226317167282104e-01 2.194342166185379028e-01 1.005551218986511230e-01 1.131734177470207214e-01 6.610121577978134155e-03 4.796779453754425049e-01 7.594011723995208740e-02 2.336141169071197510e-01 1.544108241796493530e-01 8.169708400964736938e-02 2.634413838386535645e-01 -1.846164762973785400e-01 5.639358237385749817e-02 -5.400875955820083618e-02 -9.514250606298446655e-02 -1.800952255725860596e-01 -4.406993091106414795e-02 -2.102656662464141846e-02 2.392233461141586304e-01 2.497192472219467163e-02 -2.614040374755859375e-01 3.079853653907775879e-01 -6.388012319803237915e-02 2.456908375024795532e-01 1.609851866960525513e-01 5.125229433178901672e-02 1.285013742744922638e-02
-1.375696063041687012e-01 2.298703044652938843e-01 7.145094871520996094e-02 -2.092701047658920288e-01 1.694402098655700684e-01 1.794879734516143799e-01 2.231352962553501129e-02 -2.211937606334686279e-01 2.783989012241363525e-01 -3.239119052886962891e-02 1.254526227712631226e-01 -3.728050366044044495e-02 2.202311903238296509e-01 6.063196435570716858e-02 -1.083354651927947998e-01 4.778155684471130371e-02 7.876827567815780640e-02 4.774711728096008301e-01 4.635748639702796936e-02 3.194929286837577820e-02 -3.590956926345825195e-01 -9.592225402593612671e-02 -2.413708120584487915e-01 5.246952176094055176e-02 -2.789915800094604492e-01 -1.429504603147506714e-01 2.024456486105918884e-02 -1.593277901411056519e-01 9.926675260066986084e-02 -1.045372616499662399e-02 1.169904395937919617e-01 1.512298882007598877e-01
-5.920445173978805542e-02 1.172312069684267044e-02 -2.246764600276947021e-01 -1.117751151323318481e-01 -2.167608961462974548e-02 -9.995660185813903809e-02 1.437647193670272827e-01 2.656475603580474854e-01 3.123905062675476074e-01 1.201245561242103577e-02 2.862659990787506104e-01 1.785389333963394165e-01 -1.126503665000200272e-02 3.060623407363891602e-01 -1.672562211751937866e-01 -1.444846242666244507e-01 -8.648820966482162476e-02 2.888946831226348877e-01 8.111770451068878174e-02 -8.614728599786758423e-02 -1.814859360456466675e-02 2.425250709056854248e-01 -5.573742836713790894e-02 -2.659664489328861237e-02 -1.632108986377716064e-01 -1.827420145273208618e-01 -2.301981672644615173e-02 -2.888042852282524109e-02 8.664671331644058228e-02 -2.998379059135913849e-02 4.829357266426086426e-01 8.089764416217803955e-02
5.345965921878814697e-02 2.901423275470733643e-01 -4.267441853880882263e-02 -3.069464862346649170e-01 1.290432512760162354e-01 8.895648643374443054e-03 2.129805088043212891e-01 -1.445705592632293701e-01 2.219535410404205322e-01 -1.323907226324081421e-01 4.550703167915344238e-01 1.437989324331283569e-01 -1.284811794757843018e-01 4.819605965167284012e-03 -1.954184919595718384e-01 5.413381010293960571e-02 -2.027410566806793213e-01 1.212183013558387756e-01 1.809853911399841309e-01 1.763903498649597168e-01 -2.689420282840728760e-01 1.392101645469665527e-01 -1.456165462732315063e-01 -1.484213173389434814e-01 -3.151860460638999939e-02 -1.032229978591203690e-02 -2.061297185719013214e-02 1.746458113193511963e-01 -3.085610643029212952e-02 -2.838471233844757080e-01 1.064203977584838867e-01 -4.733174294233322144e-02
2.164666354656219482e-01 1.614390611648559570e-01 6.624092906713485718e-02 6.945415586233139038e-02 -5.106844007968902588e-02 -2.759626209735870361e-01 -5.783326923847198486e-02 2.556697130203247070e-01 2.156304717063903809e-01 8.400978147983551025e-02 1.050032749772071838e-01 3.721057176589965820e-01 1.407040357589721680e-01 1.412465125322341919e-01 -1.705089509487152100e-01 1.969766914844512939e-01 2.197998911142349243e-01 4.469678550958633423e-02 3.739150166511535645e-01 1.163343265652656555e-01 -1.293241828680038452e-01 -9.451296925544738770e-02 -1.814973205327987671e-01 5.282402783632278442e-02 -1.703944802284240723e-01 -1.474759876728057861e-01 -1.820260286331176758e-01 -8.449690043926239014e-02 -3.103314638137817383e-01 -1.993429288268089294e-02 8.112366497516632080e-02 -1.852928102016448975e-02
5.808701366186141968e-02 1.133666485548019409e-01 -3.631985187530517578e-01 2.807061560451984406e-02 7.985832542181015015e-02 6.127886474132537842e-02 2.767837345600128174e-01 -1.289138644933700562e-01 9.849890321493148804e-02 5.935296043753623962e-02 2.528943121433258057e-01 1.669382601976394653e-01 2.041730284690856934e-01 7.544951140880584717e-02 -3.069501519203186035e-01 1.237507164478302002e-01 -1.398512870073318481e-01 -6.650885194540023804e-02 -3.628450259566307068e-02 1.252985298633575439e-01 -1.593355983495712280e-01 1.846293210983276367e-01 -4.820122383534908295e-03 6.573845446109771729e-02 -4.126269519329071045e-01 1.441792100667953491e-01 -1.132904291152954102e-01 -1.121620759367942810e-01 2.485754936933517456e-01 1.474327594041824341e-02 3.066098988056182861e-01 9.193822741508483887e-02
2.340767979621887207e-01 2.921440899372100830e-01 7.852759957313537598e-02 -1.368386447429656982e-01 -5.440306663513183594e-02 -2.005254328250885010e-01 3.247715532779693604e-01 -9.945985674858093262e-02 1.709158420562744141e-01 -2.478507906198501587e-01 2.145882397890090942e-01 6.821248680353164673e-02 8.420336991548538208e-02 2.403739094734191895e-02 -1.977809667587280273e-01 5.225077643990516663e-02 -5.511694401502609253e-02 -2.386098355054855347e-02 4.509293287992477417e-02 9.757300466299057007e-02 -8.276993036270141602e-02 -8.571482263505458832e-03 -4.161077141761779785e-01 1.726903468370437622e-01 -1.507389992475509644e-01 -6.923089921474456787e-02 1.311620771884918213e-01 -6.864472478628158569e-02 1.166319027543067932e-01 2.901207655668258667e-02 2.949399054050445557e-01 -3.311383724212646484e-01
1.602808684110641479e-01 -8.080640109255909920e-04 6.222751364111900330e-02 -8.243046700954437256e-02 -2.938307076692581177e-02 4.486989974975585938e-02 2.916868217289447784e-02 1.128482148051261902e-01 3.536740541458129883e-01 3.070215880870819092e-01 3.283362686634063721e-01 3.950941562652587891e-01 -3.621826320886611938e-02 8.596433699131011963e-02 -6.624128669500350952e-02 3.019728660583496094e-01 -1.534932702779769897e-01 2.132328040897846222e-02 2.231561690568923950e-01 7.023562490940093994e-02 -2.694702446460723877e-01 -1.813169419765472412e-01 2.999458461999893188e-02 -6.688018329441547394e-03 4.835034906864166260e-02 1.697114557027816772e-01 1.131172850728034973e-01 2.697903513908386230e-01 5.139920176588930190e-05 1.158378943800926208e-01 1.936088204383850098e-01 -8.273664116859436035e-02
-1.031631976366043091e-01 1.588738262653350830e-01 5.484120547771453857e-02 8.371639996767044067e-02 -1.570378392934799194e-01 -2.321511209011077881e-01 1.308666020631790161e-01 1.051326692104339600e-01 2.953115999698638916e-01 -1.331700682640075684e-01 2.951450645923614502e-01 2.390801161527633667e-01 -9.845600463449954987e-03 9.119082987308502197e-02 -9.075548499822616577e-02 -2.435057610273361206e-01 1.695376783609390259e-01 1.535029411315917969e-01 2.878910601139068604e-01 3.876073285937309265e-02 -3.293738067150115967e-01 3.091841377317905426e-02 -1.040597166866064072e-02 5.926485173404216766e-03 -2.978541515767574310e-02 3.269390016794204712e-02 -3.224460184574127197e-01 1.194001212716102600e-01 -3.191253840923309326e-01 -1.162194684147834778e-01 1.295622736215591431e-01 1.536698788404464722e-01
1.946505904197692871e-01 3.532823622226715088e-01 8.121989667415618896e-03 1.727883070707321167e-01 3.157311081886291504e-01 -1.147625073790550232e-01 -1.333743985742330551e-02 1.994305551052093506e-01 1.668335199356079102e-01 6.340296566486358643e-02 2.289364486932754517e-01 1.199958100914955139e-01 1.359262317419052124e-01 1.905451565980911255e-01 2.882376499474048615e-02 -5.550118163228034973e-02 -1.971300691366195679e-01 1.213434264063835144e-01 8.075970411300659180e-02 3.356964513659477234e-02 -3.856633603572845459e-01 -8.552513271570205688e-02 -1.307920962572097778e-01 6.045939773321151733e-02 -2.022135555744171143e-01 1.635987609624862671e-01 -1.130691543221473694e-01 1.007232740521430969e-01 1.518621593713760376e-01 3.353953361511230469e-01 1.789359003305435181e-01 3.184555843472480774e-02
6.322396546602249146e-02 2.300204783678054810e-01 -2.582951188087463379e-01 -4.227102920413017273e-02 1.890397667884826660e-01 2.637301944196224213e-02 8.728735148906707764e-02 -9.863321483135223389e-02 4.933290779590606689e-01 -2.363182008266448975e-01 2.318491786718368530e-01 3.072694540023803711e-01 8.514100313186645508e-02 1.519552320241928101e-01 -6.748511642217636108e-02 2.329200506210327148e-01 3.089031949639320374e-02 1.188502535223960876e-01 1.766225099563598633e-01 1.042527928948402405e-01 -5.522124841809272766e-02 4.073685035109519958e-02 -8.447942137718200684e-02 -1.717009842395782471e-01 -1.959031224250793457e-01 -1.414149254560470581e-01 2.043781988322734833e-02 -1.776657551527023315e-01 2.188820093870162964e-01 -1.146119982004165649e-01 1.629209071397781372e-01 -8.865067362785339355e-02
-1.394192427396774292e-01 9.021750092506408691e-02 -1.726651042699813843e-01 -3.487125039100646973e-01 1.270180335268378258e-03 -3.838336169719696045e-01 6.581392884254455566e-02 1.359444260597229004e-01 1.141489222645759583e-01 2.454283181577920914e-03 -1.960203982889652252e-02 3.911943361163139343e-02 2.669178545475006104e-01 -6.883472204208374023e-02 1.318715959787368774e-01 -5.254399031400680542e-02 -2.855762280523777008e-02 -6.029038503766059875e-02 3.130949437618255615e-01 -9.247579425573348999e-02 -2.213377654552459717e-01 -9.026541560888290405e-02 -2.648896537721157074e-02 1.491323262453079224e-01 -3.104124069213867188e-01 -1.156153604388237000e-01 -2.222236990928649902e-01 2.893588244915008545e-01 1.722399145364761353e-01 -1.501942873001098633e-01 1.513718068599700928e-01 -1.752091795206069946e-01
6.010459037497639656e-04 -1.212063245475292206e-02 -3.536358177661895752e-01 -2.100067585706710815e-01 -8.923117071390151978e-02 -3.183846771717071533e-01 2.705463171005249023e-01 1.455672234296798706e-01 1.864110082387924194e-01 -8.969106525182723999e-02 9.359257295727729797e-03 6.564620137214660645e-02 1.848119944334030151e-01 1.245534643530845642e-01 1.067939326167106628e-01 1.966398656368255615e-01 -9.633322805166244507e-02 4.129469767212867737e-02 2.767434120178222656e-01 1.260171178728342056e-03 -3.223100006580352783e-01 -2.368235439062118530e-01 8.472634851932525635e-02 -1.472239755094051361e-02 -4.513338208198547363e-02 -5.469804257154464722e-02 -2.460369169712066650e-01 3.603602200746536255e-02 -2.031994014978408813e-01 -2.031633108854293823e-01 1.110002100467681885e-01 -2.517092227935791016e-01
-1.342267096042633057e-01 -8.004201576113700867e-03 -2.277958244085311890e-01 -6.673743575811386108e-02 -4.938773810863494873e-02 5.469472147524356842e-03 1.761727482080459595e-01 2.731508016586303711e-01 3.370600044727325439e-01 4.844472184777259827e-02 2.311155200004577637e-01 4.090339839458465576e-01 3.922489285469055176e-02 1.861776560544967651e-01 -1.049226522445678711e-01 -9.457347542047500610e-02 3.804640099406242371e-02 3.131005764007568359e-01 1.311969310045242310e-01 1.102022361010313034e-02 -5.648901686072349548e-02 1.542692780494689941e-01 1.403823960572481155e-02 6.854972988367080688e-02 9.841214120388031006e-02 -2.646367549896240234e-01 5.236600711941719055e-02 3.975076228380203247e-02 1.181029304862022400e-01 -9.746433794498443604e-02 4.101922214031219482e-01 1.337659079581499100e-02
1.321882158517837524e-01 4.494561254978179932e-02 -2.321479618549346924e-01 -3.071522712707519531e-01 -1.608356982469558716e-01 -1.636919379234313965e-01 3.634843528270721436e-01 -1.380134522914886475e-01 1.242428719997406006e-01 -6.514464318752288818e-02 2.584455907344818115e-01 1.033447086811065674e-01 1.604089438915252686e-01 -7.581982016563415527e-02 5.737631395459175110e-02 -3.199413046240806580e-02 -1.563388854265213013e-01 2.281124144792556763e-01 4.217782020568847656e-01 -1.061953753232955933e-01 -3.927867859601974487e-02 -1.040687710046768188e-01 -2.523236908018589020e-02 2.255295962095260620e-02 5.266359448432922363e-02 -6.096836924552917480e-02 5.749400239437818527e-03 2.411374449729919434e-01 -4.191490262746810913e-02 -2.699112892150878906e-01 1.319882273674011230e-01 -2.441693544387817383e-01
1.199834123253822327e-01 1.247331723570823669e-01 1.745583415031433105e-01 -1.176275908946990967e-01 6.139558926224708557e-02 -1.055814921855926514e-01 4.103295207023620605e-01 -1.495736986398696899e-01 2.601975798606872559e-01 -1.701777726411819458e-01 2.781276106834411621e-01 1.873105019330978394e-01 -3.774856030941009521e-02 -8.956697583198547363e-02 -2.827378511428833008e-01 -4.495869576930999756e-02 -2.605609893798828125e-01 2.821365743875503540e-02 1.449774801731109619e-01 8.716958016157150269e-02 -1.348341107368469238e-01 1.279030442237854004e-01 -3.223427832126617432e-01 -3.170832246541976929e-02 -2.065626531839370728e-01 3.823048621416091919e-02 7.930372958071529865e-04 -2.550158277153968811e-02 1.336513459682464600e-01 -5.512439459562301636e-02 2.037837803363800049e-01 -2.749584019184112549e-01
-8.413351327180862427e-02 8.374370634555816650e-02 -1.061523854732513428e-01 -6.577435135841369629e-02 -8.445304632186889648e-02 -1.933022439479827881e-01 1.980465278029441833e-02 7.040663063526153564e-02 2.009648382663726807e-01 -2.544337883591651917e-02 3.536520302295684814e-01 -1.935170032083988190e-02 -4.764213785529136658e-02 -4.914947599172592163e-02 -2.806697785854339600e-01 2.765395045280456543e-01 -6.721636652946472168e-02 1.148282662034034729e-01 3.738256096839904785e-01 2.859928309917449951e-01 -7.807596772909164429e-02 4.984320141375064850e-03 -8.392668515443801880e-02 -1.987300813198089600e-01 -1.595940887928009033e-01 -9.865619987249374390e-02 -3.085802793502807617e-01 2.328935861587524414e-01 3.782637789845466614e-02 -2.456903606653213501e-01 1.978674158453941345e-02 -2.351667135953903198e-01
9.957209695130586624e-04 2.338542342185974121e-01 -1.001444756984710693e-01 3.589623793959617615e-02 2.387677133083343506e-02 -2.561391592025756836e-01 2.518675625324249268e-01 -7.047645002603530884e-02 2.177943438291549683e-01 -1.648398488759994507e-01 1.436911374330520630e-01 4.419187456369400024e-02 6.895253807306289673e-02 9.463891386985778809e-02 -3.226285055279731750e-02 1.544994115829467773e-01 -7.130400091409683228e-02 -7.448221091181039810e-03 2.367144264280796051e-02 2.327536195516586304e-01 -2.098671048879623413e-01 -2.868722006678581238e-02 2.613485157489776611e-01 2.571739554405212402e-01 -5.576944351196289062e-01 9.361547231674194336e-02 -3.503928333520889282e-02 -7.987644523382186890e-02 -6.825456023216247559e-02 3.036712408065795898e-01 -1.144594699144363403e-02 7.441255729645490646e-05
1.237899879924952984e-03 2.234529405832290649e-01 -8.652227371931076050e-02 -5.109414458274841309e-03 3.360329568386077881e-01 -3.025062084197998047e-01 1.083934754133224487e-01 5.582625791430473328e-02 2.725745141506195068e-01 -1.259086728096008301e-01 1.045804321765899658e-01 1.515157073736190796e-01 3.217088580131530762e-01 -1.209381818771362305e-01 -2.239632457494735718e-01 8.499938249588012695e-02 1.777633465826511383e-02 5.118882283568382263e-02 1.750812083482742310e-01 1.741324365139007568e-01 -9.893163293600082397e-02 1.879911571741104126e-01 -9.549229592084884644e-02 8.552231639623641968e-02 -5.019964575767517090e-01 2.914587967097759247e-02 -2.181874401867389679e-02 1.543273627758026123e-01 4.237076733261346817e-03 9.294221550226211548e-02 -1.061089709401130676e-01 -3.433986380696296692e-02
3.754851222038269043e-02 1.470340937376022339e-01 -1.786886155605316162e-01 -1.192092522978782654e-01 -2.622667253017425537e-01 -3.505316376686096191e-01 3.763011395931243896e-01 -4.119937866926193237e-02 7.237036526203155518e-02 -1.286935657262802124e-01 1.493331938982009888e-01 2.360633015632629395e-02 5.836836621165275574e-02 -2.480840533971786499e-01 -4.263102263212203979e-02 1.862270981073379517e-01 2.313311025500297546e-02 -1.815331354737281799e-02 3.487939536571502686e-01 -5.316331982612609863e-02 -4.661829769611358643e-02 -1.477763056755065918e-01 -7.761714607477188110e-02 4.956423863768577576e-02 -2.433149218559265137e-01 -1.549227535724639893e-01 -1.815983951091766357e-01 4.821237549185752869e-02 -7.315042614936828613e-02 -2.680244743824005127e-01 3.026603460311889648e-01 -6.804016977548599243e-02
1.100195273756980896e-01 7.406144589185714722e-02 -4.191787540912628174e-01 -2.024484723806381226e-01 -2.956013893708586693e-03 -2.793490588665008545e-01 1.112482547760009766e-01 2.364627271890640259e-01 8.411325514316558838e-02 1.043179444968700409e-02 2.859591506421566010e-02 1.565371081233024597e-02 1.608607321977615356e-01 -1.926096342504024506e-02 7.559773325920104980e-02 1.266809850931167603e-01 -1.064923480153083801e-01 4.506979510188102722e-02 2.873910367488861084e-01 1.014598738402128220e-02 -3.813931643962860107e-01 -9.359180927276611328e-02 4.037820547819137573e-02 -1.570945084095001221e-01 -2.069243192672729492e-01 -9.072946012020111084e-02 -2.710666656494140625e-01 7.602075487375259399e-02 -2.153696268796920776e-01 -1.913429498672485352e-01 1.839142292737960815e-01 -1.984891593456268311e-01
1.004733964800834656e-01 2.938910722732543945e-01 -1.675429195165634155e-01 2.825408801436424255e-02 3.630729913711547852e-01 -5.841260403394699097e-02 1.757422685623168945e-01 1.142928302288055420e-01 1.853695660829544067e-01 -7.959521561861038208e-02 1.601619571447372437e-01 2.588621973991394043e-01 3.094004392623901367e-01 -1.720333248376846313e-01 -2.366787195205688477e-01 3.061505258083343506e-01 -1.407117694616317749e-01 -2.228227257728576660e-02 1.111180856823921204e-01 -2.383815497159957886e-02 6.804686784744262695e-02 -2.010426297783851624e-02 -1.411202102899551392e-01 2.003317475318908691e-01 -3.008120059967041016e-01 3.251174639444798231e-04 3.171457210555672646e-03 -1.611642353236675262e-02 -1.013808324933052063e-01 6.976719200611114502e-02 2.258168756961822510e-01 -1.785030812025070190e-01
1.368328649550676346e-02 3.781398832798004150e-01 -1.651186197996139526e-01 5.513038486242294312e-02 9.740362316370010376e-02 -1.428272724151611328e-01 2.463222891092300415e-01 -3.187599405646324158e-02 1.793551295995712280e-01 -2.914405763149261475e-01 1.681033670902252197e-01 1.285947561264038086e-01 3.300685584545135498e-01 2.437146380543708801e-02 -1.353893578052520752e-01 3.039199709892272949e-01 -5.312447622418403625e-02 2.248586528003215790e-02 1.773461848497390747e-01 6.497931480407714844e-02 6.399985868483781815e-03 1.131921038031578064e-01 -1.761667579412460327e-01 5.953376367688179016e-02 -4.543192088603973389e-01 4.942517727613449097e-02 4.012212157249450684e-03 -3.228433802723884583e-02 1.211646124720573425e-01 1.749298870563507080e-01 -2.348149381577968597e-02 -1.030983552336692810e-01
-1.020017936825752258e-01 -9.442730993032455444e-02 2.509470097720623016e-02 -2.358358055353164673e-01 8.445123583078384399e-02 -1.125868782401084900e-01 1.540050804615020752e-01 1.139637753367424011e-01 -4.171923175454139709e-02 7.292928546667098999e-02 4.038577973842620850e-01 3.352178931236267090e-01 -8.224941045045852661e-02 2.299781888723373413e-01 -2.650361657142639160e-01 -1.941782087087631226e-01 1.215628162026405334e-01 2.934627607464790344e-02 3.060325682163238525e-01 -9.440284222364425659e-02 -2.004780024290084839e-01 -8.937379717826843262e-02 -2.276909947395324707e-01 6.188629567623138428e-02 -2.887704670429229736e-01 -1.762117026373744011e-03 -3.123928606510162354e-01 -3.927271813154220581e-02 5.573234707117080688e-02 -3.338894248008728027e-02 1.205876562744379044e-02 9.398910403251647949e-02
[truncated: 3,263,966 more chars]
