# Supplementary material for: The Language of Innovation
Source: PLoS One. 2020 Apr 30;15(4):e0230107. doi: 10.1371/journal.pone.0230107 (PMC7194493; doi:10.1371/journal.pone.0230107)
Supplement: S24 File — (GZ) [file pone.0230107.s024.tar.gz › 2002-2006/V2Run_27_VS_4500_embeddings2002-2006ED32.txt]

-1.611357629299163818e-01 -2.188135683536529541e-01 -1.352069973945617676e-01 2.100631296634674072e-01 -1.979107260704040527e-01 -1.300814300775527954e-01 2.266914695501327515e-01 6.665057688951492310e-02 9.001802653074264526e-02 -1.013081818819046021e-01 -5.063828080892562866e-02 5.548680573701858521e-02 1.135205179452896118e-01 -9.330743551254272461e-02 -1.803424954414367676e-01 -1.353634148836135864e-01 2.227494306862354279e-02 2.927070856094360352e-01 -1.137233525514602661e-01 1.400096118450164795e-01 -1.310367733240127563e-01 4.525942727923393250e-02 4.520751535892486572e-01 -4.146705381572246552e-03 2.591024339199066162e-01 -7.147834450006484985e-02 -2.118356525897979736e-01 7.048937026411294937e-03 -2.956827878952026367e-01 2.417930066585540771e-01 1.597370356321334839e-01 1.564762890338897705e-01
-4.452570865396410227e-04 -5.372305214405059814e-02 -1.716500555630773306e-04 7.950601726770401001e-02 -2.209483236074447632e-01 6.757237762212753296e-02 -4.008880630135536194e-02 -1.799889840185642242e-02 -1.690098941326141357e-01 -1.943043321371078491e-01 -3.137410879135131836e-01 -1.398293524980545044e-01 -7.202136516571044922e-02 6.742534041404724121e-02 -3.901311382651329041e-02 2.318010926246643066e-01 1.825865209102630615e-01 -7.662074267864227295e-02 1.058561950922012329e-01 3.828156292438507080e-01 6.693993229418992996e-03 -2.614661455154418945e-01 7.416557520627975464e-02 -1.586580872535705566e-01 3.328891694545745850e-01 -1.016582772135734558e-01 1.509052813053131104e-01 -1.838412880897521973e-01 -3.677712976932525635e-01 1.078496649861335754e-01 2.074314653873443604e-01 1.500235199928283691e-01
-8.749249577522277832e-02 -8.012664318084716797e-02 -2.199800163507461548e-01 1.096000000834465027e-01 1.057943552732467651e-01 1.583660840988159180e-01 4.480555281043052673e-02 1.755977421998977661e-01 5.947592854499816895e-02 3.776668012142181396e-02 -2.574081122875213623e-01 2.829988002777099609e-01 7.070937007665634155e-02 1.163530051708221436e-01 9.066417813301086426e-02 1.521873939782381058e-02 1.965215057134628296e-01 -1.709209829568862915e-01 4.017061367630958557e-02 3.214884102344512939e-01 -1.158498376607894897e-01 -5.549200177192687988e-01 1.699852794408798218e-01 1.004836931824684143e-01 2.123828828334808350e-01 1.270385086536407471e-01 -3.073427081108093262e-02 -6.597839295864105225e-02 -2.128194272518157959e-01 1.204306483268737793e-01 9.948828071355819702e-02 9.336741268634796143e-02
-5.094051011838018894e-04 -3.257866799831390381e-01 -1.217391714453697205e-01 1.055472418665885925e-01 -5.293840169906616211e-02 2.144009470939636230e-01 -8.623665571212768555e-02 -4.335157200694084167e-02 -2.573554813861846924e-01 9.600713104009628296e-02 -1.290127635002136230e-01 2.891749143600463867e-01 -1.312692314386367798e-01 -1.276449263095855713e-01 -1.272538453340530396e-01 -5.076920613646507263e-02 2.871111631393432617e-01 2.128765136003494263e-01 -2.423612773418426514e-01 -3.485822305083274841e-02 -1.264712959527969360e-02 -1.180580779910087585e-01 2.903602458536624908e-02 1.993810757994651794e-02 3.335093259811401367e-01 -5.584811791777610779e-03 8.154624700546264648e-02 -1.099390089511871338e-01 -6.254685670137405396e-02 4.797269403934478760e-01 -1.194686815142631531e-01 2.106672339141368866e-02
-1.258996427059173584e-01 -8.912315964698791504e-02 -1.288980394601821899e-01 3.838744461536407471e-01 -1.620347797870635986e-01 -6.158028263598680496e-03 1.275491118431091309e-01 1.147453188896179199e-01 -3.775557875633239746e-02 -1.690995097160339355e-01 1.046741604804992676e-01 -1.600415445864200592e-03 1.967364698648452759e-01 1.775219142436981201e-01 4.636727645993232727e-02 -9.271232783794403076e-02 1.313367635011672974e-01 7.713828235864639282e-02 -2.492790073156356812e-01 3.876249194145202637e-01 -1.392644792795181274e-01 -9.893015027046203613e-02 -1.410994119942188263e-02 5.026697367429733276e-02 -4.763948544859886169e-02 9.464077651500701904e-02 -1.179569140076637268e-01 1.766208708286285400e-01 -2.688564360141754150e-01 3.167069256305694580e-01 2.534491121768951416e-01 2.718464732170104980e-01
1.179163716733455658e-02 -2.347635626792907715e-01 -3.633578121662139893e-01 1.364704221487045288e-01 -9.769956022500991821e-02 1.171550806611776352e-02 5.497802793979644775e-02 2.337923496961593628e-01 -2.082861065864562988e-01 4.173935949802398682e-02 3.459411114454269409e-02 -1.317389681935310364e-02 7.088429480791091919e-02 1.375217735767364502e-01 -2.358202338218688965e-01 -1.849460601806640625e-02 1.820407509803771973e-01 8.982621133327484131e-02 8.229567110538482666e-02 4.268009066581726074e-01 4.271424189209938049e-02 -8.941402286291122437e-02 2.099634259939193726e-01 2.412554770708084106e-01 2.254707552492618561e-02 1.765398085117340088e-01 1.428527235984802246e-01 2.696342170238494873e-01 -2.930368483066558838e-01 2.115747034549713135e-01 -5.173853039741516113e-02 1.281185890547931194e-03
-1.355977356433868408e-01 -2.214606106281280518e-01 -3.375540077686309814e-01 1.738045662641525269e-01 -1.786669902503490448e-02 -4.200346395373344421e-02 1.288305819034576416e-01 2.532968521118164062e-01 -2.781354188919067383e-01 -1.827934980392456055e-01 2.801427617669105530e-02 5.392058193683624268e-02 3.041196055710315704e-02 1.160712912678718567e-01 9.733531624078750610e-02 -1.140695959329605103e-01 -3.210049495100975037e-02 -2.666307054460048676e-02 8.577973395586013794e-02 1.614523530006408691e-01 3.840050473809242249e-02 -3.543752729892730713e-01 7.306364923715591431e-02 2.069193571805953979e-01 8.733269572257995605e-02 1.535210851579904556e-02 -2.004891186952590942e-01 1.038951203227043152e-01 -3.747518360614776611e-01 9.075867384672164917e-02 2.248967587947845459e-01 2.928225994110107422e-01
-5.420325323939323425e-02 -2.154888585209846497e-02 -3.866797685623168945e-01 1.394987404346466064e-01 -1.708867400884628296e-01 -8.482018858194351196e-02 7.706376165151596069e-02 3.142498806118965149e-02 -1.735537499189376831e-02 9.822645783424377441e-02 -5.285520106554031372e-02 1.457822322845458984e-01 2.911900356411933899e-02 -6.711299717426300049e-02 -3.073176145553588867e-01 4.838636890053749084e-02 2.724724113941192627e-01 6.746311672031879425e-03 -1.577018201351165771e-01 4.189057946205139160e-01 1.982923448085784912e-01 -6.902392208576202393e-02 1.277113109827041626e-01 6.576682627201080322e-02 1.564501821994781494e-01 -7.389956712722778320e-02 1.729455888271331787e-01 -2.223598062992095947e-01 -8.596767485141754150e-02 2.009634524583816528e-01 3.826671838760375977e-01 7.279534637928009033e-02
-1.578391641378402710e-01 -1.698125302791595459e-01 -1.270843297243118286e-01 2.413901388645172119e-01 -1.258451193571090698e-01 -2.347917556762695312e-01 3.817029669880867004e-02 1.152609065175056458e-01 -2.619497478008270264e-01 -1.626334786415100098e-01 -3.083531856536865234e-01 1.187317594885826111e-01 -5.056978203356266022e-03 -1.804796010255813599e-01 8.750575035810470581e-02 -2.086769491434097290e-01 1.591065675020217896e-01 -1.397815048694610596e-01 -1.683992743492126465e-01 4.383600950241088867e-01 1.269169449806213379e-01 -1.150526851415634155e-01 2.843426764011383057e-01 5.521886795759201050e-02 8.492336422204971313e-02 -1.114540994167327881e-01 1.138750240206718445e-01 -6.003141775727272034e-02 -1.074495841749012470e-03 2.766599059104919434e-01 8.156351745128631592e-02 -7.770903874188661575e-03
6.829798687249422073e-03 -2.170983701944351196e-01 -2.636413574218750000e-01 6.098423153162002563e-02 -5.661223456263542175e-02 -9.318119287490844727e-02 1.325478553771972656e-01 1.491577327251434326e-01 4.511713609099388123e-02 -1.994016468524932861e-01 -4.011532664299011230e-02 2.602550387382507324e-01 2.452329844236373901e-01 2.345334142446517944e-01 -5.055032297968864441e-02 -1.226339191198348999e-01 3.069103360176086426e-01 -1.554976850748062134e-01 1.464508026838302612e-01 2.424411177635192871e-01 -2.171693891286849976e-01 -1.295727789402008057e-01 6.159424409270286560e-02 1.017363369464874268e-01 2.251080125570297241e-01 -2.388636618852615356e-01 2.743680030107498169e-03 -5.694932118058204651e-02 -2.174225151538848877e-01 2.627955079078674316e-01 1.584545075893402100e-01 2.342991679906845093e-01
-1.104034036397933960e-01 -1.812364459037780762e-01 -2.979200184345245361e-01 2.806486189365386963e-02 -1.047714054584503174e-01 -2.631255388259887695e-01 3.284446522593498230e-02 2.349805682897567749e-01 -1.507701426744461060e-01 1.865211129188537598e-02 9.395520389080047607e-02 1.002124473452568054e-01 3.625891804695129395e-01 -1.638251543045043945e-02 4.230254888534545898e-02 6.033134832978248596e-02 3.394319713115692139e-01 9.696273133158683777e-03 -7.676850259304046631e-02 3.062061071395874023e-01 -1.200726162642240524e-02 -2.982339560985565186e-01 1.704578399658203125e-01 1.258551478385925293e-01 1.813451200723648071e-01 2.334882020950317383e-01 -1.394567042589187622e-01 -2.077932097017765045e-02 -1.502761691808700562e-01 1.308776885271072388e-01 -2.035334147512912750e-02 2.311709374189376831e-01
5.946191027760505676e-03 -3.604601621627807617e-01 -1.166422516107559204e-01 2.240569740533828735e-01 -4.607293605804443359e-01 1.239186599850654602e-01 3.838604688644409180e-02 -1.838205903768539429e-01 -7.224920392036437988e-02 -2.768336534500122070e-01 -8.756899088621139526e-02 -8.059168606996536255e-02 1.164282709360122681e-01 -1.496212482452392578e-01 -2.138695307075977325e-02 4.915124177932739258e-02 3.016749620437622070e-01 1.382272392511367798e-01 1.785508729517459869e-02 4.613515734672546387e-02 -1.692444831132888794e-01 -2.808128893375396729e-01 -1.332145035266876221e-01 9.437159448862075806e-02 1.685966700315475464e-01 8.478125184774398804e-02 -8.312135934829711914e-02 -5.866664275527000427e-02 -1.094910725951194763e-01 3.063593506813049316e-01 8.815172314643859863e-02 4.698687046766281128e-02
-9.409254044294357300e-02 -2.290670871734619141e-01 -1.765913218259811401e-01 3.190207779407501221e-01 -1.710844039916992188e-02 -1.077612303197383881e-02 1.846223473548889160e-01 1.449896395206451416e-01 -3.633668720722198486e-01 -1.465577334165573120e-01 -3.306329250335693359e-02 9.052031487226486206e-02 1.237026825547218323e-01 1.858099102973937988e-01 -1.539229750633239746e-01 1.815587468445301056e-02 2.317054420709609985e-01 -4.346918687224388123e-02 -1.899933442473411560e-02 3.179303407669067383e-01 -1.550647020339965820e-01 -1.720602363348007202e-01 -5.058388784527778625e-02 1.468606889247894287e-01 1.563903838396072388e-01 7.879009097814559937e-02 -1.202669441699981689e-01 8.640515618026256561e-03 -3.944954574108123779e-01 1.611871123313903809e-01 -9.329723194241523743e-03 2.277163267135620117e-01
5.732223391532897949e-03 -5.431407690048217773e-01 4.433676227927207947e-02 9.708795696496963501e-02 -7.885205000638961792e-02 -4.695465043187141418e-02 1.762050688266754150e-01 -8.295365422964096069e-02 -1.593316495418548584e-01 -4.939690977334976196e-02 -1.155404821038246155e-01 -1.271291356533765793e-02 3.746203705668449402e-02 -1.609019339084625244e-01 -1.893001608550548553e-03 9.514224529266357422e-02 -1.786285266280174255e-02 3.133117454126477242e-03 1.051374971866607666e-01 8.916606754064559937e-02 -1.099910512566566467e-01 -2.630645632743835449e-01 -1.537546217441558838e-01 2.356010526418685913e-01 2.195048183202743530e-01 6.022717803716659546e-02 4.856444895267486572e-02 -7.987752556800842285e-02 -6.596742570400238037e-02 5.691267848014831543e-01 -1.776337996125221252e-02 2.512295544147491455e-02
-8.105395734310150146e-02 -1.976343840360641479e-01 -2.248058915138244629e-01 2.000624537467956543e-01 1.233124583959579468e-01 -7.307966053485870361e-02 2.517095208168029785e-01 2.360111773014068604e-01 -1.212499439716339111e-01 -5.567745864391326904e-02 -6.113114207983016968e-02 -1.749250292778015137e-01 1.087577939033508301e-01 1.835564225912094116e-01 -1.759780496358871460e-01 -8.865465968847274780e-02 1.441551297903060913e-01 1.490986049175262451e-01 5.560293328016996384e-03 3.920103609561920166e-01 -3.748649358749389648e-02 -2.227128148078918457e-01 5.597560852766036987e-02 1.870564967393875122e-01 1.382515430450439453e-01 8.415617048740386963e-02 7.986583560705184937e-02 8.532977849245071411e-02 -1.752202957868576050e-01 3.655775785446166992e-01 -1.714169383049011230e-01 2.613123357295989990e-01
-1.251372992992401123e-01 3.774509206414222717e-02 -8.381099998950958252e-02 2.647403180599212646e-01 1.158442422747612000e-01 -4.529736563563346863e-02 4.616380855441093445e-02 2.503749728202819824e-01 -1.621722579002380371e-01 -1.341748088598251343e-01 -2.902336418628692627e-01 -1.132830604910850525e-01 -1.681067943572998047e-01 -2.692673206329345703e-01 -7.880116999149322510e-02 -1.905091553926467896e-01 3.137824535369873047e-01 2.113814502954483032e-01 -1.183791682124137878e-01 2.274494171142578125e-01 1.137061603367328644e-02 -8.431213349103927612e-02 1.434433273971080780e-02 1.273163706064224243e-01 2.929497361183166504e-01 -4.941765218973159790e-02 3.189452290534973145e-01 -1.351606249809265137e-01 -1.305810213088989258e-01 1.175303235650062561e-01 9.788259863853454590e-02 2.441947013139724731e-01
-6.011825054883956909e-02 -2.744773030281066895e-01 -4.027701914310455322e-02 1.221145689487457275e-02 -8.672700077295303345e-02 1.230283975601196289e-01 2.646740078926086426e-01 2.553946375846862793e-01 -2.177860438823699951e-01 -5.739882588386535645e-02 1.489017903804779053e-01 -9.050247259438037872e-03 -7.768421620130538940e-02 2.862911522388458252e-01 1.284334063529968262e-02 -1.520933806896209717e-01 3.412664830684661865e-01 1.597063839435577393e-01 -6.706981360912322998e-02 4.406595528125762939e-01 -1.027856692671775818e-01 -1.855381727218627930e-01 5.078328773379325867e-02 6.774705648422241211e-02 5.185032635927200317e-02 1.475774217396974564e-02 -1.554169058799743652e-01 7.047977298498153687e-02 -8.015226572751998901e-03 1.563764512538909912e-01 -9.718781709671020508e-02 3.439027070999145508e-01
3.798114880919456482e-02 -4.264770746231079102e-01 8.638384193181991577e-02 2.361235618591308594e-01 -1.887540668249130249e-01 4.794977232813835144e-02 2.071556448936462402e-02 2.352620214223861694e-01 -2.325621247291564941e-01 -8.860760368406772614e-03 6.285408139228820801e-02 2.947777509689331055e-01 2.090897038578987122e-02 -1.345436125993728638e-01 5.018218886107206345e-03 7.475987076759338379e-02 2.514909505844116211e-01 4.191004037857055664e-01 9.436157345771789551e-02 -6.500066816806793213e-02 5.859461426734924316e-02 -1.754332780838012695e-01 2.744502946734428406e-02 2.772165276110172272e-02 2.685373127460479736e-01 7.673109322786331177e-02 -2.737475000321865082e-02 7.414111495018005371e-02 5.244246684014797211e-03 2.485614120960235596e-01 -1.193495541810989380e-01 2.062455415725708008e-01
-2.730229794979095459e-01 7.628875970840454102e-02 -3.828994035720825195e-01 6.636833399534225464e-02 1.854437962174415588e-02 1.331814825534820557e-01 -2.297200029715895653e-03 2.025586515665054321e-01 -2.559683322906494141e-01 1.858745366334915161e-01 -1.828231215476989746e-01 1.410819590091705322e-01 1.538652777671813965e-01 7.594371587038040161e-02 -5.760360881686210632e-02 -1.217348873615264893e-01 1.793995350599288940e-01 8.907868713140487671e-02 -2.218172103166580200e-01 3.328641355037689209e-01 -5.673593282699584961e-02 -1.013563573360443115e-01 4.824093356728553772e-02 9.235819429159164429e-02 2.346495091915130615e-01 -3.183573111891746521e-02 3.792503103613853455e-02 9.571759402751922607e-02 -2.693543136119842529e-01 3.313974142074584961e-01 -5.807165801525115967e-02 1.778650879859924316e-01
-1.073165461421012878e-01 -1.686708033084869385e-01 9.049581736326217651e-02 3.714942336082458496e-01 -6.534437090158462524e-02 7.091187685728073120e-02 -1.072191447019577026e-01 3.001720607280731201e-01 -1.141579374670982361e-01 -1.244182586669921875e-01 -3.678074181079864502e-01 9.962324798107147217e-02 -1.601922698318958282e-02 -1.263771653175354004e-01 1.245211958885192871e-01 -1.305667757987976074e-01 1.462682187557220459e-01 -2.785250172019004822e-02 -2.268023937940597534e-01 2.660655379295349121e-01 1.974159926176071167e-01 -2.319928407669067383e-01 1.561467349529266357e-02 1.558495759963989258e-01 -1.732334680855274200e-02 -1.119243539869785309e-02 1.393051147460937500e-01 -1.639630794525146484e-01 -2.535405457019805908e-01 2.873475849628448486e-01 1.036668270826339722e-01 -1.199904978275299072e-01
-2.629116736352443695e-02 -1.229224056005477905e-01 -3.125783205032348633e-01 9.827879816293716431e-02 6.173091009259223938e-02 -1.877906732261180878e-02 -8.533273823559284210e-03 1.719835549592971802e-01 -1.082179695367813110e-01 -1.872425675392150879e-01 -1.424947232007980347e-01 -1.112636327743530273e-01 6.363241374492645264e-02 1.239613145589828491e-01 -1.139184162020683289e-01 -2.185701131820678711e-01 1.123955324292182922e-01 6.177283450961112976e-02 -1.531343907117843628e-01 4.695120751857757568e-01 -7.601042836904525757e-02 -1.354987025260925293e-01 -1.092067733407020569e-02 7.930524647235870361e-02 3.262323141098022461e-01 7.802923768758773804e-02 -2.133447527885437012e-01 1.211806088685989380e-01 -3.978693485260009766e-01 1.773975193500518799e-01 2.911006473004817963e-02 1.708181500434875488e-01
-2.014868110418319702e-01 -4.657996073365211487e-02 -1.662820279598236084e-01 8.067947626113891602e-02 1.215414628386497498e-01 9.294163435697555542e-02 -5.469419807195663452e-02 3.512905240058898926e-01 -2.404613792896270752e-01 -6.134650483727455139e-02 3.578361868858337402e-02 1.272948682308197021e-01 3.051158189773559570e-01 1.117002740502357483e-01 -2.051441371440887451e-01 1.570036076009273529e-02 3.211132809519767761e-02 1.114460751414299011e-01 -6.446810811758041382e-02 3.430055081844329834e-01 8.147733286023139954e-03 -1.821489781141281128e-01 2.195761799812316895e-01 3.647877275943756104e-01 1.037721931934356689e-01 -7.229380309581756592e-02 4.054711386561393738e-02 -3.034758381545543671e-03 -2.405300438404083252e-01 3.174029290676116943e-01 -9.578382968902587891e-02 1.052799373865127563e-01
-3.349902927875518799e-01 -1.717202663421630859e-01 -2.540663182735443115e-01 6.164476741105318069e-03 2.096077501773834229e-01 -5.768828094005584717e-02 7.582567632198333740e-02 3.231453895568847656e-01 -1.591528803110122681e-01 9.311532229185104370e-02 -2.238313481211662292e-02 8.049581944942474365e-02 4.778686910867691040e-02 1.685341261327266693e-02 -5.650901794433593750e-02 -2.054474055767059326e-01 2.598335742950439453e-01 -1.327264159917831421e-01 -4.354785755276679993e-02 2.118703722953796387e-01 -1.077938526868820190e-01 -1.425931155681610107e-01 1.822182238101959229e-01 1.589233875274658203e-01 5.779547244310379028e-02 3.144926726818084717e-01 2.682136604562401772e-03 -6.689740717411041260e-02 -3.303810060024261475e-01 3.015725314617156982e-01 1.693865470588207245e-02 -1.337140351533889771e-01
-5.814155563712120056e-02 -4.783242940902709961e-01 1.453905180096626282e-02 1.717791855335235596e-01 -1.421388983726501465e-01 1.102409958839416504e-01 -4.961737245321273804e-02 -1.594555377960205078e-01 -1.281816065311431885e-01 -2.446915656328201294e-01 -1.902102231979370117e-01 1.496784538030624390e-01 9.916697442531585693e-02 -1.583362221717834473e-01 6.634602695703506470e-02 2.170607447624206543e-02 1.200120747089385986e-01 1.122592091560363770e-01 -1.419364660978317261e-02 1.533865630626678467e-01 -4.392726719379425049e-02 -1.852954477071762085e-01 -6.284490227699279785e-02 3.657069504261016846e-01 1.543356291949748993e-02 -3.028631210327148438e-03 -4.095777869224548340e-02 1.315490901470184326e-01 -7.021744735538959503e-03 4.423512518405914307e-01 1.167242825031280518e-01 2.234466373920440674e-01
9.041713178157806396e-02 -1.727612167596817017e-01 -6.098921597003936768e-02 -2.728421054780483246e-02 1.387885063886642456e-01 -5.109949111938476562e-01 -2.345024198293685913e-01 1.238250210881233215e-01 -4.622877761721611023e-02 -2.091135829687118530e-01 -2.425184696912765503e-01 1.887912601232528687e-01 -9.590691886842250824e-03 5.607991293072700500e-02 -7.569038867950439453e-02 1.659407615661621094e-01 2.302158921957015991e-01 1.588193625211715698e-01 2.364633232355117798e-01 1.870331466197967529e-01 -1.186540424823760986e-01 -1.836666762828826904e-01 -1.235859021544456482e-01 1.212633848190307617e-01 1.773945093154907227e-01 -1.771336235105991364e-02 -4.022974520921707153e-02 -1.021382287144660950e-01 -2.520993649959564209e-01 1.033524423837661743e-01 1.802579760551452637e-01 1.803196072578430176e-01
-1.124221310019493103e-01 -4.367837309837341309e-01 3.493366017937660217e-02 2.750053405761718750e-01 -1.473004370927810669e-01 -8.815781772136688232e-02 -7.807357609272003174e-02 2.422043494880199432e-02 -6.592232733964920044e-02 7.065236568450927734e-02 -7.979412376880645752e-02 1.428840905427932739e-01 -8.531126379966735840e-02 1.854542270302772522e-02 -1.353627145290374756e-01 1.398499310016632080e-01 9.652580320835113525e-02 2.295894473791122437e-01 -1.355035454034805298e-01 -1.871689781546592712e-02 -1.097720563411712646e-01 -1.858381927013397217e-01 -8.317556977272033691e-02 -1.866410300135612488e-02 2.603500485420227051e-01 1.739595383405685425e-01 -1.718690097332000732e-01 6.827040761709213257e-02 -5.282180383801460266e-02 5.437588095664978027e-01 3.450803831219673157e-02 1.883278936147689819e-01
-8.355170488357543945e-02 -2.828023731708526611e-01 2.295476049184799194e-01 1.733531951904296875e-01 -5.973858013749122620e-02 1.484406292438507080e-01 -2.766941860318183899e-02 2.014272809028625488e-01 -9.570648521184921265e-02 3.061950020492076874e-02 6.484609097242355347e-02 2.724487781524658203e-01 2.420518733561038971e-02 1.407118737697601318e-01 -1.177848279476165771e-01 2.424645572900772095e-01 -6.213956978172063828e-03 2.078770250082015991e-01 -1.911755278706550598e-02 1.639495342969894409e-01 4.371626302599906921e-02 -1.153577417135238647e-01 1.070031300187110901e-01 -2.603670954704284668e-02 3.314573168754577637e-01 -3.275502845644950867e-02 1.621407866477966309e-01 2.910217270255088806e-02 -5.042792856693267822e-02 5.562050938606262207e-01 -1.761890947818756104e-01 -5.396576970815658569e-02
4.149542190134525299e-03 -2.027008533477783203e-01 -3.193604946136474609e-01 1.700212657451629639e-01 -9.434682875871658325e-02 -6.629036366939544678e-02 4.408999904990196228e-02 1.807800382375717163e-01 -2.081450223922729492e-01 -2.111247181892395020e-01 4.875710699707269669e-03 4.461136087775230408e-02 3.455532342195510864e-02 1.199573054909706116e-01 -1.063373833894729614e-01 -1.463799774646759033e-01 1.408412456512451172e-01 6.686900742352008820e-03 1.303359568119049072e-01 4.714549779891967773e-01 -7.479206542484462261e-04 -1.302718520164489746e-01 -1.004125028848648071e-01 1.315575391054153442e-01 8.958829566836357117e-03 2.081261277198791504e-01 -4.095656797289848328e-02 -8.687154948711395264e-02 -2.889157831668853760e-01 3.086014986038208008e-01 5.985756404697895050e-03 3.270807564258575439e-01
-3.023230135440826416e-01 7.106869667768478394e-02 -1.803362518548965454e-01 1.726408749818801880e-01 5.139956995844841003e-02 -1.057505980134010315e-01 7.169298082590103149e-02 7.925518602132797241e-02 -2.943956851959228516e-02 5.564507842063903809e-02 -1.967242807149887085e-01 1.197176575660705566e-01 -3.728009760379791260e-02 6.810186058282852173e-02 7.063165772706270218e-03 -1.784086972475051880e-01 2.062840946018695831e-02 -6.538587808609008789e-02 2.682303190231323242e-01 4.991769492626190186e-01 -1.239804849028587341e-01 -1.258285343647003174e-01 -6.687469035387039185e-02 1.597605496644973755e-01 1.213876605033874512e-01 1.391228586435317993e-01 -1.057866364717483521e-01 1.308569461107254028e-01 -3.794092237949371338e-01 2.670519053936004639e-01 2.176057696342468262e-01 9.499586373567581177e-02
-1.048946306109428406e-01 -2.187384217977523804e-01 -2.215977907180786133e-01 1.702718585729598999e-01 -1.702311486005783081e-01 -1.410506665706634521e-01 2.734694182872772217e-01 9.802716225385665894e-02 -2.753663361072540283e-01 -1.978150568902492523e-02 -2.047972083091735840e-01 -8.755259215831756592e-02 7.660165429115295410e-02 9.769386053085327148e-02 1.519927568733692169e-02 -8.513098955154418945e-02 1.960546821355819702e-01 -1.223300471901893616e-01 9.879923611879348755e-02 3.372780382633209229e-01 6.667155772447586060e-02 -7.135496288537979126e-02 -7.802659645676612854e-03 -2.909077331423759460e-02 1.043698415160179138e-01 1.041195243597030640e-01 -2.917223572731018066e-01 1.000417768955230713e-01 -2.723545432090759277e-01 4.102627038955688477e-01 6.358427554368972778e-02 1.741410493850708008e-01
2.803179621696472168e-01 -3.301954567432403564e-01 -1.533214896917343140e-01 1.671085953712463379e-01 9.432172775268554688e-02 -2.351837456226348877e-01 -9.234137833118438721e-03 2.940218448638916016e-01 -8.761805482208728790e-03 -4.761348292231559753e-02 -4.180180653929710388e-02 -1.192081496119499207e-01 7.202049344778060913e-02 1.143988892436027527e-01 4.025815427303314209e-02 -1.400225758552551270e-01 4.043248593807220459e-01 2.216056361794471741e-02 7.724490016698837280e-02 8.398041129112243652e-02 5.549485236406326294e-02 -1.597697436809539795e-01 -4.200813360512256622e-03 5.363702401518821716e-02 7.008478045463562012e-02 2.462847344577312469e-02 -1.878128014504909515e-02 -2.609657049179077148e-01 -4.353934898972511292e-02 2.065331786870956421e-01 3.579800128936767578e-01 3.118489682674407959e-01
-8.579306304454803467e-02 -2.167824655771255493e-01 -2.476695366203784943e-02 -1.210939837619662285e-03 -2.434905618429183960e-02 4.774808511137962341e-02 2.721193730831146240e-01 1.816825121641159058e-01 -3.686191141605377197e-02 -2.013705074787139893e-01 4.244655370712280273e-02 -1.029969602823257446e-01 6.239280104637145996e-02 9.903114289045333862e-02 5.996994674205780029e-02 1.188109964132308960e-01 2.193159461021423340e-01 1.390923112630844116e-01 9.841147810220718384e-02 4.786724746227264404e-01 -1.102786138653755188e-01 -9.876598417758941650e-02 2.669751457870006561e-02 2.608489096164703369e-01 1.073364764451980591e-01 5.592099204659461975e-02 -2.951110601425170898e-01 1.587011069059371948e-01 -2.614369988441467285e-01 2.657407522201538086e-01 7.228118181228637695e-02 2.851705551147460938e-01
-1.487055718898773193e-01 -3.565890192985534668e-01 1.833795607089996338e-01 2.424093335866928101e-01 3.559536486864089966e-02 9.489686042070388794e-02 9.632238745689392090e-02 -4.564294964075088501e-02 -2.073243856430053711e-01 -9.764929860830307007e-02 6.942830234766006470e-02 2.377890497446060181e-01 3.201203644275665283e-01 -1.225605085492134094e-01 -2.985843420028686523e-01 1.974686086177825928e-01 2.343885898590087891e-01 2.591742277145385742e-01 1.750461459159851074e-01 1.106323450803756714e-01 2.595221064984798431e-02 3.468164801597595215e-02 1.491252034902572632e-01 -4.542418941855430603e-02 9.196942299604415894e-02 1.086431741714477539e-01 -2.528443373739719391e-02 -4.173992574214935303e-02 -2.078717947006225586e-01 3.007696866989135742e-01 1.096469610929489136e-01 -1.329396218061447144e-01
-1.176071017980575562e-01 -3.763311803340911865e-01 -1.261573284864425659e-01 1.182291582226753235e-01 -1.981428116559982300e-01 3.749698773026466370e-02 7.150506600737571716e-03 6.392931193113327026e-02 -3.436738550662994385e-01 -1.323635578155517578e-01 -1.236430406570434570e-01 1.865867823362350464e-01 -9.607866406440734863e-02 -6.575493514537811279e-02 -1.909911781549453735e-01 1.509336829185485840e-01 8.009377121925354004e-02 2.292941957712173462e-01 -1.949362307786941528e-01 5.530867353081703186e-02 -8.739402890205383301e-02 -9.915215522050857544e-02 3.182714059948921204e-02 3.180416673421859741e-02 4.209901392459869385e-01 1.523812115192413330e-01 6.128462404012680054e-02 -3.749554604291915894e-02 9.487116336822509766e-02 3.727233111858367920e-01 -7.995512336492538452e-02 1.783921271562576294e-01
3.948225453495979309e-02 -3.482961654663085938e-01 -3.010568441823124886e-03 1.593055278062820435e-01 -3.488572835922241211e-01 -1.952030062675476074e-01 8.120816946029663086e-02 2.250709384679794312e-01 -2.368470132350921631e-01 3.166230395436286926e-02 1.460597068071365356e-01 3.564138114452362061e-01 7.651802897453308105e-02 -6.290549784898757935e-02 -1.765130758285522461e-01 5.901482701301574707e-02 1.461053937673568726e-01 6.306804716587066650e-02 -1.516387681476771832e-03 9.514408558607101440e-02 2.725532948970794678e-01 2.418040111660957336e-02 -8.830764889717102051e-02 1.740494966506958008e-01 3.205118775367736816e-01 9.519565850496292114e-02 8.620767295360565186e-02 -9.114575386047363281e-02 -1.776613593101501465e-01 2.672082185745239258e-01 -1.598845422267913818e-02 -8.174260705709457397e-02
-7.867727428674697876e-02 -2.907731235027313232e-01 -9.512886404991149902e-02 9.525466710329055786e-02 8.453258872032165527e-02 4.299664124846458435e-02 1.272425502538681030e-01 2.573558390140533447e-01 -1.826643198728561401e-01 -2.220556885004043579e-01 1.841871887445449829e-01 -9.302694350481033325e-02 5.562045797705650330e-02 2.449926435947418213e-01 1.970967203378677368e-01 1.318922964856028557e-03 1.648165583610534668e-01 -1.929625310003757477e-02 8.247128129005432129e-02 4.130572676658630371e-01 -2.654949761927127838e-02 -1.916186064481735229e-01 -9.130723774433135986e-03 1.290412098169326782e-01 3.067137002944946289e-01 1.061249151825904846e-01 -1.182978600263595581e-01 1.044346988201141357e-01 -2.301097363233566284e-01 3.596409559249877930e-01 2.888638153672218323e-02 5.254058167338371277e-03
9.537640213966369629e-02 -4.296744763851165771e-01 -5.870868638157844543e-02 2.074975371360778809e-01 -1.972677707672119141e-01 1.784874871373176575e-02 -4.379038233309984207e-03 -2.065353654325008392e-02 -9.526726603507995605e-02 -8.069231361150741577e-02 -1.686010062694549561e-01 2.271593362092971802e-01 -4.775641858577728271e-02 -1.639951169490814209e-01 -1.472755968570709229e-01 2.130114287137985229e-01 1.380602270364761353e-01 1.226407960057258606e-01 -2.130487859249114990e-01 5.653962492942810059e-02 -9.351268410682678223e-02 -9.557381272315979004e-02 1.803043037652969360e-01 6.405724585056304932e-02 3.579418361186981201e-01 3.392578801140189171e-03 -1.294895857572555542e-01 -4.781804233789443970e-02 -6.998300552368164062e-02 4.356588125228881836e-01 -1.287070959806442261e-01 1.806080788373947144e-01
-1.580722332000732422e-01 -3.716308772563934326e-01 7.017200440168380737e-02 2.504453957080841064e-01 -2.201440744102001190e-02 1.668095961213111877e-02 1.104176566004753113e-01 -4.972926154732704163e-02 -2.309074848890304565e-01 -1.904232352972030640e-01 -8.651707321405410767e-02 1.077175736427307129e-01 -3.655644133687019348e-02 -1.334110945463180542e-01 -1.004531309008598328e-01 2.155134268105030060e-02 1.051126718521118164e-01 1.011314317584037781e-01 -1.118724420666694641e-01 1.422884315252304077e-02 -1.851038336753845215e-01 -1.258537173271179199e-01 1.081896498799324036e-01 3.114717304706573486e-01 2.643634080886840820e-01 1.317440718412399292e-01 -2.411838322877883911e-01 3.913677111268043518e-02 -5.561370775103569031e-02 5.206321477890014648e-01 1.354936743155121803e-03 -3.944763913750648499e-02
1.809884607791900635e-01 -1.309113055467605591e-01 -1.951970010995864868e-01 5.749934352934360504e-03 -1.419482976198196411e-01 -1.910175532102584839e-01 -1.921676397323608398e-01 2.969164848327636719e-01 -9.165979921817779541e-02 1.766900122165679932e-01 4.220477864146232605e-02 8.826702833175659180e-02 -1.775371879339218140e-01 -8.129696361720561981e-03 -2.575125079602003098e-03 -7.732129842042922974e-02 3.190633356571197510e-01 3.840207681059837341e-02 -1.424570977687835693e-01 2.756150066852569580e-01 9.408078342676162720e-02 -3.618594706058502197e-01 5.173507705330848694e-02 1.175285577774047852e-01 2.944346964359283447e-01 -1.569347977638244629e-01 2.530532777309417725e-01 -5.906033515930175781e-02 -1.667929589748382568e-01 1.194786801934242249e-01 2.579989433288574219e-01 -1.272845081984996796e-02
-4.021659120917320251e-02 -3.124108016490936279e-01 -4.577443003654479980e-02 1.044074669480323792e-01 -2.348860055208206177e-01 -4.515106976032257080e-02 -1.145094037055969238e-01 -9.178823977708816528e-02 -2.089936286211013794e-03 9.024484083056449890e-03 4.286837205290794373e-02 -1.836795806884765625e-01 -1.212812438607215881e-01 -4.067559167742729187e-02 -1.037632599472999573e-01 -1.705470979213714600e-01 3.474388420581817627e-01 -1.158433258533477783e-01 -1.496016681194305420e-01 2.598341107368469238e-01 -3.222805559635162354e-01 -2.985261976718902588e-01 1.537829190492630005e-01 9.609831124544143677e-02 9.835324436426162720e-02 -1.570223271846771240e-01 -8.065441995859146118e-02 4.293023794889450073e-02 6.682589650154113770e-03 2.790312469005584717e-01 2.169570475816726685e-01 3.156176805496215820e-01
1.292725354433059692e-01 -1.989264190196990967e-01 -8.337303996086120605e-02 2.656080126762390137e-01 2.715234830975532532e-02 -5.631731823086738586e-02 8.651325851678848267e-02 -1.111635845154523849e-02 -3.968650698661804199e-01 1.685424745082855225e-01 -1.048690229654312134e-01 1.185767278075218201e-01 -1.619266569614410400e-01 1.537951361387968063e-02 -1.480527222156524658e-01 -1.220962777733802795e-01 1.675224453210830688e-01 5.349419265985488892e-02 9.207548201084136963e-02 2.943244278430938721e-01 6.212860718369483948e-02 -3.312720954418182373e-01 3.635260835289955139e-02 4.326574876904487610e-02 5.127703025937080383e-02 -2.863417267799377441e-01 3.172689080238342285e-01 -1.930205374956130981e-01 6.197759509086608887e-02 1.740941703319549561e-01 1.626988202333450317e-01 2.333835065364837646e-01
1.746042668819427490e-01 -3.984421491622924805e-02 -2.995339632034301758e-01 6.238310784101486206e-02 -2.047700583934783936e-01 -4.416650906205177307e-02 -2.144955098628997803e-01 2.411352843046188354e-01 -5.584884807467460632e-02 -2.710617184638977051e-01 -1.352315992116928101e-01 2.683882117271423340e-01 -1.256165802478790283e-01 8.273019641637802124e-02 -8.301103860139846802e-02 -2.022881209850311279e-01 -1.615974120795726776e-02 -1.556834876537322998e-01 -1.370647996664047241e-01 2.918950021266937256e-01 6.688043475151062012e-02 -2.001148164272308350e-01 2.391972392797470093e-01 1.755031496286392212e-01 9.068793803453445435e-02 7.793197780847549438e-02 3.154487535357475281e-02 -2.247070893645286560e-02 -2.371627986431121826e-01 2.622261643409729004e-01 2.633328139781951904e-01 1.332475543022155762e-01
-1.577254235744476318e-01 -2.427523285150527954e-01 -1.007099356502294540e-02 6.838539242744445801e-02 -1.715266611427068710e-03 -1.050839871168136597e-01 -1.665446460247039795e-01 2.323377132415771484e-01 -1.384862363338470459e-01 -2.628574371337890625e-01 1.623335331678390503e-01 2.145803533494472504e-02 -9.726613759994506836e-02 -1.291320770978927612e-01 1.453527957201004028e-01 1.159870903939008713e-02 3.600754439830780029e-01 1.645197160542011261e-02 -7.305973768234252930e-02 -1.538779493421316147e-02 -1.276807039976119995e-01 -3.931131362915039062e-01 -1.133782416582107544e-01 1.897930502891540527e-01 5.510740727186203003e-02 2.279566824436187744e-01 -3.726562485098838806e-02 -5.792130529880523682e-02 -1.971484422683715820e-01 3.947206735610961914e-01 -1.059728860855102539e-01 1.879021674394607544e-01
2.773354528471827507e-03 -3.822983428835868835e-02 -2.484940141439437866e-01 2.664802074432373047e-01 -3.622138500213623047e-02 -6.682131439447402954e-02 9.556179493665695190e-02 1.161925494670867920e-01 -1.273969709873199463e-01 -1.243526712059974670e-01 6.531459093093872070e-02 1.685687154531478882e-01 6.473567336797714233e-02 1.095979660749435425e-01 2.248455584049224854e-02 4.943281784653663635e-02 4.367001950740814209e-01 2.217335402965545654e-01 -9.391926974058151245e-02 2.340274453163146973e-01 -1.760488152503967285e-01 -4.791335761547088623e-01 1.165937781333923340e-01 2.501376271247863770e-01 -6.274066865444183350e-02 -1.148183345794677734e-01 -1.382801234722137451e-01 -9.778742678463459015e-03 -1.664732545614242554e-01 1.401479244232177734e-01 6.048171222209930420e-02 1.621619313955307007e-01
-4.651325196027755737e-02 -4.179231524467468262e-01 -1.097937151789665222e-01 1.926801651716232300e-01 -1.997007131576538086e-01 1.118201464414596558e-01 -2.498411014676094055e-02 2.227286808192729950e-03 -1.538277268409729004e-01 3.686966747045516968e-02 -2.575003728270530701e-02 1.352147012948989868e-01 -5.389598384499549866e-02 -9.968037158250808716e-02 -1.748958826065063477e-01 2.524100840091705322e-01 2.025884985923767090e-01 3.146175444126129150e-01 -2.928608357906341553e-01 9.018225967884063721e-02 3.402724862098693848e-02 -1.454647779464721680e-01 2.215019464492797852e-01 2.967333188280463219e-03 2.370213568210601807e-01 2.527353763580322266e-01 8.348601870238780975e-03 -6.811883300542831421e-02 -4.065665230154991150e-02 3.508149683475494385e-01 -1.044853031635284424e-01 6.444122642278671265e-02
-1.690936982631683350e-01 -1.752108521759510040e-02 5.374066904187202454e-02 1.033987104892730713e-01 -3.898998349905014038e-02 -1.711115092039108276e-01 3.998403251171112061e-02 1.827680915594100952e-01 -2.938255965709686279e-01 -1.425090581178665161e-01 -2.271692603826522827e-01 -4.754747729748487473e-03 2.099412865936756134e-02 -1.080178916454315186e-01 -1.255451738834381104e-01 1.191688850522041321e-01 3.812149167060852051e-01 1.664322316646575928e-01 -4.854520410299301147e-02 3.343690931797027588e-01 -2.347597926855087280e-01 -2.644672640599310398e-04 5.295699462294578552e-02 -4.064109921455383301e-02 9.214274585247039795e-02 -4.337066039443016052e-02 2.447698414325714111e-01 -2.190365493297576904e-01 -3.223134577274322510e-01 2.438909932971000671e-02 3.086872100830078125e-01 -1.630802750587463379e-01
-8.817812055349349976e-02 -4.657289385795593262e-01 -3.517854958772659302e-02 1.409358233213424683e-01 -2.134570479393005371e-01 -6.474152207374572754e-02 8.474773168563842773e-02 -5.889286473393440247e-02 -8.824043720960617065e-02 -1.855963282287120819e-02 -7.244107127189636230e-02 2.778779864311218262e-01 1.230474635958671570e-01 -5.250373482704162598e-02 -9.179756045341491699e-02 1.665816754102706909e-01 2.540166676044464111e-01 1.357165575027465820e-01 -2.248510867357254028e-01 1.235166490077972412e-01 -1.453320682048797607e-01 -4.585812613368034363e-02 2.017088383436203003e-01 -4.817745462059974670e-02 3.499971628189086914e-01 6.077567487955093384e-02 -4.757030308246612549e-02 -1.118616536259651184e-01 3.409284725785255432e-02 4.107313156127929688e-01 -1.054135188460350037e-01 1.105194911360740662e-01
-3.511711210012435913e-02 -4.275635257363319397e-02 1.153537631034851074e-02 -4.795099422335624695e-02 -1.476873457431793213e-01 -9.600706398487091064e-02 -7.820633053779602051e-02 2.293654233217239380e-01 -1.823853552341461182e-01 -4.088567942380905151e-02 1.073373761028051376e-02 -9.657418727874755859e-02 -1.165728420019149780e-01 -2.355036288499832153e-01 -5.004255101084709167e-02 -1.961794197559356689e-01 1.280793100595474243e-01 1.860168129205703735e-01 2.137055248022079468e-01 2.150992900133132935e-01 1.230983585119247437e-01 -1.763672083616256714e-01 1.984252184629440308e-01 1.011564359068870544e-01 3.441050648689270020e-01 -2.279778569936752319e-01 -1.454596370458602905e-01 -1.937759071588516235e-01 5.360029265284538269e-02 3.107776939868927002e-01 4.073895514011383057e-01 1.304342150688171387e-01
-3.917118161916732788e-02 -2.680108845233917236e-01 -3.114434182643890381e-01 1.879333853721618652e-01 2.906626090407371521e-02 -1.897500082850456238e-02 6.032551079988479614e-02 2.354082465171813965e-01 -3.330838382244110107e-01 -1.036027222871780396e-01 2.414461039006710052e-02 -1.846573688089847565e-02 2.155120968818664551e-01 -1.717306077480316162e-01 -6.458484381437301636e-02 -1.398504972457885742e-01 1.270575523376464844e-01 1.012683436274528503e-01 1.125880628824234009e-01 3.318123519420623779e-01 -2.147628664970397949e-01 -1.257383972406387329e-01 -4.021439328789710999e-02 -1.126375165767967701e-03 1.924395412206649780e-01 1.001676544547080994e-02 -1.505483090877532959e-01 2.503029108047485352e-01 -2.142164111137390137e-01 2.168432772159576416e-01 -1.025018980726599693e-03 2.893157303333282471e-01
1.054248958826065063e-01 -4.566472172737121582e-01 -1.188216805458068848e-01 1.390034705400466919e-01 -1.767874509096145630e-01 9.384031593799591064e-02 -7.394337654113769531e-02 2.150617539882659912e-02 -1.481750756502151489e-01 -7.254482805728912354e-02 -8.182490617036819458e-02 1.568314433097839355e-01 -1.871768385171890259e-02 -1.749654114246368408e-01 -2.271144986152648926e-01 2.292894721031188965e-01 1.552753746509552002e-01 1.869240552186965942e-01 -1.744457334280014038e-01 1.194289103150367737e-01 -1.080932542681694031e-01 -1.326477676630020142e-01 2.282113134860992432e-01 -9.748585522174835205e-02 3.262686431407928467e-01 7.928703725337982178e-02 -9.588896296918392181e-03 -1.189662590622901917e-01 -3.809492662549018860e-02 3.926550745964050293e-01 -1.295684874057769775e-01 1.152888536453247070e-01
8.395610377192497253e-03 -2.764617204666137695e-01 -2.496509701013565063e-01 1.389304101467132568e-01 -2.908244030550122261e-03 -2.623223364353179932e-01 -2.993948012590408325e-02 1.983890086412429810e-01 -1.929986774921417236e-01 -1.158969029784202576e-01 -1.610163897275924683e-01 1.745196878910064697e-01 7.290019094944000244e-02 2.914828956127166748e-01 -7.814931124448776245e-02 -1.750079914927482605e-02 3.694292604923248291e-01 1.097264513373374939e-01 6.371229887008666992e-02 2.961793243885040283e-01 -1.015434786677360535e-01 6.809344142675399780e-02 8.644180744886398315e-02 7.722143083810806274e-02 -1.369632431305944920e-03 -8.337204158306121826e-02 -2.501179277896881104e-01 -2.874285168945789337e-02 -2.869470715522766113e-01 1.507654339075088501e-01 2.892532050609588623e-01 -3.583875298500061035e-02
6.238572765141725540e-03 -2.014303058385848999e-01 -3.850524425506591797e-01 2.991271317005157471e-01 -4.335427284240722656e-02 2.361109666526317596e-02 1.291378438472747803e-01 2.689589858055114746e-01 -6.471250951290130615e-02 -9.792531281709671021e-02 4.379569366574287415e-02 -1.414647102355957031e-01 1.041703671216964722e-01 2.559425495564937592e-02 -7.907380908727645874e-02 -7.952400483191013336e-03 2.873705327510833740e-01 1.991405636072158813e-01 1.293478459119796753e-01 2.315306514501571655e-01 3.475974127650260925e-02 -9.982029348611831665e-02 -3.860931843519210815e-02 -4.955745860934257507e-02 2.358369827270507812e-01 1.202880069613456726e-01 -1.719509065151214600e-01 1.078845486044883728e-01 -3.169671595096588135e-01 2.344825565814971924e-01 8.917991071939468384e-02 3.070324957370758057e-01
1.642123013734817505e-01 -1.384808421134948730e-01 9.520312398672103882e-02 5.199848487973213196e-02 3.110511898994445801e-01 -2.458682358264923096e-01 7.383223623037338257e-02 1.931724399328231812e-01 -4.622194916009902954e-02 -7.425361871719360352e-02 -2.516811788082122803e-01 1.864639073610305786e-01 -1.230764985084533691e-01 1.915951520204544067e-01 -9.170258045196533203e-02 2.291286364197731018e-03 2.291998714208602905e-01 -1.955502899363636971e-03 1.277027428150177002e-01 1.331018954515457153e-01 -2.468855082988739014e-01 -9.482812881469726562e-02 3.210403397679328918e-02 2.477259933948516846e-01 3.832292184233665466e-02 -7.426449656486511230e-02 -1.634657531976699829e-01 -7.256060838699340820e-02 -2.444745302200317383e-01 3.802624940872192383e-01 2.540321648120880127e-01 2.220629006624221802e-01
-1.032474711537361145e-01 -2.588521242141723633e-01 -9.161170572042465210e-02 2.644844949245452881e-01 -1.973256766796112061e-01 -1.104877665638923645e-01 1.880278438329696655e-01 -2.911430969834327698e-02 -1.001925915479660034e-01 -1.403662711381912231e-01 2.136254459619522095e-01 -1.455778032541275024e-01 -1.459203958511352539e-01 -1.636896841228008270e-02 -1.056255958974361420e-02 -2.587574161589145660e-02 3.135827481746673584e-01 -3.733159974217414856e-02 -2.809278070926666260e-01 3.117786347866058350e-01 2.210169285535812378e-02 -1.366151031106710434e-02 -6.119255907833576202e-03 1.214335709810256958e-01 3.449433296918869019e-02 -2.427131123840808868e-02 -1.411866843700408936e-01 3.174001350998878479e-02 -4.118809998035430908e-01 3.163469731807708740e-01 -3.837884869426488876e-03 2.322993725538253784e-01
-2.613339126110076904e-01 -2.964624762535095215e-01 4.191325902938842773e-01 4.858647286891937256e-02 -1.736733019351959229e-01 -1.692602597177028656e-02 -7.150123268365859985e-02 1.719800196588039398e-02 -1.252002865076065063e-01 -8.241310715675354004e-02 1.983657293021678925e-02 1.756582856178283691e-01 -3.719702363014221191e-02 1.211012899875640869e-02 -1.722043156623840332e-01 -1.398695856332778931e-01 -4.480780661106109619e-02 2.633795440196990967e-01 8.903223276138305664e-02 4.138686060905456543e-01 -1.912253946065902710e-01 -1.299566477537155151e-01 -1.479304730892181396e-01 1.765416115522384644e-01 3.004963696002960205e-01 -5.810702219605445862e-03 1.479239463806152344e-01 4.509786143898963928e-02 -2.176173925399780273e-01 6.683892756700515747e-02 -4.612344503402709961e-02 -1.280705444514751434e-02
6.382339447736740112e-02 -2.896637842059135437e-02 -3.102291822433471680e-01 1.550508886575698853e-01 -7.067296653985977173e-02 -1.361991465091705322e-02 5.775026977062225342e-03 1.350165009498596191e-01 -1.799491494894027710e-01 -1.134232152253389359e-02 1.989986374974250793e-02 1.214270740747451782e-01 5.525009334087371826e-02 8.399588987231254578e-03 6.512695550918579102e-02 4.731779173016548157e-02 3.672554790973663330e-01 1.008791029453277588e-01 -8.331049233675003052e-02 3.411295115947723389e-01 -7.645554840564727783e-02 -3.776234686374664307e-01 -7.338641583919525146e-02 1.929284781217575073e-01 -4.403994604945182800e-02 -9.967158734798431396e-02 -1.344357579946517944e-01 5.058792233467102051e-02 -1.239181980490684509e-01 4.034391045570373535e-01 1.191385388374328613e-01 3.314713537693023682e-01
-3.709045052528381348e-01 -1.302143931388854980e-01 -1.135760024189949036e-01 2.897341847419738770e-01 -8.251849561929702759e-02 -1.437116116285324097e-01 -1.711963117122650146e-01 1.822561025619506836e-02 -3.456352353096008301e-01 -1.601625792682170868e-02 -1.150374859571456909e-01 -5.636717751622200012e-02 -1.160321384668350220e-01 3.776147216558456421e-02 -5.254515260457992554e-02 -4.342410713434219360e-02 6.480758637189865112e-02 -1.408990025520324707e-01 -3.714834153652191162e-02 2.100382596254348755e-01 6.907790154218673706e-02 -2.411371171474456787e-01 -1.275413334369659424e-01 3.341205418109893799e-01 3.456390649080276489e-02 1.634052693843841553e-01 1.168830990791320801e-01 -1.040575429797172546e-01 -3.225162327289581299e-01 2.111535072326660156e-01 9.118711948394775391e-02 2.572641372680664062e-01
2.251307666301727295e-02 -1.679921001195907593e-01 -1.390626281499862671e-01 3.615456223487854004e-01 -1.663414984941482544e-01 -1.173148751258850098e-01 2.129061371088027954e-01 2.337590306997299194e-01 -2.343955039978027344e-01 -2.510637044906616211e-01 -2.530612945556640625e-01 -1.411318182945251465e-01 2.262194603681564331e-01 9.027615934610366821e-02 -1.281246095895767212e-01 -7.484770566225051880e-02 2.258783280849456787e-01 1.182653531432151794e-01 -8.339633792638778687e-02 4.264013767242431641e-01 -1.659928448498249054e-02 -1.125480234622955322e-01 6.903811357915401459e-03 1.770111769437789917e-01 1.137966103851795197e-02 8.691096305847167969e-02 -1.313344240188598633e-01 8.309185504913330078e-03 -1.736123263835906982e-01 1.675830334424972534e-01 -7.868427038192749023e-02 9.495608508586883545e-02
1.120377052575349808e-02 -3.425339758396148682e-01 -4.206272307783365250e-03 1.991621106863021851e-01 -1.487401276826858521e-01 1.921314746141433716e-01 -5.493077635765075684e-02 4.937807098031044006e-02 -7.341346144676208496e-02 3.275915980339050293e-03 -6.238161399960517883e-02 2.822659313678741455e-01 -2.798583172261714935e-02 -1.250746101140975952e-01 -1.474620550870895386e-01 2.846194803714752197e-01 8.546034246683120728e-02 2.677854597568511963e-01 -2.278724014759063721e-01 9.568004310131072998e-02 7.783358544111251831e-02 -5.269279703497886658e-02 2.244906574487686157e-01 6.816101074218750000e-02 3.304461538791656494e-01 1.839535385370254517e-01 2.825878560543060303e-03 -8.665723353624343872e-02 -1.623925417661666870e-01 3.725407421588897705e-01 -1.911096870899200439e-01 1.184081286191940308e-01
-5.978722870349884033e-02 -3.044251501560211182e-01 -2.788183093070983887e-01 2.859669923782348633e-01 -5.663847923278808594e-02 -1.474299728870391846e-01 -2.146223187446594238e-02 -9.183132089674472809e-03 1.250246912240982056e-02 -3.969284892082214355e-02 -2.784026861190795898e-01 2.072783559560775757e-01 -2.268377244472503662e-01 -6.410139799118041992e-02 4.501827433705329895e-02 -6.830336153507232666e-02 1.224073916673660278e-01 5.861825495958328247e-02 -1.479333937168121338e-01 2.714343070983886719e-01 1.651990264654159546e-01 -1.167483702301979065e-01 -3.308914229273796082e-02 1.845666617155075073e-01 2.697561979293823242e-01 6.735532730817794800e-02 1.258013844490051270e-01 -3.490427136421203613e-01 -6.106460466980934143e-02 1.166672408580780029e-01 3.122475147247314453e-01 1.200968995690345764e-01
-4.895975813269615173e-02 -3.293435573577880859e-01 7.574262470006942749e-02 1.334102600812911987e-01 -6.707341969013214111e-02 1.540226042270660400e-01 1.749312132596969604e-01 -2.691699191927909851e-02 -4.961909353733062744e-02 4.199788719415664673e-02 -2.157229930162429810e-02 1.083690896630287170e-01 2.980804769322276115e-03 7.079848553985357285e-03 -6.683273613452911377e-02 -1.446413155645132065e-02 1.322054713964462280e-01 1.073288768529891968e-01 7.662447541952133179e-02 2.641012892127037048e-02 -1.329416632652282715e-01 -2.554706335067749023e-01 -4.372816067188978195e-03 2.700887322425842285e-01 1.635498255491256714e-01 6.665535271167755127e-02 -1.601975560188293457e-01 -4.783621802926063538e-02 2.291167080402374268e-01 6.528252959251403809e-01 7.376233488321304321e-02 2.239460349082946777e-01
-4.394226893782615662e-02 -8.391997963190078735e-02 -3.399946391582489014e-01 8.516971021890640259e-02 -3.426095843315124512e-02 -1.359883546829223633e-01 1.317941844463348389e-01 3.482024073600769043e-01 -1.934711635112762451e-01 -2.883054316043853760e-01 -1.254399567842483521e-01 2.535607218742370605e-01 3.627289086580276489e-02 8.946417272090911865e-02 -3.373418748378753662e-02 1.118947565555572510e-01 4.427484422922134399e-02 -8.073784410953521729e-02 -2.066465318202972412e-01 3.308295607566833496e-01 -1.104149147868156433e-01 -3.259627521038055420e-01 -2.498784288763999939e-02 1.471652537584304810e-01 1.368252485990524292e-01 3.381012007594108582e-02 -4.740854725241661072e-02 -1.664617806673049927e-01 -2.649960815906524658e-01 2.430750131607055664e-01 7.306744158267974854e-02 2.266785874962806702e-02
-6.255983561277389526e-02 -3.921962976455688477e-01 1.743617355823516846e-01 1.905163750052452087e-02 -3.373174667358398438e-01 4.683762323111295700e-03 2.176017872989177704e-02 1.510261297225952148e-01 -1.503073871135711670e-01 -9.687216952443122864e-03 -6.388748437166213989e-02 1.786615997552871704e-01 5.151755735278129578e-02 1.936205849051475525e-02 -4.450063034892082214e-02 1.749779134988784790e-01 1.690519899129867554e-01 3.231293261051177979e-01 -3.085233867168426514e-01 -8.938008546829223633e-02 -1.210943143814802170e-02 -1.064179837703704834e-01 4.834346100687980652e-02 5.325549840927124023e-02 3.166573643684387207e-01 4.702810943126678467e-02 -1.206716522574424744e-01 -6.337807048112154007e-03 -1.206742674112319946e-01 4.411037266254425049e-01 1.268423395231366158e-03 3.268959373235702515e-02
-2.355925142765045166e-01 -1.013789325952529907e-01 -1.069134622812271118e-01 2.025921344757080078e-01 1.934839412569999695e-02 -7.216566056013107300e-02 -2.005541771650314331e-01 2.252824902534484863e-01 -6.944774836301803589e-02 5.206722393631935120e-02 1.394896060228347778e-01 -1.684044003486633301e-01 1.717616990208625793e-02 -1.649576872587203979e-01 -1.686011999845504761e-01 5.370431020855903625e-02 5.910452455282211304e-02 -1.396084129810333252e-01 4.303508996963500977e-02 3.772482275962829590e-01 -1.282554119825363159e-01 -3.933810293674468994e-01 5.791430361568927765e-03 -8.785462006926536560e-03 3.133707940578460693e-01 3.915658593177795410e-02 1.367404013872146606e-01 -1.917318552732467651e-01 -9.698925912380218506e-02 2.969125509262084961e-01 2.644750773906707764e-01 -9.927012771368026733e-02
-2.386866956949234009e-01 1.869444847106933594e-01 -1.539894193410873413e-01 3.397192955017089844e-01 -2.974579483270645142e-02 3.940019011497497559e-02 3.292949125170707703e-02 1.304213851690292358e-01 -2.611526548862457275e-01 -1.693429201841354370e-01 -1.187522932887077332e-01 1.538735777139663696e-01 -1.838864386081695557e-01 -5.100141093134880066e-02 -5.834781099110841751e-03 -2.348868995904922485e-01 1.802845001220703125e-01 -4.768446832895278931e-02 1.681001186370849609e-01 1.309422552585601807e-01 -1.582631468772888184e-01 -5.379905179142951965e-02 1.170336604118347168e-01 1.604268699884414673e-01 1.797090470790863037e-01 3.217387199401855469e-01 4.673109948635101318e-02 9.149832278490066528e-02 -2.157196253538131714e-01 2.944830954074859619e-01 3.077211081981658936e-01 -1.672118157148361206e-02
1.011258885264396667e-01 -4.191044867038726807e-01 -6.568487733602523804e-02 1.321788877248764038e-01 -1.808201223611831665e-01 8.436573296785354614e-02 3.251725435256958008e-02 5.538245290517807007e-02 -1.847827434539794922e-01 -1.238410994410514832e-01 -7.925195991992950439e-02 1.518387943506240845e-01 -5.955166742205619812e-02 -8.265286684036254883e-02 -2.533070743083953857e-01 1.685846000909805298e-01 1.559838652610778809e-01 1.856615394353866577e-01 -1.054314821958541870e-01 7.874055951833724976e-02 -1.186440326273441315e-02 7.618835568428039551e-02 2.404322475194931030e-01 -6.171702966094017029e-02 3.289651870727539062e-01 9.668807685375213623e-02 9.654074907302856445e-02 -5.437090992927551270e-02 -4.057916998863220215e-02 4.794958531856536865e-01 -1.394619792699813843e-01 2.051488161087036133e-01
1.444895416498184204e-01 2.762351557612419128e-02 -1.422260552644729614e-01 1.043383702635765076e-01 -2.286461889743804932e-01 -1.724386215209960938e-01 2.791577950119972229e-02 3.230435550212860107e-01 -2.194706648588180542e-01 2.508621290326118469e-02 -1.274144053459167480e-01 1.026638969779014587e-01 2.534567117691040039e-01 2.608722746372222900e-01 -2.583668194711208344e-02 -1.091555431485176086e-01 2.207148075103759766e-01 1.654209196567535400e-02 -1.320143789052963257e-02 1.970341205596923828e-01 -2.468534559011459351e-02 -2.395815551280975342e-01 2.135382592678070068e-02 -1.808128654956817627e-01 2.675264477729797363e-01 -8.615607768297195435e-02 -1.011347696185112000e-01 1.872197091579437256e-01 -3.694328963756561279e-01 2.974324226379394531e-01 -8.482473343610763550e-02 6.393855810165405273e-02
9.657987952232360840e-02 -1.887884289026260376e-01 -3.187970817089080811e-01 2.784599661827087402e-01 -8.016596734523773193e-02 -4.558147117495536804e-02 2.675054967403411865e-01 1.486953049898147583e-01 -1.871408224105834961e-01 -1.899895220994949341e-01 -3.192429617047309875e-02 -7.704919576644897461e-02 1.572546660900115967e-01 5.177631974220275879e-03 4.664717987179756165e-02 -1.930052042007446289e-02 2.408076375722885132e-01 3.892189636826515198e-02 -7.045804988592863083e-03 4.279878139495849609e-01 3.019545460119843483e-03 -3.973912075161933899e-02 4.689630120992660522e-02 6.659078598022460938e-02 6.351394951343536377e-02 -1.278973817825317383e-01 -6.925646960735321045e-02 -3.563316166400909424e-02 -4.293615221977233887e-01 2.045340687036514282e-01 -1.307968497276306152e-01 2.181936651468276978e-01
-2.228647321462631226e-01 5.106369033455848694e-03 -2.582257688045501709e-01 7.501615583896636963e-02 -2.938270866870880127e-01 6.051091477274894714e-03 -8.675630390644073486e-02 2.956237792968750000e-01 -4.381673038005828857e-02 -2.692410647869110107e-01 -9.844414144754409790e-02 2.246338725090026855e-01 -7.967185229063034058e-02 9.899920225143432617e-02 -1.314931362867355347e-01 -1.955274939537048340e-01 1.341134682297706604e-02 9.437816590070724487e-02 -1.967395097017288208e-01 3.184654414653778076e-01 -4.880531877279281616e-02 -2.589834332466125488e-01 7.215691357851028442e-02 9.867610782384872437e-02 2.519370317459106445e-01 -3.527290001511573792e-02 7.531595230102539062e-02 -2.284415513277053833e-01 -7.635730504989624023e-02 3.461900353431701660e-02 3.549849987030029297e-01 3.527876362204551697e-02
1.071961298584938049e-01 7.528598606586456299e-02 2.058595232665538788e-02 2.229557335376739502e-01 -1.715870946645736694e-01 -6.735946238040924072e-02 -3.115864284336566925e-02 1.183088943362236023e-01 -2.624011933803558350e-01 9.188523143529891968e-02 -1.712473183870315552e-01 1.066300645470619202e-01 1.210118010640144348e-01 -1.483139693737030029e-01 6.156617775559425354e-02 2.740136720240116119e-02 1.484321951866149902e-01 1.797976791858673096e-01 -2.171610109508037567e-02 1.441397424787282944e-02 5.238636955618858337e-02 -2.217533737421035767e-01 1.240454912185668945e-01 1.905424892902374268e-01 4.205797016620635986e-01 -3.117583394050598145e-01 -1.676977574825286865e-01 -2.280860692262649536e-01 -1.724672317504882812e-01 3.573746383190155029e-01 2.296169400215148926e-01 -3.901859745383262634e-02
-6.654831767082214355e-02 -6.123140081763267517e-02 -3.230148553848266602e-01 4.892381280660629272e-02 -1.876711696386337280e-01 1.888591051101684570e-01 1.966624706983566284e-01 2.071617096662521362e-01 -5.302166193723678589e-02 -5.265056341886520386e-02 2.715132534503936768e-01 -6.100500747561454773e-02 1.401378661394119263e-01 1.095387935638427734e-01 8.024138212203979492e-02 2.996102869510650635e-01 2.277461588382720947e-01 4.887996613979339600e-02 -1.292701810598373413e-01 2.208754271268844604e-01 -1.879413872957229614e-01 -5.206428840756416321e-02 1.941570639610290527e-01 3.506457433104515076e-02 1.770915985107421875e-01 8.023262768983840942e-02 1.907743699848651886e-02 -2.868934571743011475e-01 -3.696219623088836670e-01 1.751340925693511963e-01 1.077806502580642700e-01 1.601553261280059814e-01
5.986940860748291016e-02 8.301629126071929932e-02 1.288339942693710327e-01 1.980729401111602783e-01 -7.109218835830688477e-02 -1.277551054954528809e-01 1.160707250237464905e-01 1.506738923490047455e-02 -2.499528229236602783e-01 1.542641073465347290e-01 -1.301917880773544312e-01 1.320604681968688965e-01 1.241887435317039490e-01 -1.547626554965972900e-01 1.293707340955734253e-01 8.683440834283828735e-02 1.734161674976348877e-01 1.414337605237960815e-01 2.125560790300369263e-01 1.305310726165771484e-01 8.359722048044204712e-02 -1.866076588630676270e-01 3.034437820315361023e-02 2.367217540740966797e-01 4.332098364830017090e-01 -9.856255352497100830e-02 -3.818750381469726562e-02 -1.402949392795562744e-01 -1.516631841659545898e-01 3.383656144142150879e-01 3.836207687854766846e-01 7.408675737679004669e-03
2.787594497203826904e-02 -2.067008288577198982e-03 1.212150752544403076e-01 7.326735556125640869e-02 -8.343961089849472046e-02 5.025916174054145813e-02 -1.764858812093734741e-01 -2.803803086280822754e-01 6.574692204594612122e-03 -1.583565026521682739e-01 -1.517973840236663818e-01 1.643235832452774048e-01 -6.851225346326828003e-02 -8.879968523979187012e-02 3.740413486957550049e-02 -2.974859178066253662e-01 1.852836608886718750e-01 2.708590030670166016e-01 -3.291649976745247841e-03 1.493686288595199585e-01 -6.739173829555511475e-02 -6.332813948392868042e-02 1.517555117607116699e-01 4.628550708293914795e-01 3.621472418308258057e-01 1.018895655870437622e-01 6.058547273278236389e-02 -4.091186448931694031e-02 -3.402965962886810303e-01 8.467968553304672241e-02 -2.825930900871753693e-02 1.891754865646362305e-01
-3.356065228581428528e-02 -2.788069248199462891e-01 -3.478252887725830078e-01 -1.566428318619728088e-02 1.328202635049819946e-01 1.031678542494773865e-01 1.349171157926321030e-02 3.515625000000000000e-01 -1.633406430482864380e-01 -5.008634179830551147e-02 -8.068222552537918091e-02 -1.120976284146308899e-01 1.810427457094192505e-01 1.350811123847961426e-01 2.986113354563713074e-02 2.092780731618404388e-02 -1.544216834008693695e-02 1.095227804034948349e-02 -8.218083530664443970e-04 3.560761213302612305e-01 -1.965055465698242188e-01 -5.237140879034996033e-02 1.372899264097213745e-01 2.539930641651153564e-01 2.266417443752288818e-01 2.312424629926681519e-01 1.851078122854232788e-01 3.688281401991844177e-02 -2.403220236301422119e-01 2.224533557891845703e-01 5.331543087959289551e-02 2.117004990577697754e-01
-2.477201074361801147e-01 -6.546973437070846558e-02 -8.010888844728469849e-02 2.328969836235046387e-01 -1.613871902227401733e-01 -1.814555525779724121e-01 -1.926442682743072510e-01 2.132082879543304443e-01 -1.057574972510337830e-01 -6.663121748715639114e-03 -8.983804285526275635e-02 -4.233298823237419128e-02 -6.441312283277511597e-02 1.130245253443717957e-01 -3.152910247445106506e-02 1.295178830623626709e-01 2.606655955314636230e-01 3.417735695838928223e-01 -1.680549681186676025e-01 3.019840419292449951e-01 1.508823335170745850e-01 5.786059424281120300e-02 2.649602890014648438e-01 2.777321040630340576e-01 3.427400290966033936e-01 1.176689714193344116e-01 -1.053608879446983337e-01 5.737975612282752991e-02 -1.542676836252212524e-01 -1.552948802709579468e-01 1.254185009747743607e-02 7.026121020317077637e-02
-1.285285204648971558e-01 9.622760862112045288e-02 -2.245756387710571289e-01 3.927010595798492432e-01 -1.838426291942596436e-01 1.029611527919769287e-01 -1.034416183829307556e-01 8.620712161064147949e-02 1.108238846063613892e-02 4.193353280425071716e-02 -2.012163847684860229e-01 -2.916038781404495239e-02 -1.552776396274566650e-01 -8.369018882513046265e-02 2.457209303975105286e-02 -3.552089929580688477e-01 1.199945211410522461e-01 4.185268655419349670e-02 -2.882985174655914307e-01 3.258832395076751709e-01 9.512332081794738770e-02 -2.064796984195709229e-01 2.084262669086456299e-01 5.519730225205421448e-02 3.390873968601226807e-01 -9.918438643217086792e-02 7.291317731142044067e-02 -1.518756616860628128e-02 3.299204632639884949e-02 2.280543893575668335e-01 1.175138875842094421e-01 7.085871696472167969e-02
-1.419876813888549805e-01 -2.673688232898712158e-01 -3.171255886554718018e-01 -9.099350869655609131e-02 3.333336114883422852e-02 -2.453525550663471222e-02 1.269545555114746094e-01 3.637857139110565186e-01 -2.606286704540252686e-01 -2.790750004351139069e-03 -3.624571114778518677e-02 -9.950664639472961426e-02 -3.688992932438850403e-02 1.485153436660766602e-01 -1.171252205967903137e-01 1.211599633097648621e-01 1.268651783466339111e-01 1.790499240159988403e-01 -8.745891600847244263e-02 1.683653146028518677e-01 -1.645212024450302124e-01 -2.670338153839111328e-01 1.625007390975952148e-01 2.361758053302764893e-01 1.090449616312980652e-01 2.556095719337463379e-01 -1.426913887262344360e-01 2.448958754539489746e-01 -1.268022209405899048e-01 2.279217541217803955e-01 -2.714923582971096039e-02 1.653264760971069336e-01
-3.032093867659568787e-02 -2.717942595481872559e-01 3.875594586133956909e-02 1.925564706325531006e-01 -2.271948903799057007e-01 1.621103733777999878e-01 -5.798236653208732605e-02 2.335053831338882446e-01 -2.683275640010833740e-01 1.210650578141212463e-01 -8.736386895179748535e-02 3.232041299343109131e-01 5.563526228070259094e-02 -1.689935475587844849e-02 -2.842084169387817383e-01 1.840538680553436279e-01 1.590465158224105835e-01 1.477196663618087769e-01 -7.793954014778137207e-02 -3.567733615636825562e-02 -2.156625688076019287e-02 1.159265823662281036e-02 1.502360105514526367e-01 1.061681210994720459e-01 3.333881199359893799e-01 3.192188963294029236e-02 -5.408815294504165649e-02 -7.633274793624877930e-02 -3.103748708963394165e-02 4.281928241252899170e-01 -5.662361532449722290e-02 1.916240155696868896e-01
-1.161486003547906876e-02 -4.297284483909606934e-01 -9.262830018997192383e-02 2.554164230823516846e-01 -1.764148324728012085e-01 7.937995344400405884e-02 -1.705238074064254761e-01 2.966649644076824188e-02 -1.607251763343811035e-01 -1.084819957613945007e-01 -6.360986828804016113e-02 3.295122981071472168e-01 -7.110241800546646118e-02 -5.335558578372001648e-02 -1.369788050651550293e-01 1.764097213745117188e-01 1.622033268213272095e-01 1.446412950754165649e-01 -1.020420119166374207e-01 -4.889976605772972107e-02 -1.503695994615554810e-01 -2.981736883521080017e-02 1.678758710622787476e-01 5.434233322739601135e-02 3.255848586559295654e-01 1.835520714521408081e-01 2.763058803975582123e-02 -1.225300058722496033e-01 -8.825494349002838135e-02 4.260899126529693604e-01 -7.638735324144363403e-02 2.582333236932754517e-02
9.056237339973449707e-02 -1.710135787725448608e-01 -2.139868289232254028e-01 2.145763486623764038e-01 -1.624128669500350952e-01 2.445765770971775055e-02 -1.305194050073623657e-01 3.449469804763793945e-01 1.367151290178298950e-01 -1.552040427923202515e-01 -2.378546297550201416e-01 1.210452690720558167e-01 -4.185434058308601379e-02 -1.813692748546600342e-01 -5.637159943580627441e-02 7.363692671060562134e-02 7.012718170881271362e-02 2.215870916843414307e-01 -2.839222252368927002e-01 2.947866618633270264e-01 2.142629474401473999e-01 -1.485294699668884277e-01 1.505143344402313232e-01 2.155527919530868530e-01 8.265954256057739258e-02 -7.247536443173885345e-03 4.654884710907936096e-02 -2.058295607566833496e-01 -3.005643375217914581e-02 6.311980634927749634e-02 3.294451236724853516e-01 1.643489748239517212e-01
4.399053007364273071e-02 -4.370212852954864502e-01 2.781087160110473633e-01 1.877010762691497803e-01 -2.046883106231689453e-01 -2.268992178142070770e-02 2.326498180627822876e-01 -2.048149406909942627e-01 -2.734785079956054688e-01 2.730851992964744568e-02 -2.434310317039489746e-01 1.577648669481277466e-01 1.800633408129215240e-02 2.708495408296585083e-02 -1.889591664075851440e-02 -1.633623801171779633e-02 1.047828346490859985e-01 1.472321748733520508e-01 3.704668581485748291e-02 1.980915218591690063e-01 -1.209608614444732666e-01 5.258415476419031620e-04 -5.700378492474555969e-02 1.944433003664016724e-01 7.208082824945449829e-02 9.417457878589630127e-02 -2.150327265262603760e-01 -6.202565133571624756e-02 -5.826821550726890564e-02 4.395080208778381348e-01 -4.099331051111221313e-02 5.740047246217727661e-02
-3.583368957042694092e-01 4.706028848886489868e-02 -1.548496782779693604e-01 1.958947777748107910e-01 -1.608307063579559326e-01 1.344292704015970230e-02 -1.806986927986145020e-01 3.707458674907684326e-01 -2.525676190853118896e-01 2.190216481685638428e-01 -5.062350630760192871e-02 2.392224408686161041e-02 1.592774130403995514e-02 -7.240831851959228516e-03 -1.463983505964279175e-01 -4.639483522623777390e-03 2.782952487468719482e-01 1.038496643304824829e-01 6.414823979139328003e-02 2.272245883941650391e-01 -2.317946255207061768e-01 4.716924950480461121e-02 -2.454700507223606110e-02 -5.095720291137695312e-02 2.074293047189712524e-01 1.443407982587814331e-01 9.985597804188728333e-03 -1.772797405719757080e-01 -1.488527804613113403e-01 1.586337387561798096e-01 1.997839063405990601e-01 2.974274158477783203e-01
-2.756903767585754395e-01 1.067025586962699890e-01 -1.499266624450683594e-01 2.034745663404464722e-01 -7.262777537107467651e-02 -2.234111074358224869e-03 -5.013037100434303284e-02 2.842878401279449463e-01 -2.872017920017242432e-01 6.095088645815849304e-02 -3.592246174812316895e-01 -4.528851434588432312e-02 -8.391777426004409790e-02 -2.126110941171646118e-01 -3.328066319227218628e-02 -4.993455111980438232e-02 1.513525843620300293e-01 1.704321950674057007e-01 5.153417959809303284e-02 2.431157976388931274e-01 -1.653247326612472534e-01 -1.789753139019012451e-01 1.306986063718795776e-01 4.812326654791831970e-02 2.156412154436111450e-01 -9.576705098152160645e-02 1.054754480719566345e-01 4.535688832402229309e-02 -1.169628798961639404e-01 9.493627399206161499e-02 4.070231318473815918e-01 1.930880248546600342e-01
-2.854243107140064240e-02 -4.771164655685424805e-01 3.299608826637268066e-02 2.782287001609802246e-01 -1.670228391885757446e-01 1.647749096155166626e-01 -5.152601003646850586e-02 1.804505437612533569e-01 -1.720152199268341064e-01 -1.444564387202262878e-02 4.232964664697647095e-02 3.986898809671401978e-02 -5.604858323931694031e-02 -1.254175007343292236e-01 -2.765277400612831116e-02 1.280207335948944092e-01 2.269255965948104858e-01 9.329671412706375122e-02 -2.006441354751586914e-01 3.326340764760971069e-02 3.533548861742019653e-02 -1.861007511615753174e-01 1.246669143438339233e-01 -3.095126152038574219e-02 3.257817327976226807e-01 1.018064022064208984e-01 -1.369236856698989868e-01 -7.468879222869873047e-02 -2.049277909100055695e-02 4.667243659496307373e-01 -5.981046333909034729e-02 1.302953511476516724e-01
2.508400976657867432e-01 -3.885979577898979187e-02 -2.405722737312316895e-01 2.670856416225433350e-01 -1.215543672442436218e-01 -7.760872691869735718e-02 -8.819482475519180298e-02 2.871405780315399170e-01 -1.129325181245803833e-01 1.015724316239356995e-01 -1.162124946713447571e-01 -3.858258947730064392e-02 2.983475923538208008e-01 -6.924788653850555420e-02 1.154129207134246826e-01 -1.858636438846588135e-01 1.731583029031753540e-01 6.953653693199157715e-02 2.047440707683563232e-01 2.922874391078948975e-01 9.790660440921783447e-02 -4.066353738307952881e-01 -5.720034614205360413e-02 -2.394283115863800049e-01 1.716231405735015869e-01 -4.498606920242309570e-02 9.901191107928752899e-03 -1.211474016308784485e-01 -4.775449633598327637e-02 1.989675462245941162e-01 1.586524546146392822e-01 6.780129671096801758e-02
-1.567347347736358643e-01 -3.976655602455139160e-01 2.173025161027908325e-01 1.716794222593307495e-01 -2.314201891422271729e-01 8.997241966426372528e-03 2.152954041957855225e-02 2.201125025749206543e-01 -6.002289429306983948e-02 -4.045558348298072815e-02 -8.813949674367904663e-02 1.109567582607269287e-01 3.185412660241127014e-02 -2.345575541257858276e-01 -1.354155987501144409e-01 -1.387704047374427319e-03 1.686674207448959351e-01 3.274038136005401611e-01 -1.221627816557884216e-01 -9.936691075563430786e-02 -1.329403072595596313e-01 -6.166072934865951538e-02 3.810337185859680176e-02 2.713120542466640472e-02 1.652709394693374634e-01 2.013505995273590088e-01 5.307618528604507446e-02 -1.335721611976623535e-01 -6.219887733459472656e-02 4.897277057170867920e-01 -1.368583589792251587e-01 5.755556374788284302e-02
-5.050529912114143372e-02 5.483063310384750366e-02 -5.987949669361114502e-03 3.694297969341278076e-01 -1.068483069539070129e-01 -3.120459616184234619e-01 -2.728956043720245361e-01 -2.407557098194956779e-03 -1.136986985802650452e-01 9.474110603332519531e-02 -7.594729214906692505e-02 -3.438965603709220886e-02 -1.937776803970336914e-01 1.353570222854614258e-01 -8.764287084341049194e-02 -4.747216403484344482e-02 2.228307873010635376e-01 4.213376045227050781e-01 8.831356465816497803e-02 2.005020678043365479e-01 4.020011425018310547e-02 -2.229066342115402222e-01 1.848924309015274048e-01 2.765023112297058105e-01 3.191393017768859863e-01 3.227845206856727600e-02 3.778940439224243164e-02 9.686463326215744019e-02 -9.394598752260208130e-02 -6.691870838403701782e-02 -6.002531200647354126e-02 1.107719168066978455e-01
-1.092695891857147217e-01 -4.562756121158599854e-01 5.634808912873268127e-02 1.234135553240776062e-01 -1.007100716233253479e-01 7.425422966480255127e-02 6.456564646214246750e-03 -8.711117506027221680e-02 -1.448657661676406860e-01 -2.501428872346878052e-02 1.185554638504981995e-02 1.289891600608825684e-01 -1.301488131284713745e-01 -6.489890813827514648e-02 8.653553575277328491e-02 1.965184211730957031e-01 1.000213623046875000e-01 2.381149232387542725e-01 -7.814110070466995239e-02 -2.821139805018901825e-02 -3.002510964870452881e-01 -7.924803346395492554e-02 -9.379001334309577942e-03 2.169885188341140747e-01 2.711270451545715332e-01 7.633687555789947510e-02 -1.763869971036911011e-01 -8.622813224792480469e-02 -1.091999411582946777e-01 4.894745647907257080e-01 -3.311997652053833008e-02 2.117358595132827759e-01
-3.315713405609130859e-01 -1.804901063442230225e-01 1.342752873897552490e-01 -9.016790241003036499e-02 -2.063141465187072754e-01 1.858821138739585876e-02 9.418234974145889282e-02 9.777954220771789551e-02 -2.341092824935913086e-01 -7.820305973291397095e-02 5.593161284923553467e-02 3.551287949085235596e-01 4.556261003017425537e-02 -9.651395678520202637e-02 -5.374775268137454987e-03 -1.145116146653890610e-02 1.835345476865768433e-01 2.313637435436248779e-01 -5.120404437184333801e-02 -4.240078479051589966e-02 -1.071677133440971375e-01 -4.680665135383605957e-01 -2.320668473839759827e-02 -1.292378604412078857e-01 -3.170426934957504272e-02 2.508278787136077881e-01 -1.112857833504676819e-01 -7.513304799795150757e-02 -1.609321534633636475e-01 2.523936033248901367e-01 1.203173175454139709e-01 2.068565487861633301e-01
-2.279846221208572388e-01 -1.570094227790832520e-01 -2.642835378646850586e-01 7.737252861261367798e-02 9.576582163572311401e-02 1.008277833461761475e-01 8.458460867404937744e-02 1.152924969792366028e-01 -1.086262688040733337e-01 5.874025449156761169e-02 2.029927968978881836e-01 9.397262707352638245e-03 1.428722441196441650e-01 1.075554564595222473e-01 -1.145128756761550903e-01 -1.040679682046175003e-02 2.137937396764755249e-01 2.303169369697570801e-01 -4.749134182929992676e-02 3.501787781715393066e-01 -1.236553788185119629e-01 -1.649674922227859497e-01 1.836835741996765137e-01 4.187704324722290039e-01 1.724434942007064819e-01 2.716211080551147461e-01 5.280914157629013062e-02 1.539629846811294556e-01 -1.792602241039276123e-01 1.755313575267791748e-01 -8.601159602403640747e-02 1.743805855512619019e-01
-2.440976798534393311e-01 -1.402045935392379761e-01 -3.042957484722137451e-01 5.487696826457977295e-02 2.367429994046688080e-02 1.018315777182579041e-01 1.110524386167526245e-01 2.938722074031829834e-01 -5.627995729446411133e-02 2.438138239085674286e-03 -6.411197781562805176e-02 -7.918268442153930664e-02 2.112346589565277100e-01 6.224634125828742981e-02 -1.045554876327514648e-01 3.425576165318489075e-02 1.389815509319305420e-01 8.220171928405761719e-02 -8.012170344591140747e-02 3.032864034175872803e-01 -8.613561280071735382e-03 -1.986270546913146973e-01 7.452735304832458496e-02 4.042016863822937012e-01 1.971910297870635986e-01 1.473911702632904053e-01 -5.178069113753736019e-04 1.052813306450843811e-01 -3.571881055831909180e-01 2.932325601577758789e-01 3.888979926705360413e-02 1.471897363662719727e-01
1.853573881089687347e-02 -4.297737479209899902e-01 -8.960612863302230835e-02 2.185426652431488037e-01 -2.191376984119415283e-01 9.662702679634094238e-02 1.058671995997428894e-02 -2.150378003716468811e-02 -1.445884853601455688e-01 2.576535753905773163e-02 -1.087900996208190918e-01 1.912655234336853027e-01 -5.363825336098670959e-02 -1.242404058575630188e-01 -1.452549993991851807e-01 8.320941030979156494e-02 9.653320163488388062e-02 2.263402193784713745e-01 -1.336567550897598267e-01 3.190035000443458557e-02 1.376995071768760681e-02 -1.519600600004196167e-01 1.732976585626602173e-01 5.557019263505935669e-02 3.391793370246887207e-01 1.584373563528060913e-01 -7.558286190032958984e-02 4.132146388292312622e-02 2.359856665134429932e-02 5.159325003623962402e-01 -1.805419921875000000e-01 4.657626524567604065e-02
2.247462868690490723e-01 1.335819512605667114e-01 -1.405679620802402496e-02 -2.346996515989303589e-01 -2.172665297985076904e-01 1.149107739329338074e-01 -6.139256525784730911e-03 7.346886396408081055e-02 -3.719623088836669922e-01 2.738153934478759766e-02 -5.056265369057655334e-02 1.019052416086196899e-01 -3.086395189166069031e-02 -1.556714624166488647e-01 9.074782580137252808e-02 -2.414392828941345215e-01 5.317956954240798950e-02 2.361755371093750000e-01 2.848902344703674316e-02 3.937764465808868408e-01 -5.992972850799560547e-02 -1.324219256639480591e-01 2.439214736223220825e-01 -1.184866055846214294e-01 3.500900864601135254e-01 -5.745160952210426331e-02 -1.821846142411231995e-02 -2.587115466594696045e-01 4.447802528738975525e-02 1.982416510581970215e-01 9.181535802781581879e-03 1.520708203315734863e-01
-3.245923817157745361e-01 -1.489741206169128418e-01 -1.071408390998840332e-01 1.937886029481887817e-01 -3.254299983382225037e-02 1.899709105491638184e-01 -2.013013698160648346e-02 3.355716764926910400e-01 -1.261965334415435791e-01 -8.681047707796096802e-02 -1.180262938141822815e-01 -1.966304332017898560e-02 1.182685121893882751e-01 -6.049920991063117981e-02 1.273749023675918579e-01 -2.096658796072006226e-01 3.936969637870788574e-01 1.083071380853652954e-01 9.855264425277709961e-02 3.473961949348449707e-01 -8.775645866990089417e-03 -1.354666948318481445e-01 6.368980277329683304e-03 1.144801974296569824e-01 1.346695498796179891e-04 -3.360048308968544006e-02 -1.623602211475372314e-01 1.658698618412017822e-01 -2.692934870719909668e-01 2.107224762439727783e-01 2.337685972452163696e-01 -4.867395013570785522e-02
-6.000071018934249878e-02 4.045187309384346008e-02 2.077052742242813110e-01 2.152645885944366455e-01 -2.627390436828136444e-02 -1.411827206611633301e-01 -5.088057741522789001e-02 1.986742615699768066e-01 -1.864243596792221069e-01 1.446690857410430908e-01 -2.325358055531978607e-02 -3.596136346459388733e-02 -4.687709733843803406e-02 1.513446622993797064e-04 -6.527145206928253174e-02 5.642534419894218445e-02 8.610861003398895264e-02 2.424882203340530396e-01 3.721235692501068115e-02 1.507253199815750122e-01 7.680148631334304810e-02 -2.559806108474731445e-01 1.021511629223823547e-01 3.276273608207702637e-01 2.999908030033111572e-01 -2.445199638605117798e-01 -4.388450458645820618e-02 -1.935242116451263428e-01 -1.378127336502075195e-01 3.725215792655944824e-01 3.805878460407257080e-01 -6.442385166883468628e-02
-1.974994987249374390e-01 -1.840050071477890015e-01 5.321093648672103882e-02 2.134849876165390015e-01 -1.700330376625061035e-01 -8.302298188209533691e-02 9.826168417930603027e-02 4.751192033290863037e-02 4.459094721823930740e-03 1.416481137275695801e-01 -2.394433915615081787e-01 -2.906835079193115234e-02 -2.145452797412872314e-01 2.071425914764404297e-01 1.475207954645156860e-01 -4.141476750373840332e-02 1.213491037487983704e-01 2.518287003040313721e-01 -8.735290914773941040e-02 1.538288593292236328e-01 1.784260571002960205e-01 -8.715948462486267090e-02 1.458911448717117310e-01 5.082193017005920410e-01 2.172387242317199707e-01 1.793769747018814087e-01 1.610998436808586121e-02 1.058331225067377090e-02 -1.142173111438751221e-01 1.179476529359817505e-01 2.507998049259185791e-01 -2.056588679552078247e-01
-4.548899084329605103e-02 -5.399251580238342285e-01 -8.287247270345687866e-02 2.844063341617584229e-01 -1.962854266166687012e-01 -4.392649047076702118e-03 1.872529238462448120e-01 -1.375515460968017578e-01 -6.163816433399915695e-03 4.738112166523933411e-02 -6.056623905897140503e-02 1.772806793451309204e-02 1.284069661051034927e-02 -1.719186455011367798e-01 -3.318643569946289062e-02 2.913834154605865479e-02 1.308703720569610596e-01 6.224367395043373108e-02 -3.778254985809326172e-02 1.443795263767242432e-01 -7.863735407590866089e-02 -1.235412061214447021e-02 2.528309449553489685e-02 2.659556269645690918e-01 2.057079076766967773e-01 1.097303777933120728e-01 -9.330771118402481079e-02 -5.629082396626472473e-02 3.729461692273616791e-03 5.264462828636169434e-01 1.340612322092056274e-01 7.643666863441467285e-02
-2.426950335502624512e-01 1.680876314640045166e-02 -2.490440942347049713e-02 9.654685854911804199e-02 6.840563379228115082e-03 -3.889513760805130005e-02 1.177783831954002380e-01 5.413433909416198730e-02 -6.629585404880344868e-04 -1.627782881259918213e-01 -2.019325941801071167e-01 2.193866372108459473e-01 -4.722020402550697327e-02 -8.181980811059474945e-03 -1.752292364835739136e-01 -2.190102189779281616e-01 3.340217173099517822e-01 3.786743283271789551e-01 1.652392148971557617e-01 2.776340842247009277e-01 3.270743489265441895e-01 -4.504934325814247131e-02 3.109443746507167816e-02 1.122689619660377502e-01 1.071014720946550369e-02 -5.366834998130798340e-02 -1.099428609013557434e-01 -2.092081159353256226e-01 4.720551148056983948e-02 4.100696742534637451e-01 4.709745571017265320e-02 5.253039300441741943e-02
1.682271659374237061e-01 -4.624484851956367493e-02 5.595218390226364136e-02 3.328264057636260986e-01 -3.072731792926788330e-01 1.710529327392578125e-01 -7.510840892791748047e-02 1.517227441072463989e-01 -3.275174275040626526e-02 -8.951865136623382568e-02 -8.864860981702804565e-02 -4.701762925833463669e-03 1.194312348961830139e-01 2.956837415695190430e-02 2.474063336849212646e-01 6.645417958498001099e-02 -2.456775680184364319e-02 2.301445156335830688e-01 1.577532142400741577e-01 2.931979596614837646e-01 -1.153339371085166931e-01 -1.735614240169525146e-02 1.066346745938062668e-02 2.591886818408966064e-01 -7.284039631485939026e-03 -5.212939903140068054e-02 2.386344522237777710e-01 -3.440309762954711914e-01 -1.851958781480789185e-01 1.802124530076980591e-01 -1.464362293481826782e-01 3.065618872642517090e-01
-1.303073614835739136e-01 -1.254784613847732544e-01 -2.929511964321136475e-01 -3.006491065025329590e-02 1.085116118192672729e-01 9.634340554475784302e-02 8.238361030817031860e-02 1.726463139057159424e-01 -2.566241919994354248e-01 2.558439597487449646e-02 1.618052460253238678e-02 -9.400995075702667236e-02 2.773440182209014893e-01 1.824794560670852661e-01 -1.141349002718925476e-01 -6.444925069808959961e-02 2.777680754661560059e-01 1.625303328037261963e-01 2.900073677301406860e-02 3.092521131038665771e-01 -5.965610221028327942e-02 -3.796394541859626770e-02 1.992829591035842896e-01 3.543849289417266846e-01 1.981342881917953491e-01 1.168856695294380188e-01 1.125944256782531738e-01 8.481355011463165283e-02 -2.294079065322875977e-01 3.073192834854125977e-01 5.107531696557998657e-02 1.645209789276123047e-01
-7.335969805717468262e-02 -3.675597310066223145e-01 -1.543618924915790558e-02 2.030710130929946899e-01 -2.548222541809082031e-01 6.702221930027008057e-02 2.526559829711914062e-01 1.980019807815551758e-01 2.187648229300975800e-02 6.469810754060745239e-02 6.271607428789138794e-02 3.173538446426391602e-01 1.276439875364303589e-01 -7.442226260900497437e-02 -2.428396940231323242e-01 2.112658694386482239e-03 -3.880974603816866875e-03 3.059303760528564453e-01 -4.561199620366096497e-02 -5.593736097216606140e-02 1.272895485162734985e-01 5.062868446111679077e-02 -4.920986667275428772e-02 -2.751321299001574516e-03 4.067705571651458740e-01 -1.036679372191429138e-01 5.759336426854133606e-02 -1.135395392775535583e-01 -2.482281178236007690e-01 2.517201900482177734e-01 5.184603855013847351e-02 1.239308118820190430e-01
1.908044368028640747e-01 9.913269430398941040e-02 -3.308742344379425049e-01 9.834215790033340454e-02 -4.944584891200065613e-02 -1.703497953712940216e-02 -2.020743442699313164e-03 6.695187091827392578e-02 -7.582782208919525146e-02 9.156783670186996460e-02 1.622295379638671875e-01 -7.125671207904815674e-02 -4.153491184115409851e-02 2.186122536659240723e-02 1.311952620744705200e-01 1.058084890246391296e-03 1.654765754938125610e-01 3.478850051760673523e-02 1.006607860326766968e-01 -5.026825889945030212e-02 -2.285140603780746460e-01 -1.091007739305496216e-01 2.173197269439697266e-01 3.597220778465270996e-01 -1.426957547664642334e-02 4.127893224358558655e-02 -1.771089881658554077e-01 -1.927851438522338867e-01 -1.955010592937469482e-01 5.815145969390869141e-01 1.633892059326171875e-01 8.324530720710754395e-02
-9.464543312788009644e-02 -1.671024262905120850e-01 1.779621541500091553e-01 -1.576542705297470093e-01 -2.194859087467193604e-01 2.133673802018165588e-02 2.006835937500000000e-01 1.498707532882690430e-01 -6.302826851606369019e-02 -1.687555573880672455e-02 -2.712005190551280975e-02 -2.398990560322999954e-03 -2.811815440654754639e-01 -2.764917016029357910e-01 -5.682785436511039734e-02 2.144126445055007935e-01 1.776421070098876953e-01 1.404396593570709229e-01 -1.365285366773605347e-01 4.820046201348304749e-02 4.713134840130805969e-02 -3.443398177623748779e-01 1.486973166465759277e-01 -6.301059573888778687e-02 9.237758815288543701e-02 1.768521964550018311e-01 -1.855280548334121704e-01 4.509744420647621155e-02 -2.459947615861892700e-01 3.760405182838439941e-01 2.149917036294937134e-01 2.049284130334854126e-01
-3.043973073363304138e-02 -3.291234672069549561e-01 -3.320232732221484184e-03 1.781897991895675659e-01 -2.350617051124572754e-01 2.045698314905166626e-01 1.155609190464019775e-01 5.319027230143547058e-02 -1.239180639386177063e-01 6.784572452306747437e-02 -9.370382875204086304e-02 1.375896781682968140e-01 2.268165722489356995e-02 -1.967896372079849243e-01 -2.278974801301956177e-01 1.977702081203460693e-01 1.878545880317687988e-01 3.050631284713745117e-01 -2.429916262626647949e-01 1.932831853628158569e-01 -1.320254951715469360e-01 -1.219260245561599731e-01 1.279295235872268677e-01 -5.040472373366355896e-02 3.399321436882019043e-01 1.222229301929473877e-01 4.171968996524810791e-02 9.222066029906272888e-03 2.973365969955921173e-02 3.623543679714202881e-01 -1.089928150177001953e-01 1.240959540009498596e-01
-1.165606528520584106e-01 -1.134570091962814331e-01 2.311152219772338867e-01 2.050845026969909668e-01 -1.898271739482879639e-01 -9.027570486068725586e-02 1.450306177139282227e-01 1.758765429258346558e-02 5.426542088389396667e-02 -2.257317602634429932e-01 -2.804159224033355713e-01 5.665468052029609680e-02 -1.148602217435836792e-01 -4.402903467416763306e-02 -1.460874676704406738e-01 -1.576746106147766113e-01 6.202365085482597351e-02 2.254067361354827881e-01 -1.920018158853054047e-02 2.568458914756774902e-01 1.287681758403778076e-01 -2.460414767265319824e-01 2.459553629159927368e-01 1.370210796594619751e-01 6.126123666763305664e-02 -1.307922750711441040e-01 3.646816611289978027e-01 -3.243499398231506348e-01 -6.964213401079177856e-02 1.977638751268386841e-01 1.855910122394561768e-01 2.497073821723461151e-02
-1.582046002149581909e-01 -2.217773944139480591e-01 8.693743497133255005e-02 7.272096723318099976e-02 -4.304286241531372070e-01 -2.156316787004470825e-01 -9.552583098411560059e-02 -1.963641792535781860e-01 -1.263828426599502563e-01 -1.746045947074890137e-01 -5.215757992118597031e-03 -2.705873548984527588e-01 -6.693127751350402832e-02 -1.653688400983810425e-01 -7.653944194316864014e-02 2.365359663963317871e-02 3.159850239753723145e-01 -6.856131367385387421e-03 -4.049459472298622131e-02 1.894771456718444824e-01 -2.332300506532192230e-02 -7.034821063280105591e-02 1.703433990478515625e-01 2.967848479747772217e-01 1.428644806146621704e-01 -9.331279247999191284e-02 2.667430788278579712e-02 -4.958986770361661911e-03 -1.112921759486198425e-01 3.264899849891662598e-01 4.206741228699684143e-02 2.547751069068908691e-01
6.095773354172706604e-02 -5.052235722541809082e-01 -2.021470107138156891e-02 1.520533114671707153e-01 -9.222960472106933594e-02 1.213751547038555145e-02 1.602789163589477539e-01 -1.110405325889587402e-01 -1.544530689716339111e-01 -1.524767428636550903e-01 -2.961693890392780304e-02 4.163964092731475830e-02 8.203919231891632080e-02 -4.146173968911170959e-02 -2.320040762424468994e-01 -3.086224943399429321e-02 1.003232523798942566e-01 2.278902679681777954e-01 -1.226335316896438599e-01 -1.234036311507225037e-02 -1.205897703766822815e-01 -4.352246969938278198e-02 -9.535750374197959900e-03 2.818131446838378906e-01 1.372336596250534058e-01 5.589646100997924805e-02 -2.008739560842514038e-01 -1.211476624011993408e-01 -1.075398251414299011e-01 5.359651446342468262e-01 8.620417676866054535e-03 9.417875111103057861e-02
9.393511712551116943e-02 -4.697262942790985107e-01 -4.601175431162118912e-03 1.675170958042144775e-01 -1.749491989612579346e-01 1.117459759116172791e-01 -9.791255742311477661e-02 1.334527432918548584e-01 -6.878463178873062134e-02 3.890647203661501408e-04 -1.024552583694458008e-01 2.305673807859420776e-01 -1.275549829006195068e-01 -1.273481547832489014e-01 -1.408357918262481689e-01 2.200844585895538330e-01 2.285375297069549561e-01 2.372546643018722534e-01 -1.755394339561462402e-01 1.701572537422180176e-01 -1.013568416237831116e-01 -6.928730756044387817e-02 1.347649693489074707e-01 6.220514699816703796e-02 2.925784289836883545e-01 1.833132207393646240e-01 2.660296298563480377e-02 -8.525944501161575317e-02 -7.808027416467666626e-02 3.302577137947082520e-01 -2.346112728118896484e-01 5.119215697050094604e-03
-1.775320246815681458e-02 -4.236187040805816650e-01 3.617857769131660461e-02 1.352164745330810547e-01 -1.587881445884704590e-01 1.388025842607021332e-02 2.360099181532859802e-02 -1.066422238945960999e-01 -1.361919641494750977e-01 -1.283185333013534546e-01 -4.480741545557975769e-02 1.689799129962921143e-01 -1.426853268640115857e-04 -5.702138692140579224e-02 -4.696913808584213257e-02 -2.195794507861137390e-02 -1.436886284500360489e-02 1.134648248553276062e-01 -1.707884520292282104e-01 1.746699772775173187e-02 -1.728181391954421997e-01 -6.412696093320846558e-02 -3.383993729948997498e-02 2.630701363086700439e-01 2.072336524724960327e-01 2.230352461338043213e-01 -4.371498897671699524e-02 7.476821541786193848e-02 -1.144905984401702881e-01 6.413797140121459961e-01 1.302398294210433960e-01 5.721804499626159668e-02
-9.337566047906875610e-02 -1.213922128081321716e-01 -2.570529468357563019e-02 3.089337050914764404e-01 -8.757679164409637451e-02 -1.031815409660339355e-01 5.682814493775367737e-02 1.423016041517257690e-01 9.715999662876129150e-02 -2.017509937286376953e-02 -1.632796078920364380e-01 2.049070969223976135e-02 1.111716032028198242e-01 -1.771447211503982544e-01 1.486482284963130951e-02 -1.521583050489425659e-01 1.414149627089500427e-02 -1.541591733694076538e-01 -2.621448934078216553e-01 4.300829172134399414e-01 -9.148339182138442993e-02 -7.288490980863571167e-02 7.805787026882171631e-02 2.656518816947937012e-01 2.772456109523773193e-01 -4.523278400301933289e-02 1.520507931709289551e-01 -8.552289009094238281e-02 -7.028117030858993530e-02 2.749596238136291504e-01 3.926408290863037109e-01 1.501785963773727417e-01
4.412916302680969238e-02 -8.092498779296875000e-02 -2.788497805595397949e-01 1.857370287179946899e-01 -8.413416892290115356e-02 2.168229967355728149e-01 1.107276007533073425e-01 1.943621635437011719e-01 -1.537103354930877686e-01 -2.097144126892089844e-01 1.511471122503280640e-01 -3.152244165539741516e-02 1.071262657642364502e-01 1.915214359760284424e-01 1.124252453446388245e-01 -1.765764802694320679e-01 2.929562926292419434e-01 8.928006887435913086e-02 -2.621426880359649658e-01 1.573947370052337646e-01 2.660268452018499374e-03 -1.403117477893829346e-01 2.791475355625152588e-01 3.350892663002014160e-01 8.858870714902877808e-03 1.337008178234100342e-01 -1.099261194467544556e-01 -1.720225065946578979e-01 -2.861880064010620117e-01 2.216451615095138550e-01 -2.637393958866596222e-02 5.616538971662521362e-02
-3.731068372726440430e-01 -1.107570677995681763e-01 -1.173459738492965698e-01 1.149919815361499786e-02 1.189713627099990845e-01 5.277053266763687134e-02 -4.850323870778083801e-02 4.328314661979675293e-01 -2.136695683002471924e-01 -1.552608162164688110e-01 -1.611372232437133789e-01 -1.832117699086666107e-02 5.830354988574981689e-02 1.309794634580612183e-01 1.627395302057266235e-01 -9.645383805036544800e-02 3.363158106803894043e-01 2.524349093437194824e-01 6.131143122911453247e-02 2.298844307661056519e-01 -1.524678468704223633e-01 -2.128122597932815552e-01 -4.925374686717987061e-02 5.471734702587127686e-02 5.169046297669410706e-02 6.276516360230743885e-04 -4.461601004004478455e-02 1.034233346581459045e-01 -3.650301694869995117e-01 1.357834786176681519e-01 1.395080704241991043e-02 -3.085710853338241577e-02
1.291389204561710358e-02 -4.610078334808349609e-01 7.811567932367324829e-02 3.522267639636993408e-01 -1.689255423843860626e-02 -2.991594187915325165e-02 6.430765986442565918e-02 -5.597547441720962524e-02 -9.115009754896163940e-02 -2.918797545135021210e-02 -1.680312864482402802e-02 1.388354748487472534e-01 4.957409948110580444e-02 -1.561860740184783936e-01 -3.517832234501838684e-02 -6.657797843217849731e-02 3.195328265428543091e-02 9.872619807720184326e-02 -1.979674249887466431e-01 7.056736946105957031e-02 -2.689794301986694336e-01 -2.864788174629211426e-01 1.166745088994503021e-02 2.045942097902297974e-01 2.173104882240295410e-01 1.014697328209877014e-01 -6.026416644454002380e-02 2.989057824015617371e-02 -5.646292492747306824e-02 4.872819483280181885e-01 -6.429447233676910400e-02 1.711314767599105835e-01
-1.458477824926376343e-01 -2.014570534229278564e-01 -2.672173380851745605e-01 2.522297501564025879e-01 -1.216566860675811768e-01 -5.331350862979888916e-02 -1.992924660444259644e-01 -1.842883042991161346e-02 -1.844133436679840088e-01 -9.094309806823730469e-02 2.063693553209304810e-01 6.683140248060226440e-02 8.024725317955017090e-02 1.847911253571510315e-02 -2.261930704116821289e-02 -7.858502864837646484e-02 2.454957365989685059e-01 5.669419094920158386e-02 -2.106104344129562378e-01 1.707859933376312256e-01 -2.799059450626373291e-01 -3.766236007213592529e-01 9.620375931262969971e-02 -9.311313927173614502e-02 -1.305471509695053101e-01 -1.537625491619110107e-01 1.460084021091461182e-01 -1.173005476593971252e-01 -2.628176212310791016e-01 2.228334546089172363e-01 2.682693004608154297e-01 3.212951868772506714e-02
-5.324480310082435608e-02 -2.059348672628402710e-01 -3.279542028903961182e-01 1.896446347236633301e-01 -4.334482923150062561e-02 -6.820421665906906128e-02 9.119307249784469604e-02 1.130918785929679871e-02 -1.298695504665374756e-01 -5.849241092801094055e-02 1.049180552363395691e-01 8.230990171432495117e-02 8.845511823892593384e-02 1.916581764817237854e-02 1.796673983335494995e-01 -1.044491603970527649e-01 4.071176946163177490e-01 -4.472027719020843506e-02 -1.478226184844970703e-01 2.622701525688171387e-01 -2.311331629753112793e-01 -3.448968827724456787e-01 1.920775771141052246e-01 4.224146530032157898e-02 -3.604118712246417999e-03 -6.567783653736114502e-02 -2.124602198600769043e-01 -4.476454854011535645e-02 -1.697718799114227295e-01 3.477080464363098145e-01 7.635813672095537186e-03 1.900591403245925903e-01
-7.355386018753051758e-02 -4.230701327323913574e-01 -3.064175546169281006e-01 7.956003397703170776e-02 -2.002905458211898804e-01 -1.201144978404045105e-01 1.129449009895324707e-01 9.276206046342849731e-02 -2.405766099691390991e-01 5.951099470257759094e-02 -1.788595616817474365e-01 1.519329100847244263e-01 -1.125250607728958130e-01 3.546714782714843750e-02 -3.416352774365805089e-05 -1.115802973508834839e-01 2.776359617710113525e-01 2.006885856389999390e-01 2.455701529979705811e-01 7.671030610799789429e-02 -6.611993908882141113e-02 -1.056751757860183716e-01 6.847875565290451050e-02 9.901919215917587280e-02 2.278488278388977051e-01 -1.339225471019744873e-01 -1.879414170980453491e-02 1.502722352743148804e-01 -3.083761595189571381e-02 9.441412054002285004e-03 4.081895351409912109e-01 -1.502923518419265747e-01
-1.211341693997383118e-01 -1.653777807950973511e-01 -3.152494132518768311e-01 1.609870493412017822e-01 -1.203190684318542480e-01 -1.241768598556518555e-01 3.469773754477500916e-02 1.868276596069335938e-01 -7.983152754604816437e-03 -1.711597293615341187e-02 -1.154952123761177063e-01 1.250076293945312500e-01 1.725046783685684204e-01 7.379108574241399765e-03 1.318372637033462524e-01 7.457685656845569611e-03 3.493965044617652893e-02 -1.700331270694732666e-01 -1.439362019300460815e-01 2.147859781980514526e-01 2.930562198162078857e-02 -5.067074298858642578e-01 1.050789058208465576e-01 -1.829512044787406921e-02 2.491146028041839600e-01 1.397667825222015381e-01 -8.498428016901016235e-02 4.734574258327484131e-02 -1.296670287847518921e-01 3.728700578212738037e-01 2.268235385417938232e-01 1.605593860149383545e-01
-2.728505134582519531e-01 -2.204608619213104248e-01 -5.228277668356895447e-02 2.083949744701385498e-01 -5.514098703861236572e-02 2.227625343948602676e-03 1.917265355587005615e-02 1.292956769466400146e-01 -4.358123987913131714e-02 -2.626558244228363037e-01 -6.303513795137405396e-02 -1.985295265913009644e-01 -1.450022757053375244e-01 1.336811482906341553e-01 -1.146933156996965408e-02 -6.170525029301643372e-02 1.024042516946792603e-01 3.938791900873184204e-02 -9.313163161277770996e-02 2.986990213394165039e-01 -2.025598138570785522e-01 -1.167318969964981079e-01 1.778362095355987549e-01 4.237171635031700134e-02 -8.466580510139465332e-02 1.641620397567749023e-01 -2.314317077398300171e-01 6.420613825321197510e-02 -5.848947167396545410e-01 1.344112008810043335e-01 2.332439087331295013e-02 5.498819798231124878e-02
-1.226881444454193115e-01 -2.194532752037048340e-01 -3.292455673217773438e-01 1.202232167124748230e-01 -9.937215596437454224e-02 -3.860596194863319397e-02 -7.894933223724365234e-02 3.895229473710060120e-02 -2.443727552890777588e-01 8.168570697307586670e-02 -2.231931537389755249e-01 -8.265509456396102905e-02 3.535279631614685059e-01 9.776172041893005371e-02 -2.200811803340911865e-01 8.645986765623092651e-02 4.881843551993370056e-02 4.533608257770538330e-02 9.299760311841964722e-02 2.152844071388244629e-01 -4.433850198984146118e-02 -1.338149309158325195e-01 2.933257222175598145e-01 7.768562436103820801e-02 1.128552183508872986e-01 2.767036296427249908e-02 -2.241921424865722656e-02 1.897450089454650879e-01 -2.975535392761230469e-01 3.388794958591461182e-01 -1.284043341875076294e-01 2.001833170652389526e-01
2.689692080020904541e-01 -1.061603240668773651e-02 -3.048990666866302490e-01 9.403627365827560425e-02 -2.156432420015335083e-01 -1.506991237401962280e-01 2.501555383205413818e-01 1.833433210849761963e-01 -1.013060510158538818e-01 -8.980494737625122070e-02 -1.893322616815567017e-01 1.147317066788673401e-01 1.408586502075195312e-01 5.966571718454360962e-02 1.023303419351577759e-01 -3.007635772228240967e-01 2.831219136714935303e-01 9.916839189827442169e-03 2.972499281167984009e-02 2.160530090332031250e-01 -2.063752524554729462e-02 -2.210886776447296143e-01 1.692074686288833618e-01 -4.804643616080284119e-02 2.202070355415344238e-01 1.283165663480758667e-01 -6.787852197885513306e-02 2.372592240571975708e-01 -1.834264397621154785e-01 3.143418431282043457e-01 -2.367267943918704987e-02 4.154111444950103760e-02
4.298748075962066650e-02 -6.119838729500770569e-02 2.312605232000350952e-01 1.567830741405487061e-01 -4.249684140086174011e-02 -2.100856751203536987e-01 8.047879487276077271e-02 1.560821831226348877e-01 -1.785451024770736694e-01 3.649642318487167358e-02 -1.109733134508132935e-01 9.730794280767440796e-02 9.937551803886890411e-03 -1.728530526161193848e-01 -5.092650279402732849e-02 -2.424198761582374573e-02 1.936286091804504395e-01 2.484544068574905396e-01 -7.576950639486312866e-02 1.329652070999145508e-01 7.899475842714309692e-02 -1.500074118375778198e-01 1.441623270511627197e-01 1.765738576650619507e-01 5.010870695114135742e-01 -2.007855474948883057e-01 -1.356127560138702393e-01 -1.289996318519115448e-03 -1.747297123074531555e-02 3.502514064311981201e-01 3.293914496898651123e-01 -8.240166306495666504e-02
1.456852909177541733e-02 -1.937097311019897461e-01 -2.263756543397903442e-01 6.727334856986999512e-02 -2.065187692642211914e-01 -1.154281049966812134e-01 -3.176072239875793457e-02 2.905456423759460449e-01 -1.507403515279293060e-02 9.637929499149322510e-02 1.014264672994613647e-01 2.363442480564117432e-01 8.782590925693511963e-02 9.052819758653640747e-02 -8.318293094635009766e-02 -8.264806866645812988e-02 2.201803922653198242e-01 -5.563876405358314514e-02 -2.035240978002548218e-01 3.035610616207122803e-01 1.711954362690448761e-02 -4.417419135570526123e-01 1.313298195600509644e-01 -2.455847803503274918e-03 -6.377825140953063965e-02 -1.004746034741401672e-01 1.601124703884124756e-01 -9.520839154720306396e-02 -1.567149907350540161e-01 3.142834603786468506e-01 2.798906266689300537e-01 -1.068057790398597717e-01
-8.612842112779617310e-02 -2.394805997610092163e-01 5.861866474151611328e-02 -4.278327897191047668e-02 -2.541054785251617432e-01 -6.435772031545639038e-02 2.351711839437484741e-01 6.996717303991317749e-02 -4.999008178710937500e-01 1.467800978571176529e-02 -2.040608227252960205e-01 5.581080541014671326e-02 6.017559394240379333e-02 -1.606559157371520996e-01 8.000569045543670654e-02 -4.225211963057518005e-02 1.352351456880569458e-01 1.016343086957931519e-01 1.024499908089637756e-01 8.857300877571105957e-02 1.110990196466445923e-01 -2.492383867502212524e-01 2.130557894706726074e-01 2.136256843805313110e-01 2.736294269561767578e-01 4.043251741677522659e-03 -7.651995122432708740e-02 -2.844465374946594238e-01 -1.653511077165603638e-01 -1.530386041849851608e-02 2.451410442590713501e-01 -8.238798379898071289e-02
-2.674277424812316895e-01 -8.426415175199508667e-02 1.332798004150390625e-01 -5.888680461794137955e-03 3.518893197178840637e-02 -3.758290782570838928e-02 -2.395033091306686401e-02 4.624576866626739502e-02 -1.565280258655548096e-01 -2.712298631668090820e-01 5.744161084294319153e-02 1.326193660497665405e-01 -1.211097538471221924e-01 -7.623244822025299072e-02 -2.466012090444564819e-01 -1.734807156026363373e-02 1.370596289634704590e-01 3.766411840915679932e-01 2.740247845649719238e-01 2.965313792228698730e-01 2.913701832294464111e-01 -1.068152263760566711e-01 4.826259613037109375e-02 3.992071002721786499e-02 2.704505622386932373e-01 -7.732114940881729126e-02 1.998268440365791321e-02 -4.710087180137634277e-02 -2.394965142011642456e-01 3.521002233028411865e-01 5.887577682733535767e-02 -8.509963005781173706e-02
3.506208769977092743e-03 -8.467759937047958374e-02 -2.036727219820022583e-02 1.225561201572418213e-01 -1.623068451881408691e-01 -1.633457392454147339e-01 1.943113841116428375e-02 2.373655289411544800e-01 -9.726130962371826172e-02 9.553958475589752197e-02 -3.330971896648406982e-01 1.716694980859756470e-02 1.857954859733581543e-01 -5.364100914448499680e-03 2.133131623268127441e-01 -1.670536994934082031e-01 4.572152793407440186e-01 8.577292412519454956e-02 -7.375357672572135925e-03 2.142548412084579468e-01 1.556222438812255859e-01 -3.951155841350555420e-01 1.989220269024372101e-02 -1.834055036306381226e-01 1.933596730232238770e-01 1.124905273318290710e-01 -7.890617847442626953e-02 -1.273139119148254395e-01 -2.635546624660491943e-01 8.632178418338298798e-03 2.449318394064903259e-02 1.024713888764381409e-01
-9.759124368429183960e-02 -4.020569026470184326e-01 1.006792262196540833e-01 2.085481137037277222e-01 -2.309397906064987183e-01 1.326190382242202759e-01 1.422970145940780640e-01 -6.288862973451614380e-02 -1.331853121519088745e-01 -1.162272840738296509e-01 5.986992269754409790e-03 2.230584323406219482e-01 -6.225516647100448608e-02 -6.358152627944946289e-02 1.859949342906475067e-02 3.179259598255157471e-02 1.009860560297966003e-01 1.227057799696922302e-01 -1.848401427268981934e-01 4.092303290963172913e-02 -8.866324275732040405e-02 -2.730380892753601074e-01 1.465579494833946228e-02 1.475759148597717285e-01 2.514453232288360596e-01 8.305051922798156738e-02 -2.289563417434692383e-01 -1.282291263341903687e-01 -5.490424484014511108e-02 5.010182261466979980e-01 6.501178443431854248e-02 1.643594056367874146e-01
5.447170231491327286e-03 9.320190176367759705e-03 -3.225048482418060303e-01 4.980510100722312927e-02 -4.135204851627349854e-02 -2.952891588211059570e-01 1.103053800761699677e-02 3.495553433895111084e-01 1.058117896318435669e-01 -6.520553678274154663e-02 -8.824290707707405090e-03 2.952118515968322754e-01 -5.097118392586708069e-02 5.470541305840015411e-03 -1.121935173869132996e-01 -1.983309984207153320e-01 6.072936579585075378e-03 4.162826389074325562e-02 -2.928236266598105431e-03 3.652983605861663818e-01 -9.589515626430511475e-02 -4.130964577198028564e-01 9.565847367048263550e-02 3.098346292972564697e-02 1.517051458358764648e-01 -5.363204702734947205e-02 1.447594165802001953e-01 -1.774259954690933228e-01 -7.492914795875549316e-02 2.812855243682861328e-01 1.883329153060913086e-01 3.525920584797859192e-02
-1.957559138536453247e-01 -9.810093790292739868e-02 1.458391249179840088e-01 2.756565213203430176e-01 -2.761424481868743896e-01 -1.721192598342895508e-01 1.574278175830841064e-01 1.566502153873443604e-01 -1.418334711343050003e-02 -2.570766806602478027e-01 -1.453690081834793091e-01 6.871543079614639282e-02 -7.264006137847900391e-02 9.301441907882690430e-02 2.253028564155101776e-03 -2.767291963100433350e-01 1.277081519365310669e-01 1.319022029638290405e-01 -1.265878975391387939e-02 4.786102101206779480e-02 6.422463059425354004e-02 -2.886199951171875000e-01 3.805867433547973633e-01 -6.076438724994659424e-02 1.545703560113906860e-01 -3.805899620056152344e-02 2.447257488965988159e-01 -1.735556572675704956e-01 -1.768772024661302567e-03 1.982626169919967651e-01 2.972477674484252930e-01 -4.240664467215538025e-02
-4.297241866588592529e-01 2.079339325428009033e-02 -2.126964777708053589e-01 3.416889533400535583e-02 -1.017582193017005920e-01 1.898902505636215210e-01 1.859069615602493286e-01 3.217976689338684082e-01 -3.599843084812164307e-01 -1.342397183179855347e-01 -5.881397426128387451e-02 1.788882509572431445e-04 1.914374977350234985e-01 -1.564121395349502563e-01 1.311849206686019897e-01 -1.250948607921600342e-01 5.254761502146720886e-02 1.269046217203140259e-01 9.498488157987594604e-02 6.072753667831420898e-02 -4.833164438605308533e-02 -1.649300307035446167e-01 1.146056652069091797e-01 2.376045286655426025e-01 2.525664865970611572e-01 -6.192365288734436035e-02 1.443830728530883789e-01 5.778165906667709351e-02 -1.558112800121307373e-01 2.986061871051788330e-01 2.674131281673908234e-02 -4.752112179994583130e-02
-5.973385646939277649e-02 -1.047650799155235291e-01 -4.408770799636840820e-01 1.323217153549194336e-01 -3.390264511108398438e-02 -8.673838526010513306e-02 3.322171792387962341e-02 6.250718235969543457e-02 -1.940234452486038208e-01 4.089070484042167664e-03 -9.683505445718765259e-02 -1.659344881772994995e-01 2.743563055992126465e-01 -6.044974434189498425e-04 -3.766156136989593506e-01 1.162225902080535889e-01 8.423383533954620361e-02 1.100579202175140381e-01 1.128922030329704285e-02 3.610430657863616943e-01 -3.394427523016929626e-02 -1.237047985196113586e-01 1.336541324853897095e-01 3.895117715001106262e-02 1.851015537977218628e-01 2.134741246700286865e-01 7.785513997077941895e-02 -6.042511761188507080e-02 -2.427034825086593628e-01 2.886959016323089600e-01 -1.458018869161605835e-01 1.269672811031341553e-01
-1.912882477045059204e-01 1.913857529871165752e-03 -2.495129778981208801e-02 8.690202981233596802e-02 -4.538856446743011475e-02 -2.711206972599029541e-01 1.103628650307655334e-01 9.146948903799057007e-02 -1.393737047910690308e-01 2.141993194818496704e-01 8.965409360826015472e-03 -1.526715308427810669e-01 -2.690662145614624023e-01 -3.201153874397277832e-02 -2.286166884005069733e-02 -7.540379464626312256e-02 2.901399433612823486e-01 1.245422810316085815e-01 2.204696685075759888e-01 1.460956484079360962e-01 -1.223158929497003555e-02 -1.387356668710708618e-01 2.053261846303939819e-01 -9.894686937332153320e-02 1.233242973685264587e-01 -1.379803717136383057e-01 1.893432997167110443e-02 -1.359509974718093872e-01 -3.548578321933746338e-01 4.410946667194366455e-01 1.857749968767166138e-01 -2.042389661073684692e-01
-2.482958137989044189e-01 -1.420682016760110855e-02 -2.099743932485580444e-01 1.502169668674468994e-01 -4.415497183799743652e-02 -2.676062881946563721e-01 2.497754842042922974e-01 6.844071298837661743e-02 1.943271979689598083e-02 1.077461913228034973e-01 3.187406435608863831e-02 9.708259999752044678e-02 -2.583099901676177979e-02 2.300356328487396240e-01 7.889793813228607178e-02 -1.183482706546783447e-01 3.277151286602020264e-01 -5.076605081558227539e-02 -1.375813931226730347e-01 7.027492672204971313e-02 -9.225850552320480347e-02 -4.252491295337677002e-01 1.977923512458801270e-01 3.530589118599891663e-02 1.858161240816116333e-01 -6.701245903968811035e-02 2.096441090106964111e-01 -5.250515043735504150e-02 -2.184945046901702881e-01 3.238612711429595947e-01 1.717287003993988037e-01 5.669815838336944580e-02
-9.375486522912979126e-02 5.740227177739143372e-02 -2.499201521277427673e-02 2.679680585861206055e-01 -3.932675719261169434e-01 1.416468620300292969e-01 5.854696035385131836e-02 -1.812053918838500977e-01 1.885795742273330688e-01 -1.471188217401504517e-01 8.922915160655975342e-02 -1.946155354380607605e-02 -1.113047730177640915e-02 -7.944718003273010254e-02 -8.959005028009414673e-02 -4.698770493268966675e-02 -6.541469693183898926e-02 3.309111297130584717e-01 -3.432733565568923950e-02 2.248071283102035522e-01 -1.225744560360908508e-01 6.158339977264404297e-02 2.206647247076034546e-01 2.300744354724884033e-01 3.521578311920166016e-01 7.328301668167114258e-02 1.351051479578018188e-01 -2.005348801612854004e-01 -3.490315079689025879e-01 4.347226396203041077e-02 1.141753569245338440e-01 1.083339676260948181e-01
-1.133110225200653076e-01 6.836866494268178940e-03 -3.484828174114227295e-01 7.145156711339950562e-02 8.012506365776062012e-02 -2.142558842897415161e-01 1.085974182933568954e-02 1.813615113496780396e-01 1.024778187274932861e-01 -7.954955101013183594e-03 -8.158450573682785034e-02 2.115342020988464355e-01 6.790858507156372070e-02 2.269477993249893188e-01 1.599861085414886475e-01 -2.469828166067600250e-02 3.750186264514923096e-01 1.491171866655349731e-01 -3.159256279468536377e-02 2.102582007646560669e-01 -3.981618955731391907e-02 -2.950965464115142822e-01 1.758425682783126831e-01 1.857496984302997589e-02 2.132124006748199463e-01 1.625505685806274414e-01 1.541756093502044678e-01 -1.584736444056034088e-02 -1.346730887889862061e-01 2.950049340724945068e-01 1.448931246995925903e-01 2.843691408634185791e-01
-1.189056709408760071e-01 -2.218768149614334106e-01 -1.729496568441390991e-01 1.666496843099594116e-01 -6.509986519813537598e-02 1.657090894877910614e-02 -8.074716478586196899e-02 3.501262664794921875e-01 4.976033046841621399e-02 1.599061638116836548e-01 -8.535985648632049561e-02 -1.350519508123397827e-01 2.612442970275878906e-01 -8.273039013147354126e-02 -2.898520529270172119e-01 -3.698436915874481201e-02 2.344081923365592957e-02 -1.598614305257797241e-01 -4.719646647572517395e-02 2.469799965620040894e-01 -1.515907347202301025e-01 -3.934919834136962891e-01 -6.176123395562171936e-03 1.773922890424728394e-01 2.233045101165771484e-01 -3.366446122527122498e-02 1.412816494703292847e-01 -2.057802081108093262e-01 -2.978697717189788818e-01 1.692534834146499634e-01 -4.132823273539543152e-02 1.555586513131856918e-02
-3.726977705955505371e-01 -8.059706538915634155e-02 -1.745435297489166260e-01 -4.700338467955589294e-02 -3.067893907427787781e-02 -2.829497456550598145e-01 -1.295650750398635864e-01 -2.804580517113208771e-02 -8.851640671491622925e-02 -1.241227425634860992e-02 -1.483251899480819702e-01 -2.252982407808303833e-01 -2.125376462936401367e-01 1.157740205526351929e-01 7.623428851366043091e-02 1.487519033253192902e-02 2.159430086612701416e-01 1.606413722038269043e-01 5.291108042001724243e-02 1.130937635898590088e-01 6.716373562812805176e-02 3.844442591071128845e-02 1.730114817619323730e-01 3.756032884120941162e-01 4.329971969127655029e-01 1.600373685359954834e-01 -2.780558355152606964e-02 4.983088001608848572e-03 -1.252095699310302734e-01 1.243704408407211304e-01 2.541871666908264160e-01 5.755655467510223389e-02
-4.042526707053184509e-02 -2.306119352579116821e-01 -4.994426295161247253e-02 7.276334613561630249e-02 -2.861533761024475098e-01 -1.005491241812705994e-01 3.082564845681190491e-02 4.673126637935638428e-01 2.241752110421657562e-02 2.538894116878509521e-01 -8.371520787477493286e-02 1.290912479162216187e-01 -1.365228295326232910e-01 -1.722652316093444824e-01 4.817668721079826355e-02 -2.614194341003894806e-02 -3.406738489866256714e-02 -2.404280453920364380e-01 -7.398628443479537964e-02 3.194015920162200928e-01 -1.310405582189559937e-01 -1.489575505256652832e-01 1.120496019721031189e-01 7.500904798507690430e-02 1.162149012088775635e-01 1.001640707254409790e-01 1.263749301433563232e-01 -1.285931915044784546e-01 -4.751651734113693237e-02 4.172600507736206055e-01 1.684239357709884644e-01 -3.662655130028724670e-02
-1.293378770351409912e-01 -4.283968731760978699e-02 -2.256181389093399048e-01 2.212139666080474854e-01 -6.689635664224624634e-02 1.020930558443069458e-01 3.302156552672386169e-02 2.259479612112045288e-01 -1.157578900456428528e-01 1.875779479742050171e-01 -9.271698445081710815e-02 -3.998187556862831116e-02 3.439758419990539551e-01 -1.292002201080322266e-01 -1.386277824640274048e-01 2.008177805691957474e-03 -3.932445123791694641e-02 -2.818328514695167542e-02 -3.518201783299446106e-02 2.259742468595504761e-01 2.415712326765060425e-01 -1.202322840690612793e-01 2.313747853040695190e-01 8.053381741046905518e-02 1.090426668524742126e-01 1.052728295326232910e-01 -4.254835098981857300e-02 6.433561444282531738e-02 -3.147395849227905273e-01 5.072224736213684082e-01 -1.101154834032058716e-01 1.291650980710983276e-01
-3.524309396743774414e-01 2.420607581734657288e-02 -2.442975342273712158e-01 6.187654286623001099e-02 -1.394082885235548019e-02 -2.238173186779022217e-01 -1.364846676588058472e-01 9.721495211124420166e-02 -1.077143922448158264e-01 7.979372888803482056e-02 4.444763436913490295e-02 2.389792948961257935e-01 -2.526644431054592133e-02 3.978561162948608398e-01 1.274956166744232178e-01 -5.576582998037338257e-02 1.374322175979614258e-01 5.344926193356513977e-02 -5.284831300377845764e-02 2.361785173416137695e-01 -1.200686320662498474e-01 -3.445476591587066650e-01 7.966516911983489990e-02 -1.101558003574609756e-02 2.288681715726852417e-01 5.973619595170021057e-02 1.179922819137573242e-01 9.960693866014480591e-02 -7.250722963362932205e-03 3.651883900165557861e-01 2.061402648687362671e-01 4.861582815647125244e-02
1.354608535766601562e-01 -1.010166406631469727e-01 -1.639765948057174683e-01 3.574398159980773926e-01 -3.232963681221008301e-01 1.107422858476638794e-01 -2.370075434446334839e-01 2.275930047035217285e-01 5.562166497111320496e-02 -1.353189945220947266e-01 -1.215078588575124741e-02 -1.160387471318244934e-01 3.501357138156890869e-02 -1.534528913907706738e-03 2.112000584602355957e-01 -5.680876970291137695e-02 9.623151272535324097e-02 3.104719519615173340e-01 4.289136826992034912e-02 1.822613775730133057e-01 -4.372422117739915848e-03 4.488973319530487061e-02 1.171326451003551483e-02 2.582140564918518066e-01 4.864048957824707031e-02 1.099852621555328369e-01 2.621655464172363281e-01 -9.034606814384460449e-02 -4.114476442337036133e-01 1.389100998640060425e-01 -1.148556545376777649e-01 7.259124517440795898e-02
2.608562409877777100e-01 -3.392048776149749756e-01 3.656636476516723633e-01 2.532088756561279297e-01 -1.577378362417221069e-01 -1.165371462702751160e-01 -9.277693927288055420e-02 -5.736529082059860229e-02 -5.685862526297569275e-02 -7.525525242090225220e-02 -2.572515234351158142e-02 -1.990845240652561188e-02 -1.269652992486953735e-01 -3.716984391212463379e-02 -6.432040035724639893e-02 -1.210901886224746704e-01 3.348387777805328369e-01 5.354520678520202637e-02 1.152522265911102295e-01 1.361556500196456909e-01 -1.133082062005996704e-01 -1.471467316150665283e-01 1.469497531652450562e-01 3.458689153194427490e-01 1.454932987689971924e-01 5.707097426056861877e-02 2.524561882019042969e-01 -1.217314898967742920e-01 -1.231309026479721069e-01 2.177693694829940796e-01 1.737677901983261108e-01 6.464391201734542847e-02
-1.736088991165161133e-01 -2.831883728504180908e-01 3.445745632052421570e-02 2.976599037647247314e-01 7.852374762296676636e-02 -2.726567983627319336e-01 7.280589640140533447e-02 8.426025509834289551e-02 -1.220613196492195129e-01 -1.073547080159187317e-02 -1.279634982347488403e-01 1.985415257513523102e-02 2.704108953475952148e-01 -1.082632765173912048e-01 3.677365183830261230e-01 -6.265477836132049561e-02 -1.585506945848464966e-01 2.343274801969528198e-01 2.047785669565200806e-01 5.870792642235755920e-02 -2.377100288867950439e-01 -2.475951313972473145e-01 1.607415676116943359e-01 -1.769147068262100220e-01 1.017731353640556335e-01 4.529780894517898560e-02 1.358216702938079834e-01 -2.103842645883560181e-01 -2.502371668815612793e-01 7.782402634620666504e-02 8.277226984500885010e-02 -1.287627778947353363e-02
-1.887242943048477173e-01 -3.446339666843414307e-01 -7.082469761371612549e-02 2.883997857570648193e-01 -1.849140822887420654e-01 -1.240910291671752930e-01 -1.072533503174781799e-01 1.033014208078384399e-01 4.731291905045509338e-03 -1.526545286178588867e-01 -4.055476188659667969e-01 2.051648199558258057e-01 1.304398030042648315e-01 -7.863287813961505890e-03 -4.133447632193565369e-02 -2.696368098258972168e-01 2.172529250383377075e-01 -1.292776614427566528e-01 5.384799838066101074e-02 3.102149367332458496e-01 6.058058142662048340e-02 5.660017952322959900e-03 4.349924623966217041e-02 -8.624438196420669556e-02 6.100808084011077881e-02 1.595039218664169312e-01 1.757612377405166626e-01 -2.707760035991668701e-02 -1.968658119440078735e-01 1.810819953680038452e-01 -1.956163346767425537e-02 2.355475425720214844e-01
-5.459219217300415039e-02 1.888310350477695465e-02 3.774465024471282959e-01 8.041574060916900635e-02 -3.461784422397613525e-01 8.482124656438827515e-02 1.316982060670852661e-01 1.835530847311019897e-01 1.411701440811157227e-01 2.788856811821460724e-02 -2.772302031517028809e-01 8.706815424375236034e-04 2.076656073331832886e-01 3.845479106530547142e-03 1.479487270116806030e-01 -8.432912081480026245e-02 1.153490245342254639e-01 1.205455437302589417e-01 3.790007904171943665e-02 2.135490030050277710e-01 -3.798856958746910095e-02 -1.787061393260955811e-01 2.851629555225372314e-01 1.566428840160369873e-01 2.019601315259933472e-01 -2.959604002535343170e-02 7.658608257770538330e-02 -1.579069346189498901e-01 8.644049614667892456e-02 2.415917664766311646e-01 3.342574536800384521e-01 1.892505735158920288e-01
-1.862448155879974365e-01 -2.574099972844123840e-02 -2.372465133666992188e-01 1.098216474056243896e-01 -2.228909581899642944e-01 -1.462052017450332642e-01 -1.798942089080810547e-01 2.454518675804138184e-01 -5.257524549961090088e-02 -1.306684762239456177e-01 -3.111853897571563721e-01 -3.609029576182365417e-03 -9.971673786640167236e-02 1.705614179372787476e-01 7.976827770471572876e-02 -1.556340791285037994e-02 -5.392144899815320969e-03 -5.117524787783622742e-02 9.266521781682968140e-02 2.170925289392471313e-01 -4.079018905758857727e-02 1.979716271162033081e-01 2.250738441944122314e-01 4.012154936790466309e-01 3.326173722743988037e-01 6.726835668087005615e-02 -6.349386274814605713e-02 1.746252030134201050e-01 -1.135280579328536987e-01 2.686127126216888428e-01 8.612047880887985229e-02 1.315879672765731812e-01
8.825791627168655396e-02 -2.072730958461761475e-01 -2.974820137023925781e-01 1.060262620449066162e-01 7.003990560770034790e-02 -2.506626844406127930e-01 9.009337052702903748e-03 1.524387747049331665e-01 -1.062060073018074036e-01 2.016240209341049194e-01 -1.983658522367477417e-01 6.424994207918643951e-03 -3.005421347916126251e-02 3.252008929848670959e-02 -1.260863989591598511e-01 -5.554225668311119080e-02 2.448689341545104980e-01 -1.112423837184906006e-01 -6.609022617340087891e-02 1.793757230043411255e-01 -1.195092126727104187e-01 -3.159199357032775879e-01 2.053183913230895996e-01 2.905645072460174561e-01 -2.738949842751026154e-02 -2.051265239715576172e-01 1.879101246595382690e-01 4.676264524459838867e-02 -1.642870903015136719e-01 3.021692335605621338e-01 3.129197061061859131e-01 -9.998051449656486511e-03
-1.763860881328582764e-01 2.105798423290252686e-01 -1.468376815319061279e-01 3.287616074085235596e-01 -1.269137561321258545e-01 -2.190722227096557617e-01 -4.487106204032897949e-02 2.132659554481506348e-01 -1.369376927614212036e-01 9.259250015020370483e-02 4.544611275196075439e-02 -1.304823011159896851e-01 5.665416643023490906e-02 1.239983513951301575e-01 1.236837282776832581e-01 -1.968585141003131866e-02 4.931770265102386475e-02 4.245978966355323792e-02 -4.504938423633575439e-02 2.938735187053680420e-01 -2.194336205720901489e-01 -5.198611319065093994e-02 1.167523786425590515e-01 3.231836855411529541e-01 7.732400298118591309e-02 2.617129981517791748e-01 -2.336860150098800659e-01 -2.630386948585510254e-01 -2.642608284950256348e-01 2.353399097919464111e-01 5.159633234143257141e-02 1.220880076289176941e-01
2.005248963832855225e-01 -3.784254491329193115e-01 -1.310022026300430298e-01 1.883830875158309937e-01 -1.400687843561172485e-01 1.898999065160751343e-01 -5.752332136034965515e-02 -1.102148368954658508e-01 -3.362680673599243164e-01 -1.279526203870773315e-01 -8.972778171300888062e-02 9.738870710134506226e-02 4.486416652798652649e-02 9.563482552766799927e-02 -2.111797593533992767e-02 -2.680378779768943787e-02 -2.072238363325595856e-02 2.200042009353637695e-01 -8.242378383874893188e-02 1.611629873514175415e-01 -5.257881805300712585e-02 -1.223706975579261780e-01 1.588541418313980103e-01 3.156573772430419922e-01 4.794150888919830322e-01 1.422199886292219162e-03 2.072326987981796265e-01 -3.918977826833724976e-02 -1.375458482652902603e-02 1.380802690982818604e-01 1.252997666597366333e-01 -7.368190563283860683e-04
-1.370147466659545898e-01 -1.116401795297861099e-02 1.714486628770828247e-01 1.038002967834472656e-01 -2.895109057426452637e-01 -9.317322820425033569e-02 -6.089470908045768738e-02 1.579710841178894043e-01 -2.084001600742340088e-01 -8.199486881494522095e-02 1.997662037611007690e-01 1.135102957487106323e-01 -1.159270480275154114e-01 -1.689554750919342041e-01 1.101795509457588196e-01 -1.965487450361251831e-01 1.954189091920852661e-01 3.063582777976989746e-01 8.826757222414016724e-02 1.509823501110076904e-01 -4.875569045543670654e-02 -1.343685984611511230e-01 1.891019493341445923e-01 -1.428036764264106750e-02 3.074806034564971924e-01 3.755697235465049744e-02 -8.793836832046508789e-02 -1.906232088804244995e-01 -1.116018071770668030e-01 1.789906919002532959e-01 4.269804656505584717e-01 -1.954867094755172729e-01
-6.273814290761947632e-02 2.056824415922164917e-02 6.366588175296783447e-02 3.972684219479560852e-02 -1.182013824582099915e-01 -1.480968743562698364e-01 1.505717542022466660e-02 1.977277845144271851e-01 -2.883049845695495605e-01 -5.667971447110176086e-02 -1.329358369112014771e-01 -1.734661012887954712e-01 -2.411989867687225342e-02 -2.114457488059997559e-01 1.035867854952812195e-01 -1.739465147256851196e-01 2.173014879226684570e-01 3.004275858402252197e-01 1.549556851387023926e-01 2.145307064056396484e-01 1.039096117019653320e-01 -1.316962838172912598e-01 2.319772839546203613e-01 8.124652504920959473e-02 2.329051345586776733e-01 1.348560750484466553e-01 8.959353715181350708e-02 -2.406445145606994629e-01 1.924905925989151001e-03 1.502561271190643311e-01 4.862430691719055176e-01 -3.100139088928699493e-02
6.918588280677795410e-02 -2.982317209243774414e-01 1.667354404926300049e-01 9.460560977458953857e-02 -2.228746712207794189e-01 -1.156154423952102661e-01 -7.559189200401306152e-02 -2.687706947326660156e-01 1.741156540811061859e-02 -6.125272810459136963e-02 -8.574655652046203613e-02 1.035026311874389648e-01 -8.209373801946640015e-02 -1.716324239969253540e-01 -2.220462560653686523e-01 4.564239084720611572e-02 3.389311432838439941e-01 -1.941755763255059719e-03 1.594436764717102051e-01 1.920104324817657471e-01 -2.354953289031982422e-01 -1.622924655675888062e-01 -3.069610148668289185e-02 3.119959831237792969e-01 1.493206527084112167e-02 5.175629258155822754e-02 -1.230814531445503235e-01 -1.126366034150123596e-01 -1.186451315879821777e-01 4.196721315383911133e-01 1.286905854940414429e-01 1.551571935415267944e-01
6.454316526651382446e-02 2.123870700597763062e-02 8.548793941736221313e-02 1.612489521503448486e-01 -1.086579337716102600e-01 -1.374584585428237915e-01 6.773772090673446655e-02 2.822650671005249023e-01 -1.825629472732543945e-01 1.215505823493003845e-01 -8.605930209159851074e-02 2.866368927061557770e-02 -5.280090123414993286e-02 -2.490834295749664307e-01 1.456582695245742798e-01 2.003692463040351868e-02 -3.076133318245410919e-02 5.169309973716735840e-01 -1.925892196595668793e-03 1.947460696101188660e-02 1.492076814174652100e-01 -1.196154430508613586e-01 8.380598574876785278e-02 2.100971937179565430e-01 3.734255731105804443e-01 -1.558515876531600952e-01 -1.460949331521987915e-01 2.936762571334838867e-02 -1.243258938193321228e-01 3.072877824306488037e-01 2.233625799417495728e-01 4.829627275466918945e-02
3.038634173572063446e-02 -4.123639464378356934e-01 -3.237744793295860291e-03 2.026747465133666992e-01 -1.934548765420913696e-01 1.825860887765884399e-01 3.872185200452804565e-02 -1.461228448897600174e-02 -1.659288406372070312e-01 -7.772581279277801514e-02 -6.365042924880981445e-02 1.205075830221176147e-01 -1.187112554907798767e-01 -1.932750046253204346e-01 -1.632858216762542725e-01 1.360314637422561646e-01 1.555211842060089111e-01 2.141139954328536987e-01 -1.031705290079116821e-01 4.695232585072517395e-02 -9.678005427122116089e-02 -1.504446715116500854e-01 2.316563725471496582e-01 -9.911371022462844849e-02 3.827053308486938477e-01 9.938320517539978027e-02 1.554723922163248062e-02 2.938018366694450378e-02 -1.980996690690517426e-03 4.709111154079437256e-01 -4.405025765299797058e-02 8.481010794639587402e-02
-1.139498949050903320e-01 -5.181875228881835938e-01 -1.216969788074493408e-01 2.004201412200927734e-01 -1.356970518827438354e-01 7.259097695350646973e-02 5.013285204768180847e-02 6.529998779296875000e-02 -3.022809699177742004e-02 -2.321507595479488373e-02 -1.253994181752204895e-02 2.584493756294250488e-01 -1.314414590597152710e-01 -6.711816042661666870e-02 -2.345760315656661987e-01 5.040990933775901794e-02 1.529594361782073975e-01 2.614222168922424316e-01 -1.955999583005905151e-01 1.116827279329299927e-01 -1.143207922577857971e-01 -1.566475331783294678e-01 1.994871944189071655e-01 -1.039983034133911133e-01 2.697695493698120117e-01 1.450891792774200439e-01 4.656145349144935608e-02 -4.347739275544881821e-03 4.439079016447067261e-02 3.649375140666961670e-01 -1.530666202306747437e-01 -4.683829378336668015e-03
1.567581295967102051e-01 -1.928704380989074707e-01 3.451456129550933838e-01 9.928253293037414551e-02 -7.821717858314514160e-02 -4.373915120959281921e-02 1.360494829714298248e-02 -1.184622198343276978e-01 7.814616709947586060e-02 5.741167068481445312e-02 5.939384177327156067e-02 1.472346484661102295e-01 1.949780583381652832e-01 6.944122910499572754e-02 -8.594983816146850586e-02 1.352459192276000977e-01 2.677505314350128174e-01 1.885003447532653809e-01 2.471397817134857178e-01 4.258143007755279541e-01 -2.675759494304656982e-01 -9.907537698745727539e-02 1.437928974628448486e-01 4.894789308309555054e-02 3.850700259208679199e-01 8.578678220510482788e-02 -3.936394676566123962e-02 9.110955893993377686e-02 -1.918580830097198486e-01 1.229582428932189941e-01 1.107292771339416504e-01 9.390441700816154480e-03
-7.187645882368087769e-02 -1.763867884874343872e-01 3.339060842990875244e-01 6.670055538415908813e-02 3.836407139897346497e-02 -7.019320875406265259e-02 3.017381764948368073e-02 -4.507369175553321838e-02 -2.696025967597961426e-01 2.277682274580001831e-01 -1.230913400650024414e-01 1.952392160892486572e-01 1.013669595122337341e-01 -1.376199722290039062e-01 -2.752550877630710602e-02 -1.630723923444747925e-01 1.080719158053398132e-01 8.574281632900238037e-02 -3.057596087455749512e-02 6.104838848114013672e-02 -1.464567054063081741e-02 -2.193424105644226074e-01 1.379088908433914185e-01 8.523525297641754150e-02 4.254706203937530518e-01 -1.888018697500228882e-01 1.312180012464523315e-01 -3.675498068332672119e-01 -2.280466407537460327e-01 2.107952088117599487e-01 1.886179447174072266e-01 6.883338093757629395e-02
5.082805082201957703e-02 -2.941866517066955566e-01 6.738338619470596313e-02 -4.489898681640625000e-02 -3.340510129928588867e-01 -5.824706703424453735e-02 1.379285454750061035e-01 1.831334531307220459e-01 -1.652875393629074097e-01 -9.033558517694473267e-02 -2.125254124402999878e-01 -8.580614626407623291e-02 -2.081371247768402100e-01 2.442890033125877380e-02 -9.390123188495635986e-02 -2.416390031576156616e-01 3.389292955398559570e-01 1.620724052190780640e-01 -7.830920629203319550e-03 4.815788567066192627e-02 5.914346501231193542e-02 -1.642949581146240234e-01 2.608885765075683594e-01 1.553477942943572998e-01 2.611603029072284698e-02 -3.634208440780639648e-02 4.903903603553771973e-02 -2.994378209114074707e-01 -1.839631646871566772e-01 1.451713405549526215e-02 3.720714747905731201e-01 -6.975629180669784546e-02
7.245613634586334229e-02 -1.771698147058486938e-01 8.438455313444137573e-02 -8.867783099412918091e-02 -2.741929888725280762e-01 -1.991892755031585693e-01 2.215339094400405884e-01 8.430706709623336792e-02 -3.575228154659271240e-01 -7.799254357814788818e-02 -1.393876820802688599e-01 -5.333331972360610962e-02 -1.443827152252197266e-01 -3.147788345813751221e-02 -2.638906799256801605e-02 -1.965524703264236450e-01 2.737638056278228760e-01 2.458600997924804688e-01 4.998268187046051025e-02 1.095573455095291138e-01 5.028683692216873169e-02 -2.382605373859405518e-01 1.763903200626373291e-01 1.621149033308029175e-01 2.102409601211547852e-01 -3.121678158640861511e-02 1.592477783560752869e-02 -3.334563970565795898e-01 -1.766763180494308472e-01 -9.110438637435436249e-03 3.223478198051452637e-01 -3.966533392667770386e-02
7.955757528543472290e-02 -6.121889948844909668e-01 -1.278894096612930298e-01 1.183042973279953003e-01 -9.252659976482391357e-02 2.152304351329803467e-01 -1.588260531425476074e-01 2.387075722217559814e-01 -2.028594166040420532e-01 5.464663729071617126e-02 -1.025812327861785889e-01 8.692763745784759521e-02 -5.591906234622001648e-02 -1.411778032779693604e-01 6.109114363789558411e-02 1.005551666021347046e-01 1.197119206190109253e-01 1.617357879877090454e-01 -7.733165472745895386e-02 1.254322230815887451e-01 -3.361380472779273987e-02 -2.077626585960388184e-01 1.062992587685585022e-01 -5.562255904078483582e-02 3.200412988662719727e-01 1.077276617288589478e-01 1.200567930936813354e-01 -1.017464995384216309e-01 1.218992993235588074e-01 2.700264453887939453e-01 6.728298962116241455e-02 1.850592531263828278e-02
6.306549906730651855e-02 -1.938668042421340942e-01 1.035043299198150635e-01 5.425097048282623291e-02 -3.146381974220275879e-01 -2.302629686892032623e-02 -2.202670276165008545e-01 -2.306409180164337158e-01 -5.492446199059486389e-02 -1.659856587648391724e-01 1.004619672894477844e-01 -7.242970168590545654e-02 -4.255226626992225647e-02 -1.475364118814468384e-01 -1.912349164485931396e-01 -9.233760833740234375e-02 3.228147923946380615e-01 1.162677481770515442e-01 -3.308250382542610168e-02 3.255769312381744385e-01 -1.214979961514472961e-01 -3.136038780212402344e-01 7.226208597421646118e-02 1.980947852134704590e-01 -1.037319004535675049e-02 -5.593746528029441833e-02 1.701374351978302002e-01 6.740231066942214966e-02 -7.434654980897903442e-02 4.427964389324188232e-01 3.915505856275558472e-02 8.191502839326858521e-02
1.040583476424217224e-01 -2.657763101160526276e-02 -2.022549659013748169e-01 2.628809213638305664e-01 -9.109707176685333252e-02 -1.022325828671455383e-01 -8.358663320541381836e-02 5.056149140000343323e-02 -3.051254749298095703e-01 1.056079119443893433e-01 8.157278597354888916e-02 6.761406362056732178e-02 -6.388367712497711182e-02 -1.897020637989044189e-01 -9.209968149662017822e-02 -5.315127968788146973e-01 -1.641653776168823242e-01 1.817589551210403442e-01 1.380076408386230469e-01 1.482943743467330933e-01 -4.980134218931198120e-02 3.844597190618515015e-02 -6.551185622811317444e-03 -3.486178815364837646e-02 1.401020586490631104e-01 2.939617633819580078e-01 1.744251996278762817e-01 -7.953260838985443115e-02 -2.812868058681488037e-01 1.395721435546875000e-01 1.350089907646179199e-01 1.943184137344360352e-01
-2.048974335193634033e-01 -6.968145817518234253e-02 -4.742072522640228271e-02 -1.263958662748336792e-01 -1.090022474527359009e-01 8.195868693292140961e-03 1.496433559805154800e-02 4.455332830548286438e-02 -2.813548408448696136e-02 -1.104960441589355469e-01 1.051218956708908081e-01 1.040315181016921997e-01 -1.772991120815277100e-01 -7.842002063989639282e-02 -1.226775273680686951e-01 1.874571852385997772e-02 2.539408802986145020e-01 1.720044165849685669e-01 1.032664030790328979e-01 1.005806252360343933e-01 -1.469620782881975174e-02 -5.017313361167907715e-01 -3.004647791385650635e-02 -1.021740585565567017e-01 1.555202603340148926e-01 6.237353757023811340e-02 -1.004184782505035400e-01 -7.748576998710632324e-02 -7.230266183614730835e-02 4.099668562412261963e-01 3.362302109599113464e-02 4.859821796417236328e-01
1.190484836697578430e-01 -3.311950266361236572e-01 5.110986530780792236e-02 1.132605150341987610e-01 -3.228977918624877930e-01 6.754396110773086548e-02 -1.697832942008972168e-01 -3.234191983938217163e-02 -1.093001440167427063e-01 -1.630554050207138062e-01 -1.508352905511856079e-01 -8.851575106382369995e-02 1.507218927145004272e-01 3.951645642518997192e-02 9.084098786115646362e-02 -9.493666887283325195e-02 3.140138089656829834e-02 2.223081439733505249e-01 1.431120187044143677e-01 1.176959499716758728e-01 -2.637990191578865051e-02 -2.049074694514274597e-02 2.895724773406982422e-01 4.206067621707916260e-01 3.502716422080993652e-01 7.903964817523956299e-02 2.688601613044738770e-01 -1.596079468727111816e-01 -6.189956888556480408e-02 9.327732026576995850e-02 1.103875786066055298e-01 -1.153336688876152039e-01
7.884300500154495239e-02 -3.927686214447021484e-01 2.894411981105804443e-02 1.955820918083190918e-01 -2.377543598413467407e-01 1.659785360097885132e-01 7.360965758562088013e-02 6.627808511257171631e-02 -1.095231920480728149e-01 1.112797334790229797e-01 -1.359366029500961304e-01 2.757487595081329346e-01 -9.109761565923690796e-02 -9.975154697895050049e-02 -1.060748621821403503e-01 2.375883013010025024e-01 2.496313601732254028e-01 1.789602041244506836e-01 -1.253504008054733276e-01 1.083037480711936951e-01 -1.389681398868560791e-01 -7.443812489509582520e-02 2.377089709043502808e-01 -8.568521589040756226e-02 2.739233970642089844e-01 1.828512251377105713e-01 2.397737698629498482e-03 -1.071190387010574341e-01 3.303517354652285576e-03 3.868143260478973389e-01 -1.054257825016975403e-01 1.025186553597450256e-01
1.482207477092742920e-01 -2.730075120925903320e-01 1.002723127603530884e-01 3.330652415752410889e-01 -2.454536408185958862e-01 7.162475585937500000e-02 1.585729718208312988e-01 1.578379571437835693e-01 -2.662405073642730713e-01 1.311488449573516846e-01 1.047528311610221863e-01 -3.785742819309234619e-02 -5.241329222917556763e-02 -1.283158510923385620e-01 -9.319740533828735352e-02 -2.131600119173526764e-02 4.176021367311477661e-02 1.786260902881622314e-01 -5.367302522063255310e-02 1.294940710067749023e-02 -7.270118594169616699e-02 -2.655401527881622314e-01 1.231280490756034851e-01 9.992994368076324463e-02 3.268555700778961182e-01 -3.470740020275115967e-01 6.443898379802703857e-02 -7.519453763961791992e-02 -2.030512541532516479e-01 1.255194395780563354e-01 3.217531442642211914e-01 5.456556007266044617e-02
-1.258299350738525391e-01 -1.798373758792877197e-01 2.028297632932662964e-01 1.002729982137680054e-01 -9.379840642213821411e-02 -1.496845390647649765e-02 -1.999101042747497559e-01 3.369783759117126465e-01 1.505975127220153809e-01 2.737867534160614014e-01 -1.864245086908340454e-01 -8.637068420648574829e-02 1.360933412797749043e-03 8.040599524974822998e-02 1.446013003587722778e-01 -9.871314465999603271e-02 -8.161240816116333008e-02 2.561657428741455078e-01 1.797177046537399292e-01 1.798809617757797241e-01 -2.596635818481445312e-01 -1.576005518436431885e-01 8.688604831695556641e-02 4.834865406155586243e-02 -1.017423495650291443e-01 -1.311988681554794312e-01 1.222550794482231140e-01 3.703415393829345703e-02 -4.141193032264709473e-01 2.682169079780578613e-01 -1.527070850133895874e-01 1.067359223961830139e-01
-1.465830653905868530e-01 -2.165801972150802612e-01 -1.051416620612144470e-01 2.547543942928314209e-01 2.612734399735927582e-02 -1.355430856347084045e-02 6.584297120571136475e-02 1.836727857589721680e-01 8.031599968671798706e-02 9.118075668811798096e-02 -2.459912449121475220e-01 -1.410800069570541382e-01 -9.581930935382843018e-02 -1.532708406448364258e-01 -2.849588990211486816e-01 -1.021039634943008423e-01 2.855230271816253662e-01 -1.577728986740112305e-01 -1.532012671232223511e-01 1.476862132549285889e-01 -4.219690337777137756e-02 -2.218707054853439331e-01 3.917037844657897949e-01 -4.586606286466121674e-03 1.994841694831848145e-01 -1.250476986169815063e-01 1.404812186956405640e-01 -6.812499463558197021e-02 -2.530279457569122314e-01 2.765791714191436768e-01 9.631416201591491699e-02 -1.071194112300872803e-01
-3.016638383269309998e-02 -3.591249510645866394e-02 4.720370098948478699e-02 1.024306192994117737e-01 -1.757874339818954468e-01 -1.776238381862640381e-01 -8.367288857698440552e-03 5.820756033062934875e-02 2.218247391283512115e-02 -3.422596752643585205e-01 2.075918455375358462e-04 2.130098193883895874e-01 6.285868585109710693e-02 -1.240403652191162109e-01 9.498786181211471558e-02 1.887331455945968628e-01 2.074267417192459106e-01 -3.671121224761009216e-02 -1.022104099392890930e-01 3.287689089775085449e-01 -1.275040656328201294e-01 -4.300405681133270264e-01 8.436645567417144775e-02 -1.433354318141937256e-01 6.622047722339630127e-02 -1.524483785033226013e-02 -2.131734639406204224e-01 -1.426033824682235718e-01 -1.723634749650955200e-01 3.451533615589141846e-01 -7.054762542247772217e-02 2.760540843009948730e-01
3.026243764907121658e-03 -4.284027814865112305e-01 -6.987163424491882324e-02 1.550088226795196533e-01 -1.091217249631881714e-01 1.780657917261123657e-01 6.219929456710815430e-02 1.635974496603012085e-01 -8.877958357334136963e-02 -1.494216769933700562e-01 -8.041178435087203979e-02 2.353553771972656250e-01 -1.085692793130874634e-01 -9.866134077310562134e-02 -1.799283027648925781e-01 1.652507930994033813e-01 1.956387460231781006e-01 1.838264763355255127e-01 -1.569927632808685303e-01 4.292932525277137756e-02 -8.210765570402145386e-02 -1.348724216222763062e-01 1.391454488039016724e-01 -4.410608112812042236e-02 3.904817402362823486e-01 1.131385564804077148e-01 -4.706969950348138809e-03 -1.087895706295967102e-01 -4.446639120578765869e-02 4.377718567848205566e-01 -1.120016500353813171e-01 1.092664897441864014e-01
-3.093764483928680420e-01 -3.121197819709777832e-01 -1.981929242610931396e-01 5.285339802503585815e-02 5.036805942654609680e-02 3.138157725334167480e-02 1.584119796752929688e-01 3.558001220226287842e-01 -1.690517812967300415e-01 -6.748007982969284058e-02 2.852288261055946350e-02 -7.006622105836868286e-02 1.692352443933486938e-01 -1.992382854223251343e-01 7.797265052795410156e-02 -3.827461600303649902e-02 1.916003674268722534e-01 2.010747492313385010e-01 5.321030691266059875e-02 2.555414438247680664e-01 4.617993161082267761e-02 -1.336184442043304443e-01 -1.006681099534034729e-01 -1.865697354078292847e-01 1.017468348145484924e-01 -1.322771459817886353e-01 -1.530994623899459839e-01 1.849211566150188446e-02 -2.444663345813751221e-01 2.059693783521652222e-01 3.459723591804504395e-01 -1.054955571889877319e-01
1.814747788012027740e-02 -7.597315311431884766e-02 -8.983517438173294067e-02 -5.846886336803436279e-02 -2.320040911436080933e-01 -1.982863396406173706e-01 -2.315214835107326508e-02 1.769340038299560547e-01 -2.166568189859390259e-01 1.432479619979858398e-01 -2.252057380974292755e-02 9.047580510377883911e-02 -7.642347365617752075e-02 -4.597726464271545410e-02 -2.729277312755584717e-02 6.934721022844314575e-02 2.024377137422561646e-01 7.800496369600296021e-02 -1.214024350047111511e-01 2.145998626947402954e-01 2.190911471843719482e-01 -5.192541480064392090e-01 8.915870636701583862e-02 -7.731574121862649918e-03 2.598213553428649902e-01 -1.387742161750793457e-01 2.578214406967163086e-01 -2.589150965213775635e-01 -8.139427751302719116e-02 2.085322290658950806e-01 2.345312833786010742e-01 -9.423908591270446777e-02
-1.409374736249446869e-02 -1.151348203420639038e-01 -1.710648983716964722e-01 1.389842331409454346e-01 -2.527163624763488770e-01 1.054386273026466370e-01 -1.251446641981601715e-02 4.434576630592346191e-01 1.453439891338348389e-01 2.318744957447052002e-01 1.331489831209182739e-01 1.930526942014694214e-01 -1.140480581670999527e-02 -1.886651813983917236e-01 1.041873618960380554e-01 -6.101526692509651184e-02 1.562107261270284653e-02 -2.115680277347564697e-02 -9.648844599723815918e-02 2.559832632541656494e-01 -2.503432035446166992e-01 -7.558806985616683960e-02 1.407738924026489258e-01 9.125379472970962524e-02 1.567765921354293823e-01 2.192386090755462646e-01 2.241192907094955444e-01 -1.884330064058303833e-01 -1.322751492261886597e-01 2.878080308437347412e-01 2.221549600362777710e-01 7.653407752513885498e-02
-3.121035993099212646e-01 1.848928332328796387e-01 -2.902420461177825928e-01 1.936067081987857819e-02 4.509931802749633789e-02 -6.449140608310699463e-02 5.390466749668121338e-02 2.810350954532623291e-01 -2.449341267347335815e-01 -1.200527176260948181e-01 -2.094594240188598633e-01 4.448864981532096863e-02 -1.462022960186004639e-01 8.493408560752868652e-03 -2.885282039642333984e-02 -2.852211296558380127e-01 1.447520107030868530e-01 7.304888218641281128e-02 2.119711339473724365e-01 1.773181110620498657e-01 -8.437604457139968872e-02 -1.599297970533370972e-01 1.269992589950561523e-01 2.324707508087158203e-01 1.745471507310867310e-01 1.555423736572265625e-01 -5.059270933270454407e-02 -8.704950660467147827e-02 -2.330686897039413452e-01 2.117383331060409546e-01 2.789502739906311035e-01 1.566099971532821655e-01
1.345095634460449219e-01 -1.104662939906120300e-01 1.980651021003723145e-01 1.462913006544113159e-01 -1.897303164005279541e-01 -2.012889087200164795e-01 5.239617452025413513e-02 7.725458592176437378e-02 -1.977305412292480469e-01 1.009631827473640442e-01 -1.044983118772506714e-01 1.083362549543380737e-01 3.192874044179916382e-02 -1.431355923414230347e-01 -8.817232400178909302e-02 1.474313139915466309e-01 2.753238976001739502e-01 2.945290505886077881e-01 1.991115696728229523e-02 -4.499208927154541016e-02 2.595256082713603973e-02 -1.980758905410766602e-01 7.264998555183410645e-02 2.179165184497833252e-01 3.662913143634796143e-01 -2.771624028682708740e-01 -5.240033566951751709e-02 -1.019301488995552063e-01 -2.311752438545227051e-01 3.130965232849121094e-01 2.496944665908813477e-01 7.275144010782241821e-02
1.513246446847915649e-01 -4.034600257873535156e-01 -1.061315983533859253e-01 -2.760942652821540833e-02 -1.137251928448677063e-01 -1.532335728406906128e-01 6.131960451602935791e-02 3.474032878875732422e-01 -2.282522320747375488e-01 1.453944295644760132e-01 -4.159131050109863281e-01 1.049525588750839233e-01 -6.927323993295431137e-04 -1.420931220054626465e-01 -1.018544360995292664e-01 4.780062660574913025e-02 2.182261496782302856e-01 1.079996600747108459e-01 2.120380103588104248e-01 9.068838506937026978e-02 -3.678684681653976440e-02 -2.117406874895095825e-01 -5.023439601063728333e-02 3.139680922031402588e-01 7.930854707956314087e-02 -1.871367394924163818e-01 -1.549062039703130722e-02 -2.770728431642055511e-02 2.898049540817737579e-02 7.045403867959976196e-02 2.067407369613647461e-01 -2.688850462436676025e-02
-2.492827475070953369e-01 -2.831732332706451416e-01 8.553125709295272827e-02 -1.019966006278991699e-01 -1.552017480134963989e-01 -7.327008992433547974e-02 -1.302988231182098389e-01 1.392629593610763550e-01 3.874484077095985413e-02 -2.424116805195808411e-02 2.365553826093673706e-01 3.106506764888763428e-01 -2.025277614593505859e-01 -2.467156052589416504e-01 -1.247076839208602905e-01 3.385979309678077698e-02 2.094151824712753296e-01 3.058020472526550293e-01 1.031948952004313469e-03 2.082737348973751068e-02 -8.061170578002929688e-02 -4.545045271515846252e-02 7.315058261156082153e-02 -7.810345292091369629e-02 2.855214476585388184e-01 -1.481160670518875122e-01 -1.782970726490020752e-01 -1.919190026819705963e-02 -2.589903175830841064e-01 2.157769203186035156e-01 2.381768673658370972e-01 1.928363889455795288e-01
-1.668200790882110596e-01 -3.013852536678314209e-01 -1.088695824146270752e-01 1.335511058568954468e-01 -2.388168573379516602e-01 5.751193687319755554e-02 4.695010557770729065e-02 2.479744702577590942e-01 -1.761727184057235718e-01 4.617778584361076355e-02 -1.207302361726760864e-01 1.884717941284179688e-01 3.008722662925720215e-01 -2.831195853650569916e-02 -3.702743649482727051e-01 -1.021707081235945225e-03 5.207986384630203247e-02 2.308656126260757446e-01 -2.174701727926731110e-02 -1.660957038402557373e-01 1.073881685733795166e-01 -4.948738962411880493e-02 -8.563484251499176025e-02 1.685526072978973389e-01 4.212765395641326904e-01 -7.515110075473785400e-02 -1.570012979209423065e-02 -9.351169317960739136e-02 -1.834803968667984009e-01 2.187187671661376953e-01 8.682207763195037842e-02 -3.108152560889720917e-02
1.393300015479326248e-02 -5.503335595130920410e-01 -5.386356636881828308e-02 -5.700850859284400940e-02 -4.619373753666877747e-02 4.482943937182426453e-02 -1.265530288219451904e-01 8.901284635066986084e-02 -2.253904789686203003e-01 9.568706899881362915e-02 -7.143718190491199493e-03 9.663371741771697998e-02 6.828301399946212769e-02 -5.548006296157836914e-02 1.041591074317693710e-02 -1.067537665367126465e-01 1.404462158679962158e-01 3.173551335930824280e-02 -2.199084460735321045e-01 2.601948007941246033e-02 6.153750792145729065e-02 3.466147929430007935e-02 1.393719762563705444e-01 8.319211751222610474e-02 4.846730828285217285e-01 1.235937252640724182e-01 -2.321545630693435669e-01 -1.213473305106163025e-01 9.805707260966300964e-03 3.086504638195037842e-01 -3.921943157911300659e-02 2.393892705440521240e-01
-8.174584060907363892e-02 -2.110800296068191528e-01 1.600226759910583496e-01 6.929050385951995850e-02 -1.123767569661140442e-01 -3.561994135379791260e-01 1.443846821784973145e-01 4.995550587773323059e-02 -6.417754292488098145e-02 8.527304232120513916e-02 -3.219206035137176514e-01 -5.027393251657485962e-02 1.724953502416610718e-01 -2.931094728410243988e-03 1.968470364809036255e-01 8.214139193296432495e-02 7.478402554988861084e-02 1.889963150024414062e-01 5.877134948968887329e-02 1.760434359312057495e-01 -1.610848456621170044e-01 -1.352668404579162598e-01 2.797504961490631104e-01 2.683948166668415070e-02 -1.515533961355686188e-02 4.783757627010345459e-01 1.765710711479187012e-01 -1.727003306150436401e-01 -5.686233937740325928e-02 1.809036135673522949e-01 1.931278258562088013e-01 1.945379003882408142e-02
-1.106794923543930054e-01 -6.811719387769699097e-02 -2.615023404359817505e-02 -3.597998619079589844e-02 -2.099814265966415405e-01 -6.430984288454055786e-02 -1.049188151955604553e-01 2.469211071729660034e-01 -2.151588052511215210e-01 -8.868407458066940308e-02 2.163419499993324280e-03 1.022503972053527832e-01 -5.651263520121574402e-02 -2.398898452520370483e-01 -1.450114045292139053e-02 -1.395507454872131348e-01 1.153478771448135376e-01 2.149553149938583374e-01 1.449685841798782349e-01 2.488361895084381104e-01 5.169096868485212326e-03 -2.345405071973800659e-01 1.078566834330558777e-01 2.442421577870845795e-02 2.476536184549331665e-01 -1.094264909625053406e-01 -6.935923546552658081e-02 -2.946060895919799805e-01 9.414919652044773102e-03 2.420976161956787109e-01 5.315423607826232910e-01 -4.836441483348608017e-03
-1.643094718456268311e-01 -1.597655415534973145e-01 -2.728995978832244873e-01 7.517227530479431152e-02 1.325617730617523193e-01 5.777977779507637024e-02 -1.113350614905357361e-01 1.843721121549606323e-01 -2.169969677925109863e-01 1.616201847791671753e-01 8.833190798759460449e-02 -1.540216803550720215e-01 2.100092172622680664e-01 1.278132051229476929e-01 -1.394808292388916016e-01 -1.102230623364448547e-01 1.893993467092514038e-01 2.387861311435699463e-01 -8.693405240774154663e-02 2.233998328447341919e-01 -1.780468411743640900e-02 -6.100353971123695374e-02 1.816147416830062866e-01 3.488941490650177002e-01 1.779960542917251587e-01 1.380956023931503296e-01 -5.625879764556884766e-02 7.418145239353179932e-02 -3.149085938930511475e-01 3.016334772109985352e-01 -4.175349697470664978e-02 2.070135623216629028e-01
-7.444192469120025635e-02 -1.439242810010910034e-01 -3.372783660888671875e-01 2.208595424890518188e-01 2.950128354132175446e-02 -1.378570944070816040e-01 2.161636576056480408e-02 7.369977235794067383e-02 -8.891250938177108765e-02 -9.579938650131225586e-02 -4.992711544036865234e-02 4.022186100482940674e-01 5.898691341280937195e-02 -2.438393421471118927e-02 6.706090271472930908e-02 4.613538086414337158e-02 2.571044266223907471e-01 1.421355009078979492e-01 -1.553844958543777466e-01 1.063528880476951599e-01 -2.199984043836593628e-01 -3.909586071968078613e-01 1.323653906583786011e-01 8.498760312795639038e-02 -4.165267199277877808e-02 -1.819336265325546265e-01 -1.153100356459617615e-01 5.109009519219398499e-02 -2.889050543308258057e-01 2.149864286184310913e-01 9.937243908643722534e-02 2.352149188518524170e-01
-4.606396704912185669e-02 -4.343875050544738770e-01 1.339954435825347900e-01 3.035830333828926086e-02 -2.841249406337738037e-01 -2.707730233669281006e-02 -2.515164576470851898e-02 5.912951752543449402e-02 -1.288502812385559082e-01 -5.561178922653198242e-02 -3.384064882993698120e-02 3.966151475906372070e-01 2.889265492558479309e-02 -1.425256878137588501e-01 -1.323494911193847656e-01 9.118268638849258423e-02 6.771785765886306763e-02 2.847653925418853760e-01 -5.601735785603523254e-02 -6.066728755831718445e-02 7.824651151895523071e-02 -2.758371531963348389e-01 1.904001235961914062e-01 4.755544662475585938e-02 3.342957496643066406e-01 1.399744302034378052e-01 5.035753920674324036e-02 1.674456172622740269e-03 -6.525322049856185913e-02 3.390730023384094238e-01 -1.092662438750267029e-01 3.642191737890243530e-02
4.438797757029533386e-02 1.200805604457855225e-02 -2.128395289182662964e-01 6.369197368621826172e-02 -2.394254058599472046e-01 -3.838804736733436584e-02 -1.717391014099121094e-01 2.417404502630233765e-01 -1.172352656722068787e-01 -2.047384828329086304e-01 1.704919487237930298e-01 1.627866327762603760e-01 3.893642500042915344e-02 1.488772630691528320e-01 1.304572671651840210e-01 1.250802427530288696e-01 8.224554359912872314e-02 1.036345735192298889e-01 3.346815109252929688e-01 -3.202435374259948730e-02 -3.736957907676696777e-01 -1.056630536913871765e-01 2.251430451869964600e-01 2.660864964127540588e-02 1.297189295291900635e-01 9.397303313016891479e-02 1.098364219069480896e-02 -2.171003371477127075e-01 -2.513955235481262207e-01 3.466481864452362061e-01 4.774675145745277405e-02 -2.071608603000640869e-01
7.224040478467941284e-02 -2.666100561618804932e-01 1.004083976149559021e-01 1.554064080119132996e-02 -2.414910346269607544e-01 -7.290510833263397217e-02 1.062377467751502991e-01 8.140367269515991211e-02 -1.529799401760101318e-01 -1.035020425915718079e-01 -1.967922449111938477e-01 -2.265334874391555786e-02 -2.362482100725173950e-01 -3.851171582937240601e-03 -1.088678017258644104e-01 -1.769348978996276855e-01 3.903495073318481445e-01 2.708151042461395264e-01 -3.287716954946517944e-02 -2.751700347289443016e-03 3.438628092408180237e-02 -2.679197490215301514e-01 2.953445017337799072e-01 7.469438016414642334e-02 1.298685222864151001e-01 -2.060739696025848389e-02 -3.392484411597251892e-02 -3.433707058429718018e-01 -1.630005836486816406e-01 1.972886174917221069e-02 3.146728873252868652e-01 6.777510046958923340e-02
-1.438815146684646606e-01 3.906895592808723450e-02 2.083304151892662048e-02 -1.384449154138565063e-01 -2.010139226913452148e-01 5.923223495483398438e-02 -1.321745514869689941e-01 7.590303570032119751e-02 -9.854745864868164062e-02 1.562794554047286510e-03 7.011305540800094604e-02 2.061775624752044678e-01 -5.062190443277359009e-02 -1.604644656181335449e-01 4.054909944534301758e-02 9.875043481588363647e-02 2.006164491176605225e-01 -2.324891649186611176e-02 -1.042020767927169800e-01 1.947112977504730225e-01 -9.252651780843734741e-02 -4.988836050033569336e-01 -6.768094003200531006e-02 -1.933288723230361938e-01 2.572023868560791016e-01 -5.871994420886039734e-02 6.117303669452667236e-02 1.237455382943153381e-01 -2.472589761018753052e-01 4.745104908943176270e-01 -3.317082300782203674e-02 1.707734167575836182e-01
-1.418898403644561768e-01 -8.199911564588546753e-02 -1.252769678831100464e-01 2.474102824926376343e-01 -1.622755676507949829e-01 -2.947293817996978760e-01 7.109974976629018784e-03 1.294188648462295532e-01 -1.904935538768768311e-01 7.781771570444107056e-02 -8.973765373229980469e-02 2.105174958705902100e-01 -1.556222233921289444e-02 1.958499550819396973e-01 2.811636328697204590e-01 -3.063118457794189453e-01 -5.989704281091690063e-02 1.248032823204994202e-01 3.746648505330085754e-02 4.171130806207656860e-02 -1.977059245109558105e-01 1.645545475184917450e-02 1.673438847064971924e-01 -5.519837886095046997e-02 2.866645157337188721e-01 5.805351585149765015e-02 1.277677416801452637e-01 -1.703494936227798462e-01 -3.253690004348754883e-01 1.687711179256439209e-01 -6.523594260215759277e-02 3.127850294113159180e-01
1.484593003988265991e-01 -1.233925893902778625e-01 -1.101013720035552979e-01 3.017347455024719238e-01 -1.658925265073776245e-01 1.701630838215351105e-02 9.010381996631622314e-02 1.525491029024124146e-01 3.060460835695266724e-02 -2.535071671009063721e-01 -1.481839418411254883e-01 2.520204782485961914e-01 -1.444904059171676636e-01 -1.286533661186695099e-02 6.441178917884826660e-02 1.456019133329391479e-01 1.857636421918869019e-01 5.918544530868530273e-02 -1.673378497362136841e-01 1.555905938148498535e-01 4.305458441376686096e-02 -2.120230644941329956e-01 2.589336633682250977e-01 2.516040205955505371e-01 3.182490170001983643e-01 -6.388158351182937622e-02 1.217016130685806274e-01 -3.710603415966033936e-01 1.008388027548789978e-01 2.007291615009307861e-01 1.594659984111785889e-01 -4.658779874444007874e-02
-3.579295277595520020e-01 -2.425515353679656982e-01 -2.463145554065704346e-01 5.387875437736511230e-02 8.948506414890289307e-02 9.164435416460037231e-02 2.049345150589942932e-02 3.764634430408477783e-01 -1.813632696866989136e-01 -1.111014410853385925e-01 -6.769626587629318237e-02 -7.939268648624420166e-02 1.137347966432571411e-01 -6.089810281991958618e-02 1.082471013069152832e-01 -1.013099402189254761e-02 4.010949730873107910e-01 2.036293409764766693e-02 6.719657033681869507e-02 2.637804448604583740e-01 -8.736819028854370117e-02 -1.721802502870559692e-01 -5.147651955485343933e-02 -9.299390017986297607e-02 8.214822411537170410e-02 -5.322604253888130188e-02 -4.694708436727523804e-02 -1.009072456508874893e-02 -2.869201898574829102e-01 3.229287862777709961e-01 1.540177762508392334e-01 1.283991523087024689e-02
-1.745385378599166870e-01 -2.021825313568115234e-01 -8.804188668727874756e-02 1.668616533279418945e-01 -2.903066873550415039e-01 -4.457787051796913147e-02 1.040887832641601562e-01 2.803551852703094482e-01 -6.580701470375061035e-02 -9.709563106298446655e-02 -3.722747862339019775e-01 2.834753133356571198e-02 1.000265777111053467e-01 1.040390729904174805e-01 4.632954485714435577e-03 -2.755633890628814697e-01 -6.236496847122907639e-03 -3.955138847231864929e-02 -7.364230602979660034e-02 4.361400604248046875e-01 1.196324303746223450e-01 -1.010602861642837524e-01 -5.067729204893112183e-02 -1.078546643257141113e-01 1.113562062382698059e-01 1.064221262931823730e-01 4.712260887026786804e-02 9.969284385442733765e-02 -1.961432248353958130e-01 2.538586854934692383e-01 2.403378300368785858e-02 3.034467995166778564e-01
5.443717911839485168e-02 -9.300409257411956787e-02 -2.177292704582214355e-01 3.321729898452758789e-01 -1.505080461502075195e-01 -1.482721269130706787e-01 -1.017486527562141418e-01 5.273849144577980042e-02 -1.155257001519203186e-01 3.474809601902961731e-02 4.603213071823120117e-02 1.420201063156127930e-01 8.396809548139572144e-02 5.973679199814796448e-02 1.343238502740859985e-01 1.154408976435661316e-01 -2.097552269697189331e-02 2.331624180078506470e-01 4.878833144903182983e-02 1.331738829612731934e-01 -8.756376057863235474e-02 1.659881174564361572e-01 2.580551803112030029e-01 4.739054143428802490e-01 -1.144732441753149033e-02 -2.974197827279567719e-02 -1.115208864212036133e-01 -1.990269124507904053e-01 -3.960097730159759521e-01 1.496039181947708130e-01 -1.069791764020919800e-01 2.213757038116455078e-01
-1.128553599119186401e-01 1.090662553906440735e-01 3.477694466710090637e-02 1.209767311811447144e-01 -1.608675271272659302e-01 -3.474698960781097412e-01 3.415265977382659912e-01 8.992862701416015625e-02 -1.898469924926757812e-01 -9.153855964541435242e-03 6.210374459624290466e-02 1.758456043899059296e-02 9.832335263490676880e-02 -9.986310452222824097e-02 2.483078241348266602e-01 1.285056583583354950e-02 -1.581983864307403564e-01 1.018775478005409241e-01 1.417648941278457642e-01 3.836317062377929688e-01 -1.096111461520195007e-01 -7.748357951641082764e-02 2.225740253925323486e-01 -1.688048243522644043e-01 1.321253776550292969e-01 -8.562456071376800537e-02 -1.320400685071945190e-01 -2.017850130796432495e-01 -3.171620666980743408e-01 2.416125088930130005e-01 8.470531553030014038e-02 1.364392191171646118e-01
-8.142921328544616699e-02 -2.113098055124282837e-01 2.375845760107040405e-01 -2.640082314610481262e-02 -3.223140239715576172e-01 2.103251516819000244e-01 -2.328701503574848175e-02 1.891784369945526123e-01 5.841872468590736389e-02 -1.377071142196655273e-01 1.139033064246177673e-01 -6.128350272774696350e-03 -1.941801905632019043e-01 -2.982481941580772400e-02 -1.801072955131530762e-01 -1.824022531509399414e-01 6.247081235051155090e-02 -2.033630013465881348e-02 1.533177942037582397e-01 1.689420640468597412e-01 1.201913878321647644e-01 1.095796469599008560e-02 1.188483983278274536e-01 1.330858767032623291e-01 5.714740157127380371e-01 1.321417838335037231e-01 -8.104483038187026978e-02 -5.503205955028533936e-02 -1.557651907205581665e-01 1.599683612585067749e-01 7.367164641618728638e-02 2.360942065715789795e-01
-2.112064361572265625e-01 -4.750570356845855713e-01 -7.702200114727020264e-02 8.682486601173877716e-03 8.084131777286529541e-02 1.285012811422348022e-02 4.318574443459510803e-02 3.653199672698974609e-01 1.014607027173042297e-02 1.854277402162551880e-02 6.106764078140258789e-02 -2.292719297111034393e-02 1.057406365871429443e-01 4.095411300659179688e-02 2.258511781692504883e-01 4.970985651016235352e-02 2.670220136642456055e-01 2.171597480773925781e-01 6.263194978237152100e-02 3.407942056655883789e-01 -5.047117918729782104e-02 -5.380618944764137268e-02 -8.904227614402770996e-02 9.008315205574035645e-02 1.059053987264633179e-01 1.862613856792449951e-01 -5.940327793359756470e-02 1.050710007548332214e-01 -3.159368336200714111e-01 1.315677613019943237e-01 -1.996861537918448448e-03 2.702304422855377197e-01
2.185734063386917114e-01 -2.360139973461627960e-02 -4.187540616840124130e-03 -5.331660434603691101e-02 -1.470208019018173218e-01 3.536715731024742126e-02 -2.452776581048965454e-01 1.884127408266067505e-01 -1.638261973857879639e-01 -6.278917193412780762e-02 -7.444573938846588135e-02 -1.093585267663002014e-01 -2.063902616500854492e-01 -2.323313057422637939e-01 3.659386187791824341e-02 -3.173407912254333496e-01 -7.679139822721481323e-02 2.399516701698303223e-01 3.647128120064735413e-02 1.776586472988128662e-01 -2.265826016664505005e-01 -1.908130943775177002e-01 3.113322705030441284e-02 7.378518581390380859e-02 3.371080756187438965e-01 3.418683707714080811e-01 -2.281626164913177490e-01 -1.256459951400756836e-02 -2.663381695747375488e-01 4.053007066249847412e-02 -6.111265625804662704e-03 1.936560124158859253e-01
-3.921601921319961548e-02 -2.347764670848846436e-01 3.329588174819946289e-01 1.880296617746353149e-01 -2.478129118680953979e-01 8.236826211214065552e-02 -1.215407922863960266e-01 -1.851024627685546875e-01 -1.965688467025756836e-01 1.529679074883460999e-02 1.580726802349090576e-01 -1.157532166689634323e-02 7.188309729099273682e-02 -1.393964290618896484e-01 5.118706822395324707e-02 -1.019995734095573425e-01 2.075637131929397583e-01 1.079448610544204712e-01 1.074474230408668518e-01 6.462799012660980225e-02 1.056596729904413223e-02 -1.707448065280914307e-01 3.490705192089080811e-01 2.877047359943389893e-01 4.007448256015777588e-01 -7.738280575722455978e-03 2.684851549565792084e-02 3.966592997312545776e-02 -8.434697985649108887e-02 3.077464103698730469e-01 -5.291176587343215942e-02 -7.974375784397125244e-02
-4.307460784912109375e-02 -2.536647915840148926e-01 1.446145176887512207e-01 -9.219683706760406494e-02 -1.151702553033828735e-01 3.906260058283805847e-02 -6.735472381114959717e-02 2.325790226459503174e-01 -1.090987995266914368e-01 -1.161193698644638062e-01 -1.466805581003427505e-02 1.069855019450187683e-01 -1.622851043939590454e-01 1.728311926126480103e-01 -5.743934959173202515e-02 -2.380114346742630005e-01 1.832262873649597168e-01 2.415483444929122925e-01 3.049874603748321533e-01 1.969992369413375854e-02 3.080914020538330078e-01 -5.304713547229766846e-02 2.527776360511779785e-01 1.272075623273849487e-01 -4.343615844845771790e-03 -2.935352623462677002e-01 -5.014543235301971436e-02 -3.202269226312637329e-02 -3.319425880908966064e-01 3.204944431781768799e-01 -1.062355339527130127e-01 2.676610834896564484e-02
-1.584096997976303101e-01 -1.433797031641006470e-01 2.157711051404476166e-02 -1.060351058840751648e-01 -7.522991858422756195e-03 2.069924958050251007e-02 -1.092281937599182129e-01 2.859937250614166260e-01 -4.062387347221374512e-02 -2.376286387443542480e-01 2.079095877707004547e-02 -6.525772809982299805e-02 -7.262925803661346436e-02 7.119949907064437866e-02 -5.073554813861846924e-02 -1.158161908388137817e-01 1.834867596626281738e-01 3.670588135719299316e-01 2.881367504596710205e-01 3.265212178230285645e-01 3.376261293888092041e-01 -1.803647130727767944e-01 9.205311536788940430e-02 1.505920737981796265e-01 1.617511510848999023e-01 -8.670452237129211426e-02 -5.612033605575561523e-02 -1.433443427085876465e-01 -1.080847904086112976e-01 3.864976465702056885e-01 5.963079258799552917e-02 -3.976695239543914795e-02
6.608667224645614624e-02 -1.649779081344604492e-01 -1.215297505259513855e-01 1.066749393939971924e-01 -1.637019664049148560e-01 -3.177559375762939453e-01 -1.625537723302841187e-01 2.856478281319141388e-02 -9.566738456487655640e-02 1.722058951854705811e-01 2.244809120893478394e-01 1.354390531778335571e-01 -1.029166486114263535e-02 1.007749736309051514e-01 2.023978680372238159e-01 2.893516793847084045e-02 -1.247184425592422485e-01 1.260091662406921387e-01 1.887573301792144775e-02 3.534032702445983887e-01 1.170065440237522125e-02 1.448165029287338257e-01 -9.032844565808773041e-03 2.692450582981109619e-01 1.990526355803012848e-02 3.038274310529232025e-02 -1.438809838145971298e-02 -1.351069360971450806e-01 -3.924934864044189453e-01 3.331235945224761963e-01 -2.687615901231765747e-02 3.029215931892395020e-01
-1.884174644947052002e-01 2.884996682405471802e-02 -4.325946420431137085e-02 3.266218900680541992e-01 -6.080210208892822266e-02 5.612289905548095703e-02 -5.381437391042709351e-02 2.417008578777313232e-01 -8.259607106447219849e-02 -1.480457037687301636e-01 -2.496821433305740356e-01 7.156007736921310425e-02 -2.390176616609096527e-02 -1.847422271966934204e-01 6.333628296852111816e-02 -1.911218464374542236e-01 1.278606951236724854e-01 -1.128055229783058167e-01 -6.673884391784667969e-02 4.155702590942382812e-01 -1.648485511541366577e-01 6.769444048404693604e-02 1.592368632555007935e-01 7.375197019428014755e-03 1.260023862123489380e-01 -8.404798805713653564e-02 2.231732755899429321e-01 -8.445918560028076172e-02 -1.338989138603210449e-01 4.048279523849487305e-01 2.813789248466491699e-01 1.060477122664451599e-01
2.032747492194175720e-02 -2.822059988975524902e-01 1.038587465882301331e-01 2.302958071231842041e-02 -4.019152820110321045e-01 -1.340046823024749756e-01 1.518998015671968460e-02 2.324739396572113037e-01 -1.670140475034713745e-01 -5.679965019226074219e-02 -2.611139416694641113e-01 -6.187522411346435547e-02 -1.148032173514366150e-01 6.285108625888824463e-02 6.538688391447067261e-02 -2.034553438425064087e-01 2.283480912446975708e-01 1.173326149582862854e-01 9.947691857814788818e-02 7.344894111156463623e-02 1.233962476253509521e-01 -2.368733733892440796e-01 2.379994988441467285e-01 2.192665040493011475e-01 1.750150620937347412e-01 -1.059413850307464600e-01 -6.662113964557647705e-02 -2.887009978294372559e-01 -1.510566193610429764e-02 8.895463310182094574e-03 3.431783914566040039e-01 6.290090084075927734e-02
1.284215226769447327e-02 -3.417069464921951294e-02 3.667882084846496582e-02 3.686356544494628906e-02 -3.595915436744689941e-01 -5.736070126295089722e-02 -1.235617399215698242e-01 1.111104711890220642e-01 -9.053327143192291260e-02 -1.834478825330734253e-01 -1.904611140489578247e-01 3.531361818313598633e-01 3.677643463015556335e-02 2.208401262760162354e-02 5.629381164908409119e-02 1.271070539951324463e-01 8.441516011953353882e-02 7.838175445795059204e-02 -1.228696480393409729e-01 2.288944721221923828e-01 -8.335866034030914307e-02 -3.771798312664031982e-01 2.497350275516510010e-01 1.805313229560852051e-01 5.055443197488784790e-02 1.561300307512283325e-01 1.854846328496932983e-01 -2.926740944385528564e-01 -6.357212364673614502e-02 1.141887390986084938e-03 3.417242765426635742e-01 1.378893852233886719e-01
1.143899857997894287e-01 1.617698371410369873e-01 -2.595764994621276855e-01 4.475062340497970581e-02 -3.634094297885894775e-01 -9.463509172201156616e-02 4.591366276144981384e-02 2.042992413043975830e-01 -1.442008465528488159e-01 -8.904073387384414673e-02 -6.696765124797821045e-02 -7.734469324350357056e-02 1.040507405996322632e-01 7.266443222761154175e-02 1.129051968455314636e-01 7.823291420936584473e-02 -2.923733741044998169e-02 3.770848512649536133e-01 1.718738377094268799e-01 3.681568801403045654e-02 -3.316404521465301514e-01 8.576909452676773071e-02 3.560604155063629150e-01 1.103281080722808838e-01 1.627762615680694580e-01 1.286826282739639282e-01 -7.117961347103118896e-02 -2.006932646036148071e-01 -2.877702750265598297e-02 2.677905261516571045e-01 1.638076454401016235e-01 -1.196714937686920166e-01
-2.046386599540710449e-01 -1.603563278913497925e-01 -3.886503279209136963e-01 -1.109786927700042725e-01 -8.353043347597122192e-02 1.397364437580108643e-01 -1.876264624297618866e-02 4.119643270969390869e-01 -1.609668731689453125e-01 2.546294592320919037e-03 -1.101230531930923462e-01 -1.740782856941223145e-01 -5.637018382549285889e-02 -8.692837506532669067e-02 1.190111264586448669e-01 -4.423988610506057739e-02 2.507363855838775635e-01 4.349806532263755798e-02 7.432433217763900757e-02 3.266183137893676758e-01 -1.461859941482543945e-01 -1.357519775629043579e-01 7.549802213907241821e-02 3.054349496960639954e-02 -1.264537498354911804e-02 -8.336006104946136475e-02 -5.999531596899032593e-02 -7.826068997383117676e-02 -3.103343583643436432e-02 4.700594842433929443e-01 -1.047953218221664429e-01 6.434953212738037109e-02
-9.882099926471710205e-03 -1.029385477304458618e-01 -2.609187066555023193e-01 -7.198876142501831055e-02 -7.561103254556655884e-02 1.834752112627029419e-01 -1.894609257578849792e-02 6.982408463954925537e-02 -3.602885827422142029e-02 1.498958747833967209e-02 2.364728003740310669e-01 9.055345505475997925e-02 3.706040978431701660e-02 2.960360050201416016e-01 1.718610525131225586e-01 3.607185557484626770e-02 7.705181092023849487e-02 7.518389075994491577e-02 -1.254639774560928345e-01 3.279229104518890381e-01 7.236380875110626221e-02 -2.517362236976623535e-01 4.520217329263687134e-02 3.670146763324737549e-01 1.386428177356719971e-01 -5.036401562392711639e-03 -2.400949448347091675e-01 -2.342918664216995239e-01 -3.368785381317138672e-01 2.765797376632690430e-01 9.022035449743270874e-02 1.257649660110473633e-01
1.911288127303123474e-02 -3.467340767383575439e-01 -7.593189924955368042e-02 7.961028814315795898e-02 1.457867473363876343e-01 1.457053273916244507e-01 1.857797503471374512e-01 2.367191165685653687e-01 -1.201351955533027649e-01 -7.096470892429351807e-02 7.789403200149536133e-02 -1.037563979625701904e-01 -2.455818839371204376e-02 -1.951284706592559814e-02 1.622700840234756470e-01 6.626458466053009033e-02 2.658644616603851318e-01 2.237101942300796509e-01 6.346054375171661377e-02 3.281439542770385742e-01 -1.777741611003875732e-01 -1.929350383579730988e-02 -5.195505917072296143e-02 -7.402352243661880493e-02 6.623383611440658569e-02 1.054912135004997253e-01 7.242085877805948257e-03 2.019315361976623535e-01 -3.340995907783508301e-01 2.799122631549835205e-01 9.456770867109298706e-02 3.720401823520660400e-01
1.246906667947769165e-01 -1.532493382692337036e-01 1.949584856629371643e-02 3.707842528820037842e-01 -1.833998709917068481e-01 -2.497750073671340942e-01 1.272027045488357544e-01 2.663671374320983887e-01 -1.651536524295806885e-01 3.661817312240600586e-02 -2.725341618061065674e-01 9.739630669355392456e-02 -2.142473757266998291e-01 1.676792055368423462e-01 2.895040214061737061e-01 -1.215367317199707031e-01 -3.021038137376308441e-02 1.694149971008300781e-01 -3.534419089555740356e-02 1.543060094118118286e-01 -3.089056909084320068e-01 -1.229052618145942688e-01 1.232680231332778931e-01 -2.036860138177871704e-01 1.382370740175247192e-01 1.095810011029243469e-01 9.380758553743362427e-02 -3.884135931730270386e-02 -1.255365554243326187e-02 2.196714431047439575e-01 -1.521080583333969116e-01 1.418108791112899780e-01
-1.754901111125946045e-01 -4.077310264110565186e-01 1.401892751455307007e-01 2.729007601737976074e-01 -1.512104365974664688e-02 -1.337232068181037903e-02 1.517488658428192139e-01 3.248142823576927185e-02 -2.450199723243713379e-01 2.796486020088195801e-01 1.019459515810012817e-01 1.012023761868476868e-01 3.591293469071388245e-02 2.060254961252212524e-01 -3.343881964683532715e-01 -1.585426926612854004e-01 1.591621488332748413e-01 8.020178973674774170e-02 -3.326896578073501587e-02 1.537149846553802490e-01 7.869116961956024170e-02 -1.085202246904373169e-01 -9.450606256723403931e-02 8.087766915559768677e-02 4.007600843906402588e-01 -6.567828357219696045e-02 -9.211134165525436401e-02 -1.718442440032958984e-01 -1.351991146802902222e-01 1.171478778123855591e-01 1.082658320665359497e-01 9.042865782976150513e-02
-7.542666792869567871e-02 -3.503006696701049805e-01 2.377082258462905884e-01 2.996893227100372314e-02 -2.157549262046813965e-01 -3.083440475165843964e-02 -1.783158481121063232e-01 7.892241328954696655e-02 -1.708534955978393555e-01 1.846957653760910034e-01 -6.986985914409160614e-03 1.814825236797332764e-01 -9.532243758440017700e-02 1.739089339971542358e-01 -2.786694765090942383e-01 -4.018398523330688477e-01 1.663367301225662231e-01 -4.848772194236516953e-03 3.858894109725952148e-02 2.344723194837570190e-01 -4.007170721888542175e-02 -1.675247251987457275e-01 6.279147416353225708e-02 -1.171267628669738770e-01 -3.686552494764328003e-02 4.236470907926559448e-02 1.796375215053558350e-01 -7.268372178077697754e-02 -3.030616939067840576e-01 1.476335972547531128e-01 2.519845962524414062e-01 6.771777570247650146e-02
-2.532526552677154541e-01 -5.761178955435752869e-02 -2.420836538076400757e-01 2.981651425361633301e-01 -1.269132494926452637e-01 3.481547161936759949e-02 3.399414941668510437e-03 3.387930989265441895e-01 -2.045216970145702362e-02 -1.084492132067680359e-01 -2.884133756160736084e-01 7.722502946853637695e-02 -9.152210503816604614e-02 6.582471728324890137e-02 -6.904287636280059814e-02 -1.168231815099716187e-01 1.904304884374141693e-02 -1.640849709510803223e-01 -2.551625017076730728e-03 2.592780590057373047e-01 2.205091156065464020e-02 -3.776288777589797974e-02 2.136621773242950439e-01 1.093978434801101685e-01 -6.353584676980972290e-02 -2.800465375185012817e-02 7.001710683107376099e-02 -1.657691895961761475e-01 -3.877786695957183838e-01 3.750297427177429199e-01 1.344394218176603317e-02 1.949955075979232788e-01
-1.467488408088684082e-01 -2.334517985582351685e-01 -2.993597388267517090e-01 -1.226868629455566406e-01 -1.133299842476844788e-01 -3.867246955633163452e-02 3.573002219200134277e-01 2.361143007874488831e-02 -3.165693208575248718e-02 -5.882512778043746948e-02 -5.687494948506355286e-02 2.448450922966003418e-01 -7.930827885866165161e-02 1.092079281806945801e-01 2.162607312202453613e-01 -1.989531703293323517e-02 2.128429412841796875e-01 6.831300258636474609e-02 -8.721478283405303955e-02 3.648393452167510986e-01 -1.260655969381332397e-01 -5.860570073127746582e-02 -1.560557484626770020e-01 2.320254296064376831e-01 2.208769321441650391e-02 2.755396068096160889e-01 -2.878588251769542694e-02 4.986349865794181824e-02 -2.295797914266586304e-01 3.308159410953521729e-01 1.144176051020622253e-01 2.340584620833396912e-02
-1.088676154613494873e-01 5.432043224573135376e-02 -1.465846002101898193e-01 2.643542923033237457e-02 -2.087550461292266846e-01 -1.712800562381744385e-02 1.002738177776336670e-01 7.899293303489685059e-02 7.180944085121154785e-02 -1.237505078315734863e-01 -4.404922425746917725e-01 1.494324505329132080e-01 1.102285012602806091e-01 5.946828424930572510e-02 1.739062964916229248e-01 -1.816297322511672974e-01 3.397648930549621582e-01 2.643840014934539795e-01 -1.235441938042640686e-01 4.691985901445150375e-03 -9.907444566488265991e-02 -1.248192340135574341e-01 1.112502217292785645e-01 9.207727015018463135e-02 -2.924060635268688202e-02 -1.403176188468933105e-01 4.103449285030364990e-01 -7.525214552879333496e-02 -3.091902732849121094e-01 1.835179477930068970e-01 1.078871414065361023e-01 -6.862089782953262329e-02
-1.126146689057350159e-01 -1.939607597887516022e-02 -3.557094605639576912e-03 4.275759682059288025e-02 -3.364579677581787109e-01 2.521579712629318237e-02 -6.379368901252746582e-02 1.742778271436691284e-01 -8.043389767408370972e-02 -6.994121521711349487e-02 6.878382712602615356e-02 2.248800545930862427e-02 -1.306897103786468506e-01 -1.240321695804595947e-01 4.133228585124015808e-02 -3.942550122737884521e-01 2.196823805570602417e-01 2.010648250579833984e-01 1.713246703147888184e-01 1.544712632894515991e-01 2.197553776204586029e-02 -1.576334238052368164e-01 3.059518337249755859e-01 -7.701003551483154297e-02 2.688092887401580811e-01 -1.342191249132156372e-01 -1.603718698024749756e-01 -5.561287328600883484e-02 -7.482490688562393188e-02 2.007707953453063965e-01 4.219519495964050293e-01 -1.442417055368423462e-01
1.759587228298187256e-01 -1.109355241060256958e-01 8.826500177383422852e-02 -4.741748794913291931e-02 -9.907293319702148438e-02 -1.194665394723415375e-02 -1.609010994434356689e-01 1.136365234851837158e-01 -4.643891751766204834e-01 1.264378577470779419e-01 -1.259352080523967743e-02 1.262684911489486694e-01 -2.007250674068927765e-02 -6.986889522522687912e-03 7.347489148378372192e-02 -1.480021774768829346e-01 8.361656963825225830e-02 1.547702550888061523e-01 -2.225729674100875854e-01 -1.334428787231445312e-01 -1.341811940073966980e-02 -2.976169586181640625e-01 1.304525583982467651e-01 1.880202740430831909e-01 2.599768042564392090e-01 -5.912652611732482910e-02 -2.129953205585479736e-01 -5.550272762775421143e-02 -1.965200453996658325e-01 1.998445689678192139e-01 4.286174476146697998e-01 3.481402248144149780e-02
-1.809427738189697266e-01 -1.619887948036193848e-01 2.132063498720526695e-03 1.141532063484191895e-01 -8.267508447170257568e-02 -2.290135324001312256e-01 -1.272466871887445450e-02 3.323745429515838623e-01 -1.212508603930473328e-01 -5.448433512356132269e-05 -2.666974663734436035e-01 5.803933739662170410e-02 -1.850604079663753510e-02 7.016459107398986816e-02 2.063720114529132843e-02 5.419985577464103699e-02 3.010614961385726929e-02 -2.229177504777908325e-01 -1.668743416666984558e-02 1.606692075729370117e-01 1.333303898572921753e-01 7.316428422927856445e-02 3.232385516166687012e-01 1.638159453868865967e-01 1.929801106452941895e-01 1.013975962996482849e-02 5.186275113373994827e-03 -1.720729023218154907e-01 -3.380900323390960693e-01 1.400994360446929932e-01 1.452499181032180786e-01 4.550700783729553223e-01
-1.343280971050262451e-01 -1.323278993368148804e-01 -3.281365707516670227e-02 8.070158958435058594e-02 -3.274535536766052246e-01 -9.194158017635345459e-02 -8.219176530838012695e-02 3.629570007324218750e-01 7.510878145694732666e-02 -6.962156295776367188e-02 3.053171038627624512e-01 1.960174888372421265e-01 -2.318536676466464996e-02 -1.953085362911224365e-01 -8.697535842657089233e-02 -1.186856031417846680e-01 -5.708854645490646362e-02 3.758282065391540527e-01 -1.861555129289627075e-02 1.189528126269578934e-02 -8.420418947935104370e-02 -2.922921180725097656e-01 1.225525513291358948e-01 -2.029980570077896118e-01 1.463804095983505249e-01 -1.251423060894012451e-01 -2.400375604629516602e-01 -2.227027341723442078e-02 -7.228325307369232178e-02 3.041468560695648193e-01 -6.373820453882217407e-02 9.735866636037826538e-02
-1.211276929825544357e-02 -1.249729692935943604e-01 5.599980358965694904e-04 1.133990138769149780e-01 2.190274372696876526e-02 -2.735679596662521362e-02 1.698611490428447723e-02 1.787602007389068604e-01 9.883536398410797119e-02 2.018201537430286407e-02 -1.506743580102920532e-01 -2.752333581447601318e-01 -8.576653897762298584e-02 -3.020412847399711609e-02 -2.346712350845336914e-01 -1.028422266244888306e-01 1.026140823960304260e-01 1.093640029430389404e-01 -3.248548880219459534e-02 2.154148370027542114e-01 -2.979198992252349854e-01 -3.376533687114715576e-01 3.771431148052215576e-01 -1.802467256784439087e-01 -3.729363158345222473e-02 -1.874157041311264038e-02 5.076025053858757019e-02 -2.072938829660415649e-01 -5.463173612952232361e-02 2.379529327154159546e-01 4.047339558601379395e-01 1.928993761539459229e-01
-2.689795568585395813e-02 -2.742953598499298096e-01 -3.390341103076934814e-01 -2.153570018708705902e-02 9.580419957637786865e-02 1.030945107340812683e-01 1.268323138356208801e-02 1.916667819023132324e-01 -1.605699956417083740e-01 1.668923534452915192e-02 4.640806093811988831e-02 -6.500267237424850464e-02 2.684049308300018311e-01 1.598638147115707397e-01 -2.021540105342864990e-01 -7.787561416625976562e-02 2.590992450714111328e-01 2.198031097650527954e-01 9.971414506435394287e-02 2.000307887792587280e-01 -1.050050780177116394e-01 1.135814562439918518e-02 1.619742810726165771e-01 3.092985749244689941e-01 1.142386496067047119e-01 1.967211961746215820e-01 6.620328873395919800e-02 1.024235561490058899e-01 -2.365451008081436157e-01 2.914606332778930664e-01 -5.133667960762977600e-02 2.575637102127075195e-01
-1.520776152610778809e-01 -6.649837363511323929e-03 -3.296124748885631561e-03 1.717838495969772339e-01 -1.057673394680023193e-01 -1.387716382741928101e-01 1.607149094343185425e-01 9.294375032186508179e-02 -3.329121693968772888e-02 9.587792307138442993e-02 -2.937347590923309326e-01 8.256042003631591797e-02 -2.913282215595245361e-01 4.398125037550926208e-02 -9.873829036951065063e-02 7.255785912275314331e-02 1.283609867095947266e-01 -1.023770868778228760e-01 4.708093777298927307e-02 1.674123257398605347e-01 -1.153410151600837708e-01 1.446149796247482300e-01 3.271975815296173096e-01 1.493789255619049072e-01 2.470278292894363403e-01 2.649084664881229401e-02 1.257659494876861572e-02 -1.244109496474266052e-01 -4.218197166919708252e-01 1.356307715177536011e-01 -9.020230732858181000e-03 4.273380041122436523e-01
1.640142500400543213e-01 5.193352699279785156e-02 6.585288792848587036e-02 1.379579454660415649e-01 -1.872087419033050537e-01 -2.223905473947525024e-01 -1.747306883335113525e-01 2.020507156848907471e-01 -1.632558368146419525e-02 1.623491048812866211e-01 -5.559249967336654663e-02 -4.932576045393943787e-02 -1.040246412158012390e-01 -4.421517625451087952e-02 3.013000264763832092e-02 -1.433048695325851440e-01 2.365315556526184082e-01 4.029371738433837891e-01 -3.586879372596740723e-02 1.281296759843826294e-01 -4.104148223996162415e-02 -2.139072418212890625e-01 2.014787308871746063e-02 -1.091769859194755554e-01 2.324398607015609741e-01 -9.818707406520843506e-02 -1.358546167612075806e-01 -1.116707921028137207e-01 -2.347917258739471436e-01 4.025804102420806885e-01 3.224608004093170166e-01 -1.151312887668609619e-01
2.752089872956275940e-03 -2.645136415958404541e-01 7.791692018508911133e-02 1.080184988677501678e-02 -2.046991288661956787e-01 -8.758809417486190796e-02 2.433702945709228516e-01 1.177789792418479919e-01 -3.781343996524810791e-01 2.401414699852466583e-02 -1.610323786735534668e-01 1.161297932267189026e-01 9.361293911933898926e-02 -1.841421425342559814e-01 3.988725319504737854e-02 -1.314503997564315796e-01 9.372748434543609619e-02 1.007655635476112366e-01 7.389569282531738281e-02 3.807467222213745117e-02 1.841434463858604431e-02 -3.253435492515563965e-01 1.621522456407546997e-01 2.193705588579177856e-01 4.224588274955749512e-01 6.808816920965909958e-03 -8.546937257051467896e-02 -2.837265729904174805e-01 -1.047808900475502014e-01 -6.089859455823898315e-02 2.543721199035644531e-01 6.686972826719284058e-02
1.368100643157958984e-01 -2.263760715723037720e-01 1.706638038158416748e-01 1.678437590599060059e-01 -2.586597502231597900e-01 1.254410445690155029e-01 -4.017180576920509338e-02 -3.769338876008987427e-02 2.651848830282688141e-02 -1.348845008760690689e-02 -7.109242677688598633e-02 -1.266152039170265198e-02 3.325477987527847290e-02 -9.269485622644424438e-02 1.215335354208946228e-01 -2.451144009828567505e-01 9.858731180429458618e-02 1.313668042421340942e-01 1.428359001874923706e-01 7.275972515344619751e-02 -6.766373664140701294e-02 -1.713258177042007446e-01 3.137820363044738770e-01 4.027579128742218018e-01 4.162691831588745117e-01 6.319029629230499268e-02 1.477274745702743530e-01 -3.235280811786651611e-01 -1.208670064806938171e-01 3.569233417510986328e-02 1.452641040086746216e-01 -9.157993644475936890e-02
-6.345777213573455811e-02 -1.094377934932708740e-01 1.462070830166339874e-02 1.634185910224914551e-01 -1.570297181606292725e-01 1.285262219607830048e-02 -8.085806667804718018e-02 2.600559294223785400e-01 -8.590382337570190430e-02 2.208988927304744720e-02 9.530474990606307983e-02 -2.121218591928482056e-01 4.412936046719551086e-02 8.530911803245544434e-02 -2.663746774196624756e-01 -1.282589286565780640e-01 6.804078072309494019e-02 -1.381315886974334717e-01 -1.858522593975067139e-01 2.266599386930465698e-01 -1.484489887952804565e-01 -4.786897301673889160e-01 1.973899751901626587e-01 -2.239684760570526123e-02 2.794954776763916016e-01 -5.050246044993400574e-02 3.089314401149749756e-01 -8.199151605367660522e-03 -1.259807646274566650e-01 2.711841762065887451e-01 1.706277132034301758e-01 6.736944615840911865e-02
1.240549832582473755e-01 -1.338885352015495300e-02 4.216014593839645386e-02 -4.874411039054393768e-03 -1.172457337379455566e-01 -3.131538033485412598e-01 5.194736644625663757e-02 1.593689918518066406e-01 -3.023050725460052490e-01 1.280702557414770126e-02 -5.767457559704780579e-02 -1.253469195216894150e-02 -3.556712344288825989e-02 -2.214142680168151855e-02 -9.969875961542129517e-02 1.241401508450508118e-01 1.499869227409362793e-01 2.818249166011810303e-01 4.709236696362495422e-02 7.600615918636322021e-02 -3.364842012524604797e-02 -2.838591635227203369e-01 9.579243510961532593e-02 1.398488581180572510e-01 4.734689295291900635e-01 -2.061254531145095825e-01 -1.292354166507720947e-01 -1.113226711750030518e-01 5.982890725135803223e-02 4.006347954273223877e-01 1.975445598363876343e-01 -3.680389374494552612e-02
-3.022449612617492676e-01 -2.150366604328155518e-01 6.310876458883285522e-02 -8.149041235446929932e-02 -3.081351816654205322e-01 4.515108838677406311e-02 -1.140049174427986145e-01 1.032865196466445923e-01 -8.861720561981201172e-02 -1.699126325547695160e-02 9.047485888004302979e-03 8.505048602819442749e-02 -2.145545184612274170e-01 -1.612750738859176636e-01 -1.068773716688156128e-01 1.175913810729980469e-01 2.772760987281799316e-01 3.624689579010009766e-01 1.928111352026462555e-02 8.806533366441726685e-02 2.790841087698936462e-02 -2.558951377868652344e-01 -6.673067808151245117e-02 -1.611567684449255466e-03 2.655584737658500671e-02 1.113157067447900772e-02 -1.431232690811157227e-01 4.194329306483268738e-02 -4.080331325531005859e-01 2.951774299144744873e-01 -1.717840880155563354e-01 1.583307385444641113e-01
-1.128717362880706787e-01 -1.105469092726707458e-01 4.022609069943428040e-02 9.292241930961608887e-02 -7.233718037605285645e-02 -1.253794133663177490e-01 -6.501573324203491211e-02 1.404739916324615479e-01 -6.698454916477203369e-02 -2.280728816986083984e-01 1.611218601465225220e-02 1.595587581396102905e-01 2.103895507752895355e-02 1.062238495796918869e-02 4.614293947815895081e-02 2.741948701441287994e-02 6.571870297193527222e-02 5.811216831207275391e-01 2.316338866949081421e-01 1.802776008844375610e-01 2.081828862428665161e-01 -1.055091917514801025e-01 -1.000972762703895569e-01 8.293748833239078522e-03 2.851683199405670166e-01 -1.042018309235572815e-01 -5.081698298454284668e-02 -2.586102187633514404e-01 6.295624375343322754e-02 2.623630166053771973e-01 3.269580006599426270e-01 -1.177859026938676834e-02
-1.895644329488277435e-02 -1.415907293558120728e-01 -1.301782727241516113e-01 6.698403507471084595e-02 -5.347428321838378906e-01 -3.934359177947044373e-02 -2.846495993435382843e-02 1.590442210435867310e-01 -1.957507282495498657e-01 -1.482016146183013916e-01 -2.806357145309448242e-01 8.813707530498504639e-02 -1.874472573399543762e-02 -3.011744283139705658e-02 1.533527970314025879e-01 -9.050215035676956177e-02 3.071040511131286621e-01 3.120657056570053101e-02 -8.841868489980697632e-02 6.375357508659362793e-02 -1.454166769981384277e-01 -2.214425653219223022e-01 7.567151635885238647e-02 -1.322630941867828369e-01 -7.023953646421432495e-02 -1.168109774589538574e-01 5.373334884643554688e-02 1.300344616174697876e-02 4.732933267951011658e-02 3.302195668220520020e-01 -1.559934020042419434e-01 3.270448446273803711e-01
1.840061843395233154e-01 1.737990975379943848e-01 1.019380316138267517e-01 2.908836007118225098e-01 5.834597162902355194e-03 -1.928253099322319031e-02 -5.362306162714958191e-02 2.905555367469787598e-01 -7.146226614713668823e-02 6.292411684989929199e-02 5.638520047068595886e-02 -1.861783415079116821e-01 -2.534621059894561768e-01 -2.911161258816719055e-02 4.782828502357006073e-03 -1.185129806399345398e-01 -1.915176399052143097e-02 1.517422869801521301e-02 2.085013091564178467e-01 1.246407702565193176e-01 -1.097213700413703918e-01 -1.295420080423355103e-01 3.312548696994781494e-01 2.808993458747863770e-01 9.620716422796249390e-02 1.963462084531784058e-01 -5.562046542763710022e-02 -1.680318862199783325e-01 -2.239720523357391357e-01 4.475697875022888184e-01 -1.232115253806114197e-01 7.281462848186492920e-02
-3.395550325512886047e-02 -1.853670924901962280e-01 -1.813726723194122314e-01 -2.934628725051879883e-02 -3.039000034332275391e-01 -3.270516544580459595e-02 2.461542561650276184e-02 2.888204753398895264e-01 1.387904137372970581e-01 5.387858673930168152e-02 -1.457077078521251678e-02 1.765769571065902710e-01 -2.074374854564666748e-01 -2.121523022651672363e-01 -1.256468147039413452e-01 6.315927207469940186e-02 -5.602054670453071594e-02 -9.156320244073867798e-02 -1.779160350561141968e-01 2.933145165443420410e-01 -1.997321695089340210e-01 -2.116004377603530884e-01 1.403711885213851929e-01 8.710380643606185913e-02 2.373149394989013672e-01 1.503878235816955566e-01 2.301439046859741211e-01 -1.067907288670539856e-01 -1.972171962261199951e-01 2.399990707635879517e-01 3.329521715641021729e-01 9.128374047577381134e-03
-1.504621952772140503e-01 -4.206505715847015381e-01 1.061718985438346863e-01 -6.340299546718597412e-02 -6.257863342761993408e-02 4.121180623769760132e-02 1.236516237258911133e-02 -5.620430409908294678e-02 -1.016564220190048218e-01 1.786212176084518433e-01 5.574862286448478699e-02 1.224741116166114807e-01 1.468307524919509888e-01 -1.265841573476791382e-01 -3.088495321571826935e-02 -1.073825135827064514e-01 2.617099881172180176e-01 7.050864398479461670e-02 3.972684592008590698e-02 1.087923571467399597e-01 9.852748364210128784e-02 5.487658828496932983e-02 1.250276267528533936e-01 5.774848908185958862e-02 5.235141515731811523e-01 1.251763999462127686e-01 -2.224575281143188477e-01 -2.850045859813690186e-01 -1.011939495801925659e-01 2.262802124023437500e-01 1.577939465641975403e-02 2.550956904888153076e-01
-5.492754746228456497e-03 1.916020512580871582e-01 -2.613784968852996826e-01 -2.638651728630065918e-01 -1.071890071034431458e-01 7.842855900526046753e-02 4.139415919780731201e-02 2.711181044578552246e-01 -1.947818249464035034e-01 -1.556140929460525513e-01 -1.483554542064666748e-01 1.253793686628341675e-01 1.554249227046966553e-02 -1.283062249422073364e-01 1.144306850619614124e-03 -4.294347390532493591e-02 2.300651818513870239e-01 8.946643024682998657e-02 -1.830460876226425171e-01 -2.046511275693774223e-03 -1.412037312984466553e-01 -2.017035037279129028e-01 2.116744518280029297e-01 1.259558498859405518e-01 1.287411451339721680e-01 2.986610531806945801e-01 1.441449671983718872e-01 3.238434717059135437e-02 -4.009603559970855713e-01 2.885029613971710205e-01 1.137045621871948242e-01 1.172694489359855652e-01
-2.055578827857971191e-01 -1.861490756273269653e-01 1.161575093865394592e-01 2.746848464012145996e-01 -1.404603123664855957e-01 -2.219547629356384277e-01 -3.572509437799453735e-02 1.550360321998596191e-01 -2.221360057592391968e-01 -1.476699672639369965e-02 -2.879655659198760986e-01 -7.461214065551757812e-02 -6.782126426696777344e-02 -1.038322672247886658e-01 1.143464818596839905e-01 1.112899407744407654e-01 1.223427355289459229e-01 1.672575026750564575e-01 -9.218005836009979248e-02 1.045850962400436401e-01 -1.253940016031265259e-01 -1.690078824758529663e-01 8.578287810087203979e-02 4.078460037708282471e-01 3.791711330413818359e-01 -9.164189919829368591e-03 1.331318821758031845e-02 -1.058693528175354004e-01 -1.753326877951622009e-02 5.149094015359878540e-02 3.490408062934875488e-01 2.363800816237926483e-02
1.190994381904602051e-01 -9.934798628091812134e-02 1.106693744659423828e-01 9.698984771966934204e-02 3.501853498164564371e-04 2.292764484882354736e-01 -3.971510380506515503e-02 1.537114977836608887e-01 -3.482308238744735718e-02 1.607584804296493530e-01 -6.683317571878433228e-02 -1.226853951811790466e-01 -1.713139265775680542e-01 -2.804801464080810547e-01 -6.800825148820877075e-02 -1.174104735255241394e-01 3.537553176283836365e-02 2.783204428851604462e-02 2.596326470375061035e-01 1.740287244319915771e-01 -1.301591545343399048e-01 -1.591107994318008423e-01 3.425345122814178467e-01 2.476104944944381714e-01 2.696356773376464844e-01 2.758184373378753662e-01 -1.346254497766494751e-01 -2.164418548345565796e-01 -2.370125055313110352e-01 1.016374304890632629e-01 -5.244428664445877075e-02 3.160547912120819092e-01
-2.935117296874523163e-02 -1.607608050107955933e-01 1.224769353866577148e-01 2.789193093776702881e-01 -2.336146682500839233e-01 -2.944103181362152100e-01 3.181448951363563538e-02 -9.348750114440917969e-02 -1.570429056882858276e-01 -2.159529775381088257e-01 -1.958113629370927811e-03 1.589376181364059448e-01 -1.027658879756927490e-01 -1.409823596477508545e-01 4.527482762932777405e-02 2.455913461744785309e-02 2.061643153429031372e-01 8.398836106061935425e-02 -7.374546676874160767e-02 3.851549923419952393e-01 5.906536709517240524e-03 -4.121444821357727051e-01 1.777335703372955322e-01 -6.137606129050254822e-02 5.299555137753486633e-03 1.806207373738288879e-02 2.979056835174560547e-01 -1.208999454975128174e-01 -2.105140984058380127e-01 5.956000462174415588e-02 3.125306591391563416e-02 1.966866254806518555e-01
-2.164551913738250732e-01 7.517289835959672928e-03 7.618380244821310043e-03 1.733296066522598267e-01 3.322098031640052795e-02 -1.987466067075729370e-01 8.297940439661033452e-06 -1.053610295057296753e-01 -9.818158298730850220e-02 2.931286692619323730e-01 -5.802868306636810303e-02 -7.078079134225845337e-02 1.100435853004455566e-01 -2.127058804035186768e-01 1.258152127265930176e-01 -2.266807705163955688e-01 -1.070503890514373779e-01 4.014151394367218018e-01 2.178406715393066406e-01 8.966587483882904053e-02 -5.852891877293586731e-02 -1.244597658514976501e-01 2.459847033023834229e-01 1.240754313766956329e-02 1.481151282787322998e-01 -1.184138953685760498e-01 -7.256028056144714355e-02 -1.976454854011535645e-01 -4.352436065673828125e-01 1.356177330017089844e-01 1.029231250286102295e-01 1.907844990491867065e-01
-3.118886053562164307e-01 5.741224437952041626e-02 1.185587514191865921e-02 1.267952919006347656e-01 -1.013580486178398132e-01 1.515408307313919067e-01 -1.026607006788253784e-01 3.014390468597412109e-01 -8.832841366529464722e-02 5.341004952788352966e-02 -2.156169414520263672e-01 -1.249055564403533936e-01 -4.554992541670799255e-02 -1.535705872811377048e-03 -8.079625666141510010e-02 -4.707628116011619568e-02 2.935882210731506348e-01 5.306745693087577820e-02 4.394203424453735352e-02 1.171452105045318604e-01 -3.373935520648956299e-01 -5.575410276651382446e-02 -4.349896311759948730e-02 1.632928699254989624e-01 2.181665301322937012e-01 1.600096523761749268e-01 -9.407131373882293701e-02 -1.981324255466461182e-01 -3.524239659309387207e-01 2.042484730482101440e-01 2.817081212997436523e-01 2.196635007858276367e-01
-2.051828354597091675e-01 1.908894628286361694e-01 -3.075813055038452148e-01 2.944676019251346588e-02 -2.447206377983093262e-01 1.551595777273178101e-01 -5.291308043524622917e-04 5.294037610292434692e-02 -3.239380121231079102e-01 1.761078983545303345e-01 -1.622141897678375244e-01 -1.147040426731109619e-01 -1.716619729995727539e-01 5.900738295167684555e-03 -1.240237578749656677e-01 9.298701584339141846e-02 4.180891439318656921e-02 1.268336921930313110e-01 2.062099874019622803e-01 2.067130804061889648e-01 -2.757689356803894043e-01 -2.090447098016738892e-01 8.262237906455993652e-02 2.238621003925800323e-02 3.469811677932739258e-01 1.745572984218597412e-01 -6.232031434774398804e-02 -2.840439975261688232e-01 -1.258305609226226807e-01 9.092064946889877319e-02 9.250330179929733276e-02 1.096341609954833984e-01
-4.344781860709190369e-03 1.280414164066314697e-01 1.919648498296737671e-01 2.392871528863906860e-01 -1.202596202492713928e-01 -1.457508057355880737e-01 -1.467399448156356812e-01 2.633916139602661133e-01 2.260818332433700562e-02 -2.132334560155868530e-01 -1.433012075722217560e-02 2.622148096561431885e-01 5.505606532096862793e-02 -1.742815077304840088e-01 -2.031962722539901733e-01 -2.484478801488876343e-01 2.529232203960418701e-01 6.661605834960937500e-02 1.432634145021438599e-01 1.185721755027770996e-01 -1.468898355960845947e-01 -1.117644906044006348e-01 4.561172723770141602e-01 9.819408506155014038e-02 -3.829629346728324890e-02 -6.015814095735549927e-02 -1.854161322116851807e-01 -5.943411216139793396e-02 -2.519511282444000244e-01 1.339354217052459717e-01 1.552585959434509277e-01 9.076049923896789551e-02
-9.253621101379394531e-02 -1.021084561944007874e-01 1.549022179096937180e-02 2.439813613891601562e-01 -2.045269608497619629e-01 -2.615477442741394043e-01 4.578225314617156982e-02 2.369652986526489258e-01 -1.810371279716491699e-01 -5.939858034253120422e-03 -7.498585432767868042e-02 -7.686803489923477173e-02 -1.107059717178344727e-01 1.812566220760345459e-01 1.752995401620864868e-01 5.340638104826211929e-03 -1.073533892631530762e-01 1.958813369274139404e-01 -7.867054641246795654e-02 2.342953085899353027e-01 -3.995512798428535461e-02 2.587181329727172852e-01 3.003648519515991211e-01 4.679175317287445068e-01 1.709687560796737671e-01 3.786933794617652893e-02 1.228228509426116943e-01 -5.078743770718574524e-02 -2.524891793727874756e-01 9.253426641225814819e-02 -6.757500022649765015e-02 1.366150081157684326e-01
6.809111684560775757e-02 -4.153213500976562500e-01 1.832671314477920532e-01 1.512785106897354126e-01 -1.282218992710113525e-01 9.043718874454498291e-02 1.867663413286209106e-01 -1.641558110713958740e-01 -4.226287081837654114e-02 6.382776051759719849e-02 -2.084788531064987183e-01 4.904327914118766785e-02 7.516426593065261841e-02 -6.444276869297027588e-02 -1.672892570495605469e-01 -4.310934990644454956e-02 2.285324037075042725e-02 2.148663103580474854e-01 -6.213926896452903748e-02 2.123518139123916626e-01 -1.831271871924400330e-02 -5.024239420890808105e-03 8.743918500840663910e-03 3.098486363887786865e-01 1.876575350761413574e-01 2.258104979991912842e-01 -1.636998951435089111e-01 -4.593506827950477600e-02 -8.507296442985534668e-02 5.210227966308593750e-01 -6.533921230584383011e-03 -5.128269270062446594e-02
5.685221403837203979e-02 -6.743199378252029419e-02 -1.327194832265377045e-02 1.903134733438491821e-01 -1.291193813085556030e-01 -2.819051221013069153e-02 -1.163194775581359863e-01 3.848723322153091431e-02 4.626660421490669250e-02 2.793968021869659424e-01 -5.556476861238479614e-02 3.299018368124961853e-02 -9.650865942239761353e-02 -1.637594252824783325e-01 1.115627437829971313e-01 7.126506417989730835e-02 2.006577253341674805e-01 9.844774007797241211e-02 1.613239794969558716e-01 5.116486921906471252e-02 1.359813064336776733e-01 -2.821931242942810059e-01 2.711656987667083740e-01 -1.943677961826324463e-01 -3.669668734073638916e-02 -5.488628149032592773e-02 -8.163953572511672974e-02 -8.577682077884674072e-02 -4.870151579380035400e-01 3.705132603645324707e-01 3.165733516216278076e-01 -6.492744386196136475e-02
1.408547908067703247e-01 2.496318519115447998e-02 -2.117429226636886597e-01 2.349387705326080322e-01 -2.155074775218963623e-01 -1.873165741562843323e-02 -2.325136065483093262e-01 9.156712889671325684e-02 -5.572868511080741882e-02 2.477184683084487915e-02 8.328610099852085114e-03 -5.768736824393272400e-02 6.988006830215454102e-02 7.955506443977355957e-02 2.327321320772171021e-01 6.912052631378173828e-02 6.068770587444305420e-02 3.461686968803405762e-01 -4.246632754802703857e-02 2.535023391246795654e-01 -9.902105480432510376e-02 9.299481660127639771e-02 3.064591586589813232e-01 2.648784518241882324e-01 1.631802171468734741e-01 -2.469895407557487488e-02 -3.160547465085983276e-02 -1.687073856592178345e-01 -2.766436636447906494e-01 1.874418407678604126e-01 -2.060548365116119385e-01 3.317468762397766113e-01
-2.239270508289337158e-01 -2.053277641534805298e-01 -2.352627664804458618e-01 1.094942390918731689e-01 -1.325911432504653931e-01 -4.186802729964256287e-02 1.044980343431234360e-02 3.220532238483428955e-01 -1.971066296100616455e-01 8.610568940639495850e-02 -2.304184436798095703e-01 3.372177109122276306e-02 2.444536387920379639e-01 -9.955843538045883179e-02 -1.284273713827133179e-01 9.753390401601791382e-02 -5.633426457643508911e-02 -7.087636739015579224e-02 -7.351370062679052353e-03 2.995617687702178955e-01 1.287071108818054199e-01 -1.498148143291473389e-01 2.232677936553955078e-01 -9.319538623094558716e-02 4.325409233570098877e-02 7.813965529203414917e-02 1.884855180978775024e-01 -1.068620663136243820e-02 -2.913183271884918213e-01 3.274735808372497559e-01 -2.186895161867141724e-01 2.048109024763107300e-01
1.380022428929805756e-02 -6.668287515640258789e-02 -7.638408243656158447e-02 -4.958048928529024124e-03 -7.290928810834884644e-02 -4.047353565692901611e-02 -2.423536498099565506e-03 3.934088721871376038e-02 -9.109250269830226898e-03 9.779899567365646362e-02 -2.929255664348602295e-01 3.095493614673614502e-01 -2.625198364257812500e-01 -1.503511965274810791e-01 1.899576783180236816e-01 -1.498659551143646240e-01 3.062176704406738281e-01 1.668399423360824585e-01 1.608488559722900391e-01 2.694580852985382080e-01 -2.624747455120086670e-01 -8.069435507059097290e-02 1.902570277452468872e-01 8.393897861242294312e-02 7.541056722402572632e-02 8.455853909254074097e-02 -1.872960925102233887e-01 -4.644739925861358643e-01 2.284359931945800781e-02 1.813296526670455933e-01 -4.992438945919275284e-03 -6.199752539396286011e-02
-2.587774991989135742e-01 -1.027066335082054138e-01 1.630974858999252319e-01 3.588420525193214417e-02 -3.422937095165252686e-01 1.224630400538444519e-01 9.121342003345489502e-02 3.891757428646087646e-01 -1.568113416433334351e-01 -2.335174828767776489e-01 -2.431133203208446503e-02 1.207665503025054932e-01 -5.448610708117485046e-02 -1.157550606876611710e-02 -1.990259289741516113e-01 1.318764984607696533e-01 2.159158587455749512e-01 6.144196912646293640e-02 -9.220953285694122314e-02 -7.900741696357727051e-02 -1.521745026111602783e-01 -3.298816382884979248e-01 1.025554239749908447e-01 5.029479414224624634e-02 1.218031346797943115e-01 -4.132623784244060516e-03 -1.449235379695892334e-01 6.211794167757034302e-02 -2.444125860929489136e-01 2.424703091382980347e-01 -2.260201424360275269e-02 2.816658914089202881e-01
-1.226788237690925598e-01 -1.639954894781112671e-01 1.498246490955352783e-01 1.472751349210739136e-01 -3.260229229927062988e-01 -8.182722143828868866e-03 1.364416778087615967e-01 -1.355388015508651733e-01 -1.104294210672378540e-01 6.626007705926895142e-02 1.297921594232320786e-02 1.479262411594390869e-01 1.202528015710413456e-03 -3.612342774868011475e-01 -8.236854337155818939e-03 3.912316262722015381e-02 1.615345478057861328e-02 2.434751242399215698e-01 -1.482984572649002075e-01 -1.127116680145263672e-01 1.228913888335227966e-01 -3.549687564373016357e-01 2.305923402309417725e-01 -1.453659497201442719e-02 1.826196759939193726e-01 1.163099482655525208e-01 -1.520379334688186646e-01 -9.793958067893981934e-02 -6.959284842014312744e-02 3.659466207027435303e-01 2.497537583112716675e-01 1.743499040603637695e-01
9.465523064136505127e-02 -4.768962264060974121e-01 -6.606093794107437134e-02 1.730062365531921387e-01 4.957268014550209045e-02 1.827216744422912598e-01 -1.860204786062240601e-01 2.302566617727279663e-01 -2.582385838031768799e-01 -7.380241900682449341e-02 -1.022222414612770081e-01 1.865421235561370850e-01 7.468002382665872574e-03 -1.599624156951904297e-01 -5.634463578462600708e-02 1.031891927123069763e-01 1.544916480779647827e-01 1.506619155406951904e-01 -1.225027963519096375e-01 1.642213612794876099e-01 -1.069429442286491394e-01 -2.808887064456939697e-01 1.812150627374649048e-01 -5.390191450715065002e-02 3.611442148685455322e-01 1.188464835286140442e-01 -1.320627480745315552e-01 -1.132971718907356262e-01 5.087684467434883118e-02 2.019152641296386719e-01 1.040367707610130310e-01 -7.328641414642333984e-02
-2.268294245004653931e-02 -3.545441105961799622e-02 5.559227615594863892e-02 1.400752458721399307e-03 6.425476633012294769e-03 6.145444512367248535e-02 7.537416182458400726e-03 2.088556140661239624e-01 -6.636980921030044556e-02 -1.488094329833984375e-01 8.054603636264801025e-02 -9.501086175441741943e-02 -1.163790524005889893e-01 1.113170161843299866e-01 5.613768845796585083e-02 7.607748359441757202e-02 2.316935211420059204e-01 4.824807941913604736e-01 2.760128676891326904e-01 2.077711373567581177e-01 2.971898615360260010e-01 -2.577312588691711426e-01 3.557227179408073425e-02 5.983072798699140549e-03 2.937952280044555664e-01 -1.077728811651468277e-02 6.818124651908874512e-02 -1.883754730224609375e-01 -1.006993278861045837e-01 3.467364907264709473e-01 2.035939544439315796e-01 -1.022209376096725464e-01
-2.660564780235290527e-01 3.149401396512985229e-02 -2.043481469154357910e-01 8.762206137180328369e-02 -1.698099821805953979e-01 -1.653897762298583984e-01 1.680610924959182739e-01 3.393904566764831543e-01 -6.477849185466766357e-02 -4.488226398825645447e-02 2.640901878476142883e-02 -7.947073876857757568e-02 -8.495517820119857788e-02 6.889730691909790039e-02 -1.286700516939163208e-01 -1.841850131750106812e-01 1.037260070443153381e-01 4.561894107609987259e-03 -2.094539068639278412e-02 3.473986387252807617e-01 -1.855641752481460571e-01 -1.129248067736625671e-01 3.373857736587524414e-01 9.639293700456619263e-02 1.086533814668655396e-01 1.774544119834899902e-01 -2.563037574291229248e-01 1.330976486206054688e-01 -1.238949224352836609e-01 3.424284458160400391e-01 -1.845165342092514038e-01 8.905946463346481323e-02
4.892959073185920715e-02 -1.625716313719749451e-02 -3.630116581916809082e-01 8.037684112787246704e-02 -2.968941032886505127e-01 1.777126081287860870e-02 1.392890959978103638e-01 2.764979302883148193e-01 4.258392006158828735e-02 -5.618762224912643433e-03 4.778231680393218994e-02 -2.389102708548307419e-03 -6.997716426849365234e-02 -2.238903567194938660e-02 2.446754425764083862e-01 1.161351874470710754e-01 1.113519966602325439e-01 -1.859748214483261108e-01 4.353315755724906921e-02 1.576050817966461182e-01 -2.092008590698242188e-01 -7.162431627511978149e-02 2.832047939300537109e-01 2.974735200405120850e-01 1.505444198846817017e-01 4.988736286759376526e-02 9.789182990789413452e-02 -2.141683548688888550e-01 -1.741264015436172485e-01 4.123754501342773438e-01 1.242019236087799072e-01 6.473145633935928345e-02
-8.437667042016983032e-02 -1.911738663911819458e-01 -3.330512940883636475e-01 -9.577227383852005005e-02 -1.837228387594223022e-01 4.373691231012344360e-02 8.530499413609504700e-03 3.257230222225189209e-01 -1.523504555225372314e-01 5.592262744903564453e-02 -1.524373441934585571e-01 -5.255430564284324646e-02 -5.579339340329170227e-02 4.171227663755416870e-02 2.953171432018280029e-01 -1.069108918309211731e-01 1.113973334431648254e-01 2.905844151973724365e-01 2.585605978965759277e-01 1.163501292467117310e-01 -2.749499678611755371e-01 9.260927885770797729e-02 -1.605954952538013458e-02 -1.052976492792367935e-02 7.552644610404968262e-02 2.756266891956329346e-01 -4.212601482868194580e-02 -1.094931736588478088e-01 -1.086580753326416016e-01 3.592211008071899414e-01 -1.114415377378463745e-01 -1.675854027271270752e-01
6.225690990686416626e-02 -3.240256607532501221e-01 3.384765088558197021e-01 -1.043869405984878540e-01 -2.630576491355895996e-01 -1.108541246503591537e-02 -3.101036883890628815e-02 -3.024116531014442444e-02 6.936545670032501221e-02 5.937204509973526001e-02 5.979037843644618988e-03 -8.348518610000610352e-02 2.381009310483932495e-01 9.454981982707977295e-02 -1.410079896450042725e-01 -1.593712121248245239e-01 1.992435455322265625e-01 2.600350975990295410e-01 -1.066958755254745483e-01 2.937172353267669678e-01 -1.521776318550109863e-01 -1.327654868364334106e-01 -1.621491611003875732e-01 2.026145905256271362e-01 2.687213420867919922e-01 2.725285291671752930e-01 -1.140901073813438416e-01 -1.297307610511779785e-01 -2.174789905548095703e-01 1.471993178129196167e-01 -1.561062131077051163e-02 9.785749763250350952e-02
-2.132645994424819946e-01 -3.341071009635925293e-01 3.099301457405090332e-01 5.162110179662704468e-02 -2.029099315404891968e-01 -1.863537915050983429e-02 -1.774451285600662231e-01 -8.433055877685546875e-02 -1.942263357341289520e-02 7.830849848687648773e-03 4.565929993987083435e-02 2.996303141117095947e-01 -6.063050776720046997e-02 -5.190033465623855591e-02 -1.877572387456893921e-01 -1.907898038625717163e-01 1.980559974908828735e-01 -5.542771890759468079e-03 2.273470163345336914e-01 1.698185205459594727e-01 1.557783037424087524e-01 -2.756331264972686768e-01 1.288355141878128052e-01 3.924658149480819702e-02 2.218957245349884033e-01 1.829671710729598999e-01 -2.523715198040008545e-01 -1.564297974109649658e-01 -1.748500764369964600e-01 1.619091778993606567e-01 -3.536244330462068319e-04 1.670370399951934814e-01
-3.334107995033264160e-02 -2.487821280956268311e-01 3.326192200183868408e-01 1.552990525960922241e-01 5.791049450635910034e-02 -1.251058131456375122e-01 7.745689898729324341e-02 4.964993894100189209e-02 -2.360134422779083252e-01 -1.574137508869171143e-01 -3.792673349380493164e-02 5.645328387618064880e-02 -5.870711058378219604e-02 5.277503747493028641e-03 -2.277118712663650513e-01 -1.025469321757555008e-02 9.359183907508850098e-02 2.950678169727325439e-01 2.076088488101959229e-01 2.270160168409347534e-01 2.058589905500411987e-01 2.054824121296405792e-02 7.141423970460891724e-02 -5.386516451835632324e-02 3.738487362861633301e-01 2.944651246070861816e-01 -8.906497061252593994e-02 -2.123032063245773315e-01 -1.212199963629245758e-02 2.519837915897369385e-01 -4.708568379282951355e-02 2.182474136352539062e-01
-9.874553233385086060e-02 -1.922001540660858154e-01 -3.776832520961761475e-01 -1.552437543869018555e-01 -2.960892021656036377e-01 2.006660550832748413e-01 5.504321306943893433e-02 2.574142813682556152e-01 1.747199445962905884e-01 -1.571408063173294067e-01 -4.952326044440269470e-02 -1.563598215579986572e-01 1.400657594203948975e-01 8.200237900018692017e-02 -6.824517995119094849e-02 -6.706205755472183228e-02 1.873903423547744751e-01 2.227358706295490265e-02 1.295651867985725403e-02 2.487521171569824219e-01 -2.666794061660766602e-01 -8.014640957117080688e-02 1.983701735734939575e-01 1.199150234460830688e-01 1.799039542675018311e-01 4.416293930262327194e-03 -1.902191042900085449e-01 -2.219347655773162842e-02 -1.883072704076766968e-01 3.232968747615814209e-01 -1.621450781822204590e-01 8.634873479604721069e-02
-1.830026209354400635e-01 -1.359092146158218384e-01 -2.512570321559906006e-01 4.517162218689918518e-02 9.216223261319100857e-04 -4.356212168931961060e-02 5.870145931839942932e-02 8.686961978673934937e-02 -8.963932842016220093e-02 3.301610052585601807e-02 -3.456843197345733643e-01 1.781760007143020630e-01 1.191313415765762329e-01 -1.483616828918457031e-01 -1.352899670600891113e-01 -1.557957287877798080e-02 5.434822291135787964e-02 -3.206446766853332520e-01 2.729943953454494476e-02 7.932867109775543213e-02 -8.085530251264572144e-03 -2.459932863712310791e-02 2.412697523832321167e-01 1.289063096046447754e-01 1.382587254047393799e-01 -5.824572220444679260e-02 1.955261677503585815e-01 -9.407956898212432861e-02 -4.078365862369537354e-01 4.359528124332427979e-01 -3.202408552169799805e-02 1.988827884197235107e-01
-2.119486033916473389e-01 -1.235241964459419250e-01 1.493043005466461182e-01 -1.407120842486619949e-02 -2.730342447757720947e-01 2.176713570952415466e-02 -1.028522551059722900e-01 -9.632308036088943481e-02 1.548364479094743729e-02 -1.249011904001235962e-01 9.801664203405380249e-02 1.743164360523223877e-01 -2.070234119892120361e-01 -1.229713261127471924e-01 -1.944381445646286011e-01 -2.609491534531116486e-02 7.399617880582809448e-02 4.250318408012390137e-01 5.835403501987457275e-02 -5.077365413308143616e-02 -1.607745587825775146e-01 -3.699931800365447998e-01 -1.500481367111206055e-01 2.479380741715431213e-02 2.122200429439544678e-01 1.121659949421882629e-01 -2.004490606486797333e-02 1.220894902944564819e-01 -2.400085479021072388e-01 3.178730607032775879e-01 -5.361041426658630371e-02 2.402482032775878906e-01
-3.803058713674545288e-02 7.810464501380920410e-02 -3.068860992789268494e-02 1.795505173504352570e-02 -1.966756395995616913e-02 -5.134670436382293701e-02 -3.042119443416595459e-01 1.535958051681518555e-01 -2.010558359324932098e-02 3.780768811702728271e-02 2.560743363574147224e-03 -1.675015985965728760e-01 -1.218306794762611389e-01 -1.291595250368118286e-01 -9.026343375444412231e-02 -1.138890236616134644e-01 2.204962819814682007e-01 4.016209244728088379e-01 6.464201956987380981e-02 1.715733110904693604e-01 -7.576433569192886353e-02 -1.658671647310256958e-01 1.642434448003768921e-01 -1.730186194181442261e-01 7.340510189533233643e-02 -9.078224003314971924e-02 -1.000826433300971985e-01 -2.356737703084945679e-01 -2.659277319908142090e-01 3.524026870727539062e-01 4.128418862819671631e-01 1.061113700270652771e-01
-1.103669404983520508e-01 -2.327022403478622437e-01 1.910633146762847900e-01 1.579079180955886841e-01 -5.417894944548606873e-02 -6.463738530874252319e-02 6.643945723772048950e-02 -6.632380187511444092e-02 2.276621758937835693e-01 1.574076712131500244e-03 -1.042631268501281738e-01 -9.360054135322570801e-02 -4.951049387454986572e-02 5.481880530714988708e-02 -2.729151770472526550e-02 5.309030786156654358e-02 -8.362404257059097290e-02 3.261674344539642334e-01 2.441396005451679230e-03 1.925768554210662842e-01 -1.679129749536514282e-01 -1.119245737791061401e-01 3.408348560333251953e-01 5.185669064521789551e-01 3.121097683906555176e-01 5.107713863253593445e-02 1.570939719676971436e-01 9.358546882867813110e-02 -1.351223140954971313e-01 6.125424802303314209e-02 1.473098695278167725e-01 1.495921760797500610e-01
-1.374771595001220703e-01 2.140546776354312897e-02 -2.307047545909881592e-01 1.458425540477037430e-02 -5.862845480442047119e-02 -1.102204248309135437e-02 -2.246162854135036469e-03 3.787285089492797852e-01 -2.041706591844558716e-01 -4.619900137186050415e-02 -1.081064194440841675e-01 1.181991621851921082e-01 7.921274751424789429e-02 2.200663238763809204e-01 -1.920374296605587006e-02 -2.958762943744659424e-01 1.762308478355407715e-01 1.051030233502388000e-01 3.129619061946868896e-01 1.491224765777587891e-01 -3.082415461540222168e-02 -1.769644170999526978e-01 2.076613754034042358e-01 -3.196160197257995605e-01 3.152577579021453857e-01 2.059113383293151855e-01 -4.505790770053863525e-02 -3.005910292267799377e-02 -2.165184915065765381e-01 9.694955497980117798e-02 1.599582582712173462e-01 4.116131365299224854e-02
6.161948665976524353e-02 -5.223855972290039062e-01 -1.172264143824577332e-01 6.730620563030242920e-02 -5.751496925950050354e-02 2.907079458236694336e-01 -2.471020370721817017e-01 2.568071782588958740e-01 -2.740589082241058350e-01 -1.492649763822555542e-01 -4.589608684182167053e-02 2.369510978460311890e-01 1.144921258091926575e-01 -1.751069575548171997e-01 2.613565325736999512e-02 1.223880704492330551e-02 2.525256574153900146e-02 7.267017662525177002e-02 -1.806436479091644287e-01 1.574324667453765869e-01 -2.812647074460983276e-02 -1.355026662349700928e-01 1.173260733485221863e-01 -5.697010830044746399e-02 2.780411243438720703e-01 1.833050884306430817e-02 8.490663766860961914e-02 -2.465989589691162109e-01 -3.269838169217109680e-02 2.075010836124420166e-01 1.089976262301206589e-02 -2.376496791839599609e-02
8.367234468460083008e-02 -1.762057095766067505e-01 9.773869812488555908e-02 2.046446055173873901e-01 -1.158494725823402405e-01 7.852198183536529541e-02 -1.025868505239486694e-01 3.807832598686218262e-01 -7.219596952199935913e-02 5.407154560089111328e-02 7.019264996051788330e-02 -2.721052467823028564e-01 -1.334522217512130737e-01 -1.359129548072814941e-01 -4.135320708155632019e-02 -3.734966218471527100e-01 1.001428365707397461e-01 -6.358286738395690918e-02 -2.634422667324542999e-02 2.104066461324691772e-01 -1.346567720174789429e-01 -1.028220951557159424e-01 3.145608603954315186e-01 1.095583364367485046e-01 2.059561461210250854e-01 2.102711945772171021e-01 -1.941169202327728271e-01 5.976392887532711029e-03 -2.608755230903625488e-01 1.048550084233283997e-01 -1.575812399387359619e-01 2.095028907060623169e-01
6.072160974144935608e-02 -2.906664013862609863e-01 3.050273656845092773e-01 -5.324278399348258972e-02 -1.761195957660675049e-01 -9.133207052946090698e-02 8.454047888517379761e-02 -2.072059214115142822e-01 -4.885061457753181458e-02 -5.832655727863311768e-02 3.337191045284271240e-02 1.253814548254013062e-01 1.482042074203491211e-01 1.398910880088806152e-01 5.971809104084968567e-02 -2.682559490203857422e-01 2.360720932483673096e-01 2.753158807754516602e-01 8.996120095252990723e-02 2.909678220748901367e-01 -3.330283164978027344e-01 -2.129058353602886200e-02 3.005054220557212830e-02 1.008375175297260284e-02 3.742228448390960693e-01 7.947884500026702881e-02 -1.900470815598964691e-02 1.460096985101699829e-01 -1.982390135526657104e-01 1.990960091352462769e-01 4.592442139983177185e-02 3.298024460673332214e-02
9.557310491800308228e-02 -3.798498213291168213e-02 -5.288025364279747009e-02 -1.767710745334625244e-01 -1.733417659997940063e-01 -5.219952017068862915e-02 -8.735943585634231567e-02 -4.439603537321090698e-02 -1.333465874195098877e-01 1.003036573529243469e-01 -1.191270574927330017e-01 1.356513649225234985e-01 -5.158671364188194275e-02 -1.759737879037857056e-01 2.199102789163589478e-01 -1.887086182832717896e-01 1.402658969163894653e-01 1.149887591600418091e-01 1.289979368448257446e-01 5.792872905731201172e-01 -3.065587282180786133e-01 -1.022983044385910034e-01 1.990567892789840698e-01 -2.205003611743450165e-02 2.287124544382095337e-01 9.931093454360961914e-02 -1.907986700534820557e-01 -6.383575499057769775e-02 6.237392500042915344e-02 2.743983268737792969e-01 1.472588032484054565e-01 -4.223835095763206482e-02
-2.844589762389659882e-02 -1.273950785398483276e-01 -3.633684217929840088e-01 1.898232400417327881e-01 5.714428611099720001e-03 -7.280496507883071899e-02 9.240687638521194458e-02 7.685080915689468384e-02 -1.957612782716751099e-01 -5.265604332089424133e-02 5.954312905669212341e-02 3.232689797878265381e-01 7.954511791467666626e-02 9.936652332544326782e-02 1.466976851224899292e-01 -2.477845549583435059e-02 2.791736721992492676e-01 1.000605970621109009e-01 -1.182018592953681946e-01 2.369705289602279663e-01 -1.593733578920364380e-01 -3.934498131275177002e-01 1.619404405355453491e-01 9.719313681125640869e-02 -2.037849463522434235e-02 -7.303339987993240356e-02 -2.580215334892272949e-01 -4.478574171662330627e-02 -1.705944836139678955e-01 2.416133731603622437e-01 1.754701882600784302e-01 2.026938796043395996e-01
-2.051306813955307007e-01 -8.894762955605983734e-03 1.723360270261764526e-02 -3.560113161802291870e-02 -2.740094363689422607e-01 4.580592364072799683e-02 1.066327020525932312e-01 1.157152876257896423e-01 -1.245899051427841187e-01 -9.526286274194717407e-02 -2.575793862342834473e-02 6.680678576231002808e-02 -9.148848056793212891e-02 -3.120537996292114258e-01 -2.039056085050106049e-02 -1.050014123320579529e-01 2.322110980749130249e-01 3.785203099250793457e-01 -3.762475028634071350e-02 -4.287197813391685486e-02 3.828168660402297974e-02 -5.185419917106628418e-01 -8.857586421072483063e-03 -1.306222975254058838e-01 1.679603606462478638e-01 1.608561724424362183e-01 -2.132636681199073792e-02 5.393716320395469666e-02 -2.489809691905975342e-01 3.015531301498413086e-01 -5.696029216051101685e-02 7.655004411935806274e-02
-7.172116637229919434e-02 -1.685605347156524658e-01 -3.465912044048309326e-01 9.266928583383560181e-02 -1.979380100965499878e-01 -3.325609564781188965e-01 -1.408427506685256958e-01 1.041210070252418518e-01 -1.608009338378906250e-01 7.578058540821075439e-02 -2.090407758951187134e-01 -2.116819173097610474e-01 -9.048727899789810181e-02 -6.289502978324890137e-02 7.028391212224960327e-02 -1.324303895235061646e-01 1.760826557874679565e-01 8.759450167417526245e-03 -7.688867300748825073e-02 2.868665009737014771e-02 -1.091548204421997070e-01 -2.948833405971527100e-01 8.772975951433181763e-02 6.150661036372184753e-02 1.511583197861909866e-02 -6.859027594327926636e-02 5.386385321617126465e-02 -3.765367567539215088e-01 -2.505171298980712891e-01 2.621516585350036621e-01 -2.270270884037017822e-01 1.474549323320388794e-01
-1.538323909044265747e-01 -2.029489576816558838e-01 -1.690532863140106201e-01 1.050710305571556091e-01 -2.582009434700012207e-01 3.956900537014007568e-02 8.798140287399291992e-02 4.513101577758789062e-01 1.089873760938644409e-01 -6.152223050594329834e-02 -8.011213690042495728e-02 1.425243169069290161e-01 -2.245481759309768677e-01 3.635513782501220703e-02 -7.672826945781707764e-02 6.664446741342544556e-02 -7.402661442756652832e-02 -2.705705761909484863e-01 -1.961652487516403198e-01 2.240585833787918091e-01 -1.284143477678298950e-01 -2.052105590701103210e-02 2.703663706779479980e-01 2.449633777141571045e-01 1.991169750690460205e-01 4.004913941025733948e-02 -3.234726190567016602e-02 -1.738529279828071594e-02 -2.377840578556060791e-01 2.753471434116363525e-01 7.363601028919219971e-02 1.167869865894317627e-01
1.514752209186553955e-01 -9.409583359956741333e-02 -1.019039079546928406e-01 -1.044370513409376144e-02 -2.480239272117614746e-01 -1.322553455829620361e-01 8.531076461076736450e-02 3.571340441703796387e-01 -1.533803194761276245e-01 -1.332955658435821533e-01 2.216258645057678223e-01 2.213709950447082520e-01 7.096983608789741993e-04 3.379948809742927551e-02 -3.889368474483489990e-02 -2.592993713915348053e-02 -8.046342432498931885e-02 1.517780125141143799e-01 3.482513725757598877e-01 -2.867431752383708954e-02 -2.849153876304626465e-01 -2.768861651420593262e-01 1.904214024543762207e-01 1.200612708926200867e-01 -5.317991226911544800e-02 2.228398770093917847e-01 -6.205096095800399780e-02 -6.168231740593910217e-02 -1.337025016546249390e-01 3.304466903209686279e-01 1.098263859748840332e-01 -2.042779922485351562e-01
-1.065614297986030579e-01 -1.245661750435829163e-01 3.016790933907032013e-02 2.739310562610626221e-01 4.818676784634590149e-02 -3.512577414512634277e-01 -9.999493509531021118e-02 -1.023901775479316711e-01 -3.084852732717990875e-02 -6.945785135030746460e-03 -1.470185220241546631e-01 1.883869767189025879e-01 1.983189433813095093e-01 -9.655533730983734131e-02 2.519641518592834473e-01 -7.665988057851791382e-02 -1.797346919775009155e-01 1.095047146081924438e-01 4.193009808659553528e-02 -2.514213509857654572e-02 -1.512189954519271851e-01 -3.197278082370758057e-01 3.039916157722473145e-01 -2.578698098659515381e-02 -3.384568914771080017e-02 1.166282370686531067e-01 6.448763608932495117e-02 -2.743631303310394287e-01 -2.732378542423248291e-01 3.595368564128875732e-01 -7.455196976661682129e-02 7.970380038022994995e-02
-2.813112437725067139e-01 -1.611584722995758057e-01 5.664551258087158203e-02 2.164826169610023499e-02 -8.276193588972091675e-02 7.494075596332550049e-02 -8.097858726978302002e-02 1.371175646781921387e-01 -6.244498305022716522e-03 -2.006526589393615723e-01 1.150906737893819809e-02 2.609550394117832184e-02 -6.680676341056823730e-02 4.226630926132202148e-02 -1.355931013822555542e-01 -4.915622994303703308e-02 1.123808249831199646e-01 4.689731001853942871e-01 3.528443872928619385e-01 1.914625465869903564e-01 3.479875624179840088e-01 -1.014002561569213867e-01 9.075903892517089844e-02 1.049833074212074280e-01 9.725356847047805786e-02 -7.379758358001708984e-02 -1.059956699609756470e-01 -1.774926483631134033e-01 -7.708224654197692871e-02 3.674235045909881592e-01 1.867529898881912231e-01 8.605423569679260254e-02
-1.540021970868110657e-02 -9.185458719730377197e-02 -1.148402988910675049e-01 -1.011191159486770630e-01 5.163855850696563721e-02 1.291119009256362915e-01 -7.323991507291793823e-02 2.039933055639266968e-01 -2.678745985031127930e-02 -2.744977176189422607e-01 -1.438635736703872681e-01 1.020286753773689270e-01 -1.034291610121726990e-01 8.633827418088912964e-02 2.122560143470764160e-02 -9.529498964548110962e-02 2.062923759222030640e-01 4.811743795871734619e-01 4.047147333621978760e-01 1.559801399707794189e-01 2.275386452674865723e-01 -1.824866682291030884e-01 1.102542281150817871e-01 3.198165446519851685e-02 2.647198736667633057e-01 -2.937596850097179413e-02 -1.353401094675064087e-01 -8.785939961671829224e-02 1.416716538369655609e-02 2.531826496124267578e-01 1.605222523212432861e-01 1.386845111846923828e-01
5.279079079627990723e-02 -2.758722007274627686e-01 2.144182287156581879e-02 3.284128308296203613e-01 -2.337540835142135620e-01 1.649326235055923462e-01 4.174608737230300903e-02 -1.337582468986511230e-01 -4.299594461917877197e-02 -7.645356655120849609e-02 -6.218982487916946411e-02 -2.841777354478836060e-02 1.290492117404937744e-01 1.625848561525344849e-01 9.321011602878570557e-02 -2.390163838863372803e-01 8.258763700723648071e-02 2.188713401556015015e-01 1.053145527839660645e-01 1.223583221435546875e-01 -6.015751045197248459e-03 -4.872334003448486328e-02 3.124319314956665039e-01 3.143868148326873779e-01 4.138481914997100830e-01 7.256474345922470093e-03 1.681537628173828125e-01 -2.379665970802307129e-01 6.515807658433914185e-02 6.184209138154983521e-02 2.120908349752426147e-01 3.333580493927001953e-02
1.523502618074417114e-01 -2.977290451526641846e-01 -1.109607145190238953e-01 2.088654786348342896e-01 9.730870276689529419e-02 -2.473874688148498535e-01 -6.340732425451278687e-02 3.622513636946678162e-02 -1.280028969049453735e-01 6.543679628521203995e-03 -7.403504569083452225e-03 2.327324748039245605e-01 -6.581234186887741089e-02 -1.632825657725334167e-02 6.121714250184595585e-04 -1.640265583992004395e-01 3.007144331932067871e-01 2.970827976241707802e-03 -1.051825210452079773e-01 3.947496414184570312e-01 -1.979953199625015259e-01 -1.975768655538558960e-01 6.199759989976882935e-02 -2.198604494333267212e-01 -4.147967323660850525e-02 -8.305808156728744507e-02 4.036369174718856812e-02 2.097303606569766998e-02 -2.508709132671356201e-01 1.896682977676391602e-01 3.422635197639465332e-01 1.989097893238067627e-01
-1.489119380712509155e-01 -1.052199602127075195e-01 -1.382321268320083618e-01 9.152171015739440918e-02 -1.050363183021545410e-01 -5.007390677928924561e-02 -1.770378947257995605e-01 1.741070002317428589e-01 -2.823139429092407227e-01 1.465260386466979980e-01 2.390585467219352722e-02 1.128114834427833557e-01 3.987768292427062988e-02 -2.994710505008697510e-01 -2.029611170291900635e-02 -1.702264845371246338e-01 1.010857298970222473e-01 3.261871337890625000e-01 1.128894556313753128e-02 2.903331518173217773e-01 4.488417506217956543e-02 -1.606682129204273224e-02 -9.451075643301010132e-02 -8.472312474623322487e-04 1.603977382183074951e-01 -1.854563206434249878e-01 -6.121690943837165833e-02 -2.591520249843597412e-01 -1.724479347467422485e-01 8.879084885120391846e-02 4.316280186176300049e-01 2.484885007143020630e-01
-4.197806864976882935e-02 -2.847037911415100098e-01 8.762055635452270508e-02 -1.225258708000183105e-01 -1.946618705987930298e-01 1.807154268026351929e-01 -2.630995213985443115e-01 1.591574549674987793e-01 3.498020023107528687e-02 2.321096658706665039e-01 -2.672714591026306152e-01 -1.004706546664237976e-01 3.515061223879456520e-03 -1.966938935220241547e-02 -1.713308393955230713e-01 -1.369887888431549072e-01 -8.119250088930130005e-02 2.663383781909942627e-01 2.235866785049438477e-01 2.611499130725860596e-01 -2.745845019817352295e-01 -3.647183477878570557e-01 3.266699612140655518e-02 -1.442940980195999146e-01 9.059658646583557129e-02 6.622859090566635132e-02 -8.347529917955398560e-02 -1.848299205303192139e-01 -1.391635984182357788e-01 1.280014663934707642e-01 -1.577017903327941895e-01 -6.224218383431434631e-02
9.529585018754005432e-03 -5.794407129287719727e-01 -1.321751922369003296e-01 4.369209706783294678e-02 4.361449554562568665e-02 1.923672854900360107e-01 -1.323709934949874878e-01 1.923298090696334839e-01 -2.675747275352478027e-01 -9.098318405449390411e-03 -7.453674077987670898e-02 2.544775605201721191e-01 7.594900671392679214e-03 -1.898146271705627441e-01 -1.029275357723236084e-01 9.415865689516067505e-02 2.887335792183876038e-02 1.067087054252624512e-01 -1.669247448444366455e-01 1.808476746082305908e-01 -6.708856672048568726e-02 -1.768527030944824219e-01 2.020196318626403809e-01 3.922574222087860107e-02 2.953726649284362793e-01 9.466024488210678101e-02 8.196610212326049805e-02 -3.165275231003761292e-02 7.153522223234176636e-02 2.735646367073059082e-01 1.147295311093330383e-01 -7.651843130588531494e-02
1.067586094141006470e-01 -3.328278660774230957e-01 4.218225926160812378e-02 1.507214903831481934e-01 -1.182969510555267334e-01 -4.149540141224861145e-02 2.247038669884204865e-02 -2.383871227502822876e-01 -2.299890667200088501e-01 -1.424936950206756592e-01 -3.509700298309326172e-02 1.352063752710819244e-02 -3.103490360081195831e-02 2.667867019772529602e-02 -2.840980291366577148e-01 2.067476361989974976e-01 1.536150872707366943e-01 6.149072200059890747e-02 -4.455912485718727112e-02 2.504315972328186035e-01 -5.620327964425086975e-02 -1.230834051966667175e-01 -9.065247327089309692e-02 2.131481468677520752e-01 2.579502463340759277e-01 7.322538644075393677e-02 -1.843474954366683960e-01 -1.705261915922164917e-01 -2.236104756593704224e-02 4.911433756351470947e-01 1.324319094419479370e-01 1.492493450641632080e-01
2.463827095925807953e-02 2.479837387800216675e-01 -3.303201794624328613e-01 -8.596915751695632935e-02 -1.653373092412948608e-01 1.512549817562103271e-01 7.525079697370529175e-02 2.402734607458114624e-01 -3.128901720046997070e-01 1.221848186105489731e-02 3.732826933264732361e-02 6.793421506881713867e-02 3.556520491838455200e-02 9.447054564952850342e-02 1.077666133642196655e-01 4.185707867145538330e-02 1.307669878005981445e-01 -1.101039797067642212e-01 8.345542848110198975e-02 1.540630161762237549e-01 -7.355430722236633301e-02 -1.540806889533996582e-01 3.656144142150878906e-01 1.621842831373214722e-01 4.281156137585639954e-02 1.765955537557601929e-01 -8.460528403520584106e-02 -1.810653060674667358e-01 -2.134349942207336426e-01 4.084862470626831055e-01 2.032471299171447754e-01 6.659600883722305298e-02
-3.445823490619659424e-02 -1.328427642583847046e-01 2.895528376102447510e-01 1.984691470861434937e-01 -2.971235513687133789e-01 -1.990451663732528687e-01 -2.491430044174194336e-01 -3.316672891378402710e-02 1.361517980694770813e-02 -1.622148603200912476e-01 -1.271344423294067383e-01 1.325460225343704224e-01 -9.900540858507156372e-02 9.837044775485992432e-02 6.435357779264450073e-02 -1.503019630908966064e-01 1.733931601047515869e-01 6.479129940271377563e-02 -1.579707302153110504e-02 1.349336355924606323e-01 -2.304161153733730316e-02 -1.336891353130340576e-01 2.788402140140533447e-01 2.285123169422149658e-01 4.648955464363098145e-01 1.331012346781790257e-03 1.564783602952957153e-01 8.088061586022377014e-03 5.857690051198005676e-02 2.442032247781753540e-01 2.322387099266052246e-01 4.055119678378105164e-02
1.165614947676658630e-01 -1.763027906417846680e-01 -1.086702197790145874e-01 2.316009998321533203e-01 -1.215852648019790649e-01 -2.789022028446197510e-01 1.022444590926170349e-01 1.553100794553756714e-01 -6.986630707979202271e-02 -3.582756966352462769e-02 -2.475981414318084717e-01 -1.415518298745155334e-02 -2.990584075450897217e-02 2.125297784805297852e-01 7.220707833766937256e-02 1.697740145027637482e-02 -1.751176267862319946e-01 3.710841014981269836e-02 9.821187704801559448e-02 -1.559984637424349785e-03 -2.239441871643066406e-01 1.670902944169938564e-03 2.620060741901397705e-01 1.342199593782424927e-01 -1.038354113698005676e-01 -6.545552611351013184e-02 -8.975859731435775757e-02 -3.925648331642150879e-01 -4.770862311124801636e-02 4.634334743022918701e-01 -5.319964140653610229e-02 2.605538666248321533e-01
-9.373685717582702637e-02 -2.507038414478302002e-01 -2.922587096691131592e-01 7.793375849723815918e-02 4.405748471617698669e-02 8.517564088106155396e-02 -6.852250546216964722e-02 1.149549707770347595e-01 -2.381062954664230347e-01 5.848885700106620789e-02 -1.130479648709297180e-01 -5.877253785729408264e-02 3.346330821514129639e-01 9.735956043004989624e-02 -2.673107981681823730e-01 1.590442494489252567e-03 8.970142155885696411e-02 2.636627852916717529e-01 -5.457393452525138855e-02 2.654919028282165527e-01 -4.839060455560684204e-02 -1.106657907366752625e-01 2.092809379100799561e-01 3.172021508216857910e-01 -3.576959297060966492e-02 2.628861665725708008e-01 4.451148584485054016e-02 3.909381106495857239e-03 -2.402706295251846313e-01 2.285997271537780762e-01 -1.397388875484466553e-01 1.690209507942199707e-01
3.141298517584800720e-02 -6.219145655632019043e-02 -2.195724397897720337e-01 -8.971316739916801453e-03 -3.116178214550018311e-01 -3.539311140775680542e-02 9.740016423165798187e-03 4.208683967590332031e-01 7.747251540422439575e-02 8.967678993940353394e-02 3.046935983002185822e-02 9.593398123979568481e-02 -2.176565676927566528e-01 -2.102942019701004028e-01 -1.755221039056777954e-01 -9.173204749822616577e-02 1.219139527529478073e-02 6.181665509939193726e-02 -1.479778140783309937e-01 2.364788800477981567e-01 -1.142029091715812683e-01 -2.562807202339172363e-01 -4.095993191003799438e-02 2.277333438396453857e-01 2.046670615673065186e-01 9.267109632492065430e-02 1.994393169879913330e-01 -4.488491266965866089e-02 -7.886543124914169312e-02 3.488073348999023438e-01 2.685977518558502197e-01 -9.961365163326263428e-02
3.744061291217803955e-02 2.967842738144099712e-04 1.797902286052703857e-01 1.780889928340911865e-01 7.705975323915481567e-02 -3.111106157302856445e-02 -1.742386668920516968e-01 2.461810857057571411e-01 -2.048476338386535645e-01 4.231478646397590637e-02 -9.065266698598861694e-02 1.377642005681991577e-01 -1.197093576192855835e-01 -2.287783771753311157e-01 4.607650637626647949e-02 -3.068758249282836914e-01 2.489225715398788452e-01 2.143999487161636353e-01 2.614888250827789307e-01 3.584067821502685547e-01 2.999271824955940247e-02 -2.322008833289146423e-02 9.652184695005416870e-02 1.599750854074954987e-02 8.628928917460143566e-04 3.825326263904571533e-01 -1.872968524694442749e-01 -5.997942760586738586e-02 -1.280990242958068848e-01 2.828697562217712402e-01 -3.852602466940879822e-02 -6.388034671545028687e-02
-3.029396571218967438e-02 -1.647656410932540894e-02 -1.901902854442596436e-01 3.552484512329101562e-01 -1.045562326908111572e-01 -2.474834620952606201e-01 -1.917274296283721924e-01 5.696642771363258362e-02 -2.004730403423309326e-01 -8.267905563116073608e-03 -1.956046819686889648e-01 1.954972594976425171e-01 -8.193634450435638428e-02 1.053982600569725037e-01 1.422052234411239624e-01 -2.695103585720062256e-01 -4.978773370385169983e-02 1.682903468608856201e-01 1.336707174777984619e-01 -7.083103060722351074e-02 -3.440524041652679443e-01 -4.304004833102226257e-02 7.925304770469665527e-02 -1.674604564905166626e-01 2.421580702066421509e-01 1.719565391540527344e-01 2.437212690711021423e-02 -8.096764981746673584e-02 -3.696216940879821777e-01 1.734617054462432861e-01 9.256756864488124847e-03 1.626213490962982178e-01
1.032742112874984741e-01 -1.651284694671630859e-01 1.091139540076255798e-01 -1.357116252183914185e-01 -1.461101174354553223e-01 1.357609629631042480e-01 6.546396017074584961e-02 1.954420357942581177e-01 -8.817148208618164062e-02 -1.892686635255813599e-02 -9.351605921983718872e-02 1.649072617292404175e-01 -5.235452950000762939e-02 -2.463160008192062378e-01 2.524234056472778320e-01 -2.276378571987152100e-01 -1.730383373796939850e-02 2.577265202999114990e-01 8.214920014142990112e-02 3.652410805225372314e-01 -1.669587045907974243e-01 -2.221410423517227173e-01 2.505329251289367676e-01 1.398727744817733765e-01 1.531472802162170410e-01 -1.887673139572143555e-01 -1.458424329757690430e-01 -3.684968650341033936e-01 1.648944430053234100e-02 2.366699045524001122e-03 2.088192552328109741e-01 -2.205580472946166992e-03
3.891716524958610535e-02 -6.410543620586395264e-02 1.413950324058532715e-01 9.630480408668518066e-02 2.012269049882888794e-01 -1.512434333562850952e-01 -3.049597376957535744e-03 1.744482815265655518e-01 -1.055771112442016602e-01 3.342032060027122498e-02 -1.432904154062271118e-01 -7.901724427938461304e-02 -2.697993516921997070e-01 -1.182011961936950684e-01 -7.578525692224502563e-02 -3.251649737358093262e-01 9.697894006967544556e-02 1.586675941944122314e-01 -4.403766617178916931e-02 2.309583276510238647e-01 -1.354534924030303955e-01 2.607167139649391174e-02 3.509538471698760986e-01 -1.615642197430133820e-02 2.283445000648498535e-01 2.012295275926589966e-01 8.076926320791244507e-02 1.402592658996582031e-01 -3.590781092643737793e-01 2.844871282577514648e-01 -2.701474428176879883e-01 -4.859222099184989929e-03
7.365061342716217041e-02 -1.383691877126693726e-01 9.594129770994186401e-02 7.136865705251693726e-02 -1.400469243526458740e-01 -1.560328900814056396e-02 2.458560317754745483e-01 3.234761059284210205e-01 1.414716243743896484e-01 -1.022838335484266281e-02 -2.039556354284286499e-01 -6.620390713214874268e-02 -4.788211360573768616e-02 7.147882133722305298e-02 -2.669234871864318848e-01 -2.367727309465408325e-01 2.602915279567241669e-02 8.871471136808395386e-02 3.228469789028167725e-01 2.049822211265563965e-01 -1.762389540672302246e-01 -9.525439888238906860e-02 3.843502104282379150e-01 2.536931633949279785e-01 1.421773731708526611e-01 1.501227822154760361e-02 -5.977797135710716248e-02 8.904872834682464600e-02 -2.325787097215652466e-01 1.457356065511703491e-01 -1.959104835987091064e-01 -1.507036089897155762e-01
-1.575742512941360474e-01 -7.513611763715744019e-02 -1.977060139179229736e-01 5.007194355130195618e-02 -3.773218989372253418e-01 6.109587103128433228e-02 -2.310024574398994446e-02 3.387016952037811279e-01 2.851012162864208221e-02 -8.740188181400299072e-02 1.169150248169898987e-01 -1.952602416276931763e-01 5.449047312140464783e-02 4.577476158738136292e-02 -4.575300589203834534e-02 -3.219867125153541565e-02 3.750958740711212158e-01 5.258921161293983459e-02 1.191643103957176208e-01 1.977049410343170166e-01 -2.163849622011184692e-01 -2.411332875490188599e-01 1.326387822628021240e-01 2.455560863018035889e-01 9.554281830787658691e-03 1.117503494024276733e-01 -1.526010632514953613e-01 -2.878472208976745605e-02 -9.019845724105834961e-02 3.556677103042602539e-01 -1.523768454790115356e-01 1.548332422971725464e-01
-3.383727073669433594e-01 -2.658504545688629150e-01 -1.650615483522415161e-01 2.848084270954132080e-01 -2.277264446020126343e-01 -8.134280890226364136e-02 -2.965547027997672558e-04 3.519884496927261353e-02 -2.748246770352125168e-03 -1.905613392591476440e-01 -3.876043558120727539e-01 2.674698270857334137e-02 2.962335012853145599e-02 1.705591231584548950e-01 5.404690280556678772e-02 -3.302275836467742920e-01 1.060355454683303833e-01 7.627151161432266235e-02 -6.080887094140052795e-02 3.289836049079895020e-01 9.053727984428405762e-02 -3.715908527374267578e-02 5.550999566912651062e-02 -5.403534695506095886e-02 1.430221498012542725e-01 -1.228740345686674118e-02 5.938590690493583679e-02 1.232472658157348633e-01 -1.852809488773345947e-01 2.123692184686660767e-01 -4.159503616392612457e-03 2.328101396560668945e-01
7.098092883825302124e-02 -1.742095947265625000e-01 1.717940568923950195e-01 -2.499077618122100830e-01 -1.851325929164886475e-01 5.724236741662025452e-02 1.307022199034690857e-02 -7.551486790180206299e-02 -1.249538511037826538e-01 2.221868485212326050e-01 -1.182565093040466309e-01 2.652363777160644531e-01 1.237643957138061523e-01 -2.825335972011089325e-02 7.254776358604431152e-02 -6.537706404924392700e-02 1.142805069684982300e-02 1.040320619940757751e-01 -5.250737816095352173e-02 4.206008315086364746e-01 -5.158511549234390259e-02 -1.085975617170333862e-01 4.284392595291137695e-01 2.226735949516296387e-01 2.303839325904846191e-01 -1.883521080017089844e-01 6.573506444692611694e-02 2.343599870800971985e-02 -1.529289782047271729e-01 1.942665427923202515e-01 1.810349375009536743e-01 -1.694562286138534546e-01
-1.328504830598831177e-01 -9.273561835289001465e-02 7.928605377674102783e-02 1.518475413322448730e-01 -1.143501773476600647e-01 -8.317369967699050903e-02 1.244637295603752136e-01 3.626710772514343262e-01 8.225963264703750610e-02 -1.103479787707328796e-01 -3.461308479309082031e-01 1.401449739933013916e-01 -1.125952303409576416e-01 1.138954609632492065e-01 -2.420696429908275604e-02 -6.083168089389801025e-02 3.723546117544174194e-02 -1.626609116792678833e-01 -9.908853471279144287e-02 2.423030138015747070e-01 1.225353628396987915e-01 1.483631581068038940e-01 2.725894153118133545e-01 2.477107942104339600e-01 1.157288253307342529e-01 6.198498979210853577e-02 -6.164785008877515793e-03 -9.326708316802978516e-02 -3.595112562179565430e-01 2.387564927339553833e-01 3.391335904598236084e-02 3.265317082405090332e-01
1.958425641059875488e-01 -1.087769865989685059e-01 -3.775991797447204590e-01 3.045235872268676758e-01 1.091995164752006531e-01 -6.221821159124374390e-02 4.183435812592506409e-02 2.546707689762115479e-01 -2.610782682895660400e-01 -9.510792046785354614e-02 -2.151514738798141479e-01 7.346750050783157349e-02 1.914988607168197632e-01 -1.241497546434402466e-01 3.199314698576927185e-02 1.787338405847549438e-01 8.426222950220108032e-03 3.628661157563328743e-03 -1.901152171194553375e-02 1.207579076290130615e-01 4.474965482950210571e-02 -2.967569530010223389e-01 5.330703407526016235e-02 -8.236724883317947388e-02 7.965250313282012939e-02 8.201178163290023804e-02 3.950781375169754028e-02 9.459698200225830078e-02 -2.584570348262786865e-01 4.411204159259796143e-01 -7.006473839282989502e-02 1.163948178291320801e-01
9.806348383426666260e-02 -5.114099979400634766e-01 -5.912765860557556152e-02 2.355191409587860107e-01 3.158700466156005859e-02 1.857684105634689331e-01 -1.031647473573684692e-01 3.306554257869720459e-01 -2.814473509788513184e-01 -5.514486506581306458e-02 -4.000861942768096924e-02 9.880745410919189453e-02 -1.021426450461149216e-02 -1.798603087663650513e-01 7.313462346792221069e-02 7.879301160573959351e-02 1.276408601552248001e-02 3.358414769172668457e-02 -1.133996769785881042e-01 1.972628980875015259e-01 -1.110674142837524414e-01 -8.072581887245178223e-02 1.166088059544563293e-01 -5.890417098999023438e-02 3.553960919380187988e-01 1.510908156633377075e-01 2.454720996320247650e-02 -1.663711220026016235e-01 6.719459593296051025e-02 3.029588162899017334e-01 6.253770738840103149e-02 -1.007788851857185364e-01
8.638045191764831543e-02 -3.047777898609638214e-02 1.385997533798217773e-01 2.704771608114242554e-02 -2.718376517295837402e-01 6.567294895648956299e-02 -2.415112853050231934e-01 -1.571091860532760620e-01 2.945160865783691406e-02 -1.110152155160903931e-01 8.255820721387863159e-02 2.360918791964650154e-03 -1.355696767568588257e-01 -8.165656030178070068e-02 4.709592834115028381e-02 -3.984266817569732666e-01 1.057130843400955200e-01 1.319449990987777710e-01 6.052628159523010254e-03 2.753048539161682129e-01 -1.634568572044372559e-01 2.763799019157886505e-02 1.600503772497177124e-01 3.257880806922912598e-01 3.034988641738891602e-01 1.346083581447601318e-01 5.858864635229110718e-02 -1.471989601850509644e-01 -3.896650373935699463e-01 1.414806097745895386e-01 1.402948349714279175e-01 1.179276928305625916e-01
2.547794766724109650e-02 -1.737932711839675903e-01 1.269559115171432495e-01 1.755467653274536133e-01 -1.445489525794982910e-01 5.643624346703290939e-03 1.527675613760948181e-02 2.946494817733764648e-01 -4.318685457110404968e-02 -1.562146395444869995e-01 1.982533931732177734e-01 3.061729967594146729e-01 -1.028302386403083801e-01 -2.635878920555114746e-01 -1.623252481222152710e-01 7.377245277166366577e-02 1.401045918464660645e-01 -4.615633562207221985e-02 7.453279104083776474e-03 6.919797509908676147e-02 -1.107959970831871033e-01 -4.166232347488403320e-01 1.069350093603134155e-01 1.203754101879894733e-03 1.059898361563682556e-01 -4.654037766158580780e-03 9.014534205198287964e-02 -2.354348897933959961e-01 -1.756526678800582886e-01 2.621635198593139648e-01 -6.065534800291061401e-02 3.756468594074249268e-01
-4.608589410781860352e-02 -3.714576661586761475e-01 9.838793426752090454e-03 2.162594050168991089e-01 -2.345199435949325562e-01 -1.251318901777267456e-01 -1.782562732696533203e-01 -1.455545723438262939e-01 -2.602305449545383453e-02 -6.484939157962799072e-02 8.227271586656570435e-02 -1.000643149018287659e-01 -9.823264926671981812e-02 -6.560102850198745728e-02 -1.190988942980766296e-01 -5.905993655323982239e-02 3.701781630516052246e-01 1.757208704948425293e-01 2.699880897998809814e-01 2.274462878704071045e-01 -1.093374267220497131e-01 -2.350350767374038696e-01 -7.113708555698394775e-02 1.787033975124359131e-01 -1.079756170511245728e-01 -5.491567030549049377e-02 1.524252444505691528e-02 1.359769999980926514e-01 -1.551823914051055908e-01 3.578137159347534180e-01 1.597041785717010498e-01 1.684650927782058716e-01
-1.450969129800796509e-01 -7.543913275003433228e-02 1.205996200442314148e-01 3.586621955037117004e-02 -2.180142253637313843e-01 -1.175436228513717651e-01 2.917896583676338196e-02 2.589790821075439453e-01 -9.097684919834136963e-02 -2.492393404245376587e-01 -5.618267878890037537e-02 7.937962561845779419e-02 -7.030843943357467651e-02 -1.536351144313812256e-01 5.551489070057868958e-02 -2.397861182689666748e-01 1.486420035362243652e-01 1.938999593257904053e-01 1.437534764409065247e-02 2.449534237384796143e-01 1.438663750886917114e-01 -2.280037403106689453e-01 1.959727555513381958e-01 3.239531815052032471e-02 3.656098246574401855e-01 -2.652753144502639771e-02 1.347179412841796875e-01 -3.525702953338623047e-01 7.085381448268890381e-02 1.378293633460998535e-01 3.539020717144012451e-01 -3.232028335332870483e-02
-1.865062117576599121e-01 -1.860145777463912964e-01 -1.772680580615997314e-01 2.622513771057128906e-01 -2.467216998338699341e-01 -4.214126616716384888e-02 5.725333467125892639e-02 2.342900931835174561e-01 5.169939994812011719e-02 -3.254902362823486328e-02 -3.439150750637054443e-01 -1.091147772967815399e-02 4.645804315805435181e-02 -1.424870789051055908e-01 -1.515918672084808350e-01 -1.651585996150970459e-01 8.539495617151260376e-02 -7.881365716457366943e-02 -4.030130058526992798e-02 2.278829663991928101e-01 1.339998841285705566e-01 1.121711335144937038e-03 4.118258506059646606e-02 1.135660931468009949e-01 -3.452667221426963806e-02 5.945334210991859436e-03 -3.213685378432273865e-02 -5.377409234642982483e-02 -4.049616456031799316e-01 2.919110953807830811e-01 4.045977815985679626e-02 3.989305198192596436e-01
-2.233487088233232498e-03 -7.446938659995794296e-03 -9.694697707891464233e-02 3.624018430709838867e-01 -2.926359772682189941e-01 -2.415666282176971436e-01 -7.400970160961151123e-02 6.444420665502548218e-02 -1.041807532310485840e-01 6.106095388531684875e-02 4.775182157754898071e-02 8.505811914801597595e-03 -4.834149777889251709e-02 1.815434694290161133e-01 1.187738627195358276e-01 9.235846251249313354e-02 -1.642202883958816528e-01 2.215964794158935547e-01 -1.784807257354259491e-02 2.426388412714004517e-01 8.262927085161209106e-02 2.287112921476364136e-01 2.834176123142242432e-01 1.826821565628051758e-01 2.556174099445343018e-01 7.926302403211593628e-02 9.164720773696899414e-03 -1.292764246463775635e-01 -3.198263347148895264e-01 2.760414481163024902e-01 -1.080231964588165283e-01 2.098616212606430054e-01
-4.926540330052375793e-02 -1.082645580172538757e-01 1.461477726697921753e-01 3.695734962821006775e-02 -2.460029572248458862e-01 -2.110746800899505615e-01 9.882825613021850586e-02 1.290600150823593140e-01 -3.065527677536010742e-01 -7.745344936847686768e-02 -1.857935450971126556e-02 6.122658774256706238e-02 -1.574396193027496338e-01 -9.796269237995147705e-02 1.562891528010368347e-02 7.079645525664091110e-03 1.926341205835342407e-01 2.225941568613052368e-01 5.712318792939186096e-02 8.583212643861770630e-02 1.024201437830924988e-01 -3.684384226799011230e-01 5.841948837041854858e-02 8.664089441299438477e-02 3.324027657508850098e-01 -1.861544400453567505e-01 -4.735001921653747559e-02 -2.726901471614837646e-01 -9.299353510141372681e-02 1.955255717039108276e-01 4.113925993442535400e-01 -2.399346046149730682e-02
9.887898713350296021e-02 -8.910565078258514404e-02 -6.794140487909317017e-02 2.420741878449916840e-02 -1.243305876851081848e-01 -1.621727198362350464e-01 -5.209994269534945488e-04 2.546629011631011963e-01 1.107007935643196106e-01 1.819449812173843384e-01 -4.621667042374610901e-02 1.120561808347702026e-01 -5.691707506775856018e-02 4.574219137430191040e-02 4.385556653141975403e-02 6.225204095244407654e-02 2.788199782371520996e-01 -3.903800249099731445e-02 -1.291222423315048218e-01 2.856221199035644531e-01 5.771193280816078186e-02 -5.001286268234252930e-01 2.400779426097869873e-01 3.970513585954904556e-03 9.450556337833404541e-02 -1.137451156973838806e-01 1.906327605247497559e-01 3.946253657341003418e-02 -1.690981537103652954e-01 3.194218277931213379e-01 3.444010913372039795e-01 -4.067370295524597168e-02
-6.097041070461273193e-02 -2.534442543983459473e-01 -2.901820838451385498e-01 1.882294118404388428e-01 9.416935592889785767e-02 -1.399865597486495972e-01 1.089431941509246826e-01 1.778279393911361694e-01 -1.537592858076095581e-01 -1.260290741920471191e-01 -1.063073426485061646e-01 2.518412470817565918e-01 7.348216325044631958e-02 2.398951649665832520e-01 3.950036317110061646e-02 -2.166413962841033936e-01 2.175178974866867065e-01 9.278489649295806885e-02 3.300821036100387573e-02 2.652290165424346924e-01 -1.603516340255737305e-01 -1.369388699531555176e-01 -1.349478214979171753e-01 7.942003011703491211e-02 1.120706573128700256e-01 -5.050352588295936584e-02 -2.499734312295913696e-01 -5.568744614720344543e-02 -2.173689901828765869e-01 2.761166989803314209e-01 3.169391751289367676e-01 1.174001395702362061e-01
1.276053488254547119e-01 -2.508408427238464355e-01 -1.985810846090316772e-01 6.964716315269470215e-02 1.928688138723373413e-01 -1.907809525728225708e-01 -2.661882154643535614e-02 -1.457266137003898621e-02 -7.260110229253768921e-02 -1.546731591224670410e-01 -2.523177862167358398e-01 1.015650704503059387e-01 -3.161009401082992554e-02 1.189109906554222107e-01 9.610599279403686523e-02 -1.832741200923919678e-01 2.846257388591766357e-01 3.959468901157379150e-01 -6.545490026473999023e-02 1.866543442010879517e-01 -6.863880902528762817e-02 -6.473968178033828735e-02 1.367011964321136475e-01 1.312409155070781708e-02 1.221656799316406250e-01 -3.706136345863342285e-01 -8.559202402830123901e-02 6.291171908378601074e-02 -2.217899709939956665e-01 1.727751791477203369e-01 1.681748777627944946e-01 2.555293142795562744e-01
2.119511365890502930e-01 -3.905041888356208801e-02 -2.118198126554489136e-01 -1.703045666217803955e-01 -1.065517663955688477e-01 -9.741960465908050537e-02 1.296746879816055298e-01 3.476337492465972900e-01 -2.235165387392044067e-01 -8.900666981935501099e-02 -2.933716867119073868e-03 -3.739407286047935486e-02 1.316047161817550659e-01 1.769555062055587769e-01 2.123890444636344910e-03 -1.091943979263305664e-01 2.260343879461288452e-01 3.833485394716262817e-02 -1.418013125658035278e-01 1.668941974639892578e-01 -2.277610450983047485e-01 -2.699867486953735352e-01 -5.656100809574127197e-02 2.884914278984069824e-01 -1.332069933414459229e-02 1.888581514358520508e-01 3.482032194733619690e-02 -3.541004657745361328e-02 -3.939762413501739502e-01 2.507086694240570068e-01 3.008318506181240082e-02 1.797696202993392944e-01
-1.895778924226760864e-01 -2.212132066488265991e-01 -1.906633079051971436e-01 -2.562215030193328857e-01 -1.414431929588317871e-01 3.417250514030456543e-02 1.057169120758771896e-02 4.121604859828948975e-01 -1.846834868192672729e-01 -1.736900657415390015e-01 -1.567425322718918324e-03 -1.496728211641311646e-01 8.894449472427368164e-02 -1.349261999130249023e-01 6.931377947330474854e-02 1.704343967139720917e-02 2.287192046642303467e-01 2.144958525896072388e-01 2.023631483316421509e-01 2.297239303588867188e-01 1.002677157521247864e-01 -1.664465814828872681e-01 -9.142762422561645508e-02 -4.977722838521003723e-02 1.641614884138107300e-01 -1.169889941811561584e-01 -7.985548675060272217e-02 -1.482321172952651978e-01 -1.157466471195220947e-01 2.372610718011856079e-01 3.532057106494903564e-01 -8.305387382279150188e-06
-3.265890479087829590e-01 9.517394006252288818e-02 -4.097950179129838943e-03 7.745876908302307129e-02 -2.255467921495437622e-01 7.187595963478088379e-02 -4.558447003364562988e-02 3.826662003993988037e-01 -1.771104782819747925e-01 1.023798510432243347e-01 -2.405108362436294556e-01 -9.167358279228210449e-02 -6.465103477239608765e-02 2.751890756189823151e-02 -1.051852405071258545e-01 1.998711228370666504e-01 1.554750353097915649e-01 1.570554077625274658e-01 -2.695166505873203278e-02 1.526679545640945435e-01 -3.519717752933502197e-01 -1.243393793702125549e-01 -3.230604529380798340e-02 -6.942564249038696289e-02 2.372010946273803711e-01 2.332798689603805542e-01 3.086270997300744057e-03 -2.251094877719879150e-01 -1.667725741863250732e-01 1.680358946323394775e-01 2.261018753051757812e-01 1.518143415451049805e-01
8.972697705030441284e-02 -2.842351198196411133e-01 -8.728725370019674301e-04 2.398005425930023193e-01 -3.198641538619995117e-02 1.177323516458272934e-02 1.787442713975906372e-01 5.734923109412193298e-02 -1.629140377044677734e-01 -6.961661577224731445e-02 -8.466806262731552124e-02 1.316343843936920166e-01 -3.502227738499641418e-02 -1.976061910390853882e-01 4.988134279847145081e-02 -9.706396609544754028e-02 2.455449104309082031e-01 1.782455854117870331e-02 9.062860906124114990e-02 4.163988232612609863e-01 -3.283216850832104683e-03 -4.165911376476287842e-01 1.470997184514999390e-02 -7.041151821613311768e-02 -7.583277672529220581e-02 -1.438027918338775635e-01 2.549333572387695312e-01 -1.526600271463394165e-01 -3.368927538394927979e-01 7.375919073820114136e-02 1.895194500684738159e-01 1.366041451692581177e-01
1.734351925551891327e-02 -2.970544397830963135e-01 2.550485134124755859e-01 1.658416837453842163e-01 2.596641480922698975e-01 -1.207208856940269470e-01 1.396490186452865601e-01 -1.500047743320465088e-01 -1.623186916112899780e-01 7.544442266225814819e-02 6.361275166273117065e-02 1.213617771863937378e-01 -3.377214772626757622e-03 1.888923346996307373e-02 -8.250133693218231201e-02 -6.123037263751029968e-02 1.225260496139526367e-01 2.757681906223297119e-01 -2.016016691923141479e-01 2.245299965143203735e-01 1.889856904745101929e-01 3.618228808045387268e-02 -1.278527453541755676e-02 2.390473037958145142e-01 1.852402389049530029e-01 2.149070054292678833e-01 -3.439353546127676964e-03 -2.242477834224700928e-01 -1.388578563928604126e-01 3.798874318599700928e-01 -1.726436465978622437e-01 1.803190261125564575e-01
2.376379852648824453e-04 -6.841260194778442383e-02 -8.700287342071533203e-02 3.478175401687622070e-01 -2.633243203163146973e-01 -2.048810012638568878e-02 -1.136515066027641296e-01 1.719401478767395020e-01 2.511584758758544922e-02 -8.181912451982498169e-02 -2.633321881294250488e-01 3.495565652847290039e-01 -6.979047507047653198e-02 -1.493414938449859619e-01 6.548747420310974121e-02 2.053478546440601349e-02 3.470373153686523438e-02 -3.808724880218505859e-02 -2.112095355987548828e-01 1.149438023567199707e-01 1.057590991258621216e-01 -2.977118194103240967e-01 3.696030378341674805e-01 1.976174414157867432e-01 9.421169012784957886e-02 1.703545749187469482e-01 1.139929220080375671e-01 -2.613421380519866943e-01 -4.582521039992570877e-03 1.664091199636459351e-01 1.989313811063766479e-01 3.688981384038925171e-02
-2.246050834655761719e-01 -1.566061824560165405e-01 -1.536174416542053223e-01 2.261538244783878326e-02 9.260440617799758911e-02 4.656111821532249451e-02 3.446407243609428406e-02 1.077790036797523499e-01 -2.260195016860961914e-01 2.022264152765274048e-01 -1.019849851727485657e-01 -7.069725543260574341e-02 3.628311157226562500e-01 9.670661389827728271e-02 -3.360602259635925293e-01 7.730157673358917236e-02 1.127367839217185974e-01 2.713377773761749268e-01 2.377906627953052521e-02 3.187813758850097656e-01 -9.269575774669647217e-02 -1.096616610884666443e-01 2.042260318994522095e-01 1.516086459159851074e-01 1.717622205615043640e-02 6.357157975435256958e-02 1.095659956336021423e-01 1.343870460987091064e-01 -2.960132062435150146e-01 3.193983137607574463e-01 -6.200438737869262695e-02 9.144710004329681396e-02
-1.980855464935302734e-01 -2.854008041322231293e-02 -2.453891485929489136e-01 9.949164837598800659e-02 -1.059896573424339294e-01 2.729281783103942871e-01 1.520431321114301682e-02 2.214047014713287354e-01 -1.286292672157287598e-01 -1.800737157464027405e-02 9.234441816806793213e-02 -1.231004968285560608e-01 2.472719103097915649e-01 -1.269213855266571045e-01 1.229120641946792603e-01 5.095197260379791260e-02 2.130101025104522705e-01 1.050390303134918213e-01 -1.887984871864318848e-01 1.052651405334472656e-01 -1.266414076089859009e-01 -2.074830383062362671e-01 2.791054844856262207e-01 2.143258303403854370e-01 7.180095463991165161e-02 -2.946536242961883545e-01 -3.209206089377403259e-02 -2.427689880132675171e-01 -2.184118330478668213e-01 2.666594088077545166e-01 -1.337275058031082153e-01 2.113287448883056641e-01
-3.440660610795021057e-02 -5.218755006790161133e-01 -1.014158055186271667e-01 2.687545120716094971e-01 -1.037082076072692871e-01 1.842009276151657104e-01 -5.864412337541580200e-02 7.964963465929031372e-02 -2.450665980577468872e-01 -1.119821593165397644e-01 -8.519598841667175293e-02 2.666044235229492188e-01 1.886497065424919128e-02 -3.607982024550437927e-02 -5.123809352517127991e-02 -1.442961860448122025e-03 4.640680551528930664e-02 1.432574391365051270e-01 -9.263145923614501953e-02 2.113673985004425049e-01 4.442268516868352890e-03 -1.346482336521148682e-01 1.765675991773605347e-01 4.438533913344144821e-03 4.788396656513214111e-01 1.983183994889259338e-02 -3.911115229129791260e-02 -3.875488648191094398e-03 7.760858535766601562e-02 1.417371779680252075e-01 1.773551553487777710e-01 -1.420877426862716675e-01
-2.274425476789474487e-01 -9.796087443828582764e-02 -2.793718576431274414e-01 2.629113197326660156e-01 -5.865206569433212280e-02 5.012305453419685364e-02 5.867335945367813110e-03 2.068380862474441528e-01 -1.632688492536544800e-01 -1.154565811157226562e-01 -1.470491141080856323e-01 3.006538748741149902e-02 2.724696993827819824e-01 4.866166412830352783e-02 -3.116112947463989258e-01 -4.553430899977684021e-02 1.094920784235000610e-01 9.138695895671844482e-02 -4.443353042006492615e-02 1.638353168964385986e-01 6.707137078046798706e-02 -1.948291212320327759e-01 2.767622172832489014e-01 -1.260857582092285156e-01 1.953675895929336548e-01 9.495964646339416504e-02 7.747764140367507935e-02 1.112800240516662598e-01 -3.966380953788757324e-01 2.075028866529464722e-01 -1.334790438413619995e-01 1.912087649106979370e-01
5.787748098373413086e-02 -8.980534225702285767e-02 -1.061042398214340210e-01 1.804383099079132080e-01 -1.662361323833465576e-01 -4.398397207260131836e-01 -1.122929230332374573e-01 1.552534997463226318e-01 -2.452177554368972778e-01 -1.773962005972862244e-02 2.347577735781669617e-02 1.116499453783035278e-01 1.536943465471267700e-01 -2.019671723246574402e-02 6.750259548425674438e-02 8.211632817983627319e-02 -1.835359036922454834e-01 2.527452409267425537e-01 4.069561511278152466e-02 2.118822783231735229e-01 -1.519008427858352661e-01 2.319063097238540649e-01 2.013595700263977051e-01 1.986066550016403198e-01 8.162187784910202026e-02 -6.486055254936218262e-02 7.018358260393142700e-02 -2.336123287677764893e-01 -1.341237574815750122e-01 3.332052826881408691e-01 -1.535706371068954468e-01 2.328963279724121094e-01
7.826759666204452515e-02 -1.085327789187431335e-01 -2.631818056106567383e-01 2.106788754463195801e-01 3.578144684433937073e-02 -3.041709400713443756e-02 2.172772586345672607e-01 -2.319186180830001831e-02 -3.913833573460578918e-02 -1.896322667598724365e-01 1.157204806804656982e-01 1.678398996591567993e-01 6.671180017292499542e-03 8.858337998390197754e-02 8.242720365524291992e-02 -2.026949636638164520e-02 3.757939040660858154e-01 1.240437626838684082e-01 -1.879050582647323608e-01 3.454051911830902100e-01 -8.711174875497817993e-02 -2.796336114406585693e-01 1.317440271377563477e-01 2.063749581575393677e-01 6.831741333007812500e-02 1.296848207712173462e-01 -2.347015589475631714e-01 -1.334777325391769409e-01 -2.426464408636093140e-01 1.355299800634384155e-01 1.419736891984939575e-01 2.749567627906799316e-01
1.718189120292663574e-01 -5.574717521667480469e-01 7.274452596902847290e-02 2.775340974330902100e-01 -6.069298088550567627e-02 3.274575620889663696e-02 1.437168270349502563e-01 9.761954098939895630e-02 -2.693432867527008057e-01 1.217895597219467163e-01 -7.765015214681625366e-02 4.412623122334480286e-02 1.032154262065887451e-01 1.418443322181701660e-01 -2.341491878032684326e-01 -6.551489699631929398e-03 -7.154176384210586548e-02 1.699895262718200684e-01 -1.371804475784301758e-01 8.767112344503402710e-02 -1.989317871630191803e-02 -2.607391774654388428e-01 1.507090777158737183e-01 1.769874244928359985e-01 2.946189641952514648e-01 -8.655966818332672119e-02 1.034799292683601379e-01 -1.304585039615631104e-01 -4.420618712902069092e-02 9.923849254846572876e-02 8.461289852857589722e-02 -1.937250494956970215e-01
-1.792665198445320129e-02 -4.051344990730285645e-01 -1.262193825095891953e-02 2.974575757980346680e-01 -1.801553517580032349e-01 -1.304832845926284790e-02 2.016747370362281799e-02 -2.938480675220489502e-01 -2.111146003007888794e-01 -2.369857020676136017e-02 -1.200795453041791916e-02 6.897876411676406860e-02 2.396623417735099792e-02 -9.069676697254180908e-02 4.639742150902748108e-02 9.923838824033737183e-02 8.034030348062515259e-02 2.242797464132308960e-01 -1.065465211868286133e-01 -2.623502723872661591e-02 -1.262938082218170166e-01 -2.489705830812454224e-01 -6.110375281423330307e-03 2.209457606077194214e-01 2.871691882610321045e-01 1.191731765866279602e-01 -3.059584196307696402e-05 1.712927818298339844e-01 -1.033575534820556641e-01 4.438907504081726074e-01 9.703641384840011597e-02 1.339980661869049072e-01
3.124993145465850830e-01 -1.453329920768737793e-01 -1.784432679414749146e-02 6.293962150812149048e-02 -1.978328675031661987e-01 3.210000321269035339e-02 1.381295174360275269e-01 -9.892348200082778931e-02 -2.352922558784484863e-01 1.188804060220718384e-01 -4.694950953125953674e-02 -3.233531489968299866e-02 1.234653815627098083e-01 1.719270497560501099e-01 6.502162665128707886e-02 -3.903383612632751465e-01 -1.857396811246871948e-01 3.447552025318145752e-01 -1.539769023656845093e-01 1.444826424121856689e-01 9.317618608474731445e-02 -2.687675356864929199e-01 5.804939940571784973e-02 7.107458263635635376e-02 4.630553722381591797e-02 -2.374668419361114502e-02 6.467222422361373901e-02 1.261139661073684692e-01 -1.862892061471939087e-01 3.268942236900329590e-01 -5.430160835385322571e-02 2.813954949378967285e-01
-3.368959296494722366e-03 -6.133742332458496094e-01 -8.540577441453933716e-02 1.481476128101348877e-01 2.029419690370559692e-02 2.390988469123840332e-01 -1.138024032115936279e-01 1.847959905862808228e-01 -1.737622022628784180e-01 -6.942096352577209473e-02 -2.353550493717193604e-01 1.298784464597702026e-01 -6.686847656965255737e-02 -2.475439943373203278e-02 -6.244375929236412048e-02 2.885970287024974823e-02 2.378865890204906464e-02 1.304798871278762817e-01 -1.182035133242607117e-01 2.382375299930572510e-02 -6.912252306938171387e-02 -3.478901982307434082e-01 2.441103756427764893e-01 -3.143507614731788635e-02 2.417110055685043335e-01 -5.361773073673248291e-02 -5.368264019489288330e-02 -1.526138335466384888e-01 7.844798266887664795e-02 2.315233200788497925e-01 2.009686827659606934e-02 8.125288784503936768e-02
6.297083944082260132e-02 -3.808758258819580078e-01 4.457779601216316223e-02 2.700361013412475586e-01 -2.859224081039428711e-01 3.107494860887527466e-02 -3.898483887314796448e-02 -7.891995459794998169e-02 7.399910688400268555e-02 -1.565701365470886230e-01 -1.082088351249694824e-01 -1.550033539533615112e-01 -1.306791305541992188e-01 -6.191844865679740906e-02 -2.029495537281036377e-01 -7.586569990962743759e-03 3.196046650409698486e-01 1.550554335117340088e-01 2.390611171722412109e-02 2.061559408903121948e-01 -9.486871212720870972e-02 -1.810115575790405273e-01 -1.374740153551101685e-02 2.745091021060943604e-01 -6.296440213918685913e-02 1.284567173570394516e-03 3.160614520311355591e-02 1.330835968255996704e-01 -7.077886909246444702e-02 4.372628927230834961e-01 2.143047749996185303e-01 7.957372069358825684e-02
1.372767984867095947e-02 -8.971044421195983887e-02 -4.865090548992156982e-02 4.209439158439636230e-01 -1.677109003067016602e-01 1.356824766844511032e-02 -1.152213141322135925e-01 -2.672296166419982910e-01 -3.487008437514305115e-02 -1.630350351333618164e-01 3.742866218090057373e-02 1.650227904319763184e-01 -4.917293041944503784e-02 2.873317524790763855e-02 9.782893210649490356e-02 -1.890254765748977661e-01 3.257103264331817627e-01 3.546845167875289917e-02 -8.627346903085708618e-02 2.500202059745788574e-01 -9.663572162389755249e-02 -4.596408009529113770e-01 1.169947236776351929e-01 5.022053793072700500e-02 4.887239634990692139e-02 -8.217281848192214966e-02 -6.050092354416847229e-02 -9.500035643577575684e-02 -9.432823956012725830e-02 2.807654142379760742e-01 1.668704091571271420e-03 2.656259536743164062e-01
-1.676973551511764526e-01 -2.635166347026824951e-01 -2.214189767837524414e-01 1.288254708051681519e-01 1.848439425230026245e-01 8.959956467151641846e-02 -8.229066431522369385e-02 5.835677310824394226e-02 -1.136151552200317383e-01 2.006765902042388916e-01 2.660335414111614227e-02 -8.881230652332305908e-02 3.404159843921661377e-01 1.827677488327026367e-01 -1.842685788869857788e-01 -2.516929246485233307e-02 9.132628142833709717e-02 1.803506165742874146e-01 7.930712401866912842e-02 2.870288789272308350e-01 -7.045087218284606934e-02 -7.685819268226623535e-02 2.720063328742980957e-01 1.877105534076690674e-01 1.471222788095474243e-01 1.607984602451324463e-01 1.461429744958877563e-01 8.899741619825363159e-02 -3.344298005104064941e-01 2.685799002647399902e-01 3.175773099064826965e-02 1.654982864856719971e-01
-9.664824604988098145e-02 -3.260900974273681641e-01 2.552324235439300537e-01 2.816261053085327148e-01 -1.883357763290405273e-01 1.350653320550918579e-01 1.415861845016479492e-01 3.033968806266784668e-02 -2.186493426561355591e-01 2.446770295500755310e-02 -3.254436701536178589e-02 2.355682477355003357e-02 1.146442368626594543e-01 6.831115484237670898e-02 -2.597446143627166748e-01 3.127302229404449463e-02 1.156796365976333618e-01 3.912943899631500244e-01 1.194539889693260193e-01 7.099062204360961914e-02 2.089504748582839966e-01 -1.181828672997653484e-03 1.726495325565338135e-01 9.060125797986984253e-03 1.630275696516036987e-01 2.619535326957702637e-01 -1.149008516222238541e-02 2.386074978858232498e-03 -9.826504439115524292e-02 3.891869783401489258e-01 -1.134852766990661621e-01 -1.489174086600542068e-02
-1.460082530975341797e-01 -9.137345850467681885e-02 -3.688507974147796631e-01 1.485759615898132324e-01 -1.051776409149169922e-01 5.390695296227931976e-04 -1.648991182446479797e-02 4.222708046436309814e-01 -5.435307323932647705e-02 4.760768264532089233e-02 6.045103538781404495e-03 -1.079556122422218323e-01 1.236143782734870911e-01 -5.980575457215309143e-02 2.829912900924682617e-01 5.470498930662870407e-03 1.936728507280349731e-01 2.135025411844253540e-01 1.268717497587203979e-01 2.281184047460556030e-01 -2.057821750640869141e-01 -4.276796802878379822e-02 1.315310150384902954e-01 2.626925408840179443e-01 8.099372684955596924e-02 1.726117432117462158e-01 -1.241846680641174316e-01 -1.955144405364990234e-01 -1.593687236309051514e-01 1.832179129123687744e-01 -2.494469583034515381e-01 1.173574253916740417e-01
-2.032554894685745239e-01 7.365483790636062622e-03 -1.962447166442871094e-01 7.434909045696258545e-02 -7.873868197202682495e-02 2.644814252853393555e-01 -2.108247950673103333e-02 5.586897488683462143e-03 -1.046836003661155701e-01 3.175004571676254272e-02 -6.274059880524873734e-03 8.147317171096801758e-02 3.201241493225097656e-01 -2.066768556833267212e-01 1.070460453629493713e-01 -1.886614598333835602e-02 2.836471199989318848e-01 -1.020638272166252136e-03 -3.030183017253875732e-01 7.057894021272659302e-02 -1.489528417587280273e-01 -2.206488102674484253e-01 2.719280421733856201e-01 2.151246368885040283e-01 -3.111360594630241394e-02 -1.018186360597610474e-01 -1.806714385747909546e-02 -1.896146088838577271e-01 -3.124873638153076172e-01 3.759544193744659424e-01 2.821562625467777252e-02 8.097958564758300781e-02
8.084809780120849609e-02 -7.217008620500564575e-02 1.166400536894798279e-01 8.702202886343002319e-02 -2.252289503812789917e-01 1.523843109607696533e-01 -1.073807477951049805e-01 1.216254755854606628e-01 3.593365475535392761e-02 -1.582153886556625366e-02 -6.803254038095474243e-02 -1.765906065702438354e-02 -8.433674275875091553e-02 -2.475749850273132324e-01 -5.532462522387504578e-02 -3.101771473884582520e-01 -2.807666920125484467e-02 6.998065114021301270e-02 1.547902971506118774e-01 3.344266414642333984e-01 -9.621967375278472900e-02 -1.327189207077026367e-01 1.231267303228378296e-01 2.386383116245269775e-01 2.686050534248352051e-01 2.705785632133483887e-01 -2.627971768379211426e-01 -2.409395873546600342e-01 -1.382835060358047485e-01 2.065177075564861298e-02 -7.302526850253343582e-03 4.001259207725524902e-01
3.935653716325759888e-02 4.109086468815803528e-02 -7.320529222488403320e-02 2.269901484251022339e-01 -2.619973123073577881e-01 1.274147927761077881e-01 -1.170770497992634773e-03 -5.599762499332427979e-02 -5.392452701926231384e-02 2.041811496019363403e-02 -1.551540195941925049e-01 -2.072528600692749023e-01 -1.216816604137420654e-01 2.713486365973949432e-02 8.420232683420181274e-02 -1.339358836412429810e-01 -1.263185031712055206e-02 3.791165351867675781e-01 1.412981897592544556e-01 2.996753454208374023e-01 -1.868799328804016113e-01 5.180259048938751221e-02 -2.633227221667766571e-02 2.799166142940521240e-01 2.881130874156951904e-01 -8.592443913221359253e-02 3.108150959014892578e-01 -6.737539172172546387e-02 -2.784047424793243408e-01 2.680935859680175781e-01 -1.303417980670928955e-01 1.127759739756584167e-01
-1.646185368299484253e-01 -7.098046690225601196e-02 1.956704258918762207e-02 3.031518310308456421e-03 -1.636969596147537231e-01 -1.020164489746093750e-01 -1.164493933320045471e-01 1.397070139646530151e-01 -1.197107695043087006e-02 -1.914506405591964722e-02 -8.842207491397857666e-02 2.907526306807994843e-02 -1.931411623954772949e-01 -8.238580077886581421e-02 3.728412091732025146e-02 -2.217653244733810425e-01 2.736706137657165527e-01 3.986870944499969482e-01 -2.734383009374141693e-02 2.191614359617233276e-01 -1.456156820058822632e-01 -1.439948827028274536e-01 1.701257228851318359e-01 -8.420584350824356079e-02 1.492162644863128662e-01 -1.043955460190773010e-01 -2.367800772190093994e-01 -1.674373149871826172e-01 -7.900444418191909790e-02 1.799893528223037720e-01 5.261360406875610352e-01 -5.844345316290855408e-03
-9.661726653575897217e-03 -5.616030693054199219e-01 -7.142668217420578003e-02 1.893043369054794312e-01 -3.367222100496292114e-02 9.392903000116348267e-02 -1.284892857074737549e-01 1.887166947126388550e-01 -1.168357580900192261e-01 -1.359520703554153442e-01 -7.072879374027252197e-02 1.978903263807296753e-01 -7.104565203189849854e-02 -1.952704042196273804e-02 7.665430009365081787e-02 1.095322966575622559e-01 6.625647097826004028e-02 1.916068047285079956e-01 -8.244778215885162354e-02 8.036258071660995483e-02 -2.008994519710540771e-01 -3.167689442634582520e-01 5.004745442420244217e-03 -1.005541160702705383e-02 4.126161634922027588e-01 -1.785203441977500916e-02 1.016842275857925415e-01 -1.115026101469993591e-01 1.307621002197265625e-01 1.977645456790924072e-01 1.863325238227844238e-01 4.930862784385681152e-02
-2.228963673114776611e-01 -1.083181947469711304e-01 -2.611870467662811279e-01 5.194413661956787109e-02 -6.302353576757013798e-04 4.135315120220184326e-02 -1.172634288668632507e-01 1.681160181760787964e-01 -1.684140861034393311e-01 7.029134035110473633e-02 -8.558391779661178589e-02 -1.156248301267623901e-01 1.698101609945297241e-01 -8.798313140869140625e-02 -2.335802167654037476e-01 8.024790883064270020e-02 1.925467997789382935e-01 -6.774368137121200562e-02 -1.566238142549991608e-02 2.708475589752197266e-01 -3.495334833860397339e-02 -1.350468844175338745e-01 2.790005505084991455e-01 2.486190497875213623e-01 5.042377486824989319e-02 1.402373760938644409e-01 2.038094103336334229e-01 2.442932128906250000e-02 -3.060400485992431641e-01 4.531150162220001221e-01 -1.030536070466041565e-01 1.550875902175903320e-01
5.416304245591163635e-02 -3.617537021636962891e-02 8.522450923919677734e-02 1.653634458780288696e-01 -1.598775573074817657e-02 -1.644174307584762573e-01 -1.367430984973907471e-01 1.887509226799011230e-01 -2.559930458664894104e-02 2.340718507766723633e-01 6.587289273738861084e-02 -1.410922706127166748e-01 -5.909831449389457703e-02 -2.636955864727497101e-02 1.332537084817886353e-01 -2.971947006881237030e-02 1.151395887136459351e-01 2.124923169612884521e-01 1.558583825826644897e-01 1.201633736491203308e-01 -4.364931583404541016e-02 -1.355433017015457153e-01 1.884631365537643433e-01 -5.756390839815139771e-02 2.105590850114822388e-01 -1.266134381294250488e-01 -2.258787602186203003e-01 -1.339299678802490234e-01 -3.176772594451904297e-01 4.471747279167175293e-01 3.860413730144500732e-01 -2.037878483533859253e-01
7.086822390556335449e-02 1.077463179826736450e-01 2.185975462198257446e-01 1.563522815704345703e-01 -7.777513563632965088e-02 -2.300928831100463867e-01 -8.764238655567169189e-02 7.633345574140548706e-02 -6.377758923918008804e-03 -2.200844734907150269e-01 -7.446415722370147705e-02 1.573135703802108765e-01 1.462004035711288452e-01 5.161811783909797668e-02 -1.981460601091384888e-01 -1.604967862367630005e-01 1.881403177976608276e-01 6.017890572547912598e-02 8.950865268707275391e-02 1.626598238945007324e-01 1.149308457970619202e-01 -1.477153599262237549e-01 5.496469736099243164e-01 3.239461407065391541e-02 3.118846565485000610e-02 1.061059832572937012e-01 -2.006038725376129150e-01 6.013687327504158020e-02 -1.113572716712951660e-01 2.496022284030914307e-01 2.866821587085723877e-01 2.148277014493942261e-01
1.874004751443862915e-01 -1.780768185853958130e-01 7.694877684116363525e-02 4.439595714211463928e-02 -9.420219808816909790e-02 -4.765988588333129883e-01 -1.888360083103179932e-02 1.067744642496109009e-01 -5.746671929955482483e-02 5.273512750864028931e-02 -2.588898837566375732e-01 -1.095299050211906433e-01 1.937439590692520142e-01 -5.622324347496032715e-02 -7.384036481380462646e-02 2.555567771196365356e-02 -2.817407250404357910e-02 1.664081066846847534e-01 7.040510326623916626e-02 2.446268647909164429e-01 -6.493496894836425781e-02 -6.745166331529617310e-02 3.071487545967102051e-01 -2.543068304657936096e-02 -2.486663311719894409e-02 4.173288047313690186e-01 1.013082638382911682e-01 -7.598499208688735962e-02 -1.549131125211715698e-01 1.801948100328445435e-01 2.842926979064941406e-01 1.429861932992935181e-01
-2.086700648069381714e-01 -1.056215837597846985e-01 -3.692596554756164551e-01 3.820422664284706116e-02 -5.524417757987976074e-02 -8.136004209518432617e-02 -4.033844918012619019e-02 9.075938165187835693e-02 -1.853258609771728516e-01 1.489612907171249390e-01 -8.463232964277267456e-02 -4.049488157033920288e-02 3.589388132095336914e-01 -1.766589283943176270e-01 -1.558929979801177979e-01 -3.606972470879554749e-02 2.137659862637519836e-02 2.260449677705764771e-01 -4.868189617991447449e-02 2.610422372817993164e-01 1.179017946124076843e-01 -1.561034023761749268e-01 3.216262757778167725e-01 5.512705817818641663e-02 6.515850871801376343e-02 6.868162006139755249e-02 6.306142359972000122e-02 1.308217346668243408e-01 -2.812338471412658691e-01 3.177575767040252686e-01 -2.217413336038589478e-01 1.042237728834152222e-01
5.612517893314361572e-02 -1.773849129676818848e-01 -2.416009455919265747e-01 7.958418875932693481e-02 -3.060571551322937012e-01 -1.961486339569091797e-01 4.428948462009429932e-02 4.563628733158111572e-01 1.450043022632598877e-01 1.614095419645309448e-01 3.017705492675304413e-02 9.476448595523834229e-02 -7.019005715847015381e-02 -2.329302132129669189e-01 -2.408196218311786652e-02 5.157406628131866455e-02 -1.591229625046253204e-02 -7.140024006366729736e-02 -3.966318443417549133e-02 2.800770699977874756e-01 -2.498792260885238647e-01 -2.036044299602508545e-01 7.437664270401000977e-02 2.291447669267654419e-02 2.022527158260345459e-01 1.047986671328544617e-01 1.685794442892074585e-01 -1.380076110363006592e-01 -1.147346198558807373e-01 2.209191173315048218e-01 2.857639789581298828e-01 2.468941360712051392e-02
1.120327040553092957e-01 -3.274630606174468994e-01 1.680190861225128174e-01 4.679813981056213379e-02 1.624542474746704102e-01 -3.049453794956207275e-01 1.426987797021865845e-01 3.505257889628410339e-02 -2.625439167022705078e-01 -2.055072337388992310e-01 6.206190213561058044e-02 7.078880071640014648e-02 2.224557101726531982e-01 1.034082695841789246e-01 1.353658586740493774e-01 -1.206154674291610718e-01 3.683554232120513916e-01 8.090095967054367065e-02 5.412015598267316818e-04 8.519151806831359863e-02 -1.549369841814041138e-01 -3.080432116985321045e-02 2.006044536828994751e-01 6.585439294576644897e-02 2.778322398662567139e-01 -2.089235633611679077e-01 9.379602223634719849e-02 -3.390520438551902771e-02 -4.832718893885612488e-02 2.401187866926193237e-01 2.857195436954498291e-01 -6.563118845224380493e-02
1.064261943101882935e-01 -1.209832206368446350e-01 -1.998150646686553955e-01 2.100718170404434204e-01 -2.631028592586517334e-01 -1.955321431159973145e-01 1.254908889532089233e-01 1.920812726020812988e-01 -2.682856917381286621e-01 1.648703515529632568e-01 -5.209799110889434814e-02 -4.986326023936271667e-02 1.208908259868621826e-01 2.581672370433807373e-01 8.937638998031616211e-02 2.373388782143592834e-02 8.827915042638778687e-02 2.903747558593750000e-01 -6.116408854722976685e-02 3.232594579458236694e-02 -1.253553628921508789e-01 -1.095651090145111084e-02 1.337132900953292847e-01 3.130551576614379883e-01 -2.115291804075241089e-01 -2.503345720469951630e-02 1.104363650083541870e-01 -2.353191971778869629e-01 -3.193512856960296631e-01 2.319266647100448608e-01 -1.118474081158638000e-01 1.608217209577560425e-01
-1.120357215404510498e-01 -2.833386957645416260e-01 -3.048262298107147217e-01 -7.570113241672515869e-02 -9.545281529426574707e-02 -1.538417041301727295e-01 2.678533792495727539e-01 1.170990541577339172e-01 -8.181049674749374390e-02 -2.181048989295959473e-01 9.634441137313842773e-02 7.118114084005355835e-02 -1.992996186017990112e-01 2.058422565460205078e-02 2.544794678688049316e-01 -1.234973445534706116e-01 1.945377886295318604e-01 3.018866181373596191e-01 -1.055688336491584778e-01 2.642797529697418213e-01 2.467243559658527374e-02 -1.661287844181060791e-01 -2.052410840988159180e-01 2.278076708316802979e-01 2.176789343357086182e-01 2.020556777715682983e-01 1.371012777090072632e-01 1.097371131181716919e-01 -1.750340312719345093e-01 1.383322477340698242e-01 1.374922785907983780e-02 1.749075204133987427e-02
5.492230411618947983e-03 4.931135103106498718e-02 -3.946896791458129883e-01 3.727000206708908081e-02 -1.839717477560043335e-01 -8.717799186706542969e-02 -1.645895242691040039e-01 1.102863997220993042e-01 -6.561254709959030151e-02 2.956101857125759125e-02 -1.472848504781723022e-01 7.828752696514129639e-02 -6.531760841608047485e-02 -4.272058606147766113e-02 2.536371946334838867e-01 -8.270905166864395142e-02 1.983373612165451050e-01 1.779506951570510864e-01 2.076123952865600586e-01 2.993905171751976013e-02 -4.050697684288024902e-01 1.262747198343276978e-01 3.413454592227935791e-01 7.365550100803375244e-02 7.483254373073577881e-02 1.893119066953659058e-01 -1.332061886787414551e-01 -1.460609734058380127e-01 -1.094531118869781494e-01 3.374162912368774414e-01 1.372608542442321777e-01 -8.512935787439346313e-02
-2.349976636469364166e-02 -2.404471114277839661e-02 -2.454932592809200287e-02 2.223746478557586670e-01 -1.041925922036170959e-01 -9.484121203422546387e-02 -1.746041178703308105e-01 -5.589603446424007416e-03 2.308137267827987671e-01 -2.462516874074935913e-01 -3.751772642135620117e-02 1.387882381677627563e-01 9.072443097829818726e-02 -1.415837854146957397e-01 9.508825093507766724e-02 -2.894075587391853333e-02 3.713348209857940674e-01 -3.434197604656219482e-02 -3.160412013530731201e-01 2.835150063037872314e-01 5.490855872631072998e-02 -3.060855269432067871e-01 1.607669740915298462e-01 2.200359106063842773e-02 3.050272762775421143e-01 -2.365718968212604523e-02 -1.701626628637313843e-01 -1.126605495810508728e-01 -1.800356954336166382e-01 2.509536147117614746e-01 -3.113930113613605499e-03 2.295480221509933472e-01
-6.836217641830444336e-02 -2.089418768882751465e-01 3.065818250179290771e-01 1.986790150403976440e-01 -7.132411003112792969e-02 -8.791909366846084595e-02 1.687679886817932129e-01 1.503718644380569458e-01 1.317754983901977539e-01 -1.207306832075119019e-01 -2.110966295003890991e-01 -1.237858906388282776e-01 1.364299356937408447e-01 -8.434268087148666382e-02 7.651523500680923462e-02 -9.842737019062042236e-02 -8.271289989352226257e-03 1.014518551528453827e-02 -2.923756837844848633e-01 1.627372205257415771e-01 -2.415646985173225403e-02 -2.884133756160736084e-01 1.788506507873535156e-01 8.430042862892150879e-02 2.334419041872024536e-01 -1.006844416260719299e-01 3.568796813488006592e-01 -1.394008100032806396e-01 -1.284885406494140625e-01 3.733889460563659668e-01 1.366086602210998535e-01 1.346232742071151733e-02
7.609616219997406006e-02 -5.900634452700614929e-02 5.148379132151603699e-02 6.055845692753791809e-02 -3.120155334472656250e-01 -1.631858497858047485e-01 1.542397141456604004e-01 1.558084487915039062e-01 -2.756714820861816406e-01 2.466039657592773438e-01 -3.283978998661041260e-02 8.145461231470108032e-02 -5.227690190076828003e-02 -1.698057353496551514e-01 -7.161711901426315308e-02 8.436385542154312134e-02 1.397635787725448608e-01 2.090069502592086792e-01 -2.945766039192676544e-02 1.460707038640975952e-01 7.150091230869293213e-02 -2.364789843559265137e-01 8.918505907058715820e-02 1.776567548513412476e-01 4.186312556266784668e-01 -2.954383790493011475e-01 -6.071411818265914917e-02 -9.980954229831695557e-02 -1.755716502666473389e-01 1.980248838663101196e-01 2.810720801353454590e-01 1.132602989673614502e-01
-7.614749670028686523e-02 -2.971339225769042969e-01 3.478461876511573792e-02 1.094081699848175049e-01 -3.330074250698089600e-01 -7.049139589071273804e-02 -4.695994779467582703e-02 -1.780559569597244263e-01 3.189548477530479431e-02 -1.666594743728637695e-01 3.639655560255050659e-02 -3.889108821749687195e-02 -2.338655591011047363e-01 6.871636956930160522e-03 -2.318140566349029541e-01 -1.355925202369689941e-01 3.144924938678741455e-01 1.715260297060012817e-01 1.175252571702003479e-01 1.722583025693893433e-01 -5.685972794890403748e-02 -1.534916013479232788e-01 -8.817386627197265625e-02 2.097883671522140503e-01 -3.527373820543289185e-02 -2.934364043176174164e-02 1.508204191923141479e-01 1.608946621417999268e-01 -1.028711721301078796e-01 4.331292510032653809e-01 2.882021665573120117e-01 -4.576120898127555847e-02
2.078229337930679321e-01 -2.481506019830703735e-01 -7.532937079668045044e-02 5.274837091565132141e-02 -2.445650249719619751e-01 8.610421419143676758e-02 7.134474813938140869e-02 1.950130611658096313e-01 5.939821247011423111e-03 -7.927393913269042969e-02 -1.600634455680847168e-01 9.740798920392990112e-02 -2.407065927982330322e-01 4.865987226366996765e-02 -2.057384252548217773e-01 -2.211641967296600342e-01 2.802564203739166260e-01 1.267165988683700562e-01 1.382691413164138794e-01 3.023998811841011047e-02 7.296378258615732193e-03 -1.856985390186309814e-01 2.409610301256179810e-01 1.868409812450408936e-01 -9.612233936786651611e-02 -1.565328240394592285e-01 1.159866228699684143e-01 -3.732231557369232178e-01 -2.384135127067565918e-01 2.363603562116622925e-02 3.042354583740234375e-01 6.970293074846267700e-02
-9.703059494495391846e-02 -9.864052757620811462e-03 7.031691819429397583e-02 1.846659779548645020e-01 -8.741601556539535522e-02 -1.110301166772842407e-01 2.029618322849273682e-01 1.633286029100418091e-01 -2.395749390125274658e-01 1.261886805295944214e-01 -1.554752588272094727e-01 1.746908277273178101e-01 -5.626692622900009155e-02 -1.598535776138305664e-01 -1.663357019424438477e-01 -4.881395772099494934e-02 2.622041478753089905e-02 7.389056682586669922e-02 1.508245989680290222e-02 -7.204931229352951050e-02 1.172096133232116699e-01 -4.660407453775405884e-02 1.448737382888793945e-01 6.466726213693618774e-02 5.334051251411437988e-01 -1.950165331363677979e-01 3.871791809797286987e-02 -2.276902943849563599e-01 -2.393739223480224609e-01 2.873392403125762939e-01 3.151156008243560791e-01 9.550839662551879883e-02
3.817567974328994751e-02 1.257404834032058716e-01 -2.135005295276641846e-01 -6.471730768680572510e-02 -2.425501048564910889e-01 3.587048128247261047e-02 4.932959098368883133e-03 3.935661911964416504e-01 -1.796429008245468140e-01 -1.601132564246654510e-02 1.423455774784088135e-01 -1.749173253774642944e-01 -3.230687975883483887e-02 -8.069948107004165649e-02 3.051031231880187988e-01 -1.347734928131103516e-01 7.858809828758239746e-02 2.314932197332382202e-01 9.433399885892868042e-02 -2.938396856188774109e-02 -1.290242969989776611e-01 -2.315490879118442535e-02 2.437624335289001465e-01 1.741194725036621094e-02 2.468053698539733887e-01 -2.858110330998897552e-02 -8.689962327480316162e-02 -2.469589412212371826e-01 -1.697499752044677734e-01 3.239244520664215088e-01 3.164215087890625000e-01 -7.184696197509765625e-02
-7.241205126047134399e-02 -1.699386835098266602e-01 6.834832578897476196e-02 9.060999751091003418e-02 1.834059357643127441e-01 -1.426279777660965919e-03 -1.477484256029129028e-01 -1.717863827943801880e-01 -2.772417664527893066e-01 -1.011802256107330322e-01 -1.296185702085494995e-01 4.442932456731796265e-02 1.393530145287513733e-02 1.939285099506378174e-01 -9.347935207188129425e-03 1.514270007610321045e-01 3.639792799949645996e-01 2.731498181819915771e-01 2.972338581457734108e-03 4.415583908557891846e-01 -1.332393884658813477e-01 -1.750368252396583557e-02 2.167439013719558716e-01 -9.747443348169326782e-02 -2.118891924619674683e-01 -1.486323475837707520e-01 1.230303198099136353e-02 -1.086600050330162048e-01 -1.633166074752807617e-01 3.278321325778961182e-01 1.044065430760383606e-01 2.671476826071739197e-02
-5.994321405887603760e-02 -4.527156651020050049e-01 -1.017913743853569031e-01 2.974749803543090820e-01 -1.966352164745330811e-01 1.617385745048522949e-01 5.639399960637092590e-02 -5.452917888760566711e-02 -1.536741405725479126e-01 -1.520141214132308960e-01 -8.534103631973266602e-02 2.269113510847091675e-01 -2.245205081999301910e-02 -1.589902192354202271e-01 -5.768221989274024963e-02 1.413670629262924194e-01 6.891322880983352661e-02 3.157992362976074219e-01 -1.422621309757232666e-01 9.036479145288467407e-02 -1.146767586469650269e-01 -1.289489269256591797e-01 1.535383462905883789e-01 -7.768425345420837402e-02 2.661835849285125732e-01 1.615236513316631317e-02 -3.190725343301892281e-03 -1.588396877050399780e-01 1.698772609233856201e-02 4.172524809837341309e-01 -5.905790254473686218e-02 2.309697121381759644e-02
-3.250940144062042236e-01 -1.083640009164810181e-01 -2.003558278083801270e-01 1.344648599624633789e-01 -7.834164053201675415e-02 -1.003267690539360046e-01 1.110143512487411499e-01 3.874373435974121094e-01 -4.447952657938003540e-02 -2.920323424041271210e-02 -1.051112562417984009e-01 -1.341204643249511719e-01 1.855646073818206787e-02 -6.835409998893737793e-02 -1.282634884119033813e-01 8.091698586940765381e-02 1.291208416223526001e-01 1.040041595697402954e-01 -6.977061927318572998e-02 2.864972054958343506e-01 -1.859772801399230957e-01 -2.500556111335754395e-01 1.825361847877502441e-01 3.456098735332489014e-01 -3.034022822976112366e-02 4.779747128486633301e-02 -1.685192435979843140e-01 -1.820440404117107391e-02 -2.616309225559234619e-01 2.385655790567398071e-01 -2.533980011940002441e-01 9.683667449280619621e-04
-3.528926754370331764e-03 -6.152029708027839661e-02 3.853581100702285767e-02 -1.685166358947753906e-01 -5.244244262576103210e-02 2.033415809273719788e-02 9.558013826608657837e-02 1.234636530280113220e-01 3.213967010378837585e-02 -1.110623329877853394e-01 -1.226803362369537354e-01 1.800945103168487549e-01 5.375941097736358643e-02 -3.013753890991210938e-01 5.553255975246429443e-02 6.546326726675033569e-02 3.266405463218688965e-01 8.984400331974029541e-02 -2.657483220100402832e-01 1.336289942264556885e-01 -2.812069952487945557e-01 -3.532375693321228027e-01 -1.244840119034051895e-02 6.672522425651550293e-02 -1.282624304294586182e-01 2.878534048795700073e-02 3.571439534425735474e-02 -1.144498065114021301e-01 -2.582470178604125977e-01 3.941754400730133057e-01 -4.854932427406311035e-02 3.302353024482727051e-01
-3.161116242408752441e-01 1.765719205141067505e-01 -6.062500178813934326e-02 -6.949587166309356689e-02 -1.457895338535308838e-01 -1.154315918684005737e-01 1.127836927771568298e-01 2.104859352111816406e-01 -3.308390378952026367e-01 -1.842809468507766724e-02 -2.194926440715789795e-01 8.754868060350418091e-02 -3.663333505392074585e-02 -2.754083871841430664e-01 -3.838641196489334106e-02 -5.781513452529907227e-02 2.954918444156646729e-01 4.338631778955459595e-02 1.842206716537475586e-01 2.222715020179748535e-01 4.234231077134609222e-03 -1.830542534589767456e-01 1.967893093824386597e-01 2.232085019350051880e-01 2.097079753875732422e-01 1.741850674152374268e-01 3.541688993573188782e-02 -2.870341204106807709e-02 -1.107738763093948364e-01 1.185604706406593323e-01 3.380684256553649902e-01 9.754618257284164429e-02
-1.038839574903249741e-02 5.098126828670501709e-02 2.907970249652862549e-01 1.264060884714126587e-01 -2.452704757452011108e-01 -5.714771524071693420e-02 -1.828837208449840546e-02 8.713281154632568359e-02 -2.377319633960723877e-01 4.046056419610977173e-02 6.217354536056518555e-02 -3.385411947965621948e-02 2.214095182716846466e-02 5.808073282241821289e-02 -2.133919298648834229e-02 1.408709138631820679e-01 4.626017063856124878e-02 2.310321927070617676e-01 -2.516445890069007874e-02 5.367905832827091217e-03 4.745516553521156311e-02 -1.718910485506057739e-01 1.714021265506744385e-01 1.697589755058288574e-01 3.832048773765563965e-01 -1.424387395381927490e-01 -2.953449487686157227e-01 -1.047695204615592957e-01 -2.435861825942993164e-01 3.004326820373535156e-01 4.176878929138183594e-01 5.002199485898017883e-02
1.752378791570663452e-01 -2.117020785808563232e-01 -8.781577460467815399e-03 3.351438045501708984e-01 -8.120350539684295654e-02 2.963406778872013092e-02 1.780925244092941284e-01 -6.170856207609176636e-02 -3.485957682132720947e-01 -7.258066534996032715e-02 2.665631100535392761e-02 1.143357604742050171e-01 -4.399143531918525696e-02 -2.346819043159484863e-01 1.163844093680381775e-01 1.022405922412872314e-01 -4.487314447760581970e-02 3.763016462326049805e-01 -4.969469085335731506e-02 3.318841010332107544e-02 -5.474385991692543030e-02 -3.100589476525783539e-02 3.472565412521362305e-01 1.600953489542007446e-01 2.135926038026809692e-01 -3.018050789833068848e-01 1.116088181734085083e-01 -3.877678140997886658e-02 -1.354029476642608643e-01 1.214949935674667358e-01 2.568405270576477051e-01 2.012467943131923676e-02
1.223381832242012024e-01 -2.339786477386951447e-02 4.286373406648635864e-02 -4.499537125229835510e-02 -2.635439336299896240e-01 2.730162255465984344e-02 -6.679987162351608276e-02 1.380659639835357666e-01 -4.680705443024635315e-02 1.238362863659858704e-01 -1.167425364255905151e-01 7.964853942394256592e-02 -1.074958071112632751e-01 -9.500272572040557861e-02 2.056246250867843628e-01 -1.476858407258987427e-01 2.295689657330513000e-02 3.010512590408325195e-01 5.030424147844314575e-02 5.418564677238464355e-01 -2.026921212673187256e-01 -1.713510751724243164e-01 2.883546054363250732e-01 -3.905557096004486084e-02 2.086035609245300293e-01 3.264124039560556412e-03 -2.333381474018096924e-01 -2.455072253942489624e-01 1.424034312367439270e-02 5.526312440633773804e-02 2.289760112762451172e-01 -9.152080863714218140e-02
-6.085932627320289612e-02 -2.422856241464614868e-01 -2.548633515834808350e-01 3.270490765571594238e-01 7.019403576850891113e-02 3.670547530055046082e-02 2.290640398859977722e-02 3.207492828369140625e-01 -5.193717405200004578e-02 8.975522965192794800e-02 -8.184603601694107056e-02 7.989334315061569214e-02 1.119744628667831421e-01 -8.242292702198028564e-02 -3.014673292636871338e-02 9.872493147850036621e-02 2.415800392627716064e-01 1.314050704240798950e-01 9.304609894752502441e-02 2.451616823673248291e-01 9.187132120132446289e-03 -1.722233444452285767e-01 4.159205127507448196e-03 1.185807585716247559e-01 8.238096535205841064e-02 -6.508660037070512772e-03 -1.751452311873435974e-02 2.336928993463516235e-01 -4.031463265419006348e-01 2.793978452682495117e-01 -1.685332655906677246e-01 2.884785830974578857e-01
-2.716668844223022461e-01 -1.301893591880798340e-02 9.511043131351470947e-02 8.172909915447235107e-02 -5.924004688858985901e-02 -2.227948606014251709e-01 5.068632587790489197e-02 2.006533145904541016e-01 -3.709818124771118164e-01 1.349509656429290771e-01 -3.891536891460418701e-01 1.857371926307678223e-01 -2.163863927125930786e-01 -7.046576589345932007e-02 1.041066721081733704e-01 1.281775385141372681e-01 2.432723790407180786e-01 8.805891126394271851e-02 1.440342664718627930e-01 1.422597020864486694e-01 -1.519960910081863403e-01 -8.275037258863449097e-02 1.916175484657287598e-01 7.397904247045516968e-02 8.903282135725021362e-02 8.663906902074813843e-02 2.585647106170654297e-01 8.510907739400863647e-02 -4.763146117329597473e-02 2.305319607257843018e-01 1.428822055459022522e-02 2.613029778003692627e-01
-9.491593390703201294e-02 -2.383565455675125122e-01 -6.335776299238204956e-02 2.280527055263519287e-01 -2.395139187574386597e-01 3.959419578313827515e-02 -2.649806737899780273e-01 9.676127135753631592e-02 -1.834008246660232544e-01 -8.149399608373641968e-02 -4.483260810375213623e-01 -5.610439181327819824e-02 8.279775828123092651e-02 1.515129357576370239e-01 2.103977836668491364e-02 -2.363331913948059082e-01 1.734648346900939941e-01 2.943964442238211632e-03 -5.557166878134012222e-03 4.096405208110809326e-01 6.776022166013717651e-02 -1.395804584026336670e-01 1.887641102075576782e-01 -1.730944216251373291e-02 -5.580918118357658386e-02 7.582341134548187256e-02 1.655524969100952148e-02 1.148071289062500000e-01 -2.456345707178115845e-01 2.092940211296081543e-01 -3.715351223945617676e-03 1.571639925241470337e-01
-2.207774966955184937e-01 -2.351381778717041016e-01 -1.184722185134887695e-01 -1.345916688442230225e-01 -3.449942916631698608e-02 -1.496298760175704956e-01 -2.208717018365859985e-01 7.815549522638320923e-02 5.031823180615901947e-03 -3.117965348064899445e-02 6.547703593969345093e-02 1.618870049715042114e-01 -1.169746592640876770e-01 -1.133162826299667358e-01 -2.000769972801208496e-01 -2.191508421674370766e-03 9.866762161254882812e-02 5.614226460456848145e-01 2.878946661949157715e-01 1.876203715801239014e-01 1.407402306795120239e-01 2.570922486484050751e-02 1.388973444700241089e-01 3.630241751670837402e-02 2.851354144513607025e-02 3.143265843391418457e-02 -3.268732875585556030e-02 -9.344127960503101349e-03 3.812051564455032349e-02 3.377441465854644775e-01 2.477850168943405151e-01 1.527100652456283569e-01
-2.065945565700531006e-01 -8.015577495098114014e-02 1.067406237125396729e-01 3.170748651027679443e-01 -2.264380306005477905e-01 -1.625081747770309448e-01 1.168304458260536194e-01 1.836888045072555542e-01 -5.771452188491821289e-02 8.176087588071823120e-02 -2.950368821620941162e-01 -2.139576077461242676e-01 -1.399716287851333618e-01 -1.239913254976272583e-01 2.717392519116401672e-02 -1.833697035908699036e-02 2.936743199825286865e-01 2.445552647113800049e-01 -1.791337430477142334e-01 1.059790253639221191e-01 -4.046059027314186096e-02 -2.120594382286071777e-01 -7.804556936025619507e-02 2.170738279819488525e-01 2.479995936155319214e-01 2.177679240703582764e-01 -5.209083855152130127e-02 -2.874019742012023926e-01 -8.785467594861984253e-02 5.764428898692131042e-02 1.883330494165420532e-01 -7.118389755487442017e-02
1.656301617622375488e-01 -5.455117300152778625e-02 -4.807913675904273987e-03 -6.587739288806915283e-02 -1.919544339179992676e-01 7.157190144062042236e-02 8.307783305644989014e-02 1.044104397296905518e-01 -1.343878060579299927e-01 2.799395844340324402e-02 -5.902441218495368958e-02 1.720315515995025635e-01 -2.503631412982940674e-01 -1.355936229228973389e-01 5.088985338807106018e-02 -2.169582843780517578e-01 -2.125077508389949799e-02 2.353272289037704468e-01 2.306206822395324707e-01 4.395953416824340820e-01 -2.709239721298217773e-01 -2.305382043123245239e-01 1.659695357084274292e-01 3.671975806355476379e-02 2.762672901153564453e-01 -1.877519041299819946e-01 -2.514920830726623535e-01 -1.371373534202575684e-01 -1.230464056134223938e-01 1.647643558681011200e-02 2.138417512178421021e-01 -1.016520559787750244e-01
9.016363881528377533e-03 -1.264813542366027832e-01 -8.542641997337341309e-02 2.588883936405181885e-01 -1.739960759878158569e-01 -2.247446924448013306e-01 -2.361925691366195679e-01 1.577996313571929932e-01 -8.305950462818145752e-02 1.895986613817512989e-03 6.676561385393142700e-02 1.672472357749938965e-01 3.218629211187362671e-02 -1.922631869092583656e-03 2.834042608737945557e-01 2.352786064147949219e-01 -8.378610946238040924e-03 1.965591162443161011e-01 -1.043903231620788574e-01 2.558054625988006592e-01 -2.277159392833709717e-01 1.939612329006195068e-01 8.114880323410034180e-02 1.259581595659255981e-01 7.746191322803497314e-02 -1.192346960306167603e-01 -1.081211715936660767e-01 -8.185884356498718262e-02 -4.195569455623626709e-01 3.264341950416564941e-01 -4.193898662924766541e-02 1.488703787326812744e-01
-1.085406541824340820e-01 -4.758059978485107422e-02 -1.994970589876174927e-01 -1.556910872459411621e-01 -3.337165117263793945e-01 -4.090711474418640137e-02 -3.284302726387977600e-02 3.633705377578735352e-01 3.024092316627502441e-02 -4.298663884401321411e-02 -3.017710335552692413e-02 2.749247252941131592e-01 -1.390924304723739624e-01 -1.795202195644378662e-01 -6.775096058845520020e-02 -5.035449285060167313e-03 -3.709081932902336121e-02 -7.481274660676717758e-03 -8.390040136873722076e-03 3.589219748973846436e-01 -2.941414117813110352e-01 4.178211838006973267e-02 9.098710864782333374e-02 -4.102309048175811768e-02 2.152400314807891846e-01 1.710593849420547485e-01 1.714604645967483521e-01 -7.803977280855178833e-02 -1.109642907977104187e-01 3.936626017093658447e-01 1.815565824508666992e-01 2.085069380700588226e-02
-5.811398103833198547e-02 -1.757399141788482666e-01 3.025521337985992432e-01 1.862917840480804443e-01 -2.363424897193908691e-01 -1.312154382467269897e-01 9.366089105606079102e-02 4.329067841172218323e-02 -2.322394587099552155e-02 -1.569780260324478149e-01 1.051788479089736938e-01 5.175235867500305176e-02 -8.853465318679809570e-02 -2.773912856355309486e-03 -1.162079572677612305e-01 -1.876829117536544800e-01 1.240743771195411682e-01 -1.665910473093390465e-03 8.042061328887939453e-02 2.701390683650970459e-01 1.119179800152778625e-01 -2.712635695934295654e-01 4.073835313320159912e-01 6.909199059009552002e-02 7.709581404924392700e-02 -7.129421830177307129e-02 3.230737447738647461e-01 -8.214887231588363647e-02 -1.689323037862777710e-01 1.193087846040725708e-01 1.791952699422836304e-01 3.340007960796356201e-01
2.007872611284255981e-01 -1.923458650708198547e-02 -4.059787094593048096e-01 2.146894931793212891e-01 -1.041192784905433655e-01 -2.323460876941680908e-01 2.089605927467346191e-01 1.092943400144577026e-01 -1.498947143554687500e-01 7.266207039356231689e-02 -3.006488978862762451e-01 -1.659947074949741364e-02 1.560052335262298584e-01 3.010059595108032227e-01 -5.703422240912914276e-03 -2.382653355598449707e-01 1.473415195941925049e-01 4.034712538123130798e-02 1.261020451784133911e-01 7.527737319469451904e-02 -6.589515507221221924e-02 -1.651438176631927490e-01 1.998706907033920288e-01 -2.296156138181686401e-01 2.358968257904052734e-01 1.094820648431777954e-01 -4.750476777553558350e-02 -5.367323756217956543e-02 -2.607289552688598633e-01 1.529421657323837280e-01 -3.279221802949905396e-02 5.831667408347129822e-02
9.480002336204051971e-04 -5.291512012481689453e-01 -1.158318817615509033e-01 2.956668734550476074e-01 -6.020673364400863647e-02 2.431583255529403687e-01 -7.785554975271224976e-02 1.874238550662994385e-01 -1.943061947822570801e-01 3.109360672533512115e-02 -2.012286148965358734e-02 2.777842879295349121e-01 -2.794757112860679626e-02 -5.852673202753067017e-02 3.611253201961517334e-02 -6.392106413841247559e-02 1.447725743055343628e-01 1.222101226449012756e-01 -2.343736290931701660e-01 2.594343721866607666e-01 6.753235124051570892e-03 -1.274880766868591309e-01 2.114719599485397339e-01 -1.044309437274932861e-01 2.885515093803405762e-01 1.083927229046821594e-01 6.866350024938583374e-02 -1.628131568431854248e-01 7.961740344762802124e-02 1.571829766035079956e-01 3.383290395140647888e-02 2.923098206520080566e-02
1.701500117778778076e-01 -1.369376331567764282e-01 3.363515064120292664e-02 9.562952071428298950e-02 -4.488100111484527588e-01 1.790837794542312622e-01 -2.336461469531059265e-02 2.654777169227600098e-01 3.646131604909896851e-02 9.050990641117095947e-02 -6.235209479928016663e-02 2.062358558177947998e-01 -4.996044561266899109e-02 -4.453170672059059143e-02 -1.978359073400497437e-01 -2.465610802173614502e-01 1.907544136047363281e-01 3.201291561126708984e-01 2.019580900669097900e-01 1.826780140399932861e-01 2.410200610756874084e-02 -1.430804431438446045e-01 1.120044887065887451e-01 -2.905535511672496796e-02 -1.179034709930419922e-01 -9.537048637866973877e-02 2.224205583333969116e-01 -2.229231148958206177e-01 -3.142359852790832520e-01 5.673573911190032959e-02 4.488443024456501007e-03 -7.433591783046722412e-02
-1.621596366167068481e-01 -2.372279018163681030e-01 -1.582175940275192261e-01 1.627221405506134033e-01 8.405857533216476440e-02 1.148863062262535095e-01 1.031619310379028320e-01 3.389232456684112549e-01 -6.110106781125068665e-02 -7.510743290185928345e-02 -1.238704770803451538e-01 1.172960028052330017e-01 -1.630627783015370369e-03 8.166789263486862183e-02 2.026421874761581421e-01 2.064539678394794464e-02 3.351052999496459961e-01 2.432374656200408936e-01 1.091640368103981018e-01 4.513621330261230469e-01 -1.274802833795547485e-01 6.882474571466445923e-02 -8.452418446540832520e-02 9.840098768472671509e-02 1.288122534751892090e-01 -6.508660316467285156e-02 1.042942423373460770e-02 2.261096984148025513e-01 -1.716198623180389404e-01 2.833240926265716553e-01 -2.330493368208408356e-02 1.620143949985504150e-01
-1.808862239122390747e-01 -5.671923235058784485e-02 -1.474370509386062622e-01 2.655867338180541992e-01 -1.351929008960723877e-01 8.280915766954421997e-02 -2.006856352090835571e-02 4.779246151447296143e-01 -1.869736313819885254e-01 1.574803739786148071e-01 -2.385654896497726440e-01 2.718870155513286591e-02 -2.035173624753952026e-01 2.921516597270965576e-01 1.370401680469512939e-02 5.118796601891517639e-02 4.983178526163101196e-02 -1.754004880785942078e-02 1.020677089691162109e-01 2.048794627189636230e-01 -1.631111502647399902e-01 -1.303678900003433228e-01 5.982190370559692383e-02 1.490855216979980469e-01 -7.227563112974166870e-02 1.703378558158874512e-01 -9.197628498077392578e-02 -3.367855846881866455e-01 -4.569905251264572144e-02 2.551586627960205078e-01 7.753630727529525757e-02 1.301102191209793091e-01
-1.306993365287780762e-01 -1.449277102947235107e-01 -2.640954554080963135e-01 1.550888568162918091e-01 -3.554196655750274658e-01 -2.688039541244506836e-01 -5.777502804994583130e-02 6.873470265418291092e-03 -9.623681753873825073e-02 -1.247851327061653137e-01 -1.503067761659622192e-01 -1.216494590044021606e-01 -1.053945720195770264e-01 4.534044489264488220e-02 1.213845387101173401e-01 -8.150075376033782959e-02 2.318607121706008911e-01 3.807020559906959534e-02 -5.809192731976509094e-02 6.005021557211875916e-02 -2.639740705490112305e-01 -3.026957213878631592e-01 9.385214745998382568e-02 -5.946088954806327820e-02 -1.646234095096588135e-01 -7.586981356143951416e-02 3.753777965903282166e-02 -2.905741333961486816e-01 -2.194658517837524414e-01 3.760406374931335449e-01 -1.106618717312812805e-01 1.141463443636894226e-01
-1.698558777570724487e-02 -8.066605776548385620e-02 -1.048270612955093384e-02 2.366735190153121948e-01 1.332105603069067001e-02 -6.536877900362014771e-02 8.470696955919265747e-02 -1.770724356174468994e-02 -4.328431785106658936e-01 8.186091482639312744e-02 -2.380963861942291260e-01 1.172747611999511719e-01 -9.269955009222030640e-02 -2.359512001276016235e-01 -1.051110774278640747e-01 3.841365873813629150e-02 1.776117235422134399e-01 1.107895225286483765e-01 -1.555678397417068481e-01 8.435091376304626465e-02 -2.270561903715133667e-01 -5.315934121608734131e-02 1.966059803962707520e-01 1.140439435839653015e-01 3.384100496768951416e-01 -1.835853755474090576e-01 -4.827955365180969238e-02 -1.345708668231964111e-01 -2.378231585025787354e-01 1.147244200110435486e-01 3.730825483798980713e-01 -1.584261953830718994e-01
8.891497552394866943e-02 -2.088989317417144775e-01 6.629818677902221680e-02 3.698847293853759766e-01 -2.265326082706451416e-01 -1.245685964822769165e-01 4.823385551571846008e-02 1.112765148282051086e-01 -3.695269227027893066e-01 4.681497812271118164e-02 -2.029047347605228424e-02 -2.373254299163818359e-02 1.054129004478454590e-01 -2.446654140949249268e-01 -1.172026917338371277e-01 2.830785326659679413e-02 -2.724696137011051178e-02 3.011274933815002441e-01 -3.399976715445518494e-02 -8.809603750705718994e-04 5.395273491740226746e-02 -2.558001279830932617e-01 1.551356017589569092e-01 1.188471168279647827e-01 2.661063671112060547e-01 -3.589282929897308350e-01 -6.750703603029251099e-02 8.084288239479064941e-02 -2.011492997407913208e-01 1.449981629848480225e-01 1.667798310518264771e-01 3.640562668442726135e-02
-2.576698921620845795e-02 -9.270898997783660889e-02 2.164938598871231079e-01 -3.621964156627655029e-02 -3.431415557861328125e-01 8.114917576313018799e-02 -3.337498605251312256e-01 -8.121724426746368408e-02 -7.848407328128814697e-02 -6.898523122072219849e-02 1.460999101400375366e-01 8.602989464998245239e-02 -4.762611910700798035e-02 -7.632902264595031738e-02 1.351282298564910889e-01 -3.187624514102935791e-01 8.473965525627136230e-02 3.392101228237152100e-01 -3.000804781913757324e-02 5.849179625511169434e-02 -1.234871968626976013e-01 -1.119922250509262085e-01 1.092530041933059692e-01 2.609753012657165527e-01 3.411034643650054932e-01 1.154923066496849060e-01 5.426799412816762924e-03 -2.266902290284633636e-02 -2.993479967117309570e-01 1.244438514113426208e-01 2.497351318597793579e-01 -2.272301353514194489e-02
-3.856219723820686340e-02 8.674324490129947662e-03 1.427631825208663940e-01 -8.719628304243087769e-02 -1.414430588483810425e-01 8.013939857482910156e-02 -1.626251190900802612e-01 3.312909305095672607e-01 -1.519071012735366821e-01 6.401171442121267319e-03 2.740035019814968109e-02 1.113228574395179749e-01 -1.267034262418746948e-01 -1.341933012008666992e-01 -2.452160865068435669e-01 1.239960119128227234e-01 2.247413545846939087e-01 8.332227915525436401e-02 -2.618401348590850830e-01 1.796504259109497070e-01 -6.174228340387344360e-02 -4.641134440898895264e-01 9.377748519182205200e-02 -4.178777709603309631e-02 4.071975871920585632e-02 4.313271865248680115e-02 -6.406939029693603516e-02 -1.546603292226791382e-01 -2.225155979394912720e-01 2.969406843185424805e-01 -4.577627405524253845e-02 3.203609883785247803e-01
-1.021647825837135315e-02 -1.291280984878540039e-01 -1.421144902706146240e-01 2.566520869731903076e-01 -1.942489296197891235e-02 -3.221113607287406921e-02 -6.766723096370697021e-02 5.671639461070299149e-03 7.338163256645202637e-02 4.773995652794837952e-02 6.066646426916122437e-02 2.015717886388301849e-02 -1.042909622192382812e-01 -3.332722932100296021e-02 -2.402952872216701508e-02 -2.897155284881591797e-01 -3.294180147349834442e-03 3.734616935253143311e-01 1.920025050640106201e-01 1.556797325611114502e-01 -2.308695912361145020e-01 -1.346581578254699707e-01 3.019382357597351074e-01 7.145984470844268799e-02 1.115694344043731689e-01 3.308214545249938965e-01 3.044952154159545898e-01 -6.106597185134887695e-02 -9.714830666780471802e-02 3.160175681114196777e-02 1.876580864191055298e-01 3.880683779716491699e-01
-2.184459865093231201e-01 -2.429251670837402344e-01 2.019869238138198853e-01 9.564191848039627075e-02 1.038420572876930237e-01 -8.358182013034820557e-02 1.117572188377380371e-01 -2.040373720228672028e-02 -1.828388422727584839e-01 1.939881294965744019e-01 -2.128600478172302246e-01 1.355079412460327148e-01 -9.012795984745025635e-03 -1.899592280387878418e-01 4.752111434936523438e-02 -2.048793286085128784e-01 -3.785314783453941345e-02 7.594677060842514038e-02 -9.605933725833892822e-02 1.592874825000762939e-01 1.694515049457550049e-01 -2.447417527437210083e-01 7.314909994602203369e-02 -1.333105713129043579e-01 1.588134616613388062e-01 -1.491961926221847534e-01 7.485208660364151001e-02 -1.992890834808349609e-01 -4.743934869766235352e-01 1.639448404312133789e-01 1.290302425622940063e-01 2.874076664447784424e-01
-9.449645131826400757e-02 5.640791729092597961e-03 -2.019010186195373535e-01 5.091787874698638916e-02 -1.475651711225509644e-01 1.335991080850362778e-02 8.375593461096286774e-03 3.737397491931915283e-01 -1.806578785181045532e-01 3.508522734045982361e-02 -2.666388750076293945e-01 -6.618502736091613770e-02 2.028665095567703247e-01 -1.002239342778921127e-02 -2.129038721323013306e-01 3.593546524643898010e-02 1.265885531902313232e-01 -8.988496661186218262e-02 -1.170847043395042419e-01 1.960934847593307495e-01 -1.387555003166198730e-01 -1.362713128328323364e-01 1.915837973356246948e-01 2.642996311187744141e-01 2.353858351707458496e-01 1.616628915071487427e-01 -1.336757186800241470e-02 1.264612376689910889e-01 -3.343088924884796143e-01 2.970244884490966797e-01 -1.060591116547584534e-01 2.432341277599334717e-01
-1.589483171701431274e-01 -2.064069658517837524e-01 -2.898057997226715088e-01 8.666634559631347656e-02 -1.563460975885391235e-01 2.752348221838474274e-02 -1.031962037086486816e-01 2.586691379547119141e-01 -1.155490875244140625e-01 2.878390811383724213e-02 -6.514842808246612549e-02 -9.278395026922225952e-02 2.287001162767410278e-01 4.393213987350463867e-02 -5.276128053665161133e-01 -8.122879266738891602e-02 -5.691449716687202454e-02 -1.064297333359718323e-01 2.371802367269992828e-02 1.522438079118728638e-01 -7.687727361917495728e-02 -3.104286789894104004e-01 1.571187973022460938e-01 7.536941766738891602e-02 1.861840635538101196e-01 2.931156381964683533e-02 1.835214644670486450e-01 -1.750327646732330322e-01 -3.729304671287536621e-02 3.121577799320220947e-01 2.179142087697982788e-02 3.915754705667495728e-02
-2.251100093126296997e-01 -1.970943659543991089e-01 -2.847248315811157227e-01 2.125941403210163116e-02 4.702329635620117188e-02 4.837751761078834534e-02 4.859130084514617920e-02 1.240965574979782104e-01 -1.455776244401931763e-01 1.762618869543075562e-01 1.082078590989112854e-01 -2.769243530929088593e-02 2.148626744747161865e-01 1.179460808634757996e-01 -3.134467005729675293e-01 -1.087637990713119507e-01 1.459167301654815674e-01 1.658677309751510620e-01 1.461744122207164764e-02 1.827536821365356445e-01 -7.702963799238204956e-02 -1.765816509723663330e-01 2.392369061708450317e-01 3.592258095741271973e-01 4.877485707402229309e-02 5.684383958578109741e-02 4.121198877692222595e-02 3.259668126702308655e-02 -3.504763841629028320e-01 2.498871088027954102e-01 -1.186749562621116638e-01 2.412744611501693726e-01
-1.582215726375579834e-01 -4.480945169925689697e-01 7.291616499423980713e-02 5.085476487874984741e-02 -2.010940462350845337e-01 4.003171995282173157e-02 -1.774964295327663422e-02 -8.147373795509338379e-02 -1.300279200077056885e-01 -1.728407591581344604e-01 1.069589480757713318e-01 1.047585979104042053e-01 -5.679571069777011871e-03 -1.464160680770874023e-01 -2.072034962475299835e-02 -1.655302941799163818e-01 7.093328237533569336e-02 1.324680447578430176e-01 -1.224294602870941162e-01 8.060334622859954834e-02 -1.819088160991668701e-01 4.838118702173233032e-02 1.235115062445402145e-02 7.949049584567546844e-03 1.119269058108329773e-01 9.220165014266967773e-02 -2.309854626655578613e-01 -1.100343763828277588e-01 -4.551564902067184448e-02 5.920866727828979492e-01 -8.794175088405609131e-02 2.687183320522308350e-01
-2.505477331578731537e-02 -2.907262742519378662e-01 -4.349165409803390503e-02 1.629958450794219971e-01 -2.707568407058715820e-01 -8.083067834377288818e-02 -9.836184792220592499e-03 1.988907903432846069e-01 -1.120169013738632202e-01 1.304726004600524902e-01 2.359788306057453156e-02 2.530864179134368896e-01 3.064607083797454834e-01 -3.661597147583961487e-02 -2.661612927913665771e-01 1.172562912106513977e-01 9.051922708749771118e-02 1.700914651155471802e-01 1.158772185444831848e-01 -1.333273947238922119e-01 9.515291079878807068e-03 -9.183350484818220139e-04 -3.747900947928428650e-02 9.539904445409774780e-02 4.535426199436187744e-01 -4.644861072301864624e-02 1.269968152046203613e-01 1.213255338370800018e-02 -3.359515964984893799e-01 2.318819910287857056e-01 1.520990878343582153e-01 6.146084982901811600e-03
-1.339499093592166901e-02 -9.294915199279785156e-02 5.019493866711854935e-03 1.593082696199417114e-01 -3.041724264621734619e-01 1.786094717681407928e-02 5.102594569325447083e-02 1.011982560157775879e-01 -1.328613143414258957e-02 2.850087918341159821e-02 -1.476248502731323242e-01 -1.401640027761459351e-01 3.741075098514556885e-02 -1.349947899580001831e-01 -1.537986379116773605e-02 -2.612755298614501953e-01 2.907794415950775146e-01 2.976621091365814209e-01 -4.455551877617835999e-02 2.865676581859588623e-01 -1.713248044252395630e-01 -2.263689339160919189e-01 1.960337907075881958e-01 2.993251681327819824e-01 -2.562025487422943115e-01 -1.727578490972518921e-01 8.706122636795043945e-03 1.095955595374107361e-01 -1.680642366409301758e-01 2.559448778629302979e-01 -2.368616312742233276e-01 7.892604917287826538e-02
-2.205621600151062012e-01 -3.127787709236145020e-01 -1.988788247108459473e-01 8.076387457549571991e-03 -3.342056274414062500e-02 -1.246747970581054688e-01 7.590631395578384399e-02 1.962849795818328857e-01 -9.590956568717956543e-02 5.933630093932151794e-02 9.205888211727142334e-02 -3.639733046293258667e-02 7.575578987598419189e-02 1.361839473247528076e-01 -3.072662651538848877e-01 1.605911739170551300e-02 6.645523011684417725e-02 -1.435227245092391968e-01 5.867274478077888489e-02 3.022178709506988525e-01 -2.157603800296783447e-01 -3.226359188556671143e-02 1.607286371290683746e-02 1.479625254869461060e-01 3.421761691570281982e-01 1.147413849830627441e-01 2.919924855232238770e-01 1.082761138677597046e-01 -3.092719018459320068e-01 2.952489852905273438e-01 4.499283805489540100e-02 9.930983185768127441e-02
-2.965682372450828552e-02 -2.244721166789531708e-02 1.189560741186141968e-01 1.072289794683456421e-01 1.674871146678924561e-02 -1.769452840089797974e-01 1.050650258548557758e-03 1.094770878553390503e-01 -4.355073720216751099e-02 -3.811106681823730469e-01 -1.849737912416458130e-01 6.170232221484184265e-02 2.437121048569679260e-02 1.795330084860324860e-02 -3.312023878097534180e-01 -2.290242910385131836e-02 -8.545293658971786499e-02 2.328544408082962036e-01 2.407040894031524658e-01 1.918522864580154419e-01 1.685522198677062988e-01 -3.556329905986785889e-01 2.894625067710876465e-01 8.980996161699295044e-02 1.352473795413970947e-01 2.857038676738739014e-01 -5.462519824504852295e-03 1.051555946469306946e-02 -1.264859139919281006e-01 3.132722973823547363e-01 -8.192813396453857422e-02 -9.577896445989608765e-02
-8.136309683322906494e-02 -2.953145503997802734e-01 -1.232687085866928101e-01 2.418552339076995850e-01 -3.822993040084838867e-01 -5.336472392082214355e-02 -1.250841617584228516e-01 -2.510287463665008545e-01 -2.785238809883594513e-02 -1.914347261190414429e-01 -2.701347321271896362e-02 1.843118116084951907e-05 -2.049954533576965332e-01 -1.548431217670440674e-01 -2.171966880559921265e-01 -2.542495355010032654e-02 1.571427285671234131e-01 2.952437698841094971e-01 1.068680211901664734e-01 8.236534148454666138e-02 -1.194041073322296143e-01 -1.990397870540618896e-01 9.606446325778961182e-02 6.145929545164108276e-02 2.071947157382965088e-01 -1.120333522558212280e-01 1.825890243053436279e-01 2.658246457576751709e-01 -5.445624142885208130e-02 2.961085438728332520e-01 -7.294115424156188965e-02 -2.119079045951366425e-02
-5.329985171556472778e-02 -1.262802183628082275e-01 -3.034312464296817780e-02 4.141415469348430634e-03 -1.366050094366073608e-01 6.551126390695571899e-02 3.143414855003356934e-02 2.770341336727142334e-01 -7.912936061620712280e-02 2.309857308864593506e-02 -2.991637289524078369e-01 1.632664203643798828e-01 2.537334263324737549e-01 -2.062832266092300415e-01 -5.801154300570487976e-02 -5.056941509246826172e-02 -4.119417816400527954e-02 -1.803719401359558105e-01 5.032876506447792053e-02 2.321270257234573364e-01 2.936801174655556679e-03 -1.707920283079147339e-01 3.357718586921691895e-01 2.537026107311248779e-01 3.995660692453384399e-02 -9.788340330123901367e-02 9.180536121129989624e-02 -2.190590649843215942e-02 -3.962142765522003174e-01 1.851366758346557617e-01 -5.141291022300720215e-02 3.644949793815612793e-01
2.880012057721614838e-02 -1.164865493774414062e-01 1.610416918992996216e-01 2.172189205884933472e-01 9.837205708026885986e-02 4.976616054773330688e-02 8.567569777369499207e-03 2.045885622501373291e-01 -2.787324190139770508e-01 -9.739714115858078003e-02 -1.096908077597618103e-01 -1.285905390977859497e-01 -8.055748790502548218e-02 -1.749728322029113770e-01 2.989152818918228149e-02 -5.180976539850234985e-02 1.097756698727607727e-01 1.525772213935852051e-01 2.971926331520080566e-01 3.239581286907196045e-01 2.635277248919010162e-02 9.649981558322906494e-02 3.075686097145080566e-01 -3.351860120892524719e-02 5.124708265066146851e-02 3.344944417476654053e-01 -2.294486761093139648e-01 1.059266477823257446e-01 -1.085372567176818848e-01 3.923616409301757812e-01 -9.376110136508941650e-02 -1.214101836085319519e-01
-1.548096537590026855e-01 -3.696441352367401123e-01 -2.852272689342498779e-01 1.101217195391654968e-01 -1.894347518682479858e-01 -1.546036899089813232e-01 -4.170784354209899902e-02 -5.659774690866470337e-02 -7.349439710378646851e-02 -3.624165803194046021e-02 1.931601464748382568e-01 1.542435586452484131e-02 1.302211359143257141e-02 -2.740519344806671143e-01 -2.521252445876598358e-02 -1.467846706509590149e-02 2.216386646032333374e-01 -1.639279425144195557e-01 1.320818066596984863e-01 1.480812132358551025e-01 6.259150104597210884e-04 -3.362046480178833008e-01 1.231313198804855347e-01 2.417209744453430176e-01 1.776392012834548950e-01 -2.265825271606445312e-01 1.437142640352249146e-01 3.696188703179359436e-02 -1.955733150243759155e-01 1.495102494955062866e-01 1.677488535642623901e-01 2.552359104156494141e-01
1.313311904668807983e-01 -1.825336515903472900e-01 -3.526366651058197021e-01 -8.613671362400054932e-02 -2.021255344152450562e-02 -6.700917333364486694e-02 -1.989491432905197144e-01 2.374727725982666016e-01 -1.577800065279006958e-01 2.304105609655380249e-01 -1.806062608957290649e-01 7.563199847936630249e-02 -1.076079979538917542e-01 -6.854346953332424164e-03 2.066431343555450439e-01 -1.883062869310379028e-01 1.265087276697158813e-01 2.366924099624156952e-02 1.523239165544509888e-01 2.030288130044937134e-01 -3.370147943496704102e-01 -3.646335378289222717e-02 2.820738255977630615e-01 1.542046070098876953e-01 -4.755417257547378540e-02 3.931337967514991760e-02 -1.494941413402557373e-01 -2.968595325946807861e-01 -2.232401221990585327e-01 1.633389741182327271e-01 -1.355661004781723022e-01 4.757231473922729492e-02
1.188480257987976074e-01 -3.246739208698272705e-01 -5.758247151970863342e-02 3.872480615973472595e-02 -2.751428782939910889e-01 -2.040264308452606201e-01 9.182503819465637207e-02 8.079339563846588135e-02 -3.833353891968727112e-02 -1.150063425302505493e-01 -7.722128927707672119e-02 7.007235288619995117e-02 -2.440041005611419678e-01 2.106149122118949890e-02 -2.131858021020889282e-01 -2.372412979602813721e-01 3.623552322387695312e-01 1.664735078811645508e-01 7.450257241725921631e-02 1.574396640062332153e-01 1.000362634658813477e-01 -1.141160503029823303e-01 1.946422457695007324e-01 1.132247373461723328e-01 -1.374023407697677612e-01 -4.694234952330589294e-02 1.363098025321960449e-01 -2.291617542505264282e-01 -3.280937075614929199e-01 2.650349773466587067e-02 3.039070367813110352e-01 -1.003903243690729141e-02
1.016495302319526672e-01 -4.785623252391815186e-01 -6.451728940010070801e-02 2.460811287164688110e-01 -2.058410942554473877e-01 1.313980221748352051e-01 -1.095121130347251892e-01 2.158094793558120728e-01 -1.132091209292411804e-01 -3.029170818626880646e-02 -1.440470963716506958e-01 8.339495211839675903e-02 9.779266081750392914e-03 -1.635810434818267822e-01 -1.564549803733825684e-01 4.943888634443283081e-02 6.946019083261489868e-02 2.718402743339538574e-01 -1.933515816926956177e-01 1.910240389406681061e-02 -1.451718211174011230e-01 -1.529480516910552979e-01 5.258419737219810486e-02 4.962261393666267395e-02 2.693195939064025879e-01 1.325929611921310425e-01 5.824403092265129089e-02 -4.859148059040307999e-03 4.637693613767623901e-02 4.580756723880767822e-01 -1.037163808941841125e-01 8.456672541797161102e-03
6.184638477861881256e-04 4.790327697992324829e-02 1.522652208805084229e-01 9.904630482196807861e-02 2.311551943421363831e-02 -1.118556410074234009e-01 1.082143336534500122e-01 1.678724437952041626e-01 -3.467267453670501709e-01 1.537409611046314240e-02 -3.055913448333740234e-01 3.523486107587814331e-02 4.138410091400146484e-02 -2.135563641786575317e-01 2.575349248945713043e-02 -6.960929837077856064e-03 6.820611190050840378e-03 1.655372679233551025e-01 -1.028209105134010315e-01 1.560690850019454956e-01 -2.021299749612808228e-01 -2.252242714166641235e-01 -4.982725530862808228e-02 1.716292202472686768e-01 3.503586351871490479e-01 -1.455962359905242920e-01 4.942514002323150635e-02 -1.362418234348297119e-01 -1.269197463989257812e-01 3.112994134426116943e-01 4.104919135570526123e-01 -1.276101171970367432e-01
8.898499608039855957e-02 -1.987205892801284790e-01 -3.020425140857696533e-01 -1.389186531305313110e-01 -7.416104525327682495e-02 -9.684526920318603516e-02 -1.345766782760620117e-01 1.429444849491119385e-01 1.625298894941806793e-02 2.074559926986694336e-01 -1.608914732933044434e-01 3.872270137071609497e-02 -1.472287029027938843e-01 -7.428155839443206787e-02 7.748559117317199707e-02 -2.674461901187896729e-01 2.426138371229171753e-01 5.219590291380882263e-02 1.537239700555801392e-01 3.550393879413604736e-01 -9.165809303522109985e-02 -6.922346353530883789e-02 3.486535251140594482e-01 8.307566493749618530e-02 2.062224745750427246e-01 2.054119296371936798e-02 -2.264765053987503052e-01 -3.375176191329956055e-01 7.432673126459121704e-02 1.503226459026336670e-01 -1.019328683614730835e-01 1.167602464556694031e-01
1.178035438060760498e-01 4.366451129317283630e-02 -4.994814470410346985e-02 6.057992950081825256e-02 -2.960191965103149414e-01 1.036850363016128540e-01 1.449453923851251602e-02 -1.630449481308460236e-02 4.430865868926048279e-02 -1.833114475011825562e-01 -1.397650092840194702e-01 7.830097526311874390e-02 9.484662115573883057e-02 -1.026522964239120483e-01 -3.218742609024047852e-01 -1.475588381290435791e-01 -2.467229962348937988e-01 -3.926623240113258362e-02 3.528751730918884277e-01 2.698722481727600098e-01 -1.274666488170623779e-01 -2.089371234178543091e-01 1.980109959840774536e-01 3.551654145121574402e-02 3.045672476291656494e-01 3.282657563686370850e-01 -5.715912673622369766e-03 -9.727836400270462036e-02 -1.998936980962753296e-01 2.111968398094177246e-01 1.339931488037109375e-01 -1.964913867413997650e-02
-1.063256175257265568e-03 -3.001666665077209473e-01 -1.579154729843139648e-01 1.410848796367645264e-01 -6.260153651237487793e-02 -2.606162428855895996e-01 6.215880066156387329e-02 2.066462486982345581e-01 -1.748629100620746613e-02 -4.348917677998542786e-02 -2.516753971576690674e-02 1.309355162084102631e-02 -7.361467182636260986e-02 2.312550842761993408e-01 1.398302912712097168e-01 7.583583891391754150e-02 1.557485759258270264e-01 9.756348282098770142e-02 -8.183020353317260742e-02 -7.674458622932434082e-02 -3.816585540771484375e-01 4.397952184081077576e-02 3.581312298774719238e-01 3.261081278324127197e-01 -1.550027132034301758e-01 8.597382903099060059e-02 6.288620084524154663e-02 -1.960852742195129395e-01 -8.955896645784378052e-02 3.577948808670043945e-01 -2.215419709682464600e-02 1.432915776968002319e-01
-2.736573219299316406e-01 -1.845673620700836182e-01 -1.521798875182867050e-02 2.145609408617019653e-01 -2.453244328498840332e-01 -7.954934984445571899e-02 -1.826965063810348511e-01 3.026446402072906494e-01 -1.364648789167404175e-01 -6.700813770294189453e-02 -2.696041464805603027e-01 8.579867333173751831e-02 -1.746727675199508667e-01 1.322466880083084106e-01 -1.393024027347564697e-01 1.042235568165779114e-01 1.163754686713218689e-01 -7.989816367626190186e-02 1.494882702827453613e-01 2.434228807687759399e-01 -6.266044080257415771e-02 -2.938674390316009521e-02 1.725006103515625000e-01 2.254338264465332031e-01 -1.410310063511133194e-02 7.656541466712951660e-02 -1.154207885265350342e-01 -5.197622999548912048e-02 -4.133931100368499756e-01 1.163795143365859985e-01 -3.555980697274208069e-02 2.778203487396240234e-01
1.872509568929672241e-01 -1.578866541385650635e-01 2.023034840822219849e-01 1.784965842962265015e-01 -6.866769492626190186e-02 -1.478348523378372192e-01 1.017472520470619202e-01 6.818283349275588989e-02 -1.528071463108062744e-01 -8.705137670040130615e-02 4.077602177858352661e-02 8.620693534612655640e-02 -1.823598705232143402e-02 1.010747849941253662e-01 -1.081035435199737549e-01 7.755024731159210205e-02 2.127280384302139282e-01 3.478311598300933838e-01 -1.810232400894165039e-01 1.852625794708728790e-02 -4.219347983598709106e-02 -2.724837958812713623e-01 4.273712262511253357e-02 2.305772453546524048e-01 2.931102216243743896e-01 -1.485556066036224365e-01 -1.432991474866867065e-01 -2.877217531204223633e-01 3.485943377017974854e-02 3.030037581920623779e-01 3.428689837455749512e-01 -7.154944539070129395e-02
-2.433232218027114868e-01 -1.997446566820144653e-01 -2.457185685634613037e-01 7.727214694023132324e-02 6.760396063327789307e-02 -2.754744887351989746e-02 3.130098283290863037e-01 2.720948122441768646e-02 7.252228260040283203e-02 -1.279542744159698486e-01 2.284732460975646973e-02 1.304737925529479980e-01 6.273163110017776489e-02 4.909839481115341187e-02 3.714001476764678955e-01 -1.696448177099227905e-01 3.692070841789245605e-01 2.041169255971908569e-01 -6.482641398906707764e-02 3.563635647296905518e-01 3.446968621574342251e-04 -5.088030546903610229e-02 1.946805045008659363e-02 1.069752499461174011e-01 1.883993446826934814e-01 1.821471750736236572e-01 -1.208427920937538147e-01 1.418852210044860840e-01 -2.502425909042358398e-01 1.486207991838455200e-01 4.338354989886283875e-02 6.839074194431304932e-02
-8.006189018487930298e-02 -1.374201029539108276e-01 -2.485253512859344482e-01 1.134479511529207230e-02 9.686267003417015076e-04 -2.762737274169921875e-01 1.718816533684730530e-02 2.982718311250209808e-02 -7.399974018335342407e-02 1.371864974498748779e-01 -8.299516141414642334e-02 2.567725479602813721e-01 2.498234994709491730e-02 4.591230303049087524e-02 4.606137797236442566e-02 -8.234141021966934204e-02 3.447280526161193848e-01 7.564207166433334351e-02 -6.919693946838378906e-02 1.651805639266967773e-01 6.804538518190383911e-02 -5.431823730468750000e-01 1.263972222805023193e-01 6.552525155711919069e-05 1.406922340393066406e-01 -1.103875637054443359e-01 2.209704369306564331e-01 -9.939039126038551331e-03 -2.788400053977966309e-01 2.338504344224929810e-01 1.426236033439636230e-01 -1.434483826160430908e-01
-1.556510478258132935e-01 -1.728427410125732422e-01 -1.753206551074981689e-01 -5.929818842560052872e-03 -6.223570927977561951e-02 -1.381037198007106781e-02 -6.939224153757095337e-02 2.260385602712631226e-01 -2.692289054393768311e-01 -4.878621175885200500e-02 -1.250518858432769775e-01 -1.629540920257568359e-01 2.867838144302368164e-01 3.843349963426589966e-02 -2.304335534572601318e-01 1.186801865696907043e-01 -8.179148659110069275e-03 1.684675067663192749e-01 -4.536491632461547852e-02 4.677211046218872070e-01 2.952362038195133209e-02 -2.034767568111419678e-01 2.144174575805664062e-01 1.570030599832534790e-01 1.189295276999473572e-01 1.002995595335960388e-01 1.171161904931068420e-01 1.474874615669250488e-01 -1.890188604593276978e-01 2.171687334775924683e-01 -1.544884592294692993e-01 2.420565485954284668e-01
1.890455335378646851e-01 -1.746810227632522583e-01 1.167448461055755615e-01 1.068317964673042297e-01 -1.630419120192527771e-02 -3.096218034625053406e-02 3.760295361280441284e-02 1.126191243529319763e-01 -2.045662403106689453e-01 4.421023279428482056e-02 -4.903910309076309204e-02 -9.183319658041000366e-02 -1.070999205112457275e-01 -8.288571983575820923e-02 2.156946808099746704e-01 -3.548357784748077393e-01 -1.167877987027168274e-01 1.968117058277130127e-01 1.950149983167648315e-01 -8.187880367040634155e-02 -1.035273820161819458e-01 -7.531729340553283691e-02 8.312977105379104614e-02 -1.560800969600677490e-01 1.341534107923507690e-01 1.003485918045043945e-01 1.918596178293228149e-01 -8.886222541332244873e-02 -5.248907804489135742e-01 3.814967870712280273e-01 -2.634995244443416595e-02 9.317683428525924683e-02
-1.746858805418014526e-01 -1.653015464544296265e-01 -2.894316315650939941e-01 -8.215323090553283691e-02 1.693492978811264038e-01 1.254728585481643677e-01 -4.247063770890235901e-03 7.492668926715850830e-02 -8.568229526281356812e-02 7.777526974678039551e-02 -6.150566786527633667e-02 -9.464129060506820679e-02 1.889015287160873413e-01 -1.748184487223625183e-02 -2.842172086238861084e-01 -4.270444065332412720e-02 1.856197267770767212e-01 2.008944153785705566e-01 -5.173882469534873962e-02 2.886500656604766846e-01 9.325458668172359467e-03 -2.150602824985980988e-02 1.326461434364318848e-01 4.104748964309692383e-01 1.859059184789657593e-01 2.230098843574523926e-01 2.873000502586364746e-02 8.768348395824432373e-02 -2.367298901081085205e-01 3.917490541934967041e-01 4.943005740642547607e-03 8.413480222225189209e-02
-6.779146194458007812e-02 -5.631808936595916748e-02 -5.837541818618774414e-02 -4.017126560211181641e-02 -2.954436838626861572e-01 -1.109399199485778809e-01 -1.973754167556762695e-01 1.682872027158737183e-01 9.781024605035781860e-02 9.152482450008392334e-02 -1.919814944267272949e-01 4.128341972827911377e-01 -2.142759859561920166e-01 -1.706798225641250610e-01 7.842930406332015991e-02 1.165237352252006531e-01 -7.089367508888244629e-02 1.329027395695447922e-02 -2.000900506973266602e-01 1.796839535236358643e-01 -1.887468099594116211e-01 -2.485123425722122192e-01 1.329579353332519531e-01 2.374353557825088501e-01 1.926582753658294678e-01 5.387786775827407837e-02 2.356464713811874390e-01 -1.656431145966053009e-02 -1.548702418804168701e-01 1.939252316951751709e-01 2.786433696746826172e-01 1.277188509702682495e-01
2.318459190428256989e-02 -3.513497710227966309e-01 2.829508781433105469e-01 2.449930608272552490e-01 -9.256888180971145630e-02 7.155452668666839600e-02 9.457873553037643433e-02 8.523168414831161499e-02 -6.308201700448989868e-02 -2.031477391719818115e-01 8.382891863584518433e-02 1.324713826179504395e-01 2.985318005084991455e-01 -7.317494601011276245e-03 -1.265679746866226196e-01 -1.039185933768749237e-02 1.074366196990013123e-01 1.942155659198760986e-01 -3.186556696891784668e-02 8.011946827173233032e-02 -1.817891374230384827e-02 6.877828389406204224e-02 1.233714669942855835e-01 7.432394661009311676e-03 3.635120391845703125e-01 7.653151452541351318e-02 -7.970881462097167969e-02 -8.729296922683715820e-02 -1.068974286317825317e-01 5.026039481163024902e-01 -1.324514448642730713e-01 1.425534337759017944e-01
2.726800739765167236e-03 -3.377841785550117493e-03 7.591454684734344482e-02 1.361152976751327515e-01 -3.561483621597290039e-01 -2.224576622247695923e-01 8.502285182476043701e-02 2.787986397743225098e-01 -3.786216676235198975e-01 -1.669797673821449280e-02 -3.881762027740478516e-01 4.703025892376899719e-02 -7.456814497709274292e-02 1.016092970967292786e-01 2.011889666318893433e-01 1.763576827943325043e-02 3.076617121696472168e-01 1.931098699569702148e-01 4.111567884683609009e-02 9.023260325193405151e-02 5.265197902917861938e-02 -7.416220754384994507e-02 2.108680456876754761e-01 -6.979610025882720947e-02 -1.379703637212514877e-02 4.862946271896362305e-02 2.997391223907470703e-01 -1.303091365844011307e-02 -4.994578659534454346e-02 2.477094382047653198e-01 7.338484376668930054e-02 2.906148089095950127e-03
2.214254289865493774e-01 3.654437512159347534e-02 -1.494538635015487671e-01 3.599625080823898315e-02 -1.573556959629058838e-01 -2.134738266468048096e-01 9.035389125347137451e-02 1.726166307926177979e-01 -1.748735010623931885e-01 9.291867166757583618e-02 -3.962544202804565430e-01 -1.389363408088684082e-01 1.325823217630386353e-01 2.843178212642669678e-01 1.749072782695293427e-02 -2.606995105743408203e-01 2.776761651039123535e-01 -9.250145405530929565e-02 2.092880159616470337e-01 3.275692835450172424e-02 -8.774754405021667480e-02 -2.806005179882049561e-01 1.219786703586578369e-01 -6.329012662172317505e-02 2.309512794017791748e-01 6.404330581426620483e-02 5.179908126592636108e-02 -6.393571943044662476e-02 -2.373809367418289185e-01 2.390125691890716553e-01 3.405569493770599365e-02 1.441777795553207397e-01
-4.993978142738342285e-02 -8.254201710224151611e-02 5.310263857245445251e-02 1.031131148338317871e-01 -6.093089003115892410e-03 3.304620087146759033e-02 4.881032928824424744e-02 5.511307343840599060e-02 6.864716298878192902e-03 -9.870205819606781006e-02 -1.709444075822830200e-02 3.686008043587207794e-03 -8.647162467241287231e-04 -1.708100438117980957e-01 -9.631614387035369873e-02 -3.132650554180145264e-01 -1.634969841688871384e-03 2.412410378456115723e-01 6.082183122634887695e-02 4.983249008655548096e-01 -9.796036034822463989e-02 1.879370212554931641e-01 -8.562757074832916260e-02 1.272736787796020508e-01 4.239991903305053711e-01 -2.109421789646148682e-01 -2.098799794912338257e-01 -2.542057037353515625e-01 -3.052123822271823883e-02 3.308677375316619873e-01 -2.647578157484531403e-02 -3.585617989301681519e-02
-1.278784275054931641e-01 -8.870856463909149170e-02 1.681851893663406372e-01 1.769898384809494019e-01 -1.967318654060363770e-01 -4.042190965265035629e-03 -2.036467194557189941e-01 9.735216945409774780e-02 2.111019752919673920e-02 5.663126707077026367e-03 3.681542575359344482e-01 1.835654228925704956e-01 -1.491002552211284637e-02 -1.232208386063575745e-01 -3.461485356092453003e-02 -2.471626847982406616e-01 1.058364361524581909e-01 2.628788352012634277e-01 5.617739167064428329e-03 1.010689884424209595e-01 -7.284063845872879028e-02 -4.123440012335777283e-02 1.945433914661407471e-01 1.297356039285659790e-01 3.591462373733520508e-01 -3.431031852960586548e-02 -1.912242174148559570e-01 -2.134166210889816284e-01 -1.936172246932983398e-01 2.170973569154739380e-01 3.335046768188476562e-01 -1.368716508150100708e-01
-2.076271735131740570e-02 -2.721516489982604980e-01 -1.094903722405433655e-01 -1.192290782928466797e-01 -9.797541797161102295e-02 -4.086592048406600952e-02 -7.317729294300079346e-02 9.599335491657257080e-02 -8.979640156030654907e-02 -9.920314699411392212e-02 -2.739192172884941101e-02 -1.203441694378852844e-01 -1.560313999652862549e-01 1.434990018606185913e-01 -2.456241995096206665e-01 6.446506828069686890e-02 8.492824435234069824e-02 3.364721238613128662e-01 4.139931499958038330e-01 3.070593439042568207e-02 2.905206382274627686e-01 -1.153306514024734497e-01 -4.526373930275440216e-03 1.455269157886505127e-01 9.808545932173728943e-03 4.400748584885150194e-04 -2.256922051310539246e-02 -2.090464830398559570e-01 -3.679711818695068359e-01 3.616918027400970459e-01 -1.464927045162767172e-04 -9.330475330352783203e-02
-2.214495539665222168e-01 -9.908096492290496826e-02 -2.044925242662429810e-01 2.642588615417480469e-01 -2.819918990135192871e-01 -5.016502737998962402e-02 8.676234632730484009e-02 2.008999586105346680e-01 -7.159617543220520020e-02 -1.083452180027961731e-01 -2.439938038587570190e-01 1.962911933660507202e-01 1.184626221656799316e-01 -1.160021051764488220e-01 -2.215141206979751587e-01 -7.506071031093597412e-02 1.231392547488212585e-01 -8.117348700761795044e-02 -7.928699254989624023e-02 1.929796636104583740e-01 1.403736174106597900e-01 -1.550256647169589996e-02 2.492988705635070801e-01 -9.974181652069091797e-02 1.230113357305526733e-01 3.708346188068389893e-02 7.214927673339843750e-02 -5.421420931816101074e-02 -4.482844471931457520e-01 1.814593523740768433e-01 -1.487724483013153076e-01 2.538768053054809570e-01
-8.999820798635482788e-03 -4.944281652569770813e-02 -3.134922087192535400e-01 1.524904668331146240e-01 -1.628407090902328491e-01 -5.229350179433822632e-02 -1.282235383987426758e-01 1.232407465577125549e-01 -3.493967652320861816e-01 1.244686469435691833e-01 -2.684181928634643555e-01 1.747957989573478699e-02 1.749937981367111206e-01 2.292512357234954834e-02 -1.023998558521270752e-01 3.967240452766418457e-02 3.511560382321476936e-03 8.951048552989959717e-02 7.369156926870346069e-02 2.014212906360626221e-01 1.693833470344543457e-01 -3.710026741027832031e-01 3.124013170599937439e-02 1.278913486748933792e-02 1.557693909853696823e-02 2.119028866291046143e-01 -2.083766646683216095e-02 8.066038787364959717e-02 -2.399357259273529053e-01 3.003897666931152344e-01 -1.843711733818054199e-01 3.264194130897521973e-01
-2.341370284557342529e-01 -8.188313990831375122e-02 -3.774199485778808594e-01 2.061127722263336182e-01 -2.389454841613769531e-02 3.271365538239479065e-02 2.022668123245239258e-01 2.132118493318557739e-01 -1.464337110519409180e-01 5.124170705676078796e-02 -1.656548976898193359e-01 -2.671027788892388344e-03 -3.184321522712707520e-01 2.654847502708435059e-01 -1.177798584103584290e-02 7.853766530752182007e-02 1.349062472581863403e-01 -3.470450639724731445e-02 -4.836428165435791016e-02 7.945182174444198608e-02 -1.201387122273445129e-01 -5.259427428245544434e-02 6.591036170721054077e-02 1.043857485055923462e-01 1.258111596107482910e-01 2.409029453992843628e-01 -2.307052612304687500e-01 -1.963879019021987915e-01 -1.801038384437561035e-01 3.474659621715545654e-01 2.336490303277969360e-01 -4.376535862684249878e-02
-6.045299582183361053e-03 -3.285827040672302246e-01 7.540595531463623047e-02 -5.076849460601806641e-02 -1.559553742408752441e-01 -1.777975261211395264e-01 3.176518380641937256e-01 1.208317056298255920e-01 -2.297172993421554565e-01 8.980669826269149780e-02 -1.726504713296890259e-01 5.424219369888305664e-02 6.836340576410293579e-02 -1.459864377975463867e-01 -1.449597347527742386e-02 -2.518582344055175781e-02 1.244176626205444336e-01 1.452839672565460205e-01 9.146257489919662476e-02 9.942153096199035645e-02 3.540537133812904358e-02 -2.869755923748016357e-01 2.391760200262069702e-01 2.499539703130722046e-01 4.127759337425231934e-01 -8.088717609643936157e-02 -1.165185198187828064e-01 -2.833634316921234131e-01 -4.968660324811935425e-02 -8.993386477231979370e-02 2.094944119453430176e-01 9.224840998649597168e-02
-2.088516503572463989e-01 -2.724280580878257751e-02 -2.740180790424346924e-01 3.522203490138053894e-02 -6.712520867586135864e-02 -1.490133553743362427e-01 1.023452281951904297e-01 1.855233460664749146e-01 2.035849392414093018e-01 -5.365620926022529602e-02 -1.367006078362464905e-02 1.460296660661697388e-01 -1.468791812658309937e-02 2.438396960496902466e-01 1.272460967302322388e-01 1.999954581260681152e-01 2.827135622501373291e-01 5.662762746214866638e-02 -1.235941275954246521e-01 1.593957543373107910e-01 -1.119728460907936096e-01 -2.132307738065719604e-01 3.487945199012756348e-01 -3.318144008517265320e-02 2.101187258958816528e-01 -9.778947383165359497e-02 9.219613671302795410e-02 8.263213187456130981e-02 -3.386617079377174377e-02 4.303772449493408203e-01 2.063164114952087402e-01 1.531292349100112915e-01
-1.709558665752410889e-01 -1.443507969379425049e-01 -7.229990512132644653e-02 -1.838702009990811348e-03 -2.094678133726119995e-01 -1.777048408985137939e-02 6.118507683277130127e-02 4.841026961803436279e-01 1.556419134140014648e-01 3.541770204901695251e-02 -7.059612870216369629e-02 1.679910272359848022e-01 -9.809970855712890625e-02 -1.968574225902557373e-01 -2.668721042573451996e-02 1.186990216374397278e-01 -1.324564963579177856e-01 -8.881575614213943481e-02 -7.350087165832519531e-02 2.960515022277832031e-01 -2.091039419174194336e-01 6.918927282094955444e-02 1.066499575972557068e-01 1.334209144115447998e-01 2.805785238742828369e-01 1.661113798618316650e-01 6.768012791872024536e-02 -6.659501791000366211e-02 -1.592792570590972900e-01 3.076060414314270020e-01 2.564618289470672607e-01 2.080567926168441772e-01
-2.228540629148483276e-01 -8.728469163179397583e-02 -1.914619654417037964e-01 6.646277615800499916e-04 -9.455647319555282593e-02 2.210222482681274414e-01 4.880429059267044067e-02 2.978805601596832275e-01 -4.514998793601989746e-01 2.834184840321540833e-02 -1.661789864301681519e-01 1.916422992944717407e-01 2.112644165754318237e-01 -1.426850855350494385e-01 1.035018190741539001e-01 1.057012081146240234e-01 1.705877184867858887e-01 3.584108129143714905e-02 7.220594584941864014e-02 3.029636144638061523e-01 -1.444562822580337524e-01 3.603501990437507629e-02 2.967720031738281250e-01 1.514538377523422241e-01 1.020780727267265320e-01 -1.583806127309799194e-01 1.775306761264801025e-01 -1.323161832988262177e-02 -1.324250251054763794e-01 2.301954627037048340e-01 -9.863746352493762970e-03 -5.380012840032577515e-02
3.920748084783554077e-02 -1.084715649485588074e-01 -2.028811275959014893e-01 2.071670293807983398e-01 -1.425262987613677979e-01 -1.825408935546875000e-01 -1.962949335575103760e-01 4.548614844679832458e-02 -1.667818874120712280e-01 7.151669356971979141e-03 4.335571452975273132e-02 -3.144713118672370911e-02 -1.364827603101730347e-01 7.967866957187652588e-02 2.150382101535797119e-01 1.821665018796920776e-01 6.788290105760097504e-03 2.223905920982360840e-01 -9.859790652990341187e-02 1.858952194452285767e-01 8.767355233430862427e-03 9.737604856491088867e-02 1.741206496953964233e-01 3.132579624652862549e-01 2.786043584346771240e-01 6.739781051874160767e-02 1.341456472873687744e-01 -1.898374110460281372e-01 -3.655039966106414795e-01 1.098268330097198486e-01 -1.263167262077331543e-01 3.790077567100524902e-01
-2.333500683307647705e-01 4.211218282580375671e-02 -1.593853235244750977e-01 7.405050098896026611e-02 -1.412287503480911255e-01 -2.649907767772674561e-01 4.267339408397674561e-02 1.192040462046861649e-02 1.815409213304519653e-02 -3.857704252004623413e-02 -1.984534114599227905e-01 2.996177375316619873e-01 -1.286037713289260864e-01 -2.159714102745056152e-01 -6.470178812742233276e-02 9.793888032436370850e-02 -6.416718661785125732e-02 1.649276614189147949e-01 -1.449648737907409668e-01 2.653468251228332520e-01 -6.288389116525650024e-02 -3.068077862262725830e-01 2.281940430402755737e-01 2.060938626527786255e-01 1.177653521299362183e-01 2.326137870550155640e-01 -4.198409616947174072e-03 -1.817261129617691040e-01 -1.230670958757400513e-01 -8.003844879567623138e-03 3.535026013851165771e-01 2.371852248907089233e-01
1.304149776697158813e-01 -2.026615589857101440e-01 1.420302391052246094e-01 7.892363518476486206e-02 -1.760963499546051025e-01 6.609638221561908722e-03 -9.255231916904449463e-02 1.154313459992408752e-01 1.847193576395511627e-02 -1.957818865776062012e-02 -9.566957131028175354e-03 -9.911569952964782715e-02 -1.416283696889877319e-01 -3.500449955463409424e-01 -1.193672269582748413e-01 -2.588614225387573242e-01 9.104054421186447144e-02 1.458681561052799225e-02 1.398199647665023804e-01 2.299244701862335205e-01 -7.802038639783859253e-02 -7.742935419082641602e-02 2.556608021259307861e-01 2.536718845367431641e-01 3.399682343006134033e-01 3.343470096588134766e-01 -1.522012203931808472e-01 -5.776949226856231689e-02 -2.650775313377380371e-01 8.430710434913635254e-02 -4.276126995682716370e-02 2.688966691493988037e-01
-3.353603649884462357e-03 -5.424514412879943848e-02 -2.217373624444007874e-02 6.853955239057540894e-02 -1.894968003034591675e-01 9.191261976957321167e-02 -1.459563672542572021e-01 1.822976022958755493e-01 3.120005689561367035e-02 -1.077850535511970520e-01 5.261320993304252625e-02 -1.067242175340652466e-01 -1.651494950056076050e-01 1.494459509849548340e-01 -1.037260368466377258e-01 1.054531615227460861e-02 1.149615868926048279e-01 4.041211307048797607e-01 3.110236823558807373e-01 1.238319948315620422e-01 3.461675345897674561e-01 -9.097445756196975708e-02 3.307741880416870117e-02 1.652970761060714722e-01 4.135258868336677551e-02 6.879835575819015503e-02 -8.095196634531021118e-02 -1.814695596694946289e-01 -1.476650238037109375e-01 5.041567683219909668e-01 9.720997512340545654e-02 1.710379719734191895e-01
-2.030048519372940063e-01 -3.647767007350921631e-01 1.398505121469497681e-01 -6.740880757570266724e-02 -1.553271710872650146e-01 4.215474054217338562e-02 1.751553714275360107e-01 2.793051004409790039e-01 -5.350050050765275955e-03 4.269610717892646790e-02 -2.162314653396606445e-01 1.100929975509643555e-01 -1.014935895800590515e-01 -1.653834283351898193e-01 1.424550265073776245e-01 -2.716160714626312256e-01 2.440587878227233887e-01 1.379567682743072510e-01 2.820664644241333008e-02 2.032740265130996704e-01 -3.689752891659736633e-02 -1.923251450061798096e-01 6.708105653524398804e-02 -1.508563011884689331e-01 -3.876892849802970886e-02 -1.249351948499679565e-01 -1.220496278256177902e-02 -2.185831367969512939e-01 -1.951651722192764282e-01 1.446071118116378784e-01 4.050989747047424316e-01 -1.073968037962913513e-02
-6.048088148236274719e-02 4.564233124256134033e-02 1.396801471710205078e-01 1.562055852264165878e-02 -2.473796345293521881e-02 2.612809091806411743e-02 -9.424979798495769501e-03 1.209663525223731995e-01 -8.754312247037887573e-02 1.716491878032684326e-01 -4.612009599804878235e-02 1.046122014522552490e-01 -8.009128272533416748e-02 -2.334278672933578491e-01 1.820555478334426880e-01 -9.304957836866378784e-02 7.343762554228305817e-03 3.015939295291900635e-01 -1.677430421113967896e-01 5.401108264923095703e-01 -1.253445595502853394e-01 -4.641423467546701431e-03 3.389574587345123291e-01 -1.643267571926116943e-01 2.397240996360778809e-01 3.148402273654937744e-02 -2.205270379781723022e-01 -7.088562846183776855e-02 7.378580421209335327e-02 3.341327309608459473e-01 8.548019081354141235e-02 2.396129630506038666e-02
-3.323805630207061768e-01 -7.236975431442260742e-02 -2.795787751674652100e-01 1.892392933368682861e-01 -1.840073615312576294e-01 -6.731399893760681152e-02 1.191635131835937500e-01 1.281253099441528320e-01 5.668273195624351501e-03 -1.114945858716964722e-01 -3.020602464675903320e-01 8.017527312040328979e-02 1.995109319686889648e-01 -2.032425552606582642e-01 -1.999239623546600342e-01 -1.026392355561256409e-01 3.163760062307119370e-03 1.621842198073863983e-02 -1.495723519474267960e-02 1.936139315366744995e-01 8.526930212974548340e-02 -1.027201861143112183e-01 2.999429702758789062e-01 -1.879074722528457642e-01 2.325699925422668457e-01 8.219462633132934570e-02 -6.334060430526733398e-02 1.025816351175308228e-01 -2.903801798820495605e-01 1.984249800443649292e-01 -7.680005580186843872e-02 2.711170017719268799e-01
3.181061940267682076e-03 9.149415791034698486e-02 -4.116584062576293945e-01 1.868461072444915771e-01 -1.839567571878433228e-01 8.880525827407836914e-02 -7.412014156579971313e-02 1.963109523057937622e-01 -5.325760692358016968e-02 -6.909597665071487427e-02 1.440677344799041748e-01 6.324747949838638306e-02 -9.800625033676624298e-03 1.696083098649978638e-01 1.917521655559539795e-01 6.327983736991882324e-02 1.035378128290176392e-01 -2.813129685819149017e-02 -2.301933616399765015e-02 1.076386421918869019e-01 -3.854330182075500488e-01 -2.726634442806243896e-01 3.572963476181030273e-01 1.055228561162948608e-01 1.581104695796966553e-01 -9.506990760564804077e-02 -6.556360423564910889e-02 -1.150515079498291016e-01 -9.642419964075088501e-02 3.361327946186065674e-01 1.997311711311340332e-01 2.021017298102378845e-02
1.578281968832015991e-01 -5.593587160110473633e-01 -3.158818185329437256e-02 1.476396322250366211e-01 -2.736190333962440491e-03 1.039569899439811707e-01 -4.697838798165321350e-02 2.206301242113113403e-01 -1.533871442079544067e-01 -1.003623679280281067e-01 -2.472752779722213745e-01 2.649567425251007080e-01 -8.430217951536178589e-02 -1.546976864337921143e-01 -1.783996373414993286e-01 2.053589373826980591e-02 1.157974675297737122e-01 1.505105197429656982e-01 -2.314675301313400269e-01 1.358650326728820801e-01 -4.540479183197021484e-02 -2.091259509325027466e-01 1.110911518335342407e-01 3.072379156947135925e-02 2.028771638870239258e-01 7.100685685873031616e-02 -1.498533133417367935e-02 -8.725102990865707397e-02 1.198512464761734009e-01 2.536779642105102539e-01 2.220230847597122192e-01 1.584778726100921631e-02
-4.968328028917312622e-02 -2.657571434974670410e-01 -9.874253533780574799e-03 1.080960109829902649e-01 -1.346443593502044678e-01 -3.557791113853454590e-01 -8.978351950645446777e-02 -1.612883061170578003e-02 -1.312800347805023193e-01 8.250745013356208801e-03 -2.815601415932178497e-02 4.570075497031211853e-02 4.331934079527854919e-02 3.782250732183456421e-02 2.839702367782592773e-01 1.062468253076076508e-02 -3.277538120746612549e-01 1.971767395734786987e-01 8.391120284795761108e-02 1.033575460314750671e-01 -3.278038203716278076e-01 4.612515494227409363e-02 1.795688122510910034e-01 8.588663488626480103e-02 1.968303769826889038e-01 1.172044053673744202e-01 -8.813515305519104004e-03 -1.222167834639549255e-01 -4.446085989475250244e-01 1.343918144702911377e-01 6.111843511462211609e-02 2.401119321584701538e-01
-1.524845063686370850e-01 -1.348740160465240479e-01 6.175084784626960754e-02 1.570131331682205200e-01 -4.444236680865287781e-02 -1.326787471771240234e-01 -6.563042849302291870e-02 3.840878903865814209e-01 7.196153979748487473e-03 7.656222581863403320e-02 -1.184361577033996582e-01 2.379843741655349731e-01 -2.047872990369796753e-01 3.378865495324134827e-02 -4.114534333348274231e-02 1.424425840377807617e-01 -1.031252369284629822e-01 -1.635999679565429688e-01 -1.883671879768371582e-01 2.909625172615051270e-01 -1.823770105838775635e-01 -1.680796146392822266e-01 3.643569946289062500e-01 1.904055178165435791e-01 5.525688454508781433e-02 4.710902646183967590e-02 4.318942874670028687e-02 4.944546893239021301e-02 -7.460058480501174927e-02 2.208609133958816528e-01 2.127370834350585938e-01 3.461125195026397705e-01
-9.023503214120864868e-02 -1.402432173490524292e-01 -3.253660798072814941e-01 7.146135717630386353e-02 -2.849660515785217285e-01 1.200848743319511414e-01 5.604534596204757690e-02 4.024071991443634033e-01 -1.682838983833789825e-02 3.912388905882835388e-02 9.257711470127105713e-02 7.745734602212905884e-02 -2.885427772998809814e-01 -2.470516972243785858e-02 5.626687780022621155e-02 -1.656567305326461792e-01 3.986562602221965790e-03 -1.313565298914909363e-02 -7.068037241697311401e-02 4.130872189998626709e-01 7.858375459909439087e-02 -3.421822562813758850e-02 1.656370162963867188e-01 1.962133347988128662e-01 8.621910214424133301e-02 8.443111926317214966e-02 -3.611387312412261963e-02 -5.916481465101242065e-02 -1.937778107821941376e-02 2.771131098270416260e-01 3.302354514598846436e-01 -1.223319023847579956e-01
-3.258829191327095032e-02 -1.875056624412536621e-01 -2.808786034584045410e-01 4.152488335967063904e-02 8.073090761899948120e-02 1.490228772163391113e-01 1.640691757202148438e-01 2.789941132068634033e-01 -9.952907264232635498e-02 1.482309550046920776e-01 2.669082581996917725e-02 2.826966717839241028e-02 2.589806318283081055e-01 1.573577374219894409e-01 -1.896687150001525879e-01 3.134874859824776649e-03 1.825652420520782471e-01 2.988035082817077637e-01 2.009724527597427368e-01 2.666644454002380371e-01 -1.965415775775909424e-01 -6.803116947412490845e-02 -4.919758811593055725e-02 2.468813210725784302e-01 1.324370801448822021e-01 3.282493352890014648e-02 -3.202739357948303223e-02 8.609479665756225586e-02 -3.481882214546203613e-01 2.365124821662902832e-01 -3.841396048665046692e-02 2.050109505653381348e-01
-2.596018016338348389e-01 6.163451448082923889e-02 -5.556243285536766052e-02 2.609960138797760010e-01 -1.652838438749313354e-01 -1.234624721109867096e-02 -1.403478682041168213e-01 2.454954087734222412e-01 -2.773272395133972168e-01 -3.016828559339046478e-02 -3.275218307971954346e-01 -1.400991082191467285e-01 -2.366185560822486877e-02 -1.304458081722259521e-01 -1.495474427938461304e-01 1.794493943452835083e-01 1.717010736465454102e-01 2.601722180843353271e-01 -7.356144487857818604e-02 5.311663448810577393e-02 -2.313420474529266357e-01 -5.350365489721298218e-02 5.816908553242683411e-03 -1.388256996870040894e-01 -5.195550993084907532e-02 1.608062982559204102e-01 -1.250565648078918457e-01 -2.990640103816986084e-01 -2.205148041248321533e-01 1.977384239435195923e-01 2.613707184791564941e-01 5.033720657229423523e-02
-2.523696422576904297e-01 -1.061562821269035339e-01 -2.911400794982910156e-01 3.992154449224472046e-02 -6.654607504606246948e-02 2.371924519538879395e-01 9.560317546129226685e-02 2.031058222055435181e-01 -7.541695237159729004e-02 -6.245607510209083557e-02 2.519010901451110840e-01 -8.599314093589782715e-02 2.946876883506774902e-01 1.130556687712669373e-01 -5.965036153793334961e-02 -9.571137279272079468e-02 7.892313599586486816e-02 1.911533474922180176e-01 -1.535164713859558105e-01 1.701040267944335938e-01 -1.951442211866378784e-01 -2.423311620950698853e-01 1.316917240619659424e-01 1.892876476049423218e-01 2.495681867003440857e-02 -9.104106575250625610e-02 1.009376272559165955e-01 -1.429013758897781372e-01 -3.640177547931671143e-01 3.315156698226928711e-01 -4.477690532803535461e-02 7.509000599384307861e-02
8.833757601678371429e-03 -4.204557240009307861e-01 9.559561498463153839e-03 2.029612213373184204e-01 -2.639316022396087646e-02 1.669713407754898071e-01 1.841384023427963257e-01 -1.157508939504623413e-01 -1.656372845172882080e-01 3.245688974857330322e-02 9.973879903554916382e-02 2.829131670296192169e-02 -3.098570159636437893e-04 -8.679381757974624634e-02 -1.823375001549720764e-02 1.177192665636539459e-02 1.061777919530868530e-01 1.774915456771850586e-01 -2.442609816789627075e-01 -4.125922545790672302e-02 -3.038322627544403076e-01 -2.196880131959915161e-01 1.279209703207015991e-01 8.863065391778945923e-02 2.804337739944458008e-01 1.502066012471914291e-02 -4.578971490263938904e-02 1.783128231763839722e-01 -2.818945795297622681e-02 4.972019195556640625e-01 1.227746531367301941e-01 1.181261166930198669e-01
3.784232959151268005e-02 -2.684678137302398682e-01 -2.577965259552001953e-01 1.928900927305221558e-01 7.926818728446960449e-02 -8.925689756870269775e-02 2.076869755983352661e-01 1.826576888561248779e-01 -2.623373642563819885e-02 -2.032891809940338135e-01 -9.997759759426116943e-02 1.038701012730598450e-01 1.056306287646293640e-01 8.398288488388061523e-02 -1.905528479255735874e-03 -8.784603327512741089e-02 2.845202386379241943e-01 7.714028656482696533e-02 4.779249429702758789e-02 3.745813369750976562e-01 -1.229836791753768921e-01 -1.724487096071243286e-01 -1.290836464613676071e-02 7.254152745008468628e-02 1.853997819125652313e-02 -1.922328025102615356e-01 -2.438696771860122681e-01 1.925025694072246552e-02 -2.166930586099624634e-01 3.031032085418701172e-01 3.331696689128875732e-01 1.287978738546371460e-01
7.900122553110122681e-02 -2.816200256347656250e-01 -1.006690692156553268e-02 2.730153203010559082e-01 -4.524524509906768799e-02 8.625667542219161987e-02 1.794160455465316772e-01 -8.535788208246231079e-02 -1.372938752174377441e-01 -1.197378635406494141e-01 -1.433677375316619873e-01 1.549188941717147827e-01 -1.361968666315078735e-01 -5.937387794256210327e-02 -1.566232442855834961e-01 -2.239413112401962280e-01 -1.202247962355613708e-01 1.665112227201461792e-01 -2.729587443172931671e-02 8.012585341930389404e-02 -2.135812789201736450e-01 1.225717440247535706e-01 -2.700879573822021484e-01 1.966412067413330078e-01 1.459332704544067383e-01 9.614503383636474609e-02 -2.368414849042892456e-01 -1.374787986278533936e-01 -1.574947983026504517e-01 4.381783604621887207e-01 9.812759608030319214e-02 2.505606710910797119e-01
-9.965391457080841064e-02 -2.789515852928161621e-01 -2.421376854181289673e-01 -2.228266745805740356e-02 1.234015151858329773e-01 9.840922802686691284e-02 2.404581196606159210e-02 1.587720662355422974e-01 -2.170075923204421997e-01 1.327215731143951416e-01 2.476694062352180481e-02 -9.627730399370193481e-02 2.820643484592437744e-01 8.459780365228652954e-02 -2.217441499233245850e-01 -3.274518623948097229e-02 1.906304210424423218e-01 1.793741881847381592e-01 -3.631914034485816956e-02 2.967387437820434570e-01 -1.807549595832824707e-02 -2.424730546772480011e-02 1.706149429082870483e-01 3.525336086750030518e-01 5.453366041183471680e-02 2.335785329341888428e-01 2.880846150219440460e-02 1.260856837034225464e-01 -1.670805513858795166e-01 3.860848248004913330e-01 5.734303221106529236e-02 1.554377377033233643e-01
1.298301368951797485e-01 -4.014258086681365967e-01 -6.947755813598632812e-02 -5.059875175356864929e-02 -8.607129752635955811e-02 -2.216873019933700562e-01 1.733897030353546143e-01 2.798057906329631805e-02 -3.149999380111694336e-01 6.255213916301727295e-02 -2.680475451052188873e-02 -4.630019143223762512e-02 9.868004918098449707e-02 -3.280555009841918945e-01 4.866294935345649719e-02 -2.032444775104522705e-01 4.993912577629089355e-02 6.558513641357421875e-02 1.517152972519397736e-02 1.438379734754562378e-01 1.087722275406122208e-02 -4.022749364376068115e-01 1.046919226646423340e-01 2.008060365915298462e-01 3.393824398517608643e-01 -1.779772490262985229e-01 -5.625939741730690002e-02 -1.910491734743118286e-01 -1.396192312240600586e-01 -1.852122321724891663e-02 9.682545065879821777e-02 5.919830128550529480e-02
2.001025825738906860e-01 -3.678757250308990479e-01 -2.645229697227478027e-01 6.108861416578292847e-02 -2.869682945311069489e-02 -1.189194843173027039e-01 -4.192829504609107971e-02 1.718815118074417114e-01 -2.616365207359194756e-03 -6.143994256854057312e-02 -2.179215699434280396e-01 1.086755469441413879e-01 -2.090311422944068909e-02 3.094435930252075195e-01 -1.208456754684448242e-01 -1.552669107913970947e-01 1.732533425092697144e-01 2.860307991504669189e-01 4.415247589349746704e-02 6.567066162824630737e-02 -1.198015436530113220e-01 4.562144353985786438e-02 -2.643006667494773865e-02 1.419207826256752014e-02 1.761731505393981934e-02 -1.727000027894973755e-01 -1.977537423372268677e-01 3.040842898190021515e-02 -2.380752265453338623e-01 2.072181552648544312e-01 3.878862857818603516e-01 2.258365452289581299e-01
-5.475722625851631165e-02 -1.375247258692979813e-02 -1.738025099039077759e-01 1.598249524831771851e-01 -2.767379581928253174e-01 -3.980158269405364990e-02 -1.713060215115547180e-02 2.052919715642929077e-01 -2.164972722530364990e-01 1.602488607168197632e-01 1.268151849508285522e-01 2.651449106633663177e-02 1.505046486854553223e-01 2.204612344503402710e-01 2.937736809253692627e-01 -4.521574079990386963e-02 1.066150888800621033e-01 3.221941590309143066e-01 -1.512249708175659180e-01 6.821527145802974701e-03 -1.052509024739265442e-01 9.609528630971908569e-02 2.199231535196304321e-01 2.103112190961837769e-01 -1.430744826793670654e-01 -1.382704526185989380e-01 1.173331774771213531e-02 -1.926649063825607300e-01 -2.582056522369384766e-01 3.985763192176818848e-01 -8.509756624698638916e-02 1.043793633580207825e-01
-1.654858887195587158e-01 -3.692449629306793213e-02 -2.301855832338333130e-01 -1.296655833721160889e-01 -9.814685583114624023e-02 -9.608712047338485718e-02 2.163444831967353821e-02 1.488080322742462158e-01 2.468274533748626709e-02 4.027353599667549133e-02 -3.699566796422004700e-02 1.003695055842399597e-01 -5.665640532970428467e-02 -8.489273488521575928e-02 -1.246345490217208862e-01 5.197860766202211380e-03 2.339752316474914551e-01 1.636882275342941284e-01 -3.904853388667106628e-02 2.243740558624267578e-01 -1.194658130407333374e-01 -6.908754706382751465e-01 2.719009220600128174e-01 -1.424688845872879028e-02 3.391095250844955444e-02 8.937760442495346069e-02 9.475037455558776855e-02 -6.515991687774658203e-02 2.999151125550270081e-02 2.866425514221191406e-01 -5.628786608576774597e-02 1.122906282544136047e-01
-1.216301396489143372e-01 -3.250817060470581055e-01 -3.754301667213439941e-01 -1.807699352502822876e-02 1.262964773923158646e-02 1.546823680400848389e-01 7.235633581876754761e-02 1.928188949823379517e-01 1.691346168518066406e-01 -1.278633326292037964e-01 -2.784852497279644012e-02 1.292572766542434692e-01 -9.048905968666076660e-02 -5.150974541902542114e-02 2.775389850139617920e-01 -2.551652193069458008e-01 2.357843220233917236e-01 1.466977149248123169e-01 -1.757695674896240234e-01 2.869788408279418945e-01 -1.370537728071212769e-01 2.106497436761856079e-02 -8.624877035617828369e-02 6.197085231542587280e-02 1.547081321477890015e-01 1.302482932806015015e-01 -9.898282587528228760e-02 3.235502913594245911e-02 -3.436982333660125732e-01 1.833352148532867432e-01 1.765436232089996338e-01 -2.847806736826896667e-02
-7.388626039028167725e-02 -2.892588973045349121e-01 -8.010796457529067993e-02 1.535463482141494751e-01 9.382341057062149048e-03 7.429642230272293091e-02 2.803093194961547852e-01 2.139078080654144287e-01 -1.538636535406112671e-01 -1.101731285452842712e-01 1.005107760429382324e-01 1.176972407847642899e-03 6.787648051977157593e-02 -1.423587789759039879e-03 1.409386098384857178e-01 1.153008732944726944e-02 1.658488661050796509e-01 1.633412390947341919e-01 2.980697527527809143e-02 5.355474352836608887e-01 -4.561074078083038330e-02 -1.235708743333816528e-01 -1.724074408411979675e-02 7.638436555862426758e-02 2.988080494105815887e-02 6.286419183015823364e-02 -9.008166193962097168e-02 9.994276612997055054e-02 -3.098435103893280029e-01 2.534866034984588623e-01 -1.100171953439712524e-01 3.460329771041870117e-01
-1.362213306128978729e-02 -1.849708408117294312e-01 -3.047984838485717773e-01 4.234036207199096680e-01 -6.457670778036117554e-02 -1.793546825647354126e-01 9.835542738437652588e-02 1.632500588893890381e-01 -2.777403891086578369e-01 -3.026097081601619720e-02 -2.302838116884231567e-01 1.841333061456680298e-01 -8.838008344173431396e-02 1.890017688274383545e-01 1.418604254722595215e-01 -2.984234094619750977e-01 -1.417805254459381104e-01 1.733421832323074341e-01 8.462215960025787354e-02 -9.650800377130508423e-02 -1.072786524891853333e-01 -5.449401959776878357e-02 2.290810495615005493e-01 -4.426445439457893372e-02 1.742570698261260986e-01 8.568173274397850037e-03 1.163992583751678467e-01 8.981904387474060059e-02 -2.270249128341674805e-01 2.278015017509460449e-01 -4.493646323680877686e-02 1.000609099864959717e-01
-3.176636993885040283e-02 -2.281856536865234375e-01 -2.772103846073150635e-01 1.416051983833312988e-01 -1.964280903339385986e-01 -4.548564925789833069e-02 2.452087700366973877e-01 -1.370603777468204498e-02 3.974298387765884399e-02 -1.256644427776336670e-01 3.552787750959396362e-02 2.102430313825607300e-01 8.414396643638610840e-02 -3.061259165406227112e-02 1.371494531631469727e-01 -1.446628719568252563e-01 1.480517387390136719e-01 4.001749213784933090e-03 -2.369296252727508545e-01 2.835719287395477295e-01 -1.844181418418884277e-01 -4.143267571926116943e-01 -6.181419640779495239e-02 1.286118328571319580e-01 1.015656366944313049e-01 1.209331527352333069e-01 -2.252751439809799194e-01 -1.209465712308883667e-01 -2.358433604240417480e-01 1.854563653469085693e-01 1.578585058450698853e-01 2.206601202487945557e-01
1.224426031112670898e-01 -2.741875648498535156e-01 3.871473670005798340e-01 -3.333447128534317017e-02 -2.736817300319671631e-01 -9.006467647850513458e-03 1.114611476659774780e-01 1.508595496416091919e-01 -3.430564329028129578e-02 4.672497510910034180e-03 -5.187897011637687683e-02 4.384982958436012268e-02 2.112363576889038086e-01 -4.485520347952842712e-02 -1.808237880468368530e-01 -1.869711726903915405e-01 3.532754778861999512e-01 2.878658175468444824e-01 1.134974583983421326e-01 -8.978217840194702148e-03 -1.027778685092926025e-01 8.562661823816597462e-04 -5.011608451604843140e-02 2.665656805038452148e-01 1.319206207990646362e-01 -7.426991313695907593e-02 1.615284383296966553e-01 -1.594618707895278931e-01 -2.765773832798004150e-01 2.084142565727233887e-01 5.158718302845954895e-02 1.636210381984710693e-01
-1.254111826419830322e-01 -1.744960248470306396e-01 -1.776802726089954376e-02 3.421453386545181274e-02 -1.084765121340751648e-01 -1.505888253450393677e-01 -1.079027056694030762e-01 1.027086526155471802e-01 -1.943908482789993286e-01 3.030789196491241455e-01 2.380903959274291992e-01 1.962137669324874878e-01 2.047822112217545509e-03 -5.995681136846542358e-02 -1.670436114072799683e-01 -2.047275155782699585e-01 8.925440907478332520e-02 2.808628380298614502e-01 -7.628636062145233154e-02 -5.988158658146858215e-02 2.468165196478366852e-02 -2.645315229892730713e-01 1.570809185504913330e-01 2.348549067974090576e-01 4.256414175033569336e-01 4.121356084942817688e-02 -1.557378172874450684e-01 -1.258051395416259766e-01 -2.532071173191070557e-01 6.892044842243194580e-02 2.270740270614624023e-01 -8.604350686073303223e-02
5.876804143190383911e-02 1.523230373859405518e-01 -1.544783115386962891e-01 -2.148637026548385620e-01 -1.395193189382553101e-01 5.686344578862190247e-02 -4.791279509663581848e-02 3.369896709918975830e-01 -6.649713963270187378e-02 6.509763002395629883e-02 -1.626219153404235840e-01 1.530748903751373291e-01 1.975533664226531982e-01 -2.986801415681838989e-02 -1.185212191194295883e-02 -1.603583544492721558e-01 7.811106741428375244e-02 -6.252165883779525757e-02 -9.946171939373016357e-02 6.248627230525016785e-02 -8.940939605236053467e-02 -1.990003287792205811e-01 7.893396914005279541e-02 2.026249319314956665e-01 1.311760097742080688e-01 3.125613331794738770e-01 5.497562512755393982e-02 -3.409103676676750183e-02 -4.061155617237091064e-01 3.645281493663787842e-01 7.123287022113800049e-02 3.158864080905914307e-01
-1.676085740327835083e-01 -1.754429936408996582e-01 -3.626580536365509033e-01 -5.951324943453073502e-03 1.387844681739807129e-01 7.028026878833770752e-02 -2.083590254187583923e-02 1.408678591251373291e-01 -4.943848401308059692e-02 7.468913495540618896e-02 7.682460546493530273e-02 -1.270304173231124878e-01 1.763741970062255859e-01 7.687740027904510498e-02 -2.878327667713165283e-01 -7.483675330877304077e-02 2.168838679790496826e-01 2.483305782079696655e-01 -4.417707398533821106e-02 3.202767670154571533e-01 -5.821507051587104797e-02 -3.044078871607780457e-02 2.219273746013641357e-01 2.515607774257659912e-01 1.959315985441207886e-01 1.868250519037246704e-01 6.401313096284866333e-02 1.197682544589042664e-01 -2.543561458587646484e-01 2.773243784904479980e-01 1.039377134293317795e-02 2.145469784736633301e-01
-9.639112651348114014e-02 -1.444363743066787720e-01 -1.284230649471282959e-01 -1.213864888995885849e-02 -3.878723680973052979e-01 -1.315079629421234131e-01 -1.070798560976982117e-01 2.805329561233520508e-01 1.421387493610382080e-01 1.800455451011657715e-01 2.382683334872126579e-03 2.131259739398956299e-01 -1.144708469510078430e-01 -9.902642667293548584e-02 -1.322128176689147949e-01 -6.756705231964588165e-03 -1.852618455886840820e-01 -6.215374544262886047e-02 7.990443706512451172e-02 3.345778584480285645e-01 -9.886168688535690308e-02 -1.763468533754348755e-01 2.719466947019100189e-02 5.909668281674385071e-02 4.978739470243453979e-02 1.074174568057060242e-01 1.705831140279769897e-01 -2.106744349002838135e-01 -6.870563328266143799e-02 3.709580600261688232e-01 3.248731195926666260e-01 1.408214122056961060e-01
-4.463080316781997681e-02 -1.397008895874023438e-01 3.171569705009460449e-01 2.062620073556900024e-01 -1.690469086170196533e-01 -2.049773335456848145e-01 3.891440853476524353e-02 1.594390571117401123e-01 -6.440087407827377319e-02 2.632100582122802734e-01 -1.132000535726547241e-01 5.534837394952774048e-02 -5.213043466210365295e-02 9.519985318183898926e-02 2.653583884239196777e-01 1.077924370765686035e-01 1.622113436460494995e-01 2.906168401241302490e-01 4.046613723039627075e-02 1.217263862490653992e-01 -1.322864145040512085e-01 -1.294799000024795532e-01 3.119863569736480713e-01 -1.811136156320571899e-01 9.891897439956665039e-02 1.388814002275466919e-01 2.197607010602951050e-01 4.928229376673698425e-03 -4.340896382927894592e-02 2.591602504253387451e-01 3.172757923603057861e-01 1.264101564884185791e-01
2.021264135837554932e-01 -4.951708391308784485e-02 -2.333371192216873169e-01 -2.294662036001682281e-02 3.862100094556808472e-02 -1.029748842120170593e-01 1.642840541899204254e-02 2.246952801942825317e-01 -1.685637086629867554e-01 6.038343906402587891e-02 -1.965737044811248779e-01 1.461844891309738159e-01 2.826356589794158936e-01 9.736781567335128784e-02 7.048150897026062012e-02 -1.362002044916152954e-01 9.138442575931549072e-02 -1.335430052131414413e-02 -6.243333593010902405e-02 1.406922340393066406e-01 -8.188484609127044678e-02 -3.077373206615447998e-01 -1.844803616404533386e-02 2.266347557306289673e-01 3.752657398581504822e-02 3.321803212165832520e-01 -2.051310800015926361e-02 5.331119149923324585e-02 -3.497376143932342529e-01 3.788577616214752197e-01 -8.611816912889480591e-02 2.455623745918273926e-01
1.859698072075843811e-02 -2.174081355333328247e-01 -2.137476801872253418e-01 3.623749017715454102e-01 1.215929538011550903e-01 1.987328939139842987e-02 3.460282459855079651e-02 4.161620438098907471e-01 -1.544238179922103882e-01 1.031911373138427734e-01 9.313561022281646729e-03 -4.247882962226867676e-02 1.692572832107543945e-01 3.186434507369995117e-02 1.171427890658378601e-01 -1.486797481775283813e-01 2.153237611055374146e-01 8.886404335498809814e-02 1.466643959283828735e-01 2.799097299575805664e-01 -3.542117774486541748e-02 -8.326803147792816162e-02 3.177900239825248718e-02 6.463266909122467041e-02 9.163441509008407593e-02 5.356417223811149597e-02 -1.707749515771865845e-01 1.484553068876266479e-01 -2.086481750011444092e-01 3.475934863090515137e-01 -1.973820291459560394e-02 2.987103462219238281e-01
-1.822077482938766479e-01 -2.026065886020660400e-01 6.294997036457061768e-02 -1.927766203880310059e-02 -2.110718190670013428e-01 1.204496435821056366e-02 -1.053846031427383423e-01 1.298627406358718872e-01 -1.756363920867443085e-02 -6.605243682861328125e-02 3.564415127038955688e-02 1.971753984689712524e-01 -2.616721987724304199e-01 -1.223354414105415344e-02 4.680425673723220825e-02 7.594250142574310303e-02 3.788894712924957275e-01 4.784952402114868164e-01 2.298811376094818115e-01 9.858078509569168091e-02 1.676277369260787964e-01 -2.900497913360595703e-01 -1.212944015860557556e-01 1.046053990721702576e-01 7.030985504388809204e-02 1.815074682235717773e-02 -9.435766935348510742e-02 2.171083725988864899e-02 -1.397488713264465332e-01 3.430411219596862793e-01 -5.033079162240028381e-02 -1.130099291913211346e-03
3.972590714693069458e-02 -2.891353666782379150e-01 2.253474853932857513e-02 2.306832075119018555e-01 -2.539153099060058594e-01 1.472611129283905029e-01 -5.768477916717529297e-03 -1.243828982114791870e-01 -7.010798156261444092e-02 -1.073324531316757202e-01 -1.987090110778808594e-01 5.412412062287330627e-02 1.156126484274864197e-01 5.361060425639152527e-02 7.581138983368873596e-03 -2.630752027034759521e-01 2.432724833488464355e-02 1.766274273395538330e-01 1.598389148712158203e-01 9.736821800470352173e-02 4.819969832897186279e-02 -1.080078035593032837e-01 3.316322863101959229e-01 2.966057360172271729e-01 4.780886471271514893e-01 -4.397787898778915405e-02 1.527178287506103516e-01 -6.294335424900054932e-02 -1.558225303888320923e-01 5.768119543790817261e-02 1.500170379877090454e-01 -1.685770153999328613e-01
-1.254687644541263580e-02 1.787571907043457031e-01 -1.551469415426254272e-01 4.800124838948249817e-02 -1.758826822042465210e-01 -9.585748612880706787e-02 -5.106768012046813965e-02 3.576245531439781189e-02 -2.442104667425155640e-01 2.680422365665435791e-02 2.008733451366424561e-01 -3.110381402075290680e-02 -1.824038326740264893e-01 2.925037145614624023e-01 -5.142937600612640381e-02 -2.957549318671226501e-02 -7.887792587280273438e-02 2.526927292346954346e-01 -1.818044483661651611e-02 3.109827339649200439e-01 -3.148090839385986328e-01 6.229637563228607178e-02 2.180185317993164062e-01 3.003432229161262512e-02 7.177091389894485474e-02 7.884802669286727905e-02 6.093016639351844788e-02 -9.708759188652038574e-02 -3.158044219017028809e-01 4.359774291515350342e-01 -1.969503909349441528e-01 -4.288318008184432983e-02
-6.162793561816215515e-02 -2.339377403259277344e-01 1.231079325079917908e-01 7.263027876615524292e-02 1.815697252750396729e-01 -1.117737218737602234e-01 1.137455329298973083e-01 3.403462842106819153e-02 9.474685788154602051e-02 1.814295351505279541e-01 -1.638794094324111938e-01 -5.677209794521331787e-02 -4.949559271335601807e-02 -1.127189472317695618e-01 3.456285893917083740e-01 -3.528141677379608154e-01 -7.045906782150268555e-02 1.390286237001419067e-01 -4.346136376261711121e-02 -8.506683632731437683e-03 2.540788426995277405e-02 -3.718786314129829407e-02 2.653129100799560547e-01 3.884574770927429199e-02 2.159272730350494385e-01 2.233563810586929321e-01 7.965701073408126831e-02 1.442576292902231216e-03 -3.046570122241973877e-01 4.396583437919616699e-01 -2.705712616443634033e-02 2.013227641582489014e-01
-1.146431118249893188e-01 -8.753075450658798218e-02 1.360057890415191650e-01 -5.194484256207942963e-03 -3.509780764579772949e-01 -3.637855350971221924e-01 1.130796298384666443e-01 1.671770364046096802e-01 -3.614210486412048340e-01 -5.892116576433181763e-03 -2.496455013751983643e-01 1.078632399439811707e-01 4.196001961827278137e-02 1.194902043789625168e-02 2.541655004024505615e-01 -6.990361213684082031e-02 2.887760698795318604e-01 1.466073244810104370e-01 -1.211699694395065308e-01 4.554861038923263550e-02 1.375853642821311951e-02 -8.285832405090332031e-02 2.231988608837127686e-01 -2.103727683424949646e-02 7.125704735517501831e-02 2.168021053075790405e-01 2.058453410863876343e-01 1.865706592798233032e-01 9.497541934251785278e-03 1.995808631181716919e-01 1.993876844644546509e-01 -2.248589321970939636e-02
-3.075397573411464691e-02 6.186045706272125244e-02 -2.123642116785049438e-01 -7.222386449575424194e-02 5.785157531499862671e-02 -4.292019456624984741e-02 2.039745151996612549e-01 1.560922116041183472e-01 -9.972755610942840576e-02 -4.228848032653331757e-03 -9.395016357302665710e-03 -2.016604505479335785e-02 3.059439361095428467e-01 8.510652184486389160e-02 -1.044805794954299927e-01 8.061508089303970337e-02 1.450976878404617310e-01 9.362057596445083618e-02 -8.499942719936370850e-02 3.962076306343078613e-01 1.984656974673271179e-02 -3.416279256343841553e-01 3.110898137092590332e-01 -2.023146022111177444e-03 2.268771976232528687e-01 1.749381124973297119e-01 -4.264388605952262878e-02 1.512768566608428955e-01 -1.835632771253585815e-01 4.150822460651397705e-01 -8.929935097694396973e-02 1.280010938644409180e-01
-2.019713819026947021e-01 -2.145831286907196045e-01 -2.855515480041503906e-01 2.603818178176879883e-01 -2.002501636743545532e-01 -6.338433176279067993e-02 -2.901000380516052246e-01 9.593617171049118042e-02 1.888486593961715698e-01 4.247387871146202087e-02 -3.363906219601631165e-02 1.611506752669811249e-02 -3.194603696465492249e-02 -1.931551098823547363e-01 3.067133016884326935e-02 -1.452964991331100464e-01 2.807277143001556396e-01 -1.562670916318893433e-01 -6.357139348983764648e-02 2.670505940914154053e-01 -5.349330231547355652e-02 -3.289926648139953613e-01 1.768541783094406128e-01 1.453874260187149048e-01 1.319496780633926392e-01 -1.568540483713150024e-01 2.699807472527027130e-02 -3.753844648599624634e-02 -2.048710137605667114e-01 2.956137061119079590e-01 -3.934996668249368668e-03 1.071397587656974792e-01
-7.490704953670501709e-02 -1.761896908283233643e-01 2.534280121326446533e-01 1.558451680466532707e-03 -3.119308650493621826e-01 -8.441491425037384033e-02 -3.965962827205657959e-01 -8.004815876483917236e-02 5.592471733689308167e-02 5.659613758325576782e-03 2.233114093542098999e-02 -5.334767699241638184e-02 -6.214486435055732727e-02 6.127671524882316589e-02 -3.426167741417884827e-02 -3.212926685810089111e-01 -2.416740544140338898e-02 3.287636637687683105e-01 1.165905222296714783e-02 1.809365600347518921e-01 -2.223169058561325073e-01 -1.006712689995765686e-01 -3.188949078321456909e-02 -1.782232150435447693e-02 1.308074295520782471e-01 1.991256922483444214e-01 9.342432767152786255e-02 -1.017429977655410767e-01 -3.572304248809814453e-01 3.147064745426177979e-01 -8.408895134925842285e-02 2.161874063313007355e-02
-1.034725382924079895e-01 -5.111759528517723083e-02 8.669136464595794678e-02 6.717828661203384399e-02 -1.918202191591262817e-01 -4.881921410560607910e-02 -3.285018801689147949e-01 2.315843552350997925e-01 -2.450954020023345947e-01 -1.035034507513046265e-01 -3.662789165973663330e-01 -3.549292683601379395e-02 -3.376993164420127869e-02 -1.311007291078567505e-01 -2.162630856037139893e-01 5.915999412536621094e-02 2.015696018934249878e-01 7.404849678277969360e-02 -9.677879512310028076e-02 3.261024057865142822e-01 -1.600284725427627563e-01 -1.030151844024658203e-01 -2.200114168226718903e-02 2.782600820064544678e-01 -2.298945635557174683e-01 9.000900387763977051e-02 6.844364106655120850e-02 -1.705750674009323120e-01 -2.441190183162689209e-01 1.497023105621337891e-01 1.495580673217773438e-01 1.551276147365570068e-01
-2.865596711635589600e-01 -9.693294763565063477e-02 -3.173132836818695068e-01 -2.667156280949711800e-03 -6.433945149183273315e-02 -1.400221139192581177e-01 -3.561762720346450806e-02 1.571488976478576660e-01 7.659208029508590698e-02 -3.868731111288070679e-02 -9.490445256233215332e-02 1.990601569414138794e-01 4.705419018864631653e-02 1.959347426891326904e-01 2.342354655265808105e-01 -9.070392698049545288e-02 2.317215055227279663e-01 1.370083689689636230e-01 -1.222250089049339294e-01 1.607751846313476562e-01 -1.110393032431602478e-01 -3.728529810905456543e-01 3.204080462455749512e-01 -1.245830357074737549e-01 1.941681802272796631e-01 -5.859408527612686157e-02 1.376423835754394531e-01 -1.424852758646011353e-02 5.366668477654457092e-02 3.642528057098388672e-01 1.405564844608306885e-01 2.342097926884889603e-03
-8.899641036987304688e-02 -2.019009441137313843e-01 -1.801747232675552368e-01 -2.737891674041748047e-01 -2.186730951070785522e-01 1.119791269302368164e-01 1.734988242387771606e-01 2.889067530632019043e-01 -4.725397378206253052e-02 -1.660729497671127319e-01 1.447669565677642822e-01 5.319323856383562088e-03 -8.296601474285125732e-02 4.262995719909667969e-02 9.205707907676696777e-02 -6.152100488543510437e-02 7.262562960386276245e-02 -2.989229932427406311e-02 -5.199074000120162964e-02 5.365845561027526855e-01 7.224894315004348755e-02 -1.442339122295379639e-01 1.511196494102478027e-01 6.859824061393737793e-02 1.103404834866523743e-01 1.070566996932029724e-01 -8.118458092212677002e-02 8.706770092248916626e-02 -1.331776231527328491e-01 2.091833055019378662e-01 3.834531009197235107e-01 -3.884085267782211304e-02
-1.054563373327255249e-01 -3.576711714267730713e-01 3.195040300488471985e-02 2.556259930133819580e-02 -1.197757720947265625e-01 -1.139539182186126709e-01 2.240290306508541107e-02 3.753613680601119995e-03 -2.641837894916534424e-01 3.643454015254974365e-01 -1.617263108491897583e-01 1.902839243412017822e-01 -2.805603295564651489e-02 1.374561339616775513e-01 -4.315537214279174805e-01 -2.486243546009063721e-01 1.239200681447982788e-01 1.817690432071685791e-01 8.948831818997859955e-03 9.482521563768386841e-02 4.101130738854408264e-02 -4.427989013493061066e-03 -9.637016803026199341e-02 1.495447605848312378e-01 2.957128584384918213e-01 -1.450361311435699463e-01 1.824319362640380859e-02 -1.770234256982803345e-01 -8.163401484489440918e-02 1.654828637838363647e-01 4.347341135144233704e-02 1.785479187965393066e-01
-2.017009556293487549e-01 1.772188097238540649e-01 -5.630294606089591980e-02 2.742788791656494141e-01 -3.154637813568115234e-01 -7.994963973760604858e-02 2.316834032535552979e-01 3.592568933963775635e-01 -3.338786363601684570e-01 1.085153445601463318e-01 -1.859683841466903687e-01 -2.017300277948379517e-01 7.703037559986114502e-02 -1.403975337743759155e-01 -1.709721535444259644e-01 1.114311441779136658e-01 9.429195523262023926e-02 2.589688897132873535e-01 -1.293708980083465576e-01 8.701963722705841064e-02 -1.649491190910339355e-01 -9.628119319677352905e-02 6.330071389675140381e-02 4.574730619788169861e-02 2.782412469387054443e-01 -5.930487066507339478e-03 -2.096094489097595215e-01 -9.459379315376281738e-02 -2.428347058594226837e-02 7.583636790513992310e-02 9.140641987323760986e-02 8.461333066225051880e-02
-7.085165381431579590e-02 -1.486257165670394897e-01 -2.760382890701293945e-01 1.686850637197494507e-01 -5.257953703403472900e-02 -3.141922056674957275e-01 1.038274019956588745e-01 -1.141554266214370728e-01 -2.561842203140258789e-01 -1.416589617729187012e-01 3.598538413643836975e-02 -2.144238799810409546e-01 -1.299382150173187256e-01 7.629108428955078125e-02 -4.468384012579917908e-02 2.612527646124362946e-02 2.005114108324050903e-01 1.687551140785217285e-01 -1.100781932473182678e-01 1.066507101058959961e-01 -2.465125769376754761e-01 -3.859021067619323730e-01 1.585776805877685547e-01 8.115726709365844727e-02 -1.159956157207489014e-01 -1.278626769781112671e-01 1.349864751100540161e-01 -2.427549213171005249e-01 -2.475403696298599243e-01 2.498155087232589722e-01 1.940900646150112152e-02 1.413478851318359375e-01
-4.109602421522140503e-02 -6.041120365262031555e-02 1.204878389835357666e-01 1.637829467654228210e-02 9.425022453069686890e-02 3.414214774966239929e-02 -5.090405419468879700e-02 -7.676620036363601685e-02 -1.118757203221321106e-01 -2.483478188514709473e-02 7.354281842708587646e-02 6.718014925718307495e-02 2.609134912490844727e-01 -1.022403165698051453e-01 -3.776273503899574280e-02 -2.568777799606323242e-01 -3.907942736987024546e-04 2.688693702220916748e-01 -1.513573825359344482e-01 3.641144335269927979e-01 -1.044192686676979065e-01 8.647166937589645386e-02 -2.188010066747665405e-01 8.927354961633682251e-02 3.485584259033203125e-01 -2.353575825691223145e-02 -3.447842001914978027e-01 -9.557226300239562988e-02 -1.328158676624298096e-01 4.661251306533813477e-01 7.077870517969131470e-02 1.908024959266185760e-02
-1.661405116319656372e-01 -3.531807288527488708e-02 -1.372950971126556396e-01 -2.686595311388373375e-03 -1.442133486270904541e-01 -7.928713411092758179e-02 1.415414959192276001e-01 1.845056712627410889e-01 5.849865823984146118e-02 -1.009157821536064148e-01 4.332809150218963623e-01 2.626698613166809082e-01 -1.835912466049194336e-01 -7.822404615581035614e-03 -2.484354525804519653e-01 -1.047481596469879150e-01 6.464983522891998291e-02 1.796587705612182617e-01 6.379895657300949097e-02 1.412958651781082153e-01 9.066518396139144897e-03 -2.473449558019638062e-01 2.481370270252227783e-01 8.512374013662338257e-02 4.473945796489715576e-01 5.446203052997589111e-02 -1.192919388413429260e-01 -1.219411045312881470e-01 -4.884254932403564453e-02 2.127219140529632568e-01 3.874551504850387573e-02 1.496743708848953247e-01
-1.200655624270439148e-01 -1.013448014855384827e-01 -4.037037864327430725e-02 -8.109167963266372681e-02 -8.994565904140472412e-02 1.499415934085845947e-01 -1.155041307210922241e-01 1.042455658316612244e-01 -8.478030562400817871e-02 -1.137126013636589050e-01 -3.632829338312149048e-02 2.162969261407852173e-01 1.046757251024246216e-01 -1.472685188055038452e-01 -1.322014927864074707e-01 1.776888966560363770e-02 1.875948905944824219e-01 6.867038607597351074e-01 2.260334044694900513e-01 1.085589081048965454e-01 1.685509085655212402e-01 -7.754184305667877197e-02 7.076594233512878418e-02 -1.965336315333843231e-02 7.585385441780090332e-02 -3.309349715709686279e-02 -8.112203329801559448e-02 -1.436718851327896118e-01 -3.328350186347961426e-02 3.035107553005218506e-01 2.354202121496200562e-01 -3.872211277484893799e-02
-2.183288149535655975e-02 -1.242839768528938293e-01 -1.201738342642784119e-01 9.998059272766113281e-02 -2.500268518924713135e-01 -1.391458213329315186e-01 -1.064984202384948730e-01 9.501291066408157349e-02 2.372216992080211639e-02 1.529552489519119263e-01 -3.178865015506744385e-01 4.568224549293518066e-01 -1.337872743606567383e-01 -2.047836035490036011e-01 -5.686232820153236389e-02 1.053188070654869080e-01 1.096011251211166382e-01 1.688701659440994263e-01 -1.119982749223709106e-01 2.665655016899108887e-01 8.682511746883392334e-02 -2.680896222591400146e-01 2.787520885467529297e-01 3.808136656880378723e-02 7.651776820421218872e-02 1.629644446074962616e-02 -1.177897527813911438e-01 -1.454805433750152588e-01 -1.074012815952301025e-01 -3.390878811478614807e-02 2.960668504238128662e-01 1.591956913471221924e-01
-1.493435353040695190e-02 -9.189096838235855103e-02 1.646000593900680542e-01 6.631202250719070435e-02 -1.896236240863800049e-01 -2.317271083593368530e-01 -1.195891052484512329e-01 1.633391529321670532e-01 2.132408879697322845e-02 2.422682046890258789e-01 1.799070835113525391e-02 8.112373203039169312e-02 -1.419792622327804565e-01 -3.477836027741432190e-02 9.913983196020126343e-02 -1.701186969876289368e-02 2.140085250139236450e-01 2.190180271863937378e-01 8.178326301276683807e-03 1.722259670495986938e-01 1.441832748241722584e-03 -1.312554776668548584e-01 2.874609231948852539e-01 -1.506765782833099365e-01 4.152715206146240234e-02 -1.414218246936798096e-01 -9.922930598258972168e-02 -6.197912618517875671e-02 -2.492020577192306519e-01 4.382748305797576904e-01 3.418677747249603271e-01 -2.813016474246978760e-01
-2.564960420131683350e-01 1.634374707937240601e-01 1.033017113804817200e-01 2.233471572399139404e-01 -1.913765817880630493e-01 7.950027287006378174e-02 1.087550148367881775e-01 2.289099991321563721e-01 -2.850984968245029449e-02 -7.562652975320816040e-02 -3.490695953369140625e-01 1.227079033851623535e-01 1.925464272499084473e-01 -8.568591438233852386e-03 6.186069548130035400e-02 -7.290903478860855103e-02 3.599182367324829102e-01 2.682474851608276367e-01 -1.993021070957183838e-01 1.168392002582550049e-01 -2.254889160394668579e-02 1.062597706913948059e-01 2.384272664785385132e-01 1.566308140754699707e-01 2.230161130428314209e-01 -1.300048176199197769e-02 1.103068590164184570e-01 -3.503239154815673828e-02 -1.369915995746850967e-02 1.166771873831748962e-01 3.144387304782867432e-01 1.612983644008636475e-01
3.313772752881050110e-02 -2.251133471727371216e-01 -1.298282202333211899e-02 2.291210740804672241e-01 1.391417980194091797e-01 -6.411451846361160278e-02 7.882539182901382446e-02 1.585095375776290894e-02 -2.447578869760036469e-02 2.405203282833099365e-01 -1.880564838647842407e-01 -7.195559144020080566e-02 -2.646825611591339111e-01 -1.194615587592124939e-01 2.393315732479095459e-01 -2.714458405971527100e-01 -9.303600341081619263e-02 2.174265980720520020e-01 6.853779777884483337e-03 -5.208397284150123596e-02 -1.674557924270629883e-01 -2.007418125867843628e-01 2.240930646657943726e-01 -2.382969856262207031e-02 2.399256974458694458e-01 1.879248172044754028e-01 1.634506434202194214e-01 2.926011569797992706e-02 -3.376717865467071533e-01 3.376170396804809570e-01 -9.999054670333862305e-02 1.227626726031303406e-01
6.832830607891082764e-02 -3.476903736591339111e-01 8.828945457935333252e-02 2.102045118808746338e-01 -2.547173500061035156e-01 -2.852784236893057823e-03 4.762814193964004517e-02 8.087141811847686768e-02 -3.439093828201293945e-01 1.569757312536239624e-01 8.219568431377410889e-02 1.344203650951385498e-01 1.531913280487060547e-01 -2.229740470647811890e-01 -1.613656282424926758e-01 -1.094562038779258728e-01 -9.195204079151153564e-02 1.584403514862060547e-01 -8.021980524063110352e-02 4.759424179792404175e-02 4.879256710410118103e-02 -2.465955466032028198e-01 1.018540412187576294e-01 7.671813666820526123e-02 1.842474490404129028e-01 -3.767036497592926025e-01 2.497954107820987701e-02 2.103238180279731750e-02 -2.849866151809692383e-01 1.150086894631385803e-01 2.762616872787475586e-01 -2.064961194992065430e-02
-2.182648777961730957e-01 -1.400389671325683594e-01 1.887748390436172485e-02 2.903265058994293213e-01 -1.800457686185836792e-01 -2.035960257053375244e-01 -2.708877623081207275e-01 8.059234172105789185e-02 -8.002655953168869019e-02 1.038503348827362061e-01 -2.521134912967681885e-01 -2.810962684452533722e-02 -1.947155967354774475e-02 2.153819948434829712e-01 6.328398734331130981e-02 1.862107664346694946e-01 3.264451771974563599e-02 1.225413382053375244e-01 1.235106289386749268e-01 1.999767422676086426e-01 2.469723969697952271e-01 -1.131794378161430359e-01 2.687005400657653809e-01 3.169685602188110352e-01 3.335937857627868652e-01 3.438203036785125732e-02 -1.901621073484420776e-01 4.069147631525993347e-02 -2.255698852241039276e-02 1.341070681810379028e-01 1.909785419702529907e-01 6.572599709033966064e-02
-5.247357115149497986e-02 -8.777927607297897339e-02 2.069456689059734344e-02 1.808208785951137543e-02 -3.754928410053253174e-01 -2.557954378426074982e-02 9.783703833818435669e-03 8.643149584531784058e-02 -2.352283522486686707e-02 -9.833763539791107178e-02 -2.027239352464675903e-01 -2.635986506938934326e-01 4.572321847081184387e-02 -3.431633114814758301e-02 1.349990367889404297e-01 -1.172709092497825623e-01 -1.685858070850372314e-01 5.055609345436096191e-01 1.961237788200378418e-01 1.422464847564697266e-01 -6.531927734613418579e-02 -5.227698478847742081e-03 -1.828449219465255737e-01 -7.128692814148962498e-04 1.298755407333374023e-01 1.680235266685485840e-01 1.817459315061569214e-01 -1.616496294736862183e-01 -2.390829324722290039e-01 3.451825678348541260e-01 -1.403731703758239746e-01 5.295315012335777283e-02
-1.313384249806404114e-02 -8.688652515411376953e-02 -3.364124894142150879e-02 2.192057222127914429e-01 -2.105137109756469727e-01 -2.847599387168884277e-01 -8.602034300565719604e-02 1.195692270994186401e-01 -4.598156809806823730e-01 -1.791892014443874359e-02 -2.769279479980468750e-01 9.128299355506896973e-02 -1.034400910139083862e-01 1.770237684249877930e-01 2.061629593372344971e-01 -7.741965353488922119e-02 9.323263913393020630e-02 2.776464819908142090e-01 -4.070255532860755920e-02 -4.581478983163833618e-02 -2.065162658691406250e-01 -1.024786904454231262e-01 1.338166445493698120e-01 -2.942165732383728027e-01 9.371458739042282104e-02 1.934986859560012817e-01 -1.064497977495193481e-03 1.437622401863336563e-02 -2.161512672901153564e-01 1.297583132982254028e-01 6.136351451277732849e-02 2.185744494199752808e-01
-2.404732853174209595e-01 -3.041311800479888916e-01 3.728994727134704590e-01 1.216964423656463623e-01 -2.614884674549102783e-01 -9.398844838142395020e-02 -1.859990209341049194e-01 -1.978890597820281982e-01 -1.088796406984329224e-01 -1.690898463129997253e-02 3.271869942545890808e-02 -3.564679296687245369e-03 1.494037210941314697e-01 1.313718315213918686e-02 -1.008015796542167664e-01 -4.471296817064285278e-02 3.931795060634613037e-02 3.461210727691650391e-01 4.018818493932485580e-03 1.000318452715873718e-01 -9.329253435134887695e-02 -4.031791687011718750e-01 2.184842014685273170e-03 8.348898589611053467e-02 2.341722846031188965e-01 1.675596833229064941e-01 -7.511792331933975220e-02 -8.124126493930816650e-02 -2.672121822834014893e-01 1.361474245786666870e-01 -2.851160056889057159e-02 3.822755441069602966e-02
-4.011050984263420105e-02 1.408474985510110855e-03 4.053280130028724670e-02 1.070911586284637451e-01 -1.689860671758651733e-01 -1.475092172622680664e-01 1.590349823236465454e-01 1.129055917263031006e-01 -1.540334969758987427e-01 -5.661883857101202011e-03 -1.605852395296096802e-01 6.547423452138900757e-02 1.798984259366989136e-01 -1.709520667791366577e-01 1.077958270907402039e-01 8.653431385755538940e-02 1.642398089170455933e-01 1.794704347848892212e-01 1.507796347141265869e-01 -4.816160351037979126e-02 -1.067138928920030594e-02 -3.077982962131500244e-01 1.086124479770660400e-01 2.269064188003540039e-01 5.853765606880187988e-01 -1.240404099225997925e-01 3.764527663588523865e-02 -7.345598936080932617e-02 -1.330739408731460571e-01 2.470148503780364990e-01 2.756444811820983887e-01 -2.118350006639957428e-02
-2.937902510166168213e-01 -9.970892965793609619e-02 -2.780522704124450684e-01 3.697830066084861755e-02 -1.160819008946418762e-01 2.262081801891326904e-01 1.122629791498184204e-01 1.712284386157989502e-01 -4.889585822820663452e-02 -5.474472045898437500e-02 2.618437111377716064e-01 -1.235960200428962708e-01 2.930879592895507812e-01 8.822221308946609497e-02 3.819880634546279907e-02 -1.210810765624046326e-01 -2.383902855217456818e-02 1.717804074287414551e-01 -1.592089086771011353e-01 1.998986154794692993e-01 -4.335854202508926392e-02 -2.593555748462677002e-01 2.844460904598236084e-01 2.512380182743072510e-01 1.071811020374298096e-01 -6.415622774511575699e-03 -2.816738374531269073e-02 -1.117894500494003296e-01 -3.626104593276977539e-01 1.722735315561294556e-01 -4.152303934097290039e-02 1.523191481828689575e-01
-2.487601935863494873e-01 -3.849840536713600159e-02 -2.936314344406127930e-01 -2.600313723087310791e-02 1.458331849426031113e-02 8.343476802110671997e-02 1.699277386069297791e-02 1.869999617338180542e-01 -2.372695058584213257e-01 1.168319508433341980e-01 2.254709787666797638e-02 -1.254618465900421143e-01 2.259243279695510864e-01 1.856048405170440674e-02 -2.713999748229980469e-01 -1.316827386617660522e-01 5.088528990745544434e-02 2.712967693805694580e-01 1.379984803497791290e-02 1.860127151012420654e-01 2.951482683420181274e-02 -6.411212682723999023e-02 3.284254372119903564e-01 2.573851346969604492e-01 1.426245570182800293e-01 1.003048419952392578e-01 2.596065588295459747e-02 1.243053823709487915e-01 -3.767180740833282471e-01 2.553995251655578613e-01 -3.656753897666931152e-02 1.834208369255065918e-01
-1.499558612704277039e-02 4.852821305394172668e-02 -1.774448715150356293e-02 8.012919127941131592e-02 -5.175546556711196899e-02 -1.411106288433074951e-01 -1.507016569375991821e-01 1.103476062417030334e-01 -8.794189989566802979e-02 1.366646289825439453e-01 -5.688871815800666809e-02 -3.781726583838462830e-02 -1.669055521488189697e-01 -5.430102720856666565e-02 1.105277910828590393e-01 -1.034469753503799438e-01 4.805288463830947876e-02 2.067201435565948486e-01 1.733825206756591797e-01 -2.813491411507129669e-02 -9.853151440620422363e-02 -1.904348134994506836e-01 2.487256079912185669e-01 6.627561151981353760e-02 4.889820516109466553e-02 -1.884754598140716553e-01 -1.073278710246086121e-01 -1.359628587961196899e-01 -3.884404003620147705e-01 4.928803741931915283e-01 4.167222380638122559e-01 -1.577507257461547852e-01
-3.642664551734924316e-01 -9.937260299921035767e-02 -2.060564011335372925e-01 -2.513398416340351105e-02 -2.355794049799442291e-02 1.568393111228942871e-01 5.946896225214004517e-02 3.979644477367401123e-01 -2.763937711715698242e-01 7.605924457311630249e-02 -2.768555842339992523e-02 -1.274974644184112549e-01 1.114234402775764465e-01 -1.802740395069122314e-01 6.880481261759996414e-03 -7.728707790374755859e-02 1.238425895571708679e-01 1.237969845533370972e-02 9.987200796604156494e-02 1.047742888331413269e-01 3.735689818859100342e-02 -9.667022526264190674e-02 9.462963789701461792e-02 2.265843898057937622e-01 6.166931614279747009e-02 -4.539455100893974304e-02 -1.878963559865951538e-01 1.633820384740829468e-01 -3.491033613681793213e-01 3.979861736297607422e-01 6.824148446321487427e-02 1.299205124378204346e-01
-2.748708426952362061e-01 -1.864930391311645508e-01 1.076619997620582581e-01 2.630492150783538818e-01 -1.277501583099365234e-01 4.320380464196205139e-02 -1.014103367924690247e-01 2.360682040452957153e-01 -1.651417315006256104e-01 3.442143648862838745e-02 -4.126587510108947754e-01 -1.620933264493942261e-01 -8.245620876550674438e-02 4.508170764893293381e-03 2.556360363960266113e-01 1.562395947985351086e-03 1.888388395309448242e-01 1.692512482404708862e-01 -1.270010471343994141e-01 1.356494426727294922e-01 2.013994008302688599e-01 -1.465854793787002563e-01 2.966486215591430664e-01 2.842781245708465576e-01 2.369765639305114746e-01 -3.263914957642555237e-02 -6.918805092573165894e-02 -3.710307925939559937e-02 4.755024984478950500e-02 8.416512608528137207e-02 1.529145687818527222e-01 -4.096260666847229004e-02
-1.593144088983535767e-01 1.207958385348320007e-01 6.693454086780548096e-02 1.811572611331939697e-01 -1.169629022479057312e-02 9.684360772371292114e-02 4.683351144194602966e-02 4.197169095277786255e-02 -5.519953090697526932e-03 -7.172206044197082520e-02 -3.943817019462585449e-01 -1.501068770885467529e-01 3.205236792564392090e-01 -1.000027433037757874e-01 1.734145432710647583e-01 -1.941145360469818115e-01 2.375442236661911011e-01 7.867335341870784760e-03 -1.140431389212608337e-01 1.864493638277053833e-01 4.777002613991498947e-03 -1.533174365758895874e-01 2.492486983537673950e-01 8.345805853605270386e-02 3.128810226917266846e-02 7.311617583036422729e-02 8.016284555196762085e-02 1.289379224181175232e-02 -1.459046006202697754e-01 5.463391542434692383e-01 1.138789504766464233e-01 -5.466409027576446533e-02
5.921565461903810501e-03 -5.852770805358886719e-01 -3.347280994057655334e-02 2.418828755617141724e-02 -1.015274226665496826e-01 -1.575466617941856384e-02 3.443314135074615479e-02 -2.128696069121360779e-02 -1.798839718103408813e-01 9.961435198783874512e-02 3.037554584443569183e-02 2.405772805213928223e-01 1.516760587692260742e-01 -1.431159079074859619e-01 -1.091688349843025208e-01 -1.743263453245162964e-01 9.342634677886962891e-02 7.765129953622817993e-02 -1.807035207748413086e-01 4.719259217381477356e-02 5.149294063448905945e-02 4.892708361148834229e-02 1.194330155849456787e-01 7.184275239706039429e-02 4.117023050785064697e-01 1.931243836879730225e-01 -2.568095624446868896e-01 -1.029702201485633850e-01 -1.150001809000968933e-01 2.601357102394104004e-01 8.452082425355911255e-02 1.055429726839065552e-01
1.280334144830703735e-01 -5.743741989135742188e-01 -4.701222851872444153e-02 2.648982405662536621e-01 -1.109225377440452576e-01 2.182504087686538696e-01 1.806851476430892944e-02 7.124470919370651245e-02 -2.336306124925613403e-01 -3.685734793543815613e-02 -2.077971696853637695e-01 3.789664432406425476e-02 1.912072300910949707e-02 -5.342163890600204468e-02 -1.761886775493621826e-01 6.824468821287155151e-02 7.333929091691970825e-02 2.023539245128631592e-01 -1.169570907950401306e-01 1.833615452051162720e-01 9.841606765985488892e-02 -1.715333312749862671e-01 6.193943694233894348e-02 8.535858243703842163e-02 4.227865636348724365e-01 1.179077401757240295e-01 5.840675532817840576e-02 -1.494476646184921265e-01 -1.540728844702243805e-02 8.340529352426528931e-02 1.758336834609508514e-02 -8.213863521814346313e-02
-3.650495409965515137e-01 -1.264249831438064575e-01 -1.056020408868789673e-01 6.462701410055160522e-02 -1.551851630210876465e-01 2.244221419095993042e-01 1.096668094396591187e-01 1.680789291858673096e-01 -4.883129894733428955e-01 2.193335592746734619e-01 6.123788654804229736e-02 3.545115143060684204e-02 1.675752550363540649e-01 -2.333296090364456177e-01 6.417026370763778687e-02 -9.962373226881027222e-02 5.425874516367912292e-02 -2.476551383733749390e-02 7.370097935199737549e-02 2.305228412151336670e-01 -1.727644540369510651e-02 -1.290291547775268555e-01 3.037673234939575195e-01 2.434426993131637573e-01 7.235708087682723999e-02 -6.891252845525741577e-02 9.853635728359222412e-02 6.889146566390991211e-02 -1.348084360361099243e-01 2.314294874668121338e-01 1.089779194444417953e-02 7.525913417339324951e-02
-1.196467205882072449e-01 -8.465671539306640625e-02 -2.547936141490936279e-01 1.369154453277587891e-01 2.751119434833526611e-02 1.406123787164688110e-01 -1.309575587511062622e-01 2.030976861715316772e-01 -1.681193411350250244e-01 1.104514077305793762e-01 -8.037947118282318115e-02 -9.417732059955596924e-02 3.829169571399688721e-01 -5.350847542285919189e-02 -2.049406766891479492e-01 2.106944099068641663e-02 5.910805612802505493e-02 1.743846088647842407e-01 9.000400453805923462e-02 2.456237226724624634e-01 8.332266658544540405e-02 -1.081803068518638611e-01 2.928838133811950684e-01 1.874098628759384155e-01 7.382398098707199097e-02 7.377892732620239258e-02 1.217443197965621948e-01 5.735499411821365356e-02 -3.709286153316497803e-01 3.638909757137298584e-01 -1.475779712200164795e-01 7.433044910430908203e-02
9.615718573331832886e-02 -3.537210524082183838e-01 -8.373355492949485779e-03 3.121514320373535156e-01 -1.680054664611816406e-01 1.440884768962860107e-01 4.822778701782226562e-02 -1.241066977381706238e-01 -1.812195777893066406e-01 -1.063220724463462830e-01 -1.584457904100418091e-01 2.221627905964851379e-02 9.742069989442825317e-02 3.910162486135959625e-03 4.391509294509887695e-02 5.690432339906692505e-02 -1.153515502810478210e-01 3.832614421844482422e-01 2.126620896160602570e-02 9.746986627578735352e-02 -6.110570207238197327e-02 2.176125720143318176e-02 2.671291232109069824e-01 2.788152396678924561e-01 3.944386839866638184e-01 -1.730674356222152710e-01 9.082901477813720703e-02 -1.996090114116668701e-01 4.979611840099096298e-03 7.890878617763519287e-02 2.252866029739379883e-01 -5.394482612609863281e-02
9.020070545375347137e-03 -5.117427110671997070e-01 2.050271816551685333e-02 2.847855091094970703e-01 -1.157607510685920715e-01 2.294741012156009674e-02 -6.619352102279663086e-02 -3.928627446293830872e-02 -2.806312441825866699e-01 -7.749427855014801025e-02 -1.511826962232589722e-01 2.397079020738601685e-03 5.263804644346237183e-02 -9.226681292057037354e-02 1.329696327447891235e-01 1.374125778675079346e-01 -3.143867105245590210e-02 2.583285272121429443e-01 -1.771857738494873047e-01 -3.604502230882644653e-02 2.809689752757549286e-02 -2.205674797296524048e-01 1.363321095705032349e-01 1.224889308214187622e-01 4.157089889049530029e-01 -3.287366777658462524e-02 -1.218200754374265671e-02 -1.055345982313156128e-01 1.516376715153455734e-02 2.106772363185882568e-01 2.517301142215728760e-01 -6.771499663591384888e-02
[truncated: 3,268,633 more chars]
