# Supplementary material for: The Language of Innovation
Source: PLoS One. 2020 Apr 30;15(4):e0230107. doi: 10.1371/journal.pone.0230107 (PMC7194493; doi:10.1371/journal.pone.0230107)
Supplement: S24 File — (GZ) [file pone.0230107.s024.tar.gz › 2002-2006/V2Run_13_VS_4500_embeddings2002-2006ED32.txt]

2.114752680063247681e-01 2.207804620265960693e-01 1.215927302837371826e-01 -2.746326625347137451e-01 1.194984018802642822e-01 -1.332506909966468811e-02 -7.404474169015884399e-02 -3.124590516090393066e-01 -1.747757941484451294e-02 -2.070135623216629028e-01 1.514786928892135620e-01 1.874916628003120422e-02 -3.537200987339019775e-01 -6.474495679140090942e-02 1.727443337440490723e-01 -1.652055978775024414e-01 -3.265982121229171753e-02 -9.612918645143508911e-02 -1.109510511159896851e-01 -1.899639517068862915e-02 1.925419643521308899e-02 -9.792535565793514252e-03 1.815071851015090942e-01 -1.505189388990402222e-01 3.744301153346896172e-03 -2.042471915483474731e-01 -1.041487231850624084e-01 -1.780187338590621948e-02 -4.814240932464599609e-01 7.847101986408233643e-02 2.747879326343536377e-01 2.188226953148841858e-02
2.218208760023117065e-01 2.029044330120086670e-01 1.396162509918212891e-01 -8.936307579278945923e-02 2.901500463485717773e-01 2.867143154144287109e-01 5.221638455986976624e-02 3.379902616143226624e-02 1.538773179054260254e-01 1.855910383164882660e-02 2.379778586328029633e-02 3.341582417488098145e-02 -3.967186436057090759e-02 1.408652514219284058e-01 1.361278742551803589e-01 -1.463381797075271606e-01 3.939326480031013489e-02 1.967172771692276001e-01 -8.772383630275726318e-02 -7.388702128082513809e-03 2.743766009807586670e-01 -2.872783243656158447e-01 -9.844946116209030151e-02 -2.875640755519270897e-03 1.052526459097862244e-01 -1.551001965999603271e-01 -4.898617267608642578e-01 -5.895452946424484253e-02 -2.206046879291534424e-01 -8.017051219940185547e-02 -2.486078627407550812e-02 2.738976478576660156e-01
1.272548139095306396e-01 2.044583708047866821e-01 -9.206423908472061157e-02 -2.942222952842712402e-01 3.702239692211151123e-01 2.720271944999694824e-01 4.447224363684654236e-02 -2.750301063060760498e-01 6.955187022686004639e-02 5.538828298449516296e-02 1.142041608691215515e-01 -7.354259490966796875e-02 -1.931519061326980591e-01 -8.526793867349624634e-02 3.851003944873809814e-02 3.193083917722105980e-03 2.455823868513107300e-01 -2.490148646757006645e-03 -1.035865619778633118e-01 -2.426395565271377563e-01 -1.166876032948493958e-01 -1.842404454946517944e-01 -1.864550411701202393e-01 -4.123615622520446777e-01 -2.104113623499870300e-02 1.525732576847076416e-01 -1.820534765720367432e-01 4.742048680782318115e-02 -1.665519326925277710e-01 5.076755210757255554e-02 1.186854243278503418e-01 -6.543693598359823227e-03
1.610087156295776367e-01 4.041558504104614258e-01 -1.704030483961105347e-02 -1.914727836847305298e-01 1.222547292709350586e-01 -1.134582534432411194e-01 -1.143028587102890015e-01 -1.430833190679550171e-01 1.011963561177253723e-01 -1.601464301347732544e-01 1.845958083868026733e-01 1.851361840963363647e-01 -2.276100665330886841e-01 -1.653960049152374268e-01 1.836538761854171753e-01 1.616132855415344238e-01 2.264556586742401123e-01 -1.827229112386703491e-01 -6.529919058084487915e-02 2.248735427856445312e-01 3.415056690573692322e-02 2.659101486206054688e-01 3.078748285770416260e-01 -5.592820793390274048e-02 -1.715988516807556152e-01 -8.933598548173904419e-02 -2.387665808200836182e-01 -3.677158430218696594e-02 -8.997335284948348999e-02 5.740659683942794800e-02 1.870044022798538208e-01 1.331739276647567749e-01
4.963392391800880432e-02 -1.758088469505310059e-01 -2.319845855236053467e-01 -3.030247688293457031e-01 2.256267666816711426e-01 6.396664679050445557e-02 -5.948388576507568359e-02 -2.926904261112213135e-01 1.053278334438800812e-02 2.841585373971611261e-04 1.839575618505477905e-01 2.169703133404254913e-02 -2.226856052875518799e-01 8.734451234340667725e-02 2.279378622770309448e-01 2.392684072256088257e-01 3.779368102550506592e-01 -1.026716381311416626e-01 6.938234902918338776e-03 1.756553798913955688e-01 1.303564459085464478e-01 -1.794566959142684937e-01 -1.044982820749282837e-01 -1.051115691661834717e-01 7.001917809247970581e-03 -1.966495066881179810e-01 -2.722881734371185303e-01 -9.164804220199584961e-02 -2.528277635574340820e-01 -5.675002187490463257e-02 1.168797090649604797e-01 -1.357436329126358032e-01
-1.004117261618375778e-02 2.374062240123748779e-01 -2.169371843338012695e-01 -2.635517418384552002e-01 3.147888779640197754e-01 -1.908182725310325623e-02 -1.597611159086227417e-01 -1.470696646720170975e-02 -2.035045772790908813e-01 -1.129325255751609802e-01 1.807910650968551636e-01 1.569286435842514038e-01 -3.113746084272861481e-02 1.905066072940826416e-01 1.966705471277236938e-01 2.389925271272659302e-01 1.668521463871002197e-01 -8.916229009628295898e-02 -2.025148570537567139e-01 -1.537044495344161987e-01 2.544932439923286438e-02 -2.658155858516693115e-01 -1.418442279100418091e-01 -2.608258724212646484e-01 8.581203222274780273e-02 -1.355628222227096558e-01 -2.043713033199310303e-01 -6.548885256052017212e-02 -1.110421568155288696e-01 1.828504800796508789e-01 2.824334502220153809e-01 8.257406763732433319e-03
2.274884879589080811e-01 8.306240290403366089e-02 -2.623179256916046143e-01 -2.958396971225738525e-01 1.526511609554290771e-01 9.166453965008258820e-03 -1.965383626520633698e-02 -3.288818895816802979e-01 5.986825563013553619e-03 9.279864281415939331e-02 1.068696007132530212e-01 -1.091166585683822632e-01 -6.564633548259735107e-02 9.596662968397140503e-02 3.681464493274688721e-01 8.843631297349929810e-02 1.128920465707778931e-01 -1.200185250490903854e-02 -2.200023978948593140e-01 9.136524051427841187e-02 -1.538211852312088013e-01 -2.259040437638759613e-02 3.423660621047019958e-02 -2.379409819841384888e-01 1.015298366546630859e-01 6.337706744670867920e-02 -3.715668916702270508e-01 -1.868690550327301025e-01 -1.016988754272460938e-01 2.449619024991989136e-01 2.344823330640792847e-01 7.729264325462281704e-04
3.169347047805786133e-01 2.860557138919830322e-01 -3.553061932325363159e-02 -2.963600456714630127e-01 4.089521169662475586e-01 3.478080630302429199e-01 -6.668952852487564087e-02 7.258764654397964478e-02 2.973993718624114990e-01 -7.990820705890655518e-02 1.941551119089126587e-01 -8.284937590360641479e-03 -1.247235387563705444e-01 3.187826275825500488e-02 1.438626646995544434e-01 2.539231181144714355e-01 -5.251390486955642700e-02 -2.240996249020099640e-02 5.746491998434066772e-02 6.362089514732360840e-02 5.449671298265457153e-02 -1.086399331688880920e-01 4.490017890930175781e-02 -6.067706644535064697e-02 1.935334503650665283e-02 6.406744942069053650e-04 -2.420475333929061890e-01 -2.762152850627899170e-01 -3.885221481323242188e-02 -5.046908184885978699e-02 1.610365658998489380e-01 5.980182439088821411e-03
3.476051390171051025e-01 2.427900582551956177e-01 1.175824925303459167e-02 -2.607952952384948730e-01 2.621252834796905518e-01 1.112262532114982605e-01 2.765828669071197510e-01 -2.677945494651794434e-01 1.974042505025863647e-01 -6.791711598634719849e-02 1.500479876995086670e-01 1.129770874977111816e-01 -4.220568761229515076e-02 1.307848244905471802e-01 -7.256834954023361206e-02 -6.637292448431253433e-03 1.725055277347564697e-01 5.349408835172653198e-02 -9.634832292795181274e-02 3.426622599363327026e-02 2.014673799276351929e-01 1.347025949507951736e-02 -2.207620069384574890e-02 8.688395470380783081e-02 -8.916103094816207886e-02 -6.822513043880462646e-02 -3.875040709972381592e-01 -3.287807479500770569e-02 -2.065187692642211914e-02 2.396804988384246826e-01 3.228906095027923584e-01 -4.315892979502677917e-02
1.530554145574569702e-01 -6.781489402055740356e-02 -4.564531147480010986e-02 -3.562163412570953369e-01 1.428303867578506470e-01 4.586546868085861206e-02 2.311624586582183838e-02 -2.003866015002131462e-03 6.502763926982879639e-02 1.317034810781478882e-01 4.794263839721679688e-02 1.212400421500205994e-01 2.827260084450244904e-02 -1.020155847072601318e-01 2.081396244466304779e-02 -5.354129150509834290e-02 2.609065473079681396e-01 -8.166503161191940308e-02 -9.621044248342514038e-02 1.192171126604080200e-01 -1.053537800908088684e-01 -2.359093576669692993e-01 -1.468447688966989517e-02 -3.406633436679840088e-01 3.172164857387542725e-01 8.996035903692245483e-02 -4.459117650985717773e-01 -3.278832882642745972e-02 -2.316121160984039307e-01 1.404784768819808960e-01 3.189435303211212158e-01 -4.376462846994400024e-02
1.896487176418304443e-01 2.461494691669940948e-02 2.252331189811229706e-02 -3.283882737159729004e-01 2.894178926944732666e-01 1.691371947526931763e-01 -2.316938638687133789e-01 -1.820900440216064453e-01 -1.460557281970977783e-01 1.327599585056304932e-01 2.014611512422561646e-01 2.204177677631378174e-01 -3.183003067970275879e-01 3.812817484140396118e-02 1.740091443061828613e-01 2.496934682130813599e-02 5.957249552011489868e-02 -1.286813169717788696e-01 4.321041703224182129e-02 -2.931362390518188477e-02 5.405332893133163452e-02 -3.798978403210639954e-02 -8.227136731147766113e-02 -3.558147847652435303e-01 -1.815032958984375000e-02 4.726350679993629456e-02 -4.243215918540954590e-01 -1.704224646091461182e-01 2.454260922968387604e-02 1.388226747512817383e-01 -3.096363879740238190e-02 -3.181155771017074585e-02
1.253132820129394531e-01 3.882034122943878174e-01 -2.338140755891799927e-01 -2.755434252321720123e-02 2.230720371007919312e-01 -1.342326104640960693e-01 -4.925205558538436890e-02 -7.961543649435043335e-02 1.198256239295005798e-01 -9.626864641904830933e-02 7.197504490613937378e-02 1.122286021709442139e-01 6.305386871099472046e-02 -1.624282822012901306e-02 3.580969944596290588e-02 -3.040826320648193359e-01 3.235315084457397461e-01 1.222071051597595215e-01 -2.304261028766632080e-01 4.509229585528373718e-02 4.514361545443534851e-02 3.430980071425437927e-02 4.921299219131469727e-02 -1.108004897832870483e-01 -1.378903239965438843e-01 -3.021329045295715332e-01 -3.943792283535003662e-01 -1.593405753374099731e-01 -1.274157315492630005e-01 -1.043954938650131226e-01 1.379354596138000488e-01 -1.794452667236328125e-01
8.709879964590072632e-02 -8.382402360439300537e-02 -1.012855768203735352e-01 -2.635909616947174072e-01 1.524173319339752197e-01 -3.970434889197349548e-02 -1.255633533000946045e-01 -1.935173422098159790e-01 -2.863729186356067657e-02 -1.322662532329559326e-01 1.457543950527906418e-02 4.393262788653373718e-02 -3.079864084720611572e-01 1.676924377679824829e-01 3.400713205337524414e-01 -3.236816823482513428e-02 3.245466947555541992e-01 -2.548379823565483093e-02 -1.441061347723007202e-01 7.558435667306184769e-03 4.419653862714767456e-02 -2.174735963344573975e-01 -8.394519798457622528e-03 -2.569073140621185303e-01 2.794454395771026611e-01 -1.270052641630172729e-01 -2.093799412250518799e-01 -3.170245885848999023e-02 -1.469292640686035156e-01 2.029809206724166870e-01 3.501696884632110596e-01 2.998634614050388336e-02
1.221107318997383118e-01 3.087979555130004883e-01 -7.121440023183822632e-02 -2.060473412275314331e-01 1.160390749573707581e-01 -2.820412442088127136e-02 -1.690130084753036499e-01 -9.293616563081741333e-02 -1.063669472932815552e-01 -1.207551732659339905e-01 6.551207602024078369e-02 2.321737110614776611e-01 -6.911981850862503052e-02 -2.698648869991302490e-01 3.166858553886413574e-01 -2.370981425046920776e-01 2.926797568798065186e-01 1.286731958389282227e-01 -1.830344833433628082e-02 9.187950193881988525e-02 8.549100160598754883e-02 -1.371355652809143066e-01 2.165547609329223633e-01 -1.854920834302902222e-01 -8.002802729606628418e-02 -4.096128046512603760e-01 -2.211297154426574707e-01 -9.345888346433639526e-02 -9.261878579854965210e-02 -1.068836823105812073e-01 3.769176080822944641e-02 2.973737195134162903e-02
8.686957508325576782e-02 2.400717437267303467e-01 -7.572516798973083496e-02 -2.898187041282653809e-01 9.585651010274887085e-02 -3.757648915052413940e-02 -2.065923996269702911e-02 -4.781785234808921814e-02 -3.074666559696197510e-01 -1.269247829914093018e-01 2.045848965644836426e-02 9.048387408256530762e-02 -1.226311624050140381e-01 1.260695904493331909e-01 3.374226987361907959e-01 -3.536492818966507912e-03 3.814023733139038086e-01 -7.811465859413146973e-02 -1.987172365188598633e-01 1.391391456127166748e-01 5.034926813095808029e-03 -1.344782561063766479e-01 -1.387926340103149414e-01 -2.806133925914764404e-01 -9.674246422946453094e-03 2.395450882613658905e-02 -2.944005727767944336e-01 -1.769877225160598755e-01 -1.477217078208923340e-01 7.660073041915893555e-02 3.007014393806457520e-01 -6.645960360765457153e-02
4.776680842041969299e-02 4.107161760330200195e-01 2.391363307833671570e-02 -3.515845835208892822e-01 2.270459979772567749e-01 2.045611888170242310e-01 9.235104918479919434e-02 -2.802782654762268066e-01 2.667981386184692383e-01 -8.080876618623733521e-02 -1.199891492724418640e-01 1.866777800023555756e-02 -1.771435290575027466e-01 2.538881301879882812e-01 1.805696934461593628e-01 4.659536760300397873e-03 1.464935019612312317e-02 1.429224163293838501e-01 8.255347609519958496e-02 1.949321776628494263e-01 2.196118533611297607e-01 -2.486639320850372314e-01 -1.279222816228866577e-01 4.672532528638839722e-02 3.402221947908401489e-02 -6.441066414117813110e-02 -1.501784473657608032e-01 9.165955334901809692e-02 9.901922196149826050e-02 7.400204241275787354e-02 2.382255941629409790e-01 3.293604776263237000e-02
1.380427032709121704e-01 -1.203564628958702087e-01 -1.537052243947982788e-01 -3.675468564033508301e-01 7.599496096372604370e-02 1.012817770242691040e-01 -1.436611078679561615e-02 -1.232147365808486938e-01 1.079442445188760757e-02 -2.084885686635971069e-01 2.055415213108062744e-01 1.760634630918502808e-01 -1.425678730010986328e-01 2.394005954265594482e-01 3.304468989372253418e-01 -1.752923429012298584e-01 1.291487216949462891e-01 -2.100899517536163330e-01 -6.594172865152359009e-02 -5.138716474175453186e-02 -2.615532577037811279e-01 1.707774214446544647e-02 -1.376220732927322388e-01 -1.590757369995117188e-01 3.648144751787185669e-02 -2.432837635278701782e-01 -1.979177445173263550e-01 -2.149694263935089111e-01 -2.082408964633941650e-01 -9.565787017345428467e-02 2.409938275814056396e-01 6.843927502632141113e-02
-9.285244345664978027e-02 2.701223790645599365e-01 4.129716008901596069e-02 -1.032568439841270447e-01 1.327770054340362549e-01 -1.004713103175163269e-01 -2.528593242168426514e-01 -1.853890717029571533e-01 1.607115566730499268e-01 -1.963615715503692627e-01 1.618220657110214233e-01 -6.667571607977151871e-03 -1.478536427021026611e-01 -2.472843416035175323e-02 5.094746127724647522e-02 3.525848966091871262e-03 1.717297583818435669e-01 -1.009233221411705017e-01 -2.157265543937683105e-01 2.918667905032634735e-02 -9.999172389507293701e-02 -1.551179587841033936e-02 4.681933522224426270e-01 -1.179256066679954529e-01 -2.120149880647659302e-01 -3.852171357721090317e-03 -2.762933671474456787e-01 -5.909961834549903870e-02 -3.697099685668945312e-01 -2.601244449615478516e-01 -4.217583686113357544e-02 -5.454060062766075134e-02
-6.350947916507720947e-02 3.171378001570701599e-02 1.238867044448852539e-01 -3.102743029594421387e-01 3.358213305473327637e-01 -7.081957161426544189e-02 8.682815730571746826e-02 -1.526468992233276367e-01 -5.177864804863929749e-02 -1.534333080053329468e-01 1.755926907062530518e-01 9.365875273942947388e-02 -2.334949225187301636e-01 2.124823629856109619e-01 9.658630192279815674e-02 6.315477658063173294e-03 1.912885010242462158e-01 9.537142515182495117e-02 -2.021979093551635742e-01 -1.789580583572387695e-01 1.407640278339385986e-01 -2.667859792709350586e-01 4.007189720869064331e-02 -2.813141644001007080e-01 -6.834363937377929688e-02 2.124971151351928711e-01 -2.028107643127441406e-01 -9.789145737886428833e-02 -7.309994660317897797e-03 1.864405274391174316e-01 3.108538687229156494e-01 -1.937318295240402222e-01
1.342322379350662231e-01 2.958942651748657227e-01 1.195883378386497498e-01 -1.051875427365303040e-01 1.753333210945129395e-01 1.944844871759414673e-01 3.623013570904731750e-02 -3.873994648456573486e-01 2.277465313673019409e-01 -2.118420898914337158e-01 -2.155470661818981171e-02 -3.709336975589394569e-03 8.178968727588653564e-02 2.886755950748920441e-02 -4.602371156215667725e-02 1.995969265699386597e-01 1.394088268280029297e-01 5.067235603928565979e-02 -4.409811645746231079e-02 -4.785518720746040344e-02 3.986988663673400879e-01 -6.988826394081115723e-02 -3.110302239656448364e-02 -1.760256290435791016e-01 8.256871998310089111e-02 -4.148735478520393372e-02 -2.614641487598419189e-01 -1.075894609093666077e-01 -2.697067856788635254e-01 2.260228991508483887e-01 1.600600033998489380e-01 -2.060137093067169189e-01
1.861200928688049316e-01 -6.970609538257122040e-03 -1.627044081687927246e-01 -3.536518216133117676e-01 1.821016967296600342e-01 -1.041046008467674255e-01 8.185846358537673950e-02 -2.124860882759094238e-01 -7.591333985328674316e-02 -2.153833359479904175e-01 1.352830138057470322e-02 6.251601502299308777e-03 -2.388284057378768921e-01 1.020789965987205505e-01 1.336171925067901611e-01 6.455747038125991821e-02 2.791520357131958008e-01 -7.919138669967651367e-02 -2.196678519248962402e-01 -4.730335902422666550e-03 -6.516420096158981323e-02 -9.564413130283355713e-02 -2.775416374206542969e-01 -9.878594428300857544e-02 6.181045621633529663e-02 -9.272409230470657349e-02 -4.519450664520263672e-01 -4.493157379329204559e-03 -1.023336574435234070e-01 2.286842465400695801e-01 2.383960038423538208e-01 -8.433971554040908813e-02
6.656410545110702515e-02 -7.484969682991504669e-03 5.127979908138513565e-03 -3.991434574127197266e-01 1.150911226868629456e-01 -8.594703674316406250e-02 -8.388794213533401489e-02 -1.560610681772232056e-01 -2.380300462245941162e-01 -9.636371582746505737e-02 1.479156017303466797e-01 2.135799974203109741e-01 5.109747499227523804e-02 6.112145632505416870e-02 1.553009003400802612e-01 8.589039742946624756e-02 2.751329243183135986e-01 -1.150729320943355560e-02 8.725028485059738159e-03 -1.717813163995742798e-01 9.099163115024566650e-02 -2.411636561155319214e-01 -1.030945256352424622e-01 -3.245068788528442383e-01 -1.389120966196060181e-01 1.665590256452560425e-01 -3.593291044235229492e-01 -1.914188265800476074e-01 -1.964294761419296265e-01 5.950204655528068542e-02 2.609619200229644775e-01 -4.531037434935569763e-02
5.873855203390121460e-02 1.850118786096572876e-01 -9.966395795345306396e-02 -3.167846202850341797e-01 2.331085652112960815e-01 1.570249348878860474e-01 1.247490793466567993e-01 -1.966894716024398804e-01 -2.165916264057159424e-01 -1.914106458425521851e-01 1.782325282692909241e-02 2.481438368558883667e-01 -1.754531115293502808e-01 1.121699661016464233e-01 1.205166727304458618e-01 3.331142663955688477e-02 7.745452970266342163e-02 8.482123911380767822e-02 -8.285591751337051392e-02 4.964294284582138062e-02 -2.988284528255462646e-01 -4.458251893520355225e-01 -6.348419189453125000e-02 -2.507338225841522217e-01 -7.854870706796646118e-02 7.386091351509094238e-02 -1.917922198772430420e-01 -1.727834343910217285e-01 5.619483068585395813e-02 1.112796068191528320e-01 1.861026883125305176e-01 -9.180583059787750244e-02
4.352957475930452347e-03 2.532863318920135498e-01 -3.823669999837875366e-02 -8.367069065570831299e-02 3.344689607620239258e-01 3.853097558021545410e-02 -3.265400230884552002e-01 -1.208327896893024445e-02 1.641522161662578583e-02 -4.864587634801864624e-02 1.356565505266189575e-01 4.725843295454978943e-02 -2.864307165145874023e-01 -6.881353259086608887e-02 1.372003555297851562e-01 -2.056584954261779785e-01 1.775664389133453369e-01 -1.020535007119178772e-01 -1.798117160797119141e-01 1.354131568223237991e-02 1.541383266448974609e-01 -9.592662006616592407e-02 1.590338349342346191e-01 -1.682201921939849854e-01 -7.566042989492416382e-02 -4.510646462440490723e-01 -2.751702964305877686e-01 -2.444698512554168701e-01 -1.152626574039459229e-01 -4.122522100806236267e-02 1.049304828047752380e-01 -6.627421826124191284e-02
2.105236947536468506e-01 2.027973085641860962e-01 -1.303783059120178223e-02 -2.630660235881805420e-01 3.193041682243347168e-02 1.344511955976486206e-01 9.426988661289215088e-02 -5.815271660685539246e-02 3.462703824043273926e-01 -1.720661483705043793e-02 2.885347306728363037e-01 -8.629847317934036255e-02 4.308538138866424561e-02 -1.047105714678764343e-02 3.132967054843902588e-01 -1.408708542585372925e-01 5.742472782731056213e-02 -2.354821413755416870e-01 2.079463601112365723e-01 2.840372920036315918e-01 -1.968942135572433472e-01 -2.390546053647994995e-01 -5.867766216397285461e-02 -1.379288733005523682e-01 1.950240880250930786e-01 -2.794235013425350189e-02 -3.362082540988922119e-01 3.323227539658546448e-02 1.118770837783813477e-01 2.044725604355335236e-02 -7.130268961191177368e-03 1.263268887996673584e-01
1.775547415018081665e-01 3.113495409488677979e-01 9.181041270494461060e-02 -2.639741301536560059e-01 -7.486056536436080933e-03 -7.204049080610275269e-02 -1.691460842266678810e-03 1.487934216856956482e-02 1.419946998357772827e-01 -6.036316230893135071e-02 1.730623841285705566e-01 1.562623083591461182e-01 -3.529981374740600586e-01 -1.061914637684822083e-01 1.606231331825256348e-01 -1.470280140638351440e-01 2.418389022350311279e-01 -8.247836679220199585e-02 -1.263002157211303711e-01 1.116435229778289795e-01 -5.728879943490028381e-02 -1.149712949991226196e-01 3.516528606414794922e-01 -6.014190614223480225e-02 -1.474007964134216309e-01 -2.043177634477615356e-01 -3.846369981765747070e-01 -2.463103383779525757e-01 -1.007817015051841736e-01 -5.930078774690628052e-02 -4.310091212391853333e-02 -3.711824491620063782e-02
2.219311892986297607e-01 1.787804365158081055e-01 1.777388751506805420e-01 -2.352962642908096313e-01 1.501607596874237061e-01 -2.090374976396560669e-01 -1.936762779951095581e-01 -1.342394948005676270e-02 5.738830566406250000e-02 -3.133414387702941895e-01 1.911367624998092651e-01 3.065469861030578613e-01 -9.325748682022094727e-02 -7.688449323177337646e-02 1.081615462899208069e-01 1.201032698154449463e-01 2.123016268014907837e-01 -8.274281024932861328e-02 -1.878660731017589569e-02 -3.996553644537925720e-02 -5.061677098274230957e-02 -1.394893676042556763e-01 4.536206722259521484e-01 -1.663905382156372070e-01 -2.150729447603225708e-01 -6.412418931722640991e-02 -1.460262238979339600e-01 1.598010808229446411e-01 -6.842699646949768066e-02 -6.666862964630126953e-02 1.242925599217414856e-01 -1.550204604864120483e-01
1.395378261804580688e-01 5.678765848278999329e-02 -1.543836444616317749e-01 -3.142907321453094482e-01 1.438579559326171875e-01 -6.552986800670623779e-02 -2.060287818312644958e-02 -1.348233073949813843e-01 1.242044270038604736e-01 -1.090072467923164368e-01 5.131393671035766602e-02 1.590046733617782593e-01 -2.977743446826934814e-01 2.193312048912048340e-01 1.876394897699356079e-01 2.322041690349578857e-01 2.705422043800354004e-01 -6.434541195631027222e-02 -1.102840304374694824e-01 1.740642935037612915e-01 -4.135703295469284058e-02 -5.128537863492965698e-02 -2.619251608848571777e-01 -2.010989338159561157e-01 1.748760193586349487e-01 -1.119087934494018555e-01 -2.918713390827178955e-01 -1.415507793426513672e-01 -2.546851933002471924e-01 1.164967343211174011e-01 2.352983355522155762e-01 1.210771203041076660e-01
6.593363732099533081e-02 8.142898976802825928e-02 -1.620291173458099365e-02 -1.649588048458099365e-01 2.463704347610473633e-01 9.916423261165618896e-02 2.917641103267669678e-01 -2.555694282054901123e-01 -7.804070413112640381e-02 -5.812136456370353699e-02 1.527171880006790161e-01 1.088300719857215881e-01 -2.844626307487487793e-01 6.549470871686935425e-02 3.554256558418273926e-01 1.968717575073242188e-01 5.505241081118583679e-02 -7.604646682739257812e-02 -2.005723118782043457e-01 1.077484861016273499e-01 1.900444924831390381e-02 -3.863241970539093018e-01 -1.628048121929168701e-01 -1.386319100856781006e-01 2.376204729080200195e-02 4.386568069458007812e-02 -2.846731841564178467e-01 -5.879937484860420227e-02 -2.959218919277191162e-01 1.957518048584461212e-02 -7.262818515300750732e-02 -9.719714522361755371e-02
-1.520624756813049316e-01 8.074156939983367920e-02 -3.489580377936363220e-02 -2.456878572702407837e-01 1.456912457942962646e-01 3.165272623300552368e-02 6.048974767327308655e-02 -2.477075159549713135e-01 7.707215845584869385e-02 -1.632652133703231812e-01 1.224505454301834106e-01 1.414414048194885254e-01 -1.276219636201858521e-01 1.204930394887924194e-01 3.054331541061401367e-01 1.278450526297092438e-02 1.471303552389144897e-01 -7.225366681814193726e-02 -2.400844693183898926e-01 1.308657974004745483e-01 1.842589825391769409e-01 1.025478169322013855e-02 -2.668808102607727051e-01 -3.327887058258056641e-01 1.925993710756301880e-01 3.661767020821571350e-02 -3.651953637599945068e-01 -6.209583580493927002e-02 -1.962168067693710327e-01 1.930984556674957275e-01 2.118219435214996338e-01 -1.252890825271606445e-01
3.932176828384399414e-01 1.200516298413276672e-01 2.067057341337203979e-01 -2.325208038091659546e-01 2.129810452461242676e-01 -4.869258776307106018e-02 -1.114185899496078491e-01 -1.247847527265548706e-01 3.528487682342529297e-01 7.828568667173385620e-02 8.460742980241775513e-02 -2.400784045457839966e-01 -1.397437006235122681e-01 -1.135830357670783997e-01 1.673781573772430420e-01 -1.142436265945434570e-01 8.883059024810791016e-03 -4.024768993258476257e-02 2.698234468698501587e-02 3.016054928302764893e-01 -1.235971748828887939e-01 -2.357247769832611084e-01 -1.558649092912673950e-01 -2.872112095355987549e-01 -1.867349073290824890e-02 -3.751205280423164368e-02 -1.602067351341247559e-01 1.150576099753379822e-01 -1.358652710914611816e-01 1.866644918918609619e-01 1.271895468235015869e-01 -9.150855988264083862e-02
-1.004206668585538864e-02 1.150303855538368225e-01 -3.632976859807968140e-02 -2.878357470035552979e-01 1.908522099256515503e-01 -2.866699919104576111e-02 -1.075355894863605499e-02 -2.696404457092285156e-01 3.865287825465202332e-02 1.282474398612976074e-02 -2.323309425264596939e-03 1.773883700370788574e-01 -2.199238836765289307e-01 2.693642377853393555e-01 3.695875406265258789e-01 -1.453789137303829193e-02 1.890925467014312744e-01 -2.943830750882625580e-02 1.707400195300579071e-02 -2.506825700402259827e-02 -1.975792944431304932e-01 5.798317119479179382e-02 -2.541958987712860107e-01 -2.586736977100372314e-01 1.012598909437656403e-02 -3.483371436595916748e-01 -3.134769499301910400e-01 -2.932624332606792450e-02 -9.591561555862426758e-02 -1.629238761961460114e-02 1.494492590427398682e-01 -1.942430436611175537e-01
1.209431886672973633e-01 2.566413581371307373e-01 2.044209837913513184e-01 -2.284529209136962891e-01 2.147186249494552612e-01 -3.721395134925842285e-02 -2.222753316164016724e-01 7.351122796535491943e-02 -2.731172833591699600e-03 1.110364496707916260e-01 2.154855877161026001e-01 1.499393731355667114e-01 -1.214643009006977081e-02 7.480326294898986816e-02 1.725198477506637573e-01 -2.530803903937339783e-02 -3.311596438288688660e-02 2.922569587826728821e-02 -2.920241057872772217e-01 -5.118332430720329285e-02 -7.159765064716339111e-02 3.343227878212928772e-02 3.413104712963104248e-01 -3.833708465099334717e-01 -1.109033599495887756e-01 -1.564712524414062500e-01 -3.330075442790985107e-01 2.503699362277984619e-01 -3.132146969437599182e-02 -1.400447636842727661e-01 6.836881488561630249e-02 1.031640917062759399e-01
3.128197789192199707e-02 4.417223930358886719e-01 -4.196619149297475815e-03 -1.986470222473144531e-01 1.180317718535661697e-03 1.651693135499954224e-02 -2.128443419933319092e-01 -1.192519366741180420e-01 2.301270067691802979e-01 -6.015558540821075439e-02 1.499032974243164062e-01 3.498051464557647705e-01 -2.448004037141799927e-01 -1.243316084146499634e-01 3.330903500318527222e-02 8.854426443576812744e-02 1.893453001976013184e-01 -8.284180425107479095e-03 -9.070267528295516968e-02 7.228247821331024170e-02 6.100549362599849701e-03 2.775645442306995392e-02 3.354851603507995605e-01 -1.143024861812591553e-01 -1.537379920482635498e-01 -1.322913765907287598e-01 -3.266004621982574463e-01 -8.391948789358139038e-02 -2.707138359546661377e-01 1.108333244919776917e-01 5.157059803605079651e-02 2.896201563999056816e-03
3.345239534974098206e-02 1.805150061845779419e-01 3.395535051822662354e-02 -3.486782908439636230e-01 2.300281263887882233e-02 -1.129968389868736267e-01 -7.751369476318359375e-02 2.325179576873779297e-01 1.641027778387069702e-01 2.375596389174461365e-02 3.802089393138885498e-02 4.661246016621589661e-02 -2.909436821937561035e-02 -2.775361835956573486e-01 1.537969261407852173e-01 1.955731809139251709e-01 2.304399609565734863e-01 -1.349549442529678345e-01 -1.096899583935737610e-01 2.356637641787528992e-02 9.439123421907424927e-02 -7.803275436162948608e-02 3.060616254806518555e-01 -1.299908310174942017e-01 -3.941909410059452057e-03 1.351850014179944992e-02 -4.423997998237609863e-01 1.086633354425430298e-01 -3.009661436080932617e-01 -1.783291697502136230e-01 1.511551141738891602e-01 -1.920465379953384399e-01
-1.389142498373985291e-02 4.782296344637870789e-02 -1.687034070491790771e-01 -4.822679758071899414e-01 4.945408552885055542e-02 -1.857872754335403442e-01 -1.814368963241577148e-01 3.619869053363800049e-02 -2.858910337090492249e-02 2.425919519737362862e-03 1.432822495698928833e-01 3.889798745512962341e-02 -2.663139700889587402e-01 1.378616690635681152e-01 3.265906274318695068e-01 -5.366870667785406113e-03 7.860588282346725464e-02 2.388394623994827271e-02 -9.488375484943389893e-02 1.930487900972366333e-02 -6.091308593750000000e-02 4.492248967289924622e-02 -2.434041798114776611e-01 -2.716297805309295654e-01 1.659762114286422729e-01 -1.620310246944427490e-01 -3.952526450157165527e-01 -1.143805333413183689e-03 -2.410353720188140869e-02 -5.853253602981567383e-02 2.657103836536407471e-01 -7.924962043762207031e-02
8.680932223796844482e-02 4.557763636112213135e-01 1.558445096015930176e-01 -9.320074319839477539e-02 1.266453117132186890e-01 -8.424703776836395264e-02 -3.448127210140228271e-02 -5.571491643786430359e-02 1.244295313954353333e-01 -1.086795032024383545e-01 1.630470305681228638e-01 2.663074135780334473e-01 -2.404301464557647705e-01 -1.862707883119583130e-01 1.092052459716796875e-01 5.680172890424728394e-02 3.112090826034545898e-01 -1.532054543495178223e-01 -1.492148786783218384e-01 -8.994146250188350677e-03 6.660304963588714600e-02 4.524262994527816772e-02 1.894550770521163940e-01 -2.055738717317581177e-01 -7.912118919193744659e-03 -2.305748611688613892e-01 -2.963389456272125244e-01 -9.059372544288635254e-02 -3.303642272949218750e-01 3.860305994749069214e-02 6.698599457740783691e-02 -1.413843501359224319e-02
-1.288001835346221924e-01 3.147988617420196533e-01 2.205763757228851318e-02 -1.419409960508346558e-01 1.437030583620071411e-01 -1.402760297060012817e-01 -1.334744542837142944e-01 5.987654998898506165e-02 -1.729406043887138367e-02 -2.248856574296951294e-01 2.018856108188629150e-01 3.197339475154876709e-01 -1.718378663063049316e-01 -1.259102970361709595e-01 2.362397909164428711e-01 -2.432496249675750732e-01 2.929363548755645752e-01 -4.401218518614768982e-02 -1.103608682751655579e-01 2.062055617570877075e-01 2.844745852053165436e-02 -9.247574210166931152e-02 2.898887097835540771e-01 -1.327146887779235840e-01 6.273657083511352539e-02 -1.796390265226364136e-01 -3.269146978855133057e-01 -1.215309798717498779e-01 -9.909328073263168335e-02 9.142548590898513794e-02 1.342701464891433716e-01 1.462668087333440781e-02
4.259771108627319336e-01 2.314322441816329956e-01 -5.000292509794235229e-02 -7.723392546176910400e-02 3.544004559516906738e-01 2.605228424072265625e-01 -2.054834067821502686e-01 -1.061777845025062561e-01 1.534254755824804306e-02 -4.765273630619049072e-02 7.935407012701034546e-02 -6.850215792655944824e-02 -3.812225759029388428e-01 -1.127469763159751892e-01 1.214972361922264099e-01 -1.436181738972663879e-02 -2.485618554055690765e-02 9.120956063270568848e-03 1.753672608174383640e-03 -1.212621778249740601e-01 -5.474084173329174519e-04 -1.574276685714721680e-01 6.615473330020904541e-02 4.692813754081726074e-02 1.718462854623794556e-01 -6.882721185684204102e-02 -2.384746521711349487e-01 -4.554574936628341675e-02 -1.105299666523933411e-01 -9.468933939933776855e-02 3.597519695758819580e-01 -1.801492869853973389e-01
2.574799954891204834e-01 1.239416226744651794e-01 -2.314853072166442871e-01 -3.750052452087402344e-01 4.008965492248535156e-01 -7.120414078235626221e-02 -1.938613802194595337e-01 -2.041330039501190186e-01 1.772265136241912842e-01 -9.560558199882507324e-02 1.118624880909919739e-01 1.921994686126708984e-01 -1.868845969438552856e-01 -2.748760953545570374e-02 5.968705564737319946e-02 -2.601475417613983154e-01 1.631563007831573486e-01 1.728730350732803345e-01 -1.085162162780761719e-01 3.301975131034851074e-01 7.183733582496643066e-02 -2.701488323509693146e-02 7.871532440185546875e-02 8.592296391725540161e-02 5.584459751844406128e-02 -1.132932156324386597e-01 -8.376620709896087646e-02 -1.156800612807273865e-01 -1.970570981502532959e-01 -5.324241518974304199e-02 3.875325666740536690e-03 -8.572746813297271729e-02
1.112967059016227722e-01 3.301242887973785400e-01 -2.047970145940780640e-01 -4.034465253353118896e-01 1.373844891786575317e-01 2.486357688903808594e-01 -8.482013642787933350e-02 -1.745278835296630859e-01 4.480789005756378174e-01 1.185328960418701172e-01 2.124049887061119080e-02 -1.933235377073287964e-01 -1.065895929932594299e-01 -2.516574971377849579e-02 1.161214485764503479e-01 -5.974863469600677490e-02 3.772810101509094238e-02 9.580885618925094604e-02 -5.842835083603858948e-02 1.353413015604019165e-01 6.347267329692840576e-02 1.082474738359451294e-01 -6.258650124073028564e-02 3.163331001996994019e-02 1.425823271274566650e-01 -1.255338639020919800e-01 -2.396155595779418945e-01 1.460959762334823608e-01 -2.735399305820465088e-01 8.217124640941619873e-02 1.544639021158218384e-01 2.432248555123806000e-02
5.299499034881591797e-01 -1.354280114173889160e-02 1.060294732451438904e-02 -1.835978478193283081e-01 3.351749181747436523e-01 -1.683068461716175079e-02 1.352836042642593384e-01 -1.582676470279693604e-01 -1.371180824935436249e-02 -1.317680329084396362e-01 1.264434456825256348e-01 2.726312540471553802e-02 -2.655106484889984131e-01 -1.913024857640266418e-02 1.067841202020645142e-01 1.642098724842071533e-01 6.077247112989425659e-02 1.657544672489166260e-01 -5.888824164867401123e-02 3.568012965843081474e-03 1.844056844711303711e-01 -7.545966189354658127e-03 2.575326897203922272e-02 -2.647291719913482666e-01 2.004321366548538208e-01 3.005450963973999023e-02 -1.813180893659591675e-01 -3.489957749843597412e-02 -2.676318883895874023e-01 4.001212865114212036e-02 2.993671000003814697e-01 -9.048186987638473511e-02
1.078481227159500122e-01 9.843455255031585693e-02 1.906733512878417969e-01 -2.831291258335113525e-01 1.608214974403381348e-01 7.437643129378557205e-03 -1.100826486945152283e-01 -1.710923463106155396e-01 1.569577455520629883e-01 8.815983682870864868e-02 6.129527464509010315e-04 -1.300210505723953247e-02 -1.908377856016159058e-01 8.121979981660842896e-02 9.485837072134017944e-02 -7.773043960332870483e-02 4.619157314300537109e-01 -2.140518277883529663e-01 -2.531689032912254333e-02 9.848354011774063110e-02 4.531120881438255310e-02 -1.106391325592994690e-01 1.038903370499610901e-01 -2.235803008079528809e-01 1.644083708524703979e-01 -1.052973791956901550e-01 -3.705877363681793213e-01 -3.160763680934906006e-01 9.894777089357376099e-02 -2.061126530170440674e-01 -5.100639164447784424e-02 -1.714249700307846069e-01
1.586860269308090210e-01 7.731583714485168457e-02 -2.366641759872436523e-01 -3.239372372627258301e-01 1.876441389322280884e-01 1.764358431100845337e-01 -7.395863533020019531e-02 -2.325504720211029053e-01 1.340150088071823120e-01 9.951763600111007690e-02 4.535594880580902100e-01 -8.635574486106634140e-04 -2.930109575390815735e-02 6.857697665691375732e-02 1.024479791522026062e-01 -1.250751316547393799e-01 2.438074201345443726e-01 -4.314501211047172546e-02 -9.232125431299209595e-02 -3.561054542660713196e-02 -7.342122495174407959e-02 -1.138648986816406250e-01 4.577198624610900879e-02 -2.301670759916305542e-01 1.574532389640808105e-01 -1.875182837247848511e-01 -3.493012785911560059e-01 -2.146637290716171265e-01 5.669394880533218384e-02 1.451372504234313965e-01 1.030074134469032288e-01 -9.625871479511260986e-02
5.123347416520118713e-02 4.240906238555908203e-01 1.812485307455062866e-01 -1.592623740434646606e-01 3.494561836123466492e-02 -6.972322613000869751e-02 -1.606225222349166870e-01 3.694901615381240845e-02 1.164674162864685059e-01 -7.348747551441192627e-02 1.264388114213943481e-01 2.336122393608093262e-01 -2.201791554689407349e-01 -1.575781852006912231e-01 -6.063272431492805481e-02 8.326413482427597046e-02 2.955262064933776855e-01 -1.162849646061658859e-02 -9.013351052999496460e-02 8.233360946178436279e-02 1.023991685360670090e-02 4.975088685750961304e-02 2.524464428424835205e-01 -2.555973529815673828e-01 -1.778823137283325195e-01 -2.298948764801025391e-01 -3.228031694889068604e-01 -8.973063528537750244e-02 -2.967796325683593750e-01 8.237685263156890869e-02 1.576428711414337158e-01 4.623948410153388977e-02
1.710984557867050171e-01 2.605649828910827637e-01 -2.539455890655517578e-02 -5.560169368982315063e-02 2.242414653301239014e-01 9.929358214139938354e-02 -1.348997205495834351e-01 -2.455549091100692749e-01 2.660672664642333984e-01 2.039903998374938965e-01 -1.194441318511962891e-02 -7.418086379766464233e-02 -2.349091321229934692e-01 2.283244132995605469e-01 7.978727668523788452e-02 9.733632206916809082e-02 -1.834890246391296387e-01 2.453018166124820709e-02 -1.572781205177307129e-01 -1.951924525201320648e-02 1.747139543294906616e-01 -4.812741577625274658e-01 1.180452555418014526e-01 -4.614152386784553528e-02 3.017150051891803741e-02 -1.182363480329513550e-01 -3.584966361522674561e-01 -7.866805046796798706e-02 7.489369064569473267e-02 3.051828779280185699e-02 1.567352116107940674e-01 -3.075936809182167053e-02
1.264845877885818481e-01 4.233769774436950684e-01 1.809663474559783936e-01 -2.248943001031875610e-01 9.831375628709793091e-02 1.935499720275402069e-02 -1.195368692278862000e-01 -1.030459329485893250e-01 5.608470737934112549e-02 -1.756195724010467529e-01 2.253831326961517334e-01 2.271861732006072998e-01 -1.962467730045318604e-01 -2.506301701068878174e-01 5.959501862525939941e-02 3.746141865849494934e-02 1.707335561513900757e-01 -1.176589056849479675e-01 -2.523054480552673340e-01 9.687151014804840088e-02 -2.836171304807066917e-03 1.049754302948713303e-02 1.824056357145309448e-01 -2.583580911159515381e-01 -1.269236057996749878e-01 -2.174723297357559204e-01 -2.543817460536956787e-01 4.448248445987701416e-02 -2.306292057037353516e-01 1.826474964618682861e-01 -8.156558126211166382e-02 -6.578493118286132812e-02
-1.640519686043262482e-02 2.571890652179718018e-01 1.295638978481292725e-01 -2.981427311897277832e-02 2.121816426515579224e-01 -2.764685079455375671e-03 -7.087783515453338623e-02 -1.576605737209320068e-01 7.981994748115539551e-02 -2.746241092681884766e-01 8.686643093824386597e-03 -1.659469604492187500e-01 1.665368303656578064e-02 -9.432937204837799072e-02 6.000302359461784363e-02 -3.017163649201393127e-02 -1.548069566488265991e-01 9.930700808763504028e-02 -1.965513229370117188e-01 2.282440662384033203e-01 -9.475182741880416870e-02 6.836320739239454269e-03 1.311481595039367676e-01 -3.286826983094215393e-02 4.101083800196647644e-02 -6.121072173118591309e-02 -4.931975305080413818e-01 -1.624673008918762207e-01 -6.469168514013290405e-02 -2.261812537908554077e-01 4.812968969345092773e-01 -6.318996846675872803e-02
-8.035957813262939453e-02 6.817904859781265259e-02 6.560698151588439941e-02 -3.697935342788696289e-01 2.148621827363967896e-01 -6.944907456636428833e-02 -3.308549523353576660e-02 -2.619608342647552490e-01 -1.060072798281908035e-02 1.268490962684154510e-02 2.949746549129486084e-01 1.196412891149520874e-01 -2.596888840198516846e-01 1.515654623508453369e-01 2.149352580308914185e-01 9.827815741300582886e-02 3.019244968891143799e-01 4.756650701165199280e-02 -1.766952723264694214e-01 9.048224240541458130e-02 -1.552379578351974487e-01 -5.573602765798568726e-02 -1.807641088962554932e-01 -5.631578341126441956e-02 4.891847819089889526e-02 5.031591653823852539e-02 -4.111182689666748047e-01 7.323194295167922974e-03 -2.359980493783950806e-01 1.602893024682998657e-01 1.575414985418319702e-01 5.644838139414787292e-02
4.225930944085121155e-02 4.432994723320007324e-01 2.176516950130462646e-01 -2.561711072921752930e-01 5.422788858413696289e-02 -1.080677062273025513e-01 -6.041958555579185486e-02 -9.644876420497894287e-02 1.835011690855026245e-01 -2.787763811647891998e-02 1.477043926715850830e-01 2.737037539482116699e-01 -2.116541117429733276e-01 -1.988986879587173462e-01 3.384012728929519653e-02 -4.978714510798454285e-03 2.532637417316436768e-01 -1.624925732612609863e-01 -5.201105400919914246e-02 1.402601320296525955e-02 2.095610462129116058e-02 1.558158099651336670e-01 2.093390226364135742e-01 -2.401311844587326050e-01 -1.098907887935638428e-01 -1.883987784385681152e-01 -2.074303179979324341e-01 -4.667668137699365616e-03 -3.439611494541168213e-01 8.652825653553009033e-02 8.240941166877746582e-02 -3.955830261111259460e-02
2.236680686473846436e-01 8.202305994927883148e-03 -1.164255216717720032e-01 -1.535222977399826050e-01 -6.189283914864063263e-03 -4.156710114330053329e-03 7.882440090179443359e-02 -1.380188614130020142e-01 1.481011360883712769e-01 -7.937183231115341187e-02 2.105926722288131714e-01 1.105729714035987854e-01 -1.648381701670587063e-03 2.269848249852657318e-02 2.422095239162445068e-01 -6.079151108860969543e-02 5.722682178020477295e-02 -1.225943043828010559e-01 9.860945492982864380e-02 2.291886806488037109e-01 -5.180842801928520203e-02 -3.620122969150543213e-01 -2.058351486921310425e-01 -3.265333473682403564e-01 1.246574968099594116e-01 -5.323202535510063171e-02 -3.333705067634582520e-01 2.205144055187702179e-02 -1.915158331394195557e-02 1.606849879026412964e-01 3.789980411529541016e-01 -2.768911421298980713e-01
-3.111729584634304047e-02 3.576401621103286743e-02 -1.149491295218467712e-01 -3.513035476207733154e-01 2.760609984397888184e-01 -8.169306069612503052e-02 -3.245887160301208496e-02 -3.700256645679473877e-01 -3.680958878248929977e-03 9.376086294651031494e-03 1.242079436779022217e-01 6.437364965677261353e-02 -1.457162052392959595e-01 2.000892348587512970e-02 1.707429885864257812e-01 6.710770726203918457e-02 1.848223060369491577e-01 -1.422749459743499756e-01 -3.356696069240570068e-01 1.576681584119796753e-01 -6.584553420543670654e-02 -6.120225787162780762e-02 -2.119622826576232910e-01 -3.032501935958862305e-01 2.419159514829516411e-03 -1.451040953397750854e-01 -3.096563816070556641e-01 3.682226315140724182e-02 -5.771049484610557556e-02 6.920786201953887939e-02 3.191979825496673584e-01 9.467017836868762970e-03
1.777058094739913940e-01 -6.276842951774597168e-02 -2.282634973526000977e-01 -1.487320810556411743e-01 3.054151833057403564e-01 1.822693459689617157e-02 4.554995894432067871e-02 -1.787326633930206299e-01 1.306163221597671509e-01 -8.107572048902511597e-02 2.625167369842529297e-01 -1.274846643209457397e-01 3.749707713723182678e-02 -2.721912860870361328e-01 2.624642550945281982e-01 -3.564744442701339722e-02 3.303678706288337708e-02 -2.729593515396118164e-01 6.225204095244407654e-03 1.959441751241683960e-01 -9.877280145883560181e-02 -3.682990968227386475e-01 -5.822147428989410400e-02 -3.005918562412261963e-01 1.824863255023956299e-01 -1.001040935516357422e-01 -2.930893301963806152e-01 9.380006790161132812e-02 -1.080227047204971313e-01 -5.097501352429389954e-02 -3.295187652111053467e-02 -4.024089872837066650e-02
4.270553216338157654e-02 3.734647855162620544e-02 -2.639312446117401123e-01 -4.634946286678314209e-01 1.195353120565414429e-01 -2.149520814418792725e-01 -1.423598527908325195e-01 -2.699993550777435303e-01 2.206485718488693237e-01 -3.458537906408309937e-02 3.686038032174110413e-02 8.835676312446594238e-02 -7.612310349941253662e-02 4.553130641579627991e-02 2.123861461877822876e-01 -4.697963595390319824e-02 3.015145063400268555e-01 -7.739865779876708984e-02 -1.536317616701126099e-01 1.062650159001350403e-01 4.753404110670089722e-02 7.830690592527389526e-02 -1.132933124899864197e-01 -7.415110617876052856e-02 1.002287715673446655e-01 -3.008536100387573242e-01 -1.672485470771789551e-01 -3.081815540790557861e-01 -1.885950416326522827e-01 1.038343757390975952e-01 1.146903634071350098e-01 5.360334739089012146e-02
1.712656468152999878e-01 1.606967598199844360e-01 -2.303080111742019653e-01 -3.864850997924804688e-01 3.434022367000579834e-01 -1.630506664514541626e-01 1.735402457416057587e-02 1.526718735694885254e-01 1.676123142242431641e-01 -2.476122975349426270e-01 5.708172544836997986e-02 1.599245220422744751e-01 4.191688075661659241e-02 -3.164459392428398132e-02 8.525023236870765686e-03 -2.439589649438858032e-01 -1.864293217658996582e-01 -2.314564883708953857e-01 1.616458892822265625e-01 -1.088306382298469543e-01 4.165550693869590759e-02 -3.108783252537250519e-02 2.415451854467391968e-01 8.527822792530059814e-02 -2.058571875095367432e-01 -1.427162885665893555e-01 -1.192459538578987122e-01 3.481860086321830750e-02 -1.711594760417938232e-01 -2.424724400043487549e-01 1.326726675033569336e-01 -1.234400123357772827e-01
1.307468861341476440e-01 6.743688136339187622e-02 -6.825658679008483887e-02 -4.164377450942993164e-01 3.124496042728424072e-01 1.428270190954208374e-01 -1.606929451227188110e-01 -1.371945738792419434e-01 2.186910659074783325e-01 6.340247392654418945e-02 3.177952170372009277e-01 5.938381329178810120e-02 -1.945197284221649170e-01 2.010760158300399780e-01 3.923085331916809082e-02 -2.425941638648509979e-03 2.839710414409637451e-01 5.631348490715026855e-02 -1.442890018224716187e-01 1.695583164691925049e-01 -4.046633839607238770e-02 -6.616414338350296021e-02 -9.947258979082107544e-02 -2.792249321937561035e-01 1.301520615816116333e-01 -1.877506524324417114e-01 -2.392136752605438232e-01 -1.365077048540115356e-01 8.767115883529186249e-03 1.121542379260063171e-01 1.501102894544601440e-01 -1.045770421624183655e-01
-1.156292781233787537e-01 5.607562512159347534e-02 2.052315324544906616e-02 -2.117410898208618164e-01 3.843347430229187012e-01 -5.341784562915563583e-03 1.141813397407531738e-01 -3.677345216274261475e-01 7.119854539632797241e-02 -5.565987899899482727e-02 -1.770427078008651733e-01 1.158386841416358948e-01 -1.925151236355304718e-02 1.010310798883438110e-01 1.040375754237174988e-01 7.216178625822067261e-02 1.470085531473159790e-01 -2.030937373638153076e-02 -2.174621671438217163e-01 -1.222673244774341583e-02 2.252683490514755249e-01 -3.737849742174148560e-02 -1.785490661859512329e-02 -1.181900799274444580e-01 4.233152791857719421e-02 1.397415343672037125e-02 -1.464521884918212891e-01 -3.827921748161315918e-01 -4.747663140296936035e-01 3.238179907202720642e-02 1.408179849386215210e-01 1.026762425899505615e-01
-6.322041153907775879e-02 1.633499860763549805e-01 -6.422205269336700439e-02 -3.500853478908538818e-01 1.403705328702926636e-01 -7.043962180614471436e-02 -6.177890673279762268e-02 -1.583511829376220703e-01 -4.391445964574813843e-02 8.321694098412990570e-03 -3.112355247139930725e-02 -1.046277880668640137e-01 -5.547021329402923584e-02 2.354349754750728607e-02 2.055211216211318970e-01 5.374467745423316956e-02 3.169413506984710693e-01 -1.374349594116210938e-01 -5.392776057124137878e-02 1.421770304441452026e-01 1.994413286447525024e-01 -2.319473028182983398e-01 -3.157660365104675293e-01 -1.156771853566169739e-01 2.108086496591567993e-01 -1.934341937303543091e-01 -3.038060963153839111e-01 -2.293168008327484131e-01 -1.038342788815498352e-01 2.122598290443420410e-01 3.071582019329071045e-01 1.882275938987731934e-02
1.882610470056533813e-01 2.929196953773498535e-01 1.949334144592285156e-01 -1.916348040103912354e-01 7.365717738866806030e-02 -1.289016455411911011e-01 -1.179980635643005371e-01 -2.086982131004333496e-02 1.160727962851524353e-01 -1.932614594697952271e-01 2.277540415525436401e-01 2.691274285316467285e-01 -2.595657408237457275e-01 -1.326936334371566772e-01 -2.963431552052497864e-02 7.243676483631134033e-02 3.098314702510833740e-01 1.016496028751134872e-02 -7.162641733884811401e-02 -9.263909608125686646e-02 -4.881086293607950211e-03 1.607980281114578247e-01 1.922383755445480347e-01 -9.817769378423690796e-02 -1.288679093122482300e-01 -1.531713455915451050e-01 -3.178495764732360840e-01 -4.035867750644683838e-02 -3.590609133243560791e-01 4.156376048922538757e-02 1.990600526332855225e-01 7.818508893251419067e-02
2.327187657356262207e-01 3.446041047573089600e-01 4.225310683250427246e-02 -1.287147253751754761e-01 1.785363256931304932e-01 4.205002486705780029e-01 3.906871378421783447e-02 -2.633515596389770508e-01 2.342896163463592529e-01 -3.859215602278709412e-02 3.122434020042419434e-01 4.237844049930572510e-02 3.779619187116622925e-02 2.259025350213050842e-02 1.407727003097534180e-01 2.163025736808776855e-01 7.182272523641586304e-02 1.610341519117355347e-01 2.786193415522575378e-02 -8.877576142549514771e-02 1.469848603010177612e-01 -8.611915260553359985e-02 1.535182595252990723e-01 -2.108789682388305664e-01 6.100275740027427673e-02 -1.928950250148773193e-01 -7.313701510429382324e-02 -7.608433812856674194e-02 -4.037624225020408630e-02 -4.361217468976974487e-02 3.352385163307189941e-01 1.241295225918292999e-02
5.655375495553016663e-02 2.273832708597183228e-01 -3.048924170434474945e-02 -1.833163052797317505e-01 1.635887920856475830e-01 -5.636710673570632935e-02 -2.212774902582168579e-01 1.433674246072769165e-01 -8.302091062068939209e-02 -9.874932467937469482e-02 9.896331280469894409e-02 1.086610779166221619e-01 -9.944648481905460358e-03 -7.338367402553558350e-02 3.096836507320404053e-01 -2.374999970197677612e-01 2.343220561742782593e-01 -1.137152910232543945e-01 -6.468550860881805420e-02 9.214325994253158569e-02 -2.042250484228134155e-01 -1.640134006738662720e-01 3.164210915565490723e-01 -6.035351753234863281e-02 -1.986161768436431885e-01 -2.620140612125396729e-01 -3.410580456256866455e-01 -2.791845798492431641e-01 -1.425339430570602417e-01 1.657733470201492310e-01 8.487118035554885864e-02 6.941549479961395264e-02
3.279198706150054932e-01 3.503927495330572128e-03 -1.632112562656402588e-01 -5.900214910507202148e-01 8.250968903303146362e-02 1.071794182062149048e-01 5.032865703105926514e-02 -1.868703812360763550e-01 2.189167775213718414e-02 -9.640973806381225586e-02 1.509177237749099731e-01 7.274337857961654663e-02 -2.039570212364196777e-01 -1.645074933767318726e-01 1.814381927251815796e-01 3.058854676783084869e-02 8.470515906810760498e-02 1.081328764557838440e-01 -1.467462331056594849e-01 3.168293740600347519e-03 1.629829406738281250e-01 -8.420582860708236694e-02 -1.091412156820297241e-01 -2.292741686105728149e-01 1.684372276067733765e-01 1.774839125573635101e-02 -1.637042313814163208e-01 -1.172637715935707092e-01 -1.861638873815536499e-01 1.822904497385025024e-01 1.562088131904602051e-01 -1.466876417398452759e-01
8.246994018554687500e-02 3.238911032676696777e-01 1.151365488767623901e-01 -1.312023550271987915e-01 8.734297938644886017e-03 9.346250444650650024e-03 -1.795589551329612732e-02 -3.666510805487632751e-02 2.251653969287872314e-01 -2.443727701902389526e-01 1.363375335931777954e-01 1.381991356611251831e-01 -1.578657031059265137e-01 -1.272599697113037109e-01 -1.091427076607942581e-02 -1.405725022777915001e-03 2.718914747238159180e-01 -8.347003720700740814e-03 -2.172204256057739258e-01 1.558479517698287964e-01 -1.750067472457885742e-01 -5.626349523663520813e-02 4.099628627300262451e-01 -1.664459109306335449e-01 -9.696310013532638550e-02 -2.178120911121368408e-01 -4.442664980888366699e-01 3.625338897109031677e-02 -1.379588544368743896e-01 9.999262169003486633e-03 1.038650423288345337e-01 -7.851099967956542969e-02
1.995481699705123901e-01 4.595586061477661133e-01 1.028182581067085266e-01 -2.483476102352142334e-01 3.697207570075988770e-01 3.517474047839641571e-03 -3.424294292926788330e-01 -2.613472007215023041e-02 4.439047351479530334e-02 -8.335765451192855835e-02 -6.609822064638137817e-02 -1.377067267894744873e-01 -6.598917394876480103e-02 1.122085899114608765e-01 1.075756852515041828e-03 4.531880468130111694e-02 -3.557501360774040222e-02 8.688630908727645874e-02 -1.593178659677505493e-01 -1.172466017305850983e-02 1.314117610454559326e-01 -5.359745398163795471e-02 -2.131114900112152100e-02 9.546203538775444031e-03 3.621574938297271729e-01 9.232345968484878540e-02 -3.531305789947509766e-01 -8.232192695140838623e-02 -3.943606838583946228e-02 1.549605876207351685e-01 2.356230095028877258e-02 -1.361456811428070068e-01
1.216603890061378479e-01 2.078758478164672852e-01 -2.278801649808883667e-01 -2.233566045761108398e-01 3.471702337265014648e-01 -6.270284950733184814e-02 2.508220374584197998e-01 -2.297020703554153442e-01 -2.573283389210700989e-02 -2.014168649911880493e-01 8.379773050546646118e-02 2.529533579945564270e-02 -6.419082731008529663e-02 2.865764796733856201e-01 -3.610006347298622131e-02 1.764111369848251343e-01 -1.861412972211837769e-01 8.351084589958190918e-02 -1.986244916915893555e-01 1.948557794094085693e-01 -3.325087949633598328e-02 -2.949471175670623779e-01 7.106505334377288818e-02 -5.889627709984779358e-02 1.390593051910400391e-01 2.351521849632263184e-01 -2.636950016021728516e-01 9.152349084615707397e-02 -1.733363121747970581e-01 -5.747893359512090683e-03 1.203429549932479858e-01 1.403700113296508789e-01
3.603044897317886353e-02 4.224985837936401367e-01 1.169300600886344910e-01 -2.574228942394256592e-01 4.226764664053916931e-02 -1.715254038572311401e-01 -9.961733222007751465e-02 -1.026808395981788635e-01 2.036002427339553833e-01 -8.255369216203689575e-02 5.037953704595565796e-02 1.985220909118652344e-01 -2.789371013641357422e-01 -9.881890565156936646e-02 8.792947977781295776e-02 1.088884770870208740e-01 2.999024689197540283e-01 -4.896759637631475925e-04 -1.014328449964523315e-01 -2.962909266352653503e-02 2.189017646014690399e-02 1.097457408905029297e-01 3.190824389457702637e-01 -2.031744122505187988e-01 -1.042970791459083557e-01 -2.058618664741516113e-01 -2.010482251644134521e-01 9.242062270641326904e-02 -3.132878839969635010e-01 1.543304026126861572e-01 9.578719735145568848e-02 3.346831351518630981e-02
-1.425514668226242065e-01 -4.684653598815202713e-03 -1.535747945308685303e-01 -7.356321066617965698e-02 2.276736646890640259e-01 2.005489915609359741e-01 2.152767591178417206e-02 -4.600882530212402344e-03 -5.240744911134243011e-03 -1.376233696937561035e-01 2.869488298892974854e-01 7.198290526866912842e-02 -4.633633792400360107e-01 3.627836331725120544e-02 1.145839970558881760e-02 -4.237424116581678391e-03 1.400117278099060059e-01 -1.540522426366806030e-01 -1.511704921722412109e-01 1.096459403634071350e-01 1.390261054039001465e-01 -1.350685507059097290e-01 -8.603847771883010864e-02 -2.875306010246276855e-01 3.035855013877153397e-03 1.787585765123367310e-02 -3.602515161037445068e-01 -1.335797309875488281e-01 -3.277331963181495667e-02 2.761486470699310303e-01 3.140350580215454102e-01 -7.549097388982772827e-02
4.197308048605918884e-02 4.256995767354965210e-02 -1.451757550239562988e-01 -3.622682094573974609e-01 -6.677026860415935516e-03 9.674176573753356934e-02 -1.016229316592216492e-01 -3.036706149578094482e-01 -7.050204090774059296e-03 -3.124166093766689301e-02 1.197964772582054138e-01 1.520968377590179443e-01 -1.559938490390777588e-01 6.871082633733749390e-02 1.239544972777366638e-01 -3.043351881206035614e-02 2.144946157932281494e-01 2.296967431902885437e-02 -2.521445155143737793e-01 1.107939034700393677e-01 7.327333837747573853e-02 -1.351134926080703735e-01 -2.865999042987823486e-01 -2.998579144477844238e-01 1.581456065177917480e-01 -3.161941766738891602e-01 -2.631479799747467041e-01 -1.216536536812782288e-01 -2.036525309085845947e-01 1.681600809097290039e-01 1.631058901548385620e-01 1.576416790485382080e-01
3.270550370216369629e-01 -4.919915273785591125e-02 1.002474427223205566e-01 -5.082613229751586914e-01 1.882277876138687134e-01 1.172359883785247803e-01 8.498167246580123901e-02 -1.177155226469039917e-01 1.064637452363967896e-01 -7.642508298158645630e-02 -3.962238505482673645e-02 -6.890203058719635010e-02 -2.161507159471511841e-01 -6.740005314350128174e-02 1.290270835161209106e-01 2.007050663232803345e-01 -1.148076057434082031e-01 3.284805715084075928e-01 1.205974146723747253e-01 -5.411915481090545654e-03 1.517809927463531494e-01 -2.067452073097229004e-01 -1.995425904169678688e-03 -5.458061397075653076e-02 1.300591975450515747e-01 -8.213271503336727619e-04 -1.985892653465270996e-01 -1.508306115865707397e-01 -2.033806592226028442e-01 1.139403041452169418e-02 3.027340173721313477e-01 -6.027372553944587708e-02
-4.397665150463581085e-03 2.165713906288146973e-01 2.353720217943191528e-01 -6.884653866291046143e-02 2.669333815574645996e-01 2.351952940225601196e-01 1.085195690393447876e-02 -3.800397738814353943e-02 4.655348882079124451e-02 -1.948773562908172607e-01 1.017161607742309570e-01 -4.796284064650535583e-02 -1.892740130424499512e-01 -2.693364322185516357e-01 2.399093061685562134e-01 1.713480055332183838e-01 -6.069559138268232346e-03 -5.879314243793487549e-02 1.604974567890167236e-01 2.125095725059509277e-01 9.001482278108596802e-02 -2.805080115795135498e-01 3.046311736106872559e-01 -1.118628159165382385e-01 1.362964212894439697e-01 1.098469085991382599e-02 -3.123060464859008789e-01 1.402471512556076050e-01 -1.597335785627365112e-01 -1.587180793285369873e-01 2.261392176151275635e-01 -1.116694882512092590e-01
1.853213459253311157e-01 -4.035118594765663147e-02 -2.410410344600677490e-01 -2.768448591232299805e-01 1.357086747884750366e-01 -1.252465993165969849e-01 -2.078211605548858643e-01 -4.182787239551544189e-01 -1.168039962649345398e-01 -5.349396727979183197e-03 8.267647773027420044e-02 8.095640689134597778e-02 -2.488974481821060181e-01 -1.265802513808012009e-02 -5.235870927572250366e-02 2.299670316278934479e-02 -9.335520677268505096e-03 9.037087112665176392e-02 -4.288560245186090469e-03 -1.506234258413314819e-01 3.284238651394844055e-02 5.392153933644294739e-02 -3.241338953375816345e-02 -5.164788961410522461e-01 7.276675850152969360e-02 -1.597726196050643921e-01 -1.195175051689147949e-01 -1.776252985000610352e-01 -5.282347276806831360e-02 -9.221694618463516235e-02 2.773983478546142578e-01 -1.301662325859069824e-01
5.738518387079238892e-02 9.884084016084671021e-02 1.289788335561752319e-01 -9.090034663677215576e-02 2.828083038330078125e-01 1.228525415062904358e-01 9.502586722373962402e-02 -6.847660243511199951e-02 1.647299341857433319e-02 -2.824358940124511719e-01 4.354086518287658691e-02 -1.062248945236206055e-01 -2.681885361671447754e-01 -9.263813495635986328e-02 1.638052612543106079e-01 1.108272299170494080e-01 5.208554118871688843e-02 5.142998695373535156e-02 -2.521289698779582977e-02 3.784045279026031494e-01 3.954260796308517456e-02 -2.667083144187927246e-01 3.507494032382965088e-01 4.634258896112442017e-02 6.085650622844696045e-02 -4.294520616531372070e-02 -3.526735901832580566e-01 1.292752325534820557e-01 -9.059231728315353394e-02 -1.930554211139678955e-01 3.026736974716186523e-01 -9.810009598731994629e-02
-3.764289617538452148e-02 2.343572676181793213e-01 -1.396533548831939697e-01 -3.976639807224273682e-01 1.084215752780437469e-02 -8.410477638244628906e-02 1.932592540979385376e-01 7.469021528959274292e-02 2.100421637296676636e-01 -4.765886068344116211e-01 1.735638082027435303e-01 -9.796133637428283691e-02 1.875945180654525757e-01 1.405511349439620972e-01 -1.301316469907760620e-01 -1.213877648115158081e-01 2.639003470540046692e-02 -9.753095917403697968e-03 5.695135146379470825e-02 2.152676880359649658e-01 1.564631611108779907e-01 1.291258335113525391e-01 5.758696421980857849e-02 -1.417144238948822021e-01 9.832496941089630127e-02 -3.089946508407592773e-01 -1.247015297412872314e-01 9.736556559801101685e-02 -2.215931862592697144e-01 -4.740640521049499512e-03 1.445727646350860596e-01 5.637758970260620117e-02
9.836295992136001587e-02 1.770414710044860840e-01 -2.032129913568496704e-01 -4.282752275466918945e-01 1.220799013972282410e-01 -1.243690103292465210e-01 -2.908093668520450592e-02 -6.536362320184707642e-02 -1.922010779380798340e-01 -1.516229659318923950e-02 -1.784172467887401581e-02 2.409154921770095825e-01 -2.381149828433990479e-01 2.620407342910766602e-01 3.056367933750152588e-01 9.956548362970352173e-02 3.011520504951477051e-01 -4.917107522487640381e-02 -1.086100656539201736e-02 -1.474707871675491333e-01 -9.184038639068603516e-02 -2.569250762462615967e-01 -4.078725352883338928e-02 -9.239115566015243530e-02 -7.487788051366806030e-02 9.200707077980041504e-02 -1.740856766700744629e-01 9.719604253768920898e-02 -1.766769140958786011e-01 -1.513382513076066971e-02 2.907755672931671143e-01 -7.152472436428070068e-02
-1.911105066537857056e-01 3.209188282489776611e-01 -1.944938302040100098e-02 -3.311037719249725342e-01 1.157284528017044067e-01 -3.413946926593780518e-02 2.725863158702850342e-01 -7.592310011386871338e-02 1.906301081180572510e-02 3.008577227592468262e-02 2.519382536411285400e-02 -1.554947793483734131e-01 -1.287222802639007568e-01 1.149538904428482056e-01 2.844619452953338623e-01 -9.277155250310897827e-02 2.325979620218276978e-01 -7.235334813594818115e-02 5.978507921099662781e-02 -8.594273030757904053e-02 1.970301866531372070e-01 -2.311985492706298828e-01 2.801823914051055908e-01 -7.972827553749084473e-02 9.778317809104919434e-02 -1.359466761350631714e-01 -6.180882826447486877e-02 -2.514189779758453369e-01 1.510967463254928589e-01 -1.150538101792335510e-01 3.583299815654754639e-01 5.907829850912094116e-02
2.090399861335754395e-01 -8.966353535652160645e-02 9.538258612155914307e-02 -2.181585580110549927e-01 5.154989361763000488e-01 1.409792453050613403e-01 1.513111591339111328e-01 -1.657209992408752441e-01 1.504629403352737427e-01 -4.201689362525939941e-01 1.677931100130081177e-01 6.806978583335876465e-02 -8.595702052116394043e-02 1.018455103039741516e-01 -3.182352334260940552e-02 -1.722314395010471344e-02 1.442157477140426636e-01 5.736767314374446869e-03 1.848995387554168701e-01 -5.171245336532592773e-02 9.679666161537170410e-02 -1.868608593940734863e-01 2.939060516655445099e-02 1.385374516248703003e-01 9.503307193517684937e-02 8.077377825975418091e-02 -1.587503552436828613e-01 -9.722855687141418457e-02 -1.290763169527053833e-01 1.644363813102245331e-02 3.396606743335723877e-01 3.508095163851976395e-03
4.549803584814071655e-02 1.393719017505645752e-01 -1.221188008785247803e-01 -4.129802584648132324e-01 2.472158521413803101e-01 -8.745747804641723633e-02 -5.812374502420425415e-02 -1.891146749258041382e-01 -1.783669888973236084e-01 -1.764823347330093384e-01 2.491321563720703125e-01 4.071803763508796692e-02 -6.880000233650207520e-02 3.810710310935974121e-01 3.746584653854370117e-01 -3.136866539716720581e-02 2.015057057142257690e-01 -1.616505980491638184e-01 7.541956007480621338e-02 -9.076981991529464722e-02 -9.404280036687850952e-02 -1.088881418108940125e-01 -4.406496509909629822e-02 -2.886994779109954834e-01 1.005332265049219131e-02 1.307563334703445435e-01 -1.698413044214248657e-01 -4.585817083716392517e-02 2.391136996448040009e-02 3.209213912487030029e-02 1.170758530497550964e-01 -1.305260509252548218e-01
1.158481836318969727e-01 4.284590482711791992e-01 5.847791582345962524e-02 -2.870241105556488037e-01 -3.940463997423648834e-03 -7.498213648796081543e-02 -1.061994805932044983e-01 8.197153359651565552e-02 8.796129375696182251e-02 -1.824780553579330444e-01 1.656584292650222778e-01 2.344648391008377075e-01 -2.329695224761962891e-01 -1.927386224269866943e-01 9.644065052270889282e-03 2.486255764961242676e-02 1.714345365762710571e-01 -1.276458203792572021e-01 -1.275552660226821899e-01 -5.498857703059911728e-03 -6.531906872987747192e-02 -6.291953846812248230e-03 3.956080377101898193e-01 -8.759400993585586548e-02 -1.187847107648849487e-01 3.190994635224342346e-02 -3.387978076934814453e-01 1.619334518909454346e-02 -2.999074459075927734e-01 3.839600831270217896e-02 9.209664911031723022e-02 1.320407539606094360e-01
2.118830382823944092e-01 5.130518674850463867e-01 7.106634229421615601e-02 -4.270854592323303223e-02 2.777870930731296539e-02 -1.662498116493225098e-01 -1.396051198244094849e-01 -3.822673810645937920e-03 1.854897737503051758e-01 -1.567842513322830200e-01 1.789819449186325073e-01 1.531252264976501465e-01 -2.923889458179473877e-01 -1.448442190885543823e-01 1.490235477685928345e-01 5.819018930196762085e-02 1.753588467836380005e-01 -7.517918199300765991e-02 -1.412470489740371704e-01 -4.611073061823844910e-02 -1.484006177634000778e-02 4.361011087894439697e-02 2.992335855960845947e-01 -2.667921781539916992e-01 -9.961658716201782227e-02 -7.375477999448776245e-02 -2.578723430633544922e-01 -3.844582661986351013e-02 -2.308229804039001465e-01 1.330851614475250244e-01 8.868566155433654785e-02 8.392369747161865234e-02
3.662747740745544434e-01 2.000051289796829224e-01 -1.188809648156166077e-01 -7.602956146001815796e-02 2.142455428838729858e-01 2.033699899911880493e-01 1.143392920494079590e-01 -1.516207754611968994e-01 2.773385643959045410e-01 -2.239869534969329834e-01 8.172902464866638184e-02 1.033879164606332779e-02 6.970845162868499756e-02 -2.976610660552978516e-01 2.627134621143341064e-01 1.745279878377914429e-01 1.359649561345577240e-02 1.588207632303237915e-01 1.037525236606597900e-01 -6.631038337945938110e-02 2.457220256328582764e-01 -4.950745776295661926e-02 1.055478230118751526e-01 -2.372184693813323975e-01 3.484307229518890381e-02 -1.059893593192100525e-01 -2.362394332885742188e-01 -2.016199082136154175e-01 -7.401843369007110596e-02 3.864817693829536438e-02 2.586744129657745361e-01 -4.674924165010452271e-02
6.406491994857788086e-02 2.538266777992248535e-01 -7.205613702535629272e-02 -2.827041447162628174e-01 1.181233823299407959e-01 -2.555400431156158447e-01 -2.076420336961746216e-01 9.363274276256561279e-02 2.461894229054450989e-02 -2.238416373729705811e-01 3.361738845705986023e-02 1.876536905765533447e-01 -1.632046252489089966e-01 -1.099889054894447327e-01 3.554678857326507568e-01 -2.216975986957550049e-01 8.546764031052589417e-03 3.971782699227333069e-02 -2.275823205709457397e-01 -5.006925761699676514e-02 1.987368613481521606e-01 -1.052482128143310547e-01 2.426807731389999390e-01 1.651524566113948822e-02 -7.996947318315505981e-02 -2.952924072742462158e-01 -3.339217007160186768e-01 1.991061493754386902e-02 -1.478397250175476074e-01 6.972859799861907959e-02 -2.985970489680767059e-02 1.229934841394424438e-01
-9.248930960893630981e-02 1.796085834503173828e-01 6.328736990690231323e-02 -1.939988732337951660e-01 3.852632045745849609e-01 -1.747738867998123169e-01 2.229537367820739746e-01 -2.641226649284362793e-01 2.103103846311569214e-01 7.964568585157394409e-02 -2.885788083076477051e-01 1.414867769926786423e-02 -1.515236198902130127e-01 1.252257078886032104e-01 4.067642241716384888e-02 9.108667075634002686e-02 -1.119760051369667053e-01 -3.829427435994148254e-02 -7.258459925651550293e-02 -8.013483136892318726e-02 -5.966274067759513855e-02 -2.380980402231216431e-01 2.800847403705120087e-02 -2.663593292236328125e-01 1.298415008932352066e-03 5.188426747918128967e-02 -4.488025903701782227e-01 -2.180829644203186035e-01 -5.403027310967445374e-02 6.146141514182090759e-02 1.426630020141601562e-01 -7.384428288787603378e-03
-3.759965999051928520e-03 2.927065491676330566e-01 3.361517935991287231e-02 -3.610058724880218506e-01 2.383970022201538086e-01 1.555627584457397461e-01 1.151292324066162109e-01 -3.012716472148895264e-01 1.355991810560226440e-01 -6.146788224577903748e-02 -1.462938487529754639e-01 -6.237548962235450745e-02 -6.620616465806961060e-02 7.715202122926712036e-02 1.676031202077865601e-01 1.070334315299987793e-01 -7.625909149646759033e-02 1.561308801174163818e-01 -1.281872540712356567e-01 1.931796073913574219e-01 6.188438832759857178e-02 -4.555491805076599121e-01 -2.239145524799823761e-02 6.652273982763290405e-02 -4.356771335005760193e-02 1.723069511353969574e-02 -3.565024137496948242e-01 -1.917505413293838501e-01 -8.530467003583908081e-02 1.132613606750965118e-02 1.271759569644927979e-01 -1.029591411352157593e-01
1.137878187000751495e-02 4.004465341567993164e-01 6.701094098389148712e-03 -2.425785958766937256e-01 5.397289991378784180e-02 -8.946216851472854614e-02 -1.251725107431411743e-01 2.035663835704326630e-02 1.718443334102630615e-01 -2.615456581115722656e-01 1.561097502708435059e-01 1.238856390118598938e-01 -2.746280133724212646e-01 -1.873566210269927979e-01 1.476136445999145508e-01 -2.473179623484611511e-02 3.615634143352508545e-01 8.961946703493595123e-03 -1.136966422200202942e-01 4.540520906448364258e-02 -5.493839085102081299e-02 8.571630716323852539e-02 3.211715817451477051e-01 -2.031209021806716919e-01 -8.359833061695098877e-02 -1.651767790317535400e-01 -2.284306883811950684e-01 -1.354093253612518311e-01 -2.290421277284622192e-01 6.046973168849945068e-02 8.254835754632949829e-02 -1.214681491255760193e-01
8.092631399631500244e-02 2.288767546415328979e-01 3.513271361589431763e-02 -1.063034385442733765e-01 2.904437482357025146e-01 1.355504989624023438e-01 -2.771042883396148682e-01 -1.189839467406272888e-02 2.290425002574920654e-01 7.647622376680374146e-02 -1.556101627647876740e-02 -2.309183925390243530e-01 -3.509615361690521240e-01 -3.037576936185359955e-02 1.694698482751846313e-01 -1.326152235269546509e-01 -8.036209270358085632e-03 -8.523607254028320312e-02 3.690854832530021667e-02 7.824374735355377197e-02 1.762380152940750122e-01 -8.568643592298030853e-03 -2.291327416896820068e-01 -2.448837608098983765e-01 -1.217876560986042023e-02 1.896471083164215088e-01 -2.670549154281616211e-01 -7.507911650463938713e-04 5.243357643485069275e-02 1.342726647853851318e-01 4.010030031204223633e-01 1.384250074625015259e-01
1.078208759427070618e-01 1.172582358121871948e-01 8.744927123188972473e-03 -2.113702893257141113e-01 -1.039059758186340332e-01 -1.100632995367050171e-01 -2.359678000211715698e-01 -1.766929589211940765e-02 5.622937902808189392e-02 -3.250902295112609863e-01 -9.242900647222995758e-03 1.782661676406860352e-01 -2.130592167377471924e-01 -5.008244141936302185e-02 7.012713700532913208e-02 -8.867604285478591919e-02 2.030904740095138550e-01 -3.521208092570304871e-02 -2.618722319602966309e-01 1.263909935951232910e-01 6.067644059658050537e-02 8.381943404674530029e-02 4.063759446144104004e-01 -3.210125863552093506e-01 -1.633683741092681885e-01 -1.151425093412399292e-01 -4.242939054965972900e-01 -3.964724391698837280e-02 -1.247327551245689392e-01 2.480018418282270432e-03 -5.616283416748046875e-02 5.810624361038208008e-02
-6.482823193073272705e-02 3.250526487827301025e-01 -9.485658258199691772e-02 -1.775255054235458374e-01 2.404514998197555542e-01 6.729626655578613281e-02 3.609093129634857178e-01 5.467669665813446045e-02 -7.049554586410522461e-02 -4.534833878278732300e-02 1.300582289695739746e-01 -3.033953607082366943e-01 -1.198664456605911255e-01 2.681997120380401611e-01 2.604417130351066589e-02 -2.760464847087860107e-01 4.859133437275886536e-02 -6.872673332691192627e-02 1.332920789718627930e-01 -8.291051723062992096e-03 -2.450461871922016144e-02 -2.319587320089340210e-01 1.757845878601074219e-01 -1.146005988121032715e-01 6.233939900994300842e-02 -2.865560948848724365e-01 -1.528237164020538330e-01 -1.708907634019851685e-01 1.936531439423561096e-02 -1.696614176034927368e-01 2.885949909687042236e-01 2.236230485141277313e-02
1.219853237271308899e-01 2.483363002538681030e-01 6.485023070126771927e-03 -1.129845753312110901e-01 -2.603928185999393463e-02 -1.097784042358398438e-01 -9.119337052106857300e-02 -6.223455816507339478e-02 9.688361734151840210e-02 -2.492685616016387939e-01 2.958314418792724609e-01 2.203392237424850464e-01 -1.091162860393524170e-01 -6.003142148256301880e-02 2.058567106723785400e-01 -2.513762116432189941e-01 2.841123640537261963e-01 -2.464549988508224487e-01 -2.364245802164077759e-02 3.134400770068168640e-02 1.401014067232608795e-02 -5.127978697419166565e-02 3.218462169170379639e-01 -6.388958543539047241e-02 4.180945456027984619e-02 -3.636586070060729980e-01 -3.481092154979705811e-01 -1.077153608202934265e-01 -1.778480708599090576e-01 1.184700150042772293e-02 2.944621490314602852e-03 7.076030969619750977e-02
2.871148521080613136e-03 1.551316082477569580e-01 7.464281748980283737e-03 -2.727259695529937744e-01 1.392672061920166016e-01 -1.201613992452621460e-01 -2.601122558116912842e-01 -7.304280251264572144e-02 1.971209198236465454e-01 -2.020765393972396851e-01 -1.654246598482131958e-01 -9.072022885084152222e-02 -7.447718083858489990e-02 -2.225662209093570709e-02 5.936773493885993958e-02 -2.870914041996002197e-01 3.194305598735809326e-01 -2.881895601749420166e-01 -5.551745370030403137e-02 2.302949689328670502e-02 -2.096675485372543335e-01 1.492717713117599487e-01 1.587234586477279663e-01 -1.462579816579818726e-01 3.249909263104200363e-03 2.452960908412933350e-01 -4.443697035312652588e-01 -1.383976191282272339e-01 -3.873241692781448364e-02 6.629501283168792725e-02 5.610981956124305725e-02 4.047199152410030365e-03
-2.793921902775764465e-02 1.162317618727684021e-01 -8.480589091777801514e-02 -3.438968956470489502e-01 1.505763828754425049e-01 -1.360754966735839844e-01 -1.542296111583709717e-01 -2.134020030498504639e-01 -3.186027407646179199e-01 -5.861469730734825134e-02 1.020032986998558044e-01 9.008321911096572876e-02 -1.221182793378829956e-01 1.885706037282943726e-01 2.558598518371582031e-01 1.933423578739166260e-01 1.999564468860626221e-01 -3.801761940121650696e-02 -5.974989011883735657e-02 -1.663184612989425659e-01 -1.912711411714553833e-01 -1.003800556063652039e-01 7.249553501605987549e-02 -2.161000221967697144e-01 -9.609193354845046997e-02 -7.119867205619812012e-02 -3.739051520824432373e-01 -2.697457075119018555e-01 -9.495002217590808868e-03 9.174788743257522583e-02 2.523454725742340088e-01 -5.121543258428573608e-02
8.570457249879837036e-02 9.876822680234909058e-02 -6.493980996310710907e-03 -4.754714071750640869e-01 1.514977514743804932e-01 -3.718644753098487854e-02 -1.832924187183380127e-01 -2.709628045558929443e-01 -2.447749972343444824e-01 -5.998254567384719849e-02 1.283683180809020996e-01 4.312741383910179138e-02 -1.429084390401840210e-01 2.030274718999862671e-01 2.027986198663711548e-01 7.376344501972198486e-02 2.249435633420944214e-01 5.730778351426124573e-02 -1.686084419488906860e-01 -1.461869329214096069e-01 2.695549838244915009e-02 -3.086313307285308838e-01 -9.688498824834823608e-02 -2.078133523464202881e-01 -9.453771263360977173e-02 -2.473548613488674164e-02 -2.301974892616271973e-01 -1.922527551651000977e-01 -1.528484076261520386e-01 8.759505301713943481e-02 1.845713108777999878e-01 -1.361293196678161621e-01
4.358933493494987488e-02 3.671345412731170654e-01 1.022828593850135803e-01 -3.134605586528778076e-01 9.432624280452728271e-02 -1.480848044157028198e-01 -1.149019971489906311e-01 -9.742929786443710327e-02 5.463214963674545288e-02 -1.350396573543548584e-01 2.023438513278961182e-01 2.650851607322692871e-01 -2.529183626174926758e-01 -2.846519947052001953e-01 4.023202229291200638e-03 -4.097440838813781738e-02 1.668537110090255737e-01 -1.564281992614269257e-02 -1.886705458164215088e-01 5.495119094848632812e-02 -1.980931498110294342e-02 6.775790452957153320e-02 3.320236504077911377e-01 -9.975737333297729492e-02 -1.178890243172645569e-01 -1.333353668451309204e-01 -3.416065573692321777e-01 -7.980852574110031128e-02 -2.371289432048797607e-01 4.752396419644355774e-02 1.294828206300735474e-01 -8.802800439298152924e-03
2.785007953643798828e-01 2.249672114849090576e-01 7.689865678548812866e-02 -2.598527371883392334e-01 -4.163079708814620972e-02 -2.542329728603363037e-01 1.879351213574409485e-02 -1.151352673768997192e-01 -6.763670593500137329e-02 -4.454827010631561279e-01 -8.658654987812042236e-02 -3.626468777656555176e-01 -9.715366363525390625e-02 -9.266000241041183472e-02 3.833121061325073242e-02 -8.990147709846496582e-02 1.055965796113014221e-01 1.635901629924774170e-01 7.957473397254943848e-03 -1.075420007109642029e-01 -1.028433348983526230e-02 1.227470114827156067e-02 -9.315787255764007568e-02 -1.685567796230316162e-01 1.464337203651666641e-02 3.239101544022560120e-02 -4.265094101428985596e-01 1.310009509325027466e-01 -2.818783000111579895e-02 -1.957743316888809204e-01 8.209220319986343384e-02 -1.253549307584762573e-01
4.403876885771751404e-02 -1.032473333179950714e-02 2.001345008611679077e-01 -2.083194553852081299e-01 2.018622606992721558e-01 2.295825257897377014e-02 -8.004954457283020020e-02 -3.083647489547729492e-01 1.081601753830909729e-01 4.961550608277320862e-02 1.492987871170043945e-01 7.384716719388961792e-02 -1.376401931047439575e-01 3.777825459837913513e-02 1.279988288879394531e-01 1.737824082374572754e-02 5.250107496976852417e-02 -2.636175602674484253e-02 -1.503816992044448853e-01 1.287947408854961395e-02 -6.154184415936470032e-02 -3.641663193702697754e-01 -2.847590744495391846e-01 1.444486668333411217e-03 -3.936886787414550781e-02 -7.741986215114593506e-02 -4.234913289546966553e-01 -2.619022130966186523e-01 -1.167720332741737366e-01 -1.473749727010726929e-01 3.745138645172119141e-01 -1.339630931615829468e-01
-5.333268269896507263e-02 2.132930606603622437e-01 9.903170913457870483e-02 -3.024831414222717285e-01 3.306598663330078125e-01 2.024233341217041016e-01 4.398583620786666870e-02 -1.155314669013023376e-01 5.521563068032264709e-02 -2.903021275997161865e-01 1.095660179853439331e-01 -1.520854383707046509e-01 -1.392933428287506104e-01 -1.431478708982467651e-01 1.910621374845504761e-01 -1.999509334564208984e-02 -9.737033396959304810e-02 5.750580877065658569e-02 3.129103453829884529e-03 2.927694916725158691e-01 -3.148242831230163574e-02 -1.761042177677154541e-01 2.877455353736877441e-01 -6.573847495019435883e-03 1.047477275133132935e-01 1.181384325027465820e-01 -2.042105942964553833e-01 -2.473406493663787842e-02 -1.373966932296752930e-01 -1.940551549196243286e-01 3.555633723735809326e-01 1.481503248214721680e-01
-7.718158420175313950e-03 1.688127815723419189e-01 -4.533872008323669434e-02 -3.260631263256072998e-01 2.856205999851226807e-01 5.066209286451339722e-02 5.914474651217460632e-02 3.597530769184231758e-03 -7.930895686149597168e-02 -6.797522306442260742e-02 1.347766164690256119e-02 -2.399128973484039307e-01 1.992435306310653687e-01 -1.430301070213317871e-01 1.561101377010345459e-01 -1.147520076483488083e-02 2.101604491472244263e-01 -7.452826201915740967e-02 8.361896872520446777e-02 -2.416550181806087494e-02 -2.769558504223823547e-02 -3.520389497280120850e-01 2.073143869638442993e-01 1.832433044910430908e-02 -8.644013851881027222e-02 -2.682569324970245361e-01 -1.450133603066205978e-02 -2.842154540121555328e-02 -3.185906708240509033e-01 -1.128641664981842041e-01 4.247849285602569580e-01 1.471781879663467407e-01
1.707630045711994171e-02 2.692976891994476318e-01 -1.608817726373672485e-01 -1.740430593490600586e-01 8.134181797504425049e-02 2.490359544754028320e-02 -1.719326078891754150e-01 3.257929161190986633e-02 -1.531181391328573227e-02 -1.281940937042236328e-01 1.547872871160507202e-01 3.524889349937438965e-01 1.548713725060224533e-02 -1.970208585262298584e-01 1.855838745832443237e-01 -8.267475664615631104e-02 1.469247937202453613e-01 6.872434169054031372e-02 -1.066755354404449463e-01 1.061037406325340271e-01 2.215399444103240967e-01 -7.949103415012359619e-02 2.189025878906250000e-01 -8.088286966085433960e-02 -3.000476025044918060e-02 -3.947781324386596680e-01 -3.841677606105804443e-01 -2.129804044961929321e-01 -2.670825123786926270e-01 5.786804482340812683e-02 -1.222049724310636520e-02 -6.790728867053985596e-02
-1.084717512130737305e-01 -5.502891167998313904e-02 2.320649027824401855e-01 -1.975192874670028687e-01 2.146854847669601440e-01 -1.005758494138717651e-01 -1.459834873676300049e-01 8.436964824795722961e-03 2.622003555297851562e-01 -1.106638610363006592e-01 3.537006676197052002e-02 1.964039802551269531e-01 -6.727599073201417923e-03 7.855080068111419678e-02 -6.945534795522689819e-02 2.449421286582946777e-01 -1.851435750722885132e-01 -5.046618729829788208e-02 -1.094081029295921326e-01 1.645029336214065552e-01 -2.874578163027763367e-02 -1.131275221705436707e-01 1.423927843570709229e-01 -2.229920476675033569e-01 9.081106632947921753e-02 6.470455974340438843e-02 -1.774371415376663208e-01 -1.576002836227416992e-01 -3.722234666347503662e-01 -2.579830586910247803e-01 4.303762316703796387e-01 6.577838212251663208e-02
2.715508081018924713e-02 3.355047404766082764e-01 -1.470882892608642578e-01 -1.893149316310882568e-01 -1.240504011511802673e-01 -2.229824066162109375e-01 3.969978168606758118e-02 -1.227013841271400452e-01 -4.404255002737045288e-02 -7.606341689825057983e-02 -2.430406510829925537e-01 -1.521116942167282104e-01 -8.435133099555969238e-02 -1.486770901829004288e-02 -2.447485551238059998e-02 -7.527446001768112183e-02 9.325004369020462036e-02 3.975576162338256836e-02 3.348367661237716675e-02 1.014805212616920471e-01 2.701542973518371582e-01 -3.869615029543638229e-03 -1.061897277832031250e-01 -4.799244701862335205e-01 -6.095897406339645386e-03 -6.928006559610366821e-02 -8.393688499927520752e-02 -2.093153297901153564e-01 -4.208633899688720703e-01 -4.536163527518510818e-03 2.713678479194641113e-01 3.419549018144607544e-02
4.166239406913518906e-03 4.404444992542266846e-02 4.600788652896881104e-02 -3.575776517391204834e-01 1.191344633698463440e-01 1.651803404092788696e-02 -1.263526678085327148e-01 -1.086195930838584900e-01 -3.406664133071899414e-01 -2.324963733553886414e-02 8.506859093904495239e-02 1.235536038875579834e-01 -1.391482353210449219e-01 3.232868611812591553e-01 1.563355177640914917e-01 1.626880615949630737e-01 1.744587421417236328e-01 1.262951083481311798e-02 -2.273749560117721558e-02 -1.030508130788803101e-01 -1.180979795753955841e-02 -3.276820778846740723e-01 2.420832403004169464e-02 -2.990994751453399658e-01 -1.789123006165027618e-02 -6.178048253059387207e-02 -3.527216911315917969e-01 -1.457213163375854492e-01 -1.992116123437881470e-01 -4.567040130496025085e-02 2.129657566547393799e-01 -1.890790015459060669e-01
7.761513441801071167e-02 3.911533951759338379e-01 1.848157495260238647e-02 -3.114607334136962891e-01 -6.549502909183502197e-02 -6.887837499380111694e-02 -2.199301570653915405e-01 2.147492207586765289e-02 4.896713420748710632e-02 -4.273493960499763489e-02 2.065307646989822388e-01 -1.813409104943275452e-02 -1.936989836394786835e-02 -1.446295529603958130e-01 -4.126523807644844055e-02 1.375034078955650330e-02 8.802990615367889404e-02 -2.033182680606842041e-01 1.583157666027545929e-02 -6.274650245904922485e-02 -1.698176935315132141e-02 -3.383702412247657776e-02 3.888520598411560059e-01 4.371983930468559265e-02 -1.025087535381317139e-01 -6.926254928112030029e-02 -4.538042545318603516e-01 1.824010461568832397e-01 -2.146962434053421021e-01 -6.168927252292633057e-02 1.483738571405410767e-01 -2.848052978515625000e-01
-6.254018098115921021e-02 4.774973914027214050e-02 -1.245381012558937073e-01 -1.908462643623352051e-01 7.236178964376449585e-02 1.805941388010978699e-02 -7.057613134384155273e-02 -2.946124374866485596e-01 -1.223040968179702759e-01 -6.276545673608779907e-02 1.818584799766540527e-01 -2.852214872837066650e-01 -1.860353797674179077e-01 -5.928787216544151306e-02 -2.083723843097686768e-01 1.159470453858375549e-01 1.479188054800033569e-01 1.105853244662284851e-01 -6.478517502546310425e-02 -1.714112311601638794e-01 -3.315121307969093323e-02 -2.006169706583023071e-01 4.068730771541595459e-02 -1.647916883230209351e-01 3.596703112125396729e-01 -2.075593471527099609e-01 -3.424875736236572266e-01 -3.273969292640686035e-01 -2.753232121467590332e-01 -6.900195777416229248e-02 -2.633610740303993225e-02 -1.394969969987869263e-02
-4.458088800311088562e-02 4.715384840965270996e-01 -5.496102571487426758e-02 -1.277116090059280396e-01 6.860269606113433838e-02 3.002437353134155273e-01 -1.907321065664291382e-01 -1.811903268098831177e-01 1.322520375251770020e-01 -1.774549335241317749e-01 -2.675234973430633545e-01 4.549915343523025513e-02 -8.906754851341247559e-02 4.333776235580444336e-02 7.708478718996047974e-02 -3.151113912463188171e-02 3.567347824573516846e-01 -1.796821504831314087e-01 -7.111420482397079468e-02 4.970356076955795288e-02 -1.475773602724075317e-01 -2.922544255852699280e-02 1.693365573883056641e-01 -1.525631099939346313e-01 -1.629426330327987671e-01 -1.025340408086776733e-01 -3.801975250244140625e-01 -1.297347098588943481e-01 1.979120448231697083e-02 -8.143381774425506592e-02 6.945192348212003708e-03 7.571588456630706787e-02
5.692622810602188110e-02 2.842208445072174072e-01 2.170639336109161377e-01 -2.696664929389953613e-01 7.425463944673538208e-02 -1.272550672292709351e-01 -2.061349302530288696e-01 -7.858473807573318481e-02 1.863406747579574585e-01 -6.160548329353332520e-02 2.340142875909805298e-01 2.003621160984039307e-01 -1.260579079389572144e-01 -1.611911952495574951e-01 4.355249181389808655e-02 2.948409179225564003e-03 3.820813894271850586e-01 -1.135713234543800354e-02 -9.724892675876617432e-02 2.812658622860908508e-02 6.236732006072998047e-02 6.824359297752380371e-02 2.413294315338134766e-01 -1.473908126354217529e-01 -1.924345493316650391e-01 -1.644209772348403931e-01 -3.529414534568786621e-01 -1.158677227795124054e-02 -2.587872743606567383e-01 1.534882932901382446e-01 7.108864933252334595e-02 1.390588730573654175e-01
2.128171622753143311e-01 2.247277647256851196e-01 -7.150322198867797852e-02 -7.560352236032485962e-02 2.606509625911712646e-01 1.775702536106109619e-01 -2.934118732810020447e-02 -6.759215146303176880e-02 2.800424695014953613e-01 -2.293891012668609619e-01 -3.933813422918319702e-02 -1.692536920309066772e-01 1.202680319547653198e-01 7.556585967540740967e-02 -1.388010531663894653e-01 1.354512721300125122e-01 6.695120036602020264e-02 -7.409559935331344604e-02 1.181271001696586609e-01 -5.124351754784584045e-02 1.612018048763275146e-01 -1.133312135934829712e-01 4.639087128452956676e-04 4.682555049657821655e-02 5.145867541432380676e-02 -3.702973425388336182e-01 -2.630785703659057617e-01 -9.298944473266601562e-02 -3.004216551780700684e-01 3.927899524569511414e-02 3.854266405105590820e-01 2.095292657613754272e-01
6.681851297616958618e-02 1.077710166573524475e-01 -1.013741716742515564e-01 -3.521191179752349854e-01 3.463054299354553223e-01 -1.210398524999618530e-01 9.713595360517501831e-02 -6.479068100452423096e-02 2.480420023202896118e-01 -1.505111604928970337e-01 -3.421816602349281311e-02 -1.118588726967573166e-03 3.092005103826522827e-02 -4.576686024665832520e-02 2.595209144055843353e-02 -2.095627039670944214e-01 1.643874049186706543e-01 7.253880798816680908e-02 -4.154313355684280396e-02 2.956908047199249268e-01 2.504501044750213623e-01 -1.894918531179428101e-01 8.995398133993148804e-02 -1.111455932259559631e-01 -7.015554606914520264e-02 -3.682723939418792725e-01 -1.917388588190078735e-01 -3.516741991043090820e-01 -1.308440864086151123e-01 1.402466930449008942e-02 -4.821278899908065796e-02 -8.547433465719223022e-02
-8.582585724070668221e-04 1.227713301777839661e-01 -1.975382491946220398e-02 -3.472129404544830322e-01 1.647980958223342896e-01 -1.166823282837867737e-01 -1.455408036708831787e-01 1.524977385997772217e-01 -1.500394847244024277e-02 -5.897513777017593384e-02 1.108060851693153381e-01 2.544116675853729248e-01 -1.332024484872817993e-01 -1.958436518907546997e-01 1.993043720722198486e-01 -1.940658390522003174e-01 1.652457267045974731e-01 -1.560746226459741592e-03 -9.671272337436676025e-02 5.750140920281410217e-02 1.625301837921142578e-01 5.964110046625137329e-02 2.480890452861785889e-01 -5.987103655934333801e-02 4.438437893986701965e-02 -3.972551524639129639e-01 -4.348147809505462646e-01 -4.526214674115180969e-02 -1.886883825063705444e-01 1.422122865915298462e-01 1.383259743452072144e-01 6.042080372571945190e-02
1.651265174150466919e-01 3.640332520008087158e-01 1.470583230257034302e-01 -1.139269545674324036e-01 8.800199627876281738e-02 -2.452495694160461426e-01 -6.860956549644470215e-02 -1.071211025118827820e-01 1.864506155252456665e-01 -1.408821344375610352e-01 1.631972044706344604e-01 1.785399764776229858e-01 -8.762953430414199829e-02 -1.899807602167129517e-01 5.693827196955680847e-02 1.324600577354431152e-01 2.082871645689010620e-01 -9.330462664365768433e-02 -9.927108883857727051e-02 3.453961387276649475e-02 -3.798803081735968590e-03 1.491469293832778931e-01 2.759585380554199219e-01 -3.174018263816833496e-01 -5.466359108686447144e-02 -2.541905641555786133e-01 -3.559037744998931885e-01 -4.608035087585449219e-02 -2.707770764827728271e-01 7.375661283731460571e-02 3.444605693221092224e-02 7.225639373064041138e-02
1.026616841554641724e-01 3.429594039916992188e-01 7.076572626829147339e-02 -2.311354875564575195e-01 7.646756619215011597e-02 -1.161510720849037170e-01 -1.418446153402328491e-01 -2.706652879714965820e-02 -2.155689597129821777e-01 -1.520111262798309326e-01 9.983146190643310547e-02 2.487870454788208008e-01 -2.239538431167602539e-01 -7.993726432323455811e-02 1.174435541033744812e-01 -2.570903897285461426e-01 1.616949439048767090e-01 -3.114692866802215576e-02 -5.861851572990417480e-02 8.632758259773254395e-02 1.779891848564147949e-01 -3.695755079388618469e-02 3.018851280212402344e-01 -7.732931058853864670e-03 4.102706536650657654e-02 -3.267331719398498535e-01 -4.176969826221466064e-01 -1.951210945844650269e-01 -7.407957315444946289e-02 4.965606331825256348e-02 1.933100447058677673e-02 -6.158168986439704895e-02
3.947739005088806152e-01 3.017362356185913086e-01 -9.548262506723403931e-02 -2.354333698749542236e-01 2.533349096775054932e-01 1.431411206722259521e-01 1.160321291536092758e-02 -1.731451898813247681e-01 2.206242382526397705e-01 -1.875207126140594482e-01 1.294159442186355591e-01 8.312534540891647339e-02 5.768841505050659180e-02 4.009030014276504517e-02 -7.923635840415954590e-02 2.671788036823272705e-01 2.389433048665523529e-02 7.733009010553359985e-02 1.508609950542449951e-01 -1.001343354582786560e-01 1.613638848066329956e-01 -2.461175769567489624e-01 2.196161448955535889e-01 5.462218821048736572e-02 2.581023275852203369e-01 -7.634156383574008942e-03 -2.642460465431213379e-01 2.785222418606281281e-02 6.212392449378967285e-02 1.229459270834922791e-01 2.217084169387817383e-01 3.339699283242225647e-02
2.954216897487640381e-01 1.123054251074790955e-01 -7.213851064443588257e-02 -3.653141856193542480e-01 -1.512676775455474854e-01 1.752378977835178375e-02 -3.688215836882591248e-02 -3.078339397907257080e-01 -6.316942721605300903e-02 1.072026938199996948e-01 2.540413439273834229e-01 1.451414525508880615e-01 -1.590656936168670654e-01 2.118104994297027588e-01 1.192341372370719910e-01 1.261756271123886108e-01 1.120944246649742126e-01 -3.776654601097106934e-02 2.776518836617469788e-02 -2.089090347290039062e-01 4.277541860938072205e-02 -7.121589779853820801e-02 1.172450277954339981e-02 -3.647471666336059570e-01 1.177321895956993103e-01 -1.690295487642288208e-01 -2.451875805854797363e-01 -2.844288051128387451e-01 -1.257223933935165405e-01 -3.218388184905052185e-02 1.305425167083740234e-01 -1.579213589429855347e-01
1.206569299101829529e-01 5.132902413606643677e-02 -1.361402124166488647e-01 -2.810349762439727783e-01 1.233884766697883606e-01 -1.885045319795608521e-01 -1.015648543834686279e-01 -2.711016535758972168e-01 -4.674559924751520157e-03 -3.131919354200363159e-02 1.897466927766799927e-01 -1.287966780364513397e-02 -2.053773403167724609e-01 1.766859143972396851e-01 2.281704694032669067e-01 -8.425881713628768921e-02 -3.975132480263710022e-02 -2.404319867491722107e-02 -2.249993383884429932e-01 6.341420114040374756e-02 -1.701778024435043335e-01 -2.686255872249603271e-01 -2.577666640281677246e-01 3.476294875144958496e-02 -1.055886447429656982e-01 1.156609598547220230e-02 -4.260903894901275635e-01 -2.681568861007690430e-01 -1.321316957473754883e-01 -1.085719615221023560e-01 1.966314613819122314e-01 -1.508630961179733276e-01
2.410993166267871857e-02 2.176051288843154907e-01 -9.683623164892196655e-02 -1.542482674121856689e-01 2.573598027229309082e-01 -8.117079734802246094e-02 -7.106950134038925171e-02 -4.326574876904487610e-02 1.609662547707557678e-02 -1.863418519496917725e-01 2.355076968669891357e-01 2.715385258197784424e-01 -3.372609913349151611e-01 -2.076641768217086792e-01 1.219535619020462036e-01 -1.478769332170486450e-01 2.579481899738311768e-01 2.748446166515350342e-02 -3.368783742189407349e-02 2.188115864992141724e-01 -5.905472859740257263e-02 -1.359784752130508423e-01 2.622155547142028809e-01 -2.160649746656417847e-02 9.650458232499659061e-04 -3.115012347698211670e-01 -3.482570946216583252e-01 -5.546590685844421387e-02 -2.030567526817321777e-01 1.289040083065629005e-03 -1.055866256356239319e-01 8.892186917364597321e-03
1.906171441078186035e-02 6.623066961765289307e-02 -1.933201700448989868e-01 -2.839032411575317383e-01 2.942249774932861328e-01 7.915994524955749512e-02 -2.482542544603347778e-01 -2.217166870832443237e-01 2.729401588439941406e-01 3.930621594190597534e-02 1.661135107278823853e-01 9.289484471082687378e-02 -6.250409781932830811e-02 1.606106571853160858e-02 -6.467874348163604736e-02 -1.382997035980224609e-01 1.158927902579307556e-01 9.791161119937896729e-02 2.163013964891433716e-01 4.746706690639257431e-03 1.708059310913085938e-01 -1.517174243927001953e-01 -2.208386315032839775e-03 -3.080529347062110901e-02 2.700811624526977539e-01 -3.425382450222969055e-02 -3.380474150180816650e-01 -2.739582955837249756e-01 -2.137255072593688965e-01 -2.863178029656410217e-02 1.166648417711257935e-01 -2.956097126007080078e-01
5.171183869242668152e-02 5.431881174445152283e-02 -7.038329541683197021e-02 -3.881471157073974609e-01 1.348631381988525391e-01 2.087404280900955200e-01 -7.931658625602722168e-02 -3.301914334297180176e-01 9.444424510002136230e-02 1.421512686647474766e-03 3.839873969554901123e-01 1.801749765872955322e-01 -1.039910167455673218e-01 8.552098274230957031e-02 3.200675547122955322e-02 -2.430273145437240601e-01 2.683205902576446533e-01 4.147293046116828918e-02 -4.345486406236886978e-03 1.542278230190277100e-01 2.054793015122413635e-02 6.609510630369186401e-02 -8.677180111408233643e-02 -2.591102123260498047e-01 2.190144062042236328e-01 -5.910304188728332520e-02 -3.056012392044067383e-01 -1.411650925874710083e-01 -4.766864702105522156e-02 4.700307734310626984e-03 8.516632765531539917e-02 -2.081640809774398804e-01
1.954381167888641357e-01 2.690002024173736572e-01 -9.776657074689865112e-02 -5.531624332070350647e-02 -2.064865380525588989e-01 2.980616986751556396e-01 -7.069091312587261200e-03 -1.608429700136184692e-01 2.390289008617401123e-01 -3.183145076036453247e-02 3.640252947807312012e-01 -7.819297164678573608e-02 -1.699701994657516479e-01 -1.194726452231407166e-01 1.206376850605010986e-01 -1.821576952934265137e-01 2.674347721040248871e-02 9.114189445972442627e-02 -1.291597187519073486e-01 1.359904557466506958e-01 -2.223963662981987000e-02 -1.535012125968933105e-01 3.004197776317596436e-02 -1.732927560806274414e-01 -1.107981353998184204e-01 2.435989305377006531e-02 -2.709598839282989502e-01 -4.274988546967506409e-03 -1.386879235506057739e-01 -1.024300828576087952e-01 4.293288290500640869e-01 -1.794640570878982544e-01
2.355643808841705322e-01 1.996628642082214355e-01 -1.085723489522933960e-01 -3.201963305473327637e-01 3.343286812305450439e-01 2.450855672359466553e-01 2.575533231720328331e-03 -2.256118506193161011e-01 -3.314486145973205566e-02 5.057198554277420044e-02 1.431768834590911865e-01 -3.299205377697944641e-02 -2.069683372974395752e-01 -2.150276452302932739e-01 1.240134835243225098e-01 -4.031403735280036926e-02 1.785045713186264038e-01 9.798035770654678345e-02 7.857101410627365112e-02 1.044051125645637512e-01 1.229254677891731262e-01 6.812207400798797607e-03 -7.294707745313644409e-02 -3.653334677219390869e-01 5.119771882891654968e-02 2.158002108335494995e-01 -3.161427378654479980e-01 -2.580304257571697235e-02 6.357900053262710571e-02 5.355365201830863953e-02 2.371605485677719116e-01 -1.040002405643463135e-01
1.521136760711669922e-01 -4.836142435669898987e-02 -2.234336175024509430e-02 -3.132714331150054932e-01 1.559166014194488525e-01 -2.590821087360382080e-01 -1.582265943288803101e-01 -2.653722763061523438e-01 -1.903654262423515320e-02 1.414524912834167480e-01 2.519878931343555450e-02 2.819687686860561371e-02 -2.285193651914596558e-01 2.165061533451080322e-01 1.640985012054443359e-01 -1.090686395764350891e-01 -3.999670594930648804e-02 -2.347807139158248901e-01 4.140332341194152832e-02 -1.640420779585838318e-02 2.397534549236297607e-01 -1.384823173284530640e-01 -3.248472809791564941e-01 -3.890829905867576599e-02 1.390380561351776123e-01 -1.438662111759185791e-01 -2.841317355632781982e-01 -1.178767532110214233e-01 -3.405306041240692139e-01 5.231845006346702576e-02 1.533075273036956787e-01 -1.000572517514228821e-01
8.833827450871467590e-03 1.207334995269775391e-01 -5.405921489000320435e-02 -2.223949730396270752e-01 3.636151254177093506e-01 -5.896503850817680359e-02 -1.491452455520629883e-01 -1.046543493866920471e-01 -2.344291210174560547e-01 -2.453213930130004883e-01 9.211712330579757690e-02 8.319205045700073242e-02 -2.111687362194061279e-01 2.084088474512100220e-01 9.056074917316436768e-02 5.526092275977134705e-02 2.983978390693664551e-01 1.013060212135314941e-01 -1.116224899888038635e-01 3.026016429066658020e-02 1.207278966903686523e-01 -2.091561108827590942e-01 -1.594253182411193848e-01 -1.559910178184509277e-01 -2.079509943723678589e-01 -3.994992002844810486e-03 -2.843187749385833740e-01 -1.381076425313949585e-01 -9.320824593305587769e-02 2.721738815307617188e-01 1.810829788446426392e-01 2.340251803398132324e-01
1.479432731866836548e-02 -4.915928095579147339e-02 -1.348086893558502197e-01 -3.549606502056121826e-01 7.599084824323654175e-02 2.457921355962753296e-01 1.329333931207656860e-01 -2.091401070356369019e-02 4.478370770812034607e-02 2.445358783006668091e-02 1.829807311296463013e-01 -2.075788192451000214e-02 -3.772555291652679443e-01 7.176571339368820190e-02 5.309196934103965759e-02 -1.209021583199501038e-01 8.354387432336807251e-02 -2.337311655282974243e-01 -1.292385756969451904e-01 6.709513254463672638e-03 7.578928768634796143e-02 1.142461001873016357e-01 -1.253966540098190308e-01 -2.456998080015182495e-01 -8.870581537485122681e-02 7.672775536775588989e-02 -3.903974592685699463e-01 -9.332700073719024658e-02 -1.982588022947311401e-01 2.452383637428283691e-01 3.380767107009887695e-01 7.487293332815170288e-02
8.608360774815082550e-03 2.241627573966979980e-01 7.678779959678649902e-02 -1.600293368101119995e-01 2.837847173213958740e-01 1.963298618793487549e-01 5.058877915143966675e-02 -1.088902261108160019e-02 1.619441658258438110e-01 -3.193851709365844727e-01 3.864430636167526245e-02 -1.393443048000335693e-01 -2.480835020542144775e-01 -2.535924017429351807e-01 1.416411548852920532e-01 -8.516256697475910187e-03 -1.309297829866409302e-01 -3.929911553859710693e-02 -3.799425065517425537e-02 2.798277437686920166e-01 -1.070156767964363098e-01 -2.267740517854690552e-01 3.214944899082183838e-01 -9.515369683504104614e-02 1.432080753147602081e-02 -7.673750072717666626e-02 -2.708858549594879150e-01 4.124905914068222046e-02 -9.675151854753494263e-02 -1.474450081586837769e-01 3.055837154388427734e-01 -1.479842662811279297e-01
3.295682966709136963e-01 1.353636384010314941e-01 -1.243725568056106567e-01 -2.583593726158142090e-01 3.750199079513549805e-01 2.637185156345367432e-01 -1.692459881305694580e-01 5.464187357574701309e-03 9.641803801059722900e-02 -1.398248821496963501e-01 1.151801049709320068e-01 1.300760358572006226e-01 -1.969918459653854370e-01 -1.307411212474107742e-02 -4.360075294971466064e-02 1.507418230175971985e-02 4.555964842438697815e-02 1.389779299497604370e-01 1.245352998375892639e-01 9.090727195143699646e-03 -9.971180558204650879e-02 -4.901400208473205566e-02 3.286650776863098145e-02 -1.649347245693206787e-01 1.273819804191589355e-01 2.208168655633926392e-01 -2.179301679134368896e-01 -2.323706299066543579e-01 -3.049175441265106201e-01 9.652750194072723389e-02 2.888997197151184082e-01 -1.483283936977386475e-01
1.498713344335556030e-01 4.007793068885803223e-01 1.613924503326416016e-01 -1.025126650929450989e-01 1.441474352031946182e-02 4.894617199897766113e-02 2.005935758352279663e-01 -1.045842096209526062e-01 -2.413082122802734375e-02 3.336075926199555397e-03 3.906755149364471436e-02 -1.714597791433334351e-01 -4.402241483330726624e-02 -9.490860998630523682e-02 2.457824051380157471e-01 9.255566447973251343e-02 -5.534151941537857056e-02 -6.111667305231094360e-02 7.883758842945098877e-02 1.842845082283020020e-01 1.720967292785644531e-01 -5.883826315402984619e-02 1.126568019390106201e-01 3.429986909031867981e-02 -1.521242558956146240e-01 -1.788024008274078369e-01 -4.071339070796966553e-01 -7.654155045747756958e-02 -1.309254318475723267e-01 -2.184973955154418945e-01 3.687976300716400146e-01 -3.059336245059967041e-01
-7.243371754884719849e-02 2.211872488260269165e-01 -1.705812476575374603e-02 -3.911399245262145996e-01 9.399604052305221558e-02 -1.620370596647262573e-01 -2.383994609117507935e-01 -1.336505711078643799e-01 3.511255681514739990e-01 -1.866299808025360107e-01 2.054882701486349106e-03 9.258350729942321777e-02 1.025382354855537415e-01 5.788069590926170349e-02 1.110616326332092285e-01 6.478448212146759033e-02 -2.455262392759323120e-01 7.928797602653503418e-02 -4.224548861384391785e-02 9.384565055370330811e-02 -1.248257681727409363e-01 -6.690177321434020996e-02 2.335118502378463745e-01 -2.147915214300155640e-01 4.007911682128906250e-02 -1.042670160531997681e-01 -2.375419735908508301e-01 -5.762891843914985657e-02 2.377022057771682739e-02 -4.073006212711334229e-01 2.179443985223770142e-01 4.003186896443367004e-02
3.902668878436088562e-02 1.603362113237380981e-01 7.482990622520446777e-02 9.746640175580978394e-02 1.378003507852554321e-01 3.887508213520050049e-01 -8.158701658248901367e-02 -1.006854623556137085e-01 2.587505877017974854e-01 6.037615239620208740e-02 -7.288190722465515137e-02 -4.722613468766212463e-02 -2.783557176589965820e-01 1.282684504985809326e-01 2.541499435901641846e-01 -4.543458670377731323e-02 -1.464923698222264647e-04 -3.199189603328704834e-01 3.103723376989364624e-02 1.102986037731170654e-01 1.862759590148925781e-01 -1.616296321153640747e-01 -1.267769485712051392e-01 -2.571913897991180420e-01 -1.437047421932220459e-01 -6.537260487675666809e-03 -4.079323112964630127e-01 -1.749106645584106445e-01 -2.247287705540657043e-02 4.829531535506248474e-02 2.246740609407424927e-01 4.997392743825912476e-02
3.859140351414680481e-02 3.562637567520141602e-01 -3.304373240098357201e-03 -1.074897944927215576e-01 1.855772286653518677e-01 -1.248619630932807922e-01 -1.956155002117156982e-01 -1.566913351416587830e-02 6.414742022752761841e-02 -2.676084637641906738e-01 1.732101291418075562e-01 1.119701787829399109e-01 -2.393788099288940430e-01 -1.199220567941665649e-01 1.874145716428756714e-01 -1.607222557067871094e-01 2.678840458393096924e-01 -1.096156388521194458e-01 -1.973129063844680786e-02 1.598034799098968506e-02 -1.128918007016181946e-01 -4.633210599422454834e-02 2.253807038068771362e-01 -4.185086116194725037e-02 -5.998283624649047852e-02 -3.631340265274047852e-01 -4.446829855442047119e-01 -7.043388485908508301e-02 -3.934703767299652100e-02 1.081047728657722473e-01 -4.238500073552131653e-02 -1.245512887835502625e-01
4.300117790699005127e-01 1.126954555511474609e-01 3.775288909673690796e-02 -4.972331821918487549e-01 2.406795620918273926e-01 2.652198672294616699e-01 -5.203601717948913574e-02 -8.905198425054550171e-02 -9.077544510364532471e-02 -1.574677377939224243e-01 -2.214517630636692047e-02 2.482173033058643341e-02 -2.029285281896591187e-01 -4.224405065178871155e-02 6.863012164831161499e-02 -2.917105704545974731e-02 -1.292245537042617798e-01 6.927815079689025879e-02 1.152467131614685059e-01 6.848779320716857910e-02 -6.572184711694717407e-02 1.262580454349517822e-01 -6.851077079772949219e-02 -1.213929206132888794e-01 2.046987414360046387e-01 1.401153504848480225e-01 -2.718999981880187988e-01 -7.350125908851623535e-02 -2.218816429376602173e-01 2.034815400838851929e-01 1.438470333814620972e-01 -2.817189507186412811e-02
1.656893342733383179e-01 1.281724870204925537e-01 1.487074494361877441e-01 -2.152601480484008789e-01 2.301860302686691284e-01 1.677839607000350952e-01 6.074681133031845093e-02 -1.743735224008560181e-01 1.619267165660858154e-01 -1.748942434787750244e-01 -9.589887410402297974e-02 -3.296337127685546875e-01 5.745397647842764854e-04 1.921465992927551270e-02 -1.081908941268920898e-01 -1.196503937244415283e-01 -3.313348442316055298e-02 -4.878927767276763916e-02 -6.443325430154800415e-02 1.953355269506573677e-03 1.583801209926605225e-01 5.368203297257423401e-02 9.583880752325057983e-02 -1.674381643533706665e-02 9.143677353858947754e-02 -2.860591113567352295e-01 -3.307599425315856934e-01 -9.931452572345733643e-02 -1.580551564693450928e-01 2.442214339971542358e-01 4.405845105648040771e-01 1.952412128448486328e-01
2.377007752656936646e-01 1.442151516675949097e-01 -1.506732311099767685e-02 -3.200230896472930908e-01 1.005996093153953552e-01 -1.556300818920135498e-01 3.013220615684986115e-02 -1.713593751192092896e-01 9.985055029392242432e-02 -6.256827712059020996e-02 1.140120252966880798e-01 -8.781633526086807251e-02 -2.056891322135925293e-01 3.360494971275329590e-01 2.655817009508609772e-02 9.340895712375640869e-02 5.203346535563468933e-02 1.782411485910415649e-01 1.359562277793884277e-01 -2.141710221767425537e-01 -4.935718700289726257e-02 -2.314138412475585938e-01 -8.729714900255203247e-02 -1.611845567822456360e-02 -2.999791204929351807e-01 1.323046237230300903e-01 -3.229915499687194824e-01 -1.813749223947525024e-01 6.315407156944274902e-02 -2.784214727580547333e-02 3.741388916969299316e-01 -6.345517188310623169e-02
1.620774343609809875e-02 1.552196890115737915e-01 -5.411271750926971436e-02 -2.743564844131469727e-01 3.737509846687316895e-01 -1.944060251116752625e-02 -6.721831858158111572e-02 -4.730628803372383118e-02 -2.919014096260070801e-01 -2.914774417877197266e-01 7.536093704402446747e-03 1.900262832641601562e-01 -2.722852528095245361e-01 1.228218600153923035e-01 1.519757658243179321e-01 2.816675007343292236e-01 3.186879456043243408e-01 7.147647440433502197e-02 -7.129067182540893555e-02 9.400057792663574219e-02 2.031075805425643921e-01 -1.649769544601440430e-01 -1.405347436666488647e-01 -1.815238147974014282e-01 1.711003854870796204e-02 3.865148127079010010e-02 -2.317777574062347412e-01 -9.020454436540603638e-02 -1.093056946992874146e-01 -4.160242155194282532e-03 1.637883782386779785e-01 9.183665364980697632e-02
6.625962257385253906e-02 1.828380972146987915e-01 -2.967800796031951904e-01 -1.026939153671264648e-01 1.725575029850006104e-01 2.510014176368713379e-01 -1.498089879751205444e-01 -3.671637475490570068e-01 -6.662796949967741966e-04 -1.556207835674285889e-01 -8.365095406770706177e-02 -1.067571938037872314e-01 -2.955579459667205811e-01 3.149296715855598450e-02 -4.219435621052980423e-03 8.135487139225006104e-02 -7.528755068778991699e-02 -7.781279832124710083e-02 5.102189630270004272e-02 2.483368068933486938e-01 -2.874876856803894043e-01 -2.521473169326782227e-01 4.860629886388778687e-02 -5.521629750728607178e-02 6.713993102312088013e-02 -5.523976683616638184e-02 -3.304571509361267090e-01 -9.544028341770172119e-02 -1.601201295852661133e-01 -1.980556249618530273e-01 1.894287467002868652e-01 1.472284942865371704e-01
2.545881569385528564e-01 2.402472347021102905e-01 -1.845115125179290771e-01 -1.813729405403137207e-01 3.775452673435211182e-01 3.469981253147125244e-01 1.477367058396339417e-02 -1.242494955658912659e-01 -5.240353196859359741e-02 1.247198730707168579e-01 1.399104148149490356e-01 5.916574969887733459e-02 -5.930950120091438293e-02 1.440441012382507324e-01 -1.824309304356575012e-02 -1.260431706905364990e-01 1.811311393976211548e-02 -1.090031862258911133e-01 2.724826931953430176e-01 3.495767340064048767e-02 -5.381416529417037964e-02 -1.082346439361572266e-01 4.845921322703361511e-02 -9.707817435264587402e-02 2.332650497555732727e-02 2.363509535789489746e-01 -4.083799719810485840e-01 -1.485895514488220215e-01 -1.377709060907363892e-01 2.843054709956049919e-03 1.751126348972320557e-01 -2.026935070753097534e-01
-9.206655621528625488e-02 5.536582469940185547e-01 -1.871253103017807007e-01 -5.082386359572410583e-02 1.739867180585861206e-01 1.763026975095272064e-02 2.533863857388496399e-02 -2.125827670097351074e-01 1.219147741794586182e-01 -1.738304346799850464e-01 5.820862576365470886e-02 -1.921795159578323364e-01 1.879805475473403931e-01 1.294505298137664795e-01 -1.155333742499351501e-01 -1.115263476967811584e-01 1.506004296243190765e-02 1.549132540822029114e-02 6.166332587599754333e-02 7.016419619321823120e-02 1.007905751466751099e-01 -8.409666270017623901e-02 -5.482974648475646973e-02 -4.926558434963226318e-01 -8.592347800731658936e-02 -8.117560297250747681e-02 5.112869665026664734e-02 1.981250345706939697e-01 -1.871955692768096924e-01 -7.716767489910125732e-02 1.599666327238082886e-01 1.145617440342903137e-01
2.179069966077804565e-01 1.647339761257171631e-02 -3.523715585470199585e-02 -2.590491771697998047e-01 4.085146486759185791e-01 2.515842914581298828e-01 6.367476284503936768e-02 -1.016700342297554016e-01 -1.263380199670791626e-01 1.409924775362014771e-01 7.884168624877929688e-02 2.332888171076774597e-02 -1.149809509515762329e-01 1.360652893781661987e-01 -1.821327209472656250e-02 -1.638572961091995239e-01 1.500413380563259125e-02 3.604456409811973572e-02 1.504714637994766235e-01 -1.282275915145874023e-01 -6.536608934402465820e-02 -2.340890616178512573e-01 -5.554936453700065613e-02 -3.392601013183593750e-01 6.513632833957672119e-02 -8.160710334777832031e-02 -4.690906405448913574e-01 5.383041128516197205e-02 -4.603797197341918945e-02 2.081595808267593384e-01 1.920661479234695435e-01 -6.134951859712600708e-02
1.066983267664909363e-01 3.113686442375183105e-01 1.930794715881347656e-01 -3.124770224094390869e-01 3.320401906967163086e-01 -5.730283260345458984e-02 -2.042758315801620483e-01 -2.183558791875839233e-01 2.337882854044437408e-02 -1.420662552118301392e-01 -8.399340324103832245e-03 1.366247087717056274e-01 -2.676934301853179932e-01 -6.217716634273529053e-02 7.382754981517791748e-02 4.009954165667295456e-03 3.067901730537414551e-01 -3.695170581340789795e-02 -6.044643372297286987e-02 -5.052750185132026672e-02 3.148967400193214417e-02 -1.918272227048873901e-01 -1.343651562929153442e-01 -2.941199205815792084e-02 5.371038988232612610e-02 3.347851336002349854e-01 1.284386590123176575e-02 -1.140955463051795959e-01 -2.754597663879394531e-01 5.361500754952430725e-02 2.485506683588027954e-01 -7.913934439420700073e-02
-2.536520957946777344e-01 3.248408436775207520e-02 1.008530929684638977e-01 -3.522417843341827393e-01 4.485881328582763672e-01 1.094128713011741638e-01 1.963794827461242676e-01 -1.562571972608566284e-01 -1.799302361905574799e-02 1.020572558045387268e-01 1.395689882338047028e-02 -2.481224685907363892e-01 -1.059301272034645081e-01 3.719170112162828445e-03 8.030715584754943848e-02 6.627576053142547607e-02 -7.732586562633514404e-02 -1.262689679861068726e-01 -5.619394779205322266e-02 -1.046991944313049316e-01 7.905928045511245728e-02 -2.921082377433776855e-01 1.974339783191680908e-01 -1.947891861200332642e-01 -4.144972935318946838e-02 -1.553529947996139526e-01 -1.690551489591598511e-01 -2.193245291709899902e-01 -1.079418361186981201e-01 -2.195877581834793091e-01 2.210717350244522095e-01 1.173817962408065796e-01
1.683953553438186646e-01 3.380904197692871094e-01 -1.152405962347984314e-01 -3.271955847740173340e-01 2.320320904254913330e-01 7.982202619314193726e-02 2.032628655433654785e-01 -1.547060608863830566e-01 1.327234134078025818e-02 -2.276186496019363403e-01 -7.138049602508544922e-02 2.997374236583709717e-01 -1.800457388162612915e-01 -2.406366765499114990e-01 -1.131870821118354797e-01 1.348533779382705688e-01 -5.955793336033821106e-02 7.004676759243011475e-02 -6.501286476850509644e-02 -1.017125472426414490e-01 -6.000751256942749023e-02 2.428923733532428741e-02 6.886516511440277100e-02 -9.272374212741851807e-02 3.384357392787933350e-01 8.126722276210784912e-02 -3.190427124500274658e-01 -1.303404122591018677e-01 -1.839363425970077515e-01 -4.883017390966415405e-02 1.569850295782089233e-01 4.426014795899391174e-02
1.612747609615325928e-01 3.894277662038803101e-02 1.021187007427215576e-01 -3.138060867786407471e-01 2.665475904941558838e-01 -1.108739003539085388e-01 -2.329904586076736450e-01 -7.223218679428100586e-02 -2.161706537008285522e-01 -2.753002196550369263e-02 1.847594827413558960e-01 5.151524394750595093e-02 -2.062844336032867432e-01 5.686789751052856445e-02 -6.336101889610290527e-02 8.779890090227127075e-02 1.845352798700332642e-01 -3.777928277850151062e-02 -2.621757686138153076e-01 8.562171459197998047e-02 2.029884159564971924e-01 -9.238805621862411499e-02 5.221976898610591888e-03 -2.579093277454376221e-01 -1.781477481126785278e-01 1.326415091753005981e-01 -2.020459920167922974e-01 -1.376077681779861450e-01 -8.975981175899505615e-02 5.498583242297172546e-02 4.396547675132751465e-01 1.940187215805053711e-01
1.349844038486480713e-01 8.385457843542098999e-02 -1.481473892927169800e-01 -5.104221701622009277e-01 2.970637083053588867e-01 9.947103261947631836e-02 2.140706181526184082e-01 -6.155780702829360962e-02 -5.704176798462867737e-02 4.144557937979698181e-02 8.429654687643051147e-02 5.373076722025871277e-02 -1.224446520209312439e-01 2.769750310108065605e-03 1.811721026897430420e-01 -2.807253599166870117e-01 -9.869055449962615967e-02 1.226399987936019897e-01 2.814268469810485840e-01 -1.199148446321487427e-01 -9.919424355030059814e-02 -1.397391855716705322e-01 -5.230904370546340942e-02 -1.624053418636322021e-01 2.131576649844646454e-02 1.581532359123229980e-01 -2.971009910106658936e-01 3.435602039098739624e-02 2.241461910307407379e-02 1.544267237186431885e-01 2.650076448917388916e-01 -1.287750303745269775e-01
8.866585791110992432e-02 3.278015553951263428e-01 -1.789674758911132812e-01 -1.319568008184432983e-01 -4.827384650707244873e-02 -2.859085500240325928e-01 -5.734669789671897888e-02 -1.443886607885360718e-01 -8.130370825529098511e-02 3.541948646306991577e-02 1.064977869391441345e-01 -1.735430955886840820e-01 -7.140167802572250366e-02 2.554408013820648193e-01 8.920319378376007080e-02 -3.281889110803604126e-02 5.189363844692707062e-03 2.767653949558734894e-02 -9.578067809343338013e-03 2.382466495037078857e-01 1.998939216136932373e-01 1.189128160476684570e-01 -7.942324131727218628e-02 -4.469495117664337158e-01 -1.230551823973655701e-01 -3.998899459838867188e-02 -1.720281094312667847e-01 -2.706372737884521484e-01 -2.842530012130737305e-01 -3.126189857721328735e-02 1.841265112161636353e-01 2.127209156751632690e-01
2.430687099695205688e-01 3.453269600868225098e-01 -1.532208472490310669e-01 -2.746080756187438965e-01 3.770628273487091064e-01 2.408143691718578339e-02 -1.359788775444030762e-01 1.310034990310668945e-01 2.338215708732604980e-01 -2.223239094018936157e-01 9.450715780258178711e-02 -7.390511780977249146e-02 6.847905367612838745e-02 2.017527669668197632e-01 1.255488246679306030e-01 4.520017188042402267e-03 -2.604508772492408752e-02 -3.576920554041862488e-02 -1.031906008720397949e-01 3.366558849811553955e-01 1.232697740197181702e-01 -5.047941952943801880e-02 6.992524862289428711e-02 -6.375936418771743774e-02 -7.098380476236343384e-02 -3.608598709106445312e-01 -8.267268538475036621e-02 2.471059001982212067e-02 -1.356370896100997925e-01 1.044425517320632935e-01 1.191006004810333252e-01 1.608274877071380615e-01
-1.468839123845100403e-02 1.820517033338546753e-01 -8.723912388086318970e-02 -1.919393241405487061e-01 -1.404054611921310425e-01 2.568970806896686554e-02 2.416616119444370270e-02 -1.203469336032867432e-01 1.274537295103073120e-01 -2.535151839256286621e-01 -4.927437007427215576e-02 -2.163898795843124390e-01 -3.477822542190551758e-01 4.197951778769493103e-02 3.036041259765625000e-01 -2.889251708984375000e-01 -1.340197119861841202e-02 -9.584220126271247864e-03 3.387103676795959473e-01 4.329246655106544495e-02 2.279673516750335693e-01 -8.145066350698471069e-02 8.506185561418533325e-02 -1.496981978416442871e-01 9.765135124325752258e-03 1.031052600592374802e-02 -3.788551986217498779e-01 -1.082024574279785156e-01 9.468250721693038940e-02 2.152425944805145264e-01 4.045356437563896179e-02 2.027906924486160278e-01
-1.699094846844673157e-02 1.355342119932174683e-01 1.383379697799682617e-01 -5.486768111586570740e-02 5.671568959951400757e-02 1.381239145994186401e-01 2.929270640015602112e-02 -3.157894909381866455e-01 2.774938046932220459e-01 -2.736755907535552979e-01 2.036494463682174683e-01 3.644847869873046875e-02 -5.783212929964065552e-02 -5.080587416887283325e-02 2.451769560575485229e-01 1.877429634332656860e-01 2.634142339229583740e-01 -1.411767750978469849e-01 4.185489937663078308e-02 -4.339511692523956299e-02 2.234814912080764771e-01 -1.749263703823089600e-01 -1.773808598518371582e-01 2.637258917093276978e-02 1.326546538621187210e-02 -9.031008183956146240e-02 -3.395661413669586182e-01 -2.196662575006484985e-01 1.367530971765518188e-02 2.155754864215850830e-01 3.205977380275726318e-01 1.155065149068832397e-01
2.020485252141952515e-01 1.877590119838714600e-01 -1.012109741568565369e-01 -4.999482631683349609e-02 1.282041668891906738e-01 2.153259962797164917e-01 1.931962519884109497e-01 -1.826505810022354126e-01 1.535737812519073486e-01 -4.252037107944488525e-01 -8.718248456716537476e-02 -1.408558040857315063e-01 6.371930241584777832e-02 1.541363298892974854e-01 7.182300090789794922e-02 -1.138172969222068787e-01 1.188711374998092651e-01 -1.166362687945365906e-01 -1.824415475130081177e-01 1.146434918045997620e-01 1.164570525288581848e-01 -1.240905448794364929e-01 3.290227353572845459e-01 -2.133275121450424194e-01 -1.464616060256958008e-01 1.349286139011383057e-01 -1.311582326889038086e-01 2.306962311267852783e-01 -2.471302151679992676e-01 1.921487413346767426e-02 2.228191941976547241e-01 1.479129493236541748e-01
1.011624857783317566e-01 7.875391840934753418e-02 -1.544645130634307861e-01 -3.148273825645446777e-01 3.300099670886993408e-01 -2.086785137653350830e-01 3.489990532398223877e-01 -2.125469446182250977e-01 -1.426891796290874481e-02 1.543687433004379272e-01 7.431545108556747437e-02 3.402220830321311951e-02 -1.541530489921569824e-01 2.754989266395568848e-02 -1.304899156093597412e-02 9.446740895509719849e-02 9.100110083818435669e-02 -2.252107262611389160e-01 -7.344050705432891846e-02 -1.622017174959182739e-01 1.046631336212158203e-01 -1.930779218673706055e-01 1.170065626502037048e-01 -7.809205353260040283e-02 2.659823186695575714e-02 -2.899028360843658447e-02 -1.978388726711273193e-01 -1.556484699249267578e-01 -9.498650580644607544e-02 -3.173544704914093018e-01 3.556050956249237061e-01 1.303696036338806152e-01
3.985251784324645996e-01 2.566651403903961182e-01 -2.201434373855590820e-01 -2.011727541685104370e-01 2.153154015541076660e-01 2.732599675655364990e-01 -2.744796872138977051e-01 -1.079096570611000061e-01 -3.404896007850766182e-03 -2.085483074188232422e-01 2.378524988889694214e-01 1.175731793045997620e-01 4.141974449157714844e-02 -2.430331520736217499e-02 -1.148447114974260330e-02 -1.736509054899215698e-01 -6.868360564112663269e-03 6.576843559741973877e-02 2.647872082889080048e-03 2.355049997568130493e-01 -1.072777900844812393e-03 -2.700813710689544678e-01 1.400338578969240189e-02 -1.118186339735984802e-01 5.920346826314926147e-02 2.093825191259384155e-01 -1.302831172943115234e-01 -1.198359206318855286e-01 -1.345475912094116211e-01 2.080600559711456299e-01 1.395668685436248779e-01 -1.637667715549468994e-01
-1.056053582578897476e-02 -1.305820979177951813e-02 -2.972770035266876221e-01 -8.730609714984893799e-02 2.249002158641815186e-01 -1.069459617137908936e-01 1.622761338949203491e-01 -3.736303150653839111e-01 -1.703571975231170654e-01 -2.476183772087097168e-01 4.878977313637733459e-02 -1.930973827838897705e-01 -1.644522398710250854e-01 -2.052221819758415222e-02 5.726145952939987183e-02 8.023495972156524658e-02 3.346478566527366638e-02 7.477583712898194790e-04 -8.520333096385002136e-03 -1.307472884654998779e-01 6.231503561139106750e-02 -3.450228571891784668e-01 -3.370587155222892761e-02 -2.617170512676239014e-01 2.221023738384246826e-01 -1.181973889470100403e-01 -2.431961148977279663e-01 -3.333669304847717285e-01 -2.191390246152877808e-01 -1.188336908817291260e-01 2.016159519553184509e-02 -4.017506912350654602e-02
3.960082679986953735e-02 3.672494888305664062e-01 -4.177100025117397308e-03 -1.217122375965118408e-01 2.071375995874404907e-01 1.541074085980653763e-02 6.548433005809783936e-02 1.840836405754089355e-01 3.396090120077133179e-02 -1.476905941963195801e-01 3.277000486850738525e-01 -8.513929694890975952e-02 -5.951985716819763184e-02 1.441003195941448212e-02 2.397154271602630615e-02 1.103731319308280945e-01 2.328634560108184814e-01 1.894775032997131348e-01 1.279853135347366333e-01 1.219933927059173584e-01 1.067945733666419983e-01 1.307967007160186768e-01 2.198410183191299438e-01 -1.260845810174942017e-01 6.554412841796875000e-02 -2.228664755821228027e-01 -2.797170281410217285e-01 -4.895820748060941696e-03 -3.707460463047027588e-01 2.366093695163726807e-01 2.470072209835052490e-01 -1.117606014013290405e-01
-1.227384200319647789e-03 1.971535831689834595e-01 7.657507807016372681e-02 -1.972684264183044434e-01 5.457193031907081604e-02 7.713667303323745728e-02 -2.210638225078582764e-01 -1.422273367643356323e-01 4.356325417757034302e-02 -5.743996500968933105e-01 1.064300537109375000e-01 -3.036146163940429688e-01 -2.796204946935176849e-02 -1.053058654069900513e-01 4.682625830173492432e-02 -1.196845993399620056e-01 -1.516631692647933960e-01 1.888057775795459747e-02 -9.625972062349319458e-02 6.439568847417831421e-02 -3.688421845436096191e-02 -1.477059572935104370e-01 9.086093306541442871e-02 -2.649549767374992371e-02 -5.624670535326004028e-02 -1.312277168035507202e-01 -3.484412729740142822e-01 -1.302847862243652344e-01 4.612674936652183533e-02 -1.978843361139297485e-01 3.025312721729278564e-01 -1.187739074230194092e-01
1.013569608330726624e-01 3.583012521266937256e-01 1.211080327630043030e-01 -8.912488818168640137e-02 1.613235026597976685e-01 8.540205657482147217e-02 -2.020475640892982483e-02 -2.886124253273010254e-01 8.487163484096527100e-02 -2.424720376729965210e-01 8.534762077033519745e-03 -2.758721709251403809e-01 -3.697694092988967896e-02 7.333194464445114136e-02 2.120636403560638428e-01 -2.496862038969993591e-02 -2.587884962558746338e-01 1.087719872593879700e-01 -7.183239609003067017e-02 4.017179086804389954e-02 2.994024194777011871e-02 -1.569005846977233887e-01 1.359826028347015381e-01 6.918662041425704956e-02 -1.580506414175033569e-01 -7.341437786817550659e-02 -3.546667397022247314e-01 -1.716999411582946777e-01 -1.127880346029996872e-02 -1.702752709388732910e-01 3.954209089279174805e-01 1.473517566919326782e-01
2.032113671302795410e-01 1.297187656164169312e-01 -1.269297897815704346e-01 -7.505629211664199829e-02 3.218803703784942627e-01 -4.774125665426254272e-02 -2.139850407838821411e-01 1.640837192535400391e-01 1.570977717638015747e-01 -3.260287344455718994e-01 1.783196255564689636e-02 2.757910788059234619e-01 -6.820800900459289551e-02 5.662330612540245056e-02 2.264878004789352417e-01 -2.296116203069686890e-01 1.497583389282226562e-01 -3.712674602866172791e-02 7.709640264511108398e-02 9.290340542793273926e-02 1.785411536693572998e-01 -1.003099083900451660e-01 9.573136270046234131e-02 -8.683217316865921021e-02 -7.965653389692306519e-02 -3.964147865772247314e-01 -2.990660369396209717e-01 -2.015820294618606567e-01 -1.453294139355421066e-02 -7.238511741161346436e-02 9.921687841415405273e-02 -1.281390190124511719e-01
-2.256235331296920776e-01 2.393291592597961426e-01 1.327572464942932129e-01 -2.100403457880020142e-01 2.701182961463928223e-01 7.923877984285354614e-02 -1.134634464979171753e-01 4.975223448127508163e-03 1.021853685379028320e-01 -1.598042398691177368e-01 1.307957023382186890e-01 -2.119760662317276001e-01 -3.626766204833984375e-01 -2.895995788276195526e-02 1.047221422195434570e-01 5.300972610712051392e-02 -8.524529635906219482e-02 7.651151716709136963e-02 1.422671321779489517e-02 2.304785102605819702e-01 3.786750510334968567e-02 -2.380728274583816528e-01 2.277238517999649048e-01 -1.986581087112426758e-01 6.881422549486160278e-02 -1.351779513061046600e-02 -3.102414906024932861e-01 1.916626840829849243e-01 3.639412298798561096e-02 -2.673991322517395020e-01 2.541641891002655029e-01 -5.054047703742980957e-02
8.468404412269592285e-02 4.074586629867553711e-01 6.811401993036270142e-02 -1.322448998689651489e-01 1.865628175437450409e-02 -1.415569633245468140e-01 -2.027640044689178467e-01 -9.591083228588104248e-02 1.627860516309738159e-01 -1.299548745155334473e-01 1.564812958240509033e-01 2.164727598428726196e-01 -2.654313445091247559e-01 -1.328817158937454224e-01 1.299627572298049927e-01 -1.120313927531242371e-01 3.141473531723022461e-01 -8.047877997159957886e-02 -1.372807007282972336e-02 9.593098610639572144e-02 -9.383434802293777466e-02 1.067146509885787964e-01 2.537245154380798340e-01 -1.990475356578826904e-01 -1.453640609979629517e-01 -1.635170429944992065e-01 -2.121902704238891602e-01 8.181135356426239014e-02 -3.692620992660522461e-01 1.189536154270172119e-01 1.055329367518424988e-01 -4.145373776555061340e-02
1.347441673278808594e-01 4.050898253917694092e-01 2.251364886760711670e-01 -1.378529965877532959e-01 8.146511018276214600e-02 -2.129288017749786377e-01 -1.893057078123092651e-01 -1.274196356534957886e-01 1.522399485111236572e-01 -9.993813931941986084e-02 1.730829477310180664e-01 1.955429911613464355e-01 -2.241134047508239746e-01 -2.060397714376449585e-01 9.943768382072448730e-02 -5.404418800026178360e-03 2.002244144678115845e-01 -4.079232364892959595e-02 -9.287323802709579468e-02 8.959618955850601196e-02 2.228548191487789154e-02 5.767113715410232544e-02 2.574228346347808838e-01 -2.801571190357208252e-01 -1.821202039718627930e-01 -1.273285895586013794e-01 -2.834874391555786133e-01 -1.107968203723430634e-02 -2.916453480720520020e-01 1.097707524895668030e-01 7.692582160234451294e-02 -1.329211611300706863e-02
6.058991327881813049e-02 1.271934658288955688e-01 -2.498233467340469360e-01 -2.221812456846237183e-01 3.470683470368385315e-02 8.434017747640609741e-02 -8.278844505548477173e-02 2.286744117736816406e-01 3.675690293312072754e-02 -4.133061170578002930e-01 -9.093414992094039917e-02 1.406102627515792847e-01 -9.877283871173858643e-02 2.433908581733703613e-01 2.159345895051956177e-01 1.862703822553157806e-02 -6.789190322160720825e-02 -5.031355097889900208e-02 -2.591190626844763756e-03 -3.748651966452598572e-02 1.208931282162666321e-01 -4.558570683002471924e-02 1.288249194622039795e-01 -2.934453487396240234e-01 -1.073047984391450882e-02 -4.540174901485443115e-01 -5.622052028775215149e-02 1.744825690984725952e-01 2.997723035514354706e-02 2.708368375897407532e-02 2.945278882980346680e-01 1.689520925283432007e-01
2.438916824758052826e-02 1.455867588520050049e-01 -8.390054106712341309e-03 -1.777136325836181641e-01 1.130715664476156235e-02 8.088874071836471558e-02 4.356786236166954041e-02 2.900176122784614563e-02 2.509260773658752441e-01 -2.829660177230834961e-01 1.340079605579376221e-01 -1.164181381464004517e-01 -2.481422573328018188e-01 -1.253594309091567993e-01 -1.002744678407907486e-02 2.063220292329788208e-01 -9.462108463048934937e-02 -5.447527393698692322e-02 2.896607108414173126e-02 2.337380200624465942e-01 3.884288966655731201e-01 -6.565995514392852783e-02 2.105928659439086914e-01 1.427652686834335327e-01 -3.453814610838890076e-02 -1.249106898903846741e-01 -4.628053307533264160e-01 1.697655320167541504e-01 -2.014916390180587769e-01 -1.484483480453491211e-01 1.780503988265991211e-01 -3.446699678897857666e-02
3.874433338642120361e-01 1.720959246158599854e-01 -1.872904412448406219e-02 -1.061721742153167725e-01 4.157770797610282898e-02 6.417451798915863037e-02 -5.210345983505249023e-02 -1.879931986331939697e-01 1.537794619798660278e-01 -9.124925732612609863e-02 6.350084394216537476e-02 -2.966789603233337402e-01 4.542277753353118896e-02 -1.784733831882476807e-01 -1.445203553885221481e-03 -6.589356809854507446e-02 -7.420148700475692749e-02 -7.534205168485641479e-02 -6.548476219177246094e-02 1.323593407869338989e-01 2.561592496931552887e-02 -5.396982282400131226e-02 5.717591196298599243e-02 2.996169589459896088e-02 -4.505301639437675476e-02 -3.404029905796051025e-01 -3.530644476413726807e-01 -1.892895400524139404e-01 -3.478118777275085449e-01 -2.094603627920150757e-01 3.441950380802154541e-01 -5.243124905973672867e-03
3.638263344764709473e-01 2.591401636600494385e-01 8.135186880826950073e-02 -1.751142293214797974e-01 3.199815750122070312e-02 7.995357364416122437e-02 -4.328760877251625061e-02 -6.742244958877563477e-02 5.356193706393241882e-02 -1.229948550462722778e-01 -1.863472722470760345e-02 -3.369038999080657959e-01 6.229711323976516724e-02 -5.877033621072769165e-02 2.015565931797027588e-01 7.610077504068613052e-03 -1.373320668935775757e-01 -8.411619812250137329e-02 4.710148274898529053e-02 1.408409476280212402e-01 1.203729659318923950e-01 -7.388636469841003418e-02 9.705557674169540405e-02 2.572678774595260620e-02 4.308582469820976257e-02 -2.957486808300018311e-01 -3.960167169570922852e-01 -1.770251244306564331e-01 -2.399681657552719116e-01 -1.597812473773956299e-01 3.555831015110015869e-01 -6.652776896953582764e-02
-5.554231256246566772e-02 4.238265454769134521e-01 1.583903431892395020e-01 -1.347114741802215576e-01 3.605659306049346924e-02 -2.483199164271354675e-02 -7.615380734205245972e-02 -1.340087354183197021e-01 2.486890852451324463e-01 -1.935343593358993530e-01 3.339280188083648682e-01 -2.524993009865283966e-02 -2.920703291893005371e-01 -2.771256566047668457e-01 6.846704334020614624e-02 8.462199009954929352e-03 1.640892028808593750e-01 5.154604092240333557e-02 2.913478389382362366e-02 -4.535876959562301636e-02 1.806326955556869507e-01 -2.432412654161453247e-02 2.488972097635269165e-01 -2.510544657707214355e-01 -2.743728458881378174e-01 -1.167435497045516968e-01 -2.201613783836364746e-01 -1.203543785959482193e-02 -4.811073839664459229e-02 1.423535943031311035e-01 1.274427473545074463e-01 -5.508189275860786438e-02
1.071008890867233276e-01 9.010612219572067261e-02 -3.151141405105590820e-01 -1.690672636032104492e-01 3.848387002944946289e-01 -1.384451091289520264e-01 -2.224724143743515015e-01 1.098390221595764160e-01 2.771228253841400146e-01 -2.403315752744674683e-01 5.335035920143127441e-02 9.543489664793014526e-02 -1.821553334593772888e-02 -1.578454114496707916e-02 -5.143592134118080139e-02 -2.159246653318405151e-01 1.719880402088165283e-01 -4.264779016375541687e-02 6.963932514190673828e-02 2.007924914360046387e-01 1.742125153541564941e-01 -1.541189551353454590e-01 1.591430008411407471e-01 -1.973476707935333252e-01 1.244092956185340881e-01 -2.805885076522827148e-01 -1.907423138618469238e-01 -2.274565100669860840e-01 -1.295793950557708740e-01 -1.452433168888092041e-01 8.689961582422256470e-02 -6.809364259243011475e-02
1.568700224161148071e-01 2.110735774040222168e-01 -2.724874764680862427e-02 -3.588967919349670410e-01 -6.672864407300949097e-02 -1.421056538820266724e-01 1.314696222543716431e-01 -1.053712591528892517e-01 8.277422934770584106e-02 -2.108201682567596436e-01 -1.165202409029006958e-01 5.245112255215644836e-02 -4.960579574108123779e-01 2.461140900850296021e-01 -1.356530040502548218e-01 -1.240851264446973801e-02 -1.223368793725967407e-01 -7.191929221153259277e-02 5.352866649627685547e-02 1.703705340623855591e-01 2.182306349277496338e-01 -5.419772863388061523e-02 1.225106641650199890e-01 -6.234448403120040894e-02 -6.277395784854888916e-02 -5.005511641502380371e-02 -2.913901507854461670e-01 -1.026688236743211746e-02 2.149015367031097412e-01 -8.071488887071609497e-02 6.476680934429168701e-02 2.925578057765960693e-01
2.419452071189880371e-01 9.355140477418899536e-02 2.795179560780525208e-02 -2.859784364700317383e-01 1.313411891460418701e-01 1.877971887588500977e-01 -1.914665848016738892e-01 -1.130609586834907532e-01 1.291886121034622192e-01 -2.923925220966339111e-01 -5.725548788905143738e-02 1.335525661706924438e-01 -1.019959673285484314e-01 1.730745732784271240e-01 2.069860324263572693e-02 -1.689209640026092529e-01 3.254707455635070801e-01 -1.599308401346206665e-01 1.448228061199188232e-01 -6.884843576699495316e-03 -2.983798384666442871e-01 3.716878220438957214e-02 1.267518848180770874e-01 -2.829887159168720245e-02 8.504466712474822998e-02 -3.625569865107536316e-02 -4.131590425968170166e-01 -2.552880346775054932e-01 7.678732741624116898e-03 -2.005229443311691284e-01 2.281407825648784637e-02 -1.027111783623695374e-01
6.583141628652811050e-03 2.813838124275207520e-01 7.153054326772689819e-02 -1.830687075853347778e-01 2.597124278545379639e-01 3.567799553275108337e-02 5.212398990988731384e-02 1.441420316696166992e-01 -7.014656811952590942e-02 -2.928680479526519775e-01 1.305506825447082520e-01 -2.749084234237670898e-01 1.505393683910369873e-01 1.989367902278900146e-01 2.003169506788253784e-01 8.068003505468368530e-02 1.288166642189025879e-01 -3.337494656443595886e-02 1.089709624648094177e-01 1.043206006288528442e-01 3.316279053688049316e-01 1.235218644142150879e-01 2.385251969099044800e-01 -2.625473439693450928e-01 -9.123443067073822021e-02 -1.725039929151535034e-01 -1.482406556606292725e-01 -3.790981322526931763e-02 -3.394769132137298584e-01 9.627021104097366333e-02 1.314652711153030396e-01 5.415548384189605713e-02
1.782877594232559204e-01 4.032164812088012695e-01 1.860157102346420288e-01 -1.207583025097846985e-01 4.017805680632591248e-02 -1.918561458587646484e-01 -1.237541735172271729e-01 -9.923881292343139648e-02 8.110503852367401123e-02 -1.170501112937927246e-01 9.616532176733016968e-02 1.681655049324035645e-01 -1.483108401298522949e-01 -1.550080776214599609e-01 4.701983183622360229e-02 3.623771667480468750e-02 3.614382445812225342e-01 -2.360112778842449188e-02 -6.943825632333755493e-02 1.297292206436395645e-02 -1.095353960990905762e-01 7.786707580089569092e-02 1.640351265668869019e-01 -2.035463303327560425e-01 -2.190353423357009888e-01 -2.076274007558822632e-01 -3.057324588298797607e-01 -9.723193943500518799e-03 -4.011473655700683594e-01 3.236232697963714600e-02 1.255546063184738159e-01 -2.319348603487014771e-02
4.233850911259651184e-02 2.794257998466491699e-01 7.864865660667419434e-02 -1.058945730328559875e-01 3.247218430042266846e-01 1.418536901473999023e-01 -1.444197595119476318e-01 -3.514230251312255859e-02 1.956940293312072754e-01 -1.390192955732345581e-01 1.670519709587097168e-01 -2.418152987957000732e-01 -2.395371943712234497e-01 -8.796146512031555176e-02 8.678118884563446045e-02 -8.419468253850936890e-02 7.675633579492568970e-02 8.960173279047012329e-02 2.194858156144618988e-02 3.437008261680603027e-01 3.982816636562347412e-02 -2.813887782394886017e-02 1.181912720203399658e-01 -2.585253491997718811e-02 -1.543681472539901733e-01 2.976540476083755493e-02 -3.175784051418304443e-01 1.134900525212287903e-01 -3.639002442359924316e-01 -1.890027523040771484e-01 6.902078539133071899e-02 -2.653750479221343994e-01
4.981041699647903442e-02 1.016775295138359070e-01 4.866779968142509460e-02 -1.419013738632202148e-01 2.027740180492401123e-01 -2.763349115848541260e-01 3.020944446325302124e-02 -1.623247563838958740e-01 -1.587536633014678955e-01 -8.341252058744430542e-02 -1.046834513545036316e-01 1.713833510875701904e-01 8.368732780218124390e-02 -6.455002725124359131e-02 -8.730440586805343628e-02 -1.010183319449424744e-01 6.203597784042358398e-02 -3.806126117706298828e-01 2.661238312721252441e-01 3.789832890033721924e-01 1.630681753158569336e-01 -1.393056958913803101e-01 -4.821876436471939087e-02 -2.848976552486419678e-01 5.332465097308158875e-02 -7.936684787273406982e-02 -3.568200767040252686e-01 -3.271778672933578491e-02 -2.791570425033569336e-01 -6.512922793626785278e-02 7.770708948373794556e-02 7.164614740759134293e-03
1.646454781293869019e-01 4.809786677360534668e-01 -5.391453951597213745e-02 -1.638171672821044922e-01 2.719384729862213135e-01 3.251559138298034668e-01 1.765546761453151703e-02 -1.057317778468132019e-01 4.547283798456192017e-02 -2.248749881982803345e-01 1.980391591787338257e-01 2.279579192399978638e-01 4.853494931012392044e-03 -2.522321045398712158e-02 -4.760270565748214722e-02 -1.225101277232170105e-01 1.223761141300201416e-01 -1.851926743984222412e-01 -9.494981914758682251e-02 -2.476002275943756104e-02 1.024392917752265930e-01 -2.453446984291076660e-01 -8.566934615373611450e-02 1.631084680557250977e-01 1.749013066291809082e-01 1.110048443078994751e-01 -1.418154239654541016e-01 -9.024541825056076050e-02 -2.310114353895187378e-01 4.512587562203407288e-02 2.610077559947967529e-01 2.563118934631347656e-02
1.283955723047256470e-01 -1.036840453743934631e-01 -7.458946853876113892e-02 -2.696130573749542236e-01 3.746713101863861084e-01 8.889579027891159058e-02 6.849265843629837036e-02 -1.477087736129760742e-01 2.740068435668945312e-01 -1.232500448822975159e-01 4.299584403634071350e-02 3.528171777725219727e-02 1.212834566831588745e-01 -3.318454837426543236e-03 -3.855689987540245056e-02 -7.299303263425827026e-02 3.987007737159729004e-01 -9.145155549049377441e-02 5.852579325437545776e-02 4.726777225732803345e-02 7.651995867490768433e-02 1.139087229967117310e-01 1.142452880740165710e-01 -3.011339306831359863e-01 1.324790567159652710e-01 -8.011210709810256958e-02 -4.957638084888458252e-01 -6.583411246538162231e-02 -3.691516350954771042e-03 -1.115813758224248886e-02 -1.575797945261001587e-01 -1.010781005024909973e-01
7.410000264644622803e-02 5.400448441505432129e-01 4.704318568110466003e-02 -1.520819365978240967e-01 7.456216029822826385e-03 -7.021047919988632202e-02 -2.275389134883880615e-01 -1.151329055428504944e-01 2.036160826683044434e-01 -1.752145886421203613e-01 2.189123630523681641e-01 2.430721670389175415e-01 -1.404795348644256592e-01 -1.562401503324508667e-01 9.144119173288345337e-02 2.237875573337078094e-02 2.883066236972808838e-01 -1.094617992639541626e-01 -4.766232147812843323e-02 -2.822107635438442230e-02 -5.758300796151161194e-02 1.416743099689483643e-01 1.973199993371963501e-01 -1.871167123317718506e-01 -1.772711724042892456e-01 -9.116009622812271118e-02 -2.891787290573120117e-01 -2.016761712729930878e-02 -2.016551047563552856e-01 -4.234779998660087585e-02 3.109598718583583832e-02 -1.123957559466362000e-01
4.014726355671882629e-02 -1.378856785595417023e-02 -8.762465417385101318e-02 -3.555027842521667480e-01 1.958260089159011841e-01 -2.705232612788677216e-02 -1.163915395736694336e-01 -1.189662441611289978e-01 3.401179611682891846e-01 -4.130444303154945374e-02 3.169749975204467773e-01 -8.356634527444839478e-02 -1.310274600982666016e-01 -1.907080062665045261e-03 2.786633670330047607e-01 -8.289361745119094849e-02 -1.112808361649513245e-01 1.189222037792205811e-01 -2.810272872447967529e-01 -8.247601240873336792e-02 -7.470043748617172241e-02 -1.712792366743087769e-01 -2.040648758411407471e-01 -1.379235982894897461e-01 -9.348368644714355469e-02 4.298846179153770208e-04 -1.730569601058959961e-01 -2.486065775156021118e-02 -1.119454428553581238e-01 -2.274408191442489624e-01 3.824293315410614014e-01 -1.145111024379730225e-01
2.907705008983612061e-01 4.039879739284515381e-01 -5.229257047176361084e-02 -1.360733807086944580e-01 2.726904153823852539e-01 4.321224391460418701e-01 -1.235248818993568420e-01 -1.738531398586928844e-03 7.721599936485290527e-02 -1.245849356055259705e-01 -7.482019066810607910e-02 -2.322991937398910522e-01 -2.236775606870651245e-01 -3.698956221342086792e-02 1.226026341319084167e-01 2.259063348174095154e-02 3.684439882636070251e-02 4.406622797250747681e-02 4.395351558923721313e-02 -7.279372215270996094e-02 3.888829052448272705e-02 6.549859791994094849e-02 1.016464307904243469e-01 -9.460997581481933594e-02 7.327198982238769531e-02 5.851085111498832703e-02 -2.854581773281097412e-01 -8.372120559215545654e-02 -1.449107825756072998e-01 -7.053396105766296387e-02 3.832802772521972656e-01 -2.960929088294506073e-02
2.138223052024841309e-01 3.076938390731811523e-01 -1.113190129399299622e-01 -4.450650811195373535e-01 3.301384449005126953e-01 7.668120414018630981e-02 1.102669760584831238e-01 -1.086458787322044373e-01 3.145784884691238403e-02 -2.795147895812988281e-01 -1.985813677310943604e-02 1.571838408708572388e-01 -1.801602244377136230e-01 -1.167076528072357178e-01 -1.202927529811859131e-01 1.169068962335586548e-01 -1.718090325593948364e-01 1.404535174369812012e-01 1.176780536770820618e-01 -1.855238527059555054e-01 -8.812101930379867554e-02 5.712186917662620544e-03 -6.338892877101898193e-02 -2.037443593144416809e-02 1.705977022647857666e-01 -1.874811798334121704e-01 -3.194230198860168457e-01 -1.693692654371261597e-01 -1.546166744083166122e-02 -1.208369899541139603e-02 5.505236983299255371e-02 1.540483534336090088e-01
1.457952409982681274e-01 8.920206874608993530e-02 -1.436461210250854492e-01 -4.991185367107391357e-01 2.925959825515747070e-01 -4.643193259835243225e-02 9.954570978879928589e-02 -1.764647215604782104e-01 -4.641114175319671631e-02 -6.153661385178565979e-02 5.040485784411430359e-02 -1.371857523918151855e-01 -1.422002166509628296e-01 1.153498813509941101e-01 2.293922901153564453e-01 9.571222215890884399e-02 -3.083173334598541260e-01 3.319406136870384216e-02 -1.747875213623046875e-01 1.228328347206115723e-01 -7.831776142120361328e-02 -3.677741289138793945e-01 -2.105815336108207703e-02 -1.640245914459228516e-01 1.181420981884002686e-01 2.014580070972442627e-01 -2.736620903015136719e-01 -4.389974102377891541e-02 -3.767752647399902344e-02 6.409895606338977814e-03 7.330413162708282471e-02 2.953047305345535278e-02
4.750703647732734680e-02 2.427109479904174805e-01 2.306750603020191193e-02 -1.442648023366928101e-01 2.312132567167282104e-01 1.683320701122283936e-01 -1.170748770236968994e-01 -1.541355252265930176e-02 1.000721454620361328e-01 -2.426069527864456177e-01 7.103475928306579590e-02 -1.227692291140556335e-01 -2.737419903278350830e-01 -1.023269668221473694e-01 2.861734330654144287e-01 2.722666785120964050e-02 1.070989146828651428e-01 -1.215434167534112930e-02 -5.521863326430320740e-02 4.087102115154266357e-01 1.005950495600700378e-01 -2.241803109645843506e-01 3.099232614040374756e-01 -4.981947690248489380e-02 5.493994429707527161e-02 -6.523119658231735229e-02 -2.928653657436370850e-01 1.984016597270965576e-01 -8.002334088087081909e-02 -1.750763654708862305e-01 2.247677445411682129e-01 -6.413574516773223877e-02
6.451398879289627075e-02 3.558051586151123047e-01 -1.566773056983947754e-01 -4.211699962615966797e-02 -2.278906106948852539e-02 2.467091009020805359e-02 -2.803454920649528503e-02 7.697290275245904922e-03 2.976125180721282959e-01 7.536903768777847290e-02 2.789810597896575928e-01 -2.057898938655853271e-01 -4.041323810815811157e-02 -4.689301567850634456e-05 1.289291977882385254e-01 1.190231963992118835e-01 -9.799372404813766479e-02 9.799426048994064331e-02 -1.575246900320053101e-01 8.215165138244628906e-02 9.580571949481964111e-02 -1.790391653776168823e-01 1.530193388462066650e-01 -2.266696691513061523e-01 2.179765105247497559e-01 -1.422502845525741577e-01 -2.650221884250640869e-01 -2.236734144389629364e-02 -8.857870101928710938e-02 1.518085249699652195e-03 3.722240328788757324e-01 -3.773701190948486328e-01
-2.059478126466274261e-02 3.321046531200408936e-01 2.094849795103073120e-01 -1.451066434383392334e-01 5.815787985920906067e-02 1.373889297246932983e-01 -4.413732886314392090e-01 -7.816451787948608398e-02 2.637284398078918457e-01 -3.240643739700317383e-01 -6.553730368614196777e-02 -2.806610800325870514e-02 4.760981351137161255e-02 -2.234757393598556519e-01 2.043743878602981567e-01 -4.767414554953575134e-02 1.203469783067703247e-01 -3.206975758075714111e-01 -5.904381349682807922e-02 -1.539976298809051514e-01 -1.143495142459869385e-01 -2.338522579520940781e-03 4.939555376768112183e-02 -1.647337675094604492e-01 1.649519242346286774e-02 -3.605014085769653320e-02 -2.315522432327270508e-01 -1.863325014710426331e-02 3.264434635639190674e-02 -1.718750000000000000e-01 2.220669388771057129e-01 -5.113940685987472534e-02
1.049399152398109436e-01 3.797431588172912598e-01 1.695853844285011292e-02 -2.048035562038421631e-01 -1.092408597469329834e-01 3.955563157796859741e-02 -5.102384835481643677e-02 1.761050373315811157e-01 -4.320334270596504211e-02 -9.091451019048690796e-02 3.071055114269256592e-01 1.676148474216461182e-01 -3.515523625537753105e-03 -1.109634339809417725e-01 8.340600878000259399e-02 7.925856858491897583e-02 2.096494473516941071e-02 -1.288737952709197998e-01 -8.496528118848800659e-02 4.962043464183807373e-02 6.960611790418624878e-02 -8.353725075721740723e-02 4.040853977203369141e-01 1.612122543156147003e-02 -5.228177085518836975e-02 1.652555465698242188e-01 -4.912888407707214355e-01 6.345612555742263794e-02 -1.895156204700469971e-01 1.159219443798065186e-02 2.512397766113281250e-01 -1.436243504285812378e-01
-6.957988440990447998e-02 2.971591949462890625e-01 1.636591255664825439e-01 -1.907303780317306519e-01 1.348934173583984375e-01 1.033286228775978088e-01 7.950899749994277954e-02 -6.038408726453781128e-03 1.838017553091049194e-01 -2.852589190006256104e-01 2.392247021198272705e-01 1.713541597127914429e-01 -2.369380891323089600e-01 -2.590872049331665039e-01 2.687869966030120850e-01 1.516400873661041260e-01 8.782894909381866455e-02 -1.595613062381744385e-01 -1.329844295978546143e-01 -8.781987428665161133e-02 -7.262272387742996216e-02 -8.561309427022933960e-02 8.037282526493072510e-02 1.935876905918121338e-02 -3.030203580856323242e-01 -2.557599246501922607e-01 -2.301469147205352783e-01 3.425420820713043213e-02 -2.186782956123352051e-01 1.907421499490737915e-01 8.846523612737655640e-02 -8.242955058813095093e-02
1.360202580690383911e-01 9.081603586673736572e-02 -3.022203780710697174e-02 -2.163570672273635864e-01 1.642877906560897827e-01 1.788102788850665092e-03 -1.025266945362091064e-01 -3.411717116832733154e-01 1.443080902099609375e-01 -3.175990581512451172e-01 1.176732871681451797e-02 -2.279430925846099854e-01 5.206389352679252625e-02 1.399453449994325638e-02 3.481179773807525635e-01 8.330768346786499023e-02 -1.233083680272102356e-01 -1.555527001619338989e-01 7.324036210775375366e-02 1.181289367377758026e-02 2.093072384595870972e-01 -9.237497299909591675e-02 2.424038499593734741e-01 -5.690508708357810974e-02 -2.773306667804718018e-01 -5.699552595615386963e-02 -2.288672626018524170e-01 9.039778262376785278e-02 -1.748721860349178314e-02 2.391006946563720703e-01 -2.409063838422298431e-02 3.298281133174896240e-01
1.141430810093879700e-01 1.988528966903686523e-01 2.111658304929733276e-01 -1.457480341196060181e-01 1.785925775766372681e-01 1.808693259954452515e-01 -6.083817407488822937e-02 -2.264739871025085449e-01 1.024435088038444519e-01 -3.595701456069946289e-01 4.309923574328422546e-02 -2.465119361877441406e-01 -5.722032394260168076e-03 2.673088200390338898e-02 -9.570700116455554962e-03 -6.823628395795822144e-02 -1.672146767377853394e-01 1.173726096749305725e-01 -1.143141537904739380e-01 -1.718952320516109467e-02 -1.051413789391517639e-01 -2.707932144403457642e-02 6.641598045825958252e-02 -1.763697946444153786e-03 1.258673518896102905e-02 7.682765275239944458e-02 -4.408439099788665771e-01 -1.507089287042617798e-01 -1.173575520515441895e-01 -1.778198182582855225e-01 4.581450521945953369e-01 -6.617355346679687500e-02
7.045193016529083252e-02 1.141504384577274323e-02 1.647711731493473053e-02 -2.673771679401397705e-01 1.156547889113426208e-01 -1.291410177946090698e-01 -1.759182959794998169e-01 -2.355476170778274536e-01 -3.644220232963562012e-01 -1.549668461084365845e-01 8.135829120874404907e-02 1.166901066899299622e-01 -5.106934159994125366e-02 2.923158705234527588e-01 1.150850653648376465e-01 -1.930826343595981598e-02 1.946805417537689209e-01 -1.320163626223802567e-02 -1.345172375440597534e-01 -1.783715337514877319e-01 -7.085487246513366699e-02 -1.971740871667861938e-01 3.751383046619594097e-04 -2.957069873809814453e-01 -3.794228658080101013e-02 -9.253473952412605286e-03 -3.890446722507476807e-01 -1.320992857217788696e-01 -1.716319173574447632e-01 2.134895650669932365e-03 3.247798979282379150e-01 -5.771156400442123413e-02
3.328644335269927979e-01 -6.402784585952758789e-02 -1.680739223957061768e-01 -3.309310674667358398e-01 2.033497393131256104e-01 1.902596354484558105e-01 -9.859223663806915283e-02 -1.731814146041870117e-01 2.120123803615570068e-01 8.467403240501880646e-03 3.590280413627624512e-01 6.037268787622451782e-02 -9.603997319936752319e-02 1.035243198275566101e-01 3.201467543840408325e-02 -1.433577537536621094e-01 2.773185968399047852e-01 5.678883194923400879e-02 -7.852872461080551147e-02 7.771237194538116455e-02 9.449942037463188171e-03 -1.033038944005966187e-01 1.315449923276901245e-01 -3.375042974948883057e-01 3.058722428977489471e-02 6.775193661451339722e-02 -3.576762974262237549e-01 -3.114216262474656105e-03 1.034479029476642609e-02 -8.558693341910839081e-03 1.207198426127433777e-01 -1.686966717243194580e-01
1.145099848508834839e-01 2.465724796056747437e-01 1.130929291248321533e-01 -1.570592671632766724e-01 1.328509151935577393e-01 -1.054876297712326050e-01 -1.575293540954589844e-01 -7.517030835151672363e-02 2.130677402019500732e-01 -2.532087862491607666e-01 7.656470686197280884e-02 1.731791049242019653e-01 -8.997964113950729370e-02 -1.414963454008102417e-01 -4.900155588984489441e-03 1.675988174974918365e-02 1.546402424573898315e-01 -2.648367285728454590e-01 -2.468580305576324463e-01 -5.201368033885955811e-02 -1.924138329923152924e-02 4.720098897814750671e-02 4.250079393386840820e-01 -1.570965647697448730e-01 -2.648629546165466309e-01 -1.577110886573791504e-01 -2.762748301029205322e-01 -3.717477666214108467e-03 -2.981371581554412842e-01 -5.086332559585571289e-02 1.520788222551345825e-01 -6.346160173416137695e-02
-7.689644396305084229e-02 6.793299317359924316e-02 -6.713829189538955688e-02 -3.476358950138092041e-01 5.326886847615242004e-02 -4.345798492431640625e-02 -3.164067566394805908e-01 -3.686193227767944336e-01 -1.313329786062240601e-01 -2.778997421264648438e-01 2.755796909332275391e-01 -5.339940637350082397e-02 -1.683787852525711060e-01 -8.837550878524780273e-02 -1.122883148491382599e-02 3.305221209302544594e-03 -2.185398340225219727e-01 -4.138400033116340637e-02 -1.089587211608886719e-01 -3.708576317876577377e-03 1.126972362399101257e-01 -2.019359171390533447e-01 6.332531571388244629e-02 -1.984228044748306274e-01 1.401879936456680298e-01 -1.170115396380424500e-01 -2.626453042030334473e-01 -2.376873344182968140e-01 -1.856569945812225342e-02 4.236458241939544678e-02 -2.855669856071472168e-01 1.144316419959068298e-01
3.344207704067230225e-01 2.975245118141174316e-01 -4.018181934952735901e-03 -1.195632666349411011e-01 3.600245341658592224e-02 1.080560535192489624e-01 -2.243285179138183594e-01 -1.277135908603668213e-01 2.090535312891006470e-01 -1.143236234784126282e-01 -7.333260495215654373e-03 -3.064731657505035400e-01 2.556875720620155334e-02 -1.327210515737533569e-01 1.332170963287353516e-01 -5.671141296625137329e-02 -3.943904116749763489e-02 -4.284956306219100952e-02 -1.420289576053619385e-01 2.078812420368194580e-01 1.614647209644317627e-01 3.204526007175445557e-02 9.642784297466278076e-02 -2.819889597594738007e-02 3.571369498968124390e-02 -3.056179881095886230e-01 -3.612441122531890869e-01 -1.653314381837844849e-01 -2.112741023302078247e-01 -1.945246160030364990e-01 2.742387950420379639e-01 3.971012681722640991e-02
5.465173721313476562e-02 1.461967527866363525e-01 -1.634371876716613770e-01 -4.126733243465423584e-01 3.864232599735260010e-01 1.508441567420959473e-01 -9.042365849018096924e-02 -8.913322538137435913e-02 1.282271593809127808e-01 3.023001132532954216e-03 -1.667529344558715820e-01 1.518816947937011719e-01 -1.319798082113265991e-01 7.101478427648544312e-02 -1.347858011722564697e-01 -1.086831837892532349e-01 2.767179310321807861e-01 -2.436968684196472168e-01 1.204326376318931580e-01 6.869545578956604004e-02 -1.872534751892089844e-01 1.412727981805801392e-01 2.092474102973937988e-01 -1.851688921451568604e-01 9.389971941709518433e-02 -1.191748864948749542e-02 -2.678650915622711182e-01 -2.147372514009475708e-01 -1.019691349938511848e-03 2.764956466853618622e-02 1.939794421195983887e-01 -1.310309618711471558e-01
-1.747971982695162296e-03 1.262021996080875397e-02 -8.180045336484909058e-02 -2.210634648799896240e-01 -3.839709609746932983e-02 -9.837832301855087280e-02 1.799578368663787842e-01 -2.607178390026092529e-01 2.463320344686508179e-01 -2.111444175243377686e-01 9.242431074380874634e-02 5.456920340657234192e-02 -4.351413846015930176e-01 -1.736066043376922607e-01 -3.024038672447204590e-02 -2.720652520656585693e-01 -1.066780462861061096e-01 -2.112357318401336670e-01 1.418695747852325439e-01 -6.429038196802139282e-02 1.109417825937271118e-01 -2.276813983917236328e-01 7.445710152387619019e-02 -2.373181581497192383e-01 -4.021576046943664551e-02 2.339333891868591309e-01 -2.226149737834930420e-01 -1.566317081451416016e-01 -2.413022220134735107e-01 -5.763210728764533997e-02 -1.672802120447158813e-02 1.517586708068847656e-01
2.207281589508056641e-01 1.794825047254562378e-01 3.418672680854797363e-01 -1.923390328884124756e-01 2.499998211860656738e-01 3.245608508586883545e-01 1.589787155389785767e-01 -1.276123970746994019e-01 2.284448593854904175e-01 -2.050616741180419922e-01 4.578690230846405029e-02 -3.918265178799629211e-02 -7.957161962985992432e-02 -3.265158832073211670e-01 9.268628060817718506e-02 -7.709906436502933502e-03 1.945968568325042725e-01 1.398851722478866577e-01 1.548278424888849258e-02 6.916061788797378540e-02 1.968367546796798706e-01 3.150082379579544067e-02 4.495213925838470459e-02 -3.128241300582885742e-01 6.156065687537193298e-02 -2.753189206123352051e-01 -1.019132658839225769e-01 5.360720306634902954e-02 -1.192364618182182312e-01 1.085665822029113770e-01 1.081746295094490051e-01 6.085870414972305298e-02
1.725193560123443604e-01 -5.331674590706825256e-02 1.102799922227859497e-02 -3.697509467601776123e-01 2.835840582847595215e-01 -1.264875531196594238e-01 -9.200958907604217529e-02 -2.070379853248596191e-01 1.680096834897994995e-01 -2.044055983424186707e-02 1.467279195785522461e-01 -1.131791621446609497e-03 -1.349393427371978760e-01 7.266160845756530762e-02 1.044454574584960938e-01 -2.174909859895706177e-01 9.111674875020980835e-02 1.022928282618522644e-01 -2.268389463424682617e-01 -2.065769210457801819e-02 -1.354009509086608887e-01 -1.913622915744781494e-01 -3.361163139343261719e-01 -1.138149201869964600e-01 -6.641083210706710815e-02 8.611330389976501465e-02 -4.179166257381439209e-01 -2.063815295696258545e-01 -1.609287112951278687e-01 -4.208473488688468933e-02 1.853768229484558105e-01 -9.108062833547592163e-02
6.422656029462814331e-02 2.070603221654891968e-01 3.768236190080642700e-02 -5.656519904732704163e-02 2.712684683501720428e-03 1.893463134765625000e-01 1.863315552473068237e-01 -2.743476033210754395e-01 6.107298657298088074e-02 -1.904371380805969238e-01 9.619270265102386475e-02 6.648451089859008789e-02 -8.668634295463562012e-02 9.448949992656707764e-02 1.530055850744247437e-01 2.684887647628784180e-01 2.646235227584838867e-01 -1.133350059390068054e-01 -3.072959557175636292e-02 2.184282056987285614e-02 2.934828400611877441e-01 -4.947812110185623169e-02 -2.414343655109405518e-01 -1.508938223123550415e-01 5.796513706445693970e-02 -2.406061813235282898e-02 -3.665624856948852539e-01 -1.771074682474136353e-01 -7.209762185811996460e-02 3.465320169925689697e-02 4.548020064830780029e-01 8.799398317933082581e-03
-6.191455572843551636e-02 8.047236502170562744e-02 -3.435168266296386719e-01 -2.783107757568359375e-01 -1.221257150173187256e-01 -7.116138190031051636e-02 1.209549978375434875e-01 -4.001349806785583496e-01 -1.325529366731643677e-01 -9.872668236494064331e-02 1.685962378978729248e-01 -6.559085845947265625e-02 -7.019892334938049316e-02 1.445776224136352539e-01 1.490065604448318481e-01 -8.672499656677246094e-02 4.794252291321754456e-02 6.368209607899188995e-03 2.118196040391921997e-01 1.084304880350828171e-02 7.961241155862808228e-02 -1.267376095056533813e-01 4.381115362048149109e-02 -3.190239965915679932e-01 -1.337098050862550735e-02 -1.833293735980987549e-01 -5.185009166598320007e-02 -2.649096250534057617e-01 -3.127823173999786377e-01 -1.493742465972900391e-01 2.093477696180343628e-01 1.996700465679168701e-01
2.780534029006958008e-01 1.953785493969917297e-02 1.265264898538589478e-01 -7.424032688140869141e-02 4.086983855813741684e-03 -5.211142078042030334e-02 -3.450668603181838989e-02 -2.237500697374343872e-01 1.182471401989459991e-02 -2.297298908233642578e-01 2.562124729156494141e-01 -3.063443303108215332e-01 -2.620315551757812500e-01 8.589475764892995358e-04 8.720586448907852173e-02 -4.409129545092582703e-02 6.476502120494842529e-02 -3.231395408511161804e-02 2.909000515937805176e-01 2.048643231391906738e-01 6.299802660942077637e-02 -1.019033640623092651e-01 -1.455695927143096924e-01 -1.861095726490020752e-01 1.827191375195980072e-02 2.105488926172256470e-01 -3.883607685565948486e-01 8.204858005046844482e-02 -4.178551584482192993e-02 -5.656963214278221130e-02 1.362051367759704590e-01 3.583980500698089600e-01
1.191899105906486511e-01 4.000117778778076172e-01 1.502132974565029144e-02 -1.594807654619216919e-01 1.478515714406967163e-01 7.163750380277633667e-02 1.234689578413963318e-01 9.280437976121902466e-02 1.618618965148925781e-01 -3.569898307323455811e-01 2.445474565029144287e-01 1.038979589939117432e-01 1.226562708616256714e-01 -8.745458722114562988e-02 -9.370499849319458008e-02 7.222440838813781738e-02 -1.646758466958999634e-01 -2.813418209552764893e-01 -1.546915322542190552e-01 -4.665302112698554993e-02 5.983987078070640564e-02 1.594475358724594116e-01 4.522575438022613525e-02 -2.365044504404067993e-01 -1.405972540378570557e-01 -2.380004227161407471e-01 -2.286453545093536377e-01 -1.361115574836730957e-01 -5.099149793386459351e-02 -2.909798622131347656e-01 8.217580616474151611e-02 -1.665701419115066528e-01
-1.035606339573860168e-01 -2.664026059210300446e-02 -8.557250350713729858e-02 -4.638441801071166992e-01 1.742769926786422729e-01 -1.601638048887252808e-01 -1.209905743598937988e-01 -1.719305813312530518e-01 3.186843916773796082e-02 -6.076434999704360962e-02 1.262934803962707520e-01 1.950797140598297119e-01 -2.386412620544433594e-01 -4.043898358941078186e-02 3.720673918724060059e-01 -1.557582765817642212e-01 7.824928313493728638e-02 -5.253590643405914307e-02 -1.540868431329727173e-01 -2.017071470618247986e-02 -2.017620056867599487e-01 -2.278546541929244995e-01 -1.557867825031280518e-01 -2.138262093067169189e-01 -1.873602122068405151e-01 -1.607691198587417603e-01 -2.734554111957550049e-01 8.721817284822463989e-02 -1.274620890617370605e-01 -1.535717025399208069e-02 1.713257879018783569e-01 -3.246701881289482117e-02
1.988765597343444824e-01 3.033583462238311768e-01 -1.006383448839187622e-01 -1.878667473793029785e-01 1.603622287511825562e-01 -2.369407564401626587e-01 1.523003578186035156e-01 -4.550645593553781509e-03 -5.043883621692657471e-02 -3.771087527275085449e-01 2.204841077327728271e-01 -1.014714986085891724e-01 -2.703562378883361816e-01 -1.269895676523447037e-02 -1.620266735553741455e-01 1.387112028896808624e-02 -6.502693146467208862e-02 -3.227490186691284180e-01 -2.904853969812393188e-02 2.938936948776245117e-01 8.875562995672225952e-02 -8.218996971845626831e-02 -4.553480446338653564e-02 -2.239445894956588745e-01 3.159877657890319824e-02 -3.739194199442863464e-02 -2.727624475955963135e-01 2.653795294463634491e-02 1.255844831466674805e-01 -1.728944629430770874e-01 1.547253429889678955e-01 -7.063254714012145996e-02
5.842420458793640137e-02 3.717535138130187988e-01 -5.033212248235940933e-03 -2.890332937240600586e-01 1.647834628820419312e-01 -1.202738806605339050e-01 -4.295733571052551270e-02 2.330206036567687988e-01 -9.126096218824386597e-02 -4.764193296432495117e-01 -9.333080798387527466e-02 -9.241475164890289307e-02 1.795717142522335052e-02 1.065229251980781555e-01 8.372139185667037964e-02 -1.063559651374816895e-01 1.503965258598327637e-01 6.684174295514822006e-03 -6.200360879302024841e-02 2.025601416826248169e-01 1.735190153121948242e-01 -1.514099538326263428e-01 2.266051918268203735e-01 -8.986339718103408813e-02 -1.118291094899177551e-01 -2.222833782434463501e-01 -6.833914667367935181e-02 -1.040236675180494785e-03 -2.399378418922424316e-01 -9.094762802124023438e-02 2.008613646030426025e-01 -2.043025940656661987e-01
-1.450422685593366623e-02 -3.064339980483055115e-02 -1.317916661500930786e-01 -3.461812734603881836e-01 1.009436249732971191e-01 -1.420857384800910950e-02 -1.018573567271232605e-01 -3.599856048822402954e-02 1.390195637941360474e-01 -1.183969154953956604e-02 -9.397085756063461304e-02 9.933470189571380615e-02 2.148730456829071045e-01 -2.059079110622406006e-01 -1.252403706312179565e-01 3.001239895820617676e-02 -8.609133213758468628e-02 -4.628091678023338318e-02 -1.300941500812768936e-02 1.423943787813186646e-01 -3.531235158443450928e-01 -1.563562899827957153e-01 1.562736630439758301e-01 -3.055481016635894775e-01 -2.255501225590705872e-02 -1.767894774675369263e-01 -3.781162202358245850e-01 -1.206783577799797058e-01 -3.617545962333679199e-01 -2.709219753742218018e-01 6.090319901704788208e-02 -4.541679099202156067e-02
9.097741916775703430e-03 5.238333716988563538e-02 -2.140765544027090073e-03 -1.590103209018707275e-01 8.589610457420349121e-02 -9.128189831972122192e-02 -1.456274092197418213e-01 -7.112373411655426025e-02 2.779023647308349609e-01 -1.082268580794334412e-01 1.172873452305793762e-01 8.489315211772918701e-02 5.302232876420021057e-02 1.862168498337268829e-02 1.529425680637359619e-01 1.480234116315841675e-01 -2.075520455837249756e-01 -6.561601161956787109e-02 -7.499121874570846558e-02 7.416445016860961914e-02 -2.377006560564041138e-01 -2.017790079116821289e-01 2.156550623476505280e-02 -2.914979159832000732e-01 -7.954380474984645844e-03 -1.174190863966941833e-01 -3.684992790222167969e-01 -2.330681979656219482e-01 -1.047293320298194885e-01 -4.144677221775054932e-01 3.428746759891510010e-01 1.615673452615737915e-01
-5.968933925032615662e-02 2.295106649398803711e-02 -1.586084254086017609e-02 -1.898207515478134155e-01 -4.151948541402816772e-02 4.027033224701881409e-02 -1.559154968708753586e-02 -2.883554697036743164e-01 -9.766555391252040863e-03 -8.888355642557144165e-02 6.496406346559524536e-02 -2.024557888507843018e-01 -3.306803703308105469e-01 2.075167298316955566e-01 1.728317737579345703e-01 1.542182564735412598e-01 1.372116357088088989e-01 -1.656989902257919312e-01 4.104901552200317383e-01 1.019444614648818970e-01 9.338511526584625244e-02 -8.891867846250534058e-02 -2.981087751686573029e-02 -4.136913418769836426e-01 -1.763224899768829346e-01 -2.253820151090621948e-01 -4.040319472551345825e-02 -1.842867136001586914e-01 -2.279560118913650513e-01 -1.267764717340469360e-01 1.269183121621608734e-02 1.187674552202224731e-01
1.892294287681579590e-01 3.174603879451751709e-01 1.748191192746162415e-02 -1.605914980173110962e-01 3.268029987812042236e-01 1.783738136291503906e-01 2.646157443523406982e-01 -4.152241051197052002e-01 2.458487600088119507e-01 -1.967524737119674683e-01 5.720388516783714294e-02 9.565728902816772461e-02 -7.494968175888061523e-02 2.053722590208053589e-01 -1.203969046473503113e-01 1.277926862239837646e-01 8.375793695449829102e-02 -7.415924686938524246e-03 -4.970343783497810364e-02 3.667025640606880188e-02 2.819195576012134552e-02 -2.562257051467895508e-01 -3.503934293985366821e-02 2.186661213636398315e-02 1.453116536140441895e-01 -2.816197834908962250e-02 -2.918567061424255371e-01 -7.043906301259994507e-02 -1.560295820236206055e-01 1.473393011838197708e-02 2.089248001575469971e-01 8.226907253265380859e-02
2.629637718200683594e-01 1.528099328279495239e-01 3.247616440057754517e-02 -1.841636300086975098e-01 1.304971575736999512e-01 4.431020095944404602e-02 5.290064588189125061e-02 -1.885482370853424072e-01 1.282015591859817505e-01 -1.110739409923553467e-01 1.214430630207061768e-01 -4.302435815334320068e-01 1.213525682687759399e-01 -6.039903685450553894e-02 1.818798035383224487e-01 -6.015131250023841858e-02 -6.450740247964859009e-02 -1.992465369403362274e-02 -1.043060943484306335e-01 1.241773739457130432e-01 1.661104112863540649e-01 -6.816813349723815918e-02 1.026050597429275513e-01 -3.858015313744544983e-02 7.869887351989746094e-02 -1.883800327777862549e-01 -2.693119049072265625e-01 -1.712061911821365356e-01 -2.412892878055572510e-01 -2.364479303359985352e-01 4.456349015235900879e-01 -1.135949045419692993e-02
2.426333129405975342e-01 4.689258337020874023e-02 1.593336313962936401e-01 -1.992062479257583618e-01 3.211468160152435303e-01 2.493540048599243164e-01 -1.836753934621810913e-01 -1.720945388078689575e-01 2.119802385568618774e-01 -1.269001215696334839e-01 -1.233061477541923523e-01 -6.597302109003067017e-02 -2.083110064268112183e-01 -8.836732059717178345e-02 -2.091970853507518768e-02 5.044986307621002197e-02 -1.492620259523391724e-01 1.346611380577087402e-01 -1.698701381683349609e-01 -8.020896464586257935e-02 3.590683341026306152e-01 -1.074695140123367310e-01 1.865440607070922852e-01 -3.858346939086914062e-01 -4.020410124212503433e-03 -1.741080582141876221e-01 -2.285827994346618652e-01 -2.889258228242397308e-02 1.706389151513576508e-02 1.399942766875028610e-02 1.561027616262435913e-01 -4.789483547210693359e-02
4.484060406684875488e-02 2.798373699188232422e-01 -1.909259408712387085e-01 -1.896137297153472900e-01 8.551726490259170532e-02 -1.341894268989562988e-01 -1.226685494184494019e-01 -1.831621825695037842e-01 -2.574520111083984375e-01 -1.635449826717376709e-01 3.995454311370849609e-01 -1.862926781177520752e-01 -1.318944096565246582e-01 -1.549114435911178589e-01 1.174590215086936951e-01 6.687182188034057617e-02 -1.745987236499786377e-01 1.792486011981964111e-01 2.191731482744216919e-01 1.018112339079380035e-02 2.268698215484619141e-01 -2.847169637680053711e-01 3.498949110507965088e-02 -1.245130151510238647e-01 1.643735617399215698e-01 -1.300332695245742798e-01 -2.152976095676422119e-01 -7.702043652534484863e-02 6.916313618421554565e-02 -2.089931070804595947e-01 -6.870993971824645996e-02 1.300545036792755127e-01
-4.768506810069084167e-02 4.907409474253654480e-02 8.721721172332763672e-02 -3.688836693763732910e-01 3.360142409801483154e-01 -1.292725652456283569e-01 3.495239838957786560e-02 -1.237805187702178955e-01 1.993617601692676544e-02 -1.782978177070617676e-01 3.299422860145568848e-01 1.220165789127349854e-01 -1.531023234128952026e-01 1.369213908910751343e-01 -1.077581942081451416e-01 -1.381617188453674316e-01 1.602365672588348389e-01 3.625068068504333496e-02 3.466623649001121521e-02 -2.578780986368656158e-02 -1.524047255516052246e-01 -1.885503977537155151e-01 -2.881728112697601318e-01 -6.473817676305770874e-02 1.121727749705314636e-01 3.233699500560760498e-02 -3.179286420345306396e-01 -3.466645777225494385e-01 -4.139455780386924744e-02 -1.464674174785614014e-01 2.091186195611953735e-01 7.673627987969666719e-05
4.520365595817565918e-02 -6.675215065479278564e-02 -7.297180593013763428e-02 -2.947914302349090576e-01 -1.024468243122100830e-01 4.325891286134719849e-02 2.619897946715354919e-02 -2.205330431461334229e-01 6.863156706094741821e-02 -7.192218303680419922e-02 2.826026082038879395e-01 1.338415294885635376e-01 -3.129397630691528320e-01 1.633614450693130493e-01 1.550423502922058105e-01 1.212441623210906982e-01 4.823572188615798950e-02 7.870894670486450195e-02 -6.726271472871303558e-03 -2.029290646314620972e-01 -4.110231623053550720e-02 1.597718000411987305e-01 5.793170258402824402e-02 -4.539653658866882324e-01 3.235224634408950806e-02 -1.878579109907150269e-01 -2.959642410278320312e-01 -1.938941031694412231e-01 -1.647157669067382812e-01 1.368764489889144897e-01 1.170134022831916809e-01 -2.471412420272827148e-01
-3.371252119541168213e-02 -1.032191663980484009e-01 -7.874199002981185913e-02 -4.981003999710083008e-01 6.662260740995407104e-02 -1.734188944101333618e-02 -6.700639426708221436e-02 -2.974160611629486084e-01 -3.314353525638580322e-02 -1.162183061242103577e-01 1.036441773176193237e-01 8.686559647321701050e-02 -2.451671510934829712e-01 1.025731787085533142e-01 3.226144909858703613e-01 -8.508595079183578491e-02 1.139952763915061951e-01 4.883823916316032410e-02 -2.269819080829620361e-01 1.607130765914916992e-01 -1.145721301436424255e-01 -4.025865346193313599e-03 -1.912695169448852539e-01 -3.611094504594802856e-02 -1.467746794223785400e-01 -2.799928486347198486e-01 -4.065281152725219727e-01 -1.392344199120998383e-02 -9.989713877439498901e-02 1.253612712025642395e-02 4.243268817663192749e-02 -1.682784035801887512e-02
-1.312115937471389771e-01 1.928066909313201904e-01 -5.411142855882644653e-02 -2.721247375011444092e-01 4.586164280772209167e-02 1.576838046312332153e-01 1.525353342294692993e-01 -1.259175837039947510e-01 1.837037503719329834e-01 -2.437492758035659790e-01 6.149411574006080627e-02 2.012314349412918091e-01 -1.263012439012527466e-01 4.488836973905563354e-02 1.376956254243850708e-01 -2.061354368925094604e-01 -2.527612447738647461e-01 -2.537710070610046387e-01 2.530321665108203888e-02 -1.001037135720252991e-01 2.668834030628204346e-01 -1.176909580826759338e-01 4.723094403743743896e-02 -1.923045367002487183e-01 -1.295682489871978760e-01 1.832040697336196899e-01 -2.791661024093627930e-01 -1.188169717788696289e-01 -2.064128965139389038e-01 2.263947762548923492e-02 -9.548578411340713501e-02 3.574997782707214355e-01
5.394216999411582947e-02 4.098272919654846191e-01 -2.604215964674949646e-02 -3.699799180030822754e-01 2.258290350437164307e-02 1.873620152473449707e-01 -1.712967157363891602e-01 3.115201294422149658e-01 1.644191145896911621e-01 5.300454050302505493e-02 1.043142080307006836e-01 1.338064074516296387e-01 -1.641051322221755981e-01 -1.098634004592895508e-01 2.108366489410400391e-01 1.191116273403167725e-01 -1.284907162189483643e-01 -2.583240866661071777e-01 -2.493264153599739075e-02 -8.474197983741760254e-02 1.405941694974899292e-01 -1.481751054525375366e-01 7.963195443153381348e-02 4.078968241810798645e-02 -1.412000209093093872e-01 -1.378610879182815552e-01 -3.806721568107604980e-01 2.708252705633640289e-02 -1.255688667297363281e-01 -1.422566175460815430e-02 4.760579019784927368e-02 -1.723423898220062256e-01
2.881910204887390137e-01 1.201629787683486938e-01 -8.264525234699249268e-02 -3.757511973381042480e-01 1.244531124830245972e-01 2.355346456170082092e-02 -2.016206681728363037e-01 -8.271709084510803223e-02 1.773106753826141357e-01 3.411615267395973206e-02 -8.657830767333507538e-03 1.345214992761611938e-01 -4.872302711009979248e-02 2.390434779226779938e-02 -1.975231319665908813e-01 -8.315502852201461792e-02 -2.971288859844207764e-01 -1.942369341850280762e-01 -1.709123887121677399e-02 -2.326612360775470734e-02 1.574700921773910522e-01 5.035787075757980347e-02 -1.272272467613220215e-01 9.557376056909561157e-02 -3.118801116943359375e-01 -8.359401673078536987e-02 -2.651209533214569092e-01 3.057445771992206573e-02 -4.326857030391693115e-01 -1.376453191041946411e-01 1.735338717699050903e-01 -6.535942666232585907e-03
3.452989757061004639e-01 1.365344077348709106e-01 7.441271096467971802e-02 -3.026002645492553711e-01 1.547636538743972778e-01 -8.849857747554779053e-02 1.553399413824081421e-01 -3.036060035228729248e-01 7.045758515596389771e-02 -1.644946038722991943e-01 2.033009976148605347e-01 1.284422874450683594e-01 6.142485141754150391e-02 1.140578314661979675e-01 7.355178147554397583e-02 5.820100381970405579e-02 6.204749271273612976e-02 -1.085886061191558838e-01 -6.017220392823219299e-02 -5.715288221836090088e-02 1.954878270626068115e-01 -1.650805473327636719e-01 -2.456743270158767700e-01 -1.692844331264495850e-01 1.612794697284698486e-01 6.481547653675079346e-02 -1.447088122367858887e-01 -2.831036150455474854e-01 -2.760909497737884521e-01 1.892673969268798828e-01 2.735505998134613037e-01 7.945767790079116821e-02
1.092434525489807129e-01 -5.561797320842742920e-02 -3.091219812631607056e-02 -5.508265495300292969e-01 6.381971389055252075e-02 3.622554067987948656e-04 4.059180617332458496e-02 9.354978799819946289e-02 1.120496615767478943e-01 2.565693296492099762e-02 -6.197137758135795593e-02 -1.298434734344482422e-01 -3.486683070659637451e-01 3.645378723740577698e-02 2.086242288351058960e-01 1.246516034007072449e-02 2.352350056171417236e-01 1.206221282482147217e-01 -7.036829739809036255e-02 -7.572039216756820679e-02 -1.318725347518920898e-01 -1.815440654754638672e-01 -2.292743884027004242e-02 -2.154998332262039185e-01 1.077903341501951218e-02 -1.757493317127227783e-01 -8.494605123996734619e-02 -2.671758830547332764e-01 -3.643228709697723389e-01 1.009640470147132874e-01 1.044216006994247437e-01 -1.559717953205108643e-01
1.617303639650344849e-01 2.427934706211090088e-01 -6.436888128519058228e-02 -1.975219994783401489e-01 -3.925464581698179245e-03 1.969481557607650757e-01 4.322442412376403809e-02 -1.353117972612380981e-01 9.930872172117233276e-02 2.044569142162799835e-02 -2.445302754640579224e-01 -1.879323273897171021e-01 8.447914570569992065e-02 2.670473754405975342e-01 -2.325356602668762207e-01 -2.138703614473342896e-01 2.052173763513565063e-01 -1.548114269971847534e-01 -4.010168462991714478e-02 1.519669145345687866e-01 9.372577071189880371e-02 -2.794565260410308838e-01 1.361056417226791382e-02 -3.476454317569732666e-01 3.328949958086013794e-02 7.308424264192581177e-02 -3.142681419849395752e-01 -1.737177073955535889e-01 -1.907407343387603760e-01 2.241500467061996460e-02 2.377380728721618652e-01 -3.993694484233856201e-02
5.320860072970390320e-03 1.543196588754653931e-01 2.932374551892280579e-02 -7.707659155130386353e-02 1.757886409759521484e-01 1.411011964082717896e-01 -6.476940959692001343e-02 -2.321295738220214844e-01 6.078765541315078735e-02 -4.019742012023925781e-01 1.728741675615310669e-01 -3.878424167633056641e-01 2.136581949889659882e-02 1.732322946190834045e-02 -1.020619124174118042e-01 -6.555180251598358154e-02 -1.668935716152191162e-01 -4.775186534970998764e-03 -1.978364139795303345e-01 2.641380019485950470e-02 -1.495404839515686035e-01 -1.556532680988311768e-01 -5.495656654238700867e-02 -6.559697538614273071e-02 -4.964229092001914978e-02 -1.010971292853355408e-01 -3.875870108604431152e-01 -1.003238409757614136e-01 -1.067015603184700012e-01 -1.134811639785766602e-01 4.238169491291046143e-01 3.042974881827831268e-02
-1.134776175022125244e-01 3.066226541996002197e-01 1.216817088425159454e-02 -9.923891723155975342e-02 -1.261910200119018555e-01 3.456847667694091797e-01 -3.743090480566024780e-02 -1.530653983354568481e-01 8.300035446882247925e-02 -2.575310766696929932e-01 2.054147571325302124e-01 -1.638342142105102539e-01 -1.903788298368453979e-01 -1.296249181032180786e-01 2.115062922239303589e-01 7.569405436515808105e-02 1.056716069579124451e-01 9.834663569927215576e-02 -5.599777773022651672e-02 4.564743936061859131e-01 1.768486052751541138e-01 -3.877478837966918945e-02 7.621673494577407837e-02 -6.383804231882095337e-02 2.156385593116283417e-02 -1.203590035438537598e-01 -3.487144708633422852e-01 -4.036510735750198364e-02 -8.450550585985183716e-02 -1.336771845817565918e-01 1.590511947870254517e-01 -1.166208758950233459e-01
2.338830530643463135e-01 1.605084836483001709e-01 -7.006083428859710693e-02 -2.268077731132507324e-01 1.789758205413818359e-01 2.364234253764152527e-02 3.085910677909851074e-01 -4.473658502101898193e-01 3.895479440689086914e-02 -6.686511635780334473e-02 2.108566313982009888e-01 2.409694194793701172e-01 1.514030545949935913e-01 -7.081516087055206299e-02 1.853475868701934814e-01 -9.534969925880432129e-02 2.444554492831230164e-02 -1.885918676853179932e-01 -3.091634251177310944e-02 2.867611311376094818e-02 1.362670660018920898e-01 -1.555254310369491577e-01 2.122350223362445831e-02 -1.335501819849014282e-01 8.913777023553848267e-02 1.593012064695358276e-01 -1.631173640489578247e-01 -1.151032671332359314e-01 -1.796538829803466797e-01 -3.206411749124526978e-02 3.019295334815979004e-01 2.422852218151092529e-01
-2.021624147891998291e-01 1.135901957750320435e-01 1.685910075902938843e-01 -2.805143892765045166e-01 -3.579587489366531372e-02 1.736644655466079712e-01 -2.487574219703674316e-01 -2.048727273941040039e-01 1.693211942911148071e-01 -4.897495210170745850e-01 3.161262348294258118e-02 7.646103948354721069e-02 -1.946422457695007324e-01 -1.023837830871343613e-02 -8.850950747728347778e-02 -5.575078353285789490e-02 3.636462092399597168e-01 -3.230812549591064453e-01 5.805474147200584412e-02 1.048075929284095764e-01 -1.505450159311294556e-01 -1.372169107198715210e-01 -8.827971294522285461e-03 3.945853561162948608e-02 -5.922537669539451599e-02 -3.322433680295944214e-02 -1.705184131860733032e-01 6.712396629154682159e-03 5.139087513089179993e-02 -1.225998401641845703e-01 1.730235517024993896e-01 -6.384361535310745239e-02
1.942247599363327026e-01 3.282841742038726807e-01 8.479652553796768188e-02 -3.170315027236938477e-01 8.851890265941619873e-02 1.272711157798767090e-01 -2.224416136741638184e-01 -3.099635243415832520e-01 1.402834653854370117e-01 -5.672232061624526978e-02 8.452241867780685425e-02 -1.632658094167709351e-01 8.709526807069778442e-02 1.007012352347373962e-01 -1.468477398157119751e-01 -2.437433749437332153e-01 -1.279056258499622345e-02 -1.398550868034362793e-01 1.016839034855365753e-02 -8.950062096118927002e-03 -7.657267898321151733e-02 -1.770121008157730103e-01 -4.420311376452445984e-02 2.514212131500244141e-01 5.656325072050094604e-02 6.025358289480209351e-02 -2.390691787004470825e-01 -1.189892068505287170e-01 -3.035694062709808350e-01 6.225604563951492310e-02 2.003757804632186890e-01 2.919331789016723633e-01
-2.063257619738578796e-02 1.895762383937835693e-01 -3.350610658526420593e-02 -3.326037526130676270e-01 -1.558752148412168026e-03 -7.145866286009550095e-03 -1.371044218540191650e-01 -2.528182268142700195e-01 -3.315708041191101074e-01 -1.650065034627914429e-01 7.404464483261108398e-02 2.384940236806869507e-01 -8.715984225273132324e-02 2.628993093967437744e-01 2.384442687034606934e-01 4.271126538515090942e-02 1.086605116724967957e-01 -1.054425239562988281e-01 -5.920345336198806763e-02 -2.307095229625701904e-01 -9.216331690549850464e-02 -2.376591563224792480e-01 -1.142380386590957642e-01 -2.263083904981613159e-01 -1.240805722773075104e-02 1.334920618683099747e-02 -3.255472779273986816e-01 -3.626378253102302551e-03 -1.635543406009674072e-01 1.547756954096257687e-03 2.926400005817413330e-01 -8.113066107034683228e-02
2.356406450271606445e-01 1.263424903154373169e-01 4.994207248091697693e-02 -4.072320759296417236e-01 1.428732275962829590e-01 -6.432577222585678101e-02 3.889446258544921875e-01 -3.157259821891784668e-01 1.872600167989730835e-01 -1.005995720624923706e-01 4.049645736813545227e-02 1.516264379024505615e-01 1.015357226133346558e-01 1.275702863931655884e-01 7.911594212055206299e-02 6.753791868686676025e-02 5.996451526880264282e-02 -3.087384998798370361e-01 1.147697567939758301e-01 -6.626933068037033081e-02 1.348804682493209839e-01 -1.737050116062164307e-01 2.830934338271617889e-02 -1.727164387702941895e-01 1.071432903409004211e-01 9.591639786958694458e-02 -1.619919091463088989e-01 9.234962984919548035e-03 -6.602653861045837402e-02 -1.044329777359962463e-01 1.810489892959594727e-01 2.948181629180908203e-01
1.418729778379201889e-02 2.623356282711029053e-01 -1.230709925293922424e-01 -1.669460907578468323e-03 3.400731682777404785e-01 1.009482890367507935e-01 -2.894736230373382568e-01 -4.827441275119781494e-02 -1.790117821656167507e-03 -3.250364661216735840e-01 1.838442287407815456e-03 -1.797348409891128540e-01 -1.738535612821578979e-01 -1.020541787147521973e-01 1.330234948545694351e-02 -2.881380915641784668e-02 -2.326395660638809204e-01 -6.099944189190864563e-02 1.411133408546447754e-01 2.480559498071670532e-01 -1.714593321084976196e-01 -2.382761240005493164e-01 2.248840183019638062e-01 -2.485952079296112061e-01 7.804665714502334595e-02 -3.465722873806953430e-02 -2.322914153337478638e-01 1.025605574250221252e-01 -3.131588920950889587e-02 -8.376120030879974365e-02 3.264540135860443115e-01 -9.183150716125965118e-03
2.701868712902069092e-01 2.767305970191955566e-01 7.862539589405059814e-02 -1.748085021972656250e-01 -3.893911838531494141e-02 6.318794935941696167e-02 9.345498681068420410e-02 1.804316975176334381e-02 5.378060787916183472e-02 -1.373451799154281616e-01 1.370095759630203247e-01 -2.927892804145812988e-01 -5.161352455615997314e-02 2.629946172237396240e-02 3.168177902698516846e-01 1.466985046863555908e-01 -7.661303877830505371e-02 3.496037051081657410e-02 -2.005038317292928696e-03 1.491788774728775024e-01 1.885608285665512085e-01 -8.756968379020690918e-02 2.062969356775283813e-01 -1.020305324345827103e-02 -4.986758157610893250e-02 -1.169624403119087219e-01 -3.436963260173797607e-01 -1.072881277650594711e-02 -2.208298444747924805e-01 -2.736752331256866455e-01 3.053402602672576904e-01 -2.847207486629486084e-01
1.682932078838348389e-01 4.659773707389831543e-01 3.004557453095912933e-03 -3.093263208866119385e-01 1.030130982398986816e-01 8.548526465892791748e-02 9.797899425029754639e-02 1.685662865638732910e-01 3.325186669826507568e-03 -4.022093415260314941e-01 3.782576322555541992e-02 -2.532691061496734619e-01 1.954034119844436646e-01 1.420670300722122192e-01 3.116236440837383270e-02 1.714875921607017517e-02 -3.829086199402809143e-02 3.108805790543556213e-02 5.744691938161849976e-02 1.489733904600143433e-01 1.109806969761848450e-01 -2.633060142397880554e-02 9.188278764486312866e-02 -1.246546879410743713e-01 -2.096690684556961060e-01 -1.851647496223449707e-01 -8.370656520128250122e-02 -6.383417546749114990e-02 -2.357738614082336426e-01 4.824797064065933228e-02 3.221235275268554688e-01 3.000580181833356619e-04
3.170910775661468506e-01 3.317818939685821533e-01 7.699171546846628189e-04 -1.480917781591415405e-01 4.278072118759155273e-01 2.089444249868392944e-01 -3.890249729156494141e-01 -1.277906298637390137e-01 2.880091592669487000e-02 -1.451399028301239014e-01 3.434247151017189026e-02 1.214083731174468994e-01 -3.955110907554626465e-02 1.116242408752441406e-01 -8.264204114675521851e-02 -5.089364945888519287e-02 5.462017282843589783e-02 -1.028360873460769653e-01 -1.295477896928787231e-01 -6.610573828220367432e-02 1.325723230838775635e-01 -1.580220758914947510e-01 6.507290154695510864e-02 -7.905100286006927490e-02 1.935280561447143555e-01 2.140408307313919067e-01 -1.340047568082809448e-01 -2.826212905347347260e-02 -2.852886617183685303e-01 6.664776057004928589e-02 1.800721883773803711e-01 6.176380440592765808e-02
-1.345764845609664917e-01 2.669146060943603516e-01 4.954035580158233643e-02 -1.586985737085342407e-01 1.621031761169433594e-01 2.379195094108581543e-01 2.146162651479244232e-02 9.573581628501415253e-03 3.772328421473503113e-02 -1.638108640909194946e-01 -5.836441740393638611e-02 -7.699207216501235962e-02 -2.752451598644256592e-01 -9.272991865873336792e-02 2.736774682998657227e-01 6.469827890396118164e-02 -1.685829013586044312e-01 -5.936976894736289978e-02 -1.570344716310501099e-02 3.180273175239562988e-01 -5.420650914311408997e-02 -1.869467832148075104e-02 3.451145291328430176e-01 -2.488609701395034790e-01 2.081995904445648193e-01 -2.408741600811481476e-02 -3.011872768402099609e-01 9.467282332479953766e-03 -1.167170032858848572e-01 -1.577089428901672363e-01 3.280421793460845947e-01 6.463859695941209793e-03
6.280583143234252930e-02 2.949286401271820068e-01 8.273904025554656982e-02 -1.412596106529235840e-01 1.704124063253402710e-01 -5.241840332746505737e-02 -1.573187559843063354e-01 -9.109082072973251343e-02 2.681074738502502441e-01 -2.673789560794830322e-01 -7.389233261346817017e-02 2.211560010910034180e-01 -5.954247340559959412e-02 1.258797347545623779e-01 -2.442973107099533081e-02 -8.925788104534149170e-02 3.030131459236145020e-01 -2.138696014881134033e-01 1.101813092827796936e-01 1.249144598841667175e-01 -3.541056513786315918e-01 -6.605769693851470947e-02 2.430595085024833679e-02 -2.045325040817260742e-01 -1.082242280244827271e-01 -3.796464577317237854e-02 -3.527225553989410400e-01 -2.611703276634216309e-01 -7.518934458494186401e-02 -1.366563141345977783e-01 -1.539454609155654907e-01 -2.134963683784008026e-02
-1.653600111603736877e-02 1.018061041831970215e-01 2.010294497013092041e-01 -2.860067188739776611e-01 1.421575844287872314e-01 3.615305945277214050e-02 -2.981657981872558594e-01 -2.186687849462032318e-02 1.597679257392883301e-01 -2.276633828878402710e-01 1.381129212677478790e-02 -1.026651635766029358e-01 -6.634657829999923706e-02 7.532787043601274490e-03 1.710933297872543335e-01 3.131268173456192017e-02 -1.884884238243103027e-01 1.131829693913459778e-01 -4.815976694226264954e-02 -4.454360529780387878e-02 -1.797786056995391846e-01 -1.160054430365562439e-01 2.531901299953460693e-01 -1.825034320354461670e-01 -1.004172712564468384e-01 -6.096781790256500244e-02 -3.164587914943695068e-01 -2.846533991396427155e-02 -1.271645575761795044e-01 -3.972771763801574707e-01 3.828249275684356689e-01 4.805336147546768188e-02
-3.433499485254287720e-02 7.474136352539062500e-02 -1.082983762025833130e-01 -3.357051312923431396e-01 2.236446738243103027e-01 1.328558325767517090e-01 3.745171474292874336e-03 -4.099500179290771484e-01 1.577575057744979858e-01 -3.078103065490722656e-01 4.377664998173713684e-02 6.840192526578903198e-02 5.688853189349174500e-02 9.927797317504882812e-02 1.439740657806396484e-01 -2.988763749599456787e-01 2.292373627424240112e-01 -7.682071626186370850e-02 -8.056486397981643677e-02 1.355767548084259033e-01 3.438154458999633789e-01 1.121612116694450378e-01 -2.996990643441677094e-02 -1.027292907238006592e-01 -1.591005176305770874e-01 1.967241428792476654e-02 -2.302446812391281128e-01 -2.519193589687347412e-01 4.945749789476394653e-02 7.641469687223434448e-02 -8.477070182561874390e-02 -2.188746817409992218e-02
4.522068426012992859e-02 4.255694150924682617e-01 -2.554439306259155273e-01 -3.159973621368408203e-01 3.060941025614738464e-02 -1.045928150415420532e-01 1.163372397422790527e-01 -3.138559460639953613e-01 -2.092363983392715454e-01 -2.581520378589630127e-01 1.269440948963165283e-01 -1.432484388351440430e-01 -1.642232201993465424e-02 9.099553525447845459e-02 -6.080921366810798645e-02 -1.212431788444519043e-01 -6.892762333154678345e-02 -2.071706205606460571e-01 1.490047667175531387e-02 9.375523775815963745e-02 -1.828412991017103195e-03 -1.958623826503753662e-01 3.369089588522911072e-02 -2.362550497055053711e-01 2.624408900737762451e-01 -5.014416575431823730e-02 -1.920345127582550049e-01 -1.751422695815563202e-02 -1.096891537308692932e-01 -1.291559934616088867e-01 -2.506107389926910400e-01 4.155127704143524170e-02
2.997138798236846924e-01 3.751054108142852783e-01 -3.141361847519874573e-02 -3.236077725887298584e-01 4.039387404918670654e-01 9.243606775999069214e-02 -4.748001694679260254e-02 -7.825022190809249878e-02 1.403291593305766582e-03 -1.958325952291488647e-01 -1.524097323417663574e-01 1.815643608570098877e-01 -1.812971085309982300e-01 -1.883589327335357666e-01 -6.460991501808166504e-02 1.021808236837387085e-01 -1.560971587896347046e-01 1.149464547634124756e-01 2.878613024950027466e-02 -1.028414890170097351e-01 -4.889345914125442505e-02 3.626513853669166565e-02 -7.067517936229705811e-02 -2.087670564651489258e-01 2.259027659893035889e-01 -1.108295749872922897e-02 -2.057390660047531128e-01 -1.845240890979766846e-01 -1.099969893693923950e-01 -5.647482816129922867e-03 2.277259230613708496e-01 1.156243160367012024e-01
5.522398278117179871e-02 1.624035090208053589e-01 1.387036293745040894e-01 -1.540782749652862549e-01 3.528232872486114502e-02 1.440277397632598877e-01 6.664549559354782104e-02 4.562178999185562134e-02 8.046684414148330688e-02 -3.595767021179199219e-01 2.115134596824645996e-01 1.145039498805999756e-01 -1.839673817157745361e-01 -1.339018046855926514e-01 3.447915911674499512e-01 1.397287696599960327e-01 -1.444830298423767090e-01 -2.637908160686492920e-01 -3.693240508437156677e-02 1.426729746162891388e-02 -7.001137733459472656e-02 -6.780513375997543335e-02 1.246747523546218872e-01 -5.173290893435478210e-02 -3.330410718917846680e-01 -2.650693356990814209e-01 -2.666711211204528809e-01 -1.580760926008224487e-01 -3.210790753364562988e-01 -9.729927033185958862e-02 4.476297646760940552e-02 -6.079716607928276062e-02
2.217930704355239868e-01 -1.013701222836971283e-02 -2.338547259569168091e-01 -3.670575618743896484e-01 4.868235439062118530e-02 3.220457211136817932e-02 -4.060454294085502625e-02 -1.357746031135320663e-02 1.081915851682424545e-02 -2.639343738555908203e-01 -3.325951844453811646e-02 -1.150464415550231934e-01 -3.275735974311828613e-01 2.564433515071868896e-01 -2.298858389258384705e-02 7.926420122385025024e-02 6.391219049692153931e-02 -7.727886736392974854e-02 -1.613493412733078003e-01 -1.048342511057853699e-01 -2.893221192061901093e-02 -2.081344872713088989e-01 1.098416894674301147e-01 -6.205945834517478943e-02 -1.697785854339599609e-01 2.200619578361511230e-01 -4.468667805194854736e-01 -2.819324731826782227e-01 8.756769448518753052e-02 1.910427771508693695e-02 9.477262198925018311e-02 -1.070010140538215637e-01
7.445548661053180695e-03 1.173531711101531982e-01 2.071397006511688232e-01 -1.997987478971481323e-01 4.724246561527252197e-01 3.144025430083274841e-02 1.755597889423370361e-01 -1.867996454238891602e-01 2.096361815929412842e-01 -1.548107415437698364e-01 -1.239964514970779419e-01 -2.359687685966491699e-01 -1.157735064625740051e-01 -2.837513200938701630e-02 3.046467900276184082e-01 -5.790251120924949646e-02 1.076987907290458679e-01 -2.970254607498645782e-02 -1.651066541671752930e-01 1.108831539750099182e-01 7.925721257925033569e-02 -2.509041130542755127e-01 2.352490425109863281e-01 -2.960954606533050537e-02 2.358095720410346985e-03 -1.813018620014190674e-01 -1.473071128129959106e-01 9.429460018873214722e-02 -1.923044174909591675e-01 -7.477746158838272095e-02 2.827421426773071289e-01 -2.537717297673225403e-02
1.348627507686614990e-01 4.046554863452911377e-01 -2.040103673934936523e-01 -2.113317400217056274e-01 4.994521662592887878e-02 -4.044436849653720856e-03 3.684328123927116394e-02 -2.641440369188785553e-03 -1.658999919891357422e-01 -4.986134469509124756e-01 1.928440183401107788e-01 2.784335054457187653e-02 6.731694936752319336e-02 2.420303821563720703e-01 -1.250298172235488892e-01 5.703475698828697205e-02 -1.022135689854621887e-01 -3.257457017898559570e-01 8.720035851001739502e-02 1.728476881980895996e-01 1.647569686174392700e-01 -1.548521220684051514e-01 4.452857375144958496e-02 -7.552662491798400879e-02 4.456125665456056595e-03 1.933679170906543732e-02 -2.684434056282043457e-01 -5.093291029334068298e-02 2.089933678507804871e-02 8.178502321243286133e-02 -7.435793429613113403e-02 -1.767985969781875610e-01
2.819882929325103760e-01 6.079080700874328613e-02 -7.117013633251190186e-02 -8.241388946771621704e-03 3.798431158065795898e-01 4.231940209865570068e-02 -1.622691750526428223e-01 -1.943970620632171631e-01 3.575490415096282959e-01 -4.010220617055892944e-02 3.536723088473081589e-03 9.241917729377746582e-02 -4.861247725784778595e-03 3.516745194792747498e-02 -2.611795961856842041e-01 -1.558594405651092529e-01 4.993371292948722839e-02 -3.306770324707031250e-02 -1.193448901176452637e-01 -1.800904721021652222e-01 2.815144956111907959e-01 1.184399053454399109e-02 2.598901744931936264e-03 -1.522965431213378906e-01 -1.714332550764083862e-01 -1.389668732881546021e-01 -3.170455694198608398e-01 -5.309595167636871338e-02 -2.597011029720306396e-01 -1.041819062083959579e-02 2.616876661777496338e-01 1.695993542671203613e-01
2.935140021145343781e-02 7.600440084934234619e-02 -9.501896798610687256e-02 -2.049049437046051025e-01 1.248564273118972778e-01 -1.370682865381240845e-01 1.029476746916770935e-01 -1.117172986268997192e-01 4.133491963148117065e-02 -2.394620776176452637e-01 -1.816810369491577148e-01 -2.504931986331939697e-01 -1.054658889770507812e-01 1.863180547952651978e-01 -8.142349869012832642e-02 3.284800052642822266e-02 -1.528108865022659302e-01 5.119989067316055298e-02 2.498170584440231323e-01 3.162186443805694580e-01 4.785213991999626160e-02 -8.705075830221176147e-02 2.621809244155883789e-01 -1.194337978959083557e-01 1.535425633192062378e-01 -4.995707049965858459e-02 -5.242378711700439453e-01 1.238922588527202606e-02 -1.672690063714981079e-01 2.375359414145350456e-03 -6.721341609954833984e-02 2.484776228666305542e-01
-5.748661234974861145e-02 2.693163752555847168e-01 2.037998475134372711e-02 -2.267616391181945801e-01 3.219477534294128418e-01 -1.456448435783386230e-01 1.095914021134376526e-01 -2.725315093994140625e-01 3.327206373214721680e-01 -1.491871923208236694e-01 -3.412220627069473267e-02 1.025065258145332336e-01 -1.676505655050277710e-01 2.705459594726562500e-01 1.970782130956649780e-01 -1.005964167416095734e-02 -2.073660790920257568e-01 -2.924132347106933594e-02 -2.341799437999725342e-01 -2.133941650390625000e-01 -6.747660040855407715e-02 -2.862147688865661621e-01 -4.450453910976648331e-03 2.737438865005970001e-02 5.846954882144927979e-02 3.299614787101745605e-02 -3.222559690475463867e-01 -1.256154328584671021e-01 -5.606496706604957581e-02 6.817033141851425171e-02 9.367266297340393066e-02 6.427991390228271484e-02
-3.309260681271553040e-02 3.398168981075286865e-01 -1.032316312193870544e-01 -2.172252535820007324e-01 3.552381992340087891e-01 -2.806433737277984619e-01 1.006172001361846924e-01 -3.806768357753753662e-01 1.936146616935729980e-01 -1.707492023706436157e-01 -1.355875432491302490e-01 -2.379329800605773926e-01 -1.448352038860321045e-01 4.410556051880121231e-03 8.484459668397903442e-02 2.424579709768295288e-01 -1.219244766980409622e-02 -8.982426673173904419e-02 1.100351810455322266e-01 -6.583554297685623169e-02 -6.691870093345642090e-02 -9.845842421054840088e-02 -8.704232424497604370e-02 -1.945165097713470459e-01 -2.299735508859157562e-02 1.966703832149505615e-01 -2.857062220573425293e-01 -1.658405549824237823e-02 6.992255896329879761e-02 -1.162148788571357727e-01 -3.157626371830701828e-03 -1.149455606937408447e-01
2.365663796663284302e-01 -1.322019286453723907e-02 7.754201442003250122e-02 -1.346991956233978271e-01 2.672282457351684570e-01 -9.671267867088317871e-02 -5.967211350798606873e-02 -4.171569049358367920e-01 -4.447302222251892090e-02 -2.319783866405487061e-01 -2.921772189438343048e-02 1.384948566555976868e-02 7.759577780961990356e-02 1.413044184446334839e-01 -1.525559276342391968e-01 2.994746342301368713e-02 -2.033787071704864502e-01 -2.983821332454681396e-01 -2.083501815795898438e-01 2.707680165767669678e-01 8.172690123319625854e-02 -1.026621684432029724e-01 1.396270543336868286e-01 -8.285646885633468628e-02 1.674352884292602539e-01 -1.789162606000900269e-01 -2.874197959899902344e-01 2.776340954005718231e-02 3.144729882478713989e-02 8.120848983526229858e-02 2.831647098064422607e-01 -1.802007853984832764e-01
-9.534098207950592041e-02 1.214135810732841492e-01 -1.491964012384414673e-01 -3.790311515331268311e-01 1.776624321937561035e-01 -1.480524390935897827e-01 2.196720987558364868e-01 -3.192857205867767334e-01 3.111881203949451447e-02 -1.022528186440467834e-01 2.225186079740524292e-01 -1.358257979154586792e-01 -7.002957910299301147e-02 -1.008668839931488037e-01 1.797874271869659424e-01 2.273902297019958496e-02 4.094311967492103577e-02 -1.456167995929718018e-01 1.388937383890151978e-01 -1.405237428843975067e-02 2.819322645664215088e-01 -1.500405371189117432e-01 1.046226620674133301e-01 -3.120156526565551758e-01 -1.993620209395885468e-02 -1.577054560184478760e-01 1.112052574753761292e-01 -1.955138295888900757e-01 -1.801525205373764038e-01 -2.195416688919067383e-01 1.428287625312805176e-01 2.228777408599853516e-01
9.080613963305950165e-03 2.162783741950988770e-01 7.435385603457689285e-03 -3.486650586128234863e-01 1.418806314468383789e-01 -1.323661208152770996e-01 -1.367201656103134155e-01 1.005865931510925293e-01 -7.934510707855224609e-02 -1.838461756706237793e-01 1.760368794202804565e-01 3.504579067230224609e-01 -1.142142340540885925e-01 -1.086270734667778015e-01 2.123574763536453247e-01 -1.958481967449188232e-01 -1.075428351759910583e-01 1.220961287617683411e-01 5.107141565531492233e-03 6.198775395750999451e-02 4.180648177862167358e-02 2.722320891916751862e-02 2.554126381874084473e-01 -8.753917366266250610e-02 -1.469823569059371948e-01 -4.052002131938934326e-01 -4.014254510402679443e-01 1.310796104371547699e-02 -4.834744334220886230e-02 4.346268624067306519e-02 -1.471177767962217331e-02 -7.468941807746887207e-02
1.767425239086151123e-01 2.710694670677185059e-01 -1.732265055179595947e-01 -5.267720669507980347e-02 9.135741740465164185e-02 3.745586872100830078e-01 -1.462869346141815186e-01 -2.626020610332489014e-01 -1.446782052516937256e-01 -2.202593684196472168e-01 -1.234626621007919312e-01 -7.494565099477767944e-02 -2.514549493789672852e-01 -4.480437934398651123e-02 -3.324538096785545349e-02 -6.207333412021398544e-03 -4.364260658621788025e-02 8.704291656613349915e-03 1.645363122224807739e-01 2.470386922359466553e-01 -1.748832762241363525e-01 -2.650529444217681885e-01 -4.621728509664535522e-02 -8.582040667533874512e-02 6.872706115245819092e-02 -2.421445995569229126e-01 -2.518584728240966797e-01 -5.894368141889572144e-02 -8.812242001295089722e-02 1.025729104876518250e-01 2.854525148868560791e-01 1.906849145889282227e-01
-2.022714912891387939e-02 2.946678400039672852e-01 -3.149382770061492920e-01 -2.325415164232254028e-01 -2.061119824647903442e-01 -1.273052841424942017e-01 1.820602715015411377e-01 -2.520935833454132080e-01 -1.779544204473495483e-01 -9.435348212718963623e-02 2.010544389486312866e-01 -1.211131140589714050e-01 -1.135547086596488953e-01 6.196625158190727234e-02 7.528633624315261841e-02 -6.918630003929138184e-02 7.763503491878509521e-02 -6.832407414913177490e-02 1.024589166045188904e-01 4.654695466160774231e-02 1.424016803503036499e-01 -3.955604508519172668e-02 -3.006797470152378082e-02 -3.939192891120910645e-01 -9.337512403726577759e-02 -1.913563907146453857e-01 -1.749960631132125854e-01 -2.916454076766967773e-01 -2.832585573196411133e-01 -5.199826881289482117e-02 7.888903468847274780e-02 1.726401001214981079e-01
9.180577099323272705e-02 1.625935137271881104e-01 1.857203543186187744e-01 -4.278325140476226807e-01 2.198225557804107666e-01 -3.640993731096386909e-03 -7.507686316967010498e-02 -1.243743151426315308e-01 -1.606770455837249756e-01 -1.672902405261993408e-01 2.111028283834457397e-01 1.017489135265350342e-01 -9.916799515485763550e-02 1.348077207803726196e-01 1.353572756052017212e-01 8.095617592334747314e-02 7.828136533498764038e-02 -1.217643097043037415e-01 -2.167264223098754883e-01 -4.345259815454483032e-02 3.244893848896026611e-01 -1.317829936742782593e-01 -2.160234749317169189e-01 -2.383913844823837280e-01 -1.153394132852554321e-01 9.504923969507217407e-02 -1.568572968244552612e-01 -1.942492127418518066e-01 -1.388505399227142334e-01 1.789001375436782837e-01 2.237174361944198608e-01 1.859567016363143921e-01
2.245027124881744385e-01 3.105483055114746094e-01 1.257510483264923096e-01 -2.662863731384277344e-01 -2.850398048758506775e-02 -2.600865066051483154e-01 -8.833997882902622223e-03 9.468822926282882690e-02 6.698388606309890747e-02 -4.039132297039031982e-01 4.058032035827636719e-01 -2.380565255880355835e-01 -9.454456716775894165e-02 -4.161676764488220215e-02 -8.327230811119079590e-02 2.705224789679050446e-03 -1.326176673173904419e-01 2.178416550159454346e-01 7.482910528779029846e-03 2.752172015607357025e-02 -1.220068335533142090e-01 -8.581958711147308350e-02 -1.299625486135482788e-01 -6.673456728458404541e-02 1.109537333250045776e-01 6.552906334400177002e-02 -3.234056234359741211e-01 -3.373632207512855530e-02 -1.657122373580932617e-02 6.952330470085144043e-02 2.131788730621337891e-01 -2.319913590326905251e-03
7.249193638563156128e-02 2.185166813433170319e-02 2.674979716539382935e-02 -3.195366561412811279e-01 2.807754874229431152e-01 2.739446423947811127e-02 4.651319235563278198e-02 -2.410561442375183105e-01 1.327752619981765747e-01 -3.544545173645019531e-01 -9.053678810596466064e-02 1.233052313327789307e-01 1.031543966382741928e-02 7.213907688856124878e-02 -2.469295077025890350e-02 -6.235155463218688965e-02 3.273973464965820312e-01 -2.481838315725326538e-01 -3.580855727195739746e-01 4.571452736854553223e-02 -1.827912926673889160e-01 -2.104594372212886810e-02 2.705595493316650391e-01 -6.376107782125473022e-02 -1.120169907808303833e-01 -4.232762381434440613e-03 -2.712397575378417969e-01 -2.384736835956573486e-01 -9.987291693687438965e-02 -8.565227687358856201e-02 6.706003844738006592e-02 8.816711604595184326e-03
1.403736770153045654e-01 1.975657045841217041e-01 7.385385036468505859e-02 2.837767265737056732e-02 1.447066813707351685e-01 1.753799170255661011e-01 -1.773754060268402100e-01 -4.781480506062507629e-02 9.390062838792800903e-02 -2.411243170499801636e-01 -2.953366339206695557e-01 5.616852268576622009e-02 -2.748007774353027344e-01 -8.641807734966278076e-02 1.183460131287574768e-01 -1.918879598379135132e-01 2.670350372791290283e-01 -2.799028754234313965e-01 -1.055200994014739990e-01 -2.186921052634716034e-02 -1.181941851973533630e-01 -1.162528768181800842e-01 3.391981124877929688e-01 -2.491385303437709808e-02 -8.746517449617385864e-02 -1.733432710170745850e-01 -3.302588462829589844e-01 2.620683750137686729e-03 -1.711413413286209106e-01 -7.413264364004135132e-02 2.684617936611175537e-01 -1.871361769735813141e-02
-9.302388876676559448e-02 3.275290131568908691e-01 9.601656347513198853e-02 -1.101914495229721069e-01 1.310595721006393433e-01 -1.609336882829666138e-01 1.403621491044759750e-02 -1.465762108564376831e-01 3.353804945945739746e-01 -8.772763609886169434e-02 2.975168824195861816e-01 1.063761934638023376e-01 -2.834708690643310547e-01 -3.585560321807861328e-01 1.063295528292655945e-01 -1.376093458384275436e-02 6.787809729576110840e-02 1.398515850305557251e-01 8.292420953512191772e-02 -1.301199495792388916e-01 9.518740326166152954e-02 2.132265642285346985e-02 2.394528985023498535e-01 -1.589820832014083862e-01 -1.916063874959945679e-01 -1.735995262861251831e-01 -2.613191604614257812e-01 -1.698048226535320282e-02 -1.839600056409835815e-01 8.302588015794754028e-02 2.031306028366088867e-01 -2.424733014777302742e-03
-1.336653083562850952e-01 1.143308281898498535e-01 8.902972191572189331e-02 -1.262789368629455566e-01 1.790654808282852173e-01 1.031729429960250854e-01 -1.708100736141204834e-01 -7.184913009405136108e-02 2.920844256877899170e-01 -1.702690273523330688e-01 -2.204907871782779694e-02 2.601034380495548248e-02 -5.144971236586570740e-02 2.225361205637454987e-02 8.341182023286819458e-02 2.097196280956268311e-01 -1.616129279136657715e-01 8.479560166597366333e-02 1.445278972387313843e-01 8.002353459596633911e-02 -2.909606397151947021e-01 -7.122071832418441772e-02 1.516986340284347534e-01 -2.952502667903900146e-01 4.624088481068611145e-02 -2.661309838294982910e-01 -3.722383081912994385e-01 -7.086934149265289307e-02 -1.291649490594863892e-01 -3.116538226604461670e-01 2.325193732976913452e-01 2.316263169050216675e-01
1.769511997699737549e-01 9.068672358989715576e-02 -8.028052747249603271e-02 -3.294982612133026123e-01 2.936100661754608154e-01 -1.990954577922821045e-01 -1.616658084094524384e-02 -1.033192202448844910e-01 -2.316210716962814331e-01 -1.233718395233154297e-01 1.124168336391448975e-01 1.021114140748977661e-01 -2.616220116615295410e-01 2.020793557167053223e-01 1.422121822834014893e-01 -4.942104965448379517e-02 -1.665719319134950638e-03 -2.891352772712707520e-01 1.263337582349777222e-01 -2.194526372477412224e-03 6.229110062122344971e-02 -4.148449748754501343e-02 -2.557879388332366943e-01 -2.532113194465637207e-01 1.321001648902893066e-01 4.083603620529174805e-02 -2.549252808094024658e-01 -2.669170200824737549e-01 2.364992909133434296e-02 1.384875085204839706e-02 2.609660029411315918e-01 -1.608424335718154907e-01
2.283051051199436188e-02 2.017742693424224854e-01 -1.713329106569290161e-01 -2.920705676078796387e-01 1.929748505353927612e-01 6.168222799897193909e-02 6.182356178760528564e-02 -3.713378012180328369e-01 5.211238283663988113e-03 -2.358227074146270752e-01 1.252110302448272705e-01 7.640238851308822632e-02 -2.135359048843383789e-01 -2.008649259805679321e-01 -2.397598326206207275e-01 1.342440843582153320e-01 -3.806582465767860413e-02 1.092684939503669739e-01 4.143615439534187317e-02 -1.315215677022933960e-01 -1.091375760734081268e-02 -6.214110925793647766e-02 -1.241870522499084473e-01 -2.323932647705078125e-01 2.769187986850738525e-01 -2.233206033706665039e-01 -2.214189916849136353e-01 -3.404897451400756836e-01 -1.018483117222785950e-01 1.540719717741012573e-02 1.211771070957183838e-01 1.093157660216093063e-02
-2.130354642868041992e-01 1.751540750265121460e-01 1.261715739965438843e-01 -3.595575392246246338e-01 5.814130604267120361e-02 -2.638300955295562744e-01 -2.807696722447872162e-02 -4.768301174044609070e-02 -1.468577235937118530e-02 -6.943159550428390503e-02 2.988815307617187500e-01 -3.701714100316166878e-03 -4.067031145095825195e-01 1.148155890405178070e-03 -1.096583977341651917e-01 1.348304003477096558e-01 -1.716247498989105225e-01 1.192854717373847961e-01 3.634109627455472946e-03 1.497138291597366333e-03 -6.666255183517932892e-03 -1.103959977626800537e-01 -2.985835969448089600e-01 -2.420224398374557495e-01 7.133740931749343872e-02 3.124956041574478149e-02 -2.791667580604553223e-01 -1.429169476032257080e-01 -3.106751739978790283e-01 -6.686182320117950439e-02 5.895390640944242477e-03 5.988756567239761353e-02
7.937153428792953491e-02 3.408211469650268555e-02 -2.855332493782043457e-01 -3.728363215923309326e-01 2.372515350580215454e-01 -5.760204792022705078e-02 -3.446326777338981628e-02 1.814635843038558960e-01 -2.445857226848602295e-01 -2.168105989694595337e-01 -1.079973764717578888e-02 9.700823575258255005e-02 -2.214637398719787598e-01 7.313938438892364502e-02 1.345719546079635620e-01 -1.391526460647583008e-01 -1.601160317659378052e-02 -3.882798925042152405e-02 4.441968351602554321e-02 1.183389127254486084e-01 7.587327063083648682e-02 1.544753648340702057e-02 2.299194186925888062e-01 -4.042874276638031006e-02 -4.336097240447998047e-01 -2.687637805938720703e-01 -2.231474965810775757e-01 4.228168353438377380e-02 -1.614865846931934357e-02 -2.211366444826126099e-01 1.550604701042175293e-01 8.234425634145736694e-02
9.550964832305908203e-02 2.514308094978332520e-01 7.110666483640670776e-02 -4.319123327732086182e-01 2.848396301269531250e-01 1.533780694007873535e-01 -9.421067684888839722e-02 1.885869540274143219e-02 2.509945929050445557e-01 -2.693693041801452637e-01 3.973969817161560059e-02 1.114324107766151428e-01 -7.223839405924081802e-03 2.488221786916255951e-02 9.859965741634368896e-02 2.237608097493648529e-02 -6.555499881505966187e-02 -2.647217810153961182e-01 -1.342516243457794189e-01 7.815608382225036621e-02 -3.645990416407585144e-02 2.072153240442276001e-01 -1.429126709699630737e-01 -1.462882608175277710e-01 -2.408094257116317749e-01 -2.750483155250549316e-01 -2.225145846605300903e-01 -4.564941674470901489e-02 -8.574640005826950073e-02 -2.352605313062667847e-01 -1.681976467370986938e-01 -2.985914051532745361e-02
3.926309570670127869e-02 3.077209889888763428e-01 2.606032788753509521e-01 -2.978738844394683838e-01 -6.713255774229764938e-03 -1.203877702355384827e-01 -1.830482669174671173e-02 -7.090087048709392548e-03 7.816255092620849609e-02 -1.405710279941558838e-01 4.902159422636032104e-02 3.661050498485565186e-01 -1.887993142008781433e-02 2.127222120761871338e-01 -1.310214772820472717e-02 6.979669630527496338e-02 -2.360891550779342651e-01 -2.249040082097053528e-02 -2.359927594661712646e-01 1.182141229510307312e-01 1.276673078536987305e-01 -1.097702607512474060e-01 1.784257739782333374e-01 -2.718551643192768097e-02 -1.719661056995391846e-01 -3.101244568824768066e-01 -2.598021626472473145e-01 -1.027643159031867981e-01 -1.431368291378021240e-01 -2.022134363651275635e-01 2.444055080413818359e-01 -8.654303848743438721e-02
3.814922273159027100e-02 3.195844218134880066e-02 -7.382346689701080322e-02 -4.187883436679840088e-01 3.085381686687469482e-01 -3.427795171737670898e-01 1.744464598596096039e-02 -1.473232209682464600e-01 -6.671021133661270142e-02 -5.756575241684913635e-02 2.816022634506225586e-01 3.012422621250152588e-01 -2.847418785095214844e-01 2.262414395809173584e-01 -1.008264869451522827e-01 -7.720541954040527344e-02 8.465322107076644897e-02 -1.718157976865768433e-01 2.474557049572467804e-02 -9.393122047185897827e-02 -2.165915668010711670e-01 -1.756146736443042755e-02 -1.554203685373067856e-03 -1.445116996765136719e-01 8.593486249446868896e-02 8.134571462869644165e-02 -1.853623539209365845e-01 -2.164532989263534546e-01 -1.702980548143386841e-01 -3.832882270216941833e-02 1.198865324258804321e-01 -3.875831514596939087e-02
2.677136361598968506e-01 1.785719692707061768e-01 1.412528008222579956e-01 -1.994869261980056763e-01 1.529005467891693115e-01 1.870383471250534058e-01 8.485116809606552124e-02 -1.290502548217773438e-01 1.354225873947143555e-01 -1.741078197956085205e-01 1.793375313282012939e-01 2.630403935909271240e-01 -7.094870507717132568e-02 2.333539873361587524e-01 -1.441911160945892334e-01 1.836090348660945892e-02 1.750912368297576904e-01 -1.229159608483314514e-01 -1.207532510161399841e-01 -1.106621623039245605e-01 2.352042496204376221e-01 -1.418523043394088745e-01 -8.056879043579101562e-02 -2.531173527240753174e-01 -1.079141199588775635e-01 2.233012914657592773e-01 -2.057820558547973633e-01 -2.261026501655578613e-01 -5.055311694741249084e-02 -6.250071455724537373e-04 3.430058658123016357e-01 1.734225600957870483e-01
8.427255786955356598e-03 1.589146554470062256e-01 4.154629632830619812e-02 -1.962282061576843262e-01 3.033521175384521484e-01 2.030110772466287017e-04 -1.396941840648651123e-01 5.882586166262626648e-02 1.468608677387237549e-01 -3.672300577163696289e-01 6.765173748135566711e-03 1.306516677141189575e-01 3.164273500442504883e-02 5.052496492862701416e-02 -3.998558968305587769e-02 -2.706615924835205078e-01 2.644228935241699219e-01 -2.713635265827178955e-01 8.199071884155273438e-02 1.050131842494010925e-01 -8.250990509986877441e-02 -1.011025160551071167e-01 3.247810304164886475e-01 -2.307175546884536743e-01 -1.366141885519027710e-01 8.154030144214630127e-02 -2.861012220382690430e-01 -1.487324237823486328e-01 4.235145449638366699e-02 -2.656973004341125488e-01 -1.299537420272827148e-01 1.089907065033912659e-01
-5.271477997303009033e-02 3.153877258300781250e-01 -5.370512977242469788e-02 -1.426148414611816406e-01 2.391408979892730713e-01 5.396393314003944397e-02 -2.888123989105224609e-01 -2.024201899766921997e-01 6.970757246017456055e-02 -3.246694207191467285e-01 -1.112969592213630676e-01 -1.358671784400939941e-01 -1.073012314736843109e-02 1.076566353440284729e-01 -1.334412097930908203e-01 -1.526701450347900391e-01 -2.166581302881240845e-01 2.391870692372322083e-02 -7.544052600860595703e-02 1.674318611621856689e-01 -2.546786963939666748e-01 -2.791207730770111084e-01 -1.546222902834415436e-02 -6.753710564225912094e-03 6.155904382467269897e-02 7.312259823083877563e-02 -4.082958698272705078e-01 -5.772534757852554321e-02 -1.097062006592750549e-01 -7.173669338226318359e-02 2.503214776515960693e-01 1.131229549646377563e-01
-5.269759148359298706e-02 1.981500238180160522e-01 -3.346802294254302979e-02 -3.252619802951812744e-01 3.747549653053283691e-01 6.760592758655548096e-02 1.320065930485725403e-02 -6.142010912299156189e-02 -1.621228875592350960e-03 -3.349255025386810303e-01 1.971086114645004272e-01 -1.128323748707771301e-01 4.935680329799652100e-02 2.313402295112609863e-01 7.833663374185562134e-02 -1.528190821409225464e-01 -2.930519543588161469e-02 8.192136138677597046e-02 4.424798861145973206e-02 1.122110709547996521e-01 1.092175543308258057e-01 -7.836387306451797485e-02 1.970126777887344360e-01 -1.663149297237396240e-01 -6.449726223945617676e-02 -2.920780777931213379e-01 1.882381886243820190e-01 8.922465890645980835e-02 -3.789151310920715332e-01 -5.021980404853820801e-02 1.050933077931404114e-01 2.370852380990982056e-01
-1.980482190847396851e-01 1.451630704104900360e-02 -1.537048816680908203e-01 -3.224360942840576172e-01 1.744803339242935181e-01 1.724205166101455688e-01 8.640734106302261353e-02 -2.056747525930404663e-01 1.726960688829421997e-01 -6.165294721722602844e-02 6.309080123901367188e-02 4.381638765335083008e-02 -3.764252364635467529e-01 -3.524373518303036690e-03 7.150888442993164062e-02 6.433764845132827759e-02 -3.395836055278778076e-01 -5.123157054185867310e-02 3.064087824895977974e-03 8.168143779039382935e-02 -7.608798891305923462e-02 -1.291565597057342529e-01 -1.884592026472091675e-01 -1.551788747310638428e-01 -1.062303856015205383e-01 1.104812249541282654e-01 -4.031062722206115723e-01 -1.772815287113189697e-01 4.397223889827728271e-02 6.672051548957824707e-02 2.510667741298675537e-01 1.975438296794891357e-01
-1.218679472804069519e-01 4.928993582725524902e-01 1.832643337547779083e-02 -9.103428572416305542e-02 1.722401827573776245e-01 -1.566284000873565674e-01 2.810060419142246246e-02 -2.034671753644943237e-01 2.446311116218566895e-01 -1.022590398788452148e-01 3.266828060150146484e-01 7.381603121757507324e-02 -2.255865633487701416e-01 -2.064754664897918701e-01 -4.306855797767639160e-02 8.540622144937515259e-02 6.629211455583572388e-02 7.549641281366348267e-02 7.257860153913497925e-02 -3.931697830557823181e-02 1.203499385155737400e-03 1.311394758522510529e-02 2.155456840991973877e-01 -2.108242660760879517e-01 -2.909417748451232910e-01 -1.692934632301330566e-01 -2.251988947391510010e-01 -6.249609589576721191e-02 -8.676499128341674805e-02 1.514018923044204712e-01 1.735987514257431030e-01 -1.246695667505264282e-01
2.537755370140075684e-01 3.678027391433715820e-01 -1.495577991008758545e-01 -2.846211493015289307e-01 1.369292736053466797e-01 -1.872129291296005249e-01 1.819916963577270508e-01 -6.145170703530311584e-02 -1.121565327048301697e-01 -3.206427991390228271e-01 7.892947643995285034e-02 4.127860814332962036e-02 -1.157366111874580383e-01 1.600826233625411987e-01 -3.784121200442314148e-02 -1.248637288808822632e-01 7.033502310514450073e-02 -3.713662326335906982e-01 -8.845312148332595825e-02 2.873598970472812653e-02 1.376745849847793579e-01 -1.402625441551208496e-01 -2.300443649291992188e-01 -3.336926698684692383e-01 1.517615020275115967e-01 -1.413089781999588013e-01 -1.242861747741699219e-01 3.715502098202705383e-02 3.443091735243797302e-02 -8.200731128454208374e-02 5.684291012585163116e-03 -6.854893267154693604e-02
3.749232366681098938e-02 8.770728111267089844e-02 -3.263742625713348389e-01 -3.324933052062988281e-01 6.039770320057868958e-02 -4.001804068684577942e-02 -1.335280984640121460e-01 1.934995800256729126e-01 -6.059273704886436462e-02 -3.185698091983795166e-01 8.302257210016250610e-02 1.299220770597457886e-01 -5.162284523248672485e-02 1.796319335699081421e-01 1.158805415034294128e-01 -2.929614484310150146e-01 -6.253486126661300659e-02 -3.317682072520256042e-02 -8.539836108684539795e-02 -9.708157181739807129e-02 2.023341804742813110e-01 7.202703971415758133e-03 5.073085427284240723e-03 -5.949511006474494934e-02 -2.044460773468017578e-01 -2.982617914676666260e-01 -2.341144084930419922e-01 3.120463192462921143e-01 -1.074256077408790588e-01 -1.339404433965682983e-01 2.357599288225173950e-01 1.261008530855178833e-01
2.808988988399505615e-01 2.183218300342559814e-01 1.992166936397552490e-01 -6.157639622688293457e-02 2.840858697891235352e-02 -1.958370208740234375e-01 7.827934622764587402e-02 -6.125169247388839722e-02 -1.501654833555221558e-01 -3.582652211189270020e-01 1.189526543021202087e-01 -2.654938995838165283e-01 -1.984249427914619446e-02 9.279032051563262939e-02 1.766780316829681396e-01 1.818627119064331055e-01 -4.098920151591300964e-02 5.103025957942008972e-02 5.910667404532432556e-02 -1.358727663755416870e-01 -2.582569420337677002e-02 -1.163663566112518311e-01 -9.473215043544769287e-02 -3.670038878917694092e-01 -8.081603795289993286e-02 -2.727913856506347656e-02 -4.447242319583892822e-01 1.282137185335159302e-01 4.766114801168441772e-02 -5.198322981595993042e-02 1.810896545648574829e-01 -1.694291234016418457e-01
2.639102339744567871e-01 -1.346462499350309372e-02 -1.762603968381881714e-01 -3.328410685062408447e-01 2.123929560184478760e-01 8.408777415752410889e-02 -1.206748466938734055e-02 -2.859837114810943604e-01 1.438313722610473633e-01 2.256281115114688873e-02 3.618688881397247314e-01 7.366053760051727295e-02 -1.822417229413986206e-01 -4.599756747484207153e-02 1.124772429466247559e-01 -9.378861635923385620e-02 2.266312390565872192e-01 8.290899544954299927e-02 6.247552111744880676e-02 6.917762756347656250e-02 -1.497765630483627319e-01 1.022489555180072784e-02 9.162784367799758911e-02 -3.610690534114837646e-01 9.552904963493347168e-02 4.314514249563217163e-02 -3.317715823650360107e-01 -1.003711521625518799e-01 -1.745352149009704590e-02 1.402328759431838989e-01 1.824303716421127319e-01 -1.650621592998504639e-01
1.632541120052337646e-01 1.828096508979797363e-01 -4.639778658747673035e-02 -2.096812129020690918e-01 1.950231492519378662e-01 3.002468682825565338e-02 -1.621412038803100586e-01 -1.946671754121780396e-01 2.361844331026077271e-01 -2.979560792446136475e-01 -3.526671603322029114e-02 -1.009843274950981140e-01 -2.198437899351119995e-01 4.878466948866844177e-02 -1.608909107744693756e-02 -2.101172804832458496e-01 2.629237771034240723e-01 -3.336493670940399170e-01 5.406293272972106934e-02 8.518287539482116699e-02 -3.482763469219207764e-01 -5.605917796492576599e-02 3.181268572807312012e-01 -1.526036560535430908e-01 -7.330513745546340942e-02 6.481745839118957520e-02 -1.660052090883255005e-01 -1.578620076179504395e-01 3.220987855456769466e-04 -1.828154772520065308e-01 1.631860248744487762e-02 6.530608236789703369e-02
1.841473281383514404e-01 2.021247744560241699e-01 -1.001629754900932312e-01 -1.611377298831939697e-01 9.145928174257278442e-02 -1.138448566198348999e-01 -4.106498323380947113e-03 -3.660005331039428711e-01 1.939004957675933838e-01 -7.401444017887115479e-02 1.479827165603637695e-01 6.048092618584632874e-02 -2.010251395404338837e-02 4.585581365972757339e-03 -2.861155895516276360e-03 -2.498052716255187988e-01 9.315791726112365723e-02 -3.829287365078926086e-02 1.526898294687271118e-01 1.448242068290710449e-01 2.058911621570587158e-01 -3.155918791890144348e-02 -1.170783117413520813e-02 -2.290673255920410156e-01 1.548927575349807739e-01 2.042358815670013428e-01 -3.129036128520965576e-01 -4.630964994430541992e-01 -1.288859099149703979e-01 2.211138159036636353e-01 1.866162940859794617e-02 9.010569751262664795e-02
3.019705116748809814e-01 2.433491498231887817e-01 1.987833529710769653e-01 -4.047985672950744629e-01 3.000280261039733887e-01 4.998099524527788162e-03 1.903639584779739380e-01 -3.300595879554748535e-01 -3.839863929897546768e-03 -1.369553655385971069e-01 3.094393014907836914e-02 3.513064980506896973e-01 2.967413887381553650e-02 -1.493463963270187378e-01 8.332614600658416748e-02 2.154354378581047058e-02 -1.705239899456501007e-02 -3.710049390792846680e-02 -2.398493513464927673e-02 -1.370917260646820068e-01 2.850805036723613739e-02 -2.108521526679396629e-03 -1.707588583230972290e-01 -2.232985794544219971e-01 2.386624813079833984e-01 -2.654894627630710602e-02 -8.396258205175399780e-02 -1.718843877315521240e-01 -1.568870842456817627e-01 2.220470691099762917e-03 1.242399737238883972e-01 4.554192721843719482e-02
-9.785941243171691895e-02 1.984298229217529297e-01 -9.279649704694747925e-02 -4.112353324890136719e-01 -9.684285521507263184e-02 1.199672222137451172e-01 -2.709614634513854980e-01 -2.897913455963134766e-01 -4.169555008411407471e-02 -2.680521309375762939e-01 2.879708111286163330e-01 -1.251674592494964600e-01 -3.950947895646095276e-02 1.555300317704677582e-02 5.552916973829269409e-02 1.611901670694351196e-01 -8.566424250602722168e-02 -1.522721797227859497e-01 -2.398371547460556030e-01 -6.107256561517715454e-02 1.069338545203208923e-01 4.058114811778068542e-02 -3.434970974922180176e-02 -1.832738816738128662e-01 -3.989171981811523438e-02 -7.616171240806579590e-02 -4.155580103397369385e-01 -6.416668742895126343e-02 3.812781348824501038e-02 1.278901286423206329e-02 -2.221907824277877808e-01 1.195362731814384460e-01
4.084802418947219849e-02 6.938566267490386963e-02 -1.364837288856506348e-01 -1.093541160225868225e-01 -2.228305116295814514e-02 -7.249093055725097656e-02 -1.385197192430496216e-01 -2.279921323060989380e-01 1.370054334402084351e-01 -1.903847157955169678e-01 -7.064826041460037231e-02 -2.833023108541965485e-02 -2.855765223503112793e-01 7.822627574205398560e-02 2.459098994731903076e-01 -6.822995096445083618e-02 -1.948040537536144257e-02 1.107569485902786255e-01 3.402727544307708740e-01 1.089554801583290100e-01 2.369566857814788818e-01 -9.853763133287429810e-02 2.605323791503906250e-01 -1.597506850957870483e-01 -8.113314956426620483e-02 1.185204926878213882e-02 -4.310535490512847900e-01 -2.874611318111419678e-01 -1.039026975631713867e-01 9.011828154325485229e-02 -2.015110105276107788e-01 1.953296512365341187e-01
6.180872395634651184e-02 1.598802208900451660e-01 1.221446022391319275e-01 -3.689007461071014404e-01 -4.299985989928245544e-02 -6.370437890291213989e-02 -2.950004339218139648e-01 1.043874770402908325e-01 2.326419055461883545e-01 -9.888416528701782227e-02 -5.341813340783119202e-02 1.223636344075202942e-01 8.016652613878250122e-02 1.019683629274368286e-01 1.012532860040664673e-01 4.015771672129631042e-02 -5.647090822458267212e-02 1.468017548322677612e-01 2.670039609074592590e-02 6.532672792673110962e-02 -1.841244250535964966e-01 -2.076295763254165649e-01 1.460725516080856323e-01 -2.991159856319427490e-01 6.364574283361434937e-02 -6.350948661565780640e-02 -3.717740476131439209e-01 -5.505597218871116638e-02 -1.458964496850967407e-01 -3.901267647743225098e-01 2.489658892154693604e-01 5.501182004809379578e-02
1.128908470273017883e-01 -1.734293997287750244e-02 1.464718729257583618e-01 -3.165453970432281494e-01 1.787949651479721069e-01 -5.224404856562614441e-02 -2.605216503143310547e-01 6.109559908509254456e-02 3.138309419155120850e-01 -2.155400812625885010e-01 1.878211945295333862e-01 1.526113897562026978e-01 6.350084394216537476e-02 2.979982085525989532e-02 5.866697058081626892e-02 9.978883899748325348e-03 -1.371858268976211548e-01 1.282103061676025391e-01 6.695748865604400635e-02 -5.959330126643180847e-02 -2.245412617921829224e-01 -2.308561354875564575e-01 7.389394193887710571e-02 -3.492968082427978516e-01 1.038033328950405121e-02 -1.254389644600450993e-03 -2.773616909980773926e-01 -1.902692764997482300e-02 -3.036437928676605225e-02 -2.737872302532196045e-01 3.108004331588745117e-01 1.505617350339889526e-01
4.116245359182357788e-02 3.523595333099365234e-01 4.348878934979438782e-02 -2.269649803638458252e-01 2.456074655055999756e-01 6.115465611219406128e-02 8.610097318887710571e-02 1.552792042493820190e-01 -6.434711068868637085e-02 -2.096051871776580811e-01 1.508053392171859741e-01 -2.514407932758331299e-01 2.405840903520584106e-01 2.166403532028198242e-01 1.258351951837539673e-01 -1.748832128942012787e-02 -5.768756940960884094e-02 9.791398793458938599e-02 1.054007932543754578e-01 9.287653118371963501e-02 1.812638640403747559e-01 -3.149739652872085571e-02 2.185598313808441162e-01 -1.650742888450622559e-01 -1.762105971574783325e-01 -1.596814244985580444e-01 -2.086166888475418091e-01 -5.726902559399604797e-02 -3.969535231590270996e-01 5.816195532679557800e-02 2.467524558305740356e-01 -5.877723917365074158e-02
2.844828665256500244e-01 1.013643760234117508e-02 -1.758278161287307739e-01 -2.030111998319625854e-01 3.122365772724151611e-01 8.269955217838287354e-02 -1.784548163414001465e-01 -2.077346444129943848e-01 3.508419394493103027e-01 -4.916123300790786743e-02 2.767150104045867920e-01 5.227221548557281494e-02 -1.448487211018800735e-02 -2.930372580885887146e-02 1.143632903695106506e-01 -2.135345526039600372e-02 -9.446010738611221313e-02 2.411893755197525024e-02 1.232492476701736450e-01 1.414741724729537964e-01 9.795971214771270752e-03 -7.089273631572723389e-02 -1.885934025049209595e-01 -2.385607361793518066e-02 3.996698185801506042e-02 -4.335638508200645447e-02 -4.709286391735076904e-01 6.694882363080978394e-02 -2.076920717954635620e-01 1.636906564235687256e-01 -2.794101275503635406e-02 -2.483564466238021851e-01
-1.762806177139282227e-01 2.531649470329284668e-01 3.485760688781738281e-01 -6.914398819208145142e-02 1.339966952800750732e-01 1.829525083303451538e-01 -4.600310325622558594e-02 -2.985778152942657471e-01 3.452630937099456787e-01 -2.224016040563583374e-01 6.603229790925979614e-02 -6.172610074281692505e-02 -1.581865996122360229e-01 7.647953182458877563e-02 1.928067393600940704e-02 1.228522583842277527e-01 -1.797453612089157104e-01 -1.161452308297157288e-01 2.972597256302833557e-02 4.217968322336673737e-03 1.014065463095903397e-02 -4.114370793104171753e-02 -9.929186105728149414e-02 -1.719802059233188629e-02 1.459822244942188263e-02 -2.237008512020111084e-02 -3.471361398696899414e-01 3.752313926815986633e-02 -2.575207054615020752e-01 -2.246825397014617920e-01 2.507858574390411377e-01 -2.274013012647628784e-01
1.821796223521232605e-02 -1.595619320869445801e-02 1.919285506010055542e-01 -3.047380447387695312e-01 3.753257393836975098e-01 -2.202446460723876953e-01 -1.101602613925933838e-01 1.174167916178703308e-01 4.189834743738174438e-02 -1.913555711507797241e-01 -1.516586393117904663e-01 -1.324547380208969116e-01 -4.779656976461410522e-02 -9.778843075037002563e-02 -7.303435355424880981e-02 -6.295534968376159668e-02 -8.422261476516723633e-02 -2.591527998447418213e-01 1.682420969009399414e-01 -1.394217461347579956e-01 8.727440237998962402e-02 -2.049476839601993561e-02 -1.253229379653930664e-01 -3.735159039497375488e-01 -4.703045636415481567e-02 -2.743615508079528809e-01 -3.932738006114959717e-01 1.796048432588577271e-01 1.720282161841169000e-04 -1.742015592753887177e-02 -3.435372933745384216e-02 -5.661237239837646484e-02
-1.028842478990554810e-01 3.994902968406677246e-01 7.561650127172470093e-02 9.592129936208948493e-05 1.038774028420448303e-01 -6.875909119844436646e-02 9.891764819622039795e-02 -1.573175638914108276e-01 2.246306687593460083e-01 -1.377875506877899170e-01 3.135444521903991699e-01 1.746206283569335938e-01 -2.243735343217849731e-01 -1.941465884447097778e-01 8.642707020044326782e-02 1.655603498220443726e-01 1.681413352489471436e-01 1.526035815477371216e-01 -4.595769941806793213e-02 8.507506921887397766e-03 1.751072257757186890e-01 2.322895452380180359e-02 2.661005258560180664e-01 -2.378824502229690552e-01 -1.453073769807815552e-01 -9.457706660032272339e-02 -3.443099856376647949e-01 2.040283195674419403e-02 -1.659487336874008179e-01 1.450365334749221802e-01 1.922608464956283569e-01 -7.734650373458862305e-02
2.711868286132812500e-01 3.591168820858001709e-01 -1.086740493774414062e-01 -1.984032690525054932e-01 1.480912715196609497e-01 -1.186613962054252625e-01 -1.436626166105270386e-01 2.637688219547271729e-01 -2.595710754394531250e-02 -7.235689461231231689e-02 -2.397191151976585388e-02 3.125391602516174316e-01 -1.109797358512878418e-01 -3.815325722098350525e-02 2.280745506286621094e-01 -1.123911589384078979e-01 1.901252269744873047e-01 1.744035258889198303e-02 9.244110435247421265e-03 2.854722924530506134e-02 1.294963210821151733e-01 -1.185433864593505859e-01 2.271224260330200195e-01 -1.215899810194969177e-01 3.083957731723785400e-02 -2.993096411228179932e-01 -3.805088400840759277e-01 -3.507484868168830872e-02 8.208178915083408356e-03 1.004425287246704102e-01 1.632123887538909912e-01 -1.720934659242630005e-01
-3.854183107614517212e-02 4.005067050457000732e-02 -2.864739894866943359e-01 -3.528935015201568604e-01 1.374303847551345825e-01 1.096182093024253845e-01 -1.156173762865364552e-03 -3.119980394840240479e-01 -7.452346384525299072e-02 -1.635394990444183350e-01 2.241486757993698120e-01 3.249876666814088821e-03 -2.458580732345581055e-01 7.299416232854127884e-03 -5.890022590756416321e-02 1.020881906151771545e-01 -1.266443878412246704e-01 9.058558195829391479e-02 -7.789086550474166870e-02 -1.894436925649642944e-01 7.066265493631362915e-02 -1.779900044202804565e-01 -8.300475031137466431e-02 -3.708466291427612305e-01 1.441672444343566895e-01 2.052820771932601929e-01 -3.478927314281463623e-01 -1.783873885869979858e-01 -2.110600657761096954e-02 -1.672044396400451660e-01 7.325854152441024780e-03 -1.165987476706504822e-01
-2.430270798504352570e-02 1.591917127370834351e-01 7.308445125818252563e-02 -6.884690374135971069e-02 3.442162573337554932e-01 1.753426194190979004e-01 1.473532319068908691e-01 4.406151548027992249e-02 2.634993009269237518e-02 -2.963574230670928955e-01 1.142357513308525085e-01 3.526873514056205750e-02 8.647386729717254639e-02 7.158834487199783325e-02 -6.503600627183914185e-02 -2.360732108354568481e-01 -2.381473965942859650e-02 -3.171966969966888428e-02 -1.895966827869415283e-01 1.438071485608816147e-02 3.060932755470275879e-01 -1.723795533180236816e-01 3.060206770896911621e-01 -1.274733692407608032e-01 -5.709904059767723083e-02 -2.638350129127502441e-01 -1.624287217855453491e-01 9.671431966125965118e-03 -2.353838086128234863e-01 -5.430960282683372498e-02 4.312923848628997803e-01 -3.124782256782054901e-02
2.383218146860599518e-03 -1.067677512764930725e-01 -1.491179317235946655e-01 -2.870335280895233154e-01 2.455079257488250732e-01 -2.732580900192260742e-01 -9.326035529375076294e-02 -2.875390052795410156e-01 7.607547193765640259e-02 -1.645295023918151855e-01 9.827841073274612427e-02 -1.395086944103240967e-01 -1.450994759798049927e-01 2.930121310055255890e-02 -5.050836503505706787e-02 -1.486343741416931152e-01 -6.739969248883426189e-04 -8.915758132934570312e-02 3.681824207305908203e-01 -2.786518633365631104e-01 1.685056388378143311e-01 -3.630700707435607910e-02 1.541930735111236572e-01 -3.538279235363006592e-01 -1.499285455793142319e-02 1.475038528442382812e-01 -1.510791629552841187e-01 -1.226412728428840637e-01 -2.320518642663955688e-01 1.278537064790725708e-01 5.848325416445732117e-02 1.257621943950653076e-01
-3.819622471928596497e-02 5.118120834231376648e-02 1.374892592430114746e-01 -2.653970122337341309e-01 1.159647479653358459e-01 -1.877972781658172607e-01 -2.953683435916900635e-01 -1.358486562967300415e-01 -2.604563832283020020e-01 -1.566217243671417236e-01 -7.859053090214729309e-03 1.413739025592803955e-01 -1.515050381422042847e-01 2.173055112361907959e-01 1.034662052989006042e-01 1.569584757089614868e-01 1.919171065092086792e-01 -1.165163740515708923e-01 -4.040739312767982483e-02 -1.212342903017997742e-01 3.602200001478195190e-02 -2.021303772926330566e-01 -6.054040044546127319e-02 -4.071697890758514404e-01 -4.436074569821357727e-02 1.393540203571319580e-02 -2.053027749061584473e-01 -1.246176138520240784e-01 -1.944823563098907471e-01 1.357316877692937851e-02 3.930584490299224854e-01 5.956571549177169800e-02
2.673034369945526123e-01 3.889976441860198975e-01 -7.824636250734329224e-02 -3.547778725624084473e-01 3.037202656269073486e-01 1.886615157127380371e-02 -1.659431308507919312e-01 -2.334384918212890625e-01 -2.239985577762126923e-02 -3.914898931980133057e-01 -1.135381683707237244e-01 1.191479340195655823e-01 -1.080208793282508850e-01 -2.060271799564361572e-01 1.042462065815925598e-01 2.848944440484046936e-02 -1.437494903802871704e-01 1.942662596702575684e-01 5.010864138603210449e-02 -1.171819027513265610e-02 -4.596711322665214539e-02 -3.509900346398353577e-02 6.029538065195083618e-02 -9.034847468137741089e-02 1.685603260993957520e-01 1.319855749607086182e-01 -4.383485391736030579e-02 -2.273235321044921875e-01 -1.785614788532257080e-01 -7.058519124984741211e-02 6.474376469850540161e-02 -8.530151098966598511e-02
4.496410861611366272e-02 3.768759369850158691e-01 1.587312072515487671e-01 -3.827759027481079102e-01 9.578160196542739868e-02 -2.224591523408889771e-01 1.493836790323257446e-01 1.713613271713256836e-01 -6.853954493999481201e-02 -1.092415302991867065e-01 2.306720167398452759e-01 1.019490696489810944e-02 8.750920742750167847e-02 8.659719675779342651e-02 2.231989428400993347e-02 3.335491195321083069e-02 -2.437341511249542236e-01 -1.026452854275703430e-01 -2.404419779777526855e-01 1.059663742780685425e-01 -1.871497370302677155e-02 -2.620932161808013916e-01 -1.251907944679260254e-01 -1.936948895454406738e-01 1.660878807306289673e-01 -1.715716123580932617e-01 -3.847703933715820312e-01 -4.307124763727188110e-02 -4.283332824707031250e-02 -4.419573768973350525e-02 -2.920685894787311554e-02 1.199643388390541077e-01
-2.986099012196063995e-02 9.985557198524475098e-02 -2.614753842353820801e-01 -1.855830103158950806e-01 7.003903388977050781e-02 -1.298812180757522583e-01 2.646913230419158936e-01 -1.367684155702590942e-01 3.403644561767578125e-01 -1.695312857627868652e-01 9.925942122936248779e-02 3.066786378622055054e-02 -2.949933111667633057e-01 -6.219299510121345520e-02 2.651988714933395386e-02 -2.229474186897277832e-01 -2.761777639389038086e-01 -8.926330506801605225e-02 9.449436515569686890e-02 -1.130849216133356094e-02 1.282947957515716553e-01 -2.619808912277221680e-01 4.734497144818305969e-02 -2.232921868562698364e-01 -1.055634543299674988e-01 1.146015003323554993e-01 -3.991736471652984619e-01 -1.674413830041885376e-01 -8.328522741794586182e-02 4.381679743528366089e-02 -7.961929589509963989e-02 1.475216895341873169e-01
2.910445034503936768e-01 2.336474210023880005e-01 2.620176970958709717e-02 -1.405123472213745117e-01 1.089102476835250854e-01 -1.285443827509880066e-02 6.013698410242795944e-03 -4.561942070722579956e-02 5.574056878685951233e-03 -4.184622764587402344e-01 1.165622472763061523e-01 -2.567705214023590088e-01 7.081279158592224121e-02 -2.772874571382999420e-02 1.433698087930679321e-01 3.275802358984947205e-02 -3.167049586772918701e-02 7.804723829030990601e-02 2.518612891435623169e-02 -1.252836138010025024e-01 -1.466229110956192017e-01 -1.666869670152664185e-01 -2.643934786319732666e-01 9.237519465386867523e-03 -2.787543833255767822e-02 -1.336599886417388916e-01 -4.584961235523223877e-01 2.724204659461975098e-01 -6.040273234248161316e-02 -1.264998167753219604e-01 2.794661819934844971e-01 -2.311657182872295380e-02
-2.256162464618682861e-01 3.926907777786254883e-01 9.367833286523818970e-02 -2.015877515077590942e-01 6.619874387979507446e-02 -6.099915504455566406e-02 2.182222008705139160e-01 -7.467094063758850098e-02 -5.831444635987281799e-02 -2.753712832927703857e-01 1.975631415843963623e-01 1.050477996468544006e-01 -2.289989739656448364e-01 7.796169072389602661e-02 8.577487617731094360e-02 -1.817523241043090820e-01 2.048183232545852661e-02 -3.940383493900299072e-01 -4.392496496438980103e-02 1.718663722276687622e-01 1.398775130510330200e-01 -2.693493366241455078e-01 -7.990656048059463501e-02 -2.059976309537887573e-01 2.521379590034484863e-01 -1.209367811679840088e-01 -1.187584623694419861e-01 1.488837003707885742e-01 -1.009724847972393036e-02 1.078952997922897339e-01 -3.689704462885856628e-02 -1.761455833911895752e-02
2.505846619606018066e-01 2.429486811161041260e-01 1.041173562407493591e-01 -4.563338756561279297e-01 3.099400997161865234e-01 -1.634078174829483032e-01 1.631361097097396851e-01 -1.449225097894668579e-01 -1.478761583566665649e-01 -8.618286252021789551e-02 1.559929251670837402e-01 -2.571565855760127306e-04 -3.953929618000984192e-02 2.179228961467742920e-01 4.716825112700462341e-02 -1.965136379003524780e-01 -1.904852688312530518e-02 -3.252867162227630615e-01 7.434601336717605591e-02 -1.131230592727661133e-01 -1.941479295492172241e-01 -1.009981334209442139e-01 5.068191513419151306e-02 -1.053492724895477295e-01 4.922918602824211121e-02 -2.100867331027984619e-01 -2.243406698107719421e-02 2.639570236206054688e-01 -1.399607062339782715e-01 -9.857666492462158203e-02 -3.245829418301582336e-02 -1.097280830144882202e-01
1.056331470608711243e-01 6.850612163543701172e-02 -6.664833426475524902e-02 -2.413841784000396729e-01 3.989995419979095459e-01 -2.376394569873809814e-01 -7.937418296933174133e-03 -3.179604411125183105e-01 -3.192434459924697876e-02 -1.077174767851829529e-01 2.410549521446228027e-01 1.472693681716918945e-01 -1.896816492080688477e-01 1.698763072490692139e-01 -7.178210467100143433e-02 6.287281215190887451e-02 1.963137984275817871e-01 -1.574561744928359985e-01 2.727014757692813873e-02 7.941888645291328430e-03 -1.486425101757049561e-01 -4.794795438647270203e-02 3.459245339035987854e-02 -2.087523490190505981e-01 9.170486778020858765e-02 -1.466862559318542480e-01 -1.492615044116973877e-01 -4.022770822048187256e-01 3.425123170018196106e-02 -2.389107942581176758e-01 1.717900633811950684e-01 -5.606021359562873840e-02
6.478203088045120239e-02 8.045681565999984741e-02 -9.242282807826995850e-02 -1.191441640257835388e-01 6.441503763198852539e-02 1.184080913662910461e-01 9.141071885824203491e-02 -1.736786216497421265e-01 2.209475785493850708e-01 -2.633219063282012939e-01 1.593225002288818359e-01 4.776054248213768005e-02 -6.451228260993957520e-02 -3.710757568478584290e-02 2.524985671043395996e-01 1.922106593847274780e-01 3.131681382656097412e-01 -2.282848209142684937e-02 8.931002765893936157e-02 5.705488845705986023e-02 2.718706429004669189e-01 -1.410950273275375366e-01 -2.427545785903930664e-01 4.148716479539871216e-02 5.083533003926277161e-02 -8.895404636859893799e-02 -3.814040124416351318e-01 -1.364649236202239990e-01 -4.979227110743522644e-02 5.354182422161102295e-02 4.329954981803894043e-01 1.616272181272506714e-01
1.218410953879356384e-01 9.459778666496276855e-02 -8.892209827899932861e-02 -5.602169409394264221e-02 1.155480593442916870e-01 7.656919211149215698e-02 1.023176833987236023e-01 -9.439896792173385620e-02 3.956970199942588806e-02 -3.140045106410980225e-01 -6.228030845522880554e-02 -1.556098014116287231e-01 -2.445135265588760376e-01 1.369171589612960815e-01 6.259583681821823120e-02 1.305758804082870483e-01 -1.263332739472389221e-02 -4.127449169754981995e-02 -1.043622791767120361e-01 -1.698228269815444946e-01 -2.487035840749740601e-02 -1.150710880756378174e-01 1.101646423339843750e-01 -1.963348090648651123e-01 -2.797145247459411621e-01 -1.816411018371582031e-01 -3.764649331569671631e-01 4.736150205135345459e-01 -2.485935091972351074e-01 -1.236503422260284424e-01 1.479066461324691772e-01 -1.281940788030624390e-01
3.727653026580810547e-01 -9.338079951703548431e-03 1.153680756688117981e-01 -2.759769856929779053e-01 1.719657629728317261e-01 -7.501461356878280640e-02 2.466708421707153320e-01 -4.261668026447296143e-01 9.898209013044834137e-03 -1.714356243610382080e-01 7.378344237804412842e-02 2.160563319921493530e-01 1.149930283427238464e-01 4.828130826354026794e-02 8.371258527040481567e-02 -5.703552812337875366e-02 7.846903055906295776e-02 -2.234773635864257812e-01 2.944752201437950134e-02 -5.256102979183197021e-02 1.604602187871932983e-01 -1.445131897926330566e-01 -9.861534088850021362e-02 -1.532755494117736816e-01 3.062306158244609833e-02 2.062378637492656708e-02 -1.191774010658264160e-01 -8.516798168420791626e-02 -8.852041512727737427e-02 -4.982935637235641479e-02 4.323052167892456055e-01 1.636702120304107666e-01
1.380848512053489685e-02 9.110254794359207153e-02 -2.484419047832489014e-01 -3.419146537780761719e-01 1.729663461446762085e-01 2.054100483655929565e-01 -8.390018343925476074e-02 -1.443107426166534424e-01 -4.663746803998947144e-02 -1.137359142303466797e-01 4.138188660144805908e-01 1.874065585434436798e-02 -1.339028626680374146e-01 6.934294104576110840e-02 8.580911159515380859e-02 1.011708844453096390e-02 4.272948503494262695e-01 7.279346883296966553e-02 -9.812623262405395508e-02 7.799420505762100220e-02 1.665921062231063843e-01 -5.963788554072380066e-02 -8.464083075523376465e-02 -2.445934563875198364e-01 -9.387245029211044312e-02 1.805378198623657227e-01 -2.720662057399749756e-01 1.604473032057285309e-02 -7.848697900772094727e-02 1.935586184263229370e-01 8.879357576370239258e-02 1.640391051769256592e-01
-1.057071536779403687e-01 3.000552952289581299e-01 7.880235463380813599e-02 -6.460933387279510498e-02 1.697594523429870605e-01 -8.399189263582229614e-02 3.093130944762378931e-04 -1.552367508411407471e-01 2.545462846755981445e-01 -2.280784212052822113e-02 3.660868108272552490e-01 5.345389619469642639e-02 -1.975610852241516113e-01 -1.973669975996017456e-01 6.641699373722076416e-02 1.151750609278678894e-01 1.600175052881240845e-01 4.530243203043937683e-02 5.331910029053688049e-02 -1.158059611916542053e-01 -3.159069642424583435e-02 1.359845045953989029e-03 2.679710686206817627e-01 -3.370990753173828125e-01 -1.867847442626953125e-01 -2.619973421096801758e-01 -3.174570798873901367e-01 -3.193523734807968140e-02 -6.682540476322174072e-02 1.867467164993286133e-01 2.143415957689285278e-01 9.806842356920242310e-02
-2.380384691059589386e-02 2.868399322032928467e-01 -2.808472216129302979e-01 -3.265712559223175049e-01 2.245824784040451050e-02 1.815930567681789398e-02 4.067499190568923950e-03 7.115605752915143967e-03 3.849110379815101624e-02 -3.736241757869720459e-01 6.628330051898956299e-02 -1.459488421678543091e-01 1.635229438543319702e-01 1.322509944438934326e-01 -6.870570778846740723e-02 -2.173879891633987427e-01 -1.582870036363601685e-01 -1.785219460725784302e-01 8.747436851263046265e-02 3.182418346405029297e-01 1.393015235662460327e-01 2.657934324815869331e-03 -2.139169275760650635e-01 -3.396841883659362793e-01 -8.082230389118194580e-02 -5.762226879596710205e-02 -1.281392872333526611e-01 6.961224228143692017e-02 -1.534913331270217896e-01 -1.613399982452392578e-01 1.488971412181854248e-01 -1.358709037303924561e-01
1.709119826555252075e-01 5.010185390710830688e-02 4.782820492982864380e-02 -3.365139663219451904e-01 3.553149104118347168e-01 -5.096128210425376892e-03 -1.577637940645217896e-01 -1.875983327627182007e-01 1.616794466972351074e-01 -2.212050855159759521e-01 -6.225511804223060608e-02 2.096977457404136658e-02 8.082184195518493652e-02 -8.374013006687164307e-02 -1.735361367464065552e-01 3.182621300220489502e-02 2.922290563583374023e-01 -1.888848692178726196e-01 -2.857369184494018555e-01 -1.657291203737258911e-01 -1.170045230537652969e-02 1.365526765584945679e-01 3.143725991249084473e-01 -5.901325866580009460e-02 1.752527654170989990e-01 -8.160889893770217896e-02 -3.660050928592681885e-01 -9.447917342185974121e-02 -8.840864151716232300e-02 1.532557513564825058e-02 4.602150619029998779e-02 -2.492100372910499573e-02
1.338696926832199097e-01 2.194510251283645630e-01 -1.611565798521041870e-01 -2.491216659545898438e-01 3.581188917160034180e-01 -8.217138797044754028e-02 -3.814377188682556152e-01 6.987856235355138779e-03 2.251773327589035034e-01 -4.773825779557228088e-02 1.250446140766143799e-01 1.180846840143203735e-01 -1.207883283495903015e-01 1.345068514347076416e-01 4.379766061902046204e-03 -1.599152386188507080e-01 2.142294794321060181e-01 2.000123448669910431e-02 1.348565369844436646e-01 2.146717458963394165e-01 7.744799554347991943e-02 -2.620242238044738770e-01 -8.060203492641448975e-02 -4.494202136993408203e-02 -1.395878046751022339e-01 -3.209818601608276367e-01 -2.314808070659637451e-01 -1.615505665540695190e-01 4.525975137948989868e-02 -1.317658573389053345e-01 8.200642466545104980e-02 -4.936170950531959534e-02
1.394400298595428467e-01 2.387135326862335205e-01 2.130299657583236694e-01 -1.031179577112197876e-01 1.174587458372116089e-01 2.191380262374877930e-01 1.172041706740856171e-02 -6.808226555585861206e-02 1.469623446464538574e-01 -3.930212855339050293e-01 -8.736804127693176270e-03 -2.539060115814208984e-01 5.499992892146110535e-02 5.334217473864555359e-02 1.077905371785163879e-01 2.586838603019714355e-02 -1.141440495848655701e-01 8.819330483675003052e-03 -1.161610484123229980e-01 -7.846778631210327148e-02 1.979970932006835938e-02 -3.444467671215534210e-03 1.642978787422180176e-01 -3.048246353864669800e-02 1.386700104922056198e-02 -1.594108939170837402e-01 -3.910360336303710938e-01 -1.527843028306961060e-01 -1.161130219697952271e-01 -6.131815165281295776e-02 4.945980608463287354e-01 1.318711042404174805e-01
2.000289410352706909e-01 1.491034328937530518e-01 -9.582562372088432312e-03 -2.144338786602020264e-01 1.184405311942100525e-01 -4.734031483530998230e-02 1.519483793526887894e-02 -4.439819157123565674e-01 2.673287987709045410e-01 -1.387026011943817139e-01 9.048429876565933228e-02 1.706878095865249634e-01 -6.752225011587142944e-02 4.731323942542076111e-02 2.389299422502517700e-01 2.065046578645706177e-01 2.408907413482666016e-01 7.548641413450241089e-02 -9.828715026378631592e-02 5.728480592370033264e-02 3.421277701854705811e-01 -1.806175708770751953e-01 -1.750109791755676270e-01 -2.159353643655776978e-01 -1.345215737819671631e-02 1.176835503429174423e-02 -9.280103445053100586e-02 -5.706132948398590088e-02 -1.048015579581260681e-01 1.381274312734603882e-01 2.843523621559143066e-01 1.296247541904449463e-01
-2.595759928226470947e-02 1.768145412206649780e-01 -1.827263981103897095e-01 -2.662308216094970703e-01 -5.988773331046104431e-02 -2.231468632817268372e-02 2.096024304628372192e-01 -2.514317333698272705e-01 -2.477174391970038414e-03 -2.687614224851131439e-02 2.068433463573455811e-01 -1.145246177911758423e-01 -1.034507825970649719e-01 7.730026543140411377e-02 5.025251209735870361e-02 -4.988286644220352173e-02 1.334664672613143921e-01 -1.673093140125274658e-01 1.697010099887847900e-01 -1.338459085673093796e-02 2.671807110309600830e-01 -2.035437524318695068e-01 1.026657298207283020e-01 -4.148760437965393066e-01 -8.408847451210021973e-02 -1.042063981294631958e-01 -1.543351411819458008e-01 -1.659575849771499634e-01 -2.334849089384078979e-01 -2.989919781684875488e-01 1.659169942140579224e-01 2.514908313751220703e-01
1.964080780744552612e-01 2.895552217960357666e-01 1.625837683677673340e-01 -1.463037282228469849e-01 2.058140784502029419e-01 2.298724204301834106e-01 -6.754192709922790527e-02 -1.534083858132362366e-02 1.478014886379241943e-01 -1.832811385393142700e-01 -1.082238624803721905e-03 -2.598507404327392578e-01 -1.765634268522262573e-01 -7.583739608526229858e-02 1.473450958728790283e-01 -7.308504730463027954e-02 -9.850811213254928589e-02 -2.510697767138481140e-02 -5.109412595629692078e-02 2.566898465156555176e-01 -7.176265865564346313e-02 -1.391457319259643555e-01 1.508288234472274780e-01 -7.062354683876037598e-02 2.149789966642856598e-02 -1.815099120140075684e-01 -3.326462805271148682e-01 -1.659167557954788208e-01 -2.100601941347122192e-01 -2.131890952587127686e-01 3.874707520008087158e-01 2.062136307358741760e-02
3.226524591445922852e-01 3.199608623981475830e-01 -1.288522779941558838e-01 -2.138994932174682617e-01 2.661589384078979492e-01 4.405865073204040527e-01 -1.785550117492675781e-01 -7.601292431354522705e-02 -2.231437340378761292e-02 -1.807349324226379395e-01 -2.973757311701774597e-02 1.180137041956186295e-02 -1.838742494583129883e-01 -1.253839433193206787e-01 -6.251520663499832153e-02 -7.329119741916656494e-02 8.338369429111480713e-02 1.474860906600952148e-01 1.183144375681877136e-01 9.262810647487640381e-02 -2.756662294268608093e-02 -1.468476802110671997e-01 -6.393636763095855713e-02 -4.069426655769348145e-02 6.852990388870239258e-02 6.166119873523712158e-02 -3.785361945629119873e-01 -8.456205576658248901e-02 -5.798701196908950806e-02 7.214028388261795044e-02 2.874966859817504883e-01 -7.771139591932296753e-02
3.511347770690917969e-01 -2.598932944238185883e-02 -1.096489205956459045e-01 -3.522771596908569336e-01 6.095970049500465393e-02 4.275118187069892883e-02 6.978927552700042725e-02 -7.595115154981613159e-02 1.192221865057945251e-01 -8.640612661838531494e-02 1.543561369180679321e-01 -1.396985724568367004e-02 -7.896684110164642334e-02 4.571896046400070190e-02 2.018274217844009399e-01 -9.506069868803024292e-02 8.841075748205184937e-02 -1.459946185350418091e-01 -2.404830977320671082e-02 1.492702513933181763e-01 -1.766448169946670532e-01 -2.589162588119506836e-01 -1.767882108688354492e-01 -3.265454173088073730e-01 2.240421473979949951e-01 3.477299585938453674e-02 -4.117296636104583740e-01 7.180212438106536865e-02 -1.680112779140472412e-01 1.310131400823593140e-01 1.829209774732589722e-01 -1.639364957809448242e-01
3.609985113143920898e-02 -9.494609385728836060e-02 -2.189356535673141479e-01 -2.571701705455780029e-01 1.292621940374374390e-01 3.877896815538406372e-02 -1.755644232034683228e-01 -9.420969337224960327e-02 2.146504223346710205e-01 -1.791336834430694580e-01 3.449737131595611572e-01 -3.903775289654731750e-02 3.364280611276626587e-02 1.159083843231201172e-01 7.339109480381011963e-02 -3.346667289733886719e-01 -2.881960570812225342e-02 -6.743426620960235596e-02 7.416664063930511475e-02 1.592253446578979492e-01 -2.631514966487884521e-01 -3.171237409114837646e-01 1.326136142015457153e-01 -1.420607119798660278e-01 1.050659641623497009e-01 -5.726286675781011581e-03 -2.125099599361419678e-01 1.394824385643005371e-01 -1.957873702049255371e-01 2.643237411975860596e-01 2.375863939523696899e-01 -5.387954786419868469e-02
-5.684453248977661133e-02 8.826100826263427734e-02 -3.953410387039184570e-01 -3.442898392677307129e-01 -1.369626261293888092e-02 6.137459725141525269e-02 2.870954945683479309e-02 -8.426176011562347412e-02 7.094451040029525757e-02 -6.314074154943227768e-03 7.572109997272491455e-02 3.235019445419311523e-01 -3.475236892700195312e-01 2.641288042068481445e-01 1.093416064977645874e-01 -8.696394041180610657e-03 1.764925569295883179e-01 -1.041806340217590332e-01 -7.024892419576644897e-02 -4.408927261829376221e-02 6.061853855499066412e-05 -1.849199086427688599e-01 7.562194764614105225e-02 -3.230372965335845947e-01 1.010764092206954956e-01 7.872658967971801758e-02 -3.485690653324127197e-01 -1.190408691763877869e-01 -9.296474047005176544e-03 1.353280842304229736e-01 7.483816891908645630e-02 -1.225003451108932495e-01
3.131065052002668381e-03 1.705585233867168427e-02 -5.329992249608039856e-02 -2.387043982744216919e-01 1.561593860387802124e-01 -4.472167789936065674e-02 -2.121542394161224365e-01 -5.895342677831649780e-02 2.909899055957794189e-01 -2.117786258459091187e-01 1.718867570161819458e-01 -5.695205181837081909e-02 -1.682946234941482544e-01 1.391357779502868652e-01 1.562002897262573242e-01 6.244029849767684937e-02 -9.118466824293136597e-02 1.098340824246406555e-01 -5.959909036755561829e-02 -2.719352394342422485e-02 -2.661369442939758301e-01 -6.871749460697174072e-02 -2.656501233577728271e-01 -6.491660326719284058e-02 5.489750951528549194e-02 2.103465609252452850e-02 -3.801344633102416992e-01 -1.852752715349197388e-01 -1.676524579524993896e-01 -2.398795932531356812e-01 4.218976199626922607e-01 -7.601086795330047607e-02
-2.062098501482978463e-04 2.706722915172576904e-01 -2.979749813675880432e-02 -2.642544209957122803e-01 3.573837578296661377e-01 -3.341040313243865967e-01 -7.105467841029167175e-03 -2.814439535140991211e-01 2.896769046783447266e-01 -8.495429158210754395e-02 -2.707644402980804443e-01 -5.457342043519020081e-02 -1.158458068966865540e-01 6.564202159643173218e-02 6.900873035192489624e-02 9.145546704530715942e-03 -1.607627421617507935e-01 -1.118741333484649658e-01 -1.958409398794174194e-01 -9.888601303100585938e-02 6.347462534904479980e-02 -2.898465692996978760e-01 9.753236174583435059e-02 -7.119163125753402710e-02 2.386979525908827782e-03 9.242738038301467896e-02 -3.565098643302917480e-01 -1.361396014690399170e-01 -1.591174677014350891e-02 -2.636699937283992767e-03 5.662225931882858276e-02 -2.549861185252666473e-02
1.575873345136642456e-01 1.755300015211105347e-01 -1.910549700260162354e-01 -2.623448073863983154e-01 1.214395835995674133e-01 1.719346940517425537e-01 -2.099602073431015015e-01 -6.240616366267204285e-02 4.924337565898895264e-01 5.883307754993438721e-02 1.655329950153827667e-02 7.668148726224899292e-02 -1.049150601029396057e-01 1.029683426022529602e-01 7.399622350931167603e-02 -1.477133184671401978e-01 -4.498699679970741272e-02 1.988998204469680786e-01 -1.572049111127853394e-01 -1.670607030391693115e-01 2.845762073993682861e-01 -2.104449644684791565e-02 -1.152680069208145142e-01 -8.976462483406066895e-02 9.306706488132476807e-03 -7.129675149917602539e-02 -3.602153062820434570e-01 -3.648771718144416809e-02 -2.560526728630065918e-01 7.825437933206558228e-02 1.891890168190002441e-01 -7.083015143871307373e-02
-1.210712194442749023e-01 2.423815727233886719e-01 1.319225877523422241e-01 -4.767931997776031494e-01 3.084625676274299622e-02 -1.830826401710510254e-01 -1.897793561220169067e-01 -8.177759498357772827e-02 -1.265877783298492432e-01 -6.341536343097686768e-02 -1.894349008798599243e-01 2.410357147455215454e-01 -6.118691712617874146e-02 -2.588467858731746674e-02 1.303070932626724243e-01 2.880327776074409485e-02 -1.286839693784713745e-01 1.315427720546722412e-01 -6.411232799291610718e-02 1.045671477913856506e-01 1.431884318590164185e-01 9.558677673339843750e-02 2.397539019584655762e-01 -3.577343001961708069e-02 -3.254086524248123169e-02 -4.064479768276214600e-01 -3.200980424880981445e-01 1.476224511861801147e-01 -6.158332899212837219e-02 7.372087240219116211e-02 1.544542908668518066e-01 -8.673820644617080688e-02
2.678770124912261963e-01 5.696763843297958374e-02 2.725936658680438995e-02 -2.286626845598220825e-01 2.868749499320983887e-01 3.033813536167144775e-01 1.786515675485134125e-02 -1.185875758528709412e-01 1.880882233381271362e-01 -3.199599087238311768e-01 1.199548020958900452e-01 1.288662105798721313e-01 -1.568698734045028687e-01 -2.719684243202209473e-01 -1.078249793499708176e-02 7.459426671266555786e-02 7.967044599354267120e-03 7.407739758491516113e-02 -8.260007947683334351e-02 -1.155144497752189636e-01 3.827496469020843506e-01 -1.899351030588150024e-01 1.999763697385787964e-01 -2.193668037652969360e-01 9.290831536054611206e-02 -2.126686722040176392e-01 -2.729152329266071320e-02 -6.319056451320648193e-02 -1.317620128393173218e-01 -7.605951279401779175e-02 1.289136111736297607e-01 1.244167014956474304e-01
3.628288581967353821e-02 1.553627997636795044e-01 1.284709274768829346e-01 -2.181341648101806641e-01 1.368559002876281738e-01 7.414876949042081833e-03 -1.739197671413421631e-01 -1.131580471992492676e-01 -4.187904596328735352e-01 -2.731110751628875732e-01 5.049788206815719604e-02 1.828701943159103394e-01 -2.003823816776275635e-01 2.131605148315429688e-01 8.002607524394989014e-02 1.990151405334472656e-01 1.428630053997039795e-01 2.243786863982677460e-02 1.164368912577629089e-02 -1.838957220315933228e-01 4.869298636913299561e-02 -1.552322953939437866e-01 -9.893893450498580933e-02 -2.694464027881622314e-01 -1.700082570314407349e-01 7.940611988306045532e-02 -2.054002732038497925e-01 -1.529661267995834351e-01 -2.973752617835998535e-01 3.437426313757896423e-02 2.555260658264160156e-01 1.078188642859458923e-01
1.355217099189758301e-01 1.765844225883483887e-01 1.266278177499771118e-01 -2.088191956281661987e-01 6.128602102398872375e-02 7.989424280822277069e-03 -1.733916401863098145e-01 -4.084116816520690918e-01 1.116739884018898010e-01 -1.201586648821830750e-01 3.368735313415527344e-01 6.117562204599380493e-02 -2.011622935533523560e-01 2.256565690040588379e-01 -1.257456243038177490e-01 -9.418294648639857769e-04 2.072362154722213745e-01 2.184145748615264893e-01 7.492081820964813232e-02 -1.720510274171829224e-01 3.118058480322360992e-02 -7.259202003479003906e-02 -2.123674154281616211e-01 -2.413442581892013550e-01 -1.485614180564880371e-01 -9.482336044311523438e-02 -2.009994536638259888e-01 -3.479754030704498291e-01 -1.378433033823966980e-02 -4.270492866635322571e-02 7.935248315334320068e-02 -4.976369068026542664e-02
2.529467642307281494e-02 3.678079843521118164e-01 8.610695600509643555e-02 -1.848428100347518921e-01 2.707343399524688721e-01 -7.592179626226425171e-02 1.104621961712837219e-01 -7.020751386880874634e-02 1.953739225864410400e-01 -9.373578429222106934e-02 2.043289095163345337e-01 6.429391354322433472e-02 -1.197212412953376770e-01 -3.443226814270019531e-01 1.356874704360961914e-01 2.098176814615726471e-02 5.805822834372520447e-02 1.956473849713802338e-02 1.561835110187530518e-01 -7.110661268234252930e-02 2.593526244163513184e-02 9.437472373247146606e-02 3.240483999252319336e-01 -2.017371058464050293e-01 -3.438018262386322021e-01 -6.226895377039909363e-02 -1.939963251352310181e-01 -7.349733263254165649e-02 -2.215193659067153931e-01 1.288701593875885010e-01 2.288471907377243042e-01 -1.003476902842521667e-01
1.369938701391220093e-01 8.958454430103302002e-02 2.190085593611001968e-03 -3.399484157562255859e-01 2.199190258979797363e-01 2.361324615776538849e-02 -1.067544519901275635e-01 -8.858723193407058716e-02 -1.811218261718750000e-01 -2.228092253208160400e-01 1.465629637241363525e-01 -6.783999036997556686e-03 -2.948839664459228516e-01 -9.592828340828418732e-03 2.133841812610626221e-01 1.446476280689239502e-01 1.836361140012741089e-01 1.378655317239463329e-03 -1.091287806630134583e-01 4.573764279484748840e-03 1.405313760042190552e-01 -1.539801061153411865e-01 -8.580169081687927246e-02 -1.895851492881774902e-01 -2.521843090653419495e-02 1.480989009141921997e-01 -1.988214068114757538e-02 -2.069660723209381104e-01 -1.405339837074279785e-01 2.855911850929260254e-01 3.891815245151519775e-01 2.846045494079589844e-01
-4.452014341950416565e-02 1.051188353449106216e-02 -6.669710576534271240e-02 -3.365465402603149414e-01 -6.924568861722946167e-02 2.718267776072025299e-02 1.500259786844253540e-01 -2.898748815059661865e-01 -1.816954091191291809e-02 -5.028099566698074341e-02 2.792820930480957031e-01 -6.626863777637481689e-02 -2.238545864820480347e-01 5.882675200700759888e-02 1.306911855936050415e-01 3.017733059823513031e-02 4.817544296383857727e-02 -3.513558954000473022e-02 4.254073202610015869e-01 8.647945523262023926e-02 -1.023790426552295685e-02 -4.116820916533470154e-02 1.885064691305160522e-01 -2.734715938568115234e-01 -1.696717739105224609e-01 -1.031167358160018921e-01 -1.765463650226593018e-01 -1.710937768220901489e-01 -2.072751522064208984e-01 -1.243461072444915771e-01 6.601734459400177002e-02 3.801874518394470215e-01
4.115826487541198730e-01 -3.162144869565963745e-02 -2.098515629768371582e-01 -3.158937692642211914e-01 3.974638506770133972e-02 1.017390638589859009e-01 9.217035956680774689e-03 -2.210252135992050171e-01 2.222191989421844482e-01 -5.520458891987800598e-02 1.573636084794998169e-01 8.401282131671905518e-02 -1.796637773513793945e-01 1.721043437719345093e-01 1.775217801332473755e-01 -3.781158477067947388e-02 2.831420600414276123e-01 1.049835979938507080e-01 1.680898596532642841e-03 -4.837224632501602173e-02 -1.278456114232540131e-02 1.895926706492900848e-02 -4.576161876320838928e-02 -3.926769196987152100e-01 1.536010503768920898e-01 -1.328776478767395020e-01 -3.232185542583465576e-01 -3.585558012127876282e-02 8.338056504726409912e-03 5.067897960543632507e-02 1.927039325237274170e-01 -9.321121126413345337e-02
5.399590358138084412e-02 3.907172679901123047e-01 7.378187030553817749e-02 -1.476328670978546143e-01 3.036250174045562744e-01 3.460806608200073242e-02 2.916751243174076080e-02 1.208257302641868591e-01 1.142991632223129272e-01 -1.781205087900161743e-01 2.145693004131317139e-01 1.802992969751358032e-01 -2.169227600097656250e-01 7.183194160461425781e-02 2.274619042873382568e-01 -5.203196033835411072e-02 1.096971854567527771e-01 9.840172529220581055e-02 1.670614182949066162e-01 2.072395756840705872e-03 6.076560541987419128e-02 1.080524548888206482e-01 2.318488359451293945e-01 3.228693455457687378e-02 -6.315992027521133423e-02 -2.909310860559344292e-03 -2.140717953443527222e-01 5.418392643332481384e-02 -4.031508564949035645e-01 2.607147209346294403e-02 2.733558416366577148e-01 -2.605010867118835449e-01
7.240819931030273438e-02 4.625083208084106445e-01 -7.758722454309463501e-02 -2.272697985172271729e-01 1.764540374279022217e-01 -3.338629379868507385e-03 -1.152799353003501892e-01 9.706994891166687012e-02 -1.071380078792572021e-02 -1.977052986621856689e-01 2.718103528022766113e-01 1.771562546491622925e-01 -1.754934340715408325e-01 3.288042033091187477e-03 1.071298867464065552e-01 -1.622478812932968140e-01 2.659420967102050781e-01 6.872374564409255981e-02 -9.166245162487030029e-02 3.851108253002166748e-02 1.180443316698074341e-01 -5.180652439594268799e-02 2.380687147378921509e-01 1.243749111890792847e-01 7.729879021644592285e-02 -3.578102588653564453e-01 -2.105532437562942505e-01 -5.488265678286552429e-02 -2.427479624748229980e-01 -1.596506237983703613e-01 -4.580898210406303406e-02 1.194833815097808838e-01
1.248742733150720596e-02 2.356642782688140869e-01 -3.202591538429260254e-01 -1.303400695323944092e-01 1.580542325973510742e-01 2.237783744931221008e-02 4.578844085335731506e-02 1.994048357009887695e-01 1.069541722536087036e-01 -1.305463351309299469e-02 1.861426532268524170e-01 -1.534268856048583984e-01 -2.590642571449279785e-01 1.783747524023056030e-01 -4.864714667201042175e-02 -1.106602400541305542e-01 5.954793095588684082e-02 -1.430616229772567749e-01 -7.245060987770557404e-03 -1.374332308769226074e-01 2.511879429221153259e-02 -2.455467730760574341e-01 1.990284472703933716e-01 -3.738724589347839355e-01 2.487912401556968689e-02 -1.207457408308982849e-01 -3.182046711444854736e-01 2.565735280513763428e-01 -1.504543572664260864e-01 4.804793000221252441e-02 -1.148303896188735962e-01 2.653011977672576904e-01
1.002343744039535522e-02 3.543373346328735352e-01 1.590603291988372803e-01 -3.037589788436889648e-02 1.467221975326538086e-01 -2.019375748932361603e-02 -2.327054180204868317e-02 -1.853261142969131470e-01 2.501363456249237061e-01 -1.408580392599105835e-01 4.252950251102447510e-01 1.446139663457870483e-01 -2.095575481653213501e-01 -2.694071829319000244e-01 4.445511475205421448e-02 -1.357261389493942261e-01 1.179007142782211304e-01 7.071268558502197266e-02 -7.999622076749801636e-02 -1.082141697406768799e-01 1.924148201942443848e-01 -6.566297262907028198e-02 2.876046895980834961e-01 -1.815161854028701782e-01 -1.326138079166412354e-01 -1.771647185087203979e-01 -1.486398577690124512e-01 3.296773508191108704e-02 -2.048673927783966064e-01 9.720847010612487793e-02 2.072330564260482788e-01 9.837735444307327271e-02
1.678848862648010254e-01 2.770035862922668457e-01 -2.726303637027740479e-01 -1.061635240912437439e-01 3.044912219047546387e-01 -1.713211089372634888e-02 -2.046677619218826294e-01 8.448126912117004395e-02 2.283972352743148804e-01 -2.078592479228973389e-01 9.965462237596511841e-02 -7.253683870658278465e-04 -2.114514559507369995e-01 -1.310104969888925552e-02 1.498233247548341751e-02 -3.012595474720001221e-01 8.990642428398132324e-02 -6.700237840414047241e-02 1.165953930467367172e-02 3.302708566188812256e-01 1.264003813266754150e-01 -1.177882328629493713e-01 -3.686246648430824280e-02 -9.043963998556137085e-02 -1.402368992567062378e-01 -3.522250652313232422e-01 -1.776406317949295044e-01 -2.368955910205841064e-01 -1.960194669663906097e-02 9.056711941957473755e-02 1.112927198410034180e-01 -1.128276064991950989e-01
2.159552425146102905e-01 4.610609635710716248e-02 -1.248465627431869507e-01 -2.196071743965148926e-01 2.923002541065216064e-01 1.053203791379928589e-01 -1.032468900084495544e-01 -2.883763015270233154e-01 3.392552733421325684e-01 -1.520695686340332031e-01 1.285512894392013550e-01 5.146351829171180725e-02 -5.056588724255561829e-02 4.044277220964431763e-02 4.620484542101621628e-03 -2.338392883539199829e-01 3.561979234218597412e-01 -1.856951043009757996e-02 2.256203256547451019e-02 -1.270626671612262726e-02 2.967627942562103271e-01 1.306869834661483765e-01 7.772387005388736725e-03 -1.767211705446243286e-01 2.111490368843078613e-01 -2.916502952575683594e-01 -2.137484252452850342e-01 8.875823765993118286e-02 -1.749226152896881104e-01 -3.010775661095976830e-03 4.218201711773872375e-02 -2.926084771752357483e-02
-5.855908151715993881e-03 1.173176094889640808e-01 7.302198559045791626e-02 -2.100392878055572510e-01 1.592094004154205322e-01 2.194997295737266541e-02 -1.576569080352783203e-01 -2.501206099987030029e-01 -3.315497040748596191e-01 -2.884234189987182617e-01 2.143830526620149612e-03 1.219293251633644104e-01 -1.002080887556076050e-01 2.500375807285308838e-01 5.880686268210411072e-02 1.547857969999313354e-01 2.002949267625808716e-01 -1.521477848291397095e-01 -9.788581728935241699e-02 -1.848211437463760376e-01 -2.177772670984268188e-02 -1.783846765756607056e-01 -7.343006879091262817e-02 -3.781298696994781494e-01 -1.997160315513610840e-01 -5.352267529815435410e-03 -2.960581183433532715e-01 6.825471762567758560e-03 -1.608730703592300415e-01 -6.766724586486816406e-02 2.637704312801361084e-01 1.494145672768354416e-02
1.139769405126571655e-01 2.308028489351272583e-01 2.760792672634124756e-01 -3.996630012989044189e-01 -1.004003211855888367e-01 -3.024015128612518311e-01 -8.599367737770080566e-02 1.585635989904403687e-01 5.754123628139495850e-02 -2.006394602358341217e-02 1.997290998697280884e-01 1.412628889083862305e-01 -4.142665117979049683e-02 7.790051400661468506e-02 5.194695550017058849e-04 2.740783616900444031e-02 7.290762662887573242e-02 2.511248923838138580e-02 -3.132976591587066650e-02 -2.504986338317394257e-02 1.712825298309326172e-01 -1.501195249147713184e-03 3.148918449878692627e-01 -1.200254410505294800e-01 -2.218834459781646729e-01 -2.318326085805892944e-01 -2.969657182693481445e-01 3.351490199565887451e-02 -2.075207978487014771e-01 -2.920694649219512939e-01 1.386955380439758301e-01 -3.568805009126663208e-02
-2.277937904000282288e-02 1.185323968529701233e-01 -4.672975838184356689e-02 -1.991428434848785400e-01 1.113079190254211426e-01 -3.024074733257293701e-01 7.501599937677383423e-02 -2.826215326786041260e-01 -1.588311195373535156e-01 4.287792742252349854e-02 3.175758123397827148e-01 -8.668184280395507812e-03 -3.659213483333587646e-01 -1.282096803188323975e-01 -1.766736246645450592e-02 -4.938207939267158508e-02 4.276534542441368103e-02 -5.082621797919273376e-02 6.005042418837547302e-02 -1.308900266885757446e-01 -8.396110683679580688e-02 -2.669390738010406494e-01 -2.092582434415817261e-01 -2.761699259281158447e-01 4.552220925688743591e-02 -8.532730862498283386e-04 -1.574049293994903564e-01 -3.638694882392883301e-01 -2.585219144821166992e-01 -1.093482673168182373e-01 1.076748594641685486e-01 -3.906414378434419632e-03
2.449587136507034302e-01 2.526457607746124268e-01 -1.204959023743867874e-02 -2.815465927124023438e-01 -3.232983499765396118e-02 -4.773961007595062256e-02 -4.076371714472770691e-02 -2.259033769369125366e-01 1.158699467778205872e-01 -6.162939965724945068e-02 2.710200250148773193e-01 -1.624448411166667938e-02 -1.112670637667179108e-02 4.959857463836669922e-02 -3.328590095043182373e-01 -7.452858239412307739e-02 2.453862428665161133e-01 1.985088735818862915e-01 -1.740787550806999207e-02 -8.922597020864486694e-02 5.298357084393501282e-02 -1.035575419664382935e-01 -3.638634085655212402e-02 -2.030615806579589844e-01 -1.013722494244575500e-01 1.701217889785766602e-02 -3.816021978855133057e-01 -3.709272444248199463e-01 4.412281140685081482e-02 8.969335258007049561e-02 1.235896870493888855e-01 -2.187399417161941528e-01
3.600199818611145020e-01 2.763084769248962402e-01 -7.234645634889602661e-02 -2.658298611640930176e-01 1.193200200796127319e-01 -4.512129724025726318e-02 1.098267138004302979e-01 6.253274530172348022e-02 -1.053145378828048706e-01 -5.465142130851745605e-01 2.267891913652420044e-01 -3.659810870885848999e-02 -1.312637515366077423e-02 2.202304899692535400e-01 -6.776580214500427246e-02 7.372458279132843018e-02 -1.160693839192390442e-01 -2.537828981876373291e-01 4.679433628916740417e-02 2.732411026954650879e-01 1.595776379108428955e-01 -1.947554061189293861e-03 -9.304069727659225464e-02 -1.219804063439369202e-01 2.958963066339492798e-02 -7.417427003383636475e-02 -2.107987403869628906e-01 -8.201773464679718018e-02 -3.565067797899246216e-02 -4.468689113855361938e-02 8.731281850486993790e-04 -1.046045124530792236e-02
-1.213088706135749817e-01 5.009508132934570312e-01 -1.185650229454040527e-01 -2.473115026950836182e-01 3.215517476201057434e-02 -2.527290284633636475e-01 1.297359317541122437e-01 -2.636535763740539551e-01 -3.067038580775260925e-02 -1.603818386793136597e-01 -9.422062337398529053e-02 -3.847336024045944214e-02 8.356156200170516968e-02 1.841708570718765259e-01 -1.474816072732210159e-02 -9.752345085144042969e-02 3.232365474104881287e-02 1.586615294218063354e-01 7.026772201061248779e-02 3.004094064235687256e-01 -5.015887692570686340e-02 -1.642798930406570435e-01 -7.773733139038085938e-02 -3.187017142772674561e-01 -1.811335980892181396e-01 -2.265049368143081665e-01 -8.855021744966506958e-02 -1.035814639180898666e-02 -2.543811500072479248e-01 -2.154864557087421417e-02 4.428894445300102234e-02 4.993426799774169922e-02
7.825874537229537964e-02 1.623570770025253296e-01 1.172718554735183716e-01 -1.630187034606933594e-01 9.293193370103836060e-02 7.263278216123580933e-02 -2.711921334266662598e-01 -3.266319930553436279e-01 1.846207678318023682e-01 -4.169054627418518066e-01 4.196647554636001587e-02 -1.303648352622985840e-01 -3.329180553555488586e-02 -1.909512840211391449e-02 6.039536092430353165e-03 -9.340456873178482056e-02 -1.749037504196166992e-01 -4.527587816119194031e-02 -9.580733627080917358e-02 1.380600035190582275e-01 -2.085525691509246826e-01 -3.083584606647491455e-01 -8.614230155944824219e-02 6.550562381744384766e-02 -5.738696828484535217e-02 4.502803087234497070e-02 -2.885548770427703857e-01 -1.305305492132902145e-02 -6.985619664192199707e-02 -1.100126877427101135e-01 4.213944673538208008e-01 4.092628881335258484e-02
1.056194379925727844e-01 2.640589773654937744e-01 -5.418272688984870911e-02 -6.420498341321945190e-02 1.041214764118194580e-01 -1.471909601241350174e-02 -4.737529903650283813e-02 -1.762352883815765381e-01 1.646855175495147705e-01 -8.228542655706405640e-02 4.296343624591827393e-01 1.878839917480945587e-02 -2.540435492992401123e-01 -3.736655712127685547e-01 3.944198135286569595e-03 -9.098018705844879150e-02 1.389804184436798096e-01 9.621173143386840820e-02 -2.834526076912879944e-02 -5.262192711234092712e-02 7.990454137325286865e-02 -7.241631299257278442e-02 2.503542900085449219e-01 -2.033910751342773438e-01 -2.545038163661956787e-01 -2.513475120067596436e-01 -1.101209446787834167e-01 4.029532149434089661e-02 -2.724842727184295654e-01 -6.182400044053792953e-03 2.374828755855560303e-01 -1.273152828216552734e-01
1.088832765817642212e-01 1.669074743986129761e-01 3.404159098863601685e-03 -4.079018235206604004e-01 3.234076499938964844e-01 -6.255684047937393188e-02 -1.958042383193969727e-01 -1.731964796781539917e-01 -1.763307452201843262e-01 -1.199778392910957336e-01 5.588781461119651794e-02 1.869727224111557007e-01 -1.312953680753707886e-01 2.399040907621383667e-01 5.709912255406379700e-02 1.260807961225509644e-01 1.981565803289413452e-01 2.980503626167774200e-02 -8.374497294425964355e-02 -1.150468736886978149e-01 2.117746919393539429e-01 -1.749177724123001099e-01 -1.367483437061309814e-01 -1.682078540325164795e-01 -1.855057775974273682e-01 5.858976393938064575e-02 -2.063343077898025513e-01 -3.077390193939208984e-01 -3.434570878744125366e-02 -3.849586099386215210e-02 2.808983325958251953e-01 5.152239100425504148e-05
-4.335581883788108826e-02 2.392306178808212280e-01 -1.625045388936996460e-01 -6.653624027967453003e-02 3.545758873224258423e-02 1.802031844854354858e-01 -1.972424685955047607e-01 -1.197732985019683838e-01 -1.653453856706619263e-01 -3.789497911930084229e-01 -5.140407755970954895e-02 -1.634480506181716919e-01 -2.305677235126495361e-01 -6.557837873697280884e-02 1.588321626186370850e-01 -1.501737628132104874e-02 -2.076734453439712524e-01 -4.084941465407609940e-03 -6.909491959959268570e-03 3.419107794761657715e-01 -1.506748050451278687e-01 -2.425548136234283447e-01 1.183608323335647583e-01 -1.810368746519088745e-01 1.800794154405593872e-01 -1.352088600397109985e-01 -2.975035309791564941e-01 -5.126727744936943054e-02 2.207344956696033478e-02 7.294469512999057770e-03 2.530620992183685303e-01 2.121700197458267212e-01
3.773672878742218018e-01 -6.758385896682739258e-02 1.406359672546386719e-01 -1.830956786870956421e-01 3.633756339550018311e-01 -3.177598118782043457e-02 -1.391037106513977051e-01 -2.208485007286071777e-01 -6.130754947662353516e-02 -1.480094492435455322e-01 -2.270858734846115112e-02 2.007272839546203613e-02 3.689321875572204590e-02 2.441909164190292358e-01 6.386026740074157715e-02 -2.733159065246582031e-02 -3.389505445957183838e-01 -1.597623229026794434e-01 -1.297173351049423218e-01 3.229216039180755615e-01 6.611241400241851807e-02 -1.682793647050857544e-01 2.534070312976837158e-01 -1.542665362358093262e-01 -2.058541029691696167e-02 -1.630376130342483521e-01 -2.140356302261352539e-01 4.147400334477424622e-02 -2.423470467329025269e-02 1.221488490700721741e-01 1.621752530336380005e-01 -8.709473907947540283e-02
1.968692094087600708e-01 1.611343398690223694e-02 2.491876669228076935e-02 -2.890995442867279053e-01 -3.898839280009269714e-02 -8.567240834236145020e-02 -1.263936012983322144e-01 -2.280289381742477417e-01 4.430640861392021179e-02 -9.071760624647140503e-02 -9.770969301462173462e-02 -3.200186789035797119e-02 -2.786603197455406189e-02 1.076194792985916138e-01 3.969803452491760254e-01 -1.878314912319183350e-01 -2.789110839366912842e-01 -1.314746588468551636e-01 2.092202007770538330e-01 -8.449276536703109741e-02 1.025310158729553223e-01 -2.518362104892730713e-01 2.557654380798339844e-01 -2.092980779707431793e-02 -8.938267827033996582e-02 -1.804252862930297852e-01 -3.305158913135528564e-01 4.151751846075057983e-02 -1.034855023026466370e-01 1.968467682600021362e-01 7.027475629001855850e-03 2.952335476875305176e-01
-3.063827566802501678e-02 7.077537477016448975e-02 1.121110022068023682e-01 -3.757564723491668701e-01 2.596782147884368896e-01 -1.045786812901496887e-01 -1.071418225765228271e-01 -7.207018136978149414e-02 -2.232220023870468140e-01 -1.888011842966079712e-01 2.085661143064498901e-01 7.295273244380950928e-02 -1.980979144573211670e-01 1.905644871294498444e-02 -8.544538915157318115e-02 1.555263847112655640e-01 2.486312985420227051e-01 -1.604948043823242188e-01 -1.773003786802291870e-01 -1.335499249398708344e-02 1.303118020296096802e-01 -2.097255140542984009e-01 4.781991988420486450e-02 -2.215668559074401855e-01 -2.889900207519531250e-01 9.083561599254608154e-03 -1.722217500209808350e-01 -1.940788030624389648e-01 3.294974192976951599e-02 1.945859938859939575e-01 3.069313764572143555e-01 1.556942611932754517e-01
2.369653731584548950e-01 4.571857452392578125e-01 -5.832937359809875488e-02 -3.483150601387023926e-01 2.550207674503326416e-01 1.773588806390762329e-01 -1.863799244165420532e-02 -1.679902523756027222e-01 -1.747636310756206512e-02 -1.540958136320114136e-01 -3.275852277874946594e-02 2.399066537618637085e-01 -2.348861843347549438e-01 -1.907123327255249023e-01 1.809071563184261322e-02 1.227967441082000732e-01 -1.424907892942428589e-01 1.909485459327697754e-01 3.829579055309295654e-02 8.015287667512893677e-02 -3.854637593030929565e-02 -7.064278423786163330e-02 -8.598852157592773438e-02 -8.009389787912368774e-02 2.894476652145385742e-01 -1.529079210013151169e-02 -2.666877210140228271e-01 -1.757370680570602417e-01 -1.299556046724319458e-01 -3.345166891813278198e-02 6.915190815925598145e-02 4.079515859484672546e-02
1.278033554553985596e-01 5.942370742559432983e-02 8.664043247699737549e-02 -8.972957730293273926e-02 1.639452725648880005e-01 6.492082774639129639e-02 1.197586208581924438e-01 4.854098707437515259e-02 2.234334312379360199e-02 9.268028289079666138e-02 1.478368341922760010e-01 3.600353375077247620e-02 1.291607618331909180e-01 -1.265472620725631714e-01 1.207198053598403931e-01 -1.256778538227081299e-01 -1.579409651458263397e-02 1.873351261019706726e-02 6.575053930282592773e-02 4.621488153934478760e-01 -1.651776134967803955e-01 -2.757945954799652100e-01 2.077174335718154907e-01 -1.482128798961639404e-01 -1.481754183769226074e-01 -2.708988785743713379e-01 -4.091309309005737305e-01 7.999101653695106506e-03 -1.395808458328247070e-01 1.433270573616027832e-01 3.526170849800109863e-01 -8.577216416597366333e-02
1.758671253919601440e-01 9.530499577522277832e-02 -1.685640513896942139e-01 -3.238052129745483398e-02 1.009971722960472107e-01 -1.335651725530624390e-01 3.479392081499099731e-02 -3.387990891933441162e-01 -2.008054703474044800e-01 -1.018718481063842773e-01 -4.621544107794761658e-02 2.501357719302177429e-02 -1.806905269622802734e-01 3.432489559054374695e-02 -6.105909496545791626e-02 2.293208613991737366e-02 2.284037470817565918e-01 -2.234753966331481934e-02 2.632164359092712402e-01 -6.887447834014892578e-02 1.616615802049636841e-01 -1.347577385604381561e-02 8.668398112058639526e-02 -4.446813166141510010e-01 8.348686993122100830e-02 -1.566726565361022949e-01 -3.165293037891387939e-01 -2.705224454402923584e-01 -3.018623590469360352e-01 -6.789140868932008743e-03 -4.198184236884117126e-02 1.971332132816314697e-01
-1.148483306169509888e-01 7.167713344097137451e-02 -8.832211792469024658e-02 -5.123903155326843262e-01 5.788550525903701782e-02 6.986357271671295166e-02 -9.474887698888778687e-02 4.431914910674095154e-02 5.562092363834381104e-02 -2.065487392246723175e-02 -1.964890360832214355e-01 -2.327343262732028961e-02 -2.044298052787780762e-01 6.355439312756061554e-03 3.304428756237030029e-01 -1.565085798501968384e-01 8.584106713533401489e-02 2.497016489505767822e-01 4.733780398964881897e-02 1.706157065927982330e-02 -2.280765622854232788e-01 -1.641850918531417847e-01 -4.880949482321739197e-02 -3.844510912895202637e-01 -7.724586129188537598e-02 -9.876757860183715820e-02 -1.172078177332878113e-01 -2.671458423137664795e-01 -2.348015755414962769e-01 3.282823786139488220e-02 -2.222704701125621796e-02 -1.225678920745849609e-01
-1.858423464000225067e-02 3.815729618072509766e-01 -1.951265265233814716e-03 -1.343136876821517944e-01 1.041690185666084290e-01 -1.942304819822311401e-01 -1.637149900197982788e-01 -1.145378798246383667e-01 -5.116978287696838379e-02 -1.775856763124465942e-01 3.142325580120086670e-01 -2.482238709926605225e-01 -3.053403198719024658e-01 5.997636914253234863e-02 9.613246470689773560e-02 9.650408476591110229e-02 -2.527680695056915283e-01 7.706973701715469360e-03 1.468748599290847778e-01 -1.524130105972290039e-01 5.432507023215293884e-03 -1.634170264005661011e-01 3.332439810037612915e-02 -2.132681608200073242e-01 1.733557432889938354e-01 5.973475985229015350e-03 -2.768738567829132080e-01 -3.690555393695831299e-01 1.344699040055274963e-02 -6.442972272634506226e-02 -6.585211306810379028e-02 6.260245293378829956e-02
1.523072719573974609e-01 -1.578852534294128418e-02 -5.804993677884340286e-03 -2.595919370651245117e-01 4.172502160072326660e-01 8.816450834274291992e-02 2.086045406758785248e-02 -2.224938273429870605e-01 9.501867741346359253e-02 -2.058168053627014160e-01 -1.686519198119640350e-02 2.232634648680686951e-02 9.719108790159225464e-02 -3.691833466291427612e-02 5.077895522117614746e-02 -1.711896657943725586e-01 4.024063944816589355e-01 9.842737764120101929e-02 6.002714857459068298e-02 -8.249223232269287109e-02 2.932024598121643066e-01 6.522568315267562866e-02 2.213180959224700928e-01 -1.594060957431793213e-01 1.813527643680572510e-01 -1.177192404866218567e-01 -3.424287140369415283e-01 6.711038202047348022e-02 1.602920591831207275e-01 1.335338652133941650e-01 3.249165043234825134e-02 -1.507549136877059937e-01
1.374306380748748779e-01 2.379998564720153809e-01 1.216871514916419983e-01 -1.726640015840530396e-01 1.581788957118988037e-01 2.793813347816467285e-01 1.335663720965385437e-02 3.408615663647651672e-02 3.313143551349639893e-01 -3.684888780117034912e-01 -3.967313840985298157e-02 9.041880816221237183e-02 -9.062595665454864502e-03 1.648898422718048096e-01 8.886580169200897217e-02 -1.296037882566452026e-01 2.163814753293991089e-01 -1.464067250490188599e-01 -7.024473696947097778e-02 -2.308672368526458740e-01 1.465575098991394043e-01 -1.978562623262405396e-01 8.460068702697753906e-02 9.070307761430740356e-02 6.968917697668075562e-02 -1.639000028371810913e-01 -1.096868664026260376e-01 1.268289089202880859e-01 -2.350900471210479736e-01 2.811592519283294678e-01 2.587794661521911621e-01 6.741040945053100586e-02
6.300591677427291870e-02 2.463562190532684326e-01 1.639591306447982788e-01 -9.429568052291870117e-02 3.240149617195129395e-01 1.540398746728897095e-01 -1.345307845622301102e-02 -3.234080225229263306e-02 2.298091500997543335e-01 -2.263711541891098022e-01 1.400948967784643173e-02 -1.761818081140518188e-01 -3.657779395580291748e-01 -1.655128747224807739e-01 1.479661166667938232e-01 2.997496351599693298e-02 5.021325498819351196e-02 -1.133743599057197571e-01 4.191764071583747864e-02 2.394973337650299072e-01 -2.360657416284084320e-02 -1.191413626074790955e-01 1.924357414245605469e-01 -3.010429628193378448e-02 1.092499494552612305e-01 2.164834178984165192e-02 -3.508854210376739502e-01 2.118674218654632568e-01 -1.800813227891921997e-01 -1.932650208473205566e-01 2.346406131982803345e-01 -1.338673830032348633e-01
1.986031830310821533e-01 2.877092957496643066e-01 -2.943397462368011475e-01 -1.377176046371459961e-01 3.584277331829071045e-01 -8.735018968582153320e-02 -3.571713268756866455e-01 1.420759409666061401e-01 2.823599278926849365e-01 -1.936942934989929199e-01 -1.754206418991088867e-02 9.724649041891098022e-02 -9.579574316740036011e-02 -7.850639522075653076e-03 5.848337896168231964e-03 -2.050553262233734131e-01 5.339470878243446350e-02 4.825925920158624649e-03 9.421819448471069336e-02 2.505689859390258789e-01 5.541520938277244568e-02 -1.592530757188796997e-01 5.608106404542922974e-02 -1.509163826704025269e-01 -1.931996792554855347e-01 -2.368988096714019775e-01 -1.992420107126235962e-01 -1.728694140911102295e-01 4.171995818614959717e-02 -4.564651846885681152e-02 1.119802370667457581e-01 -4.134966060519218445e-02
4.774233400821685791e-01 2.172662764787673950e-01 -1.649131029844284058e-01 -1.687572747468948364e-01 -2.738214842975139618e-02 5.612583085894584656e-02 -1.479900777339935303e-01 -1.986505538225173950e-01 2.297898232936859131e-01 5.239748582243919373e-02 1.135987564921379089e-01 -1.323792040348052979e-01 6.728809326887130737e-02 -5.129669234156608582e-02 2.869642572477459908e-03 -1.246341541409492493e-01 -2.013009935617446899e-01 -6.851860880851745605e-02 -7.543762028217315674e-02 1.388292610645294189e-01 1.401724107563495636e-02 -3.362811356782913208e-02 1.556671317666769028e-02 -1.563279032707214355e-01 1.138454899191856384e-01 -1.207702755928039551e-01 -2.431202083826065063e-01 -2.452915161848068237e-02 -3.822086751461029053e-01 -2.657400667667388916e-01 2.925101220607757568e-01 9.765829145908355713e-02
1.404323875904083252e-01 2.692631781101226807e-01 1.140442565083503723e-01 -2.127147018909454346e-01 5.554229486733675003e-03 2.112022042274475098e-01 5.021348968148231506e-02 -6.428457051515579224e-02 1.403229534626007080e-01 -8.272838592529296875e-02 4.352314025163650513e-02 -1.680149137973785400e-01 -2.065055072307586670e-01 -1.837978959083557129e-01 2.828189544379711151e-02 1.419676095247268677e-01 -1.334897279739379883e-01 -2.036102414131164551e-01 2.321213670074939728e-02 5.644115060567855835e-02 6.888025254011154175e-02 -1.627697646617889404e-01 4.515640437602996826e-01 -3.496602922677993774e-02 7.602232694625854492e-02 5.445548892021179199e-02 -3.630569577217102051e-01 1.804210990667343140e-01 -2.987421154975891113e-01 -2.152032107114791870e-01 1.900037527084350586e-01 -7.263354491442441940e-03
-1.271904855966567993e-01 2.519682645797729492e-01 -3.051400184631347656e-01 -1.512097120285034180e-01 -7.064858078956604004e-02 1.375673860311508179e-01 -4.881104826927185059e-02 -1.847057789564132690e-01 -4.553763195872306824e-02 -3.997940123081207275e-01 1.914058923721313477e-01 -2.415209263563156128e-01 -1.899684518575668335e-01 -5.795332789421081543e-02 6.514163222163915634e-03 3.021536022424697876e-02 -2.767373621463775635e-01 1.237152442336082458e-01 6.432295590639114380e-02 -2.607662603259086609e-02 1.709868945181369781e-02 -1.901954710483551025e-01 -1.402518153190612793e-01 -1.963728815317153931e-01 1.230990663170814514e-01 -1.009584814310073853e-01 -3.852560818195343018e-01 -1.518369168043136597e-01 1.222736164927482605e-01 -1.458358615636825562e-01 1.392514705657958984e-01 -5.316763371229171753e-02
-1.202443614602088928e-02 -6.344790011644363403e-02 4.648139700293540955e-02 -6.087548658251762390e-02 1.559396386146545410e-01 -6.448192149400711060e-02 -4.149108529090881348e-01 -3.043958544731140137e-01 2.978390753269195557e-01 -1.409582644701004028e-01 2.383995652198791504e-01 2.988831698894500732e-01 -1.422642823308706284e-02 2.392448931932449341e-01 2.117472887039184570e-01 -6.648473441600799561e-02 5.770156905055046082e-02 1.041033416986465454e-01 8.751203864812850952e-02 1.218167096376419067e-01 8.866023272275924683e-02 -1.636764705181121826e-01 -5.795909091830253601e-02 -1.358312554657459259e-02 -8.690803498029708862e-02 -9.704412519931793213e-02 -2.663965523242950439e-01 1.107628494501113892e-01 -2.105930447578430176e-01 -1.762618427164852619e-03 2.550866603851318359e-01 2.252846658229827881e-01
9.011758118867874146e-02 4.634919464588165283e-01 -8.941620588302612305e-02 -4.071965813636779785e-02 8.823661506175994873e-02 -1.962533146142959595e-01 -2.131244093179702759e-01 -8.484102040529251099e-02 1.546799540519714355e-01 -1.534918695688247681e-01 2.719599902629852295e-01 2.860068380832672119e-01 -1.545722931623458862e-01 -1.736299097537994385e-01 5.339365079998970032e-02 3.553495928645133972e-02 2.018641531467437744e-01 5.048026796430349350e-03 -3.463279223069548607e-03 1.806855760514736176e-02 -3.294730931520462036e-02 1.257316172122955322e-01 2.376304268836975098e-01 -2.965964972972869873e-01 -7.106073200702667236e-02 -1.459853947162628174e-01 -3.286072313785552979e-01 -1.769507490098476410e-02 -2.431546598672866821e-01 4.528177902102470398e-02 -1.401135232299566269e-02 -9.276516735553741455e-02
2.894546985626220703e-01 8.466424047946929932e-02 -4.494401440024375916e-02 -2.569451630115509033e-01 2.876295447349548340e-01 -2.546283900737762451e-01 2.448561415076255798e-02 -2.749295532703399658e-01 -9.658477455377578735e-02 -2.243379205465316772e-01 8.789545297622680664e-02 2.457318156957626343e-01 -2.390779256820678711e-01 3.004059195518493652e-01 6.997098773717880249e-02 -1.191173717379570007e-01 1.867403686046600342e-01 1.295031234622001648e-02 1.146682947874069214e-01 -6.053850054740905762e-02 -9.134838730096817017e-02 -1.303054690361022949e-01 -8.683921396732330322e-02 -2.271521985530853271e-01 4.364695772528648376e-02 5.764495208859443665e-02 -2.214665710926055908e-01 -3.489413559436798096e-01 -2.310072630643844604e-02 1.009465847164392471e-02 8.421533554792404175e-02 5.406018719077110291e-02
1.838732212781906128e-01 7.351855933666229248e-02 -5.552617833018302917e-02 -1.757199466228485107e-01 7.890958338975906372e-02 5.252896994352340698e-02 -1.669009476900100708e-01 -2.372205406427383423e-01 2.271699607372283936e-01 -1.348930895328521729e-01 -8.561873983126133680e-05 -8.536848425865173340e-02 -2.381525486707687378e-01 1.087429523468017578e-01 -1.959634423255920410e-01 -1.166166737675666809e-01 4.432205259799957275e-01 3.904431685805320740e-02 -1.643923372030258179e-01 7.997450977563858032e-02 -1.136066764593124390e-01 -7.110141217708587646e-02 1.889515966176986694e-01 -3.502445220947265625e-01 -5.162245407700538635e-02 2.962304092943668365e-02 -3.688117861747741699e-01 -2.273360341787338257e-01 3.363034687936306000e-03 -5.794510710984468460e-03 -6.837803125381469727e-02 -1.799564808607101440e-01
1.991188973188400269e-01 9.294928610324859619e-02 1.058273464441299438e-01 -2.941292226314544678e-01 3.833091557025909424e-01 9.929180145263671875e-02 9.266531467437744141e-02 -1.650410443544387817e-01 8.825609460473060608e-03 -2.570362687110900879e-01 3.407388180494308472e-02 -1.799883097410202026e-01 -9.508021920919418335e-02 1.329953819513320923e-01 1.881667226552963257e-01 1.466799676418304443e-01 -2.279397249221801758e-01 -5.993574857711791992e-02 -1.933812797069549561e-01 1.133424341678619385e-01 2.316618897020816803e-02 -3.443727493286132812e-01 1.941316947340965271e-02 -2.001714706420898438e-02 -1.963828355073928833e-01 1.377932876348495483e-01 -3.358539640903472900e-01 -1.110710203647613525e-01 1.334008276462554932e-01 -6.100915744900703430e-02 2.128390222787857056e-01 -5.323320999741554260e-02
-1.210649907588958740e-01 2.626702189445495605e-01 -1.079752370715141296e-01 -4.199174791574478149e-02 1.888929307460784912e-01 -4.584428295493125916e-02 6.466383580118417740e-03 -8.344818651676177979e-02 1.293161213397979736e-01 -4.106864631175994873e-01 2.288568764925003052e-01 -2.388982921838760376e-01 -2.694803290069103241e-02 -2.130520343780517578e-01 1.694899052381515503e-01 -8.269277215003967285e-02 -8.027435280382633209e-03 6.142068654298782349e-03 -2.304460294544696808e-02 3.883694708347320557e-01 -8.811812847852706909e-02 -2.593758106231689453e-01 2.052170336246490479e-01 4.659067839384078979e-02 6.423364579677581787e-02 -4.793165624141693115e-02 -3.093843162059783936e-01 8.689071983098983765e-02 -1.147609204053878784e-01 -1.955213844776153564e-01 2.213498502969741821e-01 -2.731696143746376038e-02
-5.568824708461761475e-02 3.064477443695068359e-01 1.852765530347824097e-01 -2.540406584739685059e-01 3.816288113594055176e-01 2.677924744784832001e-02 -2.421046048402786255e-01 -3.788727149367332458e-02 7.117924839258193970e-02 -7.653083652257919312e-02 1.783821582794189453e-01 -2.454553693532943726e-01 -3.376495093107223511e-02 -1.032986268401145935e-01 2.519028186798095703e-01 6.520570069551467896e-02 1.096388027071952820e-01 2.203537672758102417e-01 1.831656396389007568e-01 2.400756925344467163e-01 2.431795373558998108e-02 -8.220024406909942627e-02 1.128704547882080078e-01 -5.855811387300491333e-02 -1.422098577022552490e-01 5.639421194791793823e-02 -2.270652204751968384e-01 2.366206645965576172e-01 -3.246265649795532227e-01 -3.223459422588348389e-02 -7.828455418348312378e-03 -4.993115738034248352e-02
3.123682737350463867e-01 3.096086382865905762e-01 9.446341544389724731e-02 3.371299710124731064e-03 1.532591730356216431e-01 -6.491451710462570190e-02 -1.254054158926010132e-01 -1.226235479116439819e-01 -8.617278933525085449e-02 -4.223974943161010742e-01 4.201795905828475952e-02 -2.648110687732696533e-01 -7.806155085563659668e-02 -6.734529882669448853e-02 9.149898588657379150e-02 4.779199510812759399e-02 -1.305045932531356812e-01 1.640674471855163574e-02 -1.156959757208824158e-01 -1.526039689779281616e-01 -2.888295426964759827e-02 -1.273403912782669067e-01 -7.749512046575546265e-02 -2.698124349117279053e-01 -1.242281571030616760e-01 2.862026542425155640e-02 -4.176931977272033691e-01 2.685477733612060547e-01 -1.049000024795532227e-02 -1.276198774576187134e-01 1.759455353021621704e-01 -1.133482716977596283e-02
3.189139533787965775e-03 9.728713333606719971e-02 5.237104743719100952e-02 -3.060361146926879883e-01 1.957402527332305908e-01 -2.076572366058826447e-02 -1.399890631437301636e-01 -2.359918504953384399e-01 -7.497657090425491333e-02 -1.148396357893943787e-02 3.478898108005523682e-01 4.313316941261291504e-02 -2.646763026714324951e-01 4.343574121594429016e-02 2.837987840175628662e-01 4.867173358798027039e-02 3.310397565364837646e-01 1.558332936838269234e-03 -3.579037487506866455e-01 -8.490110933780670166e-02 1.594135761260986328e-01 -2.581036984920501709e-01 -1.556474119424819946e-01 -2.198798358440399170e-01 -1.013183668255805969e-01 -2.351466566324234009e-02 -2.063437998294830322e-01 1.446772739291191101e-02 -1.428020000457763672e-01 -3.781295940279960632e-02 7.207828760147094727e-02 8.048699051141738892e-02
1.158658340573310852e-01 1.554362475872039795e-01 -1.259677018970251083e-02 -2.140589952468872070e-01 2.562828958034515381e-01 3.531823167577385902e-03 1.471636742353439331e-01 -3.638965785503387451e-01 7.696358807152137160e-05 -1.158999577164649963e-01 3.293534740805625916e-02 -3.603381291031837463e-02 2.490625083446502686e-01 1.996239572763442993e-01 3.637531399726867676e-01 2.424666658043861389e-02 -1.664535515010356903e-02 -1.151163429021835327e-01 2.066648937761783600e-02 2.187848091125488281e-01 2.784361243247985840e-01 -1.999747157096862793e-01 1.349013596773147583e-01 -1.978553980588912964e-01 -1.757722049951553345e-01 2.605461180210113525e-01 -3.252952396869659424e-01 -1.175944879651069641e-02 -4.491422697901725769e-02 -5.060194805264472961e-02 4.535780288279056549e-03 -6.564920768141746521e-03
7.359789218753576279e-03 1.107082888484001160e-01 -6.928168237209320068e-02 -6.443145126104354858e-02 1.210552528500556946e-01 -6.717315316200256348e-02 4.038876295089721680e-02 -1.381051242351531982e-01 1.532951742410659790e-01 -1.023100018501281738e-01 6.127225607633590698e-02 1.408068239688873291e-01 -1.154099851846694946e-01 -6.195985153317451477e-02 1.591662913560867310e-01 1.016415432095527649e-01 3.005620241165161133e-01 -1.894405111670494080e-02 1.882265903986990452e-03 6.751271337270736694e-02 3.782569468021392822e-01 -2.612111270427703857e-01 -3.097913861274719238e-01 2.952790260314941406e-02 -3.544910997152328491e-02 3.754123672842979431e-02 -4.872487485408782959e-01 -1.694375574588775635e-01 -2.055099159479141235e-01 1.017321050167083740e-01 2.972456514835357666e-01 1.239396557211875916e-01
-1.028313189744949341e-01 2.265707701444625854e-01 1.585176400840282440e-02 -1.513888984918594360e-01 1.775400340557098389e-01 9.685389231890439987e-04 -2.222567200660705566e-01 -1.073880568146705627e-01 6.707100570201873779e-02 -1.704022437334060669e-01 1.622637361288070679e-02 1.948439180850982666e-01 2.640494890511035919e-02 6.112281605601310730e-02 -7.862150669097900391e-02 -5.227867141366004944e-02 -3.078900277614593506e-02 6.522008776664733887e-02 -4.037795215845108032e-02 -1.472848504781723022e-01 -3.562433719635009766e-01 -1.168862823396921158e-02 5.195939913392066956e-02 -3.915657401084899902e-01 -3.034987300634384155e-02 -5.912885442376136780e-02 -1.572897434234619141e-01 4.877171292901039124e-02 -1.342145055532455444e-01 -3.637294769287109375e-01 4.905391931533813477e-01 5.733711272478103638e-02
-6.647165119647979736e-02 3.088333904743194580e-01 8.345176279544830322e-02 -1.345579475164413452e-01 4.755410552024841309e-01 -8.404672890901565552e-02 -1.253349930047988892e-01 -2.260538041591644287e-01 2.451457828283309937e-01 -6.905053555965423584e-02 -1.449187099933624268e-01 -2.593143880367279053e-01 8.875335007905960083e-02 -5.114657431840896606e-02 3.311335444450378418e-01 8.174046874046325684e-02 1.876488886773586273e-02 -7.516191899776458740e-02 -1.456272751092910767e-01 -1.432569045573472977e-02 1.857943981885910034e-01 -3.439334034919738770e-01 1.167501807212829590e-01 -1.445425301790237427e-01 4.460847377777099609e-02 -6.172864884138107300e-02 -1.329926848411560059e-01 5.453837290406227112e-02 -9.011990576982498169e-02 -1.280881166458129883e-01 1.715124100446701050e-01 5.811032373458147049e-03
2.031695097684860229e-01 2.017682492733001709e-01 1.473891884088516235e-01 -1.468894034624099731e-01 2.355431169271469116e-01 -1.199519559741020203e-01 -1.801681518554687500e-01 -2.981573045253753662e-01 2.182451635599136353e-02 -4.099360704421997070e-01 -7.988873869180679321e-02 -1.821379363536834717e-01 -8.018153160810470581e-02 -1.788766533136367798e-01 1.237701848149299622e-01 1.355881839990615845e-01 -1.387304812669754028e-01 -1.267604231834411621e-01 7.966556586325168610e-03 3.157994709908962250e-03 -7.070087641477584839e-02 -1.025126799941062927e-01 -2.040633112192153931e-01 -8.592633157968521118e-02 -1.404252350330352783e-01 -1.543336659669876099e-01 -2.318091839551925659e-01 2.368201762437820435e-01 -5.746017396450042725e-02 -1.466036587953567505e-01 1.402024477720260620e-01 -3.248783349990844727e-01
-2.860384806990623474e-02 1.796113699674606323e-02 -2.346140891313552856e-01 -4.365140199661254883e-01 -9.886136278510093689e-03 -1.361989043653011322e-02 -1.040804684162139893e-01 -2.394065111875534058e-01 -5.543978884816169739e-02 -2.135809324681758881e-02 3.681036457419395447e-02 -1.237882748246192932e-01 -1.848875433206558228e-01 1.954449415206909180e-01 4.846245050430297852e-02 7.927556335926055908e-02 4.537241160869598389e-02 -5.976721271872520447e-02 2.093489170074462891e-01 2.134302705526351929e-01 1.110841557383537292e-01 -9.505367279052734375e-02 4.750406835228204727e-03 -3.132680058479309082e-01 1.071721538901329041e-01 -1.570272892713546753e-01 -1.470054537057876587e-01 -2.626787126064300537e-01 -3.403914868831634521e-01 -1.926443427801132202e-01 -3.435801481828093529e-03 2.988767623901367188e-01
1.304574906826019287e-01 2.921437025070190430e-01 5.097629874944686890e-02 -3.517710268497467041e-01 1.805258840322494507e-01 -1.342880874872207642e-01 1.642093956470489502e-01 -2.042161524295806885e-01 8.751864731311798096e-02 -3.292812705039978027e-01 -1.459086388349533081e-01 3.718002140522003174e-01 -1.171251758933067322e-01 -1.601117402315139771e-01 3.892625868320465088e-02 1.799478232860565186e-01 -1.642029583454132080e-01 6.272468715906143188e-02 1.204937323927879333e-01 -1.081586033105850220e-01 -1.265924423933029175e-01 -3.516899421811103821e-02 -4.796312656253576279e-03 -1.300603747367858887e-01 2.121972441673278809e-01 -1.998043619096279144e-02 -3.478742539882659912e-01 -1.957833021879196167e-01 -8.346065133810043335e-02 5.019175820052623749e-03 -4.403319326229393482e-04 7.599050644785165787e-03
8.535303175449371338e-02 3.104298710823059082e-01 -9.772838652133941650e-02 -1.931572109460830688e-01 2.406065165996551514e-01 5.888976529240608215e-02 -1.758376359939575195e-01 -3.323828056454658508e-02 3.188794553279876709e-01 -1.949039250612258911e-01 7.416155189275741577e-02 -3.618116304278373718e-02 6.386348605155944824e-02 1.586535573005676270e-01 -7.181230932474136353e-02 -7.318317890167236328e-02 -1.848928332328796387e-01 -1.791869252920150757e-01 -1.004058271646499634e-01 -1.095785349607467651e-01 4.493639767169952393e-01 -5.115051288157701492e-03 -5.722790211439132690e-02 -1.844757609069347382e-02 3.270541131496429443e-02 -2.581311762332916260e-01 -1.372820287942886353e-01 -1.361873745918273926e-01 -1.420505046844482422e-01 -3.874667733907699585e-02 2.981396317481994629e-01 2.454551309347152710e-01
-1.506945937871932983e-01 1.583870849572122097e-03 -1.235474571585655212e-01 -1.337347030639648438e-01 1.423949897289276123e-01 1.386687904596328735e-01 5.788756534457206726e-02 -2.588867545127868652e-01 1.029994785785675049e-01 -2.792406827211380005e-02 4.920883104205131531e-02 -1.112643908709287643e-02 -4.975022077560424805e-01 -1.141999959945678711e-01 1.294449251145124435e-02 -1.415394842624664307e-01 5.608939100056886673e-03 -3.520770967006683350e-01 -2.132908627390861511e-02 1.489337086677551270e-01 8.316539227962493896e-02 -9.070368856191635132e-02 -3.555368632078170776e-02 -2.468378692865371704e-01 1.033934131264686584e-01 1.666984409093856812e-01 -3.617213964462280273e-01 -2.114002704620361328e-01 -9.611140936613082886e-02 1.641717106103897095e-01 2.045237869024276733e-01 1.535670459270477295e-01
-9.377276897430419922e-02 3.980145752429962158e-01 4.886136949062347412e-02 -1.713653951883316040e-01 1.502646505832672119e-01 1.841062866151332855e-02 6.872273981571197510e-02 -1.931823641061782837e-01 3.245715200901031494e-01 -5.853861570358276367e-02 2.799741029739379883e-01 1.417436897754669189e-01 -1.222846880555152893e-01 -2.600801289081573486e-01 1.556565761566162109e-01 -6.419069319963455200e-02 1.159642785787582397e-01 7.156158983707427979e-02 -7.311082445085048676e-03 -1.154166758060455322e-01 8.319459855556488037e-02 1.315508633852005005e-01 2.878331840038299561e-01 -2.331466674804687500e-01 -1.950854212045669556e-01 -1.188702415674924850e-02 -2.296472191810607910e-01 4.117528349161148071e-02 -1.418413519859313965e-01 1.861523091793060303e-01 2.680770456790924072e-01 7.236466556787490845e-02
3.624857068061828613e-01 4.733045399188995361e-02 -1.460237652063369751e-01 -2.939746677875518799e-01 6.884333491325378418e-02 -1.539883315563201904e-01 -1.171384826302528381e-01 -1.110798865556716919e-01 -1.151190772652626038e-01 -7.790245115756988525e-02 -1.018038168549537659e-01 -7.797700911760330200e-02 1.202006489038467407e-01 -1.648274250328540802e-02 -3.386272788047790527e-01 -1.319122314453125000e-01 -5.071024969220161438e-02 -2.094735354185104370e-01 1.056328695267438889e-02 1.641223430633544922e-01 -2.407008595764636993e-02 4.467687383294105530e-02 -2.424473501741886139e-02 -1.889972388744354248e-02 -5.465226620435714722e-02 -1.774156242609024048e-01 -3.361872434616088867e-01 -3.075030632317066193e-02 -4.025678932666778564e-01 -2.359796017408370972e-01 2.797153890132904053e-01 1.076580490916967392e-02
-1.725216954946517944e-01 -6.282261759042739868e-02 -1.087013632059097290e-02 -4.410753548145294189e-01 1.625323891639709473e-01 -3.401507064700126648e-02 3.873719647526741028e-02 -1.937529444694519043e-01 -6.372255086898803711e-02 -8.246452361345291138e-02 2.112740576267242432e-01 5.877064913511276245e-02 -1.601273268461227417e-01 -6.729667074978351593e-04 1.985304206609725952e-01 -1.814464479684829712e-01 7.798174023628234863e-02 1.470115482807159424e-01 -1.380937993526458740e-01 5.787305906414985657e-02 -1.711384654045104980e-01 -2.862013280391693115e-01 -3.097030520439147949e-01 -1.570893675088882446e-01 -3.395068645477294922e-02 -2.629042565822601318e-01 -2.962834835052490234e-01 -9.689541161060333252e-02 -1.567179262638092041e-01 -3.998830914497375488e-02 2.665234506130218506e-01 -3.919062763452529907e-02
2.534261047840118408e-01 1.634576469659805298e-01 -2.603841722011566162e-01 -3.623099029064178467e-01 1.172867491841316223e-01 -2.802254259586334229e-01 1.890916675329208374e-01 -2.771292626857757568e-01 1.294529587030410767e-01 -2.607085704803466797e-01 -3.874402493238449097e-02 2.086057141423225403e-02 -4.836949985474348068e-03 1.343446131795644760e-02 1.277334541082382202e-01 1.163124665617942810e-01 -1.614409238100051880e-01 -8.502654731273651123e-02 1.149052195250988007e-02 -1.231747418642044067e-01 -1.220290884375572205e-01 -2.157800346612930298e-01 -5.130763631314039230e-03 -2.050093859434127808e-01 3.806472197175025940e-02 7.830566912889480591e-02 -1.008050888776779175e-01 -2.726562023162841797e-01 -1.537232697010040283e-01 2.875958979129791260e-01 1.892698705196380615e-01 -4.566228762269020081e-02
1.547588706016540527e-01 6.422117352485656738e-02 -2.137658149003982544e-01 -1.379344165325164795e-01 1.318852305412292480e-01 -3.630741685628890991e-02 -9.059645235538482666e-02 -4.018742442131042480e-01 1.396940946578979492e-01 -2.128774523735046387e-01 1.390139013528823853e-01 1.895217970013618469e-02 1.640491769649088383e-03 3.621389344334602356e-02 -4.238032270222902298e-03 -2.587897479534149170e-01 1.695155501365661621e-01 -9.620336443185806274e-02 1.580643355846405029e-01 1.008408367633819580e-01 2.508205175399780273e-01 -8.297744393348693848e-02 -3.300172835588455200e-02 -9.982293844223022461e-02 1.601096242666244507e-01 3.766000270843505859e-02 -3.548514246940612793e-01 -4.007746875286102295e-01 -2.636127471923828125e-01 1.079401671886444092e-01 -9.458632022142410278e-02 -9.102259576320648193e-02
4.776245728135108948e-02 4.374232590198516846e-01 1.701282858848571777e-01 -3.253472223877906799e-02 1.758848130702972412e-01 2.824871838092803955e-01 2.103326171636581421e-01 -3.793487697839736938e-02 2.226222455501556396e-01 -8.841980993747711182e-02 7.902579754590988159e-02 -2.255063317716121674e-02 -1.592295914888381958e-01 3.640269115567207336e-02 1.346965730190277100e-01 1.079428717494010925e-01 -1.070852652192115784e-01 6.283648312091827393e-02 9.180084802210330963e-03 1.585293710231781006e-01 5.878156051039695740e-02 -3.056187331676483154e-01 2.809145450592041016e-01 -2.537535130977630615e-02 1.064127162098884583e-01 3.856001794338226318e-02 -3.359966278076171875e-01 -1.594114676117897034e-02 -3.721517622470855713e-01 -1.033806949853897095e-01 5.431104451417922974e-02 -6.495138257741928101e-02
-2.600670605897903442e-02 1.751396805047988892e-01 1.797940731048583984e-01 -2.188115268945693970e-01 3.452572226524353027e-01 7.570587843656539917e-02 -5.846240371465682983e-02 -6.061947718262672424e-02 1.148057058453559875e-01 -1.678635925054550171e-01 1.703389734029769897e-01 -2.219442427158355713e-01 -1.988174319267272949e-01 -1.089103296399116516e-01 2.225009948015213013e-01 -1.201601102948188782e-01 1.442987471818923950e-01 9.898544102907180786e-02 4.483015835285186768e-02 3.370341360569000244e-01 -2.511506900191307068e-03 -1.265079826116561890e-01 2.414276748895645142e-01 5.767003074288368225e-02 -1.301172375679016113e-01 3.720683604478836060e-02 -2.918058037757873535e-01 6.302496045827865601e-02 -3.292590081691741943e-01 -1.879654973745346069e-01 8.998485654592514038e-02 -1.957743614912033081e-01
-5.544178560376167297e-02 2.974953055381774902e-01 -1.571762114763259888e-01 -3.117448389530181885e-01 2.084698900580406189e-02 1.313465833663940430e-01 -2.828520536422729492e-02 8.820437639951705933e-02 4.666081070899963379e-02 -5.775905251502990723e-01 -5.019232258200645447e-02 -1.378525048494338989e-01 1.383987963199615479e-01 -7.506381720304489136e-02 -5.360456183552742004e-02 -2.243968695402145386e-01 -1.495958715677261353e-01 -5.650038644671440125e-02 -7.271157205104827881e-02 1.659775227308273315e-01 1.284342408180236816e-01 -8.669269084930419922e-02 6.840802729129791260e-02 -2.693895995616912842e-01 -1.843876093626022339e-01 -5.273036286234855652e-02 -1.772499233484268188e-01 3.427046164870262146e-02 -2.063477635383605957e-01 -2.108156234025955200e-01 7.014165818691253662e-02 6.291575729846954346e-02
1.353862434625625610e-01 2.165811210870742798e-01 -6.040095165371894836e-02 -3.683347702026367188e-01 2.167080938816070557e-01 1.775856167078018188e-01 -8.770724385976791382e-02 -2.539193630218505859e-01 1.574333161115646362e-01 -1.205018758773803711e-01 -1.395144406706094742e-02 1.951638162136077881e-01 -1.578573510050773621e-02 6.754218786954879761e-02 -2.515958435833454132e-02 4.556858446449041367e-03 3.770097196102142334e-01 -2.614322304725646973e-01 -5.925900861620903015e-02 1.257948428392410278e-01 -5.461810901761054993e-02 -1.173042319715023041e-02 3.401896357536315918e-01 -1.268679052591323853e-01 9.484530240297317505e-02 1.830078065395355225e-01 -3.049736618995666504e-01 -1.788598597049713135e-01 -4.257643222808837891e-02 -1.394678354263305664e-01 -2.341082692146301270e-02 8.751865476369857788e-02
9.512519836425781250e-02 2.138191759586334229e-01 2.023960836231708527e-02 -1.752381473779678345e-01 4.000087082386016846e-02 -1.441349685192108154e-01 2.415900677442550659e-01 -3.746028542518615723e-01 -4.878779128193855286e-02 -2.138558626174926758e-01 2.399042621254920959e-02 -6.309036165475845337e-02 -1.361995339393615723e-01 2.086352854967117310e-01 -1.764748543500900269e-01 -4.031713902950286865e-01 -1.051124557852745056e-01 6.555718183517456055e-02 1.032364144921302795e-01 1.377910524606704712e-01 9.176148474216461182e-02 1.092827990651130676e-01 1.126604229211807251e-01 -2.319133654236793518e-02 -1.905510574579238892e-01 -2.239073663949966431e-01 -3.783820271492004395e-01 -5.680729448795318604e-02 -7.621056586503982544e-02 6.858278065919876099e-03 2.154092639684677124e-01 1.446456313133239746e-01
7.887523621320724487e-03 5.257339775562286377e-02 -1.449270844459533691e-01 -1.640430092811584473e-01 1.133901178836822510e-01 1.739523559808731079e-01 -1.378879100084304810e-01 4.308605194091796875e-02 2.251097559928894043e-01 -1.904730647802352905e-01 1.525072604417800903e-01 3.224682807922363281e-02 -1.087580248713493347e-01 2.265311479568481445e-01 -1.451822519302368164e-01 1.964671611785888672e-01 -9.299681335687637329e-02 5.806971713900566101e-02 1.543908417224884033e-01 3.176849484443664551e-01 2.676494419574737549e-01 -4.290910437703132629e-02 4.722711443901062012e-02 1.098312512040138245e-01 -1.171612963080406189e-01 7.819174230098724365e-02 -4.716450572013854980e-01 5.492144078016281128e-02 -2.725377380847930908e-01 6.656366866081953049e-03 2.632100582122802734e-01 1.942697465419769287e-01
2.033725529909133911e-01 1.816263794898986816e-01 -4.861685261130332947e-02 -4.135833382606506348e-01 2.427463084459304810e-01 -1.055277287960052490e-01 -2.444589696824550629e-02 -1.585502624511718750e-01 -1.583698838949203491e-01 -1.355680227279663086e-01 1.134769804775714874e-02 5.106576532125473022e-02 -2.211907953023910522e-01 2.917138040065765381e-01 2.346893846988677979e-01 4.706298932433128357e-02 2.342923432588577271e-01 -9.481044858694076538e-02 -1.717792153358459473e-01 -1.889741122722625732e-01 1.626003980636596680e-01 -2.497317641973495483e-01 -8.154385723173618317e-03 -1.487993001937866211e-01 -6.517995148897171021e-02 2.308400422334671021e-01 -2.763805091381072998e-01 -1.472380310297012329e-01 -2.727470360696315765e-02 7.523445039987564087e-02 8.287140727043151855e-02 9.970021247863769531e-02
2.003557085990905762e-01 2.475987523794174194e-01 5.050477758049964905e-02 -4.120196104049682617e-01 2.243200391530990601e-01 3.990419954061508179e-02 -3.237488269805908203e-01 1.939253695309162140e-02 -1.641929745674133301e-01 -2.626836001873016357e-01 -5.874694138765335083e-02 6.395643949508666992e-02 -1.047579478472471237e-02 2.961588464677333832e-02 1.317204833030700684e-01 -5.930052325129508972e-02 2.448606044054031372e-01 5.339042469859123230e-02 -3.028612770140171051e-02 -1.719418354332447052e-02 1.149853393435478210e-01 -1.089676469564437866e-01 -9.064838290214538574e-02 -4.337362945079803467e-03 1.072013825178146362e-01 3.460202813148498535e-01 -1.238166540861129761e-01 -2.349647283554077148e-01 -2.960479259490966797e-01 -7.806777954101562500e-02 2.093538492918014526e-01 8.427496999502182007e-02
8.937171101570129395e-02 9.781558811664581299e-02 5.491363629698753357e-02 -1.717159003019332886e-01 8.734295517206192017e-02 -5.789062008261680603e-02 -2.222468256950378418e-01 -2.038843035697937012e-01 -2.463442236185073853e-01 -2.493060976266860962e-01 9.793084114789962769e-02 1.524593085050582886e-01 -3.335382789373397827e-02 2.760349810123443604e-01 1.371112167835235596e-01 1.365284025669097900e-01 3.558279573917388916e-01 -6.829693168401718140e-02 -3.427159041166305542e-02 -1.936841309070587158e-01 2.267060242593288422e-02 -1.966799795627593994e-01 -5.983644723892211914e-02 -2.960141301155090332e-01 -1.384651213884353638e-01 4.887252673506736755e-02 -3.265109658241271973e-01 -2.333279848098754883e-01 -8.804968744516372681e-02 -1.186541374772787094e-02 2.797475159168243408e-01 -9.190859645605087280e-02
3.775260224938392639e-02 2.196637243032455444e-01 -9.299618005752563477e-02 -1.933436095714569092e-01 5.907674506306648254e-02 -1.909610480070114136e-01 -2.054513990879058838e-01 -4.743455350399017334e-02 4.592401161789894104e-02 -2.166338711977005005e-01 1.241404935717582703e-01 3.934471607208251953e-01 -1.965024769306182861e-01 -1.477459967136383057e-01 2.482679486274719238e-01 -2.308024764060974121e-01 7.535751163959503174e-02 -1.516229659318923950e-01 -1.049730777740478516e-01 4.925173148512840271e-02 -1.734730601310729980e-02 -9.318010509014129639e-02 1.032822504639625549e-01 -1.100592538714408875e-01 -1.378602534532546997e-01 -3.273746669292449951e-01 -3.017826676368713379e-01 -1.050828844308853149e-01 -2.467108368873596191e-01 -4.034191370010375977e-02 -1.085127890110015869e-01 -2.209881395101547241e-01
2.047028094530105591e-01 2.713929116725921631e-01 -1.341514103114604950e-02 -2.572275400161743164e-01 8.410824835300445557e-02 -3.392840549349784851e-02 -1.597952991724014282e-01 8.156575262546539307e-02 3.381263464689254761e-02 -4.015424475073814392e-02 2.178780138492584229e-01 -1.074914783239364624e-01 5.973600596189498901e-02 -1.222746893763542175e-01 1.646922081708908081e-01 1.453590244054794312e-01 -1.551940850913524628e-02 -1.685338020324707031e-01 -1.744672209024429321e-01 1.311115324497222900e-01 5.596258863806724548e-02 -3.717782720923423767e-02 4.813296496868133545e-01 -6.544708460569381714e-02 -1.367941349744796753e-01 8.138865232467651367e-02 -4.648257791996002197e-01 1.065030917525291443e-01 -8.511573076248168945e-02 -2.864786423742771149e-02 2.534981667995452881e-01 -8.551143854856491089e-02
1.634361781179904938e-02 3.796687126159667969e-01 -1.731819063425064087e-01 -7.825868576765060425e-02 2.194770723581314087e-01 -1.508973687887191772e-01 -5.376704502850770950e-03 -8.780275285243988037e-02 2.497012317180633545e-01 -4.043817892670631409e-02 3.130757436156272888e-02 -6.551555544137954712e-02 -1.677492111921310425e-01 2.022058814764022827e-01 -4.377788305282592773e-02 -1.695436537265777588e-01 2.325820028781890869e-01 -1.604268699884414673e-01 1.734238713979721069e-01 1.882475465536117554e-01 1.031696051359176636e-01 -2.115130424499511719e-01 -1.497493684291839600e-01 -4.068651199340820312e-01 1.162217184901237488e-02 -2.463193535804748535e-01 -2.240940034389495850e-01 -1.733694523572921753e-01 1.599132567644119263e-01 -7.587899267673492432e-02 -9.424451738595962524e-03 -1.032034382224082947e-01
2.849906869232654572e-02 3.352631032466888428e-01 -9.630518406629562378e-02 -4.432231485843658447e-01 1.949330568313598633e-01 -9.075539186596870422e-03 -2.404283434152603149e-01 -2.305317074060440063e-01 -2.353594452142715454e-01 -1.118751913309097290e-01 -2.938550338149070740e-02 2.480091005563735962e-01 -1.119223535060882568e-01 1.248916462063789368e-01 3.378885388374328613e-01 1.946565210819244385e-01 2.721284031867980957e-01 -1.038164049386978149e-01 5.646450817584991455e-02 -3.644442185759544373e-02 -6.373320706188678741e-03 -2.323161512613296509e-01 -2.510121278464794159e-02 -5.534420162439346313e-02 5.212990939617156982e-02 8.420700579881668091e-02 -2.415999621152877808e-01 -4.893703013658523560e-02 4.292926937341690063e-02 2.540352195501327515e-02 2.928742021322250366e-02 -2.437774464488029480e-02
2.264881283044815063e-01 -3.454831242561340332e-02 3.073353469371795654e-01 -2.200974225997924805e-01 -1.644433289766311646e-02 -1.363354176282882690e-01 5.324517935514450073e-02 -1.186696141958236694e-01 -4.551219940185546875e-02 -2.263800241053104401e-02 5.910896882414817810e-02 1.039996296167373657e-01 -1.349242180585861206e-01 4.040077924728393555e-01 1.292788237333297729e-01 2.018478065729141235e-01 -1.803548485040664673e-01 -2.011296153068542480e-01 -4.760316386818885803e-02 1.889380812644958496e-01 -1.342079341411590576e-01 -3.192662298679351807e-01 2.719126045703887939e-01 -1.242998540401458740e-01 -3.735444508492946625e-03 -2.723938524723052979e-01 -2.734228372573852539e-01 -7.942976057529449463e-02 -1.102624461054801941e-01 -1.038261353969573975e-01 1.146205589175224304e-01 3.780168667435646057e-02
2.536050677299499512e-01 3.544065058231353760e-01 1.047700271010398865e-01 -1.429574042558670044e-01 4.131192564964294434e-01 -2.843534350395202637e-01 -2.254300862550735474e-01 -1.404586527496576309e-02 1.784717291593551636e-01 -9.819214791059494019e-02 -1.065155398100614548e-02 -1.083623431622982025e-02 2.129158936440944672e-02 -7.639285176992416382e-02 5.978976190090179443e-02 -3.742405474185943604e-01 8.406887948513031006e-02 -5.216906219720840454e-02 -3.609154000878334045e-02 2.337670773267745972e-01 2.181288599967956543e-01 1.041522100567817688e-01 1.112688258290290833e-01 -2.012823224067687988e-01 -5.300794541835784912e-02 -1.147524788975715637e-01 -1.657115668058395386e-01 1.787445507943630219e-02 -2.216651588678359985e-01 -6.507343798875808716e-02 -4.313790053129196167e-02 -9.182238578796386719e-02
3.405744135379791260e-01 6.966390460729598999e-02 -3.004779107868671417e-02 -3.556999862194061279e-01 3.890471160411834717e-02 -1.527033466845750809e-02 -6.908121705055236816e-02 -2.358927428722381592e-01 1.032499074935913086e-01 -2.275596410036087036e-01 3.182933330535888672e-01 8.908459544181823730e-02 3.100223839282989502e-02 2.127711027860641479e-01 5.614181514829397202e-03 -3.331666067242622375e-02 1.359313577413558960e-01 -1.180801689624786377e-01 -2.076937854290008545e-01 -1.143080443143844604e-01 2.558876574039459229e-01 -1.874070465564727783e-01 -6.177453324198722839e-02 -1.498017758131027222e-01 -2.109277397394180298e-01 2.128232419490814209e-01 -5.092413723468780518e-02 -2.063853144645690918e-01 -2.282654792070388794e-01 7.440037280321121216e-02 2.028013020753860474e-01 1.458773165941238403e-01
4.369227588176727295e-02 3.747757077217102051e-01 -2.554824016988277435e-02 -3.668923676013946533e-01 -2.849137410521507263e-02 -3.689020276069641113e-01 1.659008562564849854e-01 2.928384579718112946e-02 9.924785047769546509e-02 -1.083043441176414490e-01 2.454489469528198242e-01 1.440725475549697876e-01 1.695909500122070312e-01 6.405799090862274170e-02 -6.697168201208114624e-02 -9.189458191394805908e-02 -1.274374872446060181e-01 -2.040259540081024170e-01 -2.081380635499954224e-01 -1.900454424321651459e-02 -1.236959025263786316e-01 -2.726161479949951172e-01 -5.607028026133775711e-03 -1.921878159046173096e-01 1.676193028688430786e-01 -2.419808208942413330e-01 -2.752467989921569824e-01 -5.650598555803298950e-03 5.508980527520179749e-02 4.491894319653511047e-02 1.139241158962249756e-01 -1.006917096674442291e-02
2.623430490493774414e-01 3.598535954952239990e-01 1.335819065570831299e-01 -3.240569531917572021e-01 2.980373203754425049e-01 1.062067225575447083e-01 -2.020561397075653076e-01 5.200391262769699097e-02 3.154187500476837158e-01 6.756337732076644897e-02 1.293696761131286621e-01 1.598963141441345215e-01 -1.611488312482833862e-01 7.368914037942886353e-02 1.263762265443801880e-01 -2.636872231960296631e-01 9.218278527259826660e-02 -5.328653752803802490e-02 -2.890494838356971741e-02 2.793578244745731354e-02 1.312373578548431396e-01 -6.179071962833404541e-02 -9.540793299674987793e-02 -1.405190080404281616e-01 2.367418408393859863e-01 -3.553710877895355225e-02 -7.080034166574478149e-02 -1.012533307075500488e-01 -1.923504099249839783e-02 -1.651009470224380493e-01 2.178385257720947266e-01 -2.478512078523635864e-01
-1.786129921674728394e-02 1.400618553161621094e-01 3.917166031897068024e-03 -1.027062311768531799e-01 2.303583472967147827e-01 -2.465716302394866943e-01 4.470191150903701782e-02 -1.473022699356079102e-01 1.149720922112464905e-01 -3.707258701324462891e-01 3.326244950294494629e-01 -8.488889783620834351e-02 -2.533920407295227051e-01 4.723908007144927979e-02 -3.781307488679885864e-02 1.303910613059997559e-01 -4.176850896328687668e-03 -7.682727277278900146e-02 8.746285736560821533e-02 -3.821927309036254883e-02 6.243832781910896301e-02 1.336073852144181728e-03 -1.542750746011734009e-01 -3.274616301059722900e-01 2.244421094655990601e-01 2.606859505176544189e-01 -2.574366033077239990e-01 -2.784655690193176270e-01 -2.259815037250518799e-01 -2.278115227818489075e-02 -6.789957731962203979e-02 1.012975424528121948e-01
5.007956624031066895e-01 9.975858777761459351e-02 -3.854178637266159058e-02 -1.014259904623031616e-01 3.373799100518226624e-02 6.488781422376632690e-02 -2.126590311527252197e-01 -2.076122909784317017e-01 2.055057585239410400e-01 1.437052991241216660e-02 1.106421202421188354e-01 -1.065867021679878235e-01 5.235764756798744202e-02 -6.256398558616638184e-02 -4.324963316321372986e-02 -1.069095432758331299e-01 -2.070946991443634033e-01 -2.521529197692871094e-01 5.891843885183334351e-02 1.064616292715072632e-01 8.589307963848114014e-02 -5.587368831038475037e-02 -1.499258819967508316e-02 -2.766891382634639740e-02 5.700502544641494751e-02 -2.318709939718246460e-01 -3.287993967533111572e-01 -1.589486747980117798e-01 -3.478730618953704834e-01 -1.954969614744186401e-01 2.551342546939849854e-01 -1.806440018117427826e-02
-2.040216699242591858e-02 4.045480191707611084e-01 -5.533654987812042236e-02 -1.362735629081726074e-01 2.781641669571399689e-02 -2.203993648290634155e-01 -1.643274277448654175e-01 -6.065490841865539551e-02 1.736606061458587646e-01 -1.407056897878646851e-01 1.435443013906478882e-01 2.384368032217025757e-01 -2.801339924335479736e-01 -1.621271520853042603e-01 4.778436943888664246e-02 -1.798034827515948564e-05 2.137642949819564819e-01 1.613609865307807922e-02 -9.154822677373886108e-02 1.485450752079486847e-02 -4.474187269806861877e-02 4.145138338208198547e-02 3.079457283020019531e-01 -2.821767628192901611e-01 -2.291928827762603760e-01 -1.329936981201171875e-01 -2.749128937721252441e-01 -1.527967397123575211e-02 -2.875761091709136963e-01 1.408044844865798950e-01 1.237730234861373901e-01 5.655473098158836365e-02
1.743128895759582520e-02 2.789811193943023682e-01 7.268428057432174683e-02 -1.306923627853393555e-01 1.079325452446937561e-01 3.054353892803192139e-01 2.276154160499572754e-01 -1.291875392198562622e-01 2.415784895420074463e-01 -1.482067108154296875e-01 1.275206655263900757e-01 -1.400570869445800781e-01 -3.043386340141296387e-01 -2.199266664683818817e-02 2.169034630060195923e-01 2.190949469804763794e-01 -1.997418142855167389e-02 -3.445345908403396606e-03 1.678920723497867584e-02 1.376976221799850464e-01 7.015845924615859985e-02 -3.298324644565582275e-01 2.428314238786697388e-01 1.864059641957283020e-02 7.233949005603790283e-02 1.873175613582134247e-02 -2.719214260578155518e-01 1.673342138528823853e-01 -2.487689107656478882e-01 -1.983955055475234985e-01 1.297044605016708374e-01 5.856661871075630188e-02
2.095998823642730713e-01 1.687512546777725220e-01 6.899388879537582397e-02 -2.121930867433547974e-01 2.041798382997512817e-01 -1.599331051111221313e-01 2.531361021101474762e-02 -1.666025966405868530e-01 2.730222418904304504e-02 -4.501575529575347900e-01 4.761509895324707031e-01 -2.665287554264068604e-01 -8.383805304765701294e-02 1.162824337370693684e-03 6.074720993638038635e-02 2.440878301858901978e-01 -3.519077727105468512e-04 -9.508053213357925415e-02 1.261234730482101440e-01 -3.111957572400569916e-02 -1.172694563865661621e-01 1.660299487411975861e-02 -1.151609420776367188e-01 -4.379377141594886780e-02 -1.173440366983413696e-02 1.973095685243606567e-01 -7.766659557819366455e-02 -1.247506812214851379e-01 -2.604821622371673584e-01 -8.801589161157608032e-02 1.291093528270721436e-01 -5.139489099383354187e-02
3.054707050323486328e-01 2.140116393566131592e-01 2.362252622842788696e-01 -2.368408590555191040e-01 1.244725957512855530e-01 1.177105307579040527e-01 -6.818212568759918213e-02 9.320028871297836304e-02 -8.700024336576461792e-02 -2.605858743190765381e-01 1.298000216484069824e-01 2.195325121283531189e-02 -5.966033414006233215e-02 4.433200657367706299e-01 1.311450004577636719e-01 4.120637476444244385e-02 -2.753202319145202637e-01 -1.466653794050216675e-01 -4.979673400521278381e-02 1.819334626197814941e-01 1.482135616242885590e-02 -1.483639180660247803e-01 1.140580102801322937e-01 -4.292810559272766113e-01 4.729230701923370361e-02 5.504921823740005493e-02 -1.797681599855422974e-01 1.248498912900686264e-03 -1.057219877839088440e-02 2.706326544284820557e-02 -6.048841401934623718e-02 3.301369724795222282e-03
6.319428235292434692e-02 -6.489644944667816162e-02 -9.225016832351684570e-02 -2.792726457118988037e-01 1.583898663520812988e-01 -1.081565991044044495e-01 -3.546342486515641212e-03 -3.594629168510437012e-01 -8.784025162458419800e-02 -2.008603960275650024e-01 1.949259638786315918e-01 -1.352689266204833984e-01 8.301210403442382812e-02 -3.798846527934074402e-02 7.152754813432693481e-02 -1.811147332191467285e-01 2.591831609606742859e-02 9.356772527098655701e-03 3.769761919975280762e-01 -2.461041957139968872e-01 5.905249714851379395e-02 3.607744583860039711e-03 3.936814889311790466e-02 -3.854282796382904053e-01 3.309360519051551819e-02 -1.578978896141052246e-01 -1.928516030311584473e-01 -1.940095871686935425e-01 -3.168452084064483643e-01 1.726232916116714478e-01 2.362690493464469910e-02 4.894904326647520065e-03
1.731926947832107544e-01 2.369552999734878540e-01 -1.384675055742263794e-01 -1.574927717447280884e-01 4.219135940074920654e-01 -1.487474292516708374e-01 3.129248619079589844e-01 -2.932339012622833252e-01 6.800233572721481323e-02 -1.087267547845840454e-01 1.761693507432937622e-02 1.921319961547851562e-01 3.979853913187980652e-02 2.026168853044509888e-01 2.849865555763244629e-01 2.250520512461662292e-02 5.227902159094810486e-02 -1.791246086359024048e-01 3.558073192834854126e-02 -1.280451267957687378e-01 1.034741029143333435e-01 -1.960930973291397095e-01 -1.635441780090332031e-01 -1.204550340771675110e-01 -1.762896031141281128e-02 -6.081015989184379578e-02 -1.997445225715637207e-01 -1.144875064492225647e-01 -1.616111695766448975e-01 1.445802003145217896e-01 1.968618184328079224e-01 1.487154364585876465e-01
-6.360308825969696045e-02 3.688564300537109375e-01 2.000124752521514893e-02 -6.490787118673324585e-02 2.020156979560852051e-01 3.051515221595764160e-01 -1.962296850979328156e-02 6.556665152311325073e-02 1.155633777379989624e-01 -2.579540908336639404e-01 6.893355399370193481e-02 1.067324131727218628e-01 -1.502200812101364136e-01 -2.843330502510070801e-01 3.228639364242553711e-01 -7.482947316020727158e-03 5.828766524791717529e-02 6.739670038223266602e-02 2.610381133854389191e-02 3.477576971054077148e-01 -6.776229944080114365e-03 -1.001187786459922791e-01 1.860405355691909790e-01 -1.612859517335891724e-01 3.643912449479103088e-02 -1.139985173940658569e-01 -1.578729748725891113e-01 -1.290410943329334259e-02 -2.893716990947723389e-01 -2.446392178535461426e-01 1.564805954694747925e-01 -7.205929607152938843e-02
-1.901414394378662109e-01 4.513357952237129211e-02 -3.518785163760185242e-02 -5.267900228500366211e-01 2.514951229095458984e-01 9.997303038835525513e-02 -7.159522175788879395e-02 -6.252214312553405762e-02 -4.195233434438705444e-02 1.039236932992935181e-01 1.414269804954528809e-01 -1.357314586639404297e-01 -9.887582063674926758e-02 -2.628465741872787476e-02 2.183696031570434570e-01 -3.140448033809661865e-02 -8.002451807260513306e-02 -1.355730369687080383e-02 -3.768965229392051697e-02 2.642147801816463470e-02 -2.209008485078811646e-01 -2.429043315351009369e-02 -1.512964665889739990e-01 -2.192441821098327637e-01 -5.226344615221023560e-02 -2.622478604316711426e-01 -2.749744355678558350e-01 -3.389509618282318115e-01 -2.072616964578628540e-01 1.683397293090820312e-01 3.627228364348411560e-02 -1.642947494983673096e-01
2.957327067852020264e-01 3.008475899696350098e-01 -1.754862666130065918e-01 -1.629916876554489136e-01 3.225065767765045166e-01 2.966994345188140869e-01 -1.722703576087951660e-01 -5.323801934719085693e-02 -1.434140838682651520e-02 5.000080540776252747e-02 1.199763342738151550e-01 -4.699123278260231018e-02 -1.664839833974838257e-01 2.272572927176952362e-02 -1.185170635581016541e-01 -6.380479037761688232e-02 1.509353220462799072e-01 -7.358743995428085327e-02 9.964785724878311157e-02 5.892126262187957764e-02 -1.396661996841430664e-01 -1.049052178859710693e-02 -3.180975839495658875e-02 1.636765897274017334e-02 -7.033775182208046317e-05 4.248647391796112061e-02 -4.062947630882263184e-01 -4.655460268259048462e-02 -1.800864040851593018e-01 2.006612569093704224e-01 3.241148889064788818e-01 -2.552857995033264160e-01
1.627274006605148315e-01 1.332910507917404175e-01 -5.673481151461601257e-02 -2.224585711956024170e-01 2.442240566015243530e-01 -1.719010919332504272e-01 -1.194731816649436951e-01 3.440520912408828735e-02 -2.701107859611511230e-01 -2.220056802034378052e-01 -4.161603748798370361e-02 3.921915218234062195e-02 -2.237351834774017334e-01 6.751161068677902222e-02 2.091543078422546387e-01 1.837655454874038696e-01 3.555948138236999512e-01 8.329587429761886597e-02 -1.074818447232246399e-01 -1.095138937234878540e-01 1.337352693080902100e-01 -2.679862380027770996e-01 -9.601111710071563721e-02 -3.012669086456298828e-01 -3.755702450871467590e-02 9.716590866446495056e-03 -2.264768779277801514e-01 -2.204284369945526123e-01 -1.916371881961822510e-01 6.853991746902465820e-02 1.416798382997512817e-01 1.767834722995758057e-01
-9.294347465038299561e-02 2.797762751579284668e-01 -1.439961642026901245e-01 -1.218462735414505005e-01 1.606907695531845093e-01 -1.897475570440292358e-01 6.570381112396717072e-03 -9.233365952968597412e-02 -1.154161430895328522e-02 -2.444336414337158203e-01 -1.415049135684967041e-01 1.231897808611392975e-02 -3.411888480186462402e-01 5.267939716577529907e-02 5.828877445310354233e-03 -4.080547988414764404e-01 5.065147299319505692e-03 -7.033530622720718384e-02 5.694792047142982483e-02 7.795180380344390869e-02 1.064281165599822998e-01 -3.484284877777099609e-01 2.024327218532562256e-01 -3.065331578254699707e-01 -3.560087084770202637e-02 1.167499870061874390e-01 -2.748765945434570312e-01 1.510420292615890503e-01 4.556026309728622437e-02 3.978862613439559937e-02 -1.409115046262741089e-01 1.502671241760253906e-01
-2.657189033925533295e-03 1.111693680286407471e-01 -2.468313649296760559e-02 -2.408698499202728271e-01 7.520965486764907837e-02 -4.187904298305511475e-02 -1.190332695841789246e-01 -1.664900928735733032e-01 -4.071164131164550781e-01 -1.275381743907928467e-01 8.526781201362609863e-02 2.180787175893783569e-01 -1.998525410890579224e-01 2.605602741241455078e-01 9.597816318273544312e-02 1.540303230285644531e-01 1.032026112079620361e-01 6.866632029414176941e-04 -1.752725839614868164e-01 -7.749328762292861938e-02 -1.173682287335395813e-01 -2.477837502956390381e-01 1.251422017812728882e-01 -3.224470019340515137e-01 -3.314192965626716614e-02 1.301136910915374756e-01 -3.412507772445678711e-01 -1.314303427934646606e-01 -2.628126144409179688e-01 3.133495151996612549e-02 1.945706605911254883e-01 1.593964174389839172e-02
3.515659570693969727e-01 3.374277651309967041e-01 -1.558120846748352051e-01 -3.026872873306274414e-01 2.203176021575927734e-01 1.545718461275100708e-01 6.941352039575576782e-02 -1.212689504027366638e-01 1.815375536680221558e-01 -2.386885732412338257e-01 -1.327796280384063721e-01 2.222826629877090454e-01 -1.349845230579376221e-01 -6.928904354572296143e-02 -1.642809808254241943e-01 -3.889785334467887878e-02 -5.323432013392448425e-02 1.756614893674850464e-01 -2.074342072010040283e-01 -8.233250677585601807e-02 1.051900312304496765e-01 -8.437611162662506104e-02 1.057782694697380066e-01 -2.812764346599578857e-01 1.227710694074630737e-01 -1.082526445388793945e-01 -7.512556761503219604e-02 7.662701606750488281e-02 5.003768205642700195e-02 -2.099765688180923462e-01 2.593837082386016846e-01 4.505649209022521973e-02
4.753200802952051163e-03 1.887031495571136475e-01 4.424196854233741760e-02 -3.174859881401062012e-01 -4.804277047514915466e-02 -1.508327275514602661e-01 -7.906107604503631592e-02 1.661370247602462769e-01 -1.263423413038253784e-01 -2.389241904020309448e-01 9.582369029521942139e-02 3.538232147693634033e-01 -1.124916970729827881e-01 -1.016734912991523743e-01 1.204394251108169556e-01 5.177687853574752808e-02 8.512707799673080444e-02 3.107373416423797607e-02 -1.308434009552001953e-01 -2.859957329928874969e-02 1.645865142345428467e-01 1.230519041419029236e-01 3.305597901344299316e-01 -2.305985987186431885e-01 -4.144430533051490784e-02 -2.405927181243896484e-01 -3.234384357929229736e-01 4.006968811154365540e-02 -2.744376957416534424e-01 -2.092953175306320190e-01 1.242313161492347717e-01 -1.546091586351394653e-01
3.410163894295692444e-02 6.786357611417770386e-02 -8.214924484491348267e-02 -1.524379253387451172e-01 1.310799568891525269e-01 1.816639900207519531e-01 6.399916857481002808e-02 -3.320594131946563721e-01 9.626289457082748413e-02 -1.821822822093963623e-01 -3.074290975928306580e-02 -1.372032463550567627e-01 2.785210013389587402e-01 1.098160147666931152e-01 2.370698899030685425e-01 -1.393702030181884766e-01 -5.841364711523056030e-02 -2.515805363655090332e-01 4.288123175501823425e-02 8.818565309047698975e-02 3.028008043766021729e-01 -1.622658669948577881e-01 3.530644625425338745e-02 -1.085849627852439880e-01 -2.622747421264648438e-01 1.393598914146423340e-01 -4.681361615657806396e-01 -1.354767233133316040e-01 -7.691589742898941040e-02 3.000403568148612976e-02 1.684302836656570435e-01 -6.277335435152053833e-02
-1.333069503307342529e-01 -1.243882812559604645e-02 -1.609991788864135742e-01 -3.985994309186935425e-02 2.733604013919830322e-01 1.676759272813796997e-01 -4.004580527544021606e-02 -3.058791756629943848e-01 9.708026051521301270e-02 8.020903915166854858e-03 9.823345392942428589e-02 -2.828206121921539307e-01 -3.835399448871612549e-01 -1.205927692353725433e-02 4.535675048828125000e-02 -6.626922637224197388e-02 -4.445944726467132568e-02 -2.075811326503753662e-01 -1.120218485593795776e-01 1.398361623287200928e-01 1.706675142049789429e-01 -1.225554570555686951e-01 -5.927528068423271179e-02 -2.433384507894515991e-01 -1.361466944217681885e-01 7.062478363513946533e-02 -3.876399397850036621e-01 -1.864191442728042603e-01 -1.898693144321441650e-01 1.426043510437011719e-01 2.047673314809799194e-01 1.132876202464103699e-01
1.134080365300178528e-01 -6.668736040592193604e-02 1.444161497056484222e-02 -9.263259172439575195e-02 2.072279006242752075e-01 -1.500530838966369629e-01 9.056723117828369141e-02 -7.342732977122068405e-03 -1.135440468788146973e-01 -5.569889545440673828e-01 -7.710821181535720825e-02 1.753628067672252655e-02 -1.545530110597610474e-01 -7.529127597808837891e-02 3.125058412551879883e-01 -1.461210250854492188e-01 -8.578221499919891357e-02 2.003988176584243774e-01 -8.647625893354415894e-02 8.478147536516189575e-02 -2.313962578773498535e-01 1.624654978513717651e-01 5.469208955764770508e-02 -1.751051843166351318e-01 -6.495663523674011230e-02 -5.581796169281005859e-02 -3.348084986209869385e-01 -1.262334138154983521e-01 -2.170161157846450806e-01 -1.236246302723884583e-01 1.887256801128387451e-01 1.144465431571006775e-01
-1.298854351043701172e-01 2.758027315139770508e-01 3.694949205964803696e-03 -8.527936041355133057e-02 8.161184936761856079e-02 1.809645146131515503e-01 -1.609782725572586060e-01 -8.455184847116470337e-02 -2.691089361906051636e-02 -5.347566008567810059e-01 1.812392771244049072e-01 -1.243618577718734741e-01 3.578157350420951843e-02 -2.183475643396377563e-01 -3.956512734293937683e-02 -1.471392214298248291e-01 -1.145223304629325867e-01 -2.685227990150451660e-01 -1.620817035436630249e-01 1.069281529635190964e-02 4.877673834562301636e-02 -1.340916454792022705e-01 4.442100226879119873e-02 -7.548603415489196777e-02 -9.071471542119979858e-02 5.136659368872642517e-02 -3.087994456291198730e-01 -2.920523518696427345e-03 -2.083656042814254761e-01 -2.682774066925048828e-01 2.375325113534927368e-01 -4.950746521353721619e-02
5.395155400037765503e-02 6.560145318508148193e-02 6.696032360196113586e-03 -2.016016095876693726e-01 -4.396776109933853149e-02 -6.221113353967666626e-02 -2.232187241315841675e-01 -5.380416288971900940e-02 1.817986816167831421e-01 -2.352532744407653809e-02 6.575553119182586670e-02 1.182217597961425781e-01 -5.516009405255317688e-02 -1.446038037538528442e-01 -9.010303765535354614e-02 1.876753866672515869e-01 -4.253618046641349792e-02 -3.466902300715446472e-02 2.821455299854278564e-01 8.647193014621734619e-02 -3.475497663021087646e-01 -2.333717644214630127e-01 1.471536606550216675e-01 -3.837470114231109619e-01 -1.202447339892387390e-01 -2.150233536958694458e-01 -3.861877322196960449e-01 -4.426611959934234619e-02 -6.238431483507156372e-02 -2.754591107368469238e-01 2.037670463323593140e-01 8.382263034582138062e-02
1.681132465600967407e-01 1.248575747013092041e-01 6.992530077695846558e-02 -2.291327714920043945e-01 1.801106333732604980e-01 -4.003025963902473450e-02 9.413685649633407593e-02 -2.651115357875823975e-01 4.525399208068847656e-02 -1.973242908716201782e-01 1.874154657125473022e-01 -1.344427000731229782e-03 -4.790921509265899658e-02 9.206968545913696289e-02 1.069484502077102661e-01 2.565056383609771729e-01 2.111844420433044434e-01 -1.187838390469551086e-01 -1.792628467082977295e-01 1.148695945739746094e-01 3.622410893440246582e-01 -8.800301700830459595e-02 -3.950651735067367554e-02 -3.047671914100646973e-01 2.963449433445930481e-02 1.307275593280792236e-01 -1.293924152851104736e-01 -1.797154545783996582e-01 -4.130436480045318604e-02 1.841160356998443604e-01 3.636536300182342529e-01 2.216988205909729004e-01
-6.576572358608245850e-02 6.545507162809371948e-02 -1.331101208925247192e-01 -1.752820909023284912e-01 3.168320059776306152e-01 -1.344260573387145996e-01 -1.019215434789657593e-01 -7.692760974168777466e-02 3.574542328715324402e-02 -1.092628613114356995e-01 8.804491907358169556e-02 9.529847651720046997e-02 -2.887286841869354248e-01 -9.235773980617523193e-02 7.413473725318908691e-02 9.766012430191040039e-02 2.196194231510162354e-01 8.558196015655994415e-03 -1.958656758069992065e-01 -7.988501340150833130e-02 3.010868430137634277e-01 8.115382492542266846e-02 -2.683120965957641602e-01 -2.141172289848327637e-01 -1.965100765228271484e-01 7.154688984155654907e-02 -2.652017176151275635e-01 -1.362233012914657593e-01 -1.959773302078247070e-01 1.311719119548797607e-01 3.736591041088104248e-01 1.876861453056335449e-01
2.527557313442230225e-01 -2.288876846432685852e-02 -9.381508827209472656e-02 -3.369300067424774170e-01 1.680836230516433716e-01 -1.101518273353576660e-01 1.512928307056427002e-01 -2.829186022281646729e-01 7.892277091741561890e-02 -2.305659651756286621e-01 -7.398229092359542847e-02 -1.449826359748840332e-01 -2.103267610073089600e-01 -2.147416397929191589e-02 2.446454204618930817e-02 2.106024771928787231e-01 -1.508500128984451294e-01 -1.786678135395050049e-01 -2.150878775864839554e-03 -7.707170397043228149e-02 -1.288436502218246460e-01 -1.999948769807815552e-01 2.204133942723274231e-02 -3.369957208633422852e-01 1.244064979255199432e-02 -1.277163065969944000e-02 -1.008337587118148804e-01 -2.396361827850341797e-01 -1.394096314907073975e-01 2.880025804042816162e-01 1.395095735788345337e-01 -2.709035575389862061e-01
2.253227531909942627e-01 3.614760637283325195e-01 8.198910206556320190e-02 -1.901996284723281860e-01 -1.123837158083915710e-01 7.115283608436584473e-02 1.692309975624084473e-02 -1.749740913510322571e-02 -1.032463833689689636e-02 -1.158011257648468018e-01 1.415877342224121094e-01 -1.833565384149551392e-01 -1.064991727471351624e-01 -5.037439521402120590e-03 3.609386384487152100e-01 1.910278014838695526e-02 1.953711034730076790e-03 2.065083570778369904e-02 2.232169173657894135e-02 1.791962534189224243e-01 2.343677282333374023e-01 -1.625311076641082764e-01 1.267952620983123779e-01 8.317521959543228149e-02 -1.005757153034210205e-01 -1.655944138765335083e-01 -2.879178822040557861e-01 9.091942012310028076e-02 -1.677091866731643677e-01 -2.184305191040039062e-01 3.943578302860260010e-01 -2.252840697765350342e-01
1.057066470384597778e-01 1.567314863204956055e-01 -1.148474514484405518e-01 -4.264079332351684570e-01 4.834418594837188721e-01 2.036583721637725830e-01 1.392495930194854736e-01 -1.681443601846694946e-01 -8.251290023326873779e-02 4.589699581265449524e-02 1.317536383867263794e-01 9.137270599603652954e-02 6.400338560342788696e-02 -7.634618785232305527e-03 -9.889817237854003906e-02 -1.153126284480094910e-01 -8.748253434896469116e-02 -5.750109627842903137e-02 1.318169981241226196e-01 -1.123109385371208191e-01 -1.503078453242778778e-02 5.522722005844116211e-02 -5.833933129906654358e-02 -3.081545233726501465e-01 1.995028108358383179e-01 -5.738358013331890106e-03 -3.514893352985382080e-01 2.012051409110426903e-03 -8.770810812711715698e-02 -3.180357813835144043e-02 7.188566029071807861e-02 -2.543500065803527832e-01
1.561239063739776611e-01 2.922904491424560547e-01 9.224648028612136841e-02 -3.738893270492553711e-01 3.598040938377380371e-01 -8.725409954786300659e-02 1.138303279876708984e-01 -2.560427784919738770e-01 6.787254661321640015e-02 -3.015499114990234375e-01 -8.939658850431442261e-02 3.759402930736541748e-01 -4.237945377826690674e-02 -2.044776827096939087e-01 4.132137820124626160e-02 1.233880743384361267e-01 -1.759153008460998535e-01 -4.580090288072824478e-03 7.075282931327819824e-02 -8.972334116697311401e-02 -3.054090403020381927e-02 3.044144064188003540e-02 6.517169531434774399e-03 -1.001543998718261719e-01 7.320507615804672241e-02 -2.473234944045543671e-02 -2.695703804492950439e-01 -2.428149580955505371e-01 8.174409717321395874e-02 -2.169050835072994232e-02 1.420761346817016602e-01 2.815528772771358490e-03
-6.392018403857946396e-03 3.210362792015075684e-01 -1.099978759884834290e-01 -3.192871809005737305e-01 1.633532792329788208e-01 -2.114811986684799194e-01 -1.538852304220199585e-01 -1.559583991765975952e-01 6.892070174217224121e-02 1.496574562042951584e-02 3.467307090759277344e-01 8.188533037900924683e-02 -1.646498739719390869e-01 1.974146664142608643e-01 -9.876525960862636566e-03 -4.724269360303878784e-02 -5.824631452560424805e-02 2.224142998456954956e-01 -4.784265533089637756e-02 -3.188465163111686707e-02 1.315830349922180176e-01 -3.390057682991027832e-01 -8.740960061550140381e-02 -3.196879848837852478e-02 -2.748086452484130859e-01 1.937268674373626709e-01 -2.585332989692687988e-01 2.459502033889293671e-02 1.652373000979423523e-02 -5.500811710953712463e-02 2.634979188442230225e-01 -1.132860556244850159e-01
-1.872219704091548920e-02 1.571971029043197632e-01 -1.308489888906478882e-01 -2.621127367019653320e-01 -1.228223219513893127e-01 -1.309726983308792114e-01 2.114759236574172974e-01 -3.525080978870391846e-01 -4.801840707659721375e-02 -3.905282169580459595e-02 1.271425187587738037e-01 -1.216752454638481140e-01 -1.041342169046401978e-01 8.416661061346530914e-03 1.477217525243759155e-01 -1.105479616671800613e-02 1.489746719598770142e-01 -2.063012570142745972e-01 1.269348263740539551e-01 9.275915473699569702e-02 1.279346197843551636e-01 3.051807545125484467e-02 1.608134955167770386e-01 -4.574407339096069336e-01 -3.168020397424697876e-02 -1.356732547283172607e-01 -7.686154544353485107e-02 -2.135106176137924194e-01 -1.451384127140045166e-01 -1.844357103109359741e-01 2.918600440025329590e-01 2.591905891895294189e-01
2.883195877075195312e-01 8.493789285421371460e-02 1.570278778672218323e-02 -4.205904006958007812e-01 2.224086076021194458e-01 2.813904285430908203e-01 7.018199563026428223e-02 -2.030905634164810181e-01 1.367311179637908936e-01 -1.619791835546493530e-01 -1.406736075878143311e-01 6.499845068901777267e-03 -1.580290943384170532e-01 -8.547068387269973755e-02 -1.975081115961074829e-02 4.426582157611846924e-02 -1.446342170238494873e-01 1.240236088633537292e-01 -1.840870082378387451e-01 8.350112475454807281e-03 1.574635654687881470e-01 -1.237927824258804321e-01 1.849253922700881958e-01 -3.315569758415222168e-01 -1.698244065046310425e-01 -3.921397030353546143e-02 -2.339816540479660034e-01 -2.070388197898864746e-01 1.382860690355300903e-01 -1.176938265562057495e-01 2.021144330501556396e-01 -4.454077407717704773e-02
1.532566547393798828e-01 5.334509611129760742e-01 -6.068583205342292786e-02 -2.131155431270599365e-01 1.231392920017242432e-01 -1.368529070168733597e-02 1.292464435100555420e-01 2.821916528046131134e-02 -6.492303311824798584e-02 -4.856345653533935547e-01 1.221296414732933044e-01 1.057995185256004333e-01 3.159070853143930435e-03 1.590087413787841797e-01 -9.494838118553161621e-02 -6.109138950705528259e-02 -1.041285097599029541e-01 -2.195228040218353271e-01 -7.526416331529617310e-02 3.007115125656127930e-01 6.062437314540147781e-03 -4.073075577616691589e-02 -6.467295438051223755e-02 -2.710607647895812988e-01 -8.926646411418914795e-02 -1.111045628786087036e-01 -1.465004235506057739e-01 -2.198549918830394745e-02 3.835219467873685062e-05 1.641158945858478546e-02 -5.018997937440872192e-02 -1.620481461286544800e-01
-6.136507168412208557e-02 1.080317646265029907e-01 6.773930042982101440e-02 -2.229492068290710449e-01 3.996635228395462036e-02 -3.553165867924690247e-02 -3.518472984433174133e-02 -9.941890835762023926e-02 1.470558792352676392e-01 -7.557915896177291870e-02 1.555301807820796967e-02 1.238933280110359192e-01 4.690741002559661865e-02 4.976481944322586060e-02 -6.203030794858932495e-02 2.704529166221618652e-01 9.438931196928024292e-02 1.080099120736122131e-01 9.591329097747802734e-02 1.761178672313690186e-01 -2.280706465244293213e-01 -1.791397184133529663e-01 5.576767399907112122e-02 -3.221480846405029297e-01 -1.546918004751205444e-01 -2.290482670068740845e-01 -3.665060997009277344e-01 -1.066592410206794739e-01 -3.944611921906471252e-02 -4.473535418510437012e-01 3.057822585105895996e-01 1.503984034061431885e-01
7.241334021091461182e-02 1.036091819405555725e-01 -1.293344944715499878e-01 -2.500104010105133057e-01 4.269145056605339050e-02 1.211351677775382996e-01 -2.051119357347488403e-01 1.359822414815425873e-02 2.321452200412750244e-01 -2.115342915058135986e-01 -4.768718406558036804e-02 -1.336612850427627563e-01 -2.300729230046272278e-02 -9.603586047887802124e-02 7.624668627977371216e-02 3.752560168504714966e-02 -2.407141476869583130e-01 1.912692785263061523e-01 2.801795676350593567e-02 -8.829119056463241577e-02 1.559769809246063232e-01 -2.454687952995300293e-01 -3.009933829307556152e-01 3.338678507134318352e-03 -5.168382823467254639e-02 -1.864547133445739746e-01 -3.287590742111206055e-01 -8.268406242132186890e-02 -2.012413293123245239e-01 1.007636263966560364e-01 4.287193417549133301e-01 -2.125519365072250366e-01
2.539119124412536621e-01 2.263392060995101929e-01 1.447104960680007935e-01 -2.785135619342327118e-02 1.396917253732681274e-01 -8.362587541341781616e-02 3.045460768043994904e-02 -1.483269035816192627e-01 -2.555055916309356689e-01 -2.888994216918945312e-01 1.673151366412639618e-02 -2.122495174407958984e-01 -7.000805437564849854e-02 -2.085353992879390717e-02 2.420078665018081665e-01 -8.185118436813354492e-02 5.838192068040370941e-03 -1.131557673215866089e-01 1.465057134628295898e-01 -2.178520858287811279e-01 2.821064321324229240e-03 -3.570598550140857697e-03 -1.004023179411888123e-01 -3.505576550960540771e-01 -6.993786245584487915e-02 7.251570373773574829e-02 -4.229991436004638672e-01 2.582623958587646484e-01 -7.933785766363143921e-02 1.129008978605270386e-01 1.981808394193649292e-01 -1.400704085826873779e-01
9.354870021343231201e-02 3.480681478977203369e-01 -3.348933532834053040e-03 -1.213786378502845764e-01 1.613785177469253540e-01 1.536261439323425293e-01 9.607321768999099731e-02 -3.082296252250671387e-01 -1.370896548032760620e-01 -8.907625079154968262e-02 2.008125633001327515e-01 3.117015212774276733e-02 -1.198073625564575195e-01 1.111094746738672256e-02 6.745182722806930542e-02 1.075352877378463745e-01 1.974923610687255859e-01 -6.059991940855979919e-02 -2.122957706451416016e-01 1.201616451144218445e-01 2.056553661823272705e-01 -1.513637900352478027e-01 -6.412729620933532715e-02 -3.329266905784606934e-01 -6.165260821580886841e-02 1.322893202304840088e-01 -1.074525192379951477e-01 -1.488882899284362793e-01 9.015326201915740967e-02 1.616753190755844116e-01 4.411894679069519043e-01 1.912749409675598145e-01
-2.178042940795421600e-02 9.135988354682922363e-02 -2.142334580421447754e-01 -5.034458637237548828e-01 2.049400210380554199e-01 1.118506938219070435e-01 1.975699327886104584e-02 -2.319290190935134888e-01 -4.271980002522468567e-02 -4.534797742962837219e-02 2.758212983608245850e-01 -1.451064646244049072e-01 -1.527901142835617065e-01 -1.546133216470479965e-02 -2.525150179862976074e-01 -1.615444384515285492e-02 -7.162496447563171387e-02 3.167945742607116699e-01 7.592699676752090454e-02 -7.666060328483581543e-02 4.034036025404930115e-02 1.721117296256124973e-04 -1.629149727523326874e-02 -3.103030025959014893e-01 2.820188999176025391e-01 -3.055579215288162231e-02 -2.509618401527404785e-01 -1.165990307927131653e-01 -1.310715079307556152e-01 -2.795172668993473053e-02 -3.146472573280334473e-02 -5.658194795250892639e-02
1.380930244922637939e-01 3.460569977760314941e-01 6.433288007974624634e-02 -7.699982821941375732e-02 2.126739621162414551e-01 -9.309407323598861694e-03 6.880275160074234009e-02 -8.701332658529281616e-02 2.964893281459808350e-01 4.327668994665145874e-02 2.699037492275238037e-01 3.894673660397529602e-02 -2.631323933601379395e-01 -3.367696404457092285e-01 1.117504537105560303e-01 -5.122801288962364197e-02 2.724587218835949898e-03 1.142925545573234558e-01 5.296441912651062012e-02 -5.430668219923973083e-02 6.980040669441223145e-02 -1.112630963325500488e-02 3.713656663894653320e-01 -2.627960741519927979e-01 -1.652819365262985229e-01 -2.023900747299194336e-01 -1.829047948122024536e-01 -5.095937103033065796e-02 -1.536715775728225708e-01 1.781436651945114136e-01 2.021960020065307617e-01 -1.475018449127674103e-02
-3.829194605350494385e-02 5.871564149856567383e-02 -1.037925109267234802e-01 -4.851585924625396729e-01 -1.219110786914825439e-01 -1.141409724950790405e-01 -5.184294655919075012e-02 -1.932274699211120605e-01 1.549654603004455566e-01 -1.555201113224029541e-01 1.775118894875049591e-02 -1.652382761240005493e-01 -2.507642805576324463e-01 -1.738352179527282715e-01 1.331399679183959961e-01 -2.334249317646026611e-01 -9.185167960822582245e-03 -5.945348739624023438e-02 4.173296391963958740e-01 8.976300060749053955e-02 1.580099165439605713e-01 -1.638028323650360107e-01 8.733651041984558105e-02 -1.718474626541137695e-01 -3.433563187718391418e-02 1.552603789605200291e-03 -1.825413107872009277e-01 -8.761983364820480347e-02 -2.236173450946807861e-01 -1.351800560951232910e-01 -1.469565033912658691e-01 1.817480027675628662e-01
4.853121936321258545e-01 3.079652488231658936e-01 -9.298401325941085815e-02 -3.022723495960235596e-01 2.981335222721099854e-01 1.997412368655204773e-02 1.466010063886642456e-01 -3.504741191864013672e-01 -1.734917312860488892e-01 5.946013331413269043e-02 -3.930702060461044312e-02 2.920564413070678711e-01 5.237352475523948669e-02 -1.585712879896163940e-01 1.650767326354980469e-01 -7.661522179841995239e-02 -6.387117505073547363e-02 -2.797778462991118431e-03 -5.764726176857948303e-02 -6.546383351087570190e-02 1.411887556314468384e-01 -4.114654287695884705e-02 9.788396209478378296e-02 -1.491908580064773560e-01 2.090338803827762604e-02 3.837710618972778320e-02 -1.886976510286331177e-01 -9.519499726593494415e-03 3.303755074739456177e-02 -1.155726388096809387e-01 1.533877104520797729e-01 1.173764690756797791e-01
3.260785937309265137e-01 1.844461560249328613e-01 -4.695317149162292480e-02 -3.745050728321075439e-01 1.113200783729553223e-01 7.082011550664901733e-02 1.935736089944839478e-01 -1.517489552497863770e-01 1.415236759930849075e-02 -2.737799286842346191e-01 2.521204017102718353e-02 1.447197347879409790e-01 -2.370597422122955322e-01 -2.785852551460266113e-02 1.368418037891387939e-01 6.619318574666976929e-02 -2.940345108509063721e-01 2.340888530015945435e-01 3.126692399382591248e-02 -1.441387683153152466e-01 -9.349321573972702026e-02 4.129922762513160706e-02 -1.153714731335639954e-01 -1.377976685762405396e-01 1.358736604452133179e-01 -7.168234139680862427e-02 -2.033769637346267700e-01 -2.821233868598937988e-01 -1.123439967632293701e-01 -1.204083710908889771e-01 2.319762259721755981e-01 -1.767222136259078979e-01
-1.302279978990554810e-01 1.007471010088920593e-01 6.943275779485702515e-02 -3.242798745632171631e-01 7.110678404569625854e-02 -7.348528504371643066e-02 -2.335022538900375366e-01 -2.799315452575683594e-01 -2.125281095504760742e-01 -4.219691082835197449e-02 1.340509355068206787e-01 2.135816365480422974e-01 -1.947084367275238037e-01 2.133287489414215088e-01 1.507616490125656128e-01 1.193201020359992981e-01 6.338348239660263062e-02 -1.444851607084274292e-01 -2.832978665828704834e-01 -1.239240728318691254e-02 -7.929471135139465332e-02 -2.028447836637496948e-01 -1.152327284216880798e-01 -2.199167907238006592e-01 -4.961156100034713745e-02 9.929564595222473145e-02 -3.016209006309509277e-01 5.751887336373329163e-02 -2.919411361217498779e-01 -4.149138554930686951e-02 2.341966032981872559e-01 -1.608243435621261597e-01
-1.695125699043273926e-01 2.365850210189819336e-01 -9.848898649215698242e-02 -9.023724496364593506e-02 4.162876605987548828e-01 -1.811822503805160522e-01 -5.779264122247695923e-02 -1.922852098941802979e-01 2.960930168628692627e-01 -1.161939501762390137e-01 -2.194975465536117554e-01 -3.226974606513977051e-02 -6.485292315483093262e-02 1.890838593244552612e-01 1.732929199934005737e-01 1.211328525096178055e-02 -1.593938469886779785e-01 -8.907482028007507324e-03 -8.423939347267150879e-02 -2.355657145380973816e-02 5.998066812753677368e-02 -3.852587044239044189e-01 8.264095336198806763e-02 -5.345200654119253159e-03 1.346479542553424835e-02 4.084545746445655823e-02 -4.259386956691741943e-01 -1.786202192306518555e-01 -1.335550248622894287e-01 2.837634831666946411e-02 5.623841192573308945e-03 6.794373691082000732e-02
6.304656714200973511e-02 4.790520295500755310e-02 6.563813239336013794e-02 -2.376071959733963013e-01 2.880350314080715179e-02 -7.031004130840301514e-02 -1.797152608633041382e-01 -3.453764319419860840e-01 -1.710318960249423981e-02 -5.838108435273170471e-02 2.497581541538238525e-01 2.041932642459869385e-01 -1.397277712821960449e-01 2.948146462440490723e-01 -5.731368437409400940e-02 6.644782423973083496e-02 2.414409816265106201e-01 6.798330694437026978e-02 -8.000154979526996613e-03 -1.696240603923797607e-01 -5.869753658771514893e-02 -6.563548743724822998e-02 9.141813963651657104e-02 -3.501548171043395996e-01 -1.074027046561241150e-01 -2.977053634822368622e-02 -2.505890130996704102e-01 -3.015775084495544434e-01 -1.206532716751098633e-01 1.852477937936782837e-01 2.434067428112030029e-01 -2.212176769971847534e-01
-2.424875041469931602e-03 4.265816211700439453e-01 -1.348080188035964966e-01 -2.572688758373260498e-01 1.473623365163803101e-01 -1.005992367863655090e-01 -5.811558663845062256e-02 -5.670127645134925842e-02 1.519727148115634918e-02 -1.556537300348281860e-01 2.706141471862792969e-01 1.561674177646636963e-01 -2.387332618236541748e-01 -1.394690275192260742e-01 1.718628592789173126e-02 -2.344189286231994629e-01 2.830289900302886963e-01 -4.810963198542594910e-02 3.421997278928756714e-02 1.155893951654434204e-01 -5.763032659888267517e-02 -7.962001860141754150e-02 3.424349129199981689e-01 1.203656941652297974e-01 8.731742948293685913e-02 -3.010869026184082031e-01 -2.865270078182220459e-01 1.876205392181873322e-02 -1.468537300825119019e-01 9.082101285457611084e-03 -1.485511753708124161e-02 2.241702750325202942e-02
3.161387443542480469e-01 -1.885071955621242523e-02 -2.097874432802200317e-01 -2.569610476493835449e-01 8.195433765649795532e-02 1.626590453088283539e-02 -4.894082248210906982e-02 -6.025841459631919861e-02 8.778023719787597656e-02 -7.002053409814834595e-02 2.153161019086837769e-01 1.097594350576400757e-01 3.108044713735580444e-02 -2.489308454096317291e-02 1.482878178358078003e-01 -1.327100545167922974e-01 9.024494141340255737e-02 1.138873621821403503e-01 -1.530141383409500122e-01 1.529785841703414917e-01 -9.566605091094970703e-02 -2.789059877395629883e-01 -2.745924890041351318e-01 -3.173197209835052490e-01 8.144658058881759644e-02 -5.321640521287918091e-02 -3.945917785167694092e-01 -1.200009509921073914e-02 -2.516520321369171143e-01 1.533447653055191040e-01 2.039892971515655518e-01 -1.992978155612945557e-01
5.600526556372642517e-02 1.689614206552505493e-01 -1.662438921630382538e-02 -1.330544799566268921e-01 -6.677821278572082520e-02 -4.150414094328880310e-02 -2.633560597896575928e-01 1.444685757160186768e-01 -1.720060855150222778e-01 -1.136474013328552246e-01 7.039795070886611938e-02 2.203516811132431030e-01 -2.202947884798049927e-01 -6.462363898754119873e-02 3.258022665977478027e-01 -2.595118284225463867e-01 1.287983953952789307e-01 -9.742768108844757080e-02 7.128998637199401855e-02 -4.471800476312637329e-02 1.341150999069213867e-01 -1.998733542859554291e-02 2.689129114151000977e-02 1.178852375596761703e-02 -1.000962108373641968e-01 -1.732309758663177490e-01 -5.567044019699096680e-01 -8.590103127062320709e-03 -2.768517136573791504e-01 1.486098766326904297e-01 -3.142612800002098083e-02 -1.719340831041336060e-01
-8.182565867900848389e-02 1.196997910737991333e-01 -5.960980057716369629e-02 -3.816111385822296143e-01 1.036713495850563049e-01 -1.214657276868820190e-01 -1.704573780298233032e-01 -1.926930695772171021e-01 -3.387393057346343994e-01 -1.826586723327636719e-01 5.710918456315994263e-02 1.457855999469757080e-01 -5.321885645389556885e-02 3.261631429195404053e-01 5.974638089537620544e-02 1.666056513786315918e-01 1.443637013435363770e-01 -8.927853405475616455e-02 -1.518300175666809082e-01 -1.031052172183990479e-01 -6.315787881612777710e-02 -1.156767085194587708e-01 -4.676856473088264465e-02 -3.442954421043395996e-01 -1.292320191860198975e-01 4.029793292284011841e-02 -3.405709266662597656e-01 -1.562876277603209019e-03 -1.998733282089233398e-01 1.953356695594266057e-04 2.188201695680618286e-01 -4.695088416337966919e-02
2.212332934141159058e-01 2.686500549316406250e-01 1.070921793580055237e-01 -2.962883114814758301e-01 -9.073575586080551147e-02 -4.856770858168601990e-02 2.613897994160652161e-02 -7.470303028821945190e-02 2.379227429628372192e-02 -2.821456640958786011e-02 1.213467642664909363e-01 -2.425326555967330933e-01 -1.178224384784698486e-01 1.710664853453636169e-02 3.384841382503509521e-01 -1.493428349494934082e-01 8.113165944814682007e-02 8.941138535737991333e-02 6.994421780109405518e-02 1.975641250610351562e-01 7.653952389955520630e-02 7.016811519861221313e-02 7.241600751876831055e-02 9.598594903945922852e-02 1.747431755065917969e-01 -8.730348199605941772e-02 -2.648886442184448242e-01 1.514913421124219894e-02 -2.723214924335479736e-01 -3.606054782867431641e-01 2.776340842247009277e-01 -2.514851391315460205e-01
2.408201396465301514e-01 3.892737440764904022e-03 -6.763783097267150879e-02 -4.059977084398269653e-02 -9.804297238588333130e-02 5.775905400514602661e-02 -1.160458698868751526e-01 -9.263122826814651489e-02 2.777813076972961426e-01 -1.695470064878463745e-01 2.649520039558410645e-01 -3.229791531339287758e-03 -4.212492704391479492e-02 6.049243733286857605e-02 2.010367065668106079e-02 -8.834892511367797852e-02 -3.994092810899019241e-03 -1.859000325202941895e-01 -6.026276573538780212e-02 1.064424216747283936e-01 -2.609613835811614990e-01 -3.092795014381408691e-01 -1.265835464000701904e-01 -3.059232831001281738e-01 2.139997035264968872e-01 -1.850143969058990479e-01 -2.487507909536361694e-01 1.155795380473136902e-01 -3.337199091911315918e-01 1.863713711500167847e-01 2.925616204738616943e-01 -3.389050439000129700e-02
1.742184162139892578e-01 7.746733725070953369e-02 -2.122419625520706177e-01 -1.277079135179519653e-01 -1.561066806316375732e-01 -9.409005194902420044e-02 3.240280970931053162e-02 -4.240389764308929443e-01 -2.777302861213684082e-01 -2.237207144498825073e-01 2.440373897552490234e-01 1.902357116341590881e-02 -8.177404850721359253e-02 -5.879324674606323242e-02 2.812475722748786211e-04 5.698211118578910828e-02 1.494089066982269287e-01 -6.427511572837829590e-02 1.667407900094985962e-01 2.006705850362777710e-02 3.858343511819839478e-02 -8.321758359670639038e-03 -5.053345113992691040e-03 -3.339942991733551025e-01 1.453098505735397339e-01 -2.346107512712478638e-01 -2.493895441293716431e-01 -2.788822650909423828e-01 -3.152516484260559082e-01 -1.229435391724109650e-02 -5.317484959959983826e-02 3.784741461277008057e-02
1.484775245189666748e-01 2.120814323425292969e-01 -1.455406397581100464e-01 -2.565107047557830811e-01 3.139703869819641113e-01 2.469519823789596558e-01 7.454809546470642090e-02 -6.029203534126281738e-02 -1.287970989942550659e-01 -1.825186461210250854e-01 1.205397248268127441e-01 3.094476088881492615e-02 -1.639206260442733765e-01 2.674392238259315491e-02 -1.574085056781768799e-01 -2.732208371162414551e-01 2.826783359050750732e-01 -1.299640350043773651e-02 2.042754888534545898e-01 -1.571577414870262146e-02 -1.335574388504028320e-01 1.711117029190063477e-01 -1.553972531110048294e-02 2.355420030653476715e-02 6.784592568874359131e-02 1.373865753412246704e-01 -4.433110654354095459e-01 -1.673191487789154053e-01 -1.250296533107757568e-01 -1.665381491184234619e-01 -5.525832995772361755e-02 -1.430228501558303833e-01
-1.425514072179794312e-01 -1.517935097217559814e-01 1.353565007448196411e-01 -5.482433438301086426e-01 2.662838697433471680e-01 -4.535334929823875427e-02 -4.829577356576919556e-02 -1.347705125808715820e-01 1.791010200977325439e-01 -1.457053273916244507e-01 7.170771062374114990e-02 -4.637383669614791870e-02 -2.187646329402923584e-01 -1.746397316455841064e-01 3.734032213687896729e-01 -2.049545012414455414e-02 -3.362863510847091675e-02 1.770883053541183472e-01 -5.075991153717041016e-02 -3.548665344715118408e-02 -1.516496092081069946e-01 -1.283557247370481491e-02 4.861212335526943207e-03 -1.435519307851791382e-01 6.388384103775024414e-02 -2.487968653440475464e-02 -3.072647750377655029e-01 -2.410790622234344482e-01 -9.043142199516296387e-02 1.314852237701416016e-01 -4.875957220792770386e-02 1.687003858387470245e-02
-6.480412185192108154e-02 3.913909196853637695e-02 -1.263873130083084106e-01 -4.487022757530212402e-01 1.196570992469787598e-01 8.560514450073242188e-02 -6.672851741313934326e-02 -2.145524471998214722e-01 -2.104431204497814178e-02 -6.570581346750259399e-02 7.332634180784225464e-02 1.618487238883972168e-01 -2.027613222599029541e-01 1.969581693410873413e-01 3.420073986053466797e-01 -1.156758591532707214e-01 2.296628803014755249e-01 -5.287982895970344543e-02 -2.125883847475051880e-01 7.994862645864486694e-02 -6.308723241090774536e-02 6.968569755554199219e-02 -2.628065943717956543e-01 -1.693668365478515625e-01 -4.680218175053596497e-02 -2.469117939472198486e-01 -2.183567136526107788e-01 -7.703422009944915771e-02 -2.534605562686920166e-01 -9.730445593595504761e-02 2.324601709842681885e-01 3.115754341706633568e-03
4.318094626069068909e-02 -2.549472032114863396e-03 -3.271957486867904663e-02 -3.594085946679115295e-02 1.012678723782300949e-02 1.419772394001483917e-02 3.124554157257080078e-01 -1.511694937944412231e-01 2.307661920785903931e-01 -1.402187496423721313e-01 1.248574107885360718e-01 4.995247349143028259e-02 -3.061450123786926270e-01 -1.081896871328353882e-01 7.355438172817230225e-02 -2.501755654811859131e-01 -2.204612344503402710e-01 -2.998960912227630615e-01 4.141395166516304016e-02 -1.286416221410036087e-02 2.034227252006530762e-01 -1.949505358934402466e-01 8.723329752683639526e-02 -4.013771712779998779e-01 2.161131426692008972e-02 4.009187966585159302e-02 -3.433876037597656250e-01 -1.877720952033996582e-01 -2.403713315725326538e-01 1.250802539288997650e-02 -2.815878391265869141e-02 8.976759016513824463e-02
1.744358092546463013e-01 -6.717816577292978764e-04 -2.290919870138168335e-01 -3.619967997074127197e-01 1.746041774749755859e-01 7.503504306077957153e-02 -1.104374900460243225e-01 -1.463836133480072021e-01 2.589771151542663574e-01 -4.817030951380729675e-02 4.961757734417915344e-02 5.195431038737297058e-02 -2.192956209182739258e-01 -2.187523059546947479e-02 2.776740491390228271e-01 1.008678413927555084e-02 3.693211376667022705e-01 1.412065029144287109e-01 1.383538842201232910e-01 -1.463652774691581726e-02 6.429231143556535244e-04 1.311611980199813843e-01 8.303169906139373779e-02 -3.516392409801483154e-01 1.833970993757247925e-01 8.378739468753337860e-03 -2.854699790477752686e-01 -2.126396149396896362e-01 -8.197579532861709595e-02 6.544429063796997070e-02 1.037218347191810608e-01 -1.018083840608596802e-01
2.472129613161087036e-01 2.321318387985229492e-01 -2.545740306377410889e-01 -2.737277448177337646e-01 1.255326122045516968e-01 -1.041252240538597107e-01 -6.048316881060600281e-02 1.156407520174980164e-01 3.569395542144775391e-01 -1.550588756799697876e-01 1.933025866746902466e-01 -3.663747385144233704e-02 -1.159251183271408081e-01 1.471060365438461304e-01 3.021325916051864624e-02 -1.009406801313161850e-02 -2.048681955784559250e-03 -9.274064004421234131e-02 1.702114939689636230e-02 2.495503276586532593e-01 -7.222625426948070526e-03 -2.042975574731826782e-01 1.251841783523559570e-01 -9.649313986301422119e-02 -2.527696490287780762e-01 -3.135452270507812500e-01 -1.315027475357055664e-01 2.063845545053482056e-01 -9.844214469194412231e-02 -3.077852725982666016e-01 8.217361569404602051e-02 -6.461981683969497681e-02
-3.667942062020301819e-02 2.459499984979629517e-01 1.760067045688629150e-01 -2.933065593242645264e-01 -4.043002426624298096e-02 1.268966943025588989e-01 -1.476090550422668457e-01 1.310379803180694580e-01 -4.116402566432952881e-02 -3.690957129001617432e-01 2.181347906589508057e-01 -1.867600232362747192e-01 -1.231183260679244995e-01 -2.286381125450134277e-01 2.254868298768997192e-01 -8.354027569293975830e-02 -1.427485793828964233e-01 -1.852233856916427612e-01 -1.660615801811218262e-01 9.191372245550155640e-02 2.004194855690002441e-01 -8.458764106035232544e-02 1.336445361375808716e-01 9.098424762487411499e-02 7.737267017364501953e-02 7.180312275886535645e-02 -3.596320748329162598e-01 -6.910534948110580444e-02 -2.526176571846008301e-01 -1.162008196115493774e-01 1.782245337963104248e-01 -1.753987744450569153e-02
1.726304590702056885e-01 1.215059310197830200e-01 -1.636960655450820923e-01 -2.867740690708160400e-01 -5.214930698275566101e-02 1.388609260320663452e-01 5.488457623869180679e-03 -1.156690567731857300e-01 -4.245846346020698547e-02 -2.403841167688369751e-01 1.325820982456207275e-01 7.955498248338699341e-02 -3.500766456127166748e-01 1.394129395484924316e-01 1.508808229118585587e-03 -1.523231621831655502e-03 1.501096934080123901e-01 -2.244825214147567749e-01 -2.202995866537094116e-01 -2.123340964317321777e-01 1.973023861646652222e-01 -1.870557665824890137e-01 2.200601994991302490e-02 -1.761882752180099487e-01 -1.836290657520294189e-01 2.705109417438507080e-01 -3.318666815757751465e-01 -2.095904201269149780e-01 1.163015328347682953e-02 3.286971896886825562e-02 1.064075380563735962e-01 -2.000352293252944946e-01
-1.363358199596405029e-01 1.090004518628120422e-01 -1.006496399641036987e-01 -3.284108042716979980e-01 1.514768451452255249e-01 -6.684049218893051147e-02 -2.306672334671020508e-01 -2.162532806396484375e-01 -3.311526775360107422e-01 -9.917564690113067627e-02 6.520485877990722656e-02 1.564851552248001099e-01 -1.669435054063796997e-01 1.971505433320999146e-01 1.744039505720138550e-01 2.218306623399257660e-02 8.600141853094100952e-02 -6.405881792306900024e-02 -1.113447621464729309e-01 -2.201887369155883789e-01 -1.264479160308837891e-01 -2.063302397727966309e-01 8.657512255012989044e-03 -3.167064785957336426e-01 -1.363778412342071533e-01 1.042693331837654114e-01 -2.761821448802947998e-01 -1.050449311733245850e-01 -2.933715879917144775e-01 -5.378140509128570557e-02 2.015147358179092407e-01 -2.465615980327129364e-02
1.777156889438629150e-01 4.584929347038269043e-01 -1.785137504339218140e-02 -3.745469450950622559e-01 2.663885056972503662e-01 6.291874498128890991e-02 7.681074738502502441e-02 -1.627655625343322754e-01 1.066297944635152817e-02 -1.115622520446777344e-01 -2.180955260992050171e-01 1.505796164274215698e-01 -1.397421956062316895e-01 -4.547233879566192627e-02 2.854018472135066986e-02 7.194248586893081665e-02 -2.208415865898132324e-01 6.837784498929977417e-02 -4.143134877085685730e-02 5.346591025590896606e-02 5.464193411171436310e-03 1.722228974103927612e-01 1.483646482229232788e-01 -1.997624039649963379e-01 3.251822590827941895e-01 7.270862162113189697e-02 -2.531344294548034668e-01 -6.627834588289260864e-02 -1.644899100065231323e-01 -1.627352535724639893e-01 7.871728390455245972e-02 -1.050348579883575439e-01
-2.189176157116889954e-02 1.460229456424713135e-01 -3.005501348525285721e-03 2.482973039150238037e-02 1.926058828830718994e-01 2.375175356864929199e-01 2.855961211025714874e-02 -3.703391849994659424e-01 1.255743801593780518e-01 -2.638644874095916748e-01 -2.903221733868122101e-02 -1.646233052015304565e-01 3.768521547317504883e-02 1.741672493517398834e-02 2.067787945270538330e-01 -2.749232053756713867e-01 1.684192568063735962e-02 -1.465804278850555420e-01 9.204384684562683105e-02 1.269854903221130371e-01 1.246466636657714844e-01 -3.143084049224853516e-01 1.253589093685150146e-01 -2.136022597551345825e-01 -3.335144221782684326e-01 -1.604913771152496338e-01 -3.191456198692321777e-01 1.421110481023788452e-01 -8.954543620347976685e-02 9.087783098220825195e-02 6.764799356460571289e-02 1.037635952234268188e-01
-7.191895693540573120e-02 6.383660435676574707e-02 -2.445133477449417114e-01 -3.860040009021759033e-01 9.225605987012386322e-03 1.480278819799423218e-01 -1.669385284185409546e-01 -1.011724099516868591e-01 4.812080878764390945e-03 1.949759572744369507e-02 6.183138489723205566e-02 2.585233151912689209e-01 -3.837578892707824707e-01 3.645833209156990051e-02 2.243820019066333771e-02 1.034993380308151245e-01 2.379136979579925537e-01 -2.198179662227630615e-01 -2.050538510084152222e-01 1.702865585684776306e-02 1.061350852251052856e-01 -1.703482717275619507e-01 3.159283474087715149e-02 -3.423264622688293457e-01 -4.278599843382835388e-02 1.803224980831146240e-01 -2.515216171741485596e-01 -4.349068552255630493e-02 -2.838772162795066833e-02 1.710915118455886841e-01 2.359397858381271362e-01 -3.660240909084677696e-03
-4.160613194108009338e-02 6.026094406843185425e-02 6.365217268466949463e-02 -3.372583091259002686e-01 9.099793434143066406e-02 -9.091974236071109772e-03 -7.658830285072326660e-02 -3.114129304885864258e-01 -3.571107611060142517e-02 6.253236532211303711e-02 3.444220125675201416e-01 -2.908892557024955750e-02 -3.050633966922760010e-01 1.429853439331054688e-01 2.520672380924224854e-01 -1.584646670380607247e-04 2.109020501375198364e-01 -1.368483603000640869e-01 -2.641919553279876709e-01 1.684146970510482788e-01 5.462683737277984619e-03 -1.519040316343307495e-01 -2.061180323362350464e-01 -2.000096738338470459e-01 -1.876612938940525055e-02 -5.629398301243782043e-02 -2.579420506954193115e-01 1.017033085227012634e-01 -1.822912991046905518e-01 -1.577639393508434296e-02 2.639133334159851074e-01 -1.159385219216346741e-01
2.909784950315952301e-02 3.118436038494110107e-01 9.541296958923339844e-02 -2.470216006040573120e-01 1.231870427727699280e-01 7.046134211122989655e-03 -3.303243517875671387e-01 5.307859973981976509e-04 2.978618144989013672e-01 -1.236385181546211243e-01 4.268028587102890015e-02 5.175409093499183655e-02 1.405939273536205292e-02 9.844005852937698364e-02 6.997381895780563354e-02 -1.806540042161941528e-02 2.331246435642242432e-01 1.562617905437946320e-02 5.964637920260429382e-02 1.213815510272979736e-01 -4.149993360042572021e-01 -8.309995383024215698e-02 3.864151984453201294e-02 -3.493526577949523926e-01 -1.318182498216629028e-01 -9.960595518350601196e-02 -1.769972741603851318e-01 -1.090785264968872070e-01 -7.727007567882537842e-02 -3.588426113128662109e-01 5.387873575091362000e-02 1.036534458398818970e-02
9.853004664182662964e-02 3.640948235988616943e-01 1.092243790626525879e-01 -3.190774619579315186e-01 1.998410969972610474e-01 1.659369915723800659e-01 1.366288363933563232e-01 1.503152400255203247e-01 8.790411055088043213e-03 -2.929856777191162109e-01 6.289479136466979980e-02 -2.625163793563842773e-01 1.456232666969299316e-01 1.917797327041625977e-01 1.545824557542800903e-01 -8.861197531223297119e-02 4.423505067825317383e-02 4.451945796608924866e-02 3.618519380688667297e-02 1.055850461125373840e-01 6.557953357696533203e-02 9.797324985265731812e-02 1.722728312015533447e-01 -1.821943074464797974e-01 -1.467218399047851562e-01 -1.216042637825012207e-01 -9.749896824359893799e-02 1.787093728780746460e-01 -3.235639631748199463e-01 1.661423593759536743e-01 2.876598238945007324e-01 2.755823917686939240e-02
-4.178972169756889343e-02 2.427003532648086548e-01 -2.349551469087600708e-01 -3.287844359874725342e-02 1.893982142210006714e-01 -2.550202012062072754e-01 1.061614006757736206e-01 -3.821397721767425537e-01 -1.298557221889495850e-01 3.039939701557159424e-02 2.390041798353195190e-01 2.094524540007114410e-02 -3.020076751708984375e-01 1.212694570422172546e-01 8.215088397264480591e-02 1.138629242777824402e-01 -2.728523919358849525e-03 9.846217930316925049e-02 1.933152228593826294e-01 -5.356792360544204712e-02 -8.172810077667236328e-02 -1.919449418783187866e-01 -7.050308585166931152e-02 -2.936257421970367432e-01 9.847454726696014404e-03 -8.473980426788330078e-02 -2.730753123760223389e-01 8.058878034353256226e-02 -2.411056756973266602e-01 -1.953025162220001221e-01 -1.564918756484985352e-01 1.735556721687316895e-01
-2.143998891115188599e-01 2.083061039447784424e-01 4.258509352803230286e-02 -2.322914153337478638e-01 8.647666126489639282e-02 -1.422018408775329590e-01 1.729092746973037720e-01 -1.894814074039459229e-01 1.488512158393859863e-01 -2.542354166507720947e-01 -2.735720202326774597e-02 9.645379334688186646e-02 -3.075633943080902100e-01 2.469226270914077759e-01 -1.143666915595531464e-03 -2.334382832050323486e-01 7.576794922351837158e-02 -6.082553789019584656e-02 1.729964613914489746e-01 7.961758226156234741e-02 -1.124235093593597412e-01 -3.259328901767730713e-01 2.808557450771331787e-01 -2.273023128509521484e-01 6.862281821668148041e-03 -4.839382320642471313e-02 -1.706023812294006348e-01 2.023646533489227295e-01 -6.874448060989379883e-02 2.585746943950653076e-01 -8.762555569410324097e-02 8.733674883842468262e-02
4.159621521830558777e-02 -3.033271990716457367e-02 -7.849966734647750854e-02 -2.173191756010055542e-01 1.132102981209754944e-01 1.248160451650619507e-01 6.305532064288854599e-03 -2.477697432041168213e-01 8.192521519958972931e-03 -1.120074018836021423e-01 -3.764972090721130371e-02 -2.585573196411132812e-01 8.872428536415100098e-02 1.820470243692398071e-01 3.916565775871276855e-01 -2.105302214622497559e-01 -6.972303148359060287e-03 -2.110733687877655029e-01 4.651781171560287476e-02 1.435697823762893677e-01 1.872953474521636963e-01 -8.603943139314651489e-02 2.832021415233612061e-01 -7.263825833797454834e-02 -3.186147212982177734e-01 1.031364724040031433e-01 -4.305348098278045654e-01 -3.963099792599678040e-02 1.463449094444513321e-02 9.103134274482727051e-03 1.729438751935958862e-01 -9.946321696043014526e-02
3.280634409748017788e-04 2.306456305086612701e-02 1.813504658639431000e-02 -4.376652836799621582e-01 2.407115399837493896e-01 1.382813453674316406e-01 -8.369353413581848145e-02 1.432208567857742310e-01 -2.519319951534271240e-01 -7.951123267412185669e-02 9.451689571142196655e-02 -6.130681931972503662e-02 -2.374966293573379517e-01 1.681345254182815552e-01 -4.826146643608808517e-03 6.631591916084289551e-02 1.714214086532592773e-01 -1.214572507888078690e-02 -1.175696728751063347e-03 -1.304267197847366333e-01 6.604002416133880615e-02 -8.393903076648712158e-02 -1.678691655397415161e-01 -4.688583314418792725e-01 -5.533432960510253906e-02 -4.711543023586273193e-02 -3.906767070293426514e-01 -1.068161725997924805e-01 5.008833855390548706e-02 6.517796218395233154e-02 2.152838855981826782e-01 5.517649278044700623e-02
2.115849256515502930e-01 2.191650420427322388e-01 2.554655447602272034e-02 -2.244489490985870361e-01 4.793017208576202393e-01 7.214911282062530518e-02 5.141223315149545670e-03 -2.427850067615509033e-01 1.851249337196350098e-01 -1.392116099596023560e-01 3.146269619464874268e-01 1.760126650333404541e-01 2.457867190241813660e-02 5.335886403918266296e-02 -6.926450133323669434e-02 -2.291120737791061401e-01 1.424866765737533569e-01 2.019515819847583771e-02 3.005424141883850098e-02 -7.031144108623266220e-03 2.392817884683609009e-01 -9.487228095531463623e-02 -4.182770103216171265e-02 -1.871782839298248291e-01 2.358885705471038818e-01 1.175507605075836182e-01 -1.265568733215332031e-01 -2.214827537536621094e-01 -7.593800872564315796e-02 -3.201750665903091431e-02 1.101604923605918884e-01 -1.993346512317657471e-01
1.182720512151718140e-01 6.889718025922775269e-02 -1.990062892436981201e-01 -3.131223618984222412e-01 1.777281612157821655e-01 -1.342165768146514893e-01 -2.877179719507694244e-02 2.353535592555999756e-01 -1.588445454835891724e-01 -2.702432274818420410e-01 -8.522575348615646362e-02 6.736625730991363525e-02 5.069390311837196350e-02 -5.595059599727392197e-03 -1.761076897382736206e-01 -2.576141059398651123e-01 -9.133974090218544006e-03 -1.323883086442947388e-01 8.545932173728942871e-02 1.688880473375320435e-01 1.312173604965209961e-01 -1.696465760469436646e-01 1.250486373901367188e-01 -3.223608136177062988e-01 -2.432323247194290161e-01 8.792199194431304932e-03 -3.474328517913818359e-01 3.844388574361801147e-02 -2.261363863945007324e-01 -2.466605901718139648e-01 7.515648752450942993e-02 9.853006899356842041e-02
7.623669505119323730e-02 3.384180963039398193e-01 -3.331435099244117737e-02 -2.727542221546173096e-01 2.667507529258728027e-01 -1.875647902488708496e-01 7.658355683088302612e-02 -1.857879459857940674e-01 2.423653453588485718e-01 8.225677907466888428e-02 -2.726405262947082520e-01 2.268697321414947510e-01 -1.435271184891462326e-02 1.298855245113372803e-01 1.078780964016914368e-01 1.088860407471656799e-01 1.176201328635215759e-01 -1.349840313196182251e-02 -2.556151896715164185e-02 7.235436886548995972e-02 1.891926079988479614e-01 -2.861527502536773682e-01 -1.072525903582572937e-01 1.251404881477355957e-01 -3.492749854922294617e-02 -1.135996058583259583e-01 -2.942134737968444824e-01 -2.453538030385971069e-01 -2.431003749370574951e-01 -1.057651787996292114e-01 1.597864180803298950e-01 6.412044912576675415e-02
4.657395929098129272e-02 2.724783122539520264e-01 -1.962965354323387146e-02 -3.447338938713073730e-01 3.170053064823150635e-01 2.099309265613555908e-01 8.531840890645980835e-02 -1.575583815574645996e-01 -1.984631866216659546e-01 5.966340005397796631e-02 6.342762708663940430e-02 1.669921912252902985e-02 -4.503474384546279907e-02 5.873373523354530334e-02 -1.549574881792068481e-01 -2.634689211845397949e-01 -1.912116818130016327e-02 1.024043560028076172e-01 2.622990310192108154e-01 9.759087115526199341e-03 -1.274798214435577393e-01 -9.867882728576660156e-02 -4.889300838112831116e-02 -1.803919374942779541e-01 5.940929800271987915e-02 -1.750613562762737274e-02 -2.955410778522491455e-01 -7.529909908771514893e-02 -1.423355042934417725e-01 2.836257219314575195e-01 2.397981584072113037e-01 -2.929375767707824707e-01
1.975720375776290894e-01 5.306136980652809143e-02 -7.608981430530548096e-02 -3.460253179073333740e-01 2.619953453540802002e-01 1.421302407979965210e-01 -8.161516487598419189e-02 -8.004276454448699951e-02 -2.201583050191402435e-02 -1.449167132377624512e-01 -1.512481085956096649e-02 8.154113590717315674e-02 -2.331721782684326172e-01 -9.484307467937469482e-02 3.717496693134307861e-01 1.246997043490409851e-01 -5.766464397311210632e-02 7.412366569042205811e-02 -9.492689371109008789e-02 -2.004625350236892700e-01 -1.548127830028533936e-01 5.828515812754631042e-02 -2.155063152313232422e-01 -2.475619465112686157e-01 4.771276935935020447e-02 -1.242237985134124756e-01 -3.859330415725708008e-01 -1.347014009952545166e-01 -7.094543427228927612e-02 -2.295285761356353760e-01 1.080554574728012085e-01 -1.947856098413467407e-01
1.286566555500030518e-01 1.640987843275070190e-01 -1.452101022005081177e-01 -4.335367679595947266e-01 7.022333145141601562e-02 2.822441756725311279e-01 -2.293689176440238953e-02 1.844389587640762329e-01 7.680330425500869751e-02 -1.115110889077186584e-02 7.044681906700134277e-02 6.174252182245254517e-02 -1.552637964487075806e-01 -1.803118139505386353e-01 1.525015532970428467e-01 1.996272951364517212e-01 -8.724897354841232300e-02 -1.951683014631271362e-01 6.766662746667861938e-02 -6.318149715662002563e-02 1.187645941972732544e-01 -5.791741609573364258e-02 2.438087761402130127e-01 1.048519387841224670e-01 -2.253516614437103271e-01 -6.365238875150680542e-02 -4.605224728584289551e-01 5.339495465159416199e-02 -2.442234456539154053e-01 -9.068394079804420471e-03 -1.024992670863866806e-02 -1.484849303960800171e-01
-8.370172232389450073e-02 2.651853561401367188e-01 -9.294226765632629395e-02 -2.011874169111251831e-01 3.952695131301879883e-01 -1.855366528034210205e-01 -4.065686836838722229e-02 -1.575764864683151245e-01 1.415363401174545288e-01 -1.350867897272109985e-01 -1.766290217638015747e-01 -1.482706665992736816e-01 -3.051752597093582153e-02 4.552286863327026367e-02 3.160912692546844482e-01 2.666981890797615051e-02 2.081177942454814911e-02 2.807660214602947235e-02 -4.126293212175369263e-02 1.465010643005371094e-01 2.359476685523986816e-01 -2.104767858982086182e-01 1.951726675033569336e-01 -1.193248257040977478e-01 1.474454104900360107e-01 2.299971133470535278e-01 -3.059160113334655762e-01 -2.456309832632541656e-02 1.636512428522109985e-01 -1.493114829063415527e-01 1.614530086517333984e-01 -2.016452848911285400e-01
1.153611987829208374e-01 4.642267897725105286e-02 -2.952892780303955078e-01 -2.114252150058746338e-01 1.336414664983749390e-01 -3.450247645378112793e-02 -1.662931442260742188e-01 -3.692019879817962646e-01 1.398111879825592041e-01 -7.941387593746185303e-02 9.533379226922988892e-02 2.815753594040870667e-02 -1.276822984218597412e-01 1.610249429941177368e-01 -1.125499606132507324e-01 -3.354946672916412354e-01 8.135627955198287964e-02 1.181421354413032532e-01 1.533686965703964233e-01 -2.326092869043350220e-02 8.243392407894134521e-02 -1.772239953279495239e-01 3.111434914171695709e-02 -2.929735183715820312e-02 2.483164817094802856e-01 -1.079207509756088257e-01 -3.051258921623229980e-01 -2.864036560058593750e-01 -3.099716603755950928e-01 1.760717928409576416e-01 7.348704338073730469e-02 -2.906667068600654602e-02
1.232507824897766113e-01 -2.426196821033954620e-02 3.595381602644920349e-02 -2.020607292652130127e-01 2.390513755381107330e-02 -1.219296976923942566e-01 4.236017167568206787e-02 5.134784616529941559e-03 -3.067345023155212402e-01 -4.442772567272186279e-01 -6.119349226355552673e-02 1.222339421510696411e-01 -2.610658705234527588e-01 -1.417543143033981323e-01 3.006211519241333008e-01 -1.771523058414459229e-01 3.555166721343994141e-02 2.450833916664123535e-01 4.270734265446662903e-03 1.219338923692703247e-02 -8.944883942604064941e-02 8.791863918304443359e-02 5.592039600014686584e-02 -1.028287783265113831e-01 -1.352661401033401489e-01 -2.603967487812042236e-01 -2.750647962093353271e-01 1.190476790070533752e-01 -3.084760308265686035e-01 -4.120109975337982178e-02 1.963212639093399048e-01 -4.918189719319343567e-02
-1.157354414463043213e-01 3.415665030479431152e-01 2.785460948944091797e-01 -4.934379756450653076e-01 1.446759887039661407e-02 1.695089042186737061e-01 -1.068961620330810547e-01 -1.277760267257690430e-01 -7.602244615554809570e-02 -3.187969923019409180e-01 5.114025622606277466e-02 2.341677248477935791e-02 1.887904852628707886e-02 -1.673077195882797241e-01 -1.514611691236495972e-01 4.074478521943092346e-02 7.704360038042068481e-02 -2.160148173570632935e-01 -1.051067784428596497e-01 -1.243655830621719360e-01 -4.535108432173728943e-02 -1.295843422412872314e-01 1.001567542552947998e-01 -1.687296032905578613e-01 1.548837125301361084e-01 -3.631465882062911987e-02 -1.692040562629699707e-01 -1.032193899154663086e-01 7.039742171764373779e-02 -1.027321740984916687e-01 2.481642365455627441e-01 -2.247211039066314697e-01
-9.521812945604324341e-02 3.039710223674774170e-01 1.703809797763824463e-01 -1.975066959857940674e-01 1.539623439311981201e-01 -2.468195371329784393e-02 -3.300797641277313232e-01 6.972745805978775024e-02 1.711687445640563965e-02 -1.474993675947189331e-01 2.895606681704521179e-02 6.560430675745010376e-02 9.405045211315155029e-02 1.033647283911705017e-01 -2.993350848555564880e-02 -1.038246378302574158e-01 -9.393960237503051758e-02 9.337607026100158691e-02 4.707495868206024170e-02 -1.235890164971351624e-01 -3.084875643253326416e-01 -4.150219634175300598e-02 1.667953431606292725e-01 -2.578204274177551270e-01 -1.013635769486427307e-01 -7.131856679916381836e-02 -2.661747038364410400e-01 -9.164453297853469849e-02 -3.362831473350524902e-02 -2.411669343709945679e-01 5.026188492774963379e-01 3.509859740734100342e-02
3.063829839229583740e-01 9.324041195213794708e-03 -2.671978063881397247e-02 -3.564396500587463379e-01 5.452847108244895935e-02 3.398271203041076660e-01 6.530603393912315369e-03 -1.791488677263259888e-01 2.375750541687011719e-01 -1.712170392274856567e-01 -4.959281533956527710e-02 1.025610417127609253e-01 -2.048169970512390137e-01 -8.808605372905731201e-02 9.776143729686737061e-02 -5.752794817090034485e-02 -5.565670877695083618e-02 1.643620729446411133e-01 -2.092130780220031738e-01 5.287780612707138062e-02 3.084920048713684082e-01 -6.812711060047149658e-02 2.498814910650253296e-01 -1.655118316411972046e-01 -4.318456724286079407e-02 -4.874012991786003113e-02 -2.567253708839416504e-01 -1.890172250568866730e-02 1.313791573047637939e-01 -2.315950393676757812e-01 2.336754649877548218e-01 -6.361005455255508423e-02
8.085597306489944458e-02 2.435660660266876221e-01 -6.633225828409194946e-02 -7.873176783323287964e-02 1.661977171897888184e-01 4.364324212074279785e-01 -1.409914195537567139e-01 -2.992454469203948975e-01 -8.636270463466644287e-02 -3.911185264587402344e-01 -2.360752597451210022e-02 -1.666052639484405518e-01 -1.858233660459518433e-01 -8.437456935644149780e-02 5.790084227919578552e-02 -8.187848329544067383e-02 -1.256372183561325073e-01 -1.161275058984756470e-01 9.413169324398040771e-02 1.905864477157592773e-01 -2.296329736709594727e-01 -1.908698976039886475e-01 5.550054833292961121e-02 -8.191777765750885010e-02 -2.349821478128433228e-02 -1.016529500484466553e-01 -2.964017391204833984e-01 1.252055913209915161e-02 -4.503905773162841797e-02 -2.103531919419765472e-02 2.749460041522979736e-01 7.207623869180679321e-02
1.332006044685840607e-02 1.033776253461837769e-01 -1.102935522794723511e-01 -2.797722518444061279e-01 2.280504070222377777e-02 2.471504807472229004e-01 5.792981013655662537e-02 -2.058166712522506714e-01 2.536531686782836914e-01 -1.267204731702804565e-01 -7.837078720331192017e-02 -9.120754897594451904e-02 4.813564941287040710e-02 1.830249875783920288e-01 1.486448645591735840e-01 8.526667952537536621e-02 1.222311332821846008e-01 6.790956109762191772e-02 -4.477311298251152039e-02 9.790621697902679443e-03 2.913709282875061035e-01 -5.431543588638305664e-01 1.928785592317581177e-01 -1.097825095057487488e-01 -6.668875366449356079e-02 -1.971516571938991547e-02 -2.066526859998703003e-01 7.067441940307617188e-02 -8.742217905819416046e-03 -1.266009211540222168e-01 3.243991136550903320e-01 -8.150489628314971924e-02
-7.394800335168838501e-02 1.621356159448623657e-01 1.078553050756454468e-01 -2.548489272594451904e-01 7.933966815471649170e-03 -1.360437422990798950e-01 2.769216001033782959e-01 -8.158145844936370850e-02 -3.328088298439979553e-02 -2.584141194820404053e-01 -2.510011382400989532e-02 1.397345811128616333e-01 -2.895965874195098877e-01 4.987016692757606506e-02 1.356177777051925659e-01 -1.960603594779968262e-01 1.734982579946517944e-01 -7.239722460508346558e-02 2.325394600629806519e-01 1.419649720191955566e-01 7.447987794876098633e-02 -3.865512609481811523e-01 2.533171474933624268e-01 -2.364470809698104858e-01 -2.437350712716579437e-02 1.221403107047080994e-02 -2.313223630189895630e-01 1.602129042148590088e-01 6.843134760856628418e-02 2.428602129220962524e-01 -7.390750572085380554e-03 1.739743053913116455e-01
8.146097511053085327e-02 1.788163930177688599e-01 7.153262943029403687e-02 -1.932970285415649414e-01 2.650651931762695312e-01 8.734963834285736084e-02 -7.349862903356552124e-02 -5.469675362110137939e-02 3.173145949840545654e-01 -9.600804746150970459e-02 6.127783283591270447e-02 -1.553680598735809326e-01 -1.939530819654464722e-01 -7.557352632284164429e-02 1.867267191410064697e-01 -1.053873002529144287e-01 -3.023340599611401558e-03 -2.448533289134502411e-02 7.970939576625823975e-02 1.838665902614593506e-01 4.364457912743091583e-03 7.059751451015472412e-02 1.818418055772781372e-01 1.860144436359405518e-01 -7.549427449703216553e-02 -1.820897683501243591e-02 -4.246476590633392334e-01 1.590220332145690918e-01 -3.757711052894592285e-01 -7.180171459913253784e-02 1.817308217287063599e-01 -3.178867995738983154e-01
-1.396239697933197021e-01 2.083020657300949097e-01 4.296182096004486084e-02 -1.950572431087493896e-01 2.180603444576263428e-01 7.958249002695083618e-02 2.788181006908416748e-01 -1.698797345161437988e-01 -5.685851909220218658e-03 1.814199611544609070e-02 1.708674281835556030e-01 -2.404669970273971558e-01 5.659856833517551422e-03 -5.428762175142765045e-03 1.911516487598419189e-01 -4.802963510155677795e-02 2.624529004096984863e-01 -1.387547403573989868e-01 4.952259361743927002e-02 -1.544591933488845825e-01 -5.917391274124383926e-03 -2.933426499366760254e-01 2.759358584880828857e-01 -4.056331235915422440e-03 1.097720637917518616e-01 -3.122138977050781250e-01 -1.368557065725326538e-01 -1.757665425539016724e-01 -2.347707152366638184e-01 -2.012076228857040405e-01 2.731818258762359619e-01 -6.620986759662628174e-02
9.756177663803100586e-02 2.664160430431365967e-01 -2.962708473205566406e-01 -9.382545202970504761e-02 1.190229877829551697e-01 -2.788001298904418945e-01 2.329735755920410156e-01 1.189511641860008240e-01 -5.429553613066673279e-02 -8.403246104717254639e-02 -5.485718138515949249e-03 2.311881072819232941e-02 -1.290436536073684692e-01 -2.844163775444030762e-02 -1.345008909702301025e-01 -9.228990226984024048e-02 4.676699638366699219e-02 1.770008355379104614e-02 2.268792986869812012e-01 3.402014672756195068e-01 -1.530597358942031860e-01 -2.469722330570220947e-01 6.126593425869941711e-02 -2.348475605249404907e-01 -1.389511972665786743e-01 7.249519228935241699e-02 -2.173876464366912842e-01 -1.038949340581893921e-01 -3.061610162258148193e-01 -1.606057435274124146e-01 2.562786340713500977e-01 1.646092683076858521e-01
-1.798329129815101624e-02 1.211150139570236206e-01 -1.222960948944091797e-01 -3.363336250185966492e-02 1.389932185411453247e-01 -2.067851461470127106e-02 1.435011327266693115e-01 -1.623748242855072021e-01 1.068406477570533752e-01 -1.561093516647815704e-02 -9.391114115715026855e-02 9.835704416036605835e-02 -5.069445818662643433e-02 8.165660500526428223e-02 1.849578320980072021e-01 -3.263455629348754883e-01 -2.788062989711761475e-01 -1.728549599647521973e-01 9.354182332754135132e-02 6.666406523436307907e-03 3.021429777145385742e-01 -2.365006655454635620e-01 2.031684815883636475e-01 -3.022238910198211670e-01 -4.849840328097343445e-02 1.649843156337738037e-01 -5.223523974418640137e-01 -3.076167032122612000e-02 -1.240092888474464417e-01 -3.743531648069620132e-03 -5.911313463002443314e-03 8.409061282873153687e-02
3.245660662651062012e-02 2.709265351295471191e-01 -1.655480861663818359e-01 -4.834356009960174561e-01 2.495348155498504639e-01 -4.696533456444740295e-02 2.662696316838264465e-02 3.371041119098663330e-01 1.502477824687957764e-01 -2.016273289918899536e-01 -4.263237491250038147e-02 -3.545308485627174377e-02 -1.818801164627075195e-01 9.477069973945617676e-02 -1.598086208105087280e-02 -2.514328956604003906e-01 1.532050669193267822e-01 -5.099746584892272949e-02 5.629583075642585754e-02 -2.235382329672574997e-03 1.143899932503700256e-01 -6.676414608955383301e-02 2.171313464641571045e-01 -1.444301456212997437e-01 -2.183028906583786011e-01 -8.072064071893692017e-02 -1.465916931629180908e-01 -4.743633046746253967e-02 -8.408053219318389893e-02 -3.221186399459838867e-01 9.627982974052429199e-02 3.103221207857131958e-02
8.563046157360076904e-02 1.916933208703994751e-01 2.740240097045898438e-01 -2.503300905227661133e-01 2.212479412555694580e-01 1.270516812801361084e-01 1.805664156563580036e-03 5.053505767136812210e-03 7.137347757816314697e-02 -2.420490086078643799e-01 1.159146651625633240e-01 -1.699804961681365967e-01 -1.047169789671897888e-01 -4.157018288969993591e-02 1.289301365613937378e-01 1.544284448027610779e-02 3.188742324709892273e-02 -1.323797255754470825e-01 -1.794955693185329437e-02 3.470624387264251709e-01 1.079005077481269836e-01 -3.477009534835815430e-01 2.973648607730865479e-01 -1.580002345144748688e-02 1.252461522817611694e-01 1.601714990101754665e-03 -2.572290599346160889e-01 2.627761662006378174e-01 -2.852300181984901428e-02 -1.132055595517158508e-01 2.995776534080505371e-01 -5.162955448031425476e-02
1.477535367012023926e-01 1.166866943240165710e-01 6.485631316900253296e-02 -2.529773414134979248e-01 -4.246557503938674927e-02 -2.592991851270198822e-02 -5.063529312610626221e-02 -4.042957127094268799e-01 -1.373579502105712891e-01 -5.530291050672531128e-02 3.074105978012084961e-01 1.731010824441909790e-01 -2.497950047254562378e-01 2.170767486095428467e-01 2.716362290084362030e-02 1.488208025693893433e-01 1.753175556659698486e-01 5.420414730906486511e-02 1.132409274578094482e-01 -1.606890410184860229e-01 5.791428033262491226e-03 -2.155806496739387512e-02 -6.008587777614593506e-02 -1.876833438873291016e-01 -1.802560538053512573e-01 -9.638969600200653076e-02 -1.232421845197677612e-01 -2.740689814090728760e-01 -1.481682807207107544e-01 1.219885721802711487e-01 2.895774841308593750e-01 -2.909125983715057373e-01
2.717146836221218109e-02 3.707941249012947083e-02 -1.074060052633285522e-02 -2.978202104568481445e-01 1.357702016830444336e-01 -1.008292436599731445e-01 -1.167090237140655518e-01 -8.280171453952789307e-02 -3.708473742008209229e-01 -2.057379335165023804e-01 1.152809038758277893e-01 8.010842651128768921e-02 -2.112417817115783691e-01 1.772623658180236816e-01 1.436631530523300171e-01 3.565315157175064087e-02 1.015689149498939514e-01 -8.580686151981353760e-02 -4.369530081748962402e-02 -1.896371096372604370e-01 5.289396271109580994e-02 -3.026465475559234619e-01 6.598772853612899780e-02 -2.814968824386596680e-01 -1.752860993146896362e-01 1.022907570004463196e-01 -1.415642946958541870e-01 -2.317430377006530762e-01 -1.237302422523498535e-01 -5.540188401937484741e-02 4.257328510284423828e-01 1.199173852801322937e-01
-9.484492987394332886e-02 2.674777507781982422e-01 -1.914820820093154907e-01 -5.098271742463111877e-02 1.730113327503204346e-01 2.009898722171783447e-01 -9.860049933195114136e-02 -3.833925127983093262e-01 -2.786882594227790833e-02 -3.648397624492645264e-01 2.050809003412723541e-02 -1.086241900920867920e-01 -1.008420251309871674e-02 -9.527235478162765503e-02 3.061957471072673798e-02 1.519403457641601562e-01 -2.117962837219238281e-01 -1.048235893249511719e-01 1.746633648872375488e-01 4.065981209278106689e-01 -1.310615986585617065e-01 -1.604276746511459351e-01 -4.642814397811889648e-02 -1.203258037567138672e-01 6.052006036043167114e-02 -1.248476281762123108e-01 -2.649627327919006348e-01 -1.631627827882766724e-01 -2.930697053670883179e-03 1.526198536157608032e-02 1.950298398733139038e-01 9.093553572893142700e-02
2.953775599598884583e-02 -2.312257140874862671e-02 1.376146823167800903e-01 -3.044272959232330322e-01 2.160825729370117188e-01 -1.113272905349731445e-01 -5.691165104508399963e-02 -1.792549043893814087e-01 1.441985517740249634e-01 -1.155466809868812561e-01 1.783245503902435303e-01 -2.820793166756629944e-02 -1.135309264063835144e-01 3.291204869747161865e-01 8.263785392045974731e-02 -4.257794097065925598e-02 1.743669509887695312e-01 -2.031278982758522034e-02 -9.051962941884994507e-02 -1.233055591583251953e-01 -1.719341725111007690e-01 -3.219294250011444092e-01 -1.881883442401885986e-01 -2.427072823047637939e-01 -1.943436264991760254e-01 1.079414859414100647e-01 -2.919934093952178955e-01 -2.848951220512390137e-01 -1.411384902894496918e-02 -1.172132566571235657e-01 2.892903983592987061e-01 2.686625905334949493e-02
-2.898664958775043488e-02 2.091535478830337524e-01 -4.881631210446357727e-02 -3.117856681346893311e-01 1.263308078050613403e-01 1.126243323087692261e-01 2.349772155284881592e-01 -1.433165222406387329e-01 4.477094486355781555e-02 3.590844199061393738e-02 -1.911083236336708069e-02 -2.221042513847351074e-01 4.781944304704666138e-02 -1.614524573087692261e-01 1.674092411994934082e-01 2.099183015525341034e-02 3.164307475090026855e-01 3.310307860374450684e-02 -8.126741647720336914e-02 -2.248165905475616455e-01 2.143520712852478027e-01 -4.336374700069427490e-01 3.068274557590484619e-01 4.940573126077651978e-02 -2.436903305351734161e-02 -1.321279108524322510e-01 -1.382377594709396362e-01 -8.423990756273269653e-02 -2.021047919988632202e-01 -9.762450307607650757e-02 2.409075200557708740e-01 9.964858327293768525e-05
3.087661862373352051e-01 2.150422930717468262e-01 2.562005631625652313e-02 -6.154391542077064514e-02 7.047080993652343750e-02 4.711417481303215027e-02 -7.859780639410018921e-02 -2.657842934131622314e-01 1.265624258667230606e-02 -3.600136935710906982e-02 -1.627495735883712769e-01 -1.868331581354141235e-01 -3.556651994585990906e-02 3.119421899318695068e-01 -1.826203465461730957e-01 6.806052476167678833e-02 1.833753436803817749e-01 5.907107889652252197e-02 -9.434437006711959839e-02 5.424403399229049683e-02 1.281489431858062744e-01 -3.683503866195678711e-01 1.797396987676620483e-01 -2.424879223108291626e-01 -2.011162489652633667e-01 9.159194678068161011e-02 -2.112658768892288208e-01 -2.208887189626693726e-01 -2.385721206665039062e-01 1.606808900833129883e-01 2.302431464195251465e-01 -1.967013441026210785e-02
-7.709725946187973022e-02 2.179990261793136597e-01 3.084323182702064514e-02 -2.924062311649322510e-01 1.631403565406799316e-01 5.395582318305969238e-02 -2.630720846354961395e-03 4.931157454848289490e-02 5.763498321175575256e-02 -2.938009202480316162e-01 1.638633757829666138e-01 1.631540656089782715e-01 -1.466049551963806152e-01 -2.638024091720581055e-01 1.969777941703796387e-01 1.591874212026596069e-01 8.898954093456268311e-02 -1.537816375494003296e-01 -2.484949305653572083e-02 -7.044866681098937988e-02 -1.037345603108406067e-01 -8.379313349723815918e-02 1.582344919443130493e-01 1.477402001619338989e-01 -2.797880768775939941e-01 -2.734927535057067871e-01 -2.151893824338912964e-01 -1.225052401423454285e-01 -4.287373721599578857e-01 1.360094696283340454e-01 6.099084764719009399e-02 -8.691655844449996948e-02
-2.084040641784667969e-02 4.795279502868652344e-01 8.799915015697479248e-02 -1.353361904621124268e-01 2.792901098728179932e-01 -3.712755069136619568e-02 -1.377929188311100006e-02 -4.020149819552898407e-03 2.200274467468261719e-01 -6.262455880641937256e-02 1.087474748492240906e-01 7.044707238674163818e-02 -9.141042828559875488e-02 -2.505133487284183502e-02 7.805612683296203613e-02 1.365287005901336670e-01 2.127055451273918152e-02 1.689934283494949341e-01 3.456331416964530945e-02 -8.363430947065353394e-02 1.198339313268661499e-01 1.614882797002792358e-01 3.498934507369995117e-01 -1.940059512853622437e-01 -1.998644769191741943e-01 -2.264028340578079224e-01 -3.430238962173461914e-01 5.783130601048469543e-02 -2.225072830915451050e-01 2.305493503808975220e-01 9.247820079326629639e-02 -1.047747791744768620e-03
-4.108723998069763184e-02 2.164229452610015869e-01 1.362141966819763184e-01 -2.515895962715148926e-01 1.704190224409103394e-01 -4.678256437182426453e-02 -1.120330840349197388e-01 -1.519084870815277100e-01 2.012483775615692139e-02 -8.098598569631576538e-02 2.367977201938629150e-01 4.352903738617897034e-02 -2.076921314001083374e-01 3.149131238460540771e-01 -6.940691173076629639e-02 -4.889719188213348389e-02 7.607450336217880249e-02 2.082160115242004395e-01 1.016194522380828857e-01 -1.891300976276397705e-01 1.160677075386047363e-01 -4.230868816375732422e-01 -8.047166466712951660e-02 -7.170408219099044800e-02 -2.922707200050354004e-01 1.934526488184928894e-02 -2.902706563472747803e-01 -1.714590340852737427e-01 1.235225573182106018e-01 5.306270904839038849e-03 2.530040442943572998e-01 -1.011842563748359680e-01
1.470673680305480957e-01 1.719357222318649292e-01 4.936885833740234375e-02 -2.471143156290054321e-01 2.145484387874603271e-01 -1.608445644378662109e-01 -1.988811492919921875e-01 -1.766343861818313599e-01 -2.825162410736083984e-01 -1.789706349372863770e-01 1.860832124948501587e-01 1.761609762907028198e-01 -8.711920678615570068e-02 1.697286963462829590e-01 -3.045247122645378113e-02 2.465969771146774292e-01 1.965978890657424927e-01 -4.908544570207595825e-02 -1.051889881491661072e-01 -6.683198362588882446e-02 5.934007838368415833e-02 -1.675579547882080078e-01 1.160184945911169052e-02 -2.708078026771545410e-01 -2.163389623165130615e-01 1.184165105223655701e-01 -2.169470489025115967e-01 -2.098753601312637329e-01 -1.360537856817245483e-01 1.460174173116683960e-01 2.852819263935089111e-01 1.794281452894210815e-01
-7.073084264993667603e-02 3.812004029750823975e-01 1.213775426149368286e-01 -1.306594610214233398e-01 4.432344138622283936e-01 6.050755456089973450e-02 7.360302656888961792e-02 5.088488385081291199e-02 6.984047126024961472e-03 -1.532637774944305420e-01 1.672599762678146362e-01 -2.853958308696746826e-01 4.861122742295265198e-02 7.027386128902435303e-02 1.150837987661361694e-01 8.352665603160858154e-02 1.427333801984786987e-01 9.329133480787277222e-02 1.126572787761688232e-01 1.412249058485031128e-01 1.305719763040542603e-01 1.032907664775848389e-01 2.707280218601226807e-01 -1.460902690887451172e-01 -1.949033737182617188e-01 -1.214225590229034424e-01 -2.369923293590545654e-01 9.485451877117156982e-02 -2.976661920547485352e-01 1.724921315908432007e-01 1.488515585660934448e-01 -8.241057395935058594e-02
[truncated: 3,278,899 more chars]
