# Supplementary material for: The Language of Innovation
Source: PLoS One. 2020 Apr 30;15(4):e0230107. doi: 10.1371/journal.pone.0230107 (PMC7194493; doi:10.1371/journal.pone.0230107)
Supplement: S24 File — (GZ) [file pone.0230107.s024.tar.gz › 2002-2006/V2Run_28_VS_4500_embeddings2002-2006ED32.txt]

-1.039046328514814377e-02 -2.026415020227432251e-01 6.284089386463165283e-02 1.787141263484954834e-01 -2.069889605045318604e-01 -2.700717449188232422e-01 1.217922270298004150e-01 -1.415654420852661133e-01 5.921210721135139465e-02 -2.356306090950965881e-02 -2.221367061138153076e-01 2.786807343363761902e-02 6.064851209521293640e-02 -6.062721088528633118e-02 -2.233124673366546631e-01 -8.918882347643375397e-03 -6.945432163774967194e-03 -1.306076347827911377e-01 3.665094971656799316e-01 3.942987322807312012e-02 -8.917248994112014771e-02 1.890587359666824341e-01 -2.587904036045074463e-01 -9.087613970041275024e-02 2.340254187583923340e-01 2.510418891906738281e-01 2.740119397640228271e-01 1.134412735700607300e-01 -3.633413463830947876e-02 2.376292198896408081e-01 5.778077058494091034e-03 3.540054261684417725e-01
-8.983483910560607910e-02 -1.213630195707082748e-02 -7.198089361190795898e-02 -1.646421253681182861e-01 -3.162120282649993896e-02 -3.863165900111198425e-02 1.013057976961135864e-01 -2.170404195785522461e-01 -1.118037402629852295e-01 -1.153324618935585022e-01 1.859223656356334686e-02 -4.645483568310737610e-03 9.808135777711868286e-02 -1.337841600179672241e-01 -2.024286240339279175e-02 2.576259672641754150e-01 -4.383749961853027344e-01 1.181147526949644089e-02 -1.767782568931579590e-01 8.738897740840911865e-02 -3.399384021759033203e-01 -5.025437474250793457e-02 -9.326118975877761841e-02 -1.415699906647205353e-02 2.428055256605148315e-01 9.526447206735610962e-02 2.764487862586975098e-01 1.758223325014114380e-01 1.959577053785324097e-01 -2.002351731061935425e-01 3.162839412689208984e-01 2.590113878250122070e-01
2.805292904376983643e-01 -1.622567027807235718e-01 1.036896556615829468e-02 -1.545616239309310913e-01 -1.465397179126739502e-01 -6.435101479291915894e-02 -1.275791972875595093e-01 -8.690502494573593140e-02 8.440265059471130371e-02 -1.588971316814422607e-01 -3.854447305202484131e-01 7.173071801662445068e-02 5.511629953980445862e-02 3.613873198628425598e-02 1.302891690284013748e-02 2.696265280246734619e-01 2.580084465444087982e-02 2.575906924903392792e-02 2.294015511870384216e-02 -2.044761627912521362e-01 -3.857719898223876953e-01 7.700944785028696060e-03 -1.810970753431320190e-01 2.227471470832824707e-01 1.648740023374557495e-01 2.508049085736274719e-02 9.148441255092620850e-02 1.291973739862442017e-01 -6.159035116434097290e-02 3.894301876425743103e-02 1.842841207981109619e-01 4.371912479400634766e-01
1.051918510347604752e-02 -2.159911543130874634e-01 -1.166856735944747925e-01 -2.178931683301925659e-01 -2.039627581834793091e-01 1.362453997135162354e-01 -3.353226557374000549e-02 3.396878018975257874e-04 -1.008315980434417725e-01 1.181175336241722107e-01 -2.208566516637802124e-01 1.067064628005027771e-01 5.286403372883796692e-02 1.887135654687881470e-01 -2.703648619353771210e-02 1.454997807741165161e-01 -5.706792697310447693e-02 -2.538902163505554199e-01 3.543193042278289795e-01 -1.128589212894439697e-01 -1.082160510122776031e-02 6.090725958347320557e-02 -1.557674258947372437e-01 -1.832054406404495239e-01 3.992840647697448730e-01 5.554424598813056946e-03 7.962552458047866821e-02 2.379264384508132935e-01 -1.710044741630554199e-01 -1.591464132070541382e-01 -1.089278683066368103e-01 3.602374196052551270e-01
2.096000164747238159e-01 -2.246506363153457642e-01 -5.453070998191833496e-02 1.226987615227699280e-01 -7.021703571081161499e-02 -9.884314239025115967e-02 -6.598488986492156982e-02 -1.138668283820152283e-01 5.316480994224548340e-02 -9.748290479183197021e-02 -7.193233072757720947e-02 -1.603045910596847534e-01 2.220919132232666016e-01 -2.046681344509124756e-01 1.190831437706947327e-01 1.639887094497680664e-01 -9.911938011646270752e-02 8.640576153993606567e-02 3.364497721195220947e-01 -1.195571869611740112e-01 -3.006151318550109863e-01 3.438724279403686523e-01 -1.977747231721878052e-01 1.064635161310434341e-02 3.680922985076904297e-01 1.998311653733253479e-02 6.235935166478157043e-02 8.758297562599182129e-02 1.979406774044036865e-01 1.716822832822799683e-01 -3.573793172836303711e-02 2.646714746952056885e-01
3.323866128921508789e-01 -4.219008237123489380e-02 -2.535855770111083984e-01 -1.406839638948440552e-01 -2.698167264461517334e-01 -1.458377949893474579e-02 1.432913988828659058e-01 -8.274853229522705078e-03 -5.980926379561424255e-02 1.519028693437576294e-01 7.915791124105453491e-02 2.078410424292087555e-02 2.030901312828063965e-01 -1.249855086207389832e-01 -1.865905076265335083e-01 1.056384369730949402e-01 -1.071119215339422226e-02 1.682033389806747437e-01 2.003577500581741333e-01 -9.749240428209304810e-02 -4.280128479003906250e-01 8.873100578784942627e-02 -5.389368161559104919e-03 -1.340600550174713135e-01 2.733308672904968262e-01 9.480990469455718994e-03 1.130561754107475281e-01 3.431484103202819824e-01 -1.110649332404136658e-01 1.044591963291168213e-01 1.118920072913169861e-01 2.135680764913558960e-01
4.773850440979003906e-01 1.079056132584810257e-02 -1.212390586733818054e-01 -1.008050143718719482e-01 -8.741845935583114624e-02 -3.877758234739303589e-02 -1.574666984379291534e-02 -3.200549483299255371e-01 -5.676754564046859741e-02 1.375144720077514648e-02 -7.114700227975845337e-02 2.043869346380233765e-01 1.437782496213912964e-01 -2.219020575284957886e-01 -5.681870132684707642e-02 3.578853607177734375e-01 1.717884652316570282e-02 -1.367805525660514832e-02 9.019953757524490356e-02 -1.323365122079849243e-01 -1.746090054512023926e-01 1.342718601226806641e-01 -1.684429645538330078e-01 -1.330393552780151367e-01 2.492888271808624268e-01 8.746438473463058472e-02 2.769155800342559814e-01 1.482033431529998779e-01 8.277998119592666626e-02 1.356941834092140198e-02 1.612080037593841553e-01 2.482746243476867676e-01
-1.682760566473007202e-01 -2.330943942070007324e-01 -2.616705000400543213e-01 -1.474373340606689453e-01 -1.707905530929565430e-01 -3.714212030172348022e-02 -1.010344773530960083e-01 -2.124968618154525757e-01 1.162631995975971222e-02 1.203423440456390381e-01 -1.810283362865447998e-01 3.678054735064506531e-02 5.628934502601623535e-02 -1.626671105623245239e-01 -1.563375145196914673e-01 2.400468885898590088e-01 8.721677213907241821e-02 -3.048752993345260620e-02 1.075407024472951889e-02 1.634020656347274780e-01 -4.936534762382507324e-01 -5.423526093363761902e-02 2.637441642582416534e-02 2.559006214141845703e-01 7.129628211259841919e-02 1.640813499689102173e-01 3.193347454071044922e-01 1.657686233520507812e-01 1.044719517230987549e-01 -1.189371496438980103e-01 1.928971149027347565e-02 2.138558626174926758e-01
-6.983412057161331177e-02 -3.346415162086486816e-01 -7.909352332353591919e-02 -7.711961865425109863e-02 1.812030002474784851e-02 -1.081195920705795288e-01 -2.648312412202358246e-02 -1.091969683766365051e-01 -1.794246733188629150e-01 3.549664095044136047e-02 -2.829581797122955322e-01 1.323159039020538330e-01 8.229773491621017456e-02 -1.480314135551452637e-01 9.756989032030105591e-02 3.870232999324798584e-01 -1.313587725162506104e-01 -7.024198770523071289e-02 1.019221618771553040e-01 4.986335337162017822e-02 -2.649612724781036377e-01 2.597823739051818848e-01 1.726932823657989502e-02 -4.837397113442420959e-02 -3.413301333785057068e-02 3.011593222618103027e-01 2.473390400409698486e-01 -1.061158701777458191e-01 8.407167345285415649e-02 9.507413953542709351e-02 3.283884823322296143e-01 2.522574067115783691e-01
1.445144265890121460e-01 1.021327334456145763e-03 8.720525354146957397e-02 1.254223883152008057e-01 -3.973945230245590210e-02 -8.189599215984344482e-02 -1.816437393426895142e-01 -1.548437029123306274e-01 1.611239612102508545e-01 5.893062427639961243e-02 -6.059265136718750000e-02 1.373471766710281372e-01 1.459953188896179199e-01 -6.743834167718887329e-02 8.102203160524368286e-02 2.700600922107696533e-01 6.347630918025970459e-02 2.306701056659221649e-02 6.522559374570846558e-02 -3.757931664586067200e-02 -4.136332571506500244e-01 1.710036098957061768e-01 -7.712540030479431152e-02 1.817050427198410034e-01 1.598567813634872437e-01 -1.307578086853027344e-01 5.032423734664916992e-01 3.210880160331726074e-01 -7.657562196254730225e-02 -7.354281097650527954e-02 1.363586038351058960e-01 2.340873777866363525e-01
1.821359694004058838e-01 -2.844133973121643066e-01 -1.891126930713653564e-01 6.164051592350006104e-02 -1.548934727907180786e-01 4.962288960814476013e-02 -2.267636358737945557e-01 -8.993472158908843994e-02 -1.166656985878944397e-01 -2.127097547054290771e-01 -1.095084249973297119e-01 1.356665045022964478e-01 -3.515045158565044403e-03 -1.698989868164062500e-01 -3.094527497887611389e-02 3.443765640258789062e-01 1.840433627367019653e-01 2.186815142631530762e-01 6.178805232048034668e-02 1.898019760847091675e-02 -4.407587647438049316e-01 1.505312323570251465e-01 -1.885122209787368774e-01 -7.488820701837539673e-02 6.318930536508560181e-02 -7.246033847332000732e-02 7.571029663085937500e-02 2.083702534437179565e-01 -1.285330206155776978e-01 1.284747272729873657e-01 1.452533304691314697e-01 2.574101686477661133e-01
-1.974611282348632812e-01 -2.589457631111145020e-01 -1.649533361196517944e-01 1.107944399118423462e-01 -2.289279401302337646e-01 7.067287806421518326e-03 -1.698593199253082275e-01 -5.657035112380981445e-02 -2.447737604379653931e-01 -1.005276292562484741e-01 -4.995275661349296570e-02 -1.386429071426391602e-01 -1.300132870674133301e-01 -1.093370318412780762e-01 1.015937179327011108e-01 1.244628280401229858e-01 -3.141050338745117188e-01 -6.301654968410730362e-03 2.761383652687072754e-01 -9.499408304691314697e-03 -2.557128071784973145e-01 2.386503666639328003e-01 -2.211586833000183105e-01 3.269761800765991211e-02 2.147773504257202148e-01 1.351744532585144043e-01 2.892765589058399200e-02 2.112223394215106964e-02 -2.007810771465301514e-01 -2.412280589342117310e-01 -5.847547203302383423e-02 3.295120000839233398e-01
2.703269124031066895e-01 -1.280630975961685181e-01 -1.113558486104011536e-01 -8.223056048154830933e-02 -3.580922484397888184e-01 7.037504762411117554e-02 1.296017169952392578e-01 -4.121651872992515564e-02 1.074210554361343384e-01 -5.407948791980743408e-02 -1.537794321775436401e-01 1.595452874898910522e-01 1.083120852708816528e-01 -2.620352804660797119e-01 1.384105235338211060e-01 2.553263306617736816e-01 3.974135592579841614e-02 1.984173059463500977e-01 1.989271342754364014e-01 -3.883719071745872498e-02 -2.855697274208068848e-01 2.937295138835906982e-01 -1.223891451954841614e-01 -8.415431529283523560e-02 2.644620537757873535e-01 -4.934734478592872620e-02 2.261594533920288086e-01 1.169592887163162231e-01 8.352295309305191040e-02 4.670153185725212097e-02 1.717818528413772583e-01 2.521647810935974121e-01
-1.703776717185974121e-01 -1.640958487987518311e-01 -7.964458316564559937e-02 8.471682667732238770e-02 -3.128113150596618652e-01 6.063524633646011353e-02 1.348359882831573486e-01 1.587916538119316101e-02 -2.421766519546508789e-01 -6.416784226894378662e-02 -8.012033998966217041e-02 7.831617258489131927e-03 7.505435496568679810e-02 1.494826525449752808e-01 1.821684837341308594e-01 1.473922580480575562e-01 -1.444018334150314331e-01 8.175350725650787354e-02 9.400764107704162598e-02 1.539066731929779053e-01 -1.361721456050872803e-01 1.331841647624969482e-01 -2.579773962497711182e-01 -1.280418932437896729e-01 3.063684403896331787e-01 2.727210819721221924e-01 -3.865781705826520920e-03 1.198222115635871887e-01 -1.990546137094497681e-01 -1.688112914562225342e-01 -1.489400397986173630e-02 4.776893556118011475e-01
2.494784891605377197e-01 -4.977558180689811707e-02 -4.002248495817184448e-02 -1.584295183420181274e-01 -2.838526070117950439e-01 -3.434634767472743988e-03 3.286625072360038757e-02 -7.006971538066864014e-02 -1.430011074990034103e-02 3.197498619556427002e-02 -1.339498013257980347e-01 3.864289075136184692e-02 3.194793164730072021e-01 -9.595616161823272705e-02 8.821883238852024078e-03 2.953527569770812988e-01 1.418504863977432251e-01 -4.860372841358184814e-02 3.960659205913543701e-01 -4.524200409650802612e-02 -4.083636105060577393e-01 2.083196640014648438e-01 -4.437661729753017426e-03 -7.013350725173950195e-02 3.110183402895927429e-02 3.845999762415885925e-02 2.006901353597640991e-01 2.912361919879913330e-01 -8.761733025312423706e-02 8.774369210004806519e-02 2.158060371875762939e-01 1.295150220394134521e-01
-1.316122710704803467e-01 -1.933438628911972046e-01 -6.009019166231155396e-02 -8.581517636775970459e-02 -2.623600065708160400e-01 -1.451086103916168213e-01 1.610965132713317871e-01 -3.853377401828765869e-01 -5.793485045433044434e-02 1.894780993461608887e-01 -3.449928760528564453e-02 6.511029601097106934e-02 2.238424569368362427e-01 3.345707897096872330e-03 6.348512251861393452e-04 1.974987983703613281e-01 -8.599608391523361206e-02 -8.375059068202972412e-02 -1.296059507876634598e-02 2.558837458491325378e-02 -1.456414163112640381e-01 1.489173322916030884e-01 2.843392789363861084e-01 1.775548458099365234e-01 1.544234752655029297e-01 3.140556858852505684e-03 2.265135794878005981e-01 9.500545263290405273e-02 1.648057550191879272e-01 1.914925873279571533e-01 2.665859460830688477e-01 3.822304308414459229e-01
3.050455749034881592e-01 1.422774791717529297e-01 -3.122461773455142975e-02 -7.039762288331985474e-02 -1.563638746738433838e-01 6.784030795097351074e-02 1.436151862144470215e-01 3.424244746565818787e-02 -9.435551241040229797e-03 -9.320420026779174805e-02 -4.454084485769271851e-02 1.017691195011138916e-01 -1.423504501581192017e-01 -1.176821589469909668e-01 -6.406876444816589355e-02 2.159788608551025391e-01 -1.449496671557426453e-02 -4.839576780796051025e-02 3.741106092929840088e-01 -9.272136539220809937e-02 -1.585641801357269287e-01 5.079270005226135254e-01 -1.089882198721170425e-02 -3.620605915784835815e-02 2.156559079885482788e-01 -2.689453400671482086e-02 5.475200712680816650e-02 3.095116317272186279e-01 -4.900375753641128540e-02 -1.750702597200870514e-02 -4.816731065511703491e-02 3.704294264316558838e-01
-9.682892262935638428e-02 -2.808426320552825928e-01 -1.927309785969555378e-03 9.087228775024414062e-02 -1.763840615749359131e-01 2.787846885621547699e-02 -5.744348466396331787e-02 -1.713577210903167725e-01 -1.388050317764282227e-01 1.695876419544219971e-01 -1.320380270481109619e-01 -3.036955557763576508e-02 9.609979391098022461e-02 2.216333337128162384e-02 -1.938736289739608765e-01 -1.159233078360557556e-01 -1.825497746467590332e-01 -9.176860749721527100e-02 5.959956347942352295e-02 9.111405909061431885e-02 -1.940518021583557129e-01 1.730596572160720825e-01 -8.652608096599578857e-02 -3.033387064933776855e-01 3.782377243041992188e-01 -1.039411425590515137e-01 3.434508293867111206e-02 3.804822564125061035e-01 -1.341385543346405029e-01 -2.032024860382080078e-01 -1.415032297372817993e-01 3.346273601055145264e-01
7.169988751411437988e-02 -1.951431483030319214e-01 8.649380505084991455e-02 -2.044933587312698364e-01 -1.152532994747161865e-01 1.018466521054506302e-02 8.228442631661891937e-03 -5.327279493212699890e-02 -1.786603033542633057e-01 4.509287327527999878e-02 1.194789856672286987e-01 1.525937914848327637e-01 2.586405575275421143e-01 -2.612718939781188965e-02 4.104325920343399048e-02 2.588796615600585938e-01 -3.312452509999275208e-02 8.248349279165267944e-02 2.537473440170288086e-01 -5.224321782588958740e-02 -5.514134168624877930e-01 -5.189710482954978943e-02 -3.369173780083656311e-02 1.897566169500350952e-01 1.230553761124610901e-01 9.947323054075241089e-02 1.341534852981567383e-01 8.107089996337890625e-02 -1.174236238002777100e-01 2.211342602968215942e-01 1.264038309454917908e-02 3.899060487747192383e-01
-5.756257474422454834e-02 -2.735447287559509277e-01 7.275635749101638794e-02 -3.772278428077697754e-01 -1.068990305066108704e-01 -5.472282320261001587e-02 1.993810757994651794e-02 -2.002799361944198608e-01 2.214803546667098999e-02 6.184368394315242767e-03 -1.275572329759597778e-01 1.343225538730621338e-01 -3.174241259694099426e-02 1.880791620351374149e-03 7.206188887357711792e-02 3.491342663764953613e-01 -1.635654419660568237e-01 6.863257288932800293e-02 1.314976066350936890e-01 3.511270973831415176e-03 -1.383759826421737671e-01 1.595446318387985229e-01 6.034890934824943542e-02 3.648823592811822891e-03 4.743173718452453613e-01 2.000429183244705200e-01 2.093549668788909912e-01 -1.057552769780158997e-01 2.294302582740783691e-01 8.131206035614013672e-02 2.220989763736724854e-01 1.754461079835891724e-01
3.210079669952392578e-01 5.840067169629037380e-04 -1.715913414955139160e-01 -3.010143712162971497e-02 -1.966080218553543091e-01 -3.577024117112159729e-02 -7.785899192094802856e-02 -5.061252787709236145e-02 -1.029032766819000244e-01 -8.572189509868621826e-02 -2.007949054241180420e-01 1.547214090824127197e-01 1.283161044120788574e-01 -2.390398681163787842e-01 6.592658162117004395e-02 1.308771520853042603e-01 -9.547922760248184204e-02 1.872102618217468262e-01 3.651895225048065186e-01 -1.029335036873817444e-01 -4.853426516056060791e-01 1.199674755334854126e-01 -7.356876134872436523e-02 -1.708015426993370056e-02 1.487265061587095261e-02 5.466356873512268066e-02 1.936105787754058838e-01 1.172686368227005005e-01 1.038448214530944824e-01 -4.640373587608337402e-02 1.048884019255638123e-01 3.443977236747741699e-01
2.576234936714172363e-01 -3.613399863243103027e-01 7.638503611087799072e-02 -9.117083996534347534e-02 -1.518266350030899048e-01 -8.930868655443191528e-02 7.213639561086893082e-03 -9.658254683017730713e-02 -1.036702319979667664e-01 -5.011403188109397888e-02 2.557910047471523285e-03 1.169905290007591248e-01 2.300963103771209717e-01 -9.471631050109863281e-02 -2.707854099571704865e-02 1.756911426782608032e-01 -1.491991989314556122e-02 2.723927199840545654e-01 3.711633384227752686e-01 -1.389279402792453766e-02 -3.816208541393280029e-01 1.552326232194900513e-01 -1.245542392134666443e-01 9.388596564531326294e-02 5.722561478614807129e-02 2.361931093037128448e-02 -1.113883312791585922e-02 2.771240174770355225e-01 -1.669833213090896606e-01 2.760284543037414551e-01 1.572441458702087402e-01 1.097725331783294678e-01
4.072714149951934814e-01 1.682015880942344666e-02 -2.030505388975143433e-01 -1.500979810953140259e-01 -1.681708991527557373e-01 -1.694840006530284882e-02 -1.849565953016281128e-01 -1.095035076141357422e-01 2.009756676852703094e-02 1.536309868097305298e-01 -9.514742344617843628e-02 1.917968392372131348e-01 1.744881272315979004e-01 6.140945479273796082e-02 -8.350472897291183472e-02 2.628498375415802002e-01 3.353653009980916977e-03 7.459418475627899170e-02 2.851567566394805908e-01 1.622955203056335449e-01 -2.864495813846588135e-01 1.092997938394546509e-01 -1.088965907692909241e-01 1.825830191373825073e-01 -3.911721706390380859e-02 1.695602089166641235e-01 -2.584427967667579651e-02 1.821470260620117188e-01 -1.560138165950775146e-01 2.221496403217315674e-01 9.341987781226634979e-03 3.533621430397033691e-01
-1.719620376825332642e-01 -2.954745590686798096e-01 2.976137213408946991e-02 5.486656725406646729e-02 -2.888873815536499023e-01 3.055506013333797455e-02 1.454755365848541260e-01 -1.907366216182708740e-01 -1.154251545667648315e-01 -9.072770178318023682e-02 -9.505903720855712891e-02 -4.990478605031967163e-02 1.106922253966331482e-01 -6.645654141902923584e-02 1.930176652967929840e-02 -5.553128197789192200e-02 -2.279072105884552002e-01 -5.723259598016738892e-02 1.799530088901519775e-01 -1.050764024257659912e-01 -8.221828192472457886e-02 2.249726802110671997e-01 -2.866118550300598145e-01 -5.048298463225364685e-02 1.428554505109786987e-01 2.072010636329650879e-01 2.406685948371887207e-01 -1.231373939663171768e-02 -3.213293254375457764e-01 -6.192533671855926514e-02 9.574080258607864380e-02 4.535552859306335449e-01
3.246188759803771973e-01 -4.719632491469383240e-02 -1.209322586655616760e-01 2.436365336179733276e-01 -1.920661330223083496e-01 3.963854908943176270e-02 3.188218176364898682e-02 -1.987713724374771118e-01 -2.925380319356918335e-02 3.232075572013854980e-01 4.552919417619705200e-02 1.985215097665786743e-01 -1.068071126937866211e-01 2.738067880272865295e-02 -1.143290773034095764e-01 -1.467142552137374878e-01 -1.616595834493637085e-01 -1.610047817230224609e-01 -6.744261831045150757e-03 -1.014862209558486938e-02 -2.745656073093414307e-01 -5.063932016491889954e-02 -1.993969827890396118e-01 1.257377266883850098e-01 2.015013545751571655e-01 -1.749652028083801270e-01 2.318674921989440918e-01 1.550429612398147583e-01 6.235853955149650574e-02 -1.930614709854125977e-01 2.928956747055053711e-01 2.901346087455749512e-01
-1.161216944456100464e-02 -3.767007291316986084e-01 5.952321458607912064e-03 -9.974368847906589508e-03 -1.721424460411071777e-01 5.635952576994895935e-02 -7.649028301239013672e-02 -2.535907924175262451e-02 -2.591225504875183105e-01 3.739501535892486572e-02 -1.902506947517395020e-01 -8.826000615954399109e-03 2.451696395874023438e-01 1.441385149955749512e-01 -2.364964596927165985e-02 2.199603766202926636e-01 -3.337703943252563477e-01 5.593436956405639648e-02 1.917305141687393188e-01 -1.148004904389381409e-01 6.670286506414413452e-02 1.432726383209228516e-01 -1.578503251075744629e-01 -2.007590979337692261e-01 2.079894542694091797e-01 8.722111582756042480e-02 7.397851347923278809e-02 2.832828462123870850e-01 -1.943823695182800293e-01 -8.453999459743499756e-02 -8.652130514383316040e-02 3.744413852691650391e-01
-2.119502425193786621e-01 -1.849551349878311157e-01 -3.918388858437538147e-02 7.230135146528482437e-03 -1.672546118497848511e-01 1.745644062757492065e-01 -7.911314815282821655e-02 -2.110866755247116089e-01 -1.825343817472457886e-01 1.897937655448913574e-01 -1.198061332106590271e-01 1.184799373149871826e-01 2.199695706367492676e-01 2.318085134029388428e-01 -1.612903773784637451e-01 2.384971827268600464e-01 7.451897114515304565e-02 -6.871902197599411011e-02 2.272722572088241577e-01 1.161715015769004822e-01 3.329936042428016663e-02 1.822650879621505737e-01 -4.049078747630119324e-02 -4.438760578632354736e-01 3.607057780027389526e-02 -2.782872878015041351e-03 1.613414585590362549e-01 1.671055257320404053e-01 -8.901087194681167603e-02 -8.099025487899780273e-02 -5.846475809812545776e-02 3.816878199577331543e-01
1.775424331426620483e-01 2.138517610728740692e-02 -1.743569225072860718e-01 1.189108472317457199e-02 -3.375601768493652344e-01 -1.328133791685104370e-01 4.397904127836227417e-02 -1.463911235332489014e-01 -3.166223317384719849e-02 -8.966598659753799438e-02 7.452014088630676270e-02 6.029047444462776184e-02 9.567983448505401611e-02 -2.039933800697326660e-01 8.769643306732177734e-02 2.621881961822509766e-01 2.978473901748657227e-03 7.458783686161041260e-03 3.502352833747863770e-01 -1.563074886798858643e-01 -3.655716478824615479e-01 1.985489577054977417e-01 -7.780011743307113647e-02 7.633673492819070816e-03 2.504973709583282471e-01 -7.865908741950988770e-02 3.153832554817199707e-01 7.761652022600173950e-02 9.175825119018554688e-02 1.148215979337692261e-01 3.239879012107849121e-02 3.371646404266357422e-01
1.864888519048690796e-01 3.543859720230102539e-02 1.128925383090972900e-02 5.576575919985771179e-02 -3.399599492549896240e-01 -3.139502555131912231e-02 -2.121169269084930420e-01 8.449766784906387329e-02 -8.541626483201980591e-02 8.606538921594619751e-02 -1.461032032966613770e-01 -6.892594695091247559e-02 3.338474929332733154e-01 -1.248131245374679565e-01 -8.862163126468658447e-02 2.040060162544250488e-01 -9.970206022262573242e-02 -6.630243360996246338e-02 2.029706388711929321e-01 2.937372075393795967e-03 -3.466976881027221680e-01 -1.802372373640537262e-02 -1.718134880065917969e-01 1.479542255401611328e-01 1.745809018611907959e-01 6.812881678342819214e-02 1.910672485828399658e-01 -1.183134615421295166e-01 1.788805574178695679e-01 2.644045650959014893e-01 2.474969625473022461e-01 3.137959539890289307e-01
2.604182660579681396e-01 3.674050793051719666e-02 -1.277151405811309814e-01 -7.294674962759017944e-02 -2.580016553401947021e-01 -2.075112797319889069e-02 -4.559400677680969238e-02 -1.111547872424125671e-01 -8.038415759801864624e-02 -8.059170097112655640e-02 -4.555392265319824219e-02 8.620978891849517822e-02 1.803798377513885498e-01 -4.677245393395423889e-02 5.346250906586647034e-02 2.498794645071029663e-01 1.087230592966079712e-01 1.369846761226654053e-01 1.866656392812728882e-01 1.647353321313858032e-01 -3.729809820652008057e-01 2.168610692024230957e-01 6.924252957105636597e-02 -1.263288110494613647e-01 2.270167171955108643e-01 -5.067596212029457092e-02 1.061543896794319153e-01 -7.782801985740661621e-03 1.880332082509994507e-01 -3.430160135030746460e-02 3.190806508064270020e-01 4.494888782501220703e-01
1.800622195005416870e-01 -1.772525906562805176e-01 2.700899541378021240e-02 -1.417692285031080246e-02 -4.554969072341918945e-02 2.001983374357223511e-01 -2.032791450619697571e-02 -2.716070115566253662e-01 2.173450887203216553e-01 -1.994929090142250061e-02 4.070703871548175812e-03 1.684473305940628052e-01 1.272629797458648682e-01 -7.292804121971130371e-02 -3.142106533050537109e-02 -2.286050096154212952e-02 -1.785035133361816406e-01 -2.871942520141601562e-01 2.530956864356994629e-01 2.663315832614898682e-01 -1.114361733198165894e-01 2.946448922157287598e-01 -4.405020922422409058e-02 6.414686143398284912e-02 1.934137754142284393e-02 2.669592387974262238e-02 3.640259802341461182e-01 1.660595834255218506e-01 7.220885157585144043e-02 -1.802342943847179413e-02 3.388109803199768066e-01 2.893206775188446045e-01
3.388980031013488770e-01 2.374057471752166748e-02 9.988989681005477905e-03 -1.178991869091987610e-01 -3.633688688278198242e-01 7.294784486293792725e-02 1.769469864666461945e-02 -1.543795615434646606e-01 -1.284418255090713501e-01 -2.669416964054107666e-01 -2.867497503757476807e-02 -1.719352751970291138e-01 8.959370106458663940e-02 -2.319408953189849854e-01 -7.752988487482070923e-02 1.323563307523727417e-01 -2.632079273462295532e-02 1.023192927241325378e-01 2.761375606060028076e-01 7.000459730625152588e-02 -1.653617322444915771e-01 2.559774518013000488e-01 -7.084032893180847168e-02 1.227702200412750244e-02 1.360711455345153809e-01 -1.586818546056747437e-01 1.349545866250991821e-01 4.045126736164093018e-01 3.291018307209014893e-02 -5.784422624856233597e-03 -3.180866688489913940e-02 2.959205508232116699e-01
-1.397137492895126343e-01 -4.080595672130584717e-01 -2.229044735431671143e-01 1.269797235727310181e-01 -2.441047877073287964e-01 6.510536372661590576e-02 -1.229738742113113403e-01 -3.241395810618996620e-03 -2.286028861999511719e-01 2.028415352106094360e-01 -3.403958678245544434e-02 2.622829377651214600e-01 3.714264929294586182e-02 2.921617925167083740e-01 -1.779010295867919922e-01 6.502183526754379272e-02 -3.170399740338325500e-02 1.505427621304988861e-02 1.366209089756011963e-01 6.786421686410903931e-02 -3.536069691181182861e-01 6.742832809686660767e-02 -2.216665148735046387e-01 -2.480390816926956177e-01 2.129885405302047729e-01 3.729071840643882751e-02 1.235636696219444275e-02 -4.455937817692756653e-02 1.613663733005523682e-01 -7.542141247540712357e-04 -1.179969310760498047e-01 1.721222549676895142e-01
-1.268787831068038940e-01 -2.924847006797790527e-01 -1.044518426060676575e-01 3.410465270280838013e-02 -1.509393155574798584e-01 8.981594443321228027e-02 -2.719022333621978760e-02 1.552780810743570328e-02 -2.368782088160514832e-02 9.201256930828094482e-02 -2.633583545684814453e-02 2.297123223543167114e-01 1.706692576408386230e-01 1.133061498403549194e-01 -4.681281745433807373e-02 2.172245681285858154e-01 -1.595335602760314941e-01 -4.955646395683288574e-02 2.281290292739868164e-01 -1.642235815525054932e-01 -6.012385711073875427e-03 1.939607709646224976e-01 -2.744763791561126709e-01 -1.897759884595870972e-01 3.407498002052307129e-01 8.875743299722671509e-02 9.237067401409149170e-02 4.077118337154388428e-01 -9.093243628740310669e-02 -1.963348239660263062e-01 -2.192376926541328430e-02 3.140757977962493896e-01
-2.440382093191146851e-01 -3.193892240524291992e-01 -1.127297654747962952e-01 -1.443142890930175781e-01 -1.406521350145339966e-01 -3.625345649197697639e-03 1.223625689744949341e-01 -6.204118579626083374e-02 -1.912207752466201782e-01 3.118100762367248535e-01 1.105842925608158112e-02 1.305882725864648819e-02 1.788664236664772034e-02 7.645388692617416382e-02 -2.553574144840240479e-01 2.683288976550102234e-02 -1.860985606908798218e-01 4.795853421092033386e-02 6.405846774578094482e-02 -4.960402473807334900e-02 6.733570247888565063e-02 1.663711667060852051e-02 -3.332873573526740074e-03 -5.092385411262512207e-02 1.714034229516983032e-01 -1.252234280109405518e-01 3.978639841079711914e-01 3.379510939121246338e-01 -5.199192091822624207e-02 -9.285627864301204681e-03 -1.720613092184066772e-01 3.990413248538970947e-01
1.890335828065872192e-01 3.459281520918011665e-03 4.321099841035902500e-04 -1.305518895387649536e-01 -1.798578649759292603e-01 2.963283099234104156e-02 1.605902612209320068e-02 -1.580827534198760986e-01 -2.448777407407760620e-01 1.095552295446395874e-01 -4.153651650995016098e-03 2.421062812209129333e-02 1.835121512413024902e-01 -2.228638976812362671e-01 1.236325055360794067e-01 1.609422564506530762e-01 4.743389785289764404e-02 5.977981537580490112e-02 2.036650329828262329e-01 -1.923080682754516602e-01 -2.978748083114624023e-01 3.430299460887908936e-01 1.144364941865205765e-02 -2.611343003809452057e-02 2.174593657255172729e-01 -2.219166755676269531e-01 6.355384737253189087e-02 3.742350041866302490e-01 4.869805648922920227e-02 -1.423570811748504639e-01 -5.884202942252159119e-02 3.652519285678863525e-01
-4.800733923912048340e-02 -4.311164617538452148e-01 -8.943615108728408813e-02 4.931003227829933167e-02 -3.163325786590576172e-01 1.779160089790821075e-02 -8.647529035806655884e-02 -7.234783470630645752e-02 -4.861758276820182800e-02 1.481327712535858154e-01 6.054022908210754395e-02 5.355915054678916931e-03 6.761462986469268799e-02 5.535698682069778442e-02 -5.498046427965164185e-02 3.240661025047302246e-01 -1.668679118156433105e-01 -8.837072551250457764e-02 2.526743710041046143e-01 -1.617233082652091980e-02 5.579185485839843750e-02 3.626854717731475830e-02 -2.256068885326385498e-01 -1.160856559872627258e-01 3.482785820960998535e-01 6.477645039558410645e-02 1.085072085261344910e-01 3.137516379356384277e-01 -1.525019705295562744e-01 -1.567202806472778320e-01 -4.561641439795494080e-02 3.007665574550628662e-01
-7.499406486749649048e-02 -3.333126008510589600e-01 4.078632965683937073e-02 9.702386707067489624e-02 -1.244814395904541016e-01 3.379651904106140137e-02 -7.940261065959930420e-02 -4.430894181132316589e-02 -3.215908110141754150e-01 7.851189374923706055e-02 1.817966625094413757e-02 6.101208180189132690e-02 8.273149840533733368e-03 1.551393270492553711e-01 3.296008706092834473e-02 3.638899698853492737e-02 -8.084978908300399780e-02 7.476546615362167358e-02 2.004856318235397339e-01 -6.977392733097076416e-02 -4.431558027863502502e-02 1.314786821603775024e-01 -2.767091095447540283e-01 -9.240677952766418457e-02 4.470950663089752197e-01 1.230668351054191589e-01 1.590137928724288940e-01 1.017663627862930298e-01 -3.518463373184204102e-01 -6.899773329496383667e-02 7.641110569238662720e-02 4.006086885929107666e-01
1.531510651111602783e-01 -2.031226158142089844e-01 -3.143794238567352295e-01 -1.629402488470077515e-01 1.980497837066650391e-01 4.700772464275360107e-02 -1.389219611883163452e-01 -2.632752954959869385e-01 4.588138684630393982e-02 3.056254424154758453e-02 -3.182587325572967529e-01 2.521166503429412842e-01 -1.126537024974822998e-01 -4.259712621569633484e-02 -1.589231342077255249e-01 9.773702919483184814e-02 -9.311055392026901245e-02 -1.941259205341339111e-02 6.634906679391860962e-02 1.082793325185775757e-01 -2.902491688728332520e-01 6.884721666574478149e-02 -1.020646393299102783e-01 1.494074761867523193e-01 2.255963832139968872e-01 2.194975763559341431e-01 8.543657511472702026e-02 2.751877307891845703e-01 6.323208659887313843e-02 -2.544929981231689453e-01 1.318279504776000977e-01 2.179651409387588501e-01
4.357481375336647034e-02 -2.656252682209014893e-01 -8.721840381622314453e-02 -5.064775422215461731e-02 -3.844887390732765198e-02 2.504361271858215332e-01 -1.244402304291725159e-01 -6.159524992108345032e-02 -2.513377927243709564e-02 -1.589748561382293701e-01 -8.658535033464431763e-02 3.290805965662002563e-02 -3.297569602727890015e-02 -9.348752349615097046e-02 3.138279914855957031e-02 6.663255393505096436e-02 -3.226223886013031006e-01 5.258781462907791138e-02 1.731424629688262939e-01 2.144973911345005035e-02 -1.726775020360946655e-01 4.365472793579101562e-01 -5.613758414983749390e-02 7.819831371307373047e-02 2.908811271190643311e-01 3.042626678943634033e-01 3.803287148475646973e-01 6.814211606979370117e-02 -2.738943696022033691e-01 6.408269703388214111e-02 -2.134437114000320435e-02 1.056017577648162842e-01
-6.103892624378204346e-02 -1.963134109973907471e-01 -2.245939373970031738e-01 -2.202504277229309082e-01 6.577901542186737061e-02 8.217542618513107300e-02 2.445036917924880981e-01 -3.414354920387268066e-01 3.272574767470359802e-02 -3.789117932319641113e-02 -2.069480121135711670e-01 -1.768851280212402344e-01 3.358671814203262329e-02 -2.259401604533195496e-03 -2.161727845668792725e-02 -2.205184660851955414e-02 -1.730839610099792480e-01 -3.087472617626190186e-01 1.276764571666717529e-01 -7.519439607858657837e-02 -2.822882235050201416e-01 1.986936032772064209e-01 3.514257445931434631e-02 9.134829044342041016e-02 9.736258536577224731e-02 4.911988601088523865e-02 3.681752681732177734e-01 2.674942910671234131e-01 1.490904204547405243e-02 2.791504189372062683e-02 5.303359404206275940e-02 3.063285946846008301e-01
-1.265551894903182983e-02 -1.989503055810928345e-01 1.296799071133136749e-02 -2.461263686418533325e-01 -4.368581343442201614e-03 -3.265812620520591736e-02 -1.759692877531051636e-01 -2.486301064491271973e-01 1.544048786163330078e-01 -9.572225064039230347e-02 -1.404589712619781494e-01 1.985717266798019409e-01 -6.468348950147628784e-02 -3.483157455921173096e-01 -1.803222447633743286e-01 9.682199358940124512e-02 -6.982216984033584595e-02 -3.951211646199226379e-02 3.199303448200225830e-01 -2.071733586490154266e-02 -1.494517922401428223e-01 9.942049533128738403e-02 -1.097342371940612793e-01 -2.626338601112365723e-02 1.266757994890213013e-01 2.646766006946563721e-01 1.519324034452438354e-01 6.047036033123731613e-03 2.024009376764297485e-01 -5.524283275008201599e-02 1.382529288530349731e-01 4.685702025890350342e-01
1.906353682279586792e-01 -1.373840421438217163e-01 8.424898982048034668e-02 2.206661999225616455e-01 -2.924139201641082764e-01 -4.735755920410156250e-02 -7.889139652252197266e-02 -2.890706956386566162e-01 3.132453188300132751e-02 1.716520637273788452e-02 -1.572417467832565308e-01 1.675723306834697723e-02 1.428938508033752441e-01 -2.860975563526153564e-01 1.554614747874438763e-03 3.848114013671875000e-01 -1.617510169744491577e-01 2.872711792588233948e-02 -6.550048291683197021e-02 1.143468767404556274e-01 -8.728617429733276367e-02 2.522267997264862061e-01 -2.688355445861816406e-01 -9.841239079833030701e-03 3.448459506034851074e-01 6.484295427799224854e-02 6.091837584972381592e-02 2.728357724845409393e-02 -2.974618673324584961e-01 -2.039068378508090973e-02 1.693562604486942291e-02 1.734871566295623779e-01
4.058363437652587891e-01 -1.776762753725051880e-01 -1.830918937921524048e-01 1.030001118779182434e-01 -1.027089059352874756e-01 1.596996784210205078e-01 -1.388019174337387085e-01 -1.518969535827636719e-01 -1.143629625439643860e-01 7.468939572572708130e-02 -1.936341226100921631e-01 -8.459921926259994507e-02 -7.851272076368331909e-02 1.442069478798657656e-04 6.636937707662582397e-02 2.416166365146636963e-01 -6.511972844600677490e-02 2.524298727512359619e-01 3.961045667529106140e-02 -9.579411894083023071e-02 -2.284421175718307495e-01 1.800931245088577271e-01 -4.509566724300384521e-02 1.062611043453216553e-01 1.731001436710357666e-01 -3.145719179883599281e-03 3.782337903976440430e-01 1.271568983793258667e-01 -1.856878250837326050e-01 4.626274853944778442e-02 1.026618704199790955e-01 3.686923384666442871e-01
-1.133353039622306824e-01 -3.585709333419799805e-01 -3.321723081171512604e-03 -5.968807265162467957e-02 -2.306630760431289673e-01 7.020087540149688721e-02 -2.409137785434722900e-02 -9.690389037132263184e-02 -8.134632557630538940e-02 1.042497828602790833e-01 1.192370057106018066e-02 8.665862679481506348e-02 1.252316832542419434e-01 4.901222512125968933e-02 -5.125443264842033386e-02 3.736297488212585449e-01 -1.483330875635147095e-01 -1.625546365976333618e-01 3.372239470481872559e-01 -3.667684644460678101e-02 -7.078856229782104492e-02 -7.415125728584825993e-04 -3.569658398628234863e-01 -1.923369914293289185e-01 2.330929934978485107e-01 6.914505362510681152e-02 7.090801745653152466e-02 3.391613662242889404e-01 -1.839146912097930908e-01 -8.684329688549041748e-02 -1.472989022731781006e-01 1.621685922145843506e-01
5.009554326534271240e-03 -6.446370482444763184e-02 -2.316523045301437378e-01 -1.405744999647140503e-01 -2.331048995256423950e-01 1.083820611238479614e-01 2.505942583084106445e-01 -1.741360425949096680e-01 -5.386032164096832275e-02 1.485211700201034546e-01 -1.284891515970230103e-01 -1.964932307600975037e-02 1.549902707338333130e-01 3.541162470355629921e-03 1.127103418111801147e-01 5.448686704039573669e-02 -2.527677118778228760e-01 8.625237643718719482e-02 6.672489643096923828e-02 3.672583103179931641e-01 -2.245239764451980591e-01 6.850878894329071045e-02 -8.129231631755828857e-02 2.328519821166992188e-01 3.334203362464904785e-02 2.267341166734695435e-01 1.447357088327407837e-01 2.833677642047405243e-02 2.320438474416732788e-01 -9.377667680382728577e-03 3.150418400764465332e-01 3.571806550025939941e-01
-8.624733984470367432e-02 -2.888537943363189697e-01 -8.931810408830642700e-02 3.937363624572753906e-02 -3.110992312431335449e-01 -9.564656764268875122e-02 -5.309398844838142395e-02 3.932243213057518005e-02 -1.460608989000320435e-01 8.368165791034698486e-02 -2.062405459582805634e-03 1.515104025602340698e-01 1.674611419439315796e-01 6.683717668056488037e-02 -2.033448666334152222e-01 3.300134837627410889e-01 -2.331624180078506470e-01 -9.345035254955291748e-02 1.925927102565765381e-01 -1.397444903850555420e-01 -7.013230025768280029e-02 -4.667297005653381348e-02 -2.597706019878387451e-01 -2.073440402746200562e-01 3.105337023735046387e-01 5.715851113200187683e-02 1.391940861940383911e-01 2.134380042552947998e-01 -2.037122696638107300e-01 -1.466861963272094727e-01 -4.797613248229026794e-02 2.966522574424743652e-01
3.837920725345611572e-02 -1.865010410547256470e-01 -5.890234932303428650e-02 -8.326820284128189087e-02 -1.874908059835433960e-02 -5.073775351047515869e-02 1.850743405520915985e-02 -1.803655177354812622e-01 -2.871925830841064453e-01 -1.867955327033996582e-01 -3.471482098102569580e-01 4.195097982883453369e-01 2.753084599971771240e-01 4.462298005819320679e-02 -2.445958927273750305e-02 6.306667625904083252e-02 -1.851142793893814087e-01 -4.546640068292617798e-02 6.103143468499183655e-02 3.572702705860137939e-01 -6.675305962562561035e-02 -2.544781565666198730e-02 -2.046178430318832397e-01 2.271735519170761108e-01 2.128870785236358643e-01 1.749414764344692230e-02 2.030072063207626343e-01 1.219440773129463196e-01 9.777209162712097168e-02 1.110601052641868591e-01 -4.080865159630775452e-02 1.725032031536102295e-01
1.716628819704055786e-01 -2.826472511515021324e-03 -3.873980790376663208e-02 4.327965900301933289e-02 -3.321220278739929199e-01 1.695479452610015869e-01 -7.231821864843368530e-02 -6.067486479878425598e-02 -4.830630496144294739e-02 -1.747988462448120117e-01 1.029129978269338608e-02 1.986680030822753906e-01 2.893183231353759766e-01 -3.242656216025352478e-02 3.546203672885894775e-02 1.899605989456176758e-01 -2.247413620352745056e-02 2.658068239688873291e-01 2.556437551975250244e-01 -1.521518826484680176e-01 -3.578010797500610352e-01 1.289192140102386475e-01 1.658759079873561859e-02 -6.476333364844322205e-03 1.972141563892364502e-01 6.245934218168258667e-02 1.482104510068893433e-01 3.295313119888305664e-01 2.126516699790954590e-01 2.637463063001632690e-02 1.569092571735382080e-01 2.758895754814147949e-01
-8.918190747499465942e-02 -2.692457139492034912e-01 -1.229349747300148010e-01 3.020117804408073425e-02 -3.406390845775604248e-01 3.096182830631732941e-02 -1.996115297079086304e-01 -5.792921781539916992e-02 -2.365304529666900635e-02 9.161139279603958130e-02 5.366089567542076111e-02 -3.283758088946342468e-02 1.759832501411437988e-01 1.498966962099075317e-01 -1.174510940909385681e-01 2.958623766899108887e-01 -1.845368593931198120e-01 -1.978554576635360718e-01 2.178026735782623291e-01 -1.003514677286148071e-01 -6.505971401929855347e-02 4.524046555161476135e-02 -3.211742639541625977e-01 -1.094342172145843506e-01 2.156341671943664551e-01 3.937877714633941650e-02 1.877440214157104492e-01 3.845968544483184814e-01 -1.178125664591789246e-01 -1.138853430747985840e-01 -1.212610155344009399e-01 2.253289073705673218e-01
3.101735413074493408e-01 -2.436528448015451431e-03 -9.135228395462036133e-02 6.590694934129714966e-02 -1.668918281793594360e-01 2.848017588257789612e-02 -1.708561331033706665e-01 2.383112534880638123e-02 8.176016062498092651e-02 1.561707854270935059e-01 8.279009908437728882e-02 8.916159719228744507e-02 4.294904321432113647e-02 -1.597354933619499207e-02 5.449430085718631744e-03 3.692176192998886108e-02 -4.023111239075660706e-02 1.212394684553146362e-01 4.563156515359878540e-02 2.279742658138275146e-01 -4.045916199684143066e-01 1.882685273885726929e-01 -2.569142580032348633e-01 7.045414298772811890e-02 2.360514178872108459e-02 -1.377021372318267822e-01 4.048466980457305908e-01 1.809365898370742798e-01 2.199099659919738770e-01 9.889082051813602448e-03 2.162246853113174438e-01 3.625653386116027832e-01
3.654392063617706299e-01 6.458214670419692993e-02 -1.391531229019165039e-01 -5.141721339896321297e-05 -3.089021444320678711e-01 -8.619842678308486938e-02 -6.535723805427551270e-02 -1.318482309579849243e-01 -1.753797233104705811e-01 -3.717628121376037598e-02 -1.457456797361373901e-01 2.458608336746692657e-02 1.707656681537628174e-01 5.557968840003013611e-02 -8.615351468324661255e-02 3.294145166873931885e-01 4.156028106808662415e-02 2.851683199405670166e-01 2.211265116930007935e-01 -1.010531708598136902e-01 -3.697376847267150879e-01 3.039853274822235107e-01 -1.037688925862312317e-01 8.577758073806762695e-02 1.922010332345962524e-01 -2.466781623661518097e-02 1.603622287511825562e-01 4.688310995697975159e-02 9.809952974319458008e-02 -2.755189687013626099e-02 1.618746481835842133e-02 2.252480089664459229e-01
3.690254688262939453e-01 -2.022579759359359741e-01 -8.541091531515121460e-02 2.753972113132476807e-01 -1.512605547904968262e-01 -1.328623294830322266e-01 -1.528722792863845825e-01 -2.968381941318511963e-01 -1.836792216636240482e-03 9.040735661983489990e-02 5.853869393467903137e-02 2.058388143777847290e-01 -4.695506021380424500e-02 -3.552887588739395142e-02 4.889891669154167175e-02 -1.592675000429153442e-01 -2.970252633094787598e-01 -1.048089284449815750e-02 2.643903195858001709e-01 2.808458730578422546e-02 -3.143157064914703369e-01 7.917372137308120728e-02 -1.665904968976974487e-01 1.540581583976745605e-01 8.154778927564620972e-02 -1.997449845075607300e-01 2.930538058280944824e-01 4.391746968030929565e-02 1.109288483858108521e-01 7.473689317703247070e-02 7.423658668994903564e-02 1.709601879119873047e-01
2.721889317035675049e-01 -2.139391899108886719e-01 -1.336048990488052368e-01 1.637538373470306396e-01 -2.450464814901351929e-01 1.315067857503890991e-01 1.386097669601440430e-01 8.684978820383548737e-04 -1.682323962450027466e-01 -1.142111700028181076e-02 -5.796892940998077393e-02 -9.993413090705871582e-02 5.847822874784469604e-02 -2.517797350883483887e-01 2.685522139072418213e-01 3.718290925025939941e-01 -1.721131354570388794e-01 5.730621889233589172e-02 3.269104659557342529e-01 2.383127622306346893e-02 -1.467148065567016602e-01 2.563443183898925781e-01 -1.250150501728057861e-01 -1.282333135604858398e-01 1.431562304496765137e-01 1.081674098968505859e-01 2.009112089872360229e-01 2.017703372985124588e-03 -1.301364153623580933e-01 2.406832575798034668e-02 5.129297729581594467e-03 2.649394571781158447e-01
-8.701616525650024414e-02 7.582467980682849884e-03 -3.436965048313140869e-01 -3.392697274684906006e-01 -2.861587703227996826e-01 -3.327595442533493042e-02 -4.649352282285690308e-02 -3.297897800803184509e-02 -9.508462250232696533e-02 4.016171395778656006e-02 -2.968608736991882324e-01 1.452289670705795288e-01 5.536022409796714783e-02 1.837077438831329346e-01 -2.325308509171009064e-02 4.338286072015762329e-02 -4.221494197845458984e-01 7.542519271373748779e-02 1.720162034034729004e-01 -1.157038807868957520e-01 7.474949955940246582e-02 2.554187476634979248e-01 -1.151379272341728210e-01 -1.485632508993148804e-01 4.554712027311325073e-02 -1.646980643272399902e-01 -1.069490611553192139e-02 3.493614494800567627e-02 -1.640376001596450806e-01 -1.261730194091796875e-01 2.519831955432891846e-01 2.095225453376770020e-01
2.485968023538589478e-01 -2.371688187122344971e-01 -5.957593768835067749e-02 -1.998772099614143372e-02 -1.672845631837844849e-01 3.242829144001007080e-01 -1.286135464906692505e-01 -1.440853625535964966e-01 -8.193063735961914062e-02 -7.622791081666946411e-02 -1.574870496988296509e-01 -8.739216625690460205e-02 2.238447591662406921e-02 -8.728895336389541626e-02 4.754083231091499329e-02 2.825954854488372803e-01 4.868568386882543564e-03 5.258090421557426453e-02 1.602771878242492676e-01 -2.710112370550632477e-02 -2.680863738059997559e-01 2.339653074741363525e-01 -4.025395028293132782e-03 1.988404840230941772e-01 2.355369627475738525e-01 -5.297297611832618713e-02 2.869611680507659912e-01 9.585486352443695068e-02 -7.869249582290649414e-02 3.725617378950119019e-02 6.934361904859542847e-02 4.634323120117187500e-01
5.204160138964653015e-02 -8.307486027479171753e-02 -1.547129899263381958e-01 -2.842751145362854004e-01 -4.531081318855285645e-01 -6.463516503572463989e-02 5.265187844634056091e-02 8.485057950019836426e-02 -5.197674501687288284e-03 -2.314905822277069092e-01 -1.627470403909683228e-01 -1.248002983629703522e-02 -7.467559725046157837e-02 -1.293168962001800537e-01 9.528905898332595825e-02 1.728128045797348022e-01 -3.379148244857788086e-02 4.269356373697519302e-03 1.941632628440856934e-01 1.066280249506235123e-02 -2.753014862537384033e-01 4.094874858856201172e-02 -7.164477556943893433e-02 2.929652631282806396e-01 3.091859221458435059e-01 1.665831506252288818e-01 2.037819325923919678e-01 -1.071258168667554855e-02 -1.948570483364164829e-03 2.479958236217498779e-01 2.876112759113311768e-01 8.982435613870620728e-02
1.383078098297119141e-01 2.009419724345207214e-02 -1.950584799051284790e-01 -5.860609561204910278e-02 -2.472622394561767578e-01 -1.435515135526657104e-01 6.870106607675552368e-02 -1.717063039541244507e-01 4.855321720242500305e-02 -9.537051618099212646e-02 -2.286721318960189819e-01 -1.107249855995178223e-01 1.431496888399124146e-01 -2.683091759681701660e-01 -6.911338120698928833e-02 1.522362679243087769e-01 2.629843167960643768e-02 2.824907302856445312e-01 3.026601076126098633e-01 -1.022232770919799805e-01 -2.872261404991149902e-01 3.210913240909576416e-01 7.507609575986862183e-02 -4.901690408587455750e-02 1.273115724325180054e-01 -2.830131165683269501e-02 1.482128500938415527e-01 1.716612279415130615e-01 -1.267781481146812439e-02 7.481569051742553711e-02 3.546850681304931641e-01 2.245253473520278931e-01
-1.115601509809494019e-01 -3.109967112541198730e-01 -2.595802769064903259e-02 -8.760081976652145386e-02 -2.537350356578826904e-01 1.121884435415267944e-01 -1.639104187488555908e-01 -3.600683435797691345e-02 -1.143059879541397095e-01 1.261785477399826050e-01 4.831559211015701294e-02 1.569316834211349487e-01 1.073281466960906982e-01 4.492418840527534485e-02 -1.022860854864120483e-01 2.548830509185791016e-01 -1.414505392313003540e-01 -4.883876442909240723e-02 3.659071624279022217e-01 5.471675097942352295e-02 5.329961702227592468e-02 1.391806155443191528e-01 -3.170441985130310059e-01 -1.930769681930541992e-01 2.514291703701019287e-01 9.103127755224704742e-03 7.188241928815841675e-02 3.479734957218170166e-01 -3.914484754204750061e-02 -1.581504642963409424e-01 -1.504273861646652222e-01 2.728279829025268555e-01
1.039398554712533951e-02 -2.255835980176925659e-01 -1.796340942382812500e-01 -2.982259392738342285e-01 -9.581416100263595581e-02 -7.644350826740264893e-02 -1.602455079555511475e-01 5.140071269124746323e-03 6.013182178139686584e-02 -5.740024615079164505e-03 -2.169662266969680786e-01 7.766968756914138794e-02 5.627797916531562805e-02 -4.799690842628479004e-02 1.937332749366760254e-01 1.830370873212814331e-01 1.993385702371597290e-02 -3.521434366703033447e-01 -7.371979951858520508e-02 5.298602953553199768e-02 -2.783977687358856201e-01 9.403674304485321045e-02 -6.043008994311094284e-03 -7.466905564069747925e-02 3.489422202110290527e-01 2.483233511447906494e-01 2.363293766975402832e-01 2.604714035987854004e-01 1.711129695177078247e-01 4.020445048809051514e-02 2.003472447395324707e-01 2.259296476840972900e-01
-8.509519696235656738e-02 -3.704487085342407227e-01 1.626844257116317749e-01 1.030382737517356873e-01 -1.896436810493469238e-01 1.203852668404579163e-01 -7.927380502223968506e-02 2.913469076156616211e-02 -3.747786879539489746e-01 3.687917441129684448e-02 -1.436186879873275757e-01 1.507173180580139160e-01 2.685354277491569519e-02 3.163468791171908379e-03 1.513177901506423950e-01 1.068366169929504395e-01 -2.124296426773071289e-01 -5.628393590450286865e-02 3.638860210776329041e-02 8.350249379873275757e-02 3.316137567162513733e-02 1.521206498146057129e-01 -1.785283535718917847e-01 -1.364359855651855469e-01 1.799721270799636841e-01 6.429914385080337524e-02 1.313631306402385235e-03 2.490859180688858032e-01 -3.554283976554870605e-01 3.469571843743324280e-02 1.322659403085708618e-01 4.071039259433746338e-01
2.648301124572753906e-01 -1.546541452407836914e-01 7.351587060838937759e-03 -1.353734731674194336e-01 -5.118176341056823730e-02 -5.116461962461471558e-02 -4.790078103542327881e-02 -2.009770125150680542e-01 1.130079850554466248e-01 -2.967647463083267212e-02 -1.607946753501892090e-01 9.941640496253967285e-02 -1.122006475925445557e-01 -2.747780680656433105e-01 3.194919228553771973e-02 1.714356392621994019e-01 -4.679066315293312073e-02 1.572418659925460815e-01 7.734577637165784836e-03 6.567694991827011108e-02 -4.207914173603057861e-01 1.408280134201049805e-01 -1.454854756593704224e-01 -1.205346435308456421e-01 6.552904844284057617e-02 1.032973676919937134e-01 3.053725659847259521e-01 7.935341447591781616e-02 4.899392649531364441e-02 5.723514780402183533e-02 -1.246727257966995239e-01 5.216677784919738770e-01
-2.272360026836395264e-01 -3.026617169380187988e-01 -4.639097675681114197e-02 4.660970997065305710e-03 -6.058225035667419434e-02 3.089245595037937164e-02 -1.349866576492786407e-02 -1.239683255553245544e-01 -3.107304275035858154e-01 -8.043645066209137440e-04 -1.540744602680206299e-01 -8.210172504186630249e-02 1.357199400663375854e-01 4.593119025230407715e-02 -1.953517794609069824e-01 3.353423178195953369e-01 -5.533821135759353638e-02 -1.205329000949859619e-01 1.841591894626617432e-01 6.313392519950866699e-02 5.227776989340782166e-02 2.313593775033950806e-01 -1.413088291883468628e-01 -1.885809749364852905e-01 3.751834034919738770e-01 -3.445463627576828003e-02 1.602372676134109497e-01 2.584830224514007568e-01 -1.043554544448852539e-01 -6.888135522603988647e-02 -1.596737354993820190e-01 3.055804073810577393e-01
7.543329894542694092e-02 -2.272366136312484741e-01 -5.937105976045131683e-03 -3.311369717121124268e-01 -9.817617386579513550e-02 1.921741813421249390e-01 1.020121723413467407e-01 -3.911135494709014893e-01 7.993077486753463745e-02 5.431105196475982666e-02 -2.149191647768020630e-01 2.044507116079330444e-01 6.476455181837081909e-02 -1.052442938089370728e-01 -5.217807739973068237e-02 -2.724023163318634033e-02 -1.718519628047943115e-01 2.050326764583587646e-01 3.759973123669624329e-02 3.001838922500610352e-01 -2.196910232305526733e-01 4.707676544785499573e-02 8.748762309551239014e-02 2.143628001213073730e-01 6.246815994381904602e-02 2.149292081594467163e-01 1.369969248771667480e-01 1.836688220500946045e-01 -1.264081746339797974e-01 -1.257760375738143921e-01 2.992166280746459961e-01 1.259620189666748047e-01
2.736712992191314697e-02 5.502662621438503265e-03 -1.765589118003845215e-01 -1.335180550813674927e-01 -2.715418338775634766e-01 -2.112922370433807373e-01 -2.007119059562683105e-01 -2.340005487203598022e-01 -1.832962483167648315e-01 8.170838654041290283e-02 -7.346987724304199219e-02 1.730651557445526123e-01 6.760653853416442871e-02 -1.636905521154403687e-01 -5.165640264749526978e-02 2.113177627325057983e-01 -5.739082768559455872e-02 -9.269680082798004150e-02 8.636278659105300903e-02 -4.936145246028900146e-02 -1.740966588258743286e-01 1.748357862234115601e-01 -3.700436055660247803e-01 2.881858050823211670e-01 -3.562058508396148682e-02 -9.528468362987041473e-03 -1.651047059567645192e-04 -5.373796820640563965e-02 3.445361256599426270e-01 2.868905663490295410e-01 1.975762844085693359e-01 1.885488033294677734e-01
-1.359821408987045288e-01 -3.321618437767028809e-01 -1.250886619091033936e-01 1.324585080146789551e-02 -3.303710520267486572e-01 1.172286123037338257e-01 -1.595221608877182007e-01 -6.445177644491195679e-02 -2.543693222105503082e-02 4.969080537557601929e-02 1.180876418948173523e-02 9.906314313411712646e-02 1.632798314094543457e-01 2.396961897611618042e-01 -7.394336909055709839e-02 2.434095889329910278e-01 -1.383211016654968262e-01 -1.383503675460815430e-01 2.180090695619583130e-01 1.683206297457218170e-02 -3.872900083661079407e-02 8.746509999036788940e-02 -2.967256605625152588e-01 -1.315824687480926514e-01 2.639614045619964600e-01 -5.012246966361999512e-02 1.398928165435791016e-01 4.239131212234497070e-01 -1.183083653450012207e-01 -1.215316057205200195e-01 -5.687775462865829468e-02 1.921173334121704102e-01
1.609176695346832275e-01 -1.258411258459091187e-01 6.515474617481231689e-02 8.468423783779144287e-02 1.030335575342178345e-01 -2.846969850361347198e-02 1.908566653728485107e-01 -1.899928599596023560e-01 -1.933912634849548340e-01 -1.091200038790702820e-01 -1.044333055615425110e-01 1.645937860012054443e-01 6.131130084395408630e-02 -2.206120826303958893e-02 -1.330526322126388550e-01 1.843164414167404175e-01 2.050184011459350586e-01 1.818586327135562897e-02 4.055740535259246826e-01 1.226717373356223106e-03 -4.662501811981201172e-01 8.969593793153762817e-02 -5.065385997295379639e-02 -1.827716082334518433e-01 1.255502998828887939e-01 -1.032382100820541382e-01 1.407777965068817139e-01 -1.200559586286544800e-01 -2.917707152664661407e-02 5.902353674173355103e-02 1.521486192941665649e-01 4.040778875350952148e-01
1.854938417673110962e-01 -5.806608125567436218e-03 -2.030178010463714600e-01 -5.194340646266937256e-02 -3.319347202777862549e-01 2.465426363050937653e-02 1.206020563840866089e-01 -5.679461359977722168e-02 -1.201645806431770325e-01 -7.935523986816406250e-02 -1.291256844997406006e-01 -9.831676632165908813e-02 1.241818219423294067e-01 -1.869124919176101685e-01 9.973780065774917603e-02 2.821066677570343018e-01 1.257542371749877930e-01 2.408476024866104126e-01 1.793359220027923584e-01 -8.875120431184768677e-02 -2.834575474262237549e-01 2.657225430011749268e-01 -9.203332662582397461e-02 -2.177060544490814209e-01 2.016935311257839203e-02 1.696962267160415649e-01 3.444226682186126709e-01 6.913883239030838013e-02 -2.046055532991886139e-02 2.373694814741611481e-02 1.410687118768692017e-01 3.345796465873718262e-01
6.460918486118316650e-02 -2.251588851213455200e-01 -5.210072919726371765e-02 -8.049247413873672485e-02 -4.621288552880287170e-02 -2.454688102006912231e-01 -7.327420264482498169e-02 -2.660154700279235840e-01 7.506726682186126709e-02 5.083032324910163879e-02 2.049925364553928375e-02 1.260493695735931396e-01 -1.149443536996841431e-01 -2.092745304107666016e-01 -1.879307329654693604e-01 1.660860031843185425e-01 -9.262224286794662476e-02 5.336549133062362671e-02 3.949516452848911285e-03 1.755695641040802002e-01 -2.192658334970474243e-01 1.914669573307037354e-01 -1.304470747709274292e-01 1.932177990674972534e-01 2.255358248949050903e-01 3.130893409252166748e-01 1.898976266384124756e-01 9.590717405080795288e-02 2.042432725429534912e-01 4.369040951132774353e-02 -1.468829065561294556e-01 4.607285261154174805e-01
2.520852908492088318e-02 -3.025633394718170166e-01 -1.594907492399215698e-01 -3.002542257308959961e-01 8.652809262275695801e-02 -1.511625647544860840e-01 -4.775018244981765747e-02 -1.813977509737014771e-01 -3.289393186569213867e-01 2.324494160711765289e-02 -2.560997605323791504e-01 1.728639900684356689e-01 1.349287927150726318e-01 1.663307547569274902e-01 -9.342367947101593018e-02 -2.847310900688171387e-02 -1.162814795970916748e-01 -1.425752788782119751e-01 1.450163424015045166e-01 6.882607191801071167e-02 1.958142779767513275e-02 -8.852616697549819946e-02 -1.785746961832046509e-01 1.843984276056289673e-01 3.946073651313781738e-01 -1.329011321067810059e-01 2.473518550395965576e-01 2.186946123838424683e-01 8.421442657709121704e-02 2.419023029506206512e-02 1.458775550127029419e-01 1.483694612979888916e-01
2.191359996795654297e-01 -7.986514270305633545e-02 -1.040331646800041199e-01 -1.067648530006408691e-01 -2.502784729003906250e-01 1.298263520002365112e-01 -6.903162598609924316e-02 -1.380571275949478149e-01 -4.109745379537343979e-03 -3.648280724883079529e-02 -1.764876842498779297e-01 -5.509241297841072083e-02 -8.486381173133850098e-02 -1.125791594386100769e-01 2.951555550098419189e-01 7.132912427186965942e-02 1.454071849584579468e-01 1.152295619249343872e-01 5.436173174530267715e-03 7.394184917211532593e-02 -3.113454580307006836e-01 1.976290531456470490e-02 -2.364179939031600952e-01 1.652344316244125366e-02 1.004112735390663147e-01 2.367395907640457153e-01 -1.295079141855239868e-01 4.916976690292358398e-01 7.713094353675842285e-02 4.031043127179145813e-02 1.379196066409349442e-03 3.831376731395721436e-01
1.029951199889183044e-01 -2.804739773273468018e-01 -9.563586860895156860e-02 -9.835608303546905518e-02 -1.752475276589393616e-03 -2.514564394950866699e-01 -1.377605497837066650e-01 -2.422798871994018555e-01 -4.194680750370025635e-01 1.094032898545265198e-01 -1.787880510091781616e-01 1.402723938226699829e-01 1.445540338754653931e-01 1.576320827007293701e-02 -6.622014939785003662e-02 -1.536585688591003418e-01 -2.920740544795989990e-01 7.968002557754516602e-02 1.423836220055818558e-03 1.897556185722351074e-01 7.961735129356384277e-02 -9.425445459783077240e-03 -5.028984323143959045e-02 9.243442863225936890e-02 3.384225964546203613e-01 -1.196932122111320496e-01 2.557542324066162109e-01 2.415981888771057129e-01 6.719173491001129150e-02 3.331066342070698738e-03 1.813097000122070312e-01 1.645887196063995361e-01
-4.391541704535484314e-03 -1.297030597925186157e-01 -2.760251164436340332e-01 -1.599884331226348877e-01 -3.716571331024169922e-01 -2.144225984811782837e-01 2.276342362165451050e-02 -1.773366630077362061e-01 3.413254395127296448e-02 -3.056470537558197975e-03 -3.672585487365722656e-01 1.076668873429298401e-01 -5.053578317165374756e-02 1.337289065122604370e-01 -3.718275949358940125e-02 -6.224519759416580200e-02 -1.468183100223541260e-01 -5.685181543231010437e-02 2.596476376056671143e-01 3.349431753158569336e-01 -1.865970194339752197e-01 2.211316376924514771e-01 1.393396556377410889e-01 -2.885560095310211182e-01 -2.567724883556365967e-02 -5.873806029558181763e-02 -8.308225870132446289e-02 -7.985414005815982819e-03 -1.273127496242523193e-01 5.580317601561546326e-02 4.934020340442657471e-02 2.614141404628753662e-01
3.588797450065612793e-01 -2.325297705829143524e-02 -1.062555238604545593e-01 -1.316154748201370239e-01 -1.759284287691116333e-01 8.098033815622329712e-02 4.125933349132537842e-02 1.283527631312608719e-02 6.116729602217674255e-02 9.992944449186325073e-02 -5.617503449320793152e-02 2.064064145088195801e-01 3.283135592937469482e-01 -1.037710681557655334e-01 3.502589184790849686e-03 3.582074046134948730e-01 -1.816435158252716064e-01 -5.813663359731435776e-03 3.382043242454528809e-01 -9.402036666870117188e-02 -3.058204948902130127e-01 -4.895026329904794693e-03 -3.020465075969696045e-01 -1.434647571295499802e-02 9.233059734106063843e-02 3.949201665818691254e-03 1.285636448301374912e-03 3.334336578845977783e-01 -7.997597008943557739e-02 4.880410060286521912e-02 1.091222167015075684e-01 1.210883110761642456e-01
2.283888012170791626e-01 -1.647859625518321991e-02 -2.002325803041458130e-01 -1.057128161191940308e-01 -5.849931761622428894e-02 -1.086164787411689758e-01 5.827527493238449097e-02 7.387371361255645752e-02 -1.861137598752975464e-01 4.259613528847694397e-02 -1.740517318248748779e-01 1.910620182752609253e-01 6.010935455560684204e-02 -1.578192114830017090e-01 6.329834461212158203e-02 1.070893928408622742e-01 -3.674500286579132080e-01 -3.079666197299957275e-01 2.149916589260101318e-01 -3.280946984887123108e-02 -9.553656727075576782e-02 -1.755058881826698780e-03 -4.168498329818248749e-03 -1.590443998575210571e-01 -3.855109959840774536e-02 3.360615968704223633e-01 8.849703706800937653e-03 3.060157299041748047e-01 -1.351181119680404663e-01 2.900017499923706055e-01 1.834696084260940552e-01 2.630758583545684814e-01
-3.527969494462013245e-02 -3.185139000415802002e-01 -7.754594087600708008e-02 9.456068277359008789e-03 7.273694872856140137e-02 -1.075749993324279785e-01 -2.670584022998809814e-01 -1.438044905662536621e-01 1.651064120233058929e-02 1.370049417018890381e-01 -9.972246736288070679e-02 1.940800994634628296e-01 7.473389804363250732e-02 -3.414261713624000549e-02 -9.662344306707382202e-02 1.949111521244049072e-01 -3.621375560760498047e-01 -2.068305313587188721e-01 2.688778042793273926e-01 -6.665060669183731079e-02 -3.588521182537078857e-01 1.438191235065460205e-01 1.897263228893280029e-01 1.723219156265258789e-01 2.143123596906661987e-01 2.110730111598968506e-01 1.045517921447753906e-01 1.556958556175231934e-01 9.385958313941955566e-02 1.172401905059814453e-01 1.569754630327224731e-01 1.514815837144851685e-01
3.667080700397491455e-01 -1.525754630565643311e-01 1.944812200963497162e-02 -3.555231690406799316e-01 -1.937011480331420898e-01 1.519380956888198853e-01 -1.294990032911300659e-01 5.775552242994308472e-02 -9.891165047883987427e-02 6.872103363275527954e-02 3.952769562602043152e-02 1.960111856460571289e-01 1.426062136888504028e-01 -1.699516624212265015e-01 -2.986096590757369995e-02 2.071573138236999512e-01 -4.003317654132843018e-02 -1.015776097774505615e-01 1.629609167575836182e-01 -1.050780564546585083e-01 -3.558338582515716553e-01 2.046677172183990479e-01 -2.544733285903930664e-01 -1.436895132064819336e-01 1.113970726728439331e-01 9.084322303533554077e-02 3.659918159246444702e-02 2.753104269504547119e-01 -3.848498314619064331e-02 1.800298094749450684e-01 6.748537719249725342e-02 2.181136757135391235e-01
-2.043343186378479004e-01 -3.590864241123199463e-01 8.386050909757614136e-02 -1.485618948936462402e-01 -1.462655067443847656e-01 7.961809635162353516e-02 -1.373370587825775146e-01 3.042135387659072876e-02 -9.413212537765502930e-02 1.659941971302032471e-01 -5.707808211445808411e-02 2.207027375698089600e-01 2.389662712812423706e-01 1.023470833897590637e-01 -8.935867249965667725e-02 1.800791770219802856e-01 -1.669782549142837524e-01 -8.579102903604507446e-02 1.160570606589317322e-01 3.681092709302902222e-02 -1.116880252957344055e-01 5.873321369290351868e-02 -2.127387225627899170e-01 -1.205023378133773804e-01 2.905205488204956055e-01 -4.328171163797378540e-02 1.838968098163604736e-01 3.181426227092742920e-01 -1.032965406775474548e-01 -1.754807978868484497e-01 -1.367574781179428101e-01 3.860863447189331055e-01
-2.440005093812942505e-01 -2.467645704746246338e-01 -2.588616311550140381e-02 -4.523440077900886536e-02 -2.782604992389678955e-01 3.190977498888969421e-02 -1.895266175270080566e-01 -9.881036728620529175e-02 -8.282657712697982788e-03 1.860118359327316284e-01 -6.872497498989105225e-02 1.247851774096488953e-01 2.287438660860061646e-01 1.499435007572174072e-01 -8.728695660829544067e-02 2.003192007541656494e-01 -1.071311086416244507e-01 -1.989237777888774872e-02 4.014051854610443115e-01 -6.521409749984741211e-02 -3.425808390602469444e-03 -3.821944445371627808e-02 -2.283242344856262207e-01 -1.052526757121086121e-01 2.588291764259338379e-01 1.923887804150581360e-02 1.676751822233200073e-01 2.706024646759033203e-01 -6.759367138147354126e-02 -1.934085637331008911e-01 -1.823287755250930786e-01 2.989141047000885010e-01
1.136700287461280823e-01 -1.058257818222045898e-01 -1.944332942366600037e-02 -1.567123383283615112e-01 -1.651637554168701172e-01 -1.914425194263458252e-01 -2.249902039766311646e-01 -1.639049202203750610e-01 1.263137906789779663e-01 8.273334056138992310e-02 -2.379764169454574585e-01 -8.550105988979339600e-02 9.692994505167007446e-02 5.526947975158691406e-02 -1.231203675270080566e-01 2.731313705444335938e-01 -1.183703914284706116e-01 -1.247015297412872314e-01 8.218812197446823120e-02 2.533217966556549072e-01 -2.409115582704544067e-01 -1.417297031730413437e-02 6.169431656599044800e-02 4.983129724860191345e-02 2.167496085166931152e-01 4.115368723869323730e-01 3.423573076725006104e-01 1.883352547883987427e-01 2.519243657588958740e-01 -7.483233511447906494e-02 5.575291439890861511e-02 1.198433637619018555e-01
-1.775316148996353149e-01 -4.097162187099456787e-01 1.889912784099578857e-02 -1.818038821220397949e-01 -2.203835994005203247e-01 2.054518163204193115e-01 -4.439897835254669189e-02 6.128861755132675171e-02 -2.323409467935562134e-01 -1.882906705141067505e-01 -1.144715026021003723e-02 4.191494360566139221e-02 -3.155958279967308044e-02 1.380857974290847778e-01 -3.663696348667144775e-02 1.715471297502517700e-01 -9.653791785240173340e-02 1.118583679199218750e-01 1.232546120882034302e-01 2.620297484099864960e-02 -2.414966188371181488e-02 1.739955693483352661e-01 -3.216042816638946533e-01 -2.961816191673278809e-01 2.658131420612335205e-01 1.548518538475036621e-01 1.312068849802017212e-02 1.449277997016906738e-01 -1.546899974346160889e-01 -2.886429242789745331e-02 1.763804256916046143e-01 3.116657435894012451e-01
-1.846866682171821594e-02 5.322141572833061218e-02 -2.456823922693729401e-02 -2.915448844432830811e-01 -1.738339066505432129e-01 9.127520769834518433e-02 1.300251856446266174e-02 -8.260162174701690674e-02 -2.388679981231689453e-01 1.624423265457153320e-01 8.815475553274154663e-02 2.042400389909744263e-01 3.567604348063468933e-02 -2.782208621501922607e-01 -8.802527189254760742e-02 1.832897961139678955e-01 -1.905482560396194458e-01 2.274052202701568604e-01 1.109003126621246338e-01 1.705704927444458008e-01 -7.880864292383193970e-02 1.399194896221160889e-01 -7.379622012376785278e-02 3.687940239906311035e-01 6.150329113006591797e-02 -1.178854629397392273e-01 1.310231089591979980e-01 1.492136865854263306e-01 -6.289371848106384277e-02 2.624547183513641357e-01 3.062383532524108887e-01 3.038739264011383057e-01
6.065491586923599243e-02 1.010095104575157166e-01 -2.068482786417007446e-01 -2.200344204902648926e-01 -5.932402610778808594e-02 -2.929370105266571045e-02 6.525246798992156982e-02 -2.425279617309570312e-01 -2.268028110265731812e-01 1.858420670032501221e-01 -6.206879392266273499e-02 8.155287057161331177e-02 2.881275117397308350e-01 6.893301755189895630e-02 -1.363197714090347290e-01 2.437282651662826538e-01 -2.662070691585540771e-01 -1.189359202980995178e-01 5.862537026405334473e-02 2.059002872556447983e-03 -1.050637215375900269e-01 9.998924285173416138e-02 2.286629378795623779e-02 3.480854928493499756e-01 1.337576061487197876e-01 2.517094612121582031e-01 2.030882388353347778e-01 8.405478298664093018e-02 6.826808676123619080e-04 1.559298187494277954e-01 3.091399073600769043e-01 2.908762693405151367e-01
-1.164917945861816406e-01 -2.864029705524444580e-01 1.328959167003631592e-01 2.905250899493694305e-02 -2.387866824865341187e-01 1.619714200496673584e-01 -1.409296095371246338e-01 -6.808014959096908569e-02 -2.491732090711593628e-01 1.597762107849121094e-02 -7.830042392015457153e-02 1.348322071135044098e-02 1.381015181541442871e-01 1.529013216495513916e-01 -6.786387413740158081e-02 2.258497476577758789e-01 -1.976146996021270752e-01 -1.170367747545242310e-01 1.747689098119735718e-01 3.599585592746734619e-02 -9.439603239297866821e-02 1.779243536293506622e-02 -1.820919215679168701e-01 -1.863571554422378540e-01 4.007233381271362305e-01 6.797427684068679810e-02 2.016122043132781982e-01 2.959079742431640625e-01 -1.706042587757110596e-01 -2.296097427606582642e-01 -5.109703168272972107e-02 2.681029736995697021e-01
-8.016553707420825958e-03 -2.065559104084968567e-02 -2.436960116028785706e-02 3.839916083961725235e-03 2.078613638877868652e-01 1.139482334256172180e-01 5.716606974601745605e-02 -3.013456054031848907e-02 -3.815017640590667725e-02 -3.543282151222229004e-01 -1.405467540025711060e-01 1.549181342124938965e-01 2.121945321559906006e-01 8.562566712498664856e-03 -8.946053683757781982e-02 1.661441922187805176e-01 1.526580154895782471e-01 -1.112802773714065552e-01 1.909585744142532349e-01 7.931026071310043335e-02 -2.783180177211761475e-01 2.424332685768604279e-02 -2.129673212766647339e-01 8.482300490140914917e-02 1.408355534076690674e-01 2.346007227897644043e-01 3.346968293190002441e-01 1.887753009796142578e-01 -5.701879272237420082e-04 1.784124784171581268e-02 4.513713419437408447e-01 2.268113791942596436e-01
-2.322810888290405273e-01 -2.219442874193191528e-01 1.490367352962493896e-01 -6.277315318584442139e-02 -7.573132216930389404e-02 1.137018203735351562e-01 -4.292191565036773682e-02 -2.128176018595695496e-02 -1.919312328100204468e-01 4.041965678334236145e-02 -1.557369828224182129e-01 -6.640844047069549561e-02 1.488774269819259644e-01 3.149103522300720215e-01 -2.010005116462707520e-01 2.493955045938491821e-01 -1.883886605501174927e-01 1.643586531281471252e-02 2.406024783849716187e-01 2.521824557334184647e-03 -5.253413319587707520e-02 1.584774106740951538e-01 -2.763644158840179443e-01 -1.665030121803283691e-01 3.584365248680114746e-01 -6.025647744536399841e-02 -7.825250923633575439e-02 2.571537494659423828e-01 -2.173670530319213867e-01 -9.174003452062606812e-02 1.195389498025178909e-02 2.698313891887664795e-01
5.804537981748580933e-02 6.901168078184127808e-02 -2.201392650604248047e-01 -1.267932951450347900e-01 -2.961935661733150482e-02 -1.999197453260421753e-01 2.588953450322151184e-02 -1.913792341947555542e-01 -2.286341339349746704e-01 1.090107113122940063e-01 -4.680712521076202393e-02 2.162775099277496338e-01 6.198109686374664307e-02 -1.965592950582504272e-01 5.292011052370071411e-02 7.406555116176605225e-02 -3.116765022277832031e-01 -3.300133943557739258e-01 4.187890291213989258e-01 2.597912549972534180e-01 1.639973558485507965e-02 1.018239632248878479e-01 -6.800422817468643188e-02 -1.202379390597343445e-01 -1.352369189262390137e-01 3.103851340711116791e-02 1.674635410308837891e-01 1.713551953434944153e-02 -1.436017304658889771e-01 1.661066710948944092e-01 4.934219270944595337e-02 3.292694091796875000e-01
-1.230844929814338684e-01 -2.547312974929809570e-01 2.432488091289997101e-02 5.010492354631423950e-02 -1.826404631137847900e-01 -1.302213873714208603e-02 -1.015256121754646301e-01 8.895207196474075317e-02 -2.026457041501998901e-01 1.907879561185836792e-01 -1.282720863819122314e-01 -1.627700477838516235e-01 2.495460510253906250e-01 7.148614525794982910e-02 1.072555556893348694e-01 1.053025946021080017e-01 -1.345751583576202393e-01 7.508738338947296143e-02 1.665806025266647339e-01 2.264378033578395844e-02 -4.111882299184799194e-03 2.139327228069305420e-01 -3.044655621051788330e-01 -2.461456656455993652e-01 3.422523736953735352e-01 7.737632095813751221e-02 1.487966626882553101e-01 1.087635532021522522e-01 -1.796761751174926758e-01 -3.722567483782768250e-02 4.569420963525772095e-02 4.591204226016998291e-01
6.671423325315117836e-04 -1.276988834142684937e-01 2.265377938747406006e-01 1.609428822994232178e-01 6.444722414016723633e-02 2.653875648975372314e-01 2.015511393547058105e-01 -1.500964611768722534e-01 5.367377027869224548e-02 2.404068559408187866e-01 -2.653102576732635498e-01 9.357903897762298584e-02 2.723852172493934631e-02 -1.104510724544525146e-01 3.065776079893112183e-02 2.948022484779357910e-01 -4.006009399890899658e-01 -5.406212434172630310e-02 5.749365314841270447e-02 4.136231541633605957e-02 -1.368853449821472168e-01 2.924363501369953156e-02 -2.613404989242553711e-01 -1.215668842196464539e-01 2.461636066436767578e-01 -6.075834855437278748e-02 -6.647350266575813293e-03 2.506455481052398682e-01 -2.625566124916076660e-01 -3.990421071648597717e-03 -1.869174838066101074e-02 2.461205720901489258e-01
2.903873324394226074e-01 -5.482449010014533997e-02 -4.505652468651533127e-03 -1.896502375602722168e-01 -2.041490375995635986e-01 -1.479514390230178833e-01 -6.882958859205245972e-02 -3.656377270817756653e-02 -1.082424521446228027e-01 1.290454762056469917e-03 1.492770761251449585e-01 8.291304111480712891e-02 1.450224667787551880e-01 -9.673419594764709473e-02 -2.056903019547462463e-02 3.219926357269287109e-01 1.049181222915649414e-01 1.233055740594863892e-01 2.009482383728027344e-01 -3.131311153993010521e-03 -4.167777597904205322e-01 1.151252985000610352e-01 -2.147112786769866943e-01 -5.946515500545501709e-02 1.512036174535751343e-01 1.637519896030426025e-02 1.011763438582420349e-01 5.096106529235839844e-01 -8.177569508552551270e-02 1.428212076425552368e-01 -7.606789469718933105e-02 5.034859478473663330e-02
2.249130308628082275e-01 -1.765191704034805298e-01 1.463781856000423431e-02 -1.874458938837051392e-01 -3.538627326488494873e-01 -6.107309088110923767e-02 3.304771706461906433e-02 -1.297868341207504272e-01 -4.052985459566116333e-02 -1.539138238877058029e-02 -1.916384883224964142e-02 -1.784756220877170563e-02 2.283121943473815918e-01 -2.455943077802658081e-01 -9.616249054670333862e-02 1.465250253677368164e-01 9.486445039510726929e-02 9.305946528911590576e-02 1.785956174135208130e-01 -1.705191843211650848e-02 -4.699458479881286621e-01 1.102047413587570190e-01 -2.884179949760437012e-01 1.038588881492614746e-01 4.359857738018035889e-02 1.208610907196998596e-01 1.194859147071838379e-01 2.484259605407714844e-01 -1.166110858321189880e-01 1.953136920928955078e-01 3.795226290822029114e-02 2.603751718997955322e-01
-1.087185069918632507e-01 -2.270929515361785889e-01 -4.685985296964645386e-02 -3.152607008814811707e-02 -2.282644659280776978e-01 4.508372768759727478e-02 -6.584544479846954346e-02 -4.861275106668472290e-02 -1.823300421237945557e-01 7.452776283025741577e-02 1.822627894580364227e-02 1.144821867346763611e-01 3.658170998096466064e-02 6.205725669860839844e-02 -7.963496446609497070e-02 1.430071443319320679e-01 -1.925306767225265503e-01 -1.211311444640159607e-01 2.580006122589111328e-01 -1.596025228500366211e-01 3.950588777661323547e-02 1.392114758491516113e-01 -3.002056181430816650e-01 -2.183746993541717529e-01 2.946302890777587891e-01 9.396175295114517212e-02 1.467690616846084595e-01 3.925326168537139893e-01 -1.524307876825332642e-01 -1.706488728523254395e-01 -1.731566488742828369e-01 3.636434078216552734e-01
-2.142348736524581909e-01 2.429992407560348511e-01 -1.070775166153907776e-01 8.520685881376266479e-02 -1.416525095701217651e-01 -5.781359598040580750e-02 -1.803330332040786743e-01 -1.705747544765472412e-01 -2.447708100080490112e-01 -9.375768154859542847e-02 -2.062927782535552979e-01 3.708074688911437988e-01 7.455452531576156616e-02 5.027513206005096436e-02 -1.982817612588405609e-02 1.584301888942718506e-01 -1.288321614265441895e-01 -8.163357526063919067e-02 1.617828458547592163e-01 5.632445961236953735e-02 -1.769054681062698364e-01 -7.615784555673599243e-02 4.590537771582603455e-02 2.098535001277923584e-01 5.037133768200874329e-02 -2.163779139518737793e-01 -1.192109212279319763e-01 3.289815187454223633e-01 7.616742700338363647e-02 -7.254783809185028076e-02 2.314274460077285767e-01 3.697277903556823730e-01
3.117390573024749756e-01 -3.185043856501579285e-02 8.172192424535751343e-02 -1.385637093335390091e-02 -7.368488609790802002e-02 -6.454320996999740601e-02 7.079954445362091064e-02 -5.735276639461517334e-02 -2.812797129154205322e-01 -2.202911525964736938e-01 -1.088135093450546265e-01 2.243451960384845734e-02 2.797078192234039307e-01 -1.783010922372341156e-02 -4.667726811021566391e-03 3.589078038930892944e-02 -1.325083822011947632e-01 1.295817196369171143e-01 4.222429916262626648e-02 8.547657728195190430e-02 -2.435984313488006592e-01 4.500520825386047363e-01 -2.136982046067714691e-02 1.648033857345581055e-01 1.689629405736923218e-01 8.785559982061386108e-02 1.559092551469802856e-01 1.019443720579147339e-01 6.357815861701965332e-02 2.904370725154876709e-01 7.030584663152694702e-02 3.999165594577789307e-01
8.993030339479446411e-02 -2.167443931102752686e-01 -1.061304286122322083e-01 -2.534027993679046631e-01 -1.811192184686660767e-02 -2.099463194608688354e-01 6.336314976215362549e-02 -2.917091250419616699e-01 -3.451083004474639893e-01 -3.660698421299457550e-03 -3.627316057682037354e-01 7.356632500886917114e-02 2.304059267044067383e-01 4.755320027470588684e-02 -6.994777172803878784e-02 -1.362155377864837646e-01 -1.225605905055999756e-01 -5.996768921613693237e-02 8.954627811908721924e-02 2.673230171203613281e-01 -7.524496316909790039e-02 -1.070197969675064087e-01 -1.376183629035949707e-01 2.220863997936248779e-01 2.311306893825531006e-01 -3.461790457367897034e-02 2.115699797868728638e-01 1.211575493216514587e-01 -1.367561370134353638e-01 9.460434317588806152e-02 7.427782565355300903e-02 2.652252614498138428e-01
1.087511330842971802e-01 -1.466416716575622559e-01 -2.302387505769729614e-01 -2.163352072238922119e-01 1.886600442230701447e-02 -2.960309088230133057e-01 -2.353877425193786621e-01 2.032205909490585327e-01 -1.436293423175811768e-01 2.040926367044448853e-01 -2.122036516666412354e-01 -9.757209569215774536e-03 -8.652247488498687744e-02 1.800578981637954712e-01 6.544553488492965698e-02 1.904939264059066772e-01 -2.837890684604644775e-01 -1.010147556662559509e-01 2.022886574268341064e-01 2.803409397602081299e-01 -2.219281792640686035e-01 -8.613353967666625977e-02 3.707653610035777092e-03 3.771165013313293457e-02 1.904349327087402344e-01 7.164575159549713135e-02 8.392694592475891113e-02 2.114175707101821899e-01 -2.581628859043121338e-01 1.370946913957595825e-01 2.701623179018497467e-02 2.158792316913604736e-01
-1.723074167966842651e-01 -2.916424274444580078e-01 -6.521631777286529541e-02 1.077426671981811523e-01 -2.978409826755523682e-01 9.195609949529170990e-03 -1.041988059878349304e-01 5.390189215540885925e-02 -2.054921686649322510e-01 -1.912450790405273438e-01 4.712624102830886841e-02 1.316242814064025879e-01 1.369634419679641724e-01 1.427695155143737793e-02 1.405306905508041382e-01 6.233436241745948792e-02 -1.500824391841888428e-01 8.709927648305892944e-02 2.606988549232482910e-01 8.216410875320434570e-02 -2.451848611235618591e-02 2.079334557056427002e-01 -3.503297865390777588e-01 1.156421937048435211e-02 2.653226256370544434e-01 1.299939900636672974e-01 7.222984731197357178e-02 4.546539485454559326e-02 -1.251990050077438354e-01 -5.701305717229843140e-02 -2.372429116803687066e-05 4.907747805118560791e-01
1.223988234996795654e-01 -2.074674516916275024e-01 7.809574902057647705e-02 -7.764325290918350220e-02 -1.607772409915924072e-01 7.199060171842575073e-02 2.221176326274871826e-01 -9.564270824193954468e-02 -3.094646036624908447e-01 6.590098887681961060e-02 -3.021179139614105225e-01 1.309844404458999634e-01 1.810150146484375000e-01 1.312976479530334473e-01 -3.528244793415069580e-01 3.405233621597290039e-01 -1.299813985824584961e-01 -4.154649749398231506e-02 2.431641817092895508e-01 7.152250409126281738e-02 2.675759419798851013e-02 2.519254386425018311e-01 -1.660685092210769653e-01 2.064613401889801025e-01 9.558527171611785889e-02 3.978677093982696533e-02 2.653180360794067383e-01 -6.184108182787895203e-02 1.046396568417549133e-01 1.606860309839248657e-01 -4.669519141316413879e-02 1.421744655817747116e-02
5.769919976592063904e-02 -1.324592065066099167e-02 -7.804868370294570923e-02 -1.420708745718002319e-01 -1.764070838689804077e-01 -1.675310134887695312e-01 -8.353317528963088989e-02 -4.778429865837097168e-01 -2.134883105754852295e-01 -1.969451270997524261e-02 2.886535832658410072e-03 -8.574198931455612183e-02 -1.665349602699279785e-01 -3.898056969046592712e-02 1.809223294258117676e-01 3.454229533672332764e-01 -1.161562874913215637e-01 -7.309811655431985855e-03 1.730523109436035156e-01 9.947003424167633057e-02 -1.690238118171691895e-01 -4.188168048858642578e-02 -2.809266149997711182e-01 -4.440673887729644775e-01 8.983759582042694092e-02 2.058922052383422852e-01 9.106387197971343994e-02 7.255217432975769043e-02 -7.511638104915618896e-03 9.273075312376022339e-02 9.130717813968658447e-02 -1.600680314004421234e-02
2.771202623844146729e-01 -2.173081487417221069e-01 6.117860600352287292e-02 -4.022697359323501587e-02 -2.812009751796722412e-01 -9.069814532995223999e-02 6.083779036998748779e-02 -1.082899942994117737e-01 -9.982454776763916016e-02 1.266008615493774414e-01 2.791254082694649696e-03 3.107779324054718018e-01 2.557945251464843750e-01 -1.716333031654357910e-01 3.121264453511685133e-04 2.166857272386550903e-01 1.204980239272117615e-01 9.566402435302734375e-02 2.079624831676483154e-01 -9.007356129586696625e-03 -4.015266895294189453e-01 1.090398132801055908e-01 -1.570441871881484985e-01 -7.464156299829483032e-02 8.807767927646636963e-02 2.961333654820919037e-02 1.469756942242383957e-02 3.924553394317626953e-01 -1.240063384175300598e-01 1.468250602483749390e-01 2.960351482033729553e-02 1.800983846187591553e-01
-2.369381338357925415e-01 -3.854922950267791748e-01 -4.290987551212310791e-02 -6.790088117122650146e-02 -1.843804866075515747e-01 9.360454976558685303e-02 2.010080367326736450e-01 7.242789119482040405e-02 -2.086177766323089600e-01 2.437608093023300171e-01 -1.095886677503585815e-01 1.053864955902099609e-01 1.604294478893280029e-01 1.647515594959259033e-02 -1.316734850406646729e-01 8.917687833309173584e-02 -8.148333430290222168e-02 -5.011850595474243164e-02 2.782781124114990234e-01 2.110085785388946533e-01 -1.446078419685363770e-01 5.602408200502395630e-02 9.970338642597198486e-02 -4.690174758434295654e-02 7.018488645553588867e-02 -1.613506078720092773e-01 1.489725112915039062e-01 3.869850635528564453e-01 -8.468203991651535034e-02 -1.851195544004440308e-01 -9.695555083453655243e-03 3.336020112037658691e-01
1.882793754339218140e-01 -1.747564412653446198e-02 2.121322154998779297e-01 2.068992517888545990e-02 -1.596695184707641602e-01 1.849546581506729126e-01 -2.931074053049087524e-02 -2.472262531518936157e-01 -2.423637546598911285e-02 1.013154983520507812e-01 -2.138209193944931030e-01 1.960867345333099365e-01 -2.411198429763317108e-02 -9.704564511775970459e-02 2.790631651878356934e-01 1.836313009262084961e-01 2.592875063419342041e-01 -9.261830127798020840e-04 2.103944867849349976e-02 1.614126265048980713e-01 -7.505783438682556152e-02 -8.504591882228851318e-02 -6.163197383284568787e-02 -2.167993038892745972e-01 3.801425695419311523e-01 2.823589444160461426e-01 2.610272467136383057e-01 3.022279441356658936e-01 -6.008422002196311951e-02 1.744395345449447632e-01 4.858124628663063049e-02 5.487744510173797607e-02
-6.378275156021118164e-02 -2.018893659114837646e-01 -9.445814043283462524e-02 1.063346713781356812e-01 -1.206038296222686768e-01 2.335009276866912842e-01 2.517221868038177490e-02 -1.078637540340423584e-01 2.097424305975437164e-02 -2.123186364769935608e-02 -2.411996871232986450e-01 -1.205372437834739685e-01 -8.764728903770446777e-02 -1.104216277599334717e-01 -1.877864748239517212e-01 3.207637071609497070e-01 -1.778561323881149292e-01 -3.121505863964557648e-02 7.841342687606811523e-02 4.312075376510620117e-01 5.968039110302925110e-02 -9.816057980060577393e-03 -3.059162497520446777e-01 -1.416812278330326080e-02 2.998409271240234375e-01 8.350230753421783447e-02 -7.963661104440689087e-02 2.936930656433105469e-01 -1.656402647495269775e-01 -3.335047885775566101e-02 -3.909115493297576904e-02 2.833555340766906738e-01
-9.620817005634307861e-02 -2.378845512866973877e-01 -1.898457109928131104e-02 -5.179040133953094482e-02 -1.872210949659347534e-01 3.775405883789062500e-02 -1.674945056438446045e-01 -1.716141030192375183e-02 -1.578465700149536133e-01 1.381736248731613159e-01 8.153530955314636230e-02 9.797576069831848145e-02 5.588819086551666260e-02 1.281904429197311401e-01 -6.083017960190773010e-02 2.935121655464172363e-01 -2.066871523857116699e-01 -2.182869017124176025e-01 2.464725226163864136e-01 -7.794633042067289352e-03 -5.791571363806724548e-02 9.159610420465469360e-02 -2.986225485801696777e-01 -2.111059725284576416e-01 2.182091772556304932e-01 -4.607377573847770691e-02 8.909852057695388794e-02 4.298483729362487793e-01 -2.195420712232589722e-01 -1.645445674657821655e-01 -8.218780905008316040e-02 2.747496962547302246e-01
-1.325226277112960815e-01 -2.906771600246429443e-01 -1.432861536741256714e-01 -5.997360125184059143e-02 -6.613501161336898804e-02 -1.534740924835205078e-01 1.146933212876319885e-01 -2.044002115726470947e-01 2.154991589486598969e-02 -8.016027510166168213e-02 4.581424407660961151e-03 1.656094044446945190e-01 -4.673846438527107239e-02 2.676068339496850967e-03 1.245673596858978271e-01 2.140965759754180908e-01 -3.272470831871032715e-01 -1.750646233558654785e-01 -4.976111277937889099e-02 2.688563764095306396e-01 -3.637040555477142334e-01 2.433069944381713867e-01 4.752761498093605042e-02 -1.298542916774749756e-01 2.699025869369506836e-01 8.329948037862777710e-02 2.741125524044036865e-01 6.187030673027038574e-02 9.785079956054687500e-02 2.784174680709838867e-01 -9.765620529651641846e-02 1.208028793334960938e-01
3.392479568719863892e-02 -2.712637484073638916e-01 -1.153404265642166138e-01 7.933804392814636230e-02 -4.082454442977905273e-01 4.925433173775672913e-02 -6.810388714075088501e-02 -4.746445268392562866e-02 -3.884612396359443665e-02 -1.438203733414411545e-02 -1.218254938721656799e-01 -1.113093718886375427e-01 2.467421814799308777e-02 -8.712445944547653198e-02 1.896090209484100342e-01 8.994458615779876709e-02 -3.990846574306488037e-01 4.023717343807220459e-02 2.341135442256927490e-01 2.569752931594848633e-01 -2.023625969886779785e-01 1.675280332565307617e-01 1.389598473906517029e-02 5.763825029134750366e-03 1.855520904064178467e-01 2.434359341859817505e-01 1.861899197101593018e-01 -2.955925837159156799e-02 -3.384429812431335449e-01 1.539846044033765793e-02 2.231518179178237915e-01 6.093822419643402100e-02
-1.812710613012313843e-01 -3.222119510173797607e-01 3.458239953033626080e-04 6.139963865280151367e-02 -3.300117254257202148e-01 6.108395755290985107e-02 2.347635105252265930e-02 1.827358454465866089e-01 -2.832238674163818359e-01 -5.401608347892761230e-02 1.166553515940904617e-02 1.503095380030572414e-03 8.118473924696445465e-03 2.146455943584442139e-01 6.660864502191543579e-02 -3.942027688026428223e-02 -1.198385879397392273e-01 -1.586938858963549137e-03 2.237150371074676514e-01 -1.139886677265167236e-02 -3.777557238936424255e-02 2.379875481128692627e-01 -2.584912478923797607e-01 -6.356012076139450073e-02 2.993524372577667236e-01 2.487428113818168640e-02 1.483618468046188354e-01 2.462387233972549438e-01 -1.874291300773620605e-01 3.450724529102444649e-03 1.368920803070068359e-01 3.966679275035858154e-01
-9.701790660619735718e-02 -2.126525491476058960e-01 1.275045983493328094e-02 -2.353125624358654022e-02 -3.560757637023925781e-01 -2.674815058708190918e-02 -1.619317829608917236e-01 -1.905748061835765839e-02 -1.670510172843933105e-01 1.761430501937866211e-01 -5.877655930817127228e-03 -4.799704253673553467e-02 1.149812862277030945e-01 1.054556816816329956e-01 -2.617872320115566254e-02 2.564025223255157471e-01 -1.405856013298034668e-01 -1.487832963466644287e-01 2.957749962806701660e-01 -1.024653203785419464e-02 -1.762560009956359863e-02 2.034843433648347855e-03 -2.881146371364593506e-01 -1.803679168224334717e-01 2.574127912521362305e-01 -1.028459370136260986e-01 1.675041317939758301e-01 3.455134928226470947e-01 -1.085375249385833740e-01 -2.189680933952331543e-01 -1.056519150733947754e-01 3.130624592304229736e-01
-2.267394065856933594e-01 -2.617236077785491943e-01 -3.290868923068046570e-02 1.187015026807785034e-01 -1.241880059242248535e-01 2.806421183049678802e-02 2.278048172593116760e-02 1.352852284908294678e-01 -2.114003896713256836e-01 8.897346258163452148e-02 -6.889110058546066284e-02 7.854987680912017822e-02 4.377466440200805664e-02 1.309723258018493652e-01 9.734862297773361206e-02 1.815481632947921753e-01 -1.939525157213211060e-01 1.228696182370185852e-01 2.643768191337585449e-01 -1.655840873718261719e-01 4.547731485217809677e-03 2.013920247554779053e-01 -2.585538923740386963e-01 -2.073448747396469116e-01 3.294482231140136719e-01 1.538566201925277710e-01 9.645684063434600830e-02 2.177095413208007812e-01 -2.129285782575607300e-01 3.347869217395782471e-02 9.070162475109100342e-02 4.010136425495147705e-01
-9.710860997438430786e-02 -3.629766404628753662e-01 -6.823173165321350098e-02 -2.354767024517059326e-01 -1.380222439765930176e-01 -2.196440547704696655e-01 -3.889116942882537842e-01 -1.724907159805297852e-01 -4.337392747402191162e-02 7.596335560083389282e-02 -2.432959526777267456e-01 -5.752806365489959717e-02 -4.572911560535430908e-02 -3.972969576716423035e-02 -3.911797702312469482e-02 8.064713329076766968e-02 -7.000750303268432617e-02 5.083874240517616272e-02 -1.051172381266951561e-03 4.742360115051269531e-02 -2.909845709800720215e-01 1.497590541839599609e-01 4.291167855262756348e-02 1.798673570156097412e-01 9.789251536130905151e-02 1.900275796651840210e-01 2.580012381076812744e-01 1.944416016340255737e-01 2.426583915948867798e-01 8.744147419929504395e-02 3.175979852676391602e-01 7.978310808539390564e-03
2.961241900920867920e-01 -1.465017199516296387e-01 -8.120748214423656464e-03 -1.040819361805915833e-01 -1.997562199831008911e-01 -1.326393187046051025e-01 4.885975271463394165e-02 -2.272691875696182251e-01 2.968418784439563751e-02 1.118778660893440247e-01 -1.267215050756931305e-02 -7.749164849519729614e-02 -1.437501907348632812e-01 -1.472369283437728882e-01 2.000532299280166626e-01 3.255689144134521484e-01 2.275902926921844482e-01 1.725771576166152954e-01 8.384315669536590576e-02 8.575876057147979736e-02 -1.501875817775726318e-01 2.205573916435241699e-01 -1.316379308700561523e-01 -5.272099748253822327e-02 1.913436204195022583e-01 -4.770107939839363098e-02 7.585231214761734009e-02 3.498409092426300049e-01 -2.084725052118301392e-01 2.042928934097290039e-01 -8.753113448619842529e-02 3.366442322731018066e-01
2.409235686063766479e-01 2.881718426942825317e-02 2.084567695856094360e-01 1.054267063736915588e-01 -1.768935620784759521e-01 -6.183110177516937256e-02 1.717628836631774902e-01 -1.710120439529418945e-01 -1.809690147638320923e-01 3.992123063653707504e-03 -5.216973647475242615e-02 -9.762560948729515076e-03 1.699697971343994141e-01 -1.634933650493621826e-01 -4.646646976470947266e-02 1.608996838331222534e-01 3.444273490458726883e-03 1.763734221458435059e-01 2.110315114259719849e-02 4.701774567365646362e-02 -3.049775660037994385e-01 5.357994437217712402e-01 -1.457235664129257202e-01 1.885375529527664185e-01 6.014659255743026733e-02 8.762018382549285889e-02 6.749323755502700806e-02 2.574138343334197998e-01 2.272231690585613251e-02 1.905103325843811035e-01 1.904352605342864990e-01 2.181885391473770142e-01
-9.187889844179153442e-02 -1.983487010002136230e-01 -9.874844923615455627e-03 5.076384171843528748e-02 -3.288014829158782959e-01 -8.712637238204479218e-03 -1.417715102434158325e-01 3.009680472314357758e-02 -1.706111133098602295e-01 -1.605756878852844238e-01 -1.064120084047317505e-01 -2.737481892108917236e-02 6.784894317388534546e-02 8.424467593431472778e-02 -3.676071763038635254e-03 3.927462175488471985e-02 -1.717734634876251221e-01 1.419735252857208252e-01 2.773486971855163574e-01 -4.303075373172760010e-02 -5.019866861402988434e-03 3.657034412026405334e-02 -2.460133731365203857e-01 -1.689974814653396606e-01 3.161909282207489014e-01 1.594256609678268433e-01 1.656774580478668213e-01 2.679368555545806885e-01 -3.723107874393463135e-01 -4.821195080876350403e-02 -2.660984918475151062e-02 3.936570882797241211e-01
3.311090916395187378e-02 -1.753639280796051025e-01 -2.393957972526550293e-01 1.218546405434608459e-01 -2.113653123378753662e-01 1.624594181776046753e-01 -3.325341641902923584e-02 -4.378164708614349365e-01 9.785909950733184814e-02 -8.954098075628280640e-02 -1.376760452985763550e-01 -3.305307030677795410e-02 -1.838392615318298340e-01 9.318819269537925720e-03 1.282571852207183838e-01 2.284196466207504272e-01 4.783929325640201569e-03 1.793844848871231079e-01 1.077391505241394043e-01 9.484539180994033813e-02 -3.154643774032592773e-01 1.935458928346633911e-01 -1.462595760822296143e-01 3.176955282688140869e-01 2.090856432914733887e-01 1.986149549484252930e-01 2.730540037155151367e-01 1.029070019721984863e-01 -4.045838117599487305e-02 -3.793786838650703430e-02 -6.904720794409513474e-03 9.188325703144073486e-02
1.469658762216567993e-01 -1.495175510644912720e-01 -7.642962783575057983e-02 2.347527742385864258e-01 -2.148971706628799438e-01 3.051313757896423340e-01 3.274168819189071655e-02 -2.157335728406906128e-01 -5.972103029489517212e-02 -3.284782171249389648e-02 -2.624992132186889648e-01 -2.226448431611061096e-02 -1.037541255354881287e-01 -5.622394382953643799e-02 4.011917114257812500e-02 2.107136398553848267e-01 1.185001656413078308e-01 -2.738925628364086151e-02 9.086114913225173950e-02 -1.186451092362403870e-01 -2.641852200031280518e-01 3.401979506015777588e-01 -6.862210482358932495e-02 8.270277827978134155e-02 1.250917166471481323e-01 8.190276473760604858e-02 2.608693838119506836e-01 1.708517968654632568e-01 -2.111513912677764893e-01 1.528327167034149170e-01 -1.851896010339260101e-02 3.900340199470520020e-01
2.693248391151428223e-01 -4.945163801312446594e-02 -1.909623146057128906e-01 -1.134323328733444214e-01 1.614792048931121826e-01 7.470122724771499634e-02 4.707968619186431170e-04 -1.196267083287239075e-02 -3.607188537716865540e-02 2.375256121158599854e-01 -1.456473767757415771e-01 2.317326366901397705e-01 4.900373145937919617e-02 2.988832890987396240e-01 6.080009043216705322e-02 -9.795030951499938965e-02 5.234357714653015137e-02 -3.700302541255950928e-02 1.182444840669631958e-01 1.872688978910446167e-01 -1.721496582031250000e-01 2.416657358407974243e-01 3.214975073933601379e-02 -9.810552746057510376e-02 2.723570168018341064e-01 1.960219889879226685e-01 2.920993566513061523e-01 2.715372741222381592e-01 1.950497925281524658e-01 -2.387375682592391968e-01 7.993584871292114258e-02 2.851067781448364258e-01
8.840344846248626709e-02 -2.436135411262512207e-01 3.149338066577911377e-02 -6.594840437173843384e-02 2.018410450546070933e-04 6.332789361476898193e-02 -1.016081497073173523e-01 -2.029587179422378540e-01 2.853292413055896759e-02 -1.111452579498291016e-01 -1.611117869615554810e-01 1.570959538221359253e-01 -7.424446940422058105e-02 -7.527590543031692505e-02 -2.268181890249252319e-01 2.122779488563537598e-01 1.304195374250411987e-01 8.148456364870071411e-02 -5.958934873342514038e-02 -2.267729192972183228e-01 -3.975751698017120361e-01 8.581689000129699707e-02 -1.501222997903823853e-01 -9.566272608935832977e-03 1.662492901086807251e-01 1.495473235845565796e-01 2.257904708385467529e-01 2.032776027917861938e-01 3.689062222838401794e-02 -5.358940735459327698e-02 1.499023884534835815e-01 5.145719647407531738e-01
1.528250575065612793e-01 -2.439668402075767517e-02 -1.191381663084030151e-01 9.495190344750881195e-03 -2.970218658447265625e-01 -2.883570455014705658e-02 1.796630024909973145e-02 -1.319146007299423218e-01 -7.579695433378219604e-02 -7.987743243575096130e-03 -1.014542207121849060e-01 -2.316429167985916138e-01 -1.957510970532894135e-02 -3.376172184944152832e-01 2.026872634887695312e-01 1.596589386463165283e-01 -2.593473494052886963e-01 1.732205450534820557e-01 6.487759202718734741e-02 -4.265640676021575928e-02 -4.211155474185943604e-01 2.458566576242446899e-01 -1.811418980360031128e-01 -1.383518520742654800e-02 1.388912945985794067e-01 -6.261830683797597885e-03 2.228881418704986572e-01 2.271465659141540527e-01 2.458630651235580444e-01 2.123438417911529541e-01 -1.407829858362674713e-02 6.214050203561782837e-02
1.940133050084114075e-02 -1.503205299377441406e-01 -6.363591551780700684e-02 -3.830189257860183716e-02 -2.661986649036407471e-01 -6.639378517866134644e-02 1.518802642822265625e-01 -2.228443920612335205e-01 6.385309249162673950e-02 -1.419377923011779785e-01 -1.277776807546615601e-01 9.749325364828109741e-02 3.142738938331604004e-01 -8.162653446197509766e-02 -7.808741182088851929e-02 2.229139804840087891e-01 1.394764147698879242e-02 1.964612007141113281e-01 2.340390980243682861e-01 2.270562574267387390e-02 -5.389395952224731445e-01 -8.102076128125190735e-03 -1.335926540195941925e-02 -2.405390292406082153e-01 2.943131625652313232e-01 1.079748570919036865e-01 2.243405766785144806e-02 1.198305711150169373e-01 -7.547301799058914185e-02 2.073889821767807007e-01 -2.476531639695167542e-02 8.448111265897750854e-02
1.317529380321502686e-01 9.801807254552841187e-02 -9.794907271862030029e-02 -1.166847720742225647e-01 1.470439136028289795e-01 6.198006495833396912e-02 -4.041106905788183212e-03 -1.304718852043151855e-01 -1.879168003797531128e-01 -1.794890612363815308e-01 -7.597795128822326660e-02 9.374272078275680542e-02 -1.010877862572669983e-01 2.847880870103836060e-02 -7.820475101470947266e-02 3.377033472061157227e-01 1.909630447626113892e-01 1.507443487644195557e-01 3.131296932697296143e-01 -1.479728817939758301e-01 -3.767111003398895264e-01 1.078323721885681152e-01 -1.571967303752899170e-01 -3.529597818851470947e-02 2.510950565338134766e-01 -9.903395175933837891e-02 2.506349384784698486e-01 1.976424455642700195e-02 -1.557393651455640793e-02 1.010385528206825256e-01 1.284741461277008057e-01 4.151969850063323975e-01
1.464536064304411411e-03 -2.860889732837677002e-01 -1.578591316938400269e-01 -2.930241264402866364e-02 1.433540042489767075e-02 -2.832084894180297852e-01 9.997981600463390350e-03 -1.906263381242752075e-01 -3.987765312194824219e-01 7.569129019975662231e-02 -2.967745959758758545e-01 1.836536228656768799e-01 2.222288995981216431e-01 8.066181093454360962e-02 -2.133598923683166504e-01 3.672126680612564087e-02 -1.554740667343139648e-01 -3.017454966902732849e-02 1.703336983919143677e-01 2.135712057352066040e-01 1.272734403610229492e-01 1.168956607580184937e-01 -1.091289222240447998e-01 8.031377941370010376e-02 2.857667207717895508e-01 2.921009249985218048e-02 2.633502185344696045e-01 1.390927582979202271e-01 -4.320632293820381165e-02 -2.443047054111957550e-02 1.982842832803726196e-01 1.589825451374053955e-01
2.838152833282947540e-02 -3.914153277873992920e-01 -2.801790833473205566e-02 -2.161112725734710693e-01 2.502566203474998474e-02 1.434892714023590088e-01 -8.276328444480895996e-02 -3.218050599098205566e-01 6.784378737211227417e-02 1.155108865350484848e-02 -1.272578537464141846e-01 1.465342491865158081e-01 -2.647683918476104736e-01 -1.168247908353805542e-01 -1.715730428695678711e-01 1.800406873226165771e-01 9.057819843292236328e-02 4.811561107635498047e-02 6.721926480531692505e-02 1.288946121931076050e-01 -4.306930601596832275e-01 8.487790077924728394e-02 -1.584865450859069824e-01 2.306060194969177246e-01 2.081979513168334961e-01 4.116825014352798462e-02 2.651362419128417969e-01 1.520234644412994385e-01 3.349858149886131287e-02 -3.107555955648422241e-02 -4.990673810243606567e-02 1.821890324354171753e-01
1.321788430213928223e-01 -2.110588401556015015e-01 -3.100240826606750488e-01 1.295899320393800735e-02 -2.080094069242477417e-01 -5.623986944556236267e-02 2.541895490139722824e-03 1.303193718194961548e-02 -1.107209473848342896e-01 -1.542224436998367310e-01 -8.159320056438446045e-02 3.669767677783966064e-01 -1.132228374481201172e-01 4.564278572797775269e-02 -1.104980260133743286e-01 2.756887115538120270e-02 -1.358517855405807495e-01 -1.357487142086029053e-01 4.067898914217948914e-02 2.319323718547821045e-01 -5.882001947611570358e-03 -3.890665993094444275e-02 1.189334392547607422e-01 1.097469329833984375e-01 3.783877789974212646e-01 1.828528009355068207e-02 3.013941347599029541e-01 3.771681487560272217e-01 -2.849403070285916328e-03 1.384471803903579712e-01 7.425533235073089600e-02 2.616929113864898682e-01
8.525350689888000488e-02 -5.365061759948730469e-02 4.084276035428047180e-02 -1.209669038653373718e-01 -1.841380298137664795e-01 2.351579815149307251e-01 2.547036409378051758e-01 -1.936647891998291016e-01 -3.746173679828643799e-01 2.109236121177673340e-01 -2.364158630371093750e-01 1.244265660643577576e-01 1.012734621763229370e-01 3.391299545764923096e-01 -2.866535484790802002e-01 2.112115472555160522e-01 -2.792266905307769775e-01 6.860729306936264038e-03 2.730712480843067169e-02 2.133831530809402466e-01 -2.049924284219741821e-01 1.454750895500183105e-01 8.729308843612670898e-03 1.920312829315662384e-02 1.112000793218612671e-01 -9.623776376247406006e-02 9.686633944511413574e-02 -1.289848238229751587e-03 3.590229898691177368e-02 -1.078748796135187149e-02 -1.091138646006584167e-01 2.036504447460174561e-01
6.695932149887084961e-02 4.328037053346633911e-02 -1.534304618835449219e-01 1.531243473291397095e-01 3.316451562568545341e-03 -2.333875894546508789e-01 2.689620852470397949e-01 -7.992180995643138885e-03 -3.327078185975551605e-03 -1.620902866125106812e-01 -2.152471989393234253e-01 8.581415563821792603e-02 5.249999091029167175e-02 1.329694092273712158e-01 -8.661102503538131714e-02 3.800355494022369385e-01 1.674900501966476440e-01 8.752346783876419067e-02 -2.710656449198722839e-02 2.283578068017959595e-01 -2.525768280029296875e-01 5.303104221820831299e-02 -1.781752407550811768e-01 8.466231822967529297e-02 2.259934544563293457e-01 2.161383926868438721e-01 2.425447851419448853e-01 2.147352322936058044e-02 -4.798572137951850891e-02 -3.923313692212104797e-03 3.621493577957153320e-01 2.876802682876586914e-01
-8.659327775239944458e-02 -2.609981894493103027e-01 -7.128573209047317505e-02 1.965945065021514893e-01 -1.348365396261215210e-01 9.245549887418746948e-02 -6.177080795168876648e-02 9.391308575868606567e-02 -3.417448699474334717e-01 -2.871651388704776764e-02 -2.388082146644592285e-01 -3.399235010147094727e-02 3.159926831722259521e-02 1.503494422649964690e-04 -2.402610145509243011e-03 1.292347759008407593e-01 -1.701474934816360474e-01 -2.282629720866680145e-02 1.285179555416107178e-01 -1.049567684531211853e-01 -8.803693205118179321e-02 5.205143615603446960e-02 -3.972680866718292236e-01 -2.712233364582061768e-01 2.940921783447265625e-01 9.164033830165863037e-02 2.238368839025497437e-01 1.608414053916931152e-01 -2.064012289047241211e-01 -9.450887143611907959e-02 4.764110967516899109e-02 3.525184392929077148e-01
4.963115230202674866e-02 -1.718609035015106201e-01 9.370958805084228516e-02 -1.902341842651367188e-01 2.418947070837020874e-01 -1.157644949853420258e-02 -2.872888445854187012e-01 -2.844884097576141357e-01 -4.677587747573852539e-02 -3.152228519320487976e-02 -1.403229683637619019e-01 -7.213810086250305176e-02 -7.008420675992965698e-02 -1.533948481082916260e-01 -3.335359692573547363e-01 5.276260152459144592e-02 -3.824279084801673889e-02 -1.731692696921527386e-03 8.070516586303710938e-02 1.145700514316558838e-01 -3.860095739364624023e-01 8.451598137617111206e-02 -1.145537048578262329e-01 1.303818076848983765e-01 1.082871779799461365e-01 1.132073029875755310e-01 2.824429869651794434e-01 1.829450875520706177e-01 -3.304234147071838379e-02 8.765015751123428345e-02 1.641459763050079346e-02 4.197195470333099365e-01
-1.032555475831031799e-01 -2.306895554065704346e-01 1.968826982192695141e-04 -2.907950803637504578e-02 1.461002081632614136e-01 -2.147770822048187256e-01 1.141891628503799438e-02 -1.589933335781097412e-01 3.401968255639076233e-02 -8.516121655702590942e-03 -1.092520281672477722e-01 1.872151792049407959e-01 -1.865119785070419312e-01 1.632259413599967957e-02 1.481608748435974121e-01 2.557618916034698486e-01 -2.215035110712051392e-01 -8.646611869335174561e-02 -3.021622262895107269e-02 3.821395039558410645e-01 -1.582059860229492188e-01 1.306115537881851196e-01 -2.780079655349254608e-02 -9.826972335577011108e-02 3.259458243846893311e-01 4.518736153841018677e-02 3.122499883174896240e-01 -7.838439941406250000e-02 5.722885951399803162e-02 2.348017841577529907e-01 -1.525009423494338989e-02 3.810359835624694824e-01
1.230489928275346756e-02 -1.000259816646575928e-01 1.533952951431274414e-01 -1.950192004442214966e-01 -1.507274359464645386e-01 -1.578711271286010742e-01 4.403443634510040283e-02 -3.906696736812591553e-01 -2.504366636276245117e-01 2.748832805082201958e-03 1.538045555353164673e-01 7.226978987455368042e-02 1.626493036746978760e-01 -4.690166097134351730e-03 1.537945121526718140e-03 3.004503846168518066e-01 -1.400875113904476166e-02 2.026575207710266113e-01 -8.151110261678695679e-02 7.893494516611099243e-02 -3.148013055324554443e-01 1.406165808439254761e-01 -2.583167850971221924e-01 2.385389953851699829e-01 2.400979846715927124e-01 5.303008109331130981e-02 -1.862666308879852295e-01 2.087190747261047363e-01 6.680382788181304932e-02 2.201528400182723999e-01 5.611254274845123291e-02 1.621217429637908936e-01
9.679314494132995605e-02 -7.491533458232879639e-02 -1.142314374446868896e-01 -1.781534552574157715e-01 -1.598637402057647705e-01 -2.994087990373373032e-03 -1.196024846285581589e-02 -1.485783159732818604e-01 9.322967380285263062e-02 3.092361986637115479e-02 -1.751703582704067230e-02 8.527494966983795166e-02 2.942356467247009277e-01 -4.248577728867530823e-02 6.999021768569946289e-02 1.942290663719177246e-01 -6.794540584087371826e-02 1.448324024677276611e-01 3.665784001350402832e-01 -2.777758426964282990e-02 -5.946126580238342285e-01 -4.014133661985397339e-02 -3.526279330253601074e-02 -1.522276103496551514e-01 2.554100155830383301e-01 8.370601385831832886e-02 -8.921066299080848694e-03 3.002590537071228027e-01 3.027448430657386780e-02 1.195666566491127014e-01 1.585823595523834229e-01 3.230680897831916809e-02
5.583394691348075867e-02 -1.127763539552688599e-01 -7.778886705636978149e-02 1.348431855440139771e-01 1.772130727767944336e-01 -1.900171861052513123e-02 2.157786339521408081e-01 -2.457250803709030151e-01 -3.483405709266662598e-01 2.501341104507446289e-01 -2.870742380619049072e-01 1.476126313209533691e-01 1.022789105772972107e-01 -2.347498238086700439e-01 -2.339124493300914764e-02 -5.227001383900642395e-05 -7.485964149236679077e-02 -1.386558357626199722e-02 3.658863529562950134e-02 2.789243161678314209e-01 -2.979884743690490723e-01 2.238871604204177856e-01 -1.206156387925148010e-01 -1.123685091733932495e-01 1.927443295717239380e-01 -6.479917466640472412e-02 2.701871991157531738e-01 4.039600864052772522e-02 -4.943539574742317200e-02 2.156358063220977783e-01 1.805724948644638062e-01 1.357796788215637207e-01
4.388793557882308960e-02 -1.721014678478240967e-01 -1.113951504230499268e-01 -1.342322677373886108e-01 1.607467681169509888e-01 1.295925825834274292e-01 -9.252181649208068848e-02 -4.592714607715606689e-01 -1.736483424901962280e-01 1.149660423398017883e-01 -1.423936933279037476e-01 6.506831198930740356e-02 -6.670261174440383911e-02 6.568636745214462280e-02 -8.966509997844696045e-02 4.705163240432739258e-01 -6.530831102281808853e-03 1.633959636092185974e-02 -5.332075059413909912e-02 -8.683908730745315552e-02 -3.391783833503723145e-01 3.347551450133323669e-02 -2.829584479331970215e-01 1.835682541131973267e-01 2.196696586906909943e-03 9.017223119735717773e-02 2.485712319612503052e-01 7.889455556869506836e-02 -7.678050547838211060e-02 -5.388497933745384216e-02 1.554598957300186157e-01 1.417729258537292480e-01
-8.317988365888595581e-02 8.148322254419326782e-02 -2.011331617832183838e-01 3.993909060955047607e-02 -7.710094749927520752e-02 -2.258525192737579346e-01 -2.431438416242599487e-01 -1.889946758747100830e-01 -1.844678968191146851e-01 -1.502753794193267822e-01 -3.043138384819030762e-01 -1.343731675297021866e-02 -3.893736749887466431e-02 1.565124690532684326e-01 1.895096302032470703e-01 1.020342856645584106e-01 -1.667909473180770874e-01 8.542673289775848389e-02 2.087259888648986816e-01 2.697919309139251709e-01 -2.163260281085968018e-01 3.059920370578765869e-01 -3.090461716055870056e-02 -3.256572782993316650e-01 -1.260798573493957520e-01 6.519969552755355835e-02 1.346201896667480469e-01 9.794646501541137695e-02 1.553673017770051956e-02 3.155894279479980469e-01 -3.645058721303939819e-02 1.514182239770889282e-01
2.125323265790939331e-01 -1.658072620630264282e-01 -4.607652872800827026e-02 4.188358411192893982e-02 1.454312503337860107e-01 -1.176200527697801590e-02 -2.543996870517730713e-01 -9.302403777837753296e-02 -1.596802175045013428e-01 -1.513228937983512878e-02 -1.281375437974929810e-01 1.798252761363983154e-01 -1.660537719726562500e-01 -6.398121267557144165e-02 7.515657693147659302e-02 3.622937500476837158e-01 -1.439420133829116821e-01 -7.404590398073196411e-02 1.462044566869735718e-01 -1.309998184442520142e-01 -4.664694070816040039e-01 8.864699862897396088e-03 -1.729171276092529297e-01 1.846817284822463989e-01 8.521690219640731812e-02 -3.324045613408088684e-02 9.505517035722732544e-02 2.635626792907714844e-01 2.335090935230255127e-02 3.118954412639141083e-02 2.393960654735565186e-01 3.059882521629333496e-01
9.781518578529357910e-02 -1.118022799491882324e-01 1.131837591528892517e-01 -3.881438672542572021e-01 -1.214076876640319824e-01 -8.223679661750793457e-02 3.836769983172416687e-02 -2.530748248100280762e-01 1.651676595211029053e-01 -1.090037301182746887e-01 -2.399700321257114410e-02 1.744592487812042236e-01 4.599030315876007080e-02 -8.195654302835464478e-02 -1.523927301168441772e-01 1.919116526842117310e-01 -5.010994151234626770e-02 1.446995735168457031e-01 2.095790952444076538e-01 8.118649572134017944e-02 -4.220945835113525391e-01 -2.731480076909065247e-02 -1.102905273437500000e-01 1.630235016345977783e-01 2.569113075733184814e-01 1.475558131933212280e-01 3.098360300064086914e-01 1.068597510457038879e-01 -2.589311897754669189e-01 -4.499958455562591553e-02 1.657321155071258545e-01 -7.099016755819320679e-02
1.168114468455314636e-01 -2.588875032961368561e-02 -6.162085011601448059e-02 -2.806163430213928223e-01 -1.231344714760780334e-01 -1.138174757361412048e-01 -3.474507853388786316e-02 -6.582613289356231689e-02 -1.721901893615722656e-01 7.085755467414855957e-02 -1.454942524433135986e-01 -8.027217350900173187e-03 1.953938603401184082e-02 -6.996068358421325684e-02 2.491183206439018250e-02 2.884366810321807861e-01 -4.722972214221954346e-01 -5.824630707502365112e-02 2.292563021183013916e-01 2.766526937484741211e-01 -1.269379854202270508e-01 -1.892454177141189575e-01 -9.244702011346817017e-02 2.142514437437057495e-01 -1.092528998851776123e-01 2.480015903711318970e-02 3.352600336074829102e-02 3.068356812000274658e-01 -9.611386805772781372e-02 3.123137652873992920e-01 -8.123651891946792603e-02 2.033695131540298462e-01
-4.842615127563476562e-02 -9.129633754491806030e-02 2.566117048263549805e-01 -4.294652640819549561e-01 -1.273924857378005981e-02 -1.898684948682785034e-01 -1.896555721759796143e-01 -1.379878520965576172e-01 1.917548477649688721e-02 1.451399326324462891e-01 -3.380482196807861328e-01 1.044104993343353271e-01 -4.221928119659423828e-02 -1.514460146427154541e-01 -2.972449064254760742e-01 7.703231275081634521e-02 2.087542787194252014e-02 9.300255775451660156e-02 -5.950495973229408264e-02 -8.619390428066253662e-02 -1.063936650753021240e-01 1.786949932575225830e-01 -1.391912847757339478e-01 1.548541784286499023e-01 1.303699016571044922e-01 1.220020130276679993e-01 2.477198988199234009e-01 3.442152440547943115e-01 -8.664317429065704346e-02 3.104291483759880066e-02 1.327512115240097046e-01 1.941774636507034302e-01
1.596722938120365143e-02 -1.623053848743438721e-01 -5.606389790773391724e-02 -1.474078297615051270e-01 -2.501566410064697266e-01 -3.218773752450942993e-02 1.294281184673309326e-01 -2.508378028869628906e-01 -6.783713400363922119e-02 -2.072804793715476990e-02 8.921067230403423309e-03 -3.620366007089614868e-02 1.740826368331909180e-01 1.467027366161346436e-01 -1.191147416830062866e-01 9.393934160470962524e-02 -1.510045211762189865e-02 1.262913197278976440e-01 2.701139748096466064e-01 -2.402133047580718994e-01 -6.759635210037231445e-01 -2.207706915214657784e-03 -1.874314993619918823e-01 4.461742937564849854e-03 -3.664470091462135315e-02 2.686192281544208527e-02 3.726557642221450806e-02 1.690172702074050903e-01 -3.660550341010093689e-02 1.767250448465347290e-01 6.771187484264373779e-02 1.260271817445755005e-01
1.596956402063369751e-01 -1.995116025209426880e-01 -4.321126732975244522e-03 1.623970419168472290e-01 3.924750164151191711e-02 1.357216853648424149e-03 -1.306917369365692139e-01 -9.329787641763687134e-02 -1.605227887630462646e-01 2.467725723981857300e-01 -7.083088159561157227e-02 1.817538216710090637e-02 -1.422401070594787598e-01 5.032393708825111389e-02 -1.683450192213058472e-01 2.986402809619903564e-01 -4.189967736601829529e-02 -4.260640591382980347e-02 1.144881844520568848e-01 -1.269489377737045288e-01 -4.442492425441741943e-01 2.530701272189617157e-02 -2.656073570251464844e-01 2.977617084980010986e-01 -8.478695154190063477e-02 2.048926949501037598e-01 7.931772619485855103e-02 2.001273483037948608e-01 3.914051875472068787e-02 6.706620007753372192e-02 1.731466315686702728e-02 3.960153162479400635e-01
1.330215334892272949e-01 5.654508620500564575e-02 -4.191205650568008423e-02 -2.053600400686264038e-01 -2.397486269474029541e-01 -1.579809039831161499e-01 -4.428820312023162842e-02 -4.244248867034912109e-01 -2.745134532451629639e-01 -9.852387756109237671e-02 -4.156564548611640930e-02 -1.096870154142379761e-01 -2.609212994575500488e-01 8.232865482568740845e-02 1.834429502487182617e-01 5.040752142667770386e-02 -9.384807199239730835e-02 1.061640307307243347e-01 4.034982025623321533e-01 1.160260587930679321e-01 -1.929560899734497070e-01 4.801150038838386536e-02 -1.915879398584365845e-01 -2.531628310680389404e-01 8.755109459161758423e-02 2.250285446643829346e-01 4.051690921187400818e-02 -8.904086798429489136e-02 9.652428328990936279e-03 1.059851422905921936e-01 3.978421539068222046e-02 2.080917954444885254e-01
-3.040750622749328613e-01 -1.722932010889053345e-01 -1.194359734654426575e-01 -2.693165838718414307e-01 -3.123379945755004883e-01 -1.969666033983230591e-01 4.411229118704795837e-02 -9.510888904333114624e-02 -1.951915211975574493e-02 -2.259463518857955933e-01 -7.402472943067550659e-02 5.594014376401901245e-02 9.777591377496719360e-02 6.275843083858489990e-02 -6.595883518457412720e-02 1.739077717065811157e-01 -2.805348932743072510e-01 -9.612427651882171631e-02 7.855840027332305908e-02 2.662403881549835205e-01 -3.028416037559509277e-01 2.068399041891098022e-01 -1.162253692746162415e-01 -1.476923674345016479e-01 1.964760869741439819e-01 -2.961164340376853943e-02 2.619767487049102783e-01 -9.875911474227905273e-02 -2.323899418115615845e-01 2.453806251287460327e-02 -4.991849511861801147e-02 1.606349050998687744e-01
-1.748171150684356689e-01 -1.092097237706184387e-01 -2.363906204700469971e-01 1.423909515142440796e-01 -1.524424850940704346e-01 -1.730553060770034790e-02 3.472296893596649170e-02 -3.118635118007659912e-01 -9.571902453899383545e-02 1.929658651351928711e-01 2.830164693295955658e-02 -2.082980126142501831e-01 -2.738538980484008789e-01 7.341646403074264526e-02 -6.281564384698867798e-02 1.068879142403602600e-01 1.125595197081565857e-01 6.986304372549057007e-02 2.516457438468933105e-01 2.694627344608306885e-01 -1.249563321471214294e-01 -1.915867477655410767e-01 -1.747894585132598877e-01 1.273856908082962036e-01 1.388389915227890015e-01 -3.050348460674285889e-01 2.668676674365997314e-01 1.243623495101928711e-01 -2.018756605684757233e-02 1.536608040332794189e-01 1.798205524682998657e-01 2.550773322582244873e-01
-7.309114933013916016e-02 -1.701935082674026489e-01 7.649703416973352432e-03 -5.929127801209688187e-03 -1.672009527683258057e-01 -2.888927757740020752e-01 5.303931981325149536e-02 -2.117360942065715790e-02 -2.030072063207626343e-01 -1.566943973302841187e-01 -1.716382503509521484e-01 4.662998765707015991e-02 -2.513220533728599548e-02 -8.039734512567520142e-02 -1.874554604291915894e-01 3.888653218746185303e-01 -9.778417646884918213e-02 -1.316682156175374985e-02 2.435384541749954224e-01 -9.346659481525421143e-02 -3.992179334163665771e-01 1.531411409378051758e-01 1.266298890113830566e-01 -6.841167807579040527e-02 2.448991835117340088e-01 6.291976571083068848e-02 1.335450410842895508e-01 -3.836192190647125244e-02 2.575691044330596924e-01 -1.176748145371675491e-02 3.330195844173431396e-01 1.346252858638763428e-01
6.240182742476463318e-02 -1.120421364903450012e-01 -9.401012212038040161e-02 -1.340033859014511108e-01 4.234443604946136475e-02 -2.434367686510086060e-01 -4.383377730846405029e-03 -2.442187070846557617e-01 -1.517676562070846558e-01 -5.060925334692001343e-02 -7.952782511711120605e-02 1.141175329685211182e-01 3.830334171652793884e-04 1.994010806083679199e-01 -2.339456416666507721e-02 -5.586270615458488464e-02 -3.675286471843719482e-01 2.109493128955364227e-02 -7.258545607328414917e-02 2.969403564929962158e-01 -1.844152435660362244e-02 4.498894810676574707e-01 -1.676849462091922760e-02 1.825839839875698090e-02 1.982402205467224121e-01 1.118804439902305603e-01 -7.862999290227890015e-02 2.052440941333770752e-01 -1.850381493568420410e-01 2.467170953750610352e-01 2.731641829013824463e-01 2.133048921823501587e-01
1.512253731489181519e-01 -1.432141512632369995e-01 1.160569302737712860e-02 -1.795299500226974487e-01 -1.942532956600189209e-01 -3.004439175128936768e-01 -9.951906651258468628e-02 6.757600605487823486e-02 8.334687910974025726e-03 1.024128943681716919e-01 -1.756170392036437988e-01 5.203656479716300964e-02 -1.580760329961776733e-01 -2.891321778297424316e-01 2.965386584401130676e-02 3.124523162841796875e-01 -3.198260962963104248e-01 1.871722489595413208e-01 1.406989991664886475e-01 5.823291465640068054e-02 -1.995484977960586548e-01 -1.027165949344635010e-01 -1.858157217502593994e-01 -4.834086447954177856e-02 -1.425180584192276001e-01 9.383533149957656860e-02 -1.166137382388114929e-01 2.106833755970001221e-01 -4.794686567038297653e-03 2.902786433696746826e-01 6.878099590539932251e-02 3.266848623752593994e-01
1.988225877285003662e-01 -3.069784641265869141e-01 -1.006769239902496338e-01 -2.961019575595855713e-01 8.022763580083847046e-02 1.664084345102310181e-01 -1.981542706489562988e-01 -2.535551190376281738e-01 5.323645845055580139e-02 1.892733275890350342e-01 -5.702801421284675598e-02 6.996812671422958374e-02 -2.063736133277416229e-02 4.550774767994880676e-02 -1.138257458806037903e-01 1.184359192848205566e-01 -5.956566706299781799e-02 3.044310025870800018e-02 -1.158048138022422791e-01 4.266423359513282776e-02 -3.933553099632263184e-01 1.761613935232162476e-01 -2.048203051090240479e-01 8.576843142509460449e-02 2.493905276060104370e-01 -4.808300361037254333e-02 3.616484701633453369e-01 3.642912209033966064e-02 -1.576597690582275391e-01 1.148486658930778503e-01 2.225640118122100830e-01 1.243826597929000854e-01
1.927814781665802002e-01 4.832990095019340515e-02 4.212586954236030579e-02 -1.394221633672714233e-01 -2.407430261373519897e-01 -1.022726073861122131e-01 -2.198121994733810425e-01 -1.014517992734909058e-01 -7.458066195249557495e-02 8.717873692512512207e-02 -1.684545874595642090e-01 4.971549496985971928e-04 -7.733257859945297241e-02 -2.757828831672668457e-01 1.961279362440109253e-01 6.022378429770469666e-02 6.282032281160354614e-02 1.702983677387237549e-01 3.233494162559509277e-01 1.229947507381439209e-01 -2.139866054058074951e-01 -1.107462048530578613e-01 -2.469926625490188599e-01 1.153928861021995544e-01 2.470818012952804565e-01 2.246957868337631226e-01 1.081099659204483032e-01 1.457176655530929565e-01 1.907890141010284424e-01 3.710154294967651367e-01 1.197756379842758179e-01 1.694868505001068115e-01
-1.955651491880416870e-02 -3.826164603233337402e-01 -1.854044049978256226e-01 -2.118018418550491333e-01 -2.700082957744598389e-01 -3.675301373004913330e-01 -1.870715022087097168e-01 -1.282516419887542725e-01 -2.770029008388519287e-03 -1.235596761107444763e-01 -4.407478962093591690e-03 5.361909791827201843e-02 4.419568181037902832e-02 1.884867399930953979e-01 1.325767636299133301e-01 1.717622578144073486e-01 -1.214901581406593323e-01 7.880271412432193756e-03 3.369899392127990723e-01 1.881676726043224335e-02 -2.217869088053703308e-02 -1.867014681920409203e-03 3.353877738118171692e-02 -8.859267830848693848e-02 1.954202651977539062e-01 -1.461454182863235474e-01 1.154438778758049011e-01 2.881933748722076416e-01 4.294115677475929260e-02 -1.530788391828536987e-01 1.460797991603612900e-02 3.036510646343231201e-01
-2.650365792214870453e-02 7.501897960901260376e-02 -1.852627396583557129e-01 5.474799498915672302e-02 -5.266308039426803589e-02 -1.339391022920608521e-01 -2.610690332949161530e-02 -8.429488539695739746e-02 -1.984402686357498169e-01 6.427661515772342682e-03 -4.746735394001007080e-01 3.573825657367706299e-01 5.503476038575172424e-02 1.180401816964149475e-01 1.301941834390163422e-02 2.873880416154861450e-02 -1.393131762742996216e-01 4.828934744000434875e-02 2.789979614317417145e-02 4.018440544605255127e-01 -7.695536315441131592e-02 1.078234314918518066e-01 -8.168896287679672241e-02 1.857607513666152954e-01 2.420531660318374634e-01 1.864106953144073486e-02 4.716574400663375854e-02 1.015572771430015564e-01 -6.763765215873718262e-02 7.337521761655807495e-02 -1.235244944691658020e-01 4.219203293323516846e-01
3.118857741355895996e-02 -4.802374169230461121e-02 -1.912810057401657104e-01 -2.386589348316192627e-02 -9.836916625499725342e-02 -1.493804305791854858e-01 4.349786415696144104e-02 -1.800541877746582031e-01 -1.927542388439178467e-01 -3.900634869933128357e-02 -9.477824717760086060e-02 2.492346018552780151e-01 7.026537507772445679e-02 1.466093808412551880e-01 1.842644624412059784e-02 1.490782201290130615e-01 -2.245565652847290039e-01 -1.415678411722183228e-01 -4.686589539051055908e-02 4.533891975879669189e-01 -1.794321835041046143e-01 -8.661284111440181732e-03 -1.920980811119079590e-01 3.154141604900360107e-01 2.714780867099761963e-01 -1.799159310758113861e-02 1.465976238250732422e-01 1.657998412847518921e-01 1.446360349655151367e-01 2.540774345397949219e-01 -4.642006754875183105e-02 2.774349749088287354e-01
-6.181629747152328491e-02 -1.539611816406250000e-01 2.545553632080554962e-02 4.911202937364578247e-03 -2.713001370429992676e-01 1.373864337801933289e-02 1.082834135740995407e-02 4.193307459354400635e-02 -2.454264312982559204e-01 -2.390792071819305420e-01 -6.797976046800613403e-02 1.364979706704616547e-02 -1.998029090464115143e-02 1.423913091421127319e-01 -4.520280659198760986e-02 1.423892974853515625e-01 -4.219950735569000244e-01 6.725785136222839355e-02 1.399270594120025635e-01 1.017818972468376160e-01 -1.049240007996559143e-01 3.245722949504852295e-01 -2.498839795589447021e-01 9.711006283760070801e-02 3.210819065570831299e-01 4.008202627301216125e-02 2.080272287130355835e-01 -9.140366315841674805e-02 -2.860401570796966553e-01 -1.397848725318908691e-01 1.210128739476203918e-01 2.404938340187072754e-01
1.102358251810073853e-01 -8.674733340740203857e-02 -2.131066471338272095e-01 -5.903635174036026001e-02 -5.022240430116653442e-02 -1.891826391220092773e-01 5.577952042222023010e-02 -2.873894870281219482e-01 -4.956186115741729736e-01 1.024354621767997742e-01 -3.420845866203308105e-01 1.286964863538742065e-01 2.533742189407348633e-01 -3.639347478747367859e-02 4.451681300997734070e-02 7.299206405878067017e-02 -1.249859780073165894e-01 7.584029342979192734e-03 2.584210336208343506e-01 1.828068792819976807e-01 1.291482895612716675e-01 1.014867797493934631e-01 2.277277410030364990e-02 2.429390884935855865e-02 3.205541670322418213e-01 -1.916658319532871246e-02 1.872338801622390747e-01 2.374186813831329346e-01 -3.732027485966682434e-02 6.309127062559127808e-02 3.028578683733940125e-02 -7.439122069627046585e-03
-2.030732184648513794e-01 -2.651438713073730469e-01 -1.179290860891342163e-01 4.715652205049991608e-03 -2.420054674148559570e-01 4.672862216830253601e-02 -2.504558563232421875e-01 -6.751590222120285034e-02 -1.604112237691879272e-01 1.286992728710174561e-01 -5.007867142558097839e-02 4.705572873353958130e-02 1.392375826835632324e-01 1.215302869677543640e-01 -5.509063601493835449e-02 1.528840661048889160e-01 -2.499002069234848022e-01 -1.226668730378150940e-01 2.645033895969390869e-01 -4.267090186476707458e-02 -4.782159626483917236e-02 6.879831850528717041e-02 -3.463328778743743896e-01 -1.624381989240646362e-01 2.970218956470489502e-01 3.625509887933731079e-02 1.740595698356628418e-01 3.447345495223999023e-01 -1.745328605175018311e-01 -1.384195834398269653e-01 -1.006346642971038818e-01 1.945615559816360474e-01
-8.607001602649688721e-02 -2.143805772066116333e-01 -6.553613394498825073e-02 -3.716536611318588257e-02 -3.059576153755187988e-01 3.454229608178138733e-02 -1.591946184635162354e-01 -1.335925608873367310e-01 -1.052602082490921021e-01 1.306387037038803101e-01 -9.384172409772872925e-02 1.066304817795753479e-01 1.809366792440414429e-01 1.273081451654434204e-01 -1.074522957205772400e-01 2.564105093479156494e-01 -1.657834649085998535e-01 -1.793259233236312866e-01 2.949732542037963867e-01 -1.266484558582305908e-01 -4.943198338150978088e-02 4.187484085559844971e-02 -3.069277703762054443e-01 -1.672871559858322144e-01 2.525489628314971924e-01 4.991161078214645386e-02 3.912116214632987976e-02 3.331010341644287109e-01 -1.259453147649765015e-01 -2.232365310192108154e-01 -1.331863701343536377e-01 2.777256071567535400e-01
-2.011605352163314819e-01 -3.345679491758346558e-02 -1.314918994903564453e-01 -6.543718278408050537e-02 -2.298018187284469604e-01 -3.531559109687805176e-01 -6.022595986723899841e-02 1.393337845802307129e-01 -3.935158550739288330e-01 -8.704114705324172974e-02 -9.051530808210372925e-02 1.666245758533477783e-01 -2.717773802578449249e-02 1.040949150919914246e-01 -7.544223219156265259e-02 2.799258530139923096e-01 -1.341314762830734253e-01 3.476420044898986816e-02 -3.854319080710411072e-02 1.017726957798004150e-01 -2.785897254943847656e-01 3.266980648040771484e-01 -1.364313364028930664e-01 -1.516190022230148315e-01 5.243332311511039734e-02 -1.150339841842651367e-01 -8.278211951255798340e-02 2.617440521717071533e-01 -1.286122500896453857e-01 -4.165276885032653809e-02 2.750492393970489502e-01 2.690124674700200558e-04
-8.711712062358856201e-02 -3.342931270599365234e-01 -1.911580115556716919e-01 -1.468567103147506714e-01 -1.333555281162261963e-01 -1.964295208454132080e-01 2.588530480861663818e-01 -5.997645109891891479e-02 -2.228098809719085693e-01 -8.214677125215530396e-02 -4.814672172069549561e-01 2.598533928394317627e-01 -8.961030840873718262e-02 4.726816341280937195e-02 -1.754437200725078583e-02 3.579866886138916016e-02 -1.890310943126678467e-01 5.548257008194923401e-02 6.786803156137466431e-02 1.208590790629386902e-01 3.367929533123970032e-02 -1.790793053805828094e-02 7.251518219709396362e-02 3.409923985600471497e-02 2.761951088905334473e-01 -2.508313767611980438e-02 2.949860990047454834e-01 9.388390183448791504e-02 2.239703759551048279e-02 2.797700278460979462e-02 1.242886185646057129e-01 2.694871127605438232e-01
2.433760836720466614e-02 1.780473999679088593e-02 -1.373944133520126343e-01 -1.056971326470375061e-01 -8.549137413501739502e-02 3.463899251073598862e-03 1.775725930929183960e-02 -5.280324816703796387e-02 4.735674336552619934e-02 -7.909905910491943359e-02 -1.866391152143478394e-01 2.131805866956710815e-01 -7.320228964090347290e-02 4.610257968306541443e-02 1.059791669249534607e-01 2.310905009508132935e-01 -2.431602329015731812e-01 -2.914710044860839844e-01 6.993528455495834351e-02 3.368822932243347168e-01 -5.829113721847534180e-02 2.076531201601028442e-01 -1.349439471960067749e-01 2.098872363567352295e-01 3.183776438236236572e-01 -1.605560071766376495e-02 4.941770732402801514e-01 1.854960024356842041e-01 3.908666782081127167e-03 -2.499261870980262756e-02 -4.787497222423553467e-02 2.080928832292556763e-01
2.878006547689437866e-02 -1.094508171081542969e-01 -1.951513141393661499e-01 2.510763518512248993e-02 -1.864381730556488037e-01 -8.737816661596298218e-02 4.019001871347427368e-02 -5.484084784984588623e-02 -9.911540150642395020e-02 -6.782238930463790894e-02 -1.845263540744781494e-01 2.126443833112716675e-01 -1.106020137667655945e-01 1.148191913962364197e-01 6.033174693584442139e-02 1.746663600206375122e-01 -2.375816851854324341e-01 -2.242443263530731201e-01 -4.357785731554031372e-02 4.125816524028778076e-01 -9.195081144571304321e-02 6.281599402427673340e-02 -5.584934726357460022e-02 1.872116029262542725e-01 2.603977024555206299e-01 -4.648207128047943115e-02 4.723532199859619141e-01 2.933738231658935547e-01 -6.529874168336391449e-03 -3.822064772248268127e-02 -7.384514436125755310e-03 1.951217204332351685e-01
-1.055086478590965271e-01 -2.120111584663391113e-01 3.979714214801788330e-02 -4.884643480181694031e-02 -1.783926486968994141e-01 -6.848669797182083130e-02 -1.034634113311767578e-01 -8.768881857395172119e-02 -2.332369424402713776e-02 1.422587931156158447e-01 -2.322131693363189697e-01 -4.702646285295486450e-02 2.119599580764770508e-01 1.066544428467750549e-01 5.274486169219017029e-02 1.501078605651855469e-01 -5.150571092963218689e-02 -1.318217366933822632e-01 1.727518439292907715e-01 -3.045131638646125793e-02 -1.152087301015853882e-01 5.920229479670524597e-02 -2.206423729658126831e-01 -1.996407657861709595e-01 1.251669824123382568e-01 3.223590552806854248e-01 3.403310477733612061e-01 4.407335817813873291e-01 -8.584022521972656250e-03 -3.387985825538635254e-01 4.725674912333488464e-02 1.537724286317825317e-01
-2.049365043640136719e-01 -2.192694135010242462e-02 -1.797228157520294189e-01 1.274677515029907227e-01 -2.125234156847000122e-01 1.410113871097564697e-01 4.403932765126228333e-02 -1.726892888545989990e-01 -1.175715401768684387e-01 -1.750536561012268066e-01 -2.458603531122207642e-01 6.984852999448776245e-02 1.754353055730462074e-03 2.323407121002674103e-02 7.385619729757308960e-02 2.159970849752426147e-01 -3.947085440158843994e-01 8.806097507476806641e-02 2.209272384643554688e-01 4.189034551382064819e-02 -2.375928908586502075e-01 1.833049654960632324e-01 -1.507616490125656128e-01 -1.108027696609497070e-01 2.222081720829010010e-01 7.452160120010375977e-02 3.086158633232116699e-01 -1.753889769315719604e-01 -3.519186377525329590e-01 -5.763689428567886353e-02 -1.443439745344221592e-03 4.938459023833274841e-02
-7.601124793291091919e-02 8.923587203025817871e-02 -3.294899128377437592e-03 -2.946958243846893311e-01 -2.203072011470794678e-01 -4.591346252709627151e-03 -8.845380693674087524e-02 -2.358182668685913086e-01 7.798525691032409668e-02 -1.353532671928405762e-01 -9.522402286529541016e-02 5.364537611603736877e-02 -9.024278819561004639e-02 -9.222885966300964355e-02 -1.366981863975524902e-01 -3.802411630749702454e-02 -1.488715410232543945e-01 8.974143117666244507e-02 -9.041423350572586060e-02 9.024043567478656769e-03 -1.178018599748611450e-01 -2.147092297673225403e-02 -1.977161020040512085e-01 -1.334292292594909668e-01 1.654161661863327026e-01 -4.001342058181762695e-01 1.749043315649032593e-01 1.154257431626319885e-01 2.709518074989318848e-01 4.285519421100616455e-01 1.957713812589645386e-01 2.789155244827270508e-01
1.357820034027099609e-01 -1.626120805740356445e-01 -4.836721718311309814e-02 6.876902282238006592e-02 -9.778433293104171753e-02 3.067952096462249756e-01 -3.524713963270187378e-02 -1.856719255447387695e-01 -4.683064296841621399e-02 3.149038925766944885e-02 -4.029110074043273926e-01 -1.081276312470436096e-02 -5.037052556872367859e-02 -1.876571923494338989e-01 -1.502644717693328857e-01 3.611320853233337402e-01 -3.722694218158721924e-01 1.200725659728050232e-01 5.796048045158386230e-02 3.761808201670646667e-02 -1.042689979076385498e-01 1.747837662696838379e-01 -1.842267960309982300e-01 8.569514006376266479e-02 2.871701419353485107e-01 -8.399242162704467773e-02 2.205721801146864891e-03 8.757798373699188232e-02 -1.105918660759925842e-01 4.884342476725578308e-02 -1.428073644638061523e-01 2.820920348167419434e-01
-8.584836125373840332e-02 -1.156729087233543396e-01 -1.346769928932189941e-01 -1.604317426681518555e-01 -3.390542864799499512e-01 -5.991593003273010254e-01 -9.401261806488037109e-02 -7.743931561708450317e-02 -3.405041620135307312e-02 -8.778810501098632812e-02 6.717750802636146545e-03 1.413719803094863892e-01 -8.270367234945297241e-02 9.249158948659896851e-02 7.798367738723754883e-02 3.667909279465675354e-02 -1.763029098510742188e-01 -5.539852194488048553e-03 5.465636029839515686e-02 2.906868755817413330e-01 -2.095105350017547607e-01 9.804355795495212078e-05 -1.632208675146102905e-01 -2.486276030540466309e-01 8.942531794309616089e-02 6.973620969802141190e-03 5.704628303647041321e-02 2.871892750263214111e-01 2.350317873060703278e-02 -5.976584181189537048e-02 -2.835362404584884644e-02 2.126336991786956787e-01
-1.348133087158203125e-01 -1.892058700323104858e-01 -9.705742448568344116e-02 -6.369748618453741074e-03 -2.334882020950317383e-01 4.162579774856567383e-02 -1.202772557735443115e-01 -6.989838927984237671e-02 -7.265840470790863037e-02 1.506609320640563965e-01 -1.044494286179542542e-02 7.593288272619247437e-02 1.615556031465530396e-01 1.028967425227165222e-01 5.978058092296123505e-03 3.129050731658935547e-01 -2.264969199895858765e-01 -1.232400611042976379e-01 2.621015906333923340e-01 -2.432180196046829224e-02 -2.481744997203350067e-02 -7.855229196138679981e-04 -4.077709615230560303e-01 -2.050262838602066040e-01 2.188829332590103149e-01 -9.443538635969161987e-02 1.645597517490386963e-01 3.613204360008239746e-01 -1.627779006958007812e-01 -1.758551001548767090e-01 -1.221099123358726501e-01 2.469374239444732666e-01
-2.308205701410770416e-02 -2.842337787151336670e-01 -1.875230371952056885e-01 -2.500244975090026855e-01 1.282590180635452271e-01 -7.262220978736877441e-02 5.218525975942611694e-02 -5.319151654839515686e-02 -1.468424648046493530e-01 -2.351242601871490479e-01 -1.981658488512039185e-01 -4.744504392147064209e-02 2.208735346794128418e-01 1.020860001444816589e-01 1.786430738866329193e-02 -1.423822809010744095e-02 -2.061922699213027954e-01 8.505353331565856934e-02 2.621369659900665283e-01 2.893613278865814209e-01 -1.559333354234695435e-01 1.287957876920700073e-01 -1.649278998374938965e-01 3.746138513088226318e-02 2.807863950729370117e-01 -3.542003408074378967e-02 3.031514286994934082e-01 3.572049438953399658e-01 -3.721094131469726562e-02 -1.431039273738861084e-01 1.237614452838897705e-02 1.493895351886749268e-01
1.228797212243080139e-01 1.469613052904605865e-03 1.390077620744705200e-01 -2.168599069118499756e-01 5.270738620311021805e-03 9.591327607631683350e-02 -2.312405705451965332e-01 -2.665436863899230957e-01 -2.362853884696960449e-01 3.546939790248870850e-01 -1.556344032287597656e-01 -1.121071651577949524e-01 -1.075624153017997742e-01 -1.463149022310972214e-02 1.528196483850479126e-01 9.347485750913619995e-02 -2.562637329101562500e-01 -1.690382361412048340e-01 3.314353227615356445e-01 1.222181469202041626e-01 -2.909666001796722412e-01 1.340874880552291870e-01 -2.621361613273620605e-01 -1.763075292110443115e-01 -5.170667916536331177e-02 7.126521319150924683e-03 9.072890132665634155e-02 1.424407511949539185e-01 -8.933497965335845947e-02 -9.407633543014526367e-02 2.300312966108322144e-01 -5.914971698075532913e-03
5.108208861202001572e-04 -2.706786990165710449e-01 -6.898593902587890625e-02 -1.801971793174743652e-01 3.261474659666419029e-03 -1.228227838873863220e-01 -7.309997081756591797e-02 -3.644189834594726562e-01 5.268964171409606934e-02 2.283685654401779175e-01 -2.952756583690643311e-01 1.434983611106872559e-01 9.190024435520172119e-02 1.071655154228210449e-01 -4.971022158861160278e-02 3.744481131434440613e-02 -1.748148202896118164e-01 1.251204907894134521e-01 2.250551059842109680e-02 -1.040153801441192627e-01 -4.236942231655120850e-01 -5.945192649960517883e-03 4.718780890107154846e-02 -7.172356825321912766e-03 1.973408907651901245e-01 2.141201496124267578e-01 3.314596414566040039e-01 -5.178729817271232605e-02 -2.109975516796112061e-01 1.072057895362377167e-02 2.615382075309753418e-01 1.941744005307555199e-03
1.418408304452896118e-01 -2.404420822858810425e-01 1.574138104915618896e-01 2.819511890411376953e-01 -1.792256981134414673e-01 1.045237705111503601e-01 -1.143462732434272766e-01 -3.925912380218505859e-01 6.836556643247604370e-02 -1.785744912922382355e-02 -3.147645890712738037e-01 -2.353153973817825317e-01 -4.312966018915176392e-02 -1.687220297753810883e-02 6.852865684777498245e-03 3.973279595375061035e-01 -2.875045835971832275e-01 6.962696462869644165e-02 6.332594901323318481e-02 1.847909018397331238e-02 -2.401827573776245117e-01 9.899779222905635834e-03 8.992933481931686401e-02 -5.184114724397659302e-02 1.236489415168762207e-01 1.108758337795734406e-02 2.007734626531600952e-01 1.643218994140625000e-01 -6.674195080995559692e-02 -3.069182159379124641e-03 -2.047077007591724396e-02 2.000335305929183960e-01
-3.838495910167694092e-02 -2.730603814125061035e-01 -6.829287856817245483e-02 6.188572943210601807e-02 -2.756607830524444580e-01 1.208576187491416931e-01 -1.529882997274398804e-01 -4.121682047843933105e-02 2.781902998685836792e-02 3.630396723747253418e-02 -1.119446381926536560e-01 7.690592110157012939e-02 9.897980093955993652e-02 9.671228379011154175e-02 -1.765559762716293335e-01 2.505259215831756592e-01 -7.226253300905227661e-02 -1.158355847001075745e-01 3.316861689090728760e-01 6.313537806272506714e-02 -1.210445188917219639e-03 -4.543647915124893188e-02 -1.907093971967697144e-01 -2.362444996833801270e-01 2.500837445259094238e-01 2.813455834984779358e-02 1.932501941919326782e-01 3.982102870941162109e-01 -2.104969620704650879e-01 -1.706091761589050293e-01 -6.262494623661041260e-02 3.204211890697479248e-01
2.914085388183593750e-01 2.408848889172077179e-02 7.116991281509399414e-02 6.544844363816082478e-04 -3.110378980636596680e-02 3.076087124645709991e-02 1.557491570711135864e-01 -1.853859871625900269e-01 -2.860825657844543457e-01 -5.860231816768646240e-02 -9.786213934421539307e-02 9.129093587398529053e-02 2.094975113868713379e-01 -7.317455112934112549e-02 -7.684498280286788940e-02 -5.270383879542350769e-02 -6.509801745414733887e-02 -3.541159629821777344e-02 8.862057328224182129e-02 2.265755981206893921e-01 -2.861551046371459961e-01 3.576859831809997559e-01 -1.144567355513572693e-01 1.401943415403366089e-01 -3.266626223921775818e-02 2.697849869728088379e-01 1.767431795597076416e-01 1.871325969696044922e-01 1.032009348273277283e-01 -2.179011404514312744e-01 9.020054712891578674e-03 4.268484413623809814e-01
1.355570554733276367e-01 -2.665676772594451904e-01 -2.564981579780578613e-01 -2.454683035612106323e-01 1.741940826177597046e-01 1.024089939892292023e-02 -3.611965477466583252e-02 -3.149959743022918701e-01 3.547886759042739868e-02 2.480462193489074707e-03 -2.807717323303222656e-01 2.125890254974365234e-01 1.939106918871402740e-02 7.479418069124221802e-02 -1.812966316938400269e-01 1.713799834251403809e-01 -6.201244145631790161e-02 -2.202964425086975098e-01 -3.268848359584808350e-02 2.463732659816741943e-01 -2.543765604496002197e-01 -2.506410330533981323e-02 1.968462206423282623e-02 5.581134930253028870e-02 2.546548545360565186e-01 1.147834137082099915e-01 7.717019319534301758e-02 3.616710901260375977e-01 -9.306023269891738892e-02 -5.626580119132995605e-02 1.339715123176574707e-01 1.802789717912673950e-01
-1.714759767055511475e-01 -2.589769661426544189e-01 1.289962828159332275e-01 -2.512547075748443604e-01 -1.431013494729995728e-01 -9.533083438873291016e-02 -3.515886366367340088e-01 -1.823194921016693115e-01 -1.341271102428436279e-01 2.772939801216125488e-01 -1.836771219968795776e-01 8.153085410594940186e-02 -1.123228967189788818e-01 -1.529510468244552612e-01 -1.146013587713241577e-01 7.078300416469573975e-02 4.127912223339080811e-02 1.260911077260971069e-01 -1.224632561206817627e-01 5.403513833880424500e-02 -1.318378001451492310e-01 2.267521321773529053e-01 -2.198305279016494751e-01 1.499230116605758667e-01 7.215274125337600708e-02 2.828602492809295654e-01 1.165368109941482544e-01 3.747479915618896484e-01 -1.344746071845293045e-02 9.421780705451965332e-02 1.127397194504737854e-01 1.086061447858810425e-01
2.263611108064651489e-01 1.281193792819976807e-01 -3.327627852559089661e-02 -1.116695180535316467e-01 -1.778947710990905762e-01 -6.259257346391677856e-02 -1.198297888040542603e-01 -2.572852373123168945e-01 -6.865242123603820801e-02 1.188245341181755066e-01 -7.069832086563110352e-02 3.393488824367523193e-01 5.481523275375366211e-02 -1.721618920564651489e-01 -1.407981067895889282e-01 2.890720069408416748e-01 -1.567287445068359375e-01 3.460474777966737747e-03 7.291854918003082275e-02 1.013998836278915405e-01 -8.904915302991867065e-02 5.800223350524902344e-02 -2.235559821128845215e-01 2.683256864547729492e-01 1.066307947039604187e-01 8.738023042678833008e-02 1.795222163200378418e-01 2.438097074627876282e-02 1.897731274366378784e-01 3.916333615779876709e-01 1.521716862916946411e-01 2.996838092803955078e-01
9.310982376337051392e-02 -3.572034537792205811e-01 -3.055899739265441895e-01 -8.614952862262725830e-02 2.445107512176036835e-02 -1.716951429843902588e-01 6.930760294198989868e-02 -1.060926914215087891e-01 -3.298506736755371094e-01 7.976888120174407959e-02 -2.076158076524734497e-01 1.452463716268539429e-01 1.582810878753662109e-01 9.208288788795471191e-02 -8.923847228288650513e-02 -1.248897016048431396e-01 -1.972959339618682861e-01 -7.054883986711502075e-02 1.984347701072692871e-01 1.558786034584045410e-01 -1.098970621824264526e-01 4.009840637445449829e-02 -8.545087277889251709e-02 1.025123149156570435e-01 3.602657616138458252e-01 -1.482976227998733521e-01 2.564642131328582764e-01 2.459724098443984985e-01 -1.549916565418243408e-01 -5.423150956630706787e-02 1.423666179180145264e-01 1.263704597949981689e-01
5.753950774669647217e-02 -2.564099431037902832e-01 -5.793994292616844177e-02 -7.236095517873764038e-02 9.836282581090927124e-02 -6.294795125722885132e-02 -1.243175566196441650e-01 2.353515923023223877e-01 -1.628393232822418213e-01 1.233922615647315979e-01 -1.005102097988128662e-01 -3.006891114637255669e-03 6.093236058950424194e-02 1.163435503840446472e-01 3.094376437366008759e-02 -4.751705005764961243e-02 9.889166057109832764e-02 -1.988873928785324097e-01 2.231437265872955322e-01 1.929897367954254150e-01 -3.663787990808486938e-02 2.675113677978515625e-01 -4.050766676664352417e-02 1.716848462820053101e-01 2.291508764028549194e-01 2.077684924006462097e-02 5.017589330673217773e-01 3.725816309452056885e-01 1.050908118486404419e-01 1.800058037042617798e-02 1.710879951715469360e-01 2.024705857038497925e-01
2.936079539358615875e-02 5.081432685256004333e-02 -8.675105124711990356e-02 3.246092423796653748e-02 7.353360205888748169e-02 9.423831850290298462e-02 1.665057688951492310e-01 -8.046683855354785919e-03 -1.595650166273117065e-01 6.113824993371963501e-02 -4.983876645565032959e-01 -7.179583422839641571e-03 2.192524969577789307e-01 -1.892335154116153717e-02 -2.145785242319107056e-01 1.663307100534439087e-01 -1.912930607795715332e-01 -1.314094513654708862e-01 1.490137875080108643e-01 1.841099262237548828e-01 1.752307452261447906e-02 1.027456223964691162e-01 -2.587315738201141357e-01 -1.638461202383041382e-01 2.015330791473388672e-01 8.925985544919967651e-02 3.758269175887107849e-02 2.472123503684997559e-01 -4.084832221269607544e-02 -1.390879452228546143e-01 -1.840643882751464844e-01 4.068189859390258789e-01
-1.888684034347534180e-01 -3.942886292934417725e-01 -6.622399389743804932e-02 -1.565127223730087280e-01 -1.636746674776077271e-01 1.213921010494232178e-01 1.241253167390823364e-01 1.607258468866348267e-01 -1.072805821895599365e-01 2.420510798692703247e-01 -1.470373123884201050e-01 1.496884226799011230e-01 1.540142893791198730e-01 1.051478758454322815e-01 -1.217118650674819946e-01 5.295407772064208984e-02 -2.073765173554420471e-02 1.353050917387008667e-01 2.874938547611236572e-01 9.443297237157821655e-02 -1.264105290174484253e-01 1.961089903488755226e-03 1.105446368455886841e-01 1.123127713799476624e-01 2.100440859794616699e-01 -9.530258178710937500e-02 2.248979955911636353e-01 3.399509489536285400e-01 5.436559394001960754e-02 -1.843109279870986938e-01 -7.112932205200195312e-02 3.438620269298553467e-01
-1.421263366937637329e-01 -3.006730079650878906e-01 1.965735703706741333e-01 -4.276040568947792053e-02 -3.808786571025848389e-01 -4.451527073979377747e-02 6.200144439935684204e-02 -4.981046169996261597e-02 -1.275734305381774902e-01 4.866854101419448853e-02 -8.066894859075546265e-02 1.448846310377120972e-01 4.512880742549896240e-02 6.600613892078399658e-02 1.837551034986972809e-02 2.558837831020355225e-01 -7.850514352321624756e-02 2.648054808378219604e-02 8.466003090143203735e-02 -7.060819119215011597e-02 1.234855130314826965e-01 -4.461995558813214302e-05 -2.202868312597274780e-01 -4.421951621770858765e-02 4.463968276977539062e-01 -5.862677469849586487e-02 2.157851606607437134e-01 2.424863725900650024e-01 -9.032782167196273804e-03 -3.569142222404479980e-01 1.779667139053344727e-01 1.588757187128067017e-01
-9.110713005065917969e-02 6.782434135675430298e-02 -1.409658491611480713e-01 1.318880021572113037e-01 1.243911162018775940e-01 -2.859463989734649658e-01 -1.779983378946781158e-02 -7.511159032583236694e-02 -7.315720617771148682e-02 2.249249219894409180e-01 1.593466252088546753e-01 -1.129958480596542358e-01 -2.166195660829544067e-01 2.996398508548736572e-01 -2.618774585425853729e-02 2.873257547616958618e-02 -1.396357715129852295e-01 8.272228389978408813e-02 2.285997867584228516e-01 2.712828516960144043e-01 -2.446574717760086060e-01 1.048546060919761658e-01 -9.288682043552398682e-02 1.309947371482849121e-01 1.868889778852462769e-01 2.935468032956123352e-02 1.213828250765800476e-01 2.681162655353546143e-01 -1.551166027784347534e-01 3.099396824836730957e-01 1.192992646247148514e-02 3.504375815391540527e-01
7.727144658565521240e-02 -7.820453494787216187e-02 1.214248331962153316e-04 -1.190569028258323669e-01 2.762452699244022369e-02 -1.401531398296356201e-01 2.963454276323318481e-02 -9.937309473752975464e-02 -1.427321285009384155e-01 -4.370182380080223083e-02 -3.861292600631713867e-01 3.141843974590301514e-01 9.781739860773086548e-02 1.028780043125152588e-01 -6.486954540014266968e-02 1.240266487002372742e-01 -9.852442145347595215e-02 3.790698572993278503e-02 2.775157429277896881e-02 4.223380982875823975e-01 -1.604147106409072876e-01 2.184693876188248396e-04 -9.768863022327423096e-02 2.846652567386627197e-01 3.321827054023742676e-01 1.473114639520645142e-01 1.961705833673477173e-01 8.456229418516159058e-02 1.283310055732727051e-01 1.169127821922302246e-01 -1.683655381202697754e-01 2.999810278415679932e-01
2.664046883583068848e-01 -8.409374207258224487e-02 2.656461670994758606e-02 -1.383713036775588989e-01 -3.174870908260345459e-01 -7.954820245504379272e-02 -1.494990475475788116e-02 8.800569176673889160e-02 -7.514786720275878906e-02 6.258196383714675903e-02 -2.958754077553749084e-02 1.786568909883499146e-01 1.772176027297973633e-01 8.238592185080051422e-03 1.877359859645366669e-02 3.418554961681365967e-01 7.072813808917999268e-02 1.722899377346038818e-01 2.575178146362304688e-01 -3.297980129718780518e-02 -4.200806021690368652e-01 1.923194229602813721e-01 -1.918522268533706665e-01 -2.411198616027832031e-02 1.454082578420639038e-01 1.414106786251068115e-01 3.973839804530143738e-02 3.908147513866424561e-01 -8.644343912601470947e-02 1.950625628232955933e-01 2.828408963978290558e-02 3.536650538444519043e-02
2.691404819488525391e-01 -1.492100208997726440e-01 -5.084529891610145569e-02 8.619479089975357056e-02 -8.254709839820861816e-02 2.102664560079574585e-01 -2.823726832866668701e-01 -3.272142112255096436e-01 -4.795185476541519165e-02 7.586630433797836304e-02 -2.023442089557647705e-01 -4.700706526637077332e-02 1.398687344044446945e-02 1.404874622821807861e-01 9.604501724243164062e-02 2.356201261281967163e-01 1.472289487719535828e-02 1.000736355781555176e-01 -3.789725154638290405e-02 -8.974537998437881470e-02 -2.661085724830627441e-01 2.561895251274108887e-01 -9.395656734704971313e-02 -1.758095435798168182e-02 2.311678975820541382e-01 1.422819215804338455e-02 3.597291111946105957e-01 2.002524025738239288e-02 -9.325819462537765503e-02 5.726686865091323853e-02 5.272183939814567566e-02 3.975734412670135498e-01
-2.357354760169982910e-01 -3.296605944633483887e-01 -9.860936552286148071e-02 3.929231688380241394e-02 -2.564483582973480225e-01 -1.240073237568140030e-02 -6.530898809432983398e-02 -1.057324334979057312e-01 -7.220274209976196289e-02 1.353718787431716919e-01 -3.124342560768127441e-01 4.900013655424118042e-02 4.073558002710342407e-02 -2.939121611416339874e-02 -2.677983641624450684e-01 1.649254560470581055e-01 -8.401641994714736938e-02 -7.113156467676162720e-02 2.211650758981704712e-01 3.976584225893020630e-02 5.809535831212997437e-02 1.743264794349670410e-01 -1.379868686199188232e-01 -2.665024995803833008e-01 2.570685744285583496e-01 -1.156578883528709412e-01 5.902160704135894775e-02 2.867938280105590820e-01 -1.763146370649337769e-01 -1.102673187851905823e-01 -1.248776465654373169e-01 3.280982077121734619e-01
1.319065969437360764e-02 1.662914156913757324e-01 -2.365822903811931610e-02 1.477925628423690796e-01 -2.596209347248077393e-01 -4.514895379543304443e-03 -1.729709953069686890e-01 -7.331453263759613037e-02 -1.097431406378746033e-01 2.237369269132614136e-01 -3.196094930171966553e-01 7.734620571136474609e-02 -1.295648217201232910e-01 -1.613856256008148193e-01 1.056503280997276306e-01 2.280550897121429443e-01 1.160358488559722900e-01 2.973087430000305176e-01 -9.052442759275436401e-02 9.692043811082839966e-02 -2.741828560829162598e-01 -2.666375339031219482e-01 -2.622250020503997803e-01 -1.699208170175552368e-01 2.998138368129730225e-01 4.931584373116493225e-02 2.343579083681106567e-01 1.483888477087020874e-01 -6.046709045767784119e-02 1.186838299036026001e-01 -8.379480987787246704e-02 1.159169450402259827e-01
-1.113390084356069565e-03 -3.845792636275291443e-02 -1.940879225730895996e-01 -6.273149698972702026e-02 -9.911050647497177124e-02 -1.226628571748733521e-02 8.310438692569732666e-02 8.096823468804359436e-03 -3.332755714654922485e-02 -1.285486668348312378e-01 -2.355226427316665649e-01 2.731481790542602539e-01 -3.082561679184436798e-02 3.379033505916595459e-02 8.196205645799636841e-02 2.638218402862548828e-01 -2.434162646532058716e-01 -2.691662311553955078e-01 -4.564313217997550964e-02 3.660182654857635498e-01 -9.299254417419433594e-02 1.853002756834030151e-01 -1.710201203823089600e-01 1.322188973426818848e-01 2.720986604690551758e-01 2.197941066697239876e-03 4.529116153717041016e-01 1.756693124771118164e-01 -5.491245165467262268e-02 1.010835357010364532e-02 7.016335427761077881e-02 1.957074999809265137e-01
1.011694502085447311e-02 -3.770030736923217773e-01 1.948090195655822754e-01 -5.594523623585700989e-02 -1.696427911520004272e-01 2.977308332920074463e-01 7.806877046823501587e-02 -2.601941823959350586e-01 -1.269959192723035812e-02 2.737232856452465057e-02 -3.754118382930755615e-01 -9.593090415000915527e-02 -3.603704273700714111e-02 -2.088259756565093994e-01 -2.067919671535491943e-01 2.192351073026657104e-01 -1.599242389202117920e-01 1.317700892686843872e-01 6.125515699386596680e-02 8.250192552804946899e-02 -2.026866078376770020e-01 1.023124754428863525e-01 -1.292583793401718140e-01 1.359734088182449341e-01 5.341218411922454834e-02 1.767548173666000366e-02 1.645582914352416992e-02 4.203258082270622253e-02 -2.399104982614517212e-01 -2.417628280818462372e-02 2.707511372864246368e-02 3.665586411952972412e-01
1.876141503453254700e-02 -1.217747405171394348e-01 7.212516665458679199e-02 -5.177802592515945435e-02 -7.036089152097702026e-02 -8.590728789567947388e-02 -5.362384766340255737e-02 -2.105407565832138062e-01 -1.403380036354064941e-01 -2.272613160312175751e-02 -1.354127377271652222e-01 -1.228394061326980591e-01 -1.338833719491958618e-01 -1.071995273232460022e-01 -6.064864993095397949e-02 2.257623523473739624e-01 -5.631467700004577637e-02 6.940659135580062866e-02 2.022433131933212280e-01 4.058295488357543945e-02 -8.724880218505859375e-02 -5.053311958909034729e-02 -3.080517947673797607e-01 -1.080494187772274017e-02 -1.819715350866317749e-01 -1.821681857109069824e-01 2.127617150545120239e-01 2.785404920578002930e-01 6.106395646929740906e-02 4.235188364982604980e-01 4.105505049228668213e-01 2.884183228015899658e-01
-6.628932803869247437e-02 -9.896756708621978760e-02 2.305015176534652710e-02 -1.699541360139846802e-01 -5.194225534796714783e-02 -1.315256357192993164e-01 -1.621845066547393799e-01 -2.343030571937561035e-01 8.011382818222045898e-02 7.108622044324874878e-02 -1.099436432123184204e-01 2.649054229259490967e-01 1.274699568748474121e-01 1.785390637814998627e-02 8.040684461593627930e-02 2.174860537052154541e-01 -1.498736143112182617e-01 -1.186476200819015503e-01 6.771522015333175659e-02 6.352890282869338989e-02 1.242452859878540039e-01 2.353042066097259521e-01 1.580540090799331665e-01 -5.050114914774894714e-02 2.114672511816024780e-01 3.291082680225372314e-01 3.301661014556884766e-01 2.328733503818511963e-01 -4.060259461402893066e-02 -2.293309718370437622e-01 1.227665022015571594e-01 4.025542438030242920e-01
2.302273511886596680e-01 -2.928528189659118652e-02 6.502854079008102417e-02 2.412797510623931885e-02 -1.838902831077575684e-01 4.629516974091529846e-02 1.516591012477874756e-01 -2.418993860483169556e-01 -1.385419964790344238e-01 -1.005904749035835266e-01 -4.060807079076766968e-02 1.109459549188613892e-01 1.114562004804611206e-01 -1.307959258556365967e-01 -8.453838527202606201e-02 1.220237389206886292e-01 -5.030809715390205383e-02 1.867485642433166504e-01 6.402832269668579102e-02 6.715042144060134888e-02 -3.944298624992370605e-01 5.021248459815979004e-01 -1.708450615406036377e-01 2.707388103008270264e-01 4.427518695592880249e-03 8.735956251621246338e-02 1.164452880620956421e-01 1.449052095413208008e-01 -6.845297664403915405e-02 -1.651001535356044769e-02 1.390034556388854980e-01 3.260674178600311279e-01
1.118481233716011047e-01 -3.015392273664474487e-02 -6.014647707343101501e-02 -3.823457658290863037e-02 -1.721585839986801147e-01 -1.703223139047622681e-01 -3.256012871861457825e-02 9.987808763980865479e-02 -3.050688840448856354e-02 -2.977609820663928986e-02 -2.329026758670806885e-01 1.846228539943695068e-01 1.838349699974060059e-01 -1.191434077918529510e-02 -2.337828092277050018e-02 2.953242361545562744e-01 -1.211445778608322144e-01 1.052744388580322266e-01 1.564086973667144775e-01 -1.577869653701782227e-01 -3.294354379177093506e-01 1.325677782297134399e-01 1.572351902723312378e-01 -7.873576134443283081e-02 2.802763283252716064e-01 9.368512034416198730e-02 2.227238863706588745e-01 -5.756429582834243774e-02 9.813761711120605469e-02 1.194477528333663940e-01 4.366504549980163574e-01 3.361748754978179932e-01
1.885315924882888794e-01 -2.356616407632827759e-01 -7.138319313526153564e-02 -2.013107985258102417e-01 -2.762055695056915283e-01 -1.454028785228729248e-01 -1.363767236471176147e-01 -1.216718703508377075e-01 -1.212478652596473694e-01 2.949685417115688324e-02 -1.857522279024124146e-01 -9.093655645847320557e-02 -1.291881203651428223e-01 -7.285492122173309326e-02 1.447834223508834839e-01 7.754231989383697510e-02 8.057291060686111450e-02 2.022911608219146729e-01 3.658232390880584717e-01 -4.295611381530761719e-02 3.005771432071924210e-03 -1.654346585273742676e-01 -3.177716135978698730e-01 -2.854555547237396240e-01 1.620960980653762817e-02 2.009963840246200562e-01 2.021816223859786987e-01 8.099988847970962524e-02 -1.548245456069707870e-02 2.559674978256225586e-01 1.671002805233001709e-01 2.245832532644271851e-01
-1.308708079159259796e-02 1.134458109736442566e-01 -2.314430773258209229e-01 8.865662664175033569e-02 4.197458550333976746e-02 -1.110277697443962097e-01 -7.815247401595115662e-03 -3.757716119289398193e-01 -3.068447113037109375e-02 -3.941562399268150330e-02 -3.256256282329559326e-01 2.465487420558929443e-01 -1.710669398307800293e-01 9.756787866353988647e-02 3.389902785420417786e-02 1.645046025514602661e-01 -4.291304945945739746e-02 3.070898950099945068e-01 3.529169559478759766e-01 -4.136824235320091248e-02 1.272116154432296753e-01 -2.387813478708267212e-02 -2.112827897071838379e-01 4.697139561176300049e-02 8.844167739152908325e-02 -1.273130923509597778e-01 1.020427867770195007e-01 4.273827373981475830e-02 1.183280274271965027e-01 3.061271309852600098e-01 2.455361038446426392e-01 2.087831050157546997e-01
-2.924566157162189484e-02 -1.775333285331726074e-01 7.413589954376220703e-02 -3.930383920669555664e-02 -2.340725958347320557e-01 -2.345341593027114868e-01 -2.441007345914840698e-01 2.274006232619285583e-02 -2.204415053129196167e-01 -4.205100703984498978e-03 -4.211250245571136475e-01 1.994363516569137573e-01 4.986363649368286133e-02 3.389327973127365112e-02 -2.052387446165084839e-01 4.888650029897689819e-02 -2.650177776813507080e-01 -3.640802949666976929e-02 -1.786706894636154175e-01 6.939715147018432617e-02 -1.162869483232498169e-01 1.245585456490516663e-01 3.010066924616694450e-03 -3.272508084774017334e-01 1.603011786937713623e-01 -1.627356410026550293e-01 2.065816670656204224e-01 1.640835404396057129e-02 7.539849728345870972e-02 -1.329720914363861084e-01 -4.314500838518142700e-03 3.374274075031280518e-01
2.444121390581130981e-01 -4.182975366711616516e-02 -1.958852075040340424e-02 -5.185168236494064331e-02 -2.373716086149215698e-01 1.113955825567245483e-01 6.362291425466537476e-02 5.531651899218559265e-02 -2.086037397384643555e-01 -6.007539108395576477e-02 -3.384538367390632629e-02 1.065576449036598206e-02 1.755597889423370361e-01 -1.156315654516220093e-01 -9.656556695699691772e-02 7.123178243637084961e-02 -4.479093849658966064e-02 2.969088852405548096e-01 2.858389317989349365e-01 -1.622308492660522461e-01 -1.544394940137863159e-01 5.140085816383361816e-01 -1.047729477286338806e-01 5.407072603702545166e-02 3.947181999683380127e-02 -1.201106160879135132e-01 1.292767077684402466e-01 3.696345686912536621e-01 8.934084326028823853e-04 -4.226487502455711365e-02 1.153906574472784996e-03 2.852156162261962891e-01
-9.563244134187698364e-02 2.050806730985641479e-01 2.033445537090301514e-01 -2.133443355560302734e-01 -1.698836386203765869e-01 -6.495580822229385376e-02 -1.432342380285263062e-01 -3.039986789226531982e-01 -5.115849897265434265e-03 3.596231713891029358e-02 -3.999496102333068848e-01 2.889562845230102539e-01 3.589986264705657959e-02 -2.289221435785293579e-02 1.738291233777999878e-02 -1.554467678070068359e-01 -1.927005499601364136e-01 -1.011882200837135315e-01 8.371990919113159180e-02 -9.943200647830963135e-02 -2.043548673391342163e-01 1.082015708088874817e-01 -6.258966773748397827e-02 -2.690104842185974121e-01 1.043928638100624084e-01 -1.010597646236419678e-01 1.201091334223747253e-03 6.984174251556396484e-02 2.369020432233810425e-01 1.750337779521942139e-01 -2.275402098894119263e-02 3.709161579608917236e-01
-7.660742849111557007e-02 -2.104413807392120361e-01 -1.891095936298370361e-01 8.984631858766078949e-03 -1.975357085466384888e-01 -3.105259537696838379e-01 -1.468919515609741211e-01 -1.419731788337230682e-02 -3.147619366645812988e-01 -4.363057389855384827e-02 -2.800540030002593994e-01 1.498472094535827637e-01 -6.856642663478851318e-03 -3.428198024630546570e-02 -6.387162953615188599e-02 8.083053864538669586e-03 -3.975152373313903809e-01 1.489036977291107178e-01 1.764673143625259399e-01 2.330534160137176514e-01 -8.679604530334472656e-02 1.819867491722106934e-01 1.031176894903182983e-01 -3.113285899162292480e-01 1.301731318235397339e-01 7.513603568077087402e-02 1.911886781454086304e-01 -2.193507924675941467e-02 -1.050919517874717712e-01 -1.373684965074062347e-02 -1.400989145040512085e-01 2.126140445470809937e-01
1.367140561342239380e-01 -6.605467200279235840e-02 1.433622688055038452e-01 -1.080954596400260925e-01 -1.623013019561767578e-01 1.114431470632553101e-01 -8.725395053625106812e-02 4.518000874668359756e-03 -2.301306575536727905e-01 1.017584651708602905e-01 -5.996866896748542786e-02 4.795743152499198914e-02 1.574074178934097290e-01 9.821709990501403809e-02 -3.783317506313323975e-01 1.319836378097534180e-01 -3.072557151317596436e-01 -2.204766310751438141e-02 1.546961516141891479e-01 2.524554729461669922e-01 -2.357582002878189087e-01 1.265421360731124878e-01 -2.808318138122558594e-01 1.770416647195816040e-02 1.438276935368776321e-02 -2.607581913471221924e-01 4.254513382911682129e-01 3.662171587347984314e-02 2.912816032767295837e-02 -1.701844930648803711e-01 -7.476322352886199951e-02 1.218213886022567749e-01
2.324452400207519531e-01 -3.856677561998367310e-02 7.039894163608551025e-02 -3.471647575497627258e-02 -1.360335499048233032e-01 1.546826213598251343e-01 1.160859167575836182e-01 -6.375691294670104980e-02 -3.694414198398590088e-01 1.198578327894210815e-01 -1.333792507648468018e-01 2.696314156055450439e-01 5.114074796438217163e-02 1.540907891467213631e-03 -3.215305507183074951e-01 2.047061920166015625e-01 -2.473076581954956055e-01 2.673562802374362946e-02 2.038946002721786499e-01 2.739920318126678467e-01 -2.856229543685913086e-01 2.333728075027465820e-01 -7.227960973978042603e-02 1.308725215494632721e-02 1.875087767839431763e-01 -8.896476030349731445e-02 1.835317760705947876e-01 7.699794322252273560e-02 2.187118530273437500e-01 1.017464697360992432e-01 -1.440005600452423096e-01 8.677680045366287231e-02
1.902322024106979370e-01 -6.069426611065864563e-02 -2.039180099964141846e-01 -2.629155814647674561e-01 -1.352392733097076416e-01 6.487262994050979614e-02 3.873781301081180573e-03 -2.659890241920948029e-02 -1.620095372200012207e-01 2.587972879409790039e-01 -1.513622105121612549e-01 -1.822604984045028687e-01 3.460397571325302124e-02 6.932207942008972168e-02 1.402303576469421387e-01 5.350525677204132080e-02 -6.267971545457839966e-02 4.700510501861572266e-01 9.475201368331909180e-02 2.664497680962085724e-02 -8.579489588737487793e-02 3.202050924301147461e-02 -2.149157077074050903e-01 -3.597720861434936523e-01 1.646663434803485870e-02 -4.768239706754684448e-02 1.992257833480834961e-01 1.278281658887863159e-01 -2.811775309965014458e-03 1.288919448852539062e-01 3.287004530429840088e-01 2.156406193971633911e-01
-1.461649984121322632e-01 -2.212869077920913696e-01 1.834107935428619385e-01 -1.744599491357803345e-01 -1.002347618341445923e-01 -1.750650703907012939e-01 -3.223700448870658875e-02 -1.928472071886062622e-01 -1.872544884681701660e-01 1.288949251174926758e-01 -1.895569562911987305e-01 -1.173875853419303894e-01 1.231812462210655212e-01 -8.690857142210006714e-02 1.550060603767633438e-02 1.536784917116165161e-01 -2.525078058242797852e-01 1.725602596998214722e-01 1.400059368461370468e-02 -9.378061443567276001e-02 -2.970808744430541992e-01 2.394772768020629883e-01 3.431662684306502342e-03 2.203984558582305908e-01 2.862144820392131805e-02 1.596315652132034302e-01 2.912677824497222900e-01 -7.784466445446014404e-02 1.569434106349945068e-01 1.693772375583648682e-01 2.407109141349792480e-01 3.369165062904357910e-01
7.124943286180496216e-02 -7.711406052112579346e-02 -5.787347257137298584e-02 -3.698531165719032288e-02 -1.906322129070758820e-02 -1.785465031862258911e-01 -2.960851229727268219e-02 1.101722046732902527e-01 -2.192957513034343719e-02 -1.659008413553237915e-01 -2.182070165872573853e-01 2.674386799335479736e-01 -1.108560338616371155e-01 9.554869681596755981e-02 2.500045858323574066e-02 7.993471622467041016e-02 -2.735848724842071533e-01 -2.984988689422607422e-01 1.026392057538032532e-01 3.556762635707855225e-01 -1.519822180271148682e-01 1.005144119262695312e-01 -1.419086158275604248e-01 2.349092960357666016e-01 2.676699161529541016e-01 9.375572204589843750e-02 4.326247870922088623e-01 1.641572564840316772e-01 -2.115950547158718109e-02 3.239165619015693665e-02 7.179280370473861694e-02 2.295972108840942383e-01
-2.552090883255004883e-01 1.177897155284881592e-01 -1.847654730081558228e-01 -2.364267557859420776e-01 -5.740692466497421265e-02 1.337185036391019821e-02 -2.159651182591915131e-02 -1.583811789751052856e-01 2.137565165758132935e-01 -1.412486732006072998e-01 -2.298421263694763184e-01 1.022971794009208679e-01 1.229508407413959503e-02 -4.640880599617958069e-02 -1.805266141891479492e-01 2.101652622222900391e-01 -7.257521618157625198e-03 -1.122513115406036377e-01 1.504260301589965820e-02 1.519264429807662964e-01 5.788940005004405975e-03 2.506772279739379883e-01 5.518774967640638351e-03 1.803859695792198181e-02 2.247793674468994141e-01 2.964894473552703857e-01 2.060381472110748291e-01 2.321664690971374512e-01 6.066080927848815918e-02 -1.122003607451915741e-02 2.305254787206649780e-01 4.505679905414581299e-01
-9.024750441312789917e-02 2.155971080064773560e-01 -1.643403172492980957e-01 -1.602539047598838806e-02 -1.315597593784332275e-01 4.058207571506500244e-02 -1.374056935310363770e-01 -3.794695064425468445e-02 -3.448971807956695557e-01 1.112632676959037781e-01 -1.800208836793899536e-01 3.592222630977630615e-01 -4.520573467016220093e-02 -8.165047317743301392e-02 2.475752085447311401e-01 -5.182067677378654480e-02 3.053689897060394287e-01 4.930602386593818665e-02 1.790703535079956055e-01 1.386362612247467041e-01 -7.073437422513961792e-02 3.030481282621622086e-03 -1.432827115058898926e-01 -6.815727800130844116e-02 9.658139199018478394e-02 1.422227621078491211e-01 2.380390167236328125e-01 2.903421223163604736e-01 1.661714613437652588e-01 2.161218374967575073e-01 9.869866073131561279e-02 2.857059240341186523e-01
2.515431046485900879e-01 5.798451602458953857e-02 1.622956395149230957e-01 -8.030461519956588745e-02 -1.707863658666610718e-01 2.603877186775207520e-01 -1.981773227453231812e-01 -1.496104747056961060e-01 -3.132133185863494873e-01 -1.028256267309188843e-01 -1.256851404905319214e-01 5.852124840021133423e-02 1.508908026153221726e-04 -7.283968478441238403e-02 -2.482477016746997833e-02 2.323937565088272095e-01 -7.449296116828918457e-02 1.715910993516445160e-02 5.956433713436126709e-02 5.876356735825538635e-02 -3.911814987659454346e-01 2.344038784503936768e-01 6.373487412929534912e-02 1.065870821475982666e-01 3.063288331031799316e-01 3.360745012760162354e-01 -2.725812047719955444e-02 2.355494499206542969e-01 -8.991064131259918213e-02 1.212610900402069092e-01 2.664353512227535248e-02 1.771385669708251953e-01
3.168049454689025879e-01 -4.910235479474067688e-02 7.430695742368698120e-02 -2.746452391147613525e-02 -9.283324331045150757e-02 -9.112716466188430786e-02 -1.671748608350753784e-02 -2.905563414096832275e-01 -9.140086174011230469e-02 -1.771508455276489258e-01 -2.740461006760597229e-02 9.695419669151306152e-02 -7.068412005901336670e-02 -2.145612090826034546e-01 2.012654393911361694e-01 1.025279462337493896e-01 1.334475427865982056e-01 2.222410775721073151e-02 1.992695331573486328e-01 5.163829401135444641e-02 -1.373676955699920654e-01 7.975009083747863770e-02 -4.060347564518451691e-03 -1.534139811992645264e-01 8.028379082679748535e-02 4.860061407089233398e-02 2.585118710994720459e-01 4.768514037132263184e-01 -4.987502098083496094e-02 3.142737224698066711e-02 -2.424739748239517212e-01 4.032762348651885986e-01
2.847468852996826172e-01 1.597722321748733521e-01 3.718359861522912979e-03 5.081630125641822815e-02 -3.005773723125457764e-01 -2.934318035840988159e-02 -8.672884106636047363e-02 1.177416834980249405e-02 -6.086188554763793945e-02 -9.543191641569137573e-02 1.346115116029977798e-02 1.491725537925958633e-02 1.590304970741271973e-01 6.315050274133682251e-02 1.468159407377243042e-01 2.431269586086273193e-01 -2.421575225889682770e-02 2.645823061466217041e-01 2.189658284187316895e-01 2.398145757615566254e-02 -1.152271404862403870e-01 4.465543925762176514e-01 -1.913201063871383667e-01 -9.187361598014831543e-02 1.630298346281051636e-01 -4.783870652318000793e-02 9.935864061117172241e-02 2.841498255729675293e-01 5.494615435600280762e-02 -1.522682309150695801e-01 2.068775705993175507e-03 3.824070692062377930e-01
1.807014942169189453e-01 -4.706639051437377930e-02 1.900126412510871887e-02 1.057957485318183899e-01 -1.811037361621856689e-01 -7.915862649679183960e-02 1.618119180202484131e-01 -1.530401855707168579e-01 -1.972658932209014893e-01 -1.220722310245037079e-02 -2.744626998901367188e-01 -2.825397551059722900e-01 -2.203953415155410767e-01 4.468974843621253967e-02 -2.106526941061019897e-01 1.701657474040985107e-01 -1.612152606248855591e-01 -7.586562633514404297e-02 1.052840873599052429e-01 1.440401226282119751e-01 -1.413120031356811523e-01 -1.923981904983520508e-01 -3.090830147266387939e-01 -1.114502921700477600e-02 2.681610919535160065e-02 -9.504131972789764404e-02 -1.187570579349994659e-02 1.760297566652297974e-01 8.676218986511230469e-02 1.800217777490615845e-01 3.953955173492431641e-01 3.056336939334869385e-01
-1.584083288908004761e-01 -2.937824130058288574e-01 -2.583483755588531494e-01 -1.760507673025131226e-01 -2.241617739200592041e-01 1.006144732236862183e-01 2.460198104381561279e-01 2.510797381401062012e-01 -1.639108806848526001e-01 1.347720324993133545e-01 -2.914374768733978271e-01 2.631229907274246216e-02 1.521437801420688629e-02 9.123630076646804810e-02 -3.469914197921752930e-02 1.840947382152080536e-02 -1.310375332832336426e-01 3.568347916007041931e-02 -6.254608929157257080e-02 -7.011897861957550049e-02 -1.213508024811744690e-01 1.031202524900436401e-01 -1.267202664166688919e-02 -1.353388577699661255e-01 1.902021914720535278e-01 -1.568493247032165527e-01 2.520599663257598877e-01 2.786915600299835205e-01 -2.558216638863086700e-02 -1.041211783885955811e-01 9.890643507242202759e-02 4.144824445247650146e-01
-9.868859499692916870e-02 -6.258973479270935059e-02 -2.966668605804443359e-01 -3.993906378746032715e-01 -6.575284898281097412e-02 1.605058908462524414e-01 2.596104443073272705e-01 5.684524774551391602e-02 6.531843543052673340e-02 2.060648240149021149e-02 -2.908426225185394287e-01 1.262128055095672607e-01 -1.523022353649139404e-01 -2.554168552160263062e-02 -9.016750752925872803e-02 1.491427272558212280e-01 -1.860031485557556152e-01 5.867468938231468201e-02 -4.623321816325187683e-02 -1.721194572746753693e-02 -8.630494773387908936e-02 3.998121619224548340e-01 -1.786340475082397461e-01 -7.920649647712707520e-02 6.359966844320297241e-02 -1.739991456270217896e-01 3.365428745746612549e-01 4.807559400796890259e-02 1.082939356565475464e-01 8.823300153017044067e-02 5.620811507105827332e-02 2.452576458454132080e-01
6.159610673785209656e-02 -1.937539130449295044e-02 -1.210191845893859863e-02 -1.925013810396194458e-01 -2.919070422649383545e-01 -2.429942637681961060e-01 -1.342794448137283325e-01 -2.434297204017639160e-01 3.590526804327964783e-02 1.202818155288696289e-01 -2.620510943233966827e-02 8.137440681457519531e-02 -9.607098996639251709e-02 -9.654875844717025757e-02 -5.434710159897804260e-02 1.640471965074539185e-01 -4.242991656064987183e-02 1.406433582305908203e-01 2.040073871612548828e-01 -2.021054774522781372e-01 -4.111037254333496094e-01 1.554357409477233887e-01 -6.802917271852493286e-02 7.919649779796600342e-02 1.441588252782821655e-01 3.596518933773040771e-01 2.249148637056350708e-01 -1.178503111004829407e-01 7.197248190641403198e-02 1.214417368173599243e-01 2.304195016622543335e-01 2.643094062805175781e-01
1.123306751251220703e-01 -8.522941172122955322e-02 1.719289273023605347e-01 -1.794144362211227417e-01 -1.919484436511993408e-01 -1.726523041725158691e-01 1.893015950918197632e-02 -1.181889101862907410e-01 9.318041615188121796e-03 -1.843063533306121826e-02 7.133029866963624954e-03 -1.373766064643859863e-01 3.286400809884071350e-02 -2.631423473358154297e-01 -4.706197977066040039e-02 3.002063333988189697e-01 9.498865902423858643e-02 2.083530277013778687e-01 1.448219865560531616e-01 -7.801946252584457397e-02 -1.975447684526443481e-01 1.626795381307601929e-01 -3.074790537357330322e-01 1.592094451189041138e-01 1.919134557247161865e-01 -1.337081640958786011e-01 3.242458105087280273e-01 4.716295003890991211e-02 -5.170295480638742447e-03 -9.351929277181625366e-02 -2.046812623739242554e-01 4.216246306896209717e-01
5.071124061942100525e-02 -4.196401685476303101e-02 6.430207937955856323e-02 -2.508154809474945068e-01 -1.201450824737548828e-02 3.432881087064743042e-02 -1.383389830589294434e-01 -2.733339071273803711e-01 4.550263658165931702e-02 1.920340359210968018e-01 4.181420058012008667e-02 -6.305979937314987183e-02 -7.903359085321426392e-02 3.989525437355041504e-01 4.515329003334045410e-02 2.824274301528930664e-01 -1.028674244880676270e-01 -8.829627186059951782e-02 1.705934852361679077e-01 1.106609404087066650e-01 -1.490691453218460083e-01 4.623859748244285583e-02 -2.175301164388656616e-01 1.418956518173217773e-01 2.742626965045928955e-01 9.160996973514556885e-02 2.346948534250259399e-01 -1.683845669031143188e-01 -6.502554565668106079e-02 -6.760216504335403442e-02 4.223386049270629883e-01 1.892382502555847168e-01
-5.759593844413757324e-02 -4.740499134641140699e-04 -6.618710607290267944e-02 5.920702219009399414e-02 4.020658507943153381e-02 -1.717089563608169556e-01 -6.234133988618850708e-02 -1.570831984281539917e-01 -1.628836989402770996e-01 -7.536600530147552490e-02 -4.478578567504882812e-01 3.149061203002929688e-01 1.098693311214447021e-01 2.152331024408340454e-01 2.705392800271511078e-02 7.451964914798736572e-02 -1.003585234284400940e-01 7.961804047226905823e-03 9.507469087839126587e-02 3.792165815830230713e-01 -2.252579927444458008e-01 1.539766490459442139e-01 -6.420688331127166748e-02 2.031703740358352661e-01 2.306460738182067871e-01 -2.266360446810722351e-02 1.212839037179946899e-01 -3.297273069620132446e-02 1.472755819559097290e-01 4.429996758699417114e-02 -8.660374581813812256e-02 3.860146105289459229e-01
1.260666847229003906e-01 -2.529664039611816406e-01 -5.374629795551300049e-02 4.045582935214042664e-02 2.194480225443840027e-02 -1.598076671361923218e-01 3.036124110221862793e-01 -1.909016221761703491e-01 -1.037928611040115356e-01 -1.108102351427078247e-01 -1.724146157503128052e-01 2.443751692771911621e-01 5.231439694762229919e-02 7.247526198625564575e-02 1.158825382590293884e-01 9.423936717212200165e-03 -5.336466431617736816e-02 5.486774817109107971e-02 1.676255464553833008e-01 3.328172266483306885e-01 9.548830240964889526e-02 -2.369662001729011536e-02 -1.900066286325454712e-01 1.134432628750801086e-01 3.349885344505310059e-01 -1.224250048398971558e-01 2.381853759288787842e-01 2.326208353042602539e-01 -6.543885171413421631e-02 -1.104564592242240906e-01 7.503339648246765137e-02 4.042313694953918457e-01
1.309427022933959961e-01 3.367864061146974564e-03 -2.380107343196868896e-02 -2.555647492408752441e-01 -2.307524681091308594e-01 -2.381618767976760864e-01 -1.003506481647491455e-01 3.431677818298339844e-02 5.937061831355094910e-02 8.641108870506286621e-02 1.541854068636894226e-02 1.666284203529357910e-01 -2.818904817104339600e-01 -6.624165177345275879e-02 -3.580660000443458557e-02 2.656953334808349609e-01 -1.543969959020614624e-01 -1.500798575580120087e-02 2.220389693975448608e-01 9.631136804819107056e-02 -3.093827962875366211e-01 2.306825295090675354e-02 -2.668883465230464935e-02 -6.708699278533458710e-03 -9.432462044060230255e-03 1.989307254552841187e-01 3.424878120422363281e-01 2.115940302610397339e-02 8.374074846506118774e-02 1.913808584213256836e-01 3.915015161037445068e-01 2.589551508426666260e-01
3.883554413914680481e-02 -4.256359860301017761e-02 -5.257509276270866394e-02 9.615932404994964600e-02 -5.080827698111534119e-02 -9.377120435237884521e-02 -8.395251631736755371e-02 -1.579257845878601074e-01 -2.142112329602241516e-02 1.712413579225540161e-01 -5.587931275367736816e-01 -1.951443254947662354e-01 1.289477944374084473e-01 -7.952093333005905151e-02 -1.866711378097534180e-01 9.344988316297531128e-02 -1.747785210609436035e-01 1.251180619001388550e-01 1.835506707429885864e-01 5.802039429545402527e-02 -1.609178930521011353e-01 3.334119170904159546e-02 -2.185763567686080933e-01 3.837747499346733093e-02 3.809736669063568115e-01 -1.910548657178878784e-01 -5.117866769433021545e-02 1.449919790029525757e-01 -1.237846836447715759e-01 3.070420399308204651e-02 -2.784923315048217773e-01 1.898437440395355225e-01
-1.598560810089111328e-01 4.543210566043853760e-02 -9.354525804519653320e-02 -6.446618586778640747e-02 2.084942758083343506e-01 -1.045154873281717300e-02 -2.262621186673641205e-02 -2.043499350547790527e-01 1.577198356389999390e-01 1.287625283002853394e-01 -1.817315369844436646e-01 -4.948320612311363220e-02 -2.710264176130294800e-02 4.459315165877342224e-02 1.590938866138458252e-01 -5.556725338101387024e-02 -2.626113593578338623e-01 1.048881411552429199e-01 1.475058794021606445e-01 1.978063881397247314e-01 -5.730363726615905762e-01 1.436939388513565063e-01 -7.950685918331146240e-02 2.527249455451965332e-01 2.273687869310379028e-01 2.572080306708812714e-02 2.624130547046661377e-01 2.147449105978012085e-01 -2.390600740909576416e-02 1.343246698379516602e-01 3.066568262875080109e-02 1.364663690328598022e-01
3.241991996765136719e-01 -1.231416761875152588e-01 -7.174324989318847656e-02 -2.037932574748992920e-01 -2.259273380041122437e-01 -1.360922753810882568e-01 2.383746951818466187e-02 -5.857024807482957840e-03 -1.443266123533248901e-01 -3.830969706177711487e-02 -1.288831084966659546e-01 2.383422106504440308e-01 3.085355460643768311e-01 -1.610479950904846191e-01 -2.649747766554355621e-02 1.859844326972961426e-01 4.813512414693832397e-02 1.955802887678146362e-01 1.810515373945236206e-01 -6.688053254038095474e-04 -2.093564420938491821e-01 1.856888234615325928e-01 -1.294056028127670288e-01 -1.590220779180526733e-01 1.099255904555320740e-01 2.105506658554077148e-01 8.492387086153030396e-02 4.435031116008758545e-01 -1.320362091064453125e-01 1.380609273910522461e-01 -6.261287629604339600e-02 1.277366578578948975e-01
2.073681056499481201e-01 8.427883684635162354e-02 -5.197747051715850830e-02 -2.028029561042785645e-01 -2.879001200199127197e-01 -1.883503347635269165e-01 -2.317287400364875793e-02 -9.892583638429641724e-02 4.921159893274307251e-02 2.602363228797912598e-01 -1.533881723880767822e-01 3.079503402113914490e-02 -2.114439606666564941e-01 2.749385125935077667e-02 -1.140501871705055237e-01 2.527130842208862305e-01 -3.075691163539886475e-01 -1.783329546451568604e-01 1.881512701511383057e-01 -1.344289183616638184e-01 -1.878559291362762451e-01 -6.896930187940597534e-02 -1.198317483067512512e-01 -4.281705617904663086e-02 -1.106414645910263062e-01 2.670546472072601318e-01 1.210292354226112366e-01 1.184047162532806396e-01 8.747749775648117065e-02 1.033439114689826965e-01 3.526590168476104736e-01 2.634032964706420898e-01
-3.839680179953575134e-02 -7.378523796796798706e-02 -2.184249013662338257e-01 -3.515796037390828133e-03 -1.989514194428920746e-02 -5.252813547849655151e-02 1.209962293505668640e-01 -4.188949465751647949e-01 -2.539237141609191895e-01 1.785578876733779907e-01 -3.892849087715148926e-01 2.038157880306243896e-01 1.922643035650253296e-01 3.836328908801078796e-02 -1.246075406670570374e-01 -4.017235338687896729e-02 -3.281995281577110291e-02 -8.957370370626449585e-02 1.205257773399353027e-01 3.708825111389160156e-01 -1.874183714389801025e-01 1.210443973541259766e-01 -1.898431330919265747e-01 1.002850160002708435e-01 2.236625701189041138e-01 -1.266454756259918213e-01 1.145435124635696411e-01 1.996405720710754395e-01 -7.513116300106048584e-02 -1.542345434427261353e-02 1.324586123228073120e-01 -8.686444908380508423e-02
1.021516844630241394e-01 -1.602296978235244751e-01 -1.901938766241073608e-01 -6.002066656947135925e-02 -1.826556771993637085e-01 -9.755742549896240234e-02 7.241411507129669189e-02 -7.446401566267013550e-02 -1.296048015356063843e-01 -8.448624610900878906e-02 -7.017368078231811523e-02 3.169954121112823486e-01 -1.256553828716278076e-01 1.240088716149330139e-01 -1.169724538922309875e-01 -1.201511844992637634e-01 -1.973290890455245972e-01 -7.125861942768096924e-02 8.284148573875427246e-02 2.559481561183929443e-01 1.823979243636131287e-02 4.134861752390861511e-02 -7.717019878327846527e-03 1.414029151201248169e-01 3.665066063404083252e-01 1.429884135723114014e-01 3.715269863605499268e-01 3.807274103164672852e-01 -2.805164083838462830e-02 -6.762158125638961792e-02 1.188541203737258911e-01 2.934008836746215820e-01
-2.476551532745361328e-01 -7.832852751016616821e-02 -1.391920149326324463e-01 -2.623667120933532715e-01 -2.654265165328979492e-01 -3.648174107074737549e-01 -5.475836992263793945e-02 -1.647518724203109741e-01 -2.015169113874435425e-01 -3.669046983122825623e-02 -1.749843508005142212e-01 1.727996170520782471e-01 -1.671756505966186523e-01 1.415925920009613037e-01 4.291872680187225342e-02 -3.536907583475112915e-02 -1.980753391981124878e-01 -3.394119068980216980e-02 5.911161005496978760e-02 3.402706682682037354e-01 -1.807290762662887573e-01 1.456004977226257324e-01 1.102083697915077209e-01 -1.311843693256378174e-01 9.831392765045166016e-02 5.303928628563880920e-02 1.188285425305366516e-01 1.828010827302932739e-01 3.422883152961730957e-02 -2.550347521901130676e-02 -1.664998680353164673e-01 3.530882894992828369e-01
-2.209406532347202301e-02 -2.157746404409408569e-01 -1.212496161460876465e-01 -2.917857170104980469e-01 6.418292969465255737e-02 1.195177510380744934e-01 -1.587566882371902466e-01 -3.558006882667541504e-01 2.151909321546554565e-01 8.253917098045349121e-02 -3.215186297893524170e-02 8.660548180341720581e-02 1.200497522950172424e-02 1.601926982402801514e-01 -2.592095732688903809e-01 7.794690132141113281e-02 -2.695823907852172852e-01 1.802398562431335449e-01 1.168617382645606995e-01 1.058219820261001587e-01 -3.626397550106048584e-01 1.234715953469276428e-01 -1.095709390938282013e-02 1.194217503070831299e-01 2.519850134849548340e-01 2.380352616310119629e-01 2.274321317672729492e-01 1.286515742540359497e-01 -4.767810180783271790e-02 3.521745279431343079e-02 1.974173784255981445e-01 1.069205161184072495e-02
1.452995091676712036e-01 -2.566810548305511475e-01 -2.598854303359985352e-01 6.611610297113656998e-04 2.558083459734916687e-02 -9.434542059898376465e-02 1.644224859774112701e-02 -2.727634608745574951e-01 -4.930888712406158447e-01 9.918603301048278809e-02 -2.398735731840133667e-01 2.260186821222305298e-01 1.074815839529037476e-01 8.703395724296569824e-02 -2.242465168237686157e-01 -7.049031555652618408e-02 -1.348181664943695068e-01 -5.750363692641258240e-02 1.659971624612808228e-01 1.386195868253707886e-01 -2.146448194980621338e-02 -8.218239247798919678e-02 -1.248522996902465820e-01 1.096533015370368958e-01 2.526175677776336670e-01 1.272885221987962723e-02 2.128996402025222778e-01 1.053029820322990417e-01 -7.890657335519790649e-02 -2.713252604007720947e-02 1.985553950071334839e-01 2.353649288415908813e-01
1.419451236724853516e-01 -8.730334788560867310e-02 1.061293259263038635e-01 -9.690590668469667435e-04 -1.851334571838378906e-01 2.571997344493865967e-01 7.810565829277038574e-02 -2.749238610267639160e-01 -1.307676881551742554e-01 1.317873783409595490e-02 -2.534407377243041992e-01 -1.184329949319362640e-02 -1.395948380231857300e-01 -1.687752306461334229e-01 -1.969286501407623291e-01 3.218169808387756348e-01 -1.867855936288833618e-01 -1.279987841844558716e-01 2.283950448036193848e-01 2.021239846944808960e-01 -9.079734981060028076e-02 1.902415156364440918e-01 -2.543303072452545166e-01 -6.443135440349578857e-02 4.003672003746032715e-01 -1.848975270986557007e-01 -6.110669672489166260e-02 7.438910007476806641e-02 -1.566643863916397095e-01 -1.297489851713180542e-01 -4.826578870415687561e-02 4.326024651527404785e-02
2.418052405118942261e-01 -7.313413918018341064e-02 -9.800700843334197998e-02 -1.281307935714721680e-01 -2.283625453710556030e-01 1.034422740340232849e-01 1.900145858526229858e-01 -2.749644517898559570e-01 -3.185760378837585449e-01 1.479316204786300659e-01 -2.624607086181640625e-01 2.187321484088897705e-01 1.957343816757202148e-01 2.691194117069244385e-01 -2.463286966085433960e-01 2.653509378433227539e-02 -1.959008276462554932e-01 -2.064296603202819824e-02 6.927677243947982788e-02 3.474072515964508057e-01 1.773104257881641388e-02 2.700134180486202240e-02 -1.059052124619483948e-01 1.959648681804537773e-03 2.118445783853530884e-01 3.493550419807434082e-02 7.520230114459991455e-02 8.598827570676803589e-02 2.165562212467193604e-01 -5.275896936655044556e-02 -1.113814562559127808e-01 1.599480360746383667e-01
2.950486540794372559e-01 -1.496437191963195801e-01 8.292338997125625610e-02 1.148423030972480774e-01 -1.035126158967614174e-03 6.238903105258941650e-02 1.611956655979156494e-01 -2.348642945289611816e-01 -1.687439531087875366e-01 -7.756435312330722809e-03 -1.687084436416625977e-01 -1.460382807999849319e-02 -1.956418156623840332e-01 3.246546909213066101e-02 1.018202602863311768e-01 2.831040322780609131e-01 -2.399080395698547363e-01 1.010950468480587006e-02 3.521926105022430420e-01 1.311093270778656006e-01 -1.500012278556823730e-01 1.164941042661666870e-01 1.211848631501197815e-01 -1.675431244075298309e-02 3.804027140140533447e-01 2.066801339387893677e-01 -7.798888534307479858e-02 -3.883029147982597351e-02 -1.842799484729766846e-01 -5.312624946236610413e-02 2.287690788507461548e-01 2.536509931087493896e-01
1.464626342058181763e-01 1.041660383343696594e-01 4.789106175303459167e-02 -1.245257109403610229e-01 -3.530139625072479248e-01 -2.501043863594532013e-02 -1.516994237899780273e-01 -8.867926150560379028e-02 -1.768069118261337280e-01 3.641033768653869629e-01 -3.290702402591705322e-01 1.091625839471817017e-01 -9.614355862140655518e-02 -4.294602572917938232e-02 2.163800150156021118e-01 -1.956782042980194092e-01 8.121966570615768433e-02 -1.160186082124710083e-01 1.390540897846221924e-01 8.144209533929824829e-02 -3.000690340995788574e-01 -3.224332630634307861e-02 1.677021756768226624e-02 -2.588781118392944336e-01 2.174619883298873901e-01 -7.664300501346588135e-02 1.981389969587326050e-01 -3.573639690876007080e-02 4.843548685312271118e-02 2.025791257619857788e-01 8.250612765550613403e-02 2.554318010807037354e-01
-8.568578399717807770e-03 -1.998952776193618774e-01 3.836273774504661560e-02 -2.462039738893508911e-01 -9.964559227228164673e-02 -3.533728793263435364e-02 -1.629682481288909912e-01 -2.189526259899139404e-01 -1.657624356448650360e-02 2.578211128711700439e-01 -2.669653594493865967e-01 9.953706711530685425e-02 -1.759018003940582275e-01 -1.815600544214248657e-01 -3.933508098125457764e-01 2.657045423984527588e-02 -3.331461176276206970e-02 1.265673991292715073e-02 -1.155369132757186890e-01 3.640931099653244019e-02 -8.756984770298004150e-02 2.017082720994949341e-01 -1.988088488578796387e-01 4.477468132972717285e-02 5.531024653464555740e-03 3.728256821632385254e-01 2.410026788711547852e-01 2.639537155628204346e-01 5.954415071755647659e-03 6.371388677507638931e-03 1.049084663391113281e-01 2.474843412637710571e-01
-1.125868782401084900e-01 -2.183884382247924805e-01 -2.645533159375190735e-02 -2.034523338079452515e-01 -4.190093874931335449e-01 -5.577500537037849426e-02 5.113844573497772217e-02 1.795155704021453857e-01 -2.495214045047760010e-01 1.391893625259399414e-01 -3.691903054714202881e-01 2.418844588100910187e-02 2.103274874389171600e-02 1.169884204864501953e-01 -2.337623387575149536e-01 1.138291060924530029e-01 -1.369020491838455200e-01 1.287489086389541626e-01 2.201333828270435333e-02 3.038312681019306183e-02 1.072752624750137329e-01 2.582084760069847107e-02 -1.753360331058502197e-01 5.912353470921516418e-02 3.814533054828643799e-01 5.180920660495758057e-02 1.131363809108734131e-01 1.019393131136894226e-01 1.056733876466751099e-01 -2.761989831924438477e-01 1.301670223474502563e-01 1.576318591833114624e-01
2.575183659791946411e-02 8.789141476154327393e-02 6.722895056009292603e-02 -9.130296111106872559e-02 4.494766518473625183e-02 1.342279464006423950e-01 -5.042528361082077026e-02 -1.914754062891006470e-01 8.616301417350769043e-02 6.884139031171798706e-02 3.191436827182769775e-02 3.585840165615081787e-01 4.940082505345344543e-02 -7.727653533220291138e-02 -1.028445065021514893e-01 1.592387557029724121e-01 -1.736672222614288330e-01 2.281574159860610962e-01 1.847289055585861206e-01 -1.090761348605155945e-01 -2.423674762248992920e-01 5.296986922621726990e-02 -4.452320933341979980e-01 1.434193849563598633e-01 1.491128504276275635e-01 1.931869685649871826e-01 -8.491182327270507812e-02 2.940995246171951294e-02 -7.275166362524032593e-02 2.262205630540847778e-01 2.213433571159839630e-02 4.474665820598602295e-01
8.640968054533004761e-02 -1.614817231893539429e-01 -1.178549453616142273e-01 -1.922444552183151245e-01 -1.184230297803878784e-01 -2.871530652046203613e-01 -7.628037035465240479e-02 5.015973001718521118e-02 -9.244255721569061279e-02 8.075878024101257324e-02 -1.194175109267234802e-01 -4.299030080437660217e-02 1.709470599889755249e-01 3.610701113939285278e-02 2.013329882174730301e-03 1.153875514864921570e-01 -2.944490909576416016e-01 -1.017070114612579346e-01 1.903202086687088013e-01 4.191780090332031250e-01 -7.265304774045944214e-02 -7.430227100849151611e-02 5.579734593629837036e-02 2.494556009769439697e-01 2.898138463497161865e-01 8.585059642791748047e-02 2.389937937259674072e-01 2.118502259254455566e-01 -2.880457602441310883e-02 1.896486803889274597e-02 2.955381274223327637e-01 2.622248828411102295e-01
-4.704772680997848511e-02 7.355942577123641968e-02 6.211765110492706299e-03 1.283362135291099548e-02 -4.048913121223449707e-01 -1.669425666332244873e-01 -3.511168658733367920e-01 -1.065548583865165710e-01 -1.122195273637771606e-01 1.090936735272407532e-01 -3.654985725879669189e-01 8.866648375988006592e-02 7.239406555891036987e-02 -1.409653108566999435e-02 1.676226779818534851e-02 -3.695537522435188293e-02 -1.549402922391891479e-01 -1.100231483578681946e-01 -2.819993719458580017e-02 -5.130848661065101624e-02 -3.644411265850067139e-01 8.191303163766860962e-02 1.204471066594123840e-01 -2.198411673307418823e-01 1.805463582277297974e-01 -2.861483097076416016e-01 2.502366304397583008e-01 1.123087927699089050e-01 1.055808663368225098e-01 1.412069499492645264e-01 6.105322390794754028e-02 1.620767712593078613e-01
-1.629575788974761963e-01 -1.291722357273101807e-01 -2.780932486057281494e-01 7.663299143314361572e-02 -1.372330784797668457e-01 -1.394932717084884644e-01 4.555655643343925476e-02 -1.995848268270492554e-01 3.099316358566284180e-01 -1.593808084726333618e-01 -2.319936603307723999e-01 -1.725382208824157715e-01 2.156243287026882172e-02 9.562615305185317993e-02 -1.280682682991027832e-01 2.957535088062286377e-01 -3.566635549068450928e-01 1.734135150909423828e-01 -5.837040767073631287e-02 8.053053170442581177e-02 -2.021417021751403809e-01 3.236601352691650391e-01 -1.442509889602661133e-01 -1.353098079562187195e-02 6.204994022846221924e-02 6.044805422425270081e-02 2.388803064823150635e-01 3.774256631731987000e-02 -4.126409813761711121e-02 1.360520124435424805e-01 1.309804320335388184e-01 1.941022723913192749e-01
-6.155161187052726746e-02 1.772345453500747681e-01 -3.790935575962066650e-01 1.521666999906301498e-02 1.118004322052001953e-01 -2.806571871042251587e-02 -9.950724989175796509e-02 -2.286569625139236450e-01 -1.775406897068023682e-01 1.826234012842178345e-01 -1.733688414096832275e-01 2.073265761137008667e-01 -4.810935631394386292e-02 -1.232436597347259521e-01 1.442483812570571899e-01 1.466969251632690430e-01 -1.585931032896041870e-01 -1.161557063460350037e-01 2.388180792331695557e-01 1.991508007049560547e-01 3.904785215854644775e-02 1.517621576786041260e-01 -1.939517110586166382e-01 -1.097508817911148071e-01 5.256637558341026306e-02 -2.877676486968994141e-01 1.253559142351150513e-01 2.391933351755142212e-01 2.677312120795249939e-03 2.083049267530441284e-01 3.388394415378570557e-01 1.461833268404006958e-01
-2.773233130574226379e-02 1.002679094672203064e-01 1.567343324422836304e-01 -2.693582773208618164e-01 -1.558926701545715332e-01 5.859530065208673477e-03 2.147569805383682251e-01 -9.594307839870452881e-02 -4.265268519520759583e-02 1.176467835903167725e-01 -1.698339730501174927e-01 1.075684577226638794e-01 1.525876671075820923e-01 -1.567662209272384644e-01 5.578891560435295105e-02 1.289156824350357056e-01 -1.637593805789947510e-01 1.572372466325759888e-01 1.054033637046813965e-01 2.171760201454162598e-01 -1.499277651309967041e-01 3.140729665756225586e-01 -9.265753626823425293e-02 2.715672552585601807e-01 1.999952644109725952e-01 1.806422136723995209e-02 4.923557396978139877e-03 1.377969235181808472e-01 7.539071142673492432e-02 3.764047920703887939e-01 2.476286739110946655e-01 3.277791142463684082e-01
-4.360827431082725525e-02 7.402432709932327271e-02 1.839347742497920990e-02 -5.784595757722854614e-02 -2.683863937854766846e-01 -2.633035555481910706e-02 8.444826304912567139e-02 -1.597661077976226807e-01 -1.326382975094020367e-03 3.894159495830535889e-01 -2.452382147312164307e-01 4.509147107601165771e-01 -2.692581899464130402e-02 -3.171876966953277588e-01 -3.738427907228469849e-02 2.336500138044357300e-01 -4.701509326696395874e-02 6.437909603118896484e-02 1.720264554023742676e-01 2.265803962945938110e-01 -1.804134435951709747e-02 -6.832095980644226074e-02 -4.278910905122756958e-02 1.675124466419219971e-01 4.380673915147781372e-02 4.852317646145820618e-02 3.124995343387126923e-02 1.684111356735229492e-01 -2.249186858534812927e-03 2.662353813648223877e-01 2.585608065128326416e-01 1.326412707567214966e-01
-1.065844856202602386e-02 1.620191521942615509e-02 -4.543181136250495911e-02 6.077173352241516113e-02 -2.181363999843597412e-01 -1.994723677635192871e-01 -1.108409240841865540e-01 -2.057361155748367310e-01 1.514893472194671631e-01 3.174094855785369873e-01 -2.276627272367477417e-01 2.725760042667388916e-01 6.998743116855621338e-02 3.339542075991630554e-02 -1.390254199504852295e-01 1.398557126522064209e-01 -6.358668953180313110e-02 4.975358396768569946e-02 -3.324953839182853699e-02 2.736431658267974854e-01 -5.931646376848220825e-02 4.752257764339447021e-01 6.321386247873306274e-02 5.328989773988723755e-02 1.589009016752243042e-01 -4.176895320415496826e-02 2.838672399520874023e-01 -7.545900344848632812e-02 -1.718988865613937378e-01 2.930549383163452148e-01 6.262783706188201904e-02 7.638008147478103638e-02
1.130087301135063171e-01 1.175145152956247330e-02 1.067684143781661987e-01 -1.904161274433135986e-01 -2.689794003963470459e-01 -2.611758410930633545e-01 -1.086758449673652649e-02 5.173407495021820068e-02 -1.827171593904495239e-01 1.150264069437980652e-01 -2.734021246433258057e-01 -2.257767766714096069e-01 2.706864103674888611e-02 -8.568288758397102356e-03 1.243071779608726501e-01 1.536169648170471191e-01 -2.117220014333724976e-01 1.287462860345840454e-01 2.678030133247375488e-01 -1.571033149957656860e-02 -9.063772857189178467e-02 -2.149423360824584961e-01 -1.792598515748977661e-01 -1.911541521549224854e-01 3.939022868871688843e-02 2.069617062807083130e-01 1.559105962514877319e-01 1.630924940109252930e-01 -4.318014904856681824e-02 4.174402654170989990e-01 2.148763984441757202e-01 9.918427467346191406e-02
-2.370589375495910645e-01 -3.415651917457580566e-01 3.572939336299896240e-02 8.894883841276168823e-02 -4.038746654987335205e-01 4.649833217263221741e-02 7.300648838281631470e-02 1.878528743982315063e-01 -2.339725941419601440e-01 -7.784190773963928223e-02 -4.131118953227996826e-02 1.263127624988555908e-01 3.383455798029899597e-02 1.909369826316833496e-01 4.238073155283927917e-02 1.479142755270004272e-01 -2.395700104534626007e-02 1.289756000041961670e-01 3.282818794250488281e-01 1.682203859090805054e-01 3.445956856012344360e-02 1.050446853041648865e-01 -2.624746561050415039e-01 -2.175104916095733643e-01 1.601450741291046143e-01 -4.545409604907035828e-02 3.066335432231426239e-02 1.300249546766281128e-01 -7.711711525917053223e-02 5.296572577208280563e-03 2.698538005352020264e-01 2.574004530906677246e-01
-2.164399772882461548e-01 -9.769198298454284668e-02 -3.823461756110191345e-02 1.092604771256446838e-01 1.022844836115837097e-01 -3.592977300286293030e-02 2.532890141010284424e-01 -1.875205039978027344e-01 -8.258290588855743408e-02 1.418823897838592529e-01 -1.803671717643737793e-01 9.339728951454162598e-02 3.937387838959693909e-02 -9.753536432981491089e-02 -7.739754021167755127e-02 -2.201619185507297516e-02 9.575635939836502075e-02 -4.254540428519248962e-02 -5.051393434405326843e-02 2.579910755157470703e-01 -3.763199448585510254e-01 9.199614077806472778e-02 -3.501815497875213623e-01 4.228813201189041138e-02 5.243749022483825684e-01 -1.211851462721824646e-01 8.634237200021743774e-02 1.585521250963211060e-01 4.731624200940132141e-02 4.336511343717575073e-02 2.097135782241821289e-01 9.197790920734405518e-02
1.191794574260711670e-01 -2.339887320995330811e-01 -6.261938065290451050e-02 -2.213294357061386108e-01 -3.206570148468017578e-01 -6.829177588224411011e-02 -8.034693449735641479e-02 -1.723682731389999390e-01 -3.004794418811798096e-01 6.721020489931106567e-02 -1.591237783432006836e-01 -7.333865016698837280e-02 -1.776343137025833130e-01 -2.174481377005577087e-02 2.337763756513595581e-01 8.439861983060836792e-02 6.769229471683502197e-02 1.456952691078186035e-01 3.311790823936462402e-01 6.447721272706985474e-02 -2.132584601640701294e-01 -5.003350600600242615e-02 -2.881709933280944824e-01 -2.725123763084411621e-01 -5.007227137684822083e-02 2.010168284177780151e-01 9.818588942289352417e-02 8.757448941469192505e-02 5.312852561473846436e-02 2.993983924388885498e-01 7.407800853252410889e-02 1.098744794726371765e-01
2.309153601527214050e-02 -4.326205328106880188e-02 8.414021879434585571e-02 -1.601416021585464478e-01 -2.009695470333099365e-01 -6.049408763647079468e-02 1.025947630405426025e-01 -1.164513379335403442e-01 1.256326436996459961e-01 -4.435217007994651794e-02 -5.926399026066064835e-03 9.253855049610137939e-02 2.090984731912612915e-01 4.365905001759529114e-02 -1.241206973791122437e-01 2.120854556560516357e-01 -1.103919222950935364e-01 2.798025906085968018e-01 1.982735842466354370e-01 -5.665557831525802612e-02 -5.928086638450622559e-01 4.170074686408042908e-02 -2.125237137079238892e-02 -9.256600588560104370e-02 1.558920145034790039e-01 1.098005771636962891e-01 1.998551040887832642e-01 7.342042773962020874e-02 -6.413148343563079834e-02 3.108595311641693115e-01 2.364549636840820312e-01 1.756244748830795288e-01
-9.270599484443664551e-02 1.280942093580961227e-02 -7.261910289525985718e-02 3.644334524869918823e-02 1.298319268971681595e-02 6.164822261780500412e-03 -3.148746788501739502e-01 -3.190779685974121094e-01 -2.570900917053222656e-01 9.441161528229713440e-03 -1.543664187192916870e-01 3.397896885871887207e-01 7.215873152017593384e-02 -3.987383469939231873e-02 9.520236402750015259e-02 1.856148391962051392e-01 -2.742386162281036377e-01 -3.921604901552200317e-02 -6.002084165811538696e-02 -2.916365303099155426e-02 -2.215422689914703369e-01 4.471395909786224365e-02 2.547110989689826965e-02 6.933374702930450439e-02 4.195457324385643005e-02 -2.067555300891399384e-02 8.223005384206771851e-02 5.163185000419616699e-01 7.189095765352249146e-02 2.589090764522552490e-01 -1.571626812219619751e-01 1.323711127042770386e-01
-1.653221622109413147e-02 -1.679171174764633179e-01 2.858003973960876465e-02 1.821335754357278347e-03 -1.139392033219337463e-01 1.146710142493247986e-01 -6.666125357151031494e-02 -3.646542876958847046e-02 4.359241575002670288e-02 2.024628520011901855e-01 -2.215118259191513062e-01 -2.065734565258026123e-01 2.327082753181457520e-01 -1.285405308008193970e-01 -1.870810836553573608e-01 2.934769988059997559e-01 -3.480490148067474365e-01 -1.426073759794235229e-01 3.017530143260955811e-01 2.187359631061553955e-01 -1.834472268819808960e-01 6.700346618890762329e-02 -6.506644189357757568e-02 7.195413112640380859e-03 1.638694256544113159e-01 6.491006910800933838e-02 -1.055306121706962585e-01 1.941651222296059132e-03 -2.051035612821578979e-01 1.521764397621154785e-01 -8.618348091840744019e-02 4.179795980453491211e-01
-1.561810970306396484e-01 -2.764010429382324219e-01 -9.661281853914260864e-02 3.422175720334053040e-02 2.259527519345283508e-02 2.311545163393020630e-01 -4.281434044241905212e-02 -1.690249443054199219e-01 -1.488258987665176392e-01 5.169668793678283691e-02 -1.867095381021499634e-01 -1.550822798162698746e-02 -7.382269203662872314e-02 7.136169821023941040e-02 -1.037216335535049438e-01 7.237140834331512451e-02 -4.907627403736114502e-01 -1.578749120235443115e-01 -5.478105694055557251e-02 1.357635110616683960e-01 1.302796304225921631e-01 2.498438768088817596e-02 -2.862262129783630371e-01 -7.019142061471939087e-02 3.136131465435028076e-01 -1.597362221218645573e-03 3.910804167389869690e-02 2.957951426506042480e-01 -9.545593708753585815e-02 1.200358103960752487e-02 4.889196157455444336e-02 3.566758036613464355e-01
-2.353939600288867950e-02 -2.994178235530853271e-01 4.520641267299652100e-02 1.523571461439132690e-01 -2.174992859363555908e-01 -8.653062582015991211e-02 -2.130475342273712158e-01 8.971801027655601501e-03 1.918404176831245422e-02 2.731159888207912445e-02 -3.129851818084716797e-01 1.187421679496765137e-01 1.364013999700546265e-01 1.387807130813598633e-01 9.445737302303314209e-02 1.930968016386032104e-01 7.283560931682586670e-02 -1.796709597110748291e-01 2.604509890079498291e-01 1.519281696528196335e-02 -1.271598935127258301e-01 -4.739941656589508057e-02 -3.137885034084320068e-01 -6.657285988330841064e-02 1.337268650531768799e-01 1.712700575590133667e-01 2.211663872003555298e-01 3.174161911010742188e-01 -3.850937262177467346e-02 -3.596876263618469238e-01 7.972507923841476440e-02 1.611395925283432007e-01
3.368102386593818665e-02 -2.749414555728435516e-02 -4.238814488053321838e-02 5.281933397054672241e-02 -1.459851562976837158e-01 3.731561824679374695e-02 1.826968640089035034e-01 -2.190049588680267334e-01 -4.823737144470214844e-01 2.135494798421859741e-01 -8.980976045131683350e-02 1.597955673933029175e-01 2.248689234256744385e-01 7.006554305553436279e-02 -2.964509427547454834e-01 8.562719076871871948e-02 -2.781109213829040527e-01 8.298750966787338257e-03 1.493274420499801636e-01 3.032172620296478271e-01 -1.643303781747817993e-01 1.215311512351036072e-01 -1.417101323604583740e-01 -4.588763415813446045e-02 1.137370094656944275e-01 -6.350297480821609497e-02 3.022466301918029785e-01 8.747646957635879517e-02 1.327356398105621338e-01 9.057746827602386475e-02 -1.373781114816665649e-01 1.030234247446060181e-01
2.034185081720352173e-01 1.284865438938140869e-01 7.332938164472579956e-02 -1.334554105997085571e-01 -2.111618518829345703e-01 4.882730543613433838e-02 -2.890389263629913330e-01 -1.667304039001464844e-01 -1.614830940961837769e-01 1.724238991737365723e-01 2.052872069180011749e-02 1.865872740745544434e-01 -8.752701431512832642e-02 -2.900971174240112305e-01 -8.865610510110855103e-02 2.856232225894927979e-01 -2.578761428594589233e-02 5.465593561530113220e-02 1.907853335142135620e-01 -4.256556928157806396e-02 -5.282174348831176758e-01 1.358076333999633789e-01 -7.857913523912429810e-02 -1.018328294157981873e-01 1.254733949899673462e-01 -1.321064680814743042e-01 4.473223164677619934e-02 8.551207184791564941e-02 -1.574347913265228271e-01 1.194988787174224854e-01 1.331827491521835327e-01 1.820172369480133057e-01
-4.737266898155212402e-02 1.185804139822721481e-02 2.011644393205642700e-01 -2.598753273487091064e-01 -7.561995834112167358e-02 9.221454150974750519e-03 -2.440909147262573242e-01 -1.663131862878799438e-01 -1.262301951646804810e-01 2.598220705986022949e-01 -1.735654473304748535e-01 -7.958167791366577148e-02 -8.171490579843521118e-02 -1.729709804058074951e-01 2.189799696207046509e-01 4.567629471421241760e-02 1.827972382307052612e-01 1.781094223260879517e-01 -1.018491610884666443e-01 5.909611657261848450e-02 -2.893962860107421875e-01 2.858570963144302368e-02 2.839436288923025131e-03 9.195158630609512329e-02 1.774150878190994263e-01 2.294218242168426514e-01 2.189854979515075684e-01 3.972977995872497559e-01 -9.588443487882614136e-02 1.147318929433822632e-01 1.389767378568649292e-01 2.939700484275817871e-01
1.019525155425071716e-01 1.113950237631797791e-01 1.594895273447036743e-01 1.261507719755172729e-01 -1.955328434705734253e-01 1.369062513113021851e-01 -2.230034917593002319e-01 -5.724132433533668518e-02 -4.680424034595489502e-01 1.784159541130065918e-01 -1.017432194203138351e-02 2.270758152008056641e-01 -4.101938754320144653e-02 -9.222903847694396973e-02 -9.831514954566955566e-02 2.322165071964263916e-01 -8.240919560194015503e-02 9.020718932151794434e-02 6.108088791370391846e-02 -5.554283782839775085e-02 -1.581779867410659790e-01 -2.755170501768589020e-02 -2.542787790298461914e-02 -2.408064752817153931e-01 3.366422057151794434e-01 2.191538065671920776e-01 1.900785136967897415e-03 3.119230568408966064e-01 1.438622176647186279e-01 2.017434835433959961e-01 6.131869927048683167e-02 1.398187428712844849e-01
-3.410171568393707275e-01 -2.568682655692100525e-02 7.959419488906860352e-02 -1.774731874465942383e-01 -2.707472741603851318e-01 -1.390917599201202393e-01 1.618005335330963135e-01 4.511785879731178284e-02 -3.337772488594055176e-01 9.738045185804367065e-02 -1.711598336696624756e-01 1.287055760622024536e-01 -2.229907363653182983e-02 5.833670869469642639e-02 -4.009629786014556885e-02 1.349502652883529663e-01 -3.078493475914001465e-01 1.853906065225601196e-01 2.141639739274978638e-01 1.850924342870712280e-01 4.678763076663017273e-02 2.987771332263946533e-01 -2.666211426258087158e-01 -1.464588046073913574e-01 5.025234073400497437e-02 -3.397357836365699768e-02 2.152122929692268372e-02 7.220556493848562241e-03 -1.302815973758697510e-01 -1.265462636947631836e-01 3.165020346641540527e-01 5.712484568357467651e-02
-1.007874384522438049e-01 -2.281573265790939331e-01 -4.014133289456367493e-02 -8.119226992130279541e-02 -4.005598723888397217e-01 4.476429894566535950e-02 9.236022830009460449e-02 7.281631976366043091e-02 -1.034551188349723816e-01 3.032557899132370949e-03 -4.858795404434204102e-01 1.174225285649299622e-01 -2.067323587834835052e-02 -7.616911828517913818e-02 -1.993837952613830566e-01 1.557496935129165649e-01 -2.697592973709106445e-01 8.145418763160705566e-02 -2.099647223949432373e-01 9.057263284921646118e-02 -1.002694368362426758e-01 2.316875159740447998e-01 -5.425628647208213806e-02 -2.513501644134521484e-01 2.567318379878997803e-01 -2.806049771606922150e-02 1.938161253929138184e-01 -5.360942333936691284e-02 -1.087527051568031311e-01 -1.123988702893257141e-01 -3.108674287796020508e-02 1.684230864048004150e-01
-6.883402168750762939e-02 -2.681670784950256348e-01 -5.732645094394683838e-02 -1.727722734212875366e-01 -4.649908244609832764e-01 1.884825676679611206e-01 5.353623256087303162e-02 -9.200328588485717773e-02 -1.861587166786193848e-01 7.436516135931015015e-02 -1.826844215393066406e-01 2.277057319879531860e-01 1.465680748224258423e-01 3.120892643928527832e-01 -1.048755198717117310e-01 1.437277197837829590e-01 -2.251317799091339111e-01 -1.955311596393585205e-01 -1.546191722154617310e-01 6.108056753873825073e-02 -5.387501791119575500e-02 2.811428010463714600e-01 -1.596056818962097168e-01 -2.076348215341567993e-01 1.936042308807373047e-01 -5.797640234231948853e-02 2.024950273334980011e-02 1.327850818634033203e-01 7.399932295083999634e-02 1.081442013382911682e-01 4.423712566494941711e-02 7.805845141410827637e-02
2.627081573009490967e-01 4.057738184928894043e-02 9.895234555006027222e-02 -6.692501902580261230e-02 -3.172982633113861084e-01 1.155978739261627197e-01 -9.270051866769790649e-02 -6.840603053569793701e-02 -2.888316810131072998e-01 -8.188337087631225586e-02 -1.442317366600036621e-01 2.302502989768981934e-01 -1.581857204437255859e-01 -2.985874414443969727e-01 -7.288158684968948364e-02 1.012880802154541016e-01 -1.648485101759433746e-02 5.241816490888595581e-02 1.450833827257156372e-01 -4.719235748052597046e-02 -4.201147556304931641e-01 1.380929350852966309e-02 -2.646532095968723297e-02 -7.821894250810146332e-03 1.510787159204483032e-01 1.191467717289924622e-01 1.422872021794319153e-02 3.053013682365417480e-01 -3.220581114292144775e-01 3.450297936797142029e-02 -7.758927345275878906e-02 2.212471216917037964e-01
-6.673186272382736206e-02 -2.456139475107192993e-01 5.557207018136978149e-02 -5.214251950383186340e-02 -1.560134589672088623e-01 -2.790618538856506348e-01 -1.283739656209945679e-01 -3.008109331130981445e-01 1.631448864936828613e-01 -2.927068993449211121e-02 4.509755223989486694e-02 1.958421021699905396e-01 -2.818423509597778320e-02 6.527160853147506714e-02 -1.783718019723892212e-01 1.525855958461761475e-01 -1.762858927249908447e-01 2.649334073066711426e-01 1.656264811754226685e-01 -1.375571936368942261e-01 -4.573185443878173828e-01 6.449428945779800415e-02 -1.476405709981918335e-01 -7.906619459390640259e-02 7.990974187850952148e-02 2.506038248538970947e-01 1.077428013086318970e-01 -1.205565258860588074e-01 -3.494044020771980286e-02 2.163046598434448242e-01 6.052858009934425354e-02 2.371582537889480591e-01
1.325025409460067749e-01 -1.034932211041450500e-01 -1.212388575077056885e-01 1.515109091997146606e-01 -1.077389791607856750e-01 5.963132157921791077e-02 -5.746479146182537079e-03 -1.851255893707275391e-01 -7.559093832969665527e-02 1.216313689947128296e-01 -4.072433114051818848e-01 1.670613139867782593e-02 -7.324302941560745239e-02 -1.892597973346710205e-02 -5.885704606771469116e-02 2.010368108749389648e-01 -4.366886317729949951e-01 9.138832986354827881e-02 1.708704531192779541e-01 2.032075822353363037e-01 1.507583260536193848e-02 4.494242370128631592e-02 -2.941703200340270996e-01 -3.023706078529357910e-01 2.497589737176895142e-01 -1.179564818739891052e-01 -6.000210344791412354e-02 -5.089932307600975037e-02 -1.755576133728027344e-01 -2.336543053388595581e-01 5.886864662170410156e-02 1.651000529527664185e-01
3.655210509896278381e-02 8.053620904684066772e-02 -2.747076377272605896e-02 -7.823500037193298340e-02 -1.025737747550010681e-01 7.316042482852935791e-02 1.085760295391082764e-01 -3.765947520732879639e-01 -1.369650810956954956e-01 2.062555588781833649e-02 -3.494742810726165771e-01 2.372540235519409180e-01 7.038740813732147217e-02 7.801230251789093018e-02 8.587805926799774170e-02 -1.832422241568565369e-02 -1.315104067325592041e-01 1.821246743202209473e-01 -1.373711228370666504e-01 3.625886142253875732e-01 -1.998725533485412598e-01 7.505042850971221924e-02 -2.800005674362182617e-01 1.044528931379318237e-01 4.499334394931793213e-01 -1.059602499008178711e-01 1.153510510921478271e-01 2.859124168753623962e-02 1.375760287046432495e-01 6.500130984932184219e-03 3.299004957079887390e-02 1.261421889066696167e-01
3.346085920929908752e-02 -5.942733585834503174e-02 -2.878825925290584564e-02 -3.188994526863098145e-01 -1.746461093425750732e-01 -3.619532585144042969e-01 -2.090169936418533325e-01 4.610047116875648499e-02 1.450956985354423523e-02 -1.804233714938163757e-02 -9.310163557529449463e-02 -7.556381821632385254e-02 1.670020967721939087e-01 2.127568870782852173e-01 -6.937786005437374115e-03 1.084860935807228088e-01 -2.443209141492843628e-01 -1.063945069909095764e-01 3.101889193058013916e-01 3.398220241069793701e-01 -1.450061351060867310e-01 1.749222725629806519e-01 -3.192330524325370789e-02 -2.629621624946594238e-01 1.315907537937164307e-01 -1.329206973314285278e-01 1.872435510158538818e-01 6.100030615925788879e-02 -1.980815976858139038e-01 1.161525696516036987e-01 1.414064615964889526e-01 1.860691606998443604e-01
3.215522766113281250e-01 2.187426984310150146e-01 -1.195546612143516541e-01 8.666504174470901489e-02 1.080267578363418579e-01 -8.007895201444625854e-02 1.092332154512405396e-01 -2.392515838146209717e-01 -1.538182049989700317e-01 5.302945896983146667e-02 -5.350527539849281311e-02 2.320182025432586670e-01 -1.971887238323688507e-02 1.824225336313247681e-01 -2.438819706439971924e-01 2.600034177303314209e-01 -1.919186860322952271e-02 1.962726861238479614e-01 1.611046344041824341e-01 -3.005666658282279968e-02 -2.106857746839523315e-01 -1.545840408653020859e-02 -1.267139464616775513e-01 5.739639326930046082e-02 1.266972571611404419e-01 1.108794063329696655e-01 3.156332671642303467e-02 2.240394055843353271e-02 3.053171336650848389e-01 1.532739847898483276e-01 1.120496764779090881e-01 4.549096226692199707e-01
1.438022684305906296e-02 -1.911410540342330933e-01 1.616364419460296631e-01 2.385254018008708954e-02 -1.637248247861862183e-01 -1.129043325781822205e-01 -9.341721981763839722e-02 -1.435379832983016968e-01 -1.532761007547378540e-01 1.589948982000350952e-01 -1.851033419370651245e-01 9.882715344429016113e-02 7.859528064727783203e-02 2.052626758813858032e-01 4.424326494336128235e-02 1.750642061233520508e-01 -6.334787607192993164e-02 -1.483375877141952515e-01 2.531633675098419189e-01 -1.636277884244918823e-01 -1.772424951195716858e-02 6.209732964634895325e-02 -2.460213303565979004e-01 -4.443312063813209534e-02 1.077116876840591431e-01 2.422540485858917236e-01 2.773755192756652832e-01 3.852771222591400146e-01 6.152695976197719574e-03 -3.932274878025054932e-01 -3.799680992960929871e-02 2.421450912952423096e-01
1.481859683990478516e-01 3.505913540720939636e-02 -3.605729667469859123e-03 -2.471005171537399292e-01 -4.160305559635162354e-01 2.390854805707931519e-02 -1.516602933406829834e-01 -2.184318155050277710e-01 -9.281474351882934570e-02 2.835428155958652496e-02 -2.824009060859680176e-01 3.627748787403106689e-02 -3.886060789227485657e-02 -1.500948667526245117e-01 -1.642746478319168091e-02 -2.148348987102508545e-01 -2.969589233398437500e-01 -7.496326416730880737e-02 9.873851388692855835e-02 -2.187634557485580444e-01 -4.327586293220520020e-01 3.442464023828506470e-02 1.579129695892333984e-02 -1.638957411050796509e-01 -5.532072857022285461e-02 -9.225095063447952271e-02 1.646028310060501099e-01 1.440066397190093994e-01 4.302958026528358459e-03 1.023941710591316223e-01 -5.385811999440193176e-02 2.657686769962310791e-01
-2.625172138214111328e-01 -7.254525274038314819e-02 -1.771531254053115845e-01 -1.924970299005508423e-01 -2.015759050846099854e-01 -1.336453258991241455e-01 3.101476468145847321e-03 1.525576561689376831e-01 -2.812376916408538818e-01 -1.304579526185989380e-01 -2.082605063915252686e-01 3.636982440948486328e-01 -1.508198976516723633e-01 6.694857776165008545e-02 -1.673595607280731201e-01 7.066713273525238037e-02 -1.356558203697204590e-01 5.585600435733795166e-02 1.449463665485382080e-01 1.060825362801551819e-01 -1.912315189838409424e-01 2.949204742908477783e-01 -2.625324130058288574e-01 -1.750437170267105103e-01 2.496330067515373230e-02 3.386812284588813782e-02 -3.072795644402503967e-02 1.386127918958663940e-01 -2.083666771650314331e-01 -4.590183496475219727e-02 3.133351206779479980e-01 3.293469175696372986e-02
-2.815822660923004150e-01 1.341435164213180542e-01 8.670756965875625610e-02 4.182159528136253357e-02 -2.515252530574798584e-01 1.913801208138465881e-02 -1.529823094606399536e-01 -2.828808426856994629e-01 -1.845996081829071045e-01 -1.559954253025352955e-03 -2.341825515031814575e-01 2.329777330160140991e-01 8.582506328821182251e-02 1.246700286865234375e-01 -3.443566337227821350e-02 1.101095005869865417e-01 -2.444739639759063721e-01 2.764533758163452148e-01 1.714609414339065552e-01 1.415693461894989014e-01 -3.514780104160308838e-02 6.806272268295288086e-02 1.326725482940673828e-01 2.593693435192108154e-01 -1.298349946737289429e-01 -4.720354452729225159e-03 5.204064026474952698e-02 4.325647056102752686e-01 1.114489883184432983e-01 4.219664633274078369e-02 -1.116636861115694046e-02 2.226482927799224854e-01
3.293622732162475586e-01 -1.740411967039108276e-01 -4.804724454879760742e-02 1.580966114997863770e-01 -1.260688304901123047e-01 1.648645102977752686e-01 -2.018056809902191162e-01 -2.295762002468109131e-01 6.182789430022239685e-02 8.275333046913146973e-02 -1.759280562400817871e-01 4.250835627317428589e-02 -1.420163810253143311e-01 -2.128967829048633575e-02 -1.266549155116081238e-02 2.555752992630004883e-01 3.748850896954536438e-02 2.927058562636375427e-02 1.526903640478849411e-02 -1.135556399822235107e-01 -3.047931194305419922e-01 1.129338741302490234e-01 -1.928749829530715942e-01 4.348895326256752014e-02 1.865736842155456543e-01 6.779791438020765781e-04 3.545624017715454102e-01 2.265973836183547974e-01 -2.459060400724411011e-02 1.696770265698432922e-02 -3.079530782997608185e-02 4.405065178871154785e-01
1.468272954225540161e-01 -2.388904839754104614e-01 3.094203025102615356e-02 -3.156194230541586876e-03 -1.463254690170288086e-01 2.291361391544342041e-01 1.356358733028173447e-02 -2.101145833730697632e-01 2.099273353815078735e-02 2.069350928068161011e-01 -3.095739781856536865e-01 3.329798206686973572e-02 -1.681799888610839844e-01 -1.361105591058731079e-01 -5.167853459715843201e-02 1.402222961187362671e-01 -2.939286231994628906e-01 -7.292427867650985718e-02 4.306035116314888000e-03 2.425158321857452393e-01 -9.395314753055572510e-02 -4.891932755708694458e-02 -2.052408605813980103e-01 -1.869018077850341797e-01 4.946405589580535889e-01 -6.127256155014038086e-02 -1.713010519742965698e-01 5.157446116209030151e-02 -7.318115234375000000e-02 2.588309161365032196e-02 -8.025716990232467651e-03 2.597489655017852783e-01
1.054262369871139526e-01 -1.931434422731399536e-01 -1.032091975212097168e-01 8.039334416389465332e-02 -8.931785821914672852e-02 3.693786263465881348e-02 -9.180341847240924835e-03 -2.776308655738830566e-01 -2.556205913424491882e-02 6.611641496419906616e-02 -8.874098211526870728e-02 -1.529974639415740967e-01 -2.599016726016998291e-01 -1.092033311724662781e-01 -8.314397931098937988e-02 4.108330234885215759e-02 6.299530155956745148e-03 2.703049778938293457e-01 4.780100286006927490e-02 5.153365433216094971e-02 -2.343472391366958618e-01 1.182184740900993347e-01 -1.135489493608474731e-01 5.827255919575691223e-02 3.160189390182495117e-01 1.950565874576568604e-01 2.328070104122161865e-01 4.352391883730888367e-02 -2.655386328697204590e-01 1.819213479757308960e-01 4.998019933700561523e-01 1.137217283248901367e-01
8.693459630012512207e-02 -4.219277203083038330e-02 1.276757419109344482e-01 -3.204574286937713623e-01 -2.405974417924880981e-01 -9.968548268079757690e-02 -2.641482353210449219e-01 -6.148675829172134399e-02 3.349177539348602295e-02 1.030283048748970032e-01 -8.183878660202026367e-02 2.068675011396408081e-01 -2.345341145992279053e-01 -3.176445364952087402e-01 -9.658802300691604614e-02 1.505025476217269897e-01 -1.425853520631790161e-01 -6.513382494449615479e-02 7.762095890939235687e-03 -5.729112029075622559e-02 -2.809820473194122314e-01 1.608956158161163330e-01 -2.730855194386094809e-04 2.622001804411411285e-02 5.773919448256492615e-02 3.649368584156036377e-01 2.706804871559143066e-01 2.623432874679565430e-01 -3.860643832013010979e-03 -2.178485691547393799e-02 1.199878826737403870e-01 2.329020351171493530e-01
-2.119118161499500275e-02 1.776817953214049339e-03 4.572058469057083130e-02 2.298453450202941895e-01 -9.164700657129287720e-02 -2.055234760046005249e-01 -1.822358816862106323e-01 -1.147146224975585938e-01 -4.107560217380523682e-02 2.336832880973815918e-01 -4.076321721076965332e-01 1.339312940835952759e-01 -2.409297227859497070e-02 -2.932206690311431885e-01 -1.370807886123657227e-01 1.822061538696289062e-01 1.390148848295211792e-01 3.075067102909088135e-01 1.499306261539459229e-01 1.510284245014190674e-01 -2.241358757019042969e-01 7.342324126511812210e-03 -3.107262849807739258e-01 -2.836486399173736572e-01 1.279011666774749756e-01 1.192612200975418091e-01 1.655303835868835449e-01 5.238224938511848450e-02 7.086006551980972290e-02 3.564791008830070496e-02 -1.199218481779098511e-01 2.832723595201969147e-02
-9.245242923498153687e-02 -3.768296912312507629e-02 -1.523537188768386841e-02 1.011266857385635376e-01 4.178272932767868042e-02 5.973093211650848389e-02 -8.281653374433517456e-02 -4.372595250606536865e-01 -7.706858962774276733e-02 1.046244725584983826e-01 6.844463199377059937e-02 -1.676923483610153198e-01 -2.419888824224472046e-01 1.270349919795989990e-01 -4.979349672794342041e-02 -1.240316107869148254e-01 8.035834133625030518e-02 1.630534976720809937e-01 2.199704498052597046e-01 5.313345231115818024e-03 -6.518587470054626465e-02 5.320425331592559814e-02 -2.521381974220275879e-01 1.162342354655265808e-01 2.573265135288238525e-01 -2.023597657680511475e-01 2.094666063785552979e-01 2.667759358882904053e-01 -1.939359456300735474e-01 1.992192119359970093e-01 2.744910418987274170e-01 3.057364225387573242e-01
2.533405423164367676e-01 -4.790611192584037781e-02 1.544202398508787155e-02 -1.501953154802322388e-01 -2.861369252204895020e-01 2.068420499563217163e-01 1.946247071027755737e-01 -9.770606458187103271e-02 -3.464619815349578857e-01 1.186793148517608643e-01 -2.077879458665847778e-01 4.793077334761619568e-02 1.591823697090148926e-01 1.786057800054550171e-01 -3.431964218616485596e-01 9.945669770240783691e-02 -3.582970201969146729e-01 4.135336354374885559e-02 1.242524012923240662e-01 1.804320663213729858e-01 -1.785476207733154297e-01 9.210097044706344604e-02 -1.962279081344604492e-01 6.966271251440048218e-02 1.534410566091537476e-01 -1.367895305156707764e-01 9.335262328386306763e-02 1.523002982139587402e-01 1.640646308660507202e-01 -2.424888079985976219e-03 -3.016486018896102905e-02 1.016616299748420715e-01
2.882167100906372070e-01 -4.153605550527572632e-02 4.816393181681632996e-02 4.782167822122573853e-02 -1.245595812797546387e-01 1.628892570734024048e-01 1.468822807073593140e-01 -1.148285120725631714e-01 -2.489638477563858032e-01 7.748884707689285278e-02 -1.215362399816513062e-01 2.797658145427703857e-01 1.077583581209182739e-01 9.897207468748092651e-02 -2.916187047958374023e-01 1.454113572835922241e-01 -3.655355572700500488e-01 -4.977689683437347412e-02 1.677577793598175049e-01 1.104993596673011780e-01 -1.187164634466171265e-01 8.038488030433654785e-02 -2.342865169048309326e-01 -7.711785286664962769e-02 7.299572974443435669e-02 1.834607683122158051e-02 1.339304000139236450e-01 2.522841095924377441e-01 3.453608751296997070e-01 1.714779585599899292e-01 -1.969720572233200073e-01 1.122703775763511658e-01
-2.876516059041023254e-02 -2.065124958753585815e-01 -1.315368264913558960e-01 -2.511998116970062256e-01 -2.579248249530792236e-01 -4.473993480205535889e-01 -5.646156519651412964e-02 -1.935970634222030640e-01 -1.075187548995018005e-01 -1.749526709318161011e-01 -4.464093223214149475e-02 -1.213852502405643463e-02 -5.392946186475455761e-04 9.395612776279449463e-02 7.868522405624389648e-02 1.377500146627426147e-01 -2.176115363836288452e-01 -2.352564036846160889e-02 1.236129464814439416e-04 3.587037324905395508e-01 -4.202048480510711670e-02 1.397819221019744873e-01 1.835145987570285797e-02 -1.888595074415206909e-01 -1.446281559765338898e-02 -6.899273395538330078e-02 2.104663997888565063e-01 3.033644258975982666e-01 1.320225745439529419e-02 3.302114456892013550e-02 -1.127237677574157715e-01 3.182872831821441650e-01
8.826853334903717041e-02 -3.775222003459930420e-01 -1.318009942770004272e-01 6.584133952856063843e-02 -1.613920927047729492e-01 1.426060050725936890e-01 -2.006378956139087677e-02 -2.599314153194427490e-01 1.118714958429336548e-01 -4.176642000675201416e-02 -2.315162569284439087e-01 -5.244251340627670288e-02 -7.814164459705352783e-02 3.589955344796180725e-02 -3.260491415858268738e-02 2.265676259994506836e-01 -4.595821723341941833e-02 1.214480102062225342e-01 -8.471678942441940308e-02 3.673395514488220215e-02 -2.165567427873611450e-01 3.678288459777832031e-01 -2.069799154996871948e-01 2.215042561292648315e-01 1.696508005261421204e-02 -1.209129765629768372e-01 3.308106958866119385e-01 1.704546958208084106e-01 1.845758408308029175e-01 4.794070869684219360e-02 2.756176590919494629e-01 1.342017352581024170e-01
1.787177324295043945e-01 -1.703863739967346191e-01 -2.074693739414215088e-01 1.669627055525779724e-02 1.718512922525405884e-02 -1.473594307899475098e-01 1.935911774635314941e-01 9.566731750965118408e-02 -1.226548105478286743e-01 1.164512708783149719e-01 -3.729538023471832275e-01 2.559560909867286682e-02 8.352069556713104248e-02 9.480134397745132446e-02 -1.321005523204803467e-01 1.243128404021263123e-01 -7.947752624750137329e-02 5.661490932106971741e-02 1.335518509149551392e-01 2.166697531938552856e-01 -2.217755764722824097e-01 1.943858806043863297e-03 -3.657854720950126648e-02 2.056009471416473389e-01 3.654560744762420654e-01 6.229985505342483521e-02 9.014414250850677490e-02 3.242336511611938477e-01 3.688907921314239502e-01 7.242789119482040405e-02 -1.064322218298912048e-01 1.984831988811492920e-01
-1.908685714006423950e-01 2.672575712203979492e-01 2.637278102338314056e-02 -3.506676554679870605e-01 -2.600807547569274902e-01 7.846935838460922241e-02 -2.474959194660186768e-01 -4.962448775768280029e-02 -1.910592168569564819e-01 1.135506182909011841e-01 -2.804145216941833496e-01 2.359848618507385254e-01 1.659205532632768154e-03 -2.769328840076923370e-02 1.061606872826814651e-02 2.202214002609252930e-01 -2.064295560121536255e-01 1.449293345212936401e-01 -6.430721282958984375e-02 7.264287769794464111e-02 -1.330543458461761475e-01 1.601166576147079468e-01 -3.316548764705657959e-01 -2.089623734354972839e-02 1.028858423233032227e-01 -2.112217098474502563e-01 3.767688572406768799e-02 2.310664653778076172e-01 7.481585443019866943e-02 -1.202240660786628723e-01 1.750960350036621094e-01 -1.016906797885894775e-01
-1.231942102313041687e-01 -2.497399598360061646e-01 6.189211085438728333e-02 -1.832995004951953888e-02 -2.208967804908752441e-01 -8.371732383966445923e-02 -3.709028288722038269e-02 -1.781382411718368530e-01 -8.932670205831527710e-02 8.514160662889480591e-02 -2.010523974895477295e-01 1.515149772167205811e-01 -5.171483010053634644e-02 1.247803643345832825e-01 1.028001084923744202e-01 1.429909914731979370e-01 -1.074310317635536194e-01 -1.890057027339935303e-01 1.471814662218093872e-01 -9.723936766386032104e-02 -1.109434589743614197e-01 -1.091394498944282532e-01 -3.186530172824859619e-01 -6.709989905357360840e-02 1.686308234930038452e-01 1.329024732112884521e-01 2.641566991806030273e-01 4.235231280326843262e-01 -7.372763752937316895e-02 -3.833772242069244385e-01 -4.864773526787757874e-02 2.069603949785232544e-01
-1.073229387402534485e-01 -3.625764846801757812e-01 -8.462182432413101196e-02 9.495975822210311890e-02 -3.341633379459381104e-01 8.529776334762573242e-02 1.588352173566818237e-01 -1.870673708617687225e-02 -3.866555690765380859e-01 -1.284281760454177856e-01 9.590689837932586670e-02 1.302498877048492432e-01 -1.059762537479400635e-01 1.765925735235214233e-01 2.257960885763168335e-01 1.375253796577453613e-01 -2.120571881532669067e-01 -1.063504517078399658e-01 1.779958605766296387e-01 1.578404195606708527e-02 -1.774071455001831055e-01 7.613196969032287598e-02 -1.723923087120056152e-01 -1.737159490585327148e-01 3.564586937427520752e-01 -6.750280410051345825e-02 4.627883061766624451e-02 5.555881559848785400e-02 1.560550555586814880e-02 -5.123610422015190125e-02 5.474048852920532227e-02 2.525089085102081299e-01
1.832999289035797119e-01 -1.445375848561525345e-02 1.644840985536575317e-01 -9.606237709522247314e-02 -1.299580335617065430e-01 2.052647769451141357e-01 -1.168380752205848694e-01 -1.339513808488845825e-01 -6.224491074681282043e-02 4.580732062458992004e-02 -1.391743421554565430e-01 3.070595264434814453e-01 -1.953322626650333405e-02 -1.413542330265045166e-01 1.106612980365753174e-01 1.431210488080978394e-01 2.349298149347305298e-01 2.159973829984664917e-01 1.091913729906082153e-01 1.891917586326599121e-01 -3.115043938159942627e-01 -1.254716962575912476e-01 -2.592547535896301270e-01 4.614485427737236023e-02 8.438746631145477295e-02 2.835551202297210693e-01 1.067191362380981445e-01 1.373478174209594727e-01 6.789982318878173828e-02 1.694950908422470093e-01 1.791810430586338043e-02 4.283113777637481689e-01
-2.561924159526824951e-01 -2.056478559970855713e-01 -2.048975229263305664e-01 -5.221759155392646790e-02 -1.863772571086883545e-01 -4.741543829441070557e-01 -4.844508320093154907e-02 -1.243321895599365234e-01 5.590934888459742069e-04 -8.314286172389984131e-02 -2.597018480300903320e-01 1.091396063566207886e-02 -4.120620340108871460e-02 8.818396925926208496e-02 -2.479033917188644409e-01 3.917000815272331238e-02 -3.061088919639587402e-01 -2.258902341127395630e-01 8.272250741720199585e-02 2.022562325000762939e-01 -9.487621486186981201e-02 8.196551352739334106e-02 -1.798859387636184692e-01 -1.028066202998161316e-01 1.674554944038391113e-01 1.439590603113174438e-01 1.533145904541015625e-01 4.257930442690849304e-02 -1.070880368351936340e-01 1.753797978162765503e-01 1.330264061689376831e-01 1.947437524795532227e-01
-7.144134491682052612e-02 -2.228880673646926880e-01 -5.302232503890991211e-02 1.829729080200195312e-01 -3.523904979228973389e-01 1.902841031551361084e-02 -2.010786160826683044e-02 -8.434879034757614136e-02 -7.129398733377456665e-02 2.082445770502090454e-01 -2.986895665526390076e-02 -5.205028504133224487e-02 -2.264047414064407349e-01 7.008433341979980469e-02 8.487513661384582520e-02 4.215958062559366226e-03 1.437814235687255859e-01 2.493836283683776855e-01 1.108268424868583679e-01 -1.847945302724838257e-01 -1.563199311494827271e-01 -2.361930534243583679e-02 -3.051057755947113037e-01 -1.393977645784616470e-02 4.370583221316337585e-02 2.715248614549636841e-02 3.344795703887939453e-01 1.689367592334747314e-01 5.655974894762039185e-02 2.331569790840148926e-01 4.519530236721038818e-01 9.467287361621856689e-02
1.464363783597946167e-01 -3.924613445997238159e-02 -4.946449771523475647e-02 -2.419970333576202393e-01 -3.585847616195678711e-01 -6.307177245616912842e-02 2.808373793959617615e-02 -3.317090449854731560e-03 -9.318528324365615845e-02 3.643243759870529175e-02 -5.803732573986053467e-02 1.406257450580596924e-01 3.393460810184478760e-01 3.281540423631668091e-02 5.148549005389213562e-02 1.047614067792892456e-01 1.636453345417976379e-02 2.264224141836166382e-01 3.299269080162048340e-01 -1.035976223647594452e-02 -3.989935219287872314e-01 4.013949260115623474e-02 -1.811324357986450195e-01 -1.180777475237846375e-01 2.139673978090286255e-01 4.323815554380416870e-02 -5.073929205536842346e-02 3.239798545837402344e-01 -1.070832759141921997e-01 2.659716904163360596e-01 1.041063666343688965e-01 5.784234032034873962e-02
1.086423248052597046e-01 -2.899087965488433838e-01 4.795045033097267151e-02 -2.201758325099945068e-01 -3.666658326983451843e-02 -6.554441154003143311e-02 -1.521049886941909790e-01 -1.424120664596557617e-01 -5.573997646570205688e-02 2.963880598545074463e-01 -2.711967527866363525e-01 1.191749870777130127e-01 -1.914433091878890991e-01 -1.850656419992446899e-01 -3.610774278640747070e-01 -4.415732249617576599e-02 -1.893013715744018555e-02 5.876280739903450012e-02 -2.300700731575489044e-02 1.861899048089981079e-01 -2.818749547004699707e-01 1.032050475478172302e-01 -1.885512620210647583e-01 1.072465553879737854e-01 2.576967775821685791e-01 2.821956574916839600e-01 2.036496549844741821e-01 2.196668684482574463e-01 6.954425480216741562e-03 2.105472423136234283e-02 6.681441515684127808e-02 7.413331419229507446e-02
-7.481620460748672485e-02 4.689799249172210693e-02 1.407606899738311768e-02 -4.585991427302360535e-02 -2.494263797998428345e-01 5.838586017489433289e-02 -1.979895085096359253e-01 -3.069680929183959961e-02 -4.448877274990081787e-01 1.877948790788650513e-01 -2.847720682621002197e-01 1.961313039064407349e-01 4.631079733371734619e-02 1.774318069219589233e-01 -1.711918413639068604e-01 9.830147027969360352e-02 -3.976264595985412598e-02 -2.615920305252075195e-01 -2.926670573651790619e-02 -1.643532961606979370e-01 -3.281748890876770020e-01 2.901647388935089111e-01 -6.790985912084579468e-02 6.881389021873474121e-02 3.342191874980926514e-02 3.410159796476364136e-02 5.326230823993682861e-02 5.901000276207923889e-02 6.650890409946441650e-02 2.664379775524139404e-01 -5.850359797477722168e-02 2.687570750713348389e-01
2.533469349145889282e-02 3.527035564184188843e-02 2.411808818578720093e-02 -9.488727152347564697e-02 -1.106653735041618347e-01 -4.045559465885162354e-02 8.160924911499023438e-02 -3.566374182701110840e-01 -8.022510260343551636e-02 -1.310945767909288406e-02 -8.537244796752929688e-02 -9.446577727794647217e-02 -2.394462823867797852e-01 -5.469155684113502502e-02 -1.698735356330871582e-01 2.076242417097091675e-01 -2.501071617007255554e-02 -3.528951434418559074e-03 7.923885434865951538e-02 4.628407582640647888e-02 -7.549083232879638672e-02 -7.231297343969345093e-02 -3.680582046508789062e-01 7.138427346944808960e-02 7.915603369474411011e-02 -2.414514720439910889e-01 5.337281525135040283e-02 3.285942375659942627e-01 1.751960813999176025e-01 3.873708844184875488e-01 3.606269061565399170e-01 1.973467320203781128e-01
-9.583884477615356445e-02 1.201583445072174072e-02 -2.710957080125808716e-02 1.158536225557327271e-01 -3.995906934142112732e-02 -1.523639559745788574e-01 -1.214253008365631104e-01 -1.471402347087860107e-01 -1.417151689529418945e-01 1.001813858747482300e-01 -2.567634880542755127e-01 5.041294693946838379e-01 -5.069274827837944031e-02 1.740085780620574951e-01 2.140394411981105804e-02 1.837038546800613403e-01 -1.879230290651321411e-01 8.056308329105377197e-02 1.017826348543167114e-01 2.401571869850158691e-01 -1.463062912225723267e-01 1.768554002046585083e-01 1.139478608965873718e-01 2.712725400924682617e-01 5.555045232176780701e-02 1.617902889847755432e-02 4.524435847997665405e-02 4.330540597438812256e-01 3.882681205868721008e-02 -8.637076616287231445e-02 -4.190952703356742859e-02 2.128589004278182983e-01
1.168458014726638794e-01 -7.526873797178268433e-02 3.041078448295593262e-01 -1.179111748933792114e-01 -4.737802147865295410e-01 -4.312342032790184021e-02 -1.167695596814155579e-01 -1.564258933067321777e-01 -1.515976935625076294e-01 2.145330309867858887e-01 -2.049585431814193726e-01 4.285548254847526550e-02 -2.549765408039093018e-01 2.118197083473205566e-01 4.563693702220916748e-02 -1.310409754514694214e-01 -7.672008872032165527e-02 -7.296632975339889526e-02 1.564522460103034973e-02 -8.924265950918197632e-02 -2.186998724937438965e-01 1.307214349508285522e-01 -1.618475914001464844e-01 -7.522132247686386108e-02 5.905013531446456909e-02 -2.128331363201141357e-01 2.735018730163574219e-01 -6.544169783592224121e-02 -8.342730253934860229e-02 1.344728171825408936e-01 1.537416279315948486e-01 2.741162180900573730e-01
1.257839649915695190e-01 8.684790134429931641e-02 -3.330753371119499207e-02 -2.975999712944030762e-01 -4.139564335346221924e-01 -6.707949936389923096e-02 -1.799857765436172485e-01 5.495530739426612854e-02 1.153272017836570740e-01 2.512899637222290039e-01 -1.033903285861015320e-01 3.075904846191406250e-01 -1.033775508403778076e-02 1.264409124851226807e-01 -7.985710352659225464e-02 -3.891041735187172890e-03 -3.112093210220336914e-01 -9.613380581140518188e-02 7.056286931037902832e-02 -9.150285273790359497e-02 -2.931353747844696045e-01 1.095762848854064941e-01 -2.302524149417877197e-01 1.571663469076156616e-02 4.290789738297462463e-02 -1.746520698070526123e-01 1.503538936376571655e-01 1.625101119279861450e-01 -3.099278807640075684e-01 1.450890004634857178e-01 -1.308424398303031921e-02 4.658727347850799561e-02
2.612412571907043457e-01 1.716428808867931366e-02 1.324545890092849731e-01 -9.032572805881500244e-02 -2.572747170925140381e-01 9.744754433631896973e-02 -1.493149697780609131e-01 -5.662309378385543823e-02 -2.168457657098770142e-01 2.081439271569252014e-02 -2.373635023832321167e-01 5.181029811501502991e-02 -1.679094135761260986e-01 -3.334004282951354980e-01 1.061965301632881165e-01 1.978226155042648315e-01 -1.281194537878036499e-01 1.154246702790260315e-01 1.222681254148483276e-01 1.488156914710998535e-01 -3.101513087749481201e-01 1.108320280909538269e-01 -1.248327046632766724e-01 -2.009706944227218628e-02 2.636943757534027100e-01 1.711466461420059204e-01 -8.492996916174888611e-03 1.343603134155273438e-01 -4.078436791896820068e-01 1.319259554147720337e-01 1.240557990968227386e-02 1.272122561931610107e-01
-7.863797992467880249e-02 -2.174192816019058228e-01 -8.230458199977874756e-02 1.321935504674911499e-01 -2.077830433845520020e-01 -2.768992483615875244e-01 6.722547579556703568e-03 1.380891203880310059e-01 -4.074509814381599426e-02 -9.327584505081176758e-02 -1.429925560951232910e-01 1.464965492486953735e-01 2.051854878664016724e-02 -1.140441149473190308e-01 -5.026895925402641296e-02 1.350699663162231445e-01 -1.202798336744308472e-01 8.680716156959533691e-02 2.030105292797088623e-01 -1.155931279063224792e-01 -4.272676408290863037e-01 2.507406175136566162e-01 9.982345253229141235e-02 6.748554110527038574e-02 2.078336030244827271e-01 6.746102869510650635e-02 1.883237957954406738e-01 6.840130686759948730e-02 2.586884796619415283e-01 -8.114299736917018890e-03 3.998514711856842041e-01 2.135083973407745361e-01
-7.016871869564056396e-02 -2.226568758487701416e-01 3.529374301433563232e-02 2.249277755618095398e-02 -6.765817850828170776e-02 -1.101051792502403259e-01 1.020108237862586975e-01 -8.580146729946136475e-02 -2.494972348213195801e-01 -1.187361925840377808e-01 -2.105156779289245605e-01 1.712889522314071655e-01 -2.502948939800262451e-01 1.668866872787475586e-01 -4.348842054605484009e-02 1.568715460598468781e-02 -2.832603454589843750e-01 3.619793802499771118e-02 2.551535069942474365e-01 2.935414612293243408e-01 -1.650263965129852295e-01 1.854717284440994263e-01 9.777855873107910156e-02 6.584011763334274292e-02 -3.015710227191448212e-02 2.009588666260242462e-02 -1.994618326425552368e-01 5.101961493492126465e-01 1.750767789781093597e-02 -6.241201609373092651e-02 1.407078653573989868e-01 1.813705861568450928e-01
8.951452374458312988e-02 3.288979083299636841e-02 6.251329928636550903e-02 -2.582389712333679199e-01 -2.186842858791351318e-01 -3.536719977855682373e-01 -9.552496671676635742e-02 -3.169795870780944824e-02 8.859810978174209595e-02 1.186331659555435181e-01 -7.398956269025802612e-02 1.401657760143280029e-01 -1.885696053504943848e-01 -4.069222509860992432e-02 -6.764996051788330078e-02 2.873687148094177246e-01 -1.843156963586807251e-01 4.710916057229042053e-02 2.725270390510559082e-01 -1.127692013978958130e-01 -3.185169994831085205e-01 -1.204357016831636429e-03 7.420762628316879272e-02 2.534000389277935028e-02 -5.869258940219879150e-02 1.862421333789825439e-01 3.252964019775390625e-01 4.538892209529876709e-02 3.949770238250494003e-03 7.084978371858596802e-02 3.104440569877624512e-01 2.960658669471740723e-01
1.608440279960632324e-01 -1.607277840375900269e-01 2.471108548343181610e-02 -1.776804178953170776e-01 -4.942178726196289062e-02 2.157982736825942993e-01 -4.390687122941017151e-02 -3.582646548748016357e-01 3.989309817552566528e-02 -1.147923916578292847e-01 -1.676619499921798706e-01 -2.912938594818115234e-03 1.994402706623077393e-01 7.324275374412536621e-02 -2.665238641202449799e-02 1.273625046014785767e-01 -4.929857328534126282e-02 2.504698634147644043e-01 2.299360185861587524e-01 -2.909395992755889893e-01 -3.877156376838684082e-01 3.726749122142791748e-02 -5.627573654055595398e-02 -2.154445052146911621e-01 1.053251028060913086e-01 -1.760449633002281189e-02 2.957499027252197266e-01 -1.703103631734848022e-02 -3.739829733967781067e-02 4.491871222853660583e-02 1.373395025730133057e-01 3.262584507465362549e-01
1.612288318574428558e-02 -3.857752382755279541e-01 1.406303942203521729e-01 1.746092922985553741e-02 -1.595205068588256836e-01 -6.435465812683105469e-02 -9.538031369447708130e-02 -1.060159206390380859e-01 -4.500991851091384888e-02 1.671465486288070679e-01 -1.416347771883010864e-01 1.550583541393280029e-01 1.202624663710594177e-01 9.754384309053421021e-02 6.855016201734542847e-02 1.838324964046478271e-01 3.716188482940196991e-03 -2.559186518192291260e-01 2.199500650167465210e-01 -9.030894935131072998e-02 -1.410181224346160889e-01 7.328809052705764771e-02 -2.443038970232009888e-01 -1.670243591070175171e-01 2.672389149665832520e-01 2.041681557893753052e-01 1.329076439142227173e-01 3.654563724994659424e-01 9.197491407394409180e-02 -2.909331917762756348e-01 7.450979202985763550e-02 2.156708240509033203e-01
-1.116316616535186768e-01 8.796893805265426636e-02 -3.473070859909057617e-01 -1.419022977352142334e-01 -2.628463506698608398e-01 -1.938708126544952393e-01 -4.542019218206405640e-02 -1.769437640905380249e-01 -1.373707950115203857e-01 -1.125191450119018555e-01 -3.890461325645446777e-01 1.643289923667907715e-01 -2.239463292062282562e-02 6.787790358066558838e-02 -3.101045638322830200e-02 -1.405661106109619141e-01 -1.496308296918869019e-01 1.440272927284240723e-01 3.992959856986999512e-02 1.859315186738967896e-01 -3.863089978694915771e-01 1.235993951559066772e-01 -1.178217604756355286e-01 -3.187341690063476562e-01 2.296653017401695251e-02 -1.018172428011894226e-01 -7.286444306373596191e-02 -6.041805073618888855e-02 -1.200264040380716324e-02 1.875049769878387451e-01 5.301032215356826782e-02 2.145334929227828979e-01
-1.583025157451629639e-01 -1.961956024169921875e-01 3.221122175455093384e-02 3.970080986618995667e-02 -5.020102113485336304e-02 6.573600322008132935e-02 -1.011631041765213013e-01 -2.504984140396118164e-01 2.721690833568572998e-01 2.774060666561126709e-01 -2.990564107894897461e-01 -1.108186691999435425e-01 7.578186690807342529e-02 -4.318050667643547058e-02 -2.454563528299331665e-01 3.656437695026397705e-01 -2.218212634325027466e-01 2.538650110363960266e-02 3.765553608536720276e-02 3.867203369736671448e-02 -1.046525314450263977e-01 2.541654109954833984e-01 4.079243540763854980e-02 -6.241913139820098877e-02 2.666458189487457275e-01 8.548616617918014526e-02 1.565544866025447845e-02 1.155479550361633301e-01 -1.440474539995193481e-01 -8.993875235319137573e-02 -2.914168685674667358e-02 3.796636760234832764e-01
-6.962782237678766251e-03 1.132949441671371460e-02 -4.843020066618919373e-02 1.070568189024925232e-01 -1.261042505502700806e-01 8.464826643466949463e-02 1.210816949605941772e-01 -1.644754856824874878e-01 -1.986324191093444824e-01 -6.028299778699874878e-02 2.360959164798259735e-02 -2.069427073001861572e-02 1.309381276369094849e-01 -3.208348900079727173e-02 4.182407259941101074e-02 5.679546669125556946e-02 -4.312134385108947754e-01 9.382016956806182861e-02 1.999908983707427979e-01 1.200954467058181763e-01 -3.662107288837432861e-01 3.916459381580352783e-01 -1.693608462810516357e-01 1.854650909081101418e-03 1.704723536968231201e-01 -1.631083316169679165e-03 3.156157433986663818e-01 -1.071780622005462646e-01 -2.645853459835052490e-01 -2.135353237390518188e-01 8.131232857704162598e-02 1.621239185333251953e-01
3.178476169705390930e-02 -1.875287741422653198e-01 -1.045766696333885193e-01 -4.057705518789589405e-05 -4.608106985688209534e-02 -1.871789246797561646e-01 -8.316504955291748047e-02 -1.550392061471939087e-01 -1.013217344880104065e-01 -8.692844957113265991e-02 -2.424698173999786377e-01 2.743701040744781494e-01 1.247849166393280029e-01 1.514905244112014771e-01 -2.117922157049179077e-02 2.554748952388763428e-01 -2.384259402751922607e-01 -5.442329868674278259e-02 -2.171348035335540771e-01 4.512904882431030273e-01 -1.391751915216445923e-01 1.245354935526847839e-01 -6.767453253269195557e-02 6.875061243772506714e-02 3.271291553974151611e-01 8.949869871139526367e-02 1.842453032732009888e-01 1.074756160378456116e-01 8.708418905735015869e-02 1.811067759990692139e-01 -7.345195114612579346e-02 2.598839700222015381e-01
1.062981933355331421e-01 -2.722215950489044189e-01 1.228560060262680054e-01 -2.170080840587615967e-01 -3.577692210674285889e-01 -1.259009391069412231e-01 2.043120861053466797e-01 -1.559324562549591064e-01 5.778589844703674316e-02 -4.684795439243316650e-02 -3.809385001659393311e-02 1.617428846657276154e-02 -2.409915626049041748e-02 -5.200636759400367737e-02 -1.595149561762809753e-02 2.538553178310394287e-01 -9.170791506767272949e-02 3.398927673697471619e-02 1.620412766933441162e-01 3.434596210718154907e-02 -4.191022813320159912e-01 1.468846350908279419e-01 1.181289404630661011e-01 -2.018324285745620728e-01 1.211509034037590027e-01 2.094166576862335205e-01 2.299890220165252686e-01 -1.115069761872291565e-01 1.779380440711975098e-01 7.056323438882827759e-02 2.385687381029129028e-01 2.468597888946533203e-01
5.127938836812973022e-02 -1.442929059267044067e-01 -3.490316495299339294e-02 -2.080975770950317383e-01 -2.179855853319168091e-01 -1.483962237834930420e-01 1.470837835222482681e-02 -8.409209549427032471e-02 -1.953279078006744385e-01 2.130936384201049805e-01 -2.135657519102096558e-01 -1.524788141250610352e-01 -1.460883021354675293e-01 4.449246078729629517e-02 8.986545354127883911e-02 1.532085388898849487e-01 -1.455298811197280884e-01 2.304730117321014404e-01 2.974620759487152100e-01 1.214072667062282562e-02 -7.312184898182749748e-04 3.089122660458087921e-02 -2.078433483839035034e-01 -2.515445649623870850e-01 -1.003002077341079712e-01 1.629849970340728760e-01 2.618379890918731689e-02 1.728014945983886719e-01 -5.030784755945205688e-02 4.831838309764862061e-01 1.218587383627891541e-01 2.439971715211868286e-01
1.394721120595932007e-01 -1.970828622579574585e-01 -1.815452128648757935e-01 -1.306286156177520752e-01 -1.678307913243770599e-02 -6.009788066148757935e-02 5.153959989547729492e-02 -2.889630496501922607e-01 -1.215210333466529846e-01 -5.377758294343948364e-02 -2.861217260360717773e-01 1.327829062938690186e-01 8.907311409711837769e-02 9.125218540430068970e-02 -1.562011092901229858e-01 2.448815479874610901e-02 -2.718080878257751465e-01 -1.344863623380661011e-01 1.059733564034104347e-03 4.481957256793975830e-01 -6.762584298849105835e-02 4.225293546915054321e-02 -4.491174593567848206e-02 8.116187155246734619e-02 3.895873725414276123e-01 -2.622938342392444611e-02 3.279645740985870361e-01 1.573958098888397217e-01 -2.612200379371643066e-02 -1.374450325965881348e-02 -1.632983051240444183e-02 2.224190533161163330e-01
6.852798629552125931e-03 -3.026636838912963867e-01 -4.664085432887077332e-02 -1.245220899581909180e-01 2.501223087310791016e-01 9.654273837804794312e-02 1.706109568476676941e-02 -3.076183199882507324e-01 4.255483672022819519e-02 1.511047333478927612e-01 -2.415730059146881104e-01 2.182413041591644287e-01 -1.977774053812026978e-01 -2.408700808882713318e-02 -1.294310986995697021e-01 1.519420593976974487e-01 2.194362878799438477e-02 6.084842979907989502e-02 -1.410596817731857300e-01 1.624863594770431519e-01 -4.225410223007202148e-01 -8.687686175107955933e-03 -1.354240775108337402e-01 8.983729779720306396e-02 3.109612762928009033e-01 4.670850932598114014e-02 1.559468060731887817e-01 2.169906497001647949e-01 1.752376701915636659e-04 -6.874905526638031006e-02 1.586176604032516479e-01 2.408739179372787476e-01
2.505149245262145996e-01 -7.231110334396362305e-02 -2.203621342778205872e-02 6.450608372688293457e-02 -1.717804074287414551e-01 7.732829451560974121e-02 -1.109518632292747498e-01 -9.785853326320648193e-02 6.675825268030166626e-02 1.130520403385162354e-01 -1.866266727447509766e-01 1.273926496505737305e-01 4.269248247146606445e-02 -1.712890863418579102e-01 8.135253936052322388e-02 1.300207432359457016e-02 1.093987450003623962e-01 -2.511816099286079407e-02 7.949551939964294434e-02 -3.774530068039894104e-02 -2.673544287681579590e-01 3.677367866039276123e-01 -2.902441918849945068e-01 1.221886202692985535e-01 1.496247053146362305e-01 -1.226839497685432434e-01 4.156749844551086426e-01 1.783744245767593384e-01 1.240713521838188171e-01 1.436796933412551880e-01 1.680566519498825073e-01 3.622151911258697510e-01
2.810963392257690430e-01 -1.239880919456481934e-02 3.695694357156753540e-02 8.716853708028793335e-02 -1.907875984907150269e-01 1.095815524458885193e-01 -1.134928762912750244e-01 -2.482225000858306885e-01 1.127059385180473328e-01 1.791230216622352600e-02 -5.272993072867393494e-02 -1.633511483669281006e-02 -3.837528824806213379e-02 1.975485533475875854e-01 -1.262297630310058594e-01 -9.892026335000991821e-02 -2.332373261451721191e-01 2.918813228607177734e-01 1.070698797702789307e-01 3.044590353965759277e-02 -3.718697652220726013e-02 1.512137949466705322e-01 -2.148683518171310425e-01 6.728480756282806396e-02 1.954237520694732666e-01 -8.762691169977188110e-02 5.289400815963745117e-01 7.892919331789016724e-02 2.637825012207031250e-01 -6.401860713958740234e-02 1.163709014654159546e-01 2.462687045335769653e-01
1.672757118940353394e-01 1.405930817127227783e-01 -5.137483403086662292e-02 -1.613609343767166138e-01 -2.465053461492061615e-02 1.791357994079589844e-01 -1.105630025267601013e-01 -8.271906524896621704e-02 9.301637113094329834e-02 -8.734808117151260376e-02 7.398526370525360107e-02 1.010392457246780396e-01 1.351989507675170898e-01 -2.039044499397277832e-01 1.066066697239875793e-01 2.503233850002288818e-01 2.046898566186428070e-02 8.040461689233779907e-02 1.593520343303680420e-01 4.111392423510551453e-03 -2.349193543195724487e-01 1.055552065372467041e-01 -4.224412143230438232e-01 -2.419181019067764282e-01 -1.403344213031232357e-03 3.568981587886810303e-02 2.336611002683639526e-01 1.387153863906860352e-01 -1.290295124053955078e-01 1.106779649853706360e-01 -1.331616286188364029e-02 5.159169435501098633e-01
2.948452234268188477e-01 5.819051340222358704e-02 1.412623077630996704e-01 8.423775434494018555e-02 -2.771597355604171753e-02 7.170888036489486694e-02 7.843834161758422852e-02 -1.227626129984855652e-01 -3.852909803390502930e-01 -2.746840566396713257e-02 -2.210864871740341187e-01 1.111779808998107910e-01 1.458400785923004150e-01 -1.314973682165145874e-01 -1.651106923818588257e-01 -1.701511256396770477e-02 -6.267967820167541504e-02 -6.930233538150787354e-02 7.983798533678054810e-02 2.854196429252624512e-01 -2.492490708827972412e-01 2.979837954044342041e-01 -1.071414425969123840e-01 1.353976428508758545e-01 2.221926748752593994e-01 2.093423902988433838e-01 1.432392299175262451e-01 1.838099062442779541e-01 2.338491678237915039e-01 -3.831771016120910645e-02 -4.453340917825698853e-02 3.098461031913757324e-01
-7.302255183458328247e-02 6.459461897611618042e-02 1.004983484745025635e-01 -1.361989229917526245e-01 -1.236800551414489746e-01 -1.141472011804580688e-01 1.652005612850189209e-01 2.603298285976052284e-03 -3.780408203601837158e-02 2.983208000659942627e-01 -1.455536335706710815e-01 1.034136861562728882e-01 1.122863739728927612e-01 -2.491412758827209473e-01 1.052691601216793060e-03 2.483894824981689453e-01 -1.696311235427856445e-01 1.463946700096130371e-01 1.665966212749481201e-01 2.262142449617385864e-01 -8.022890239953994751e-02 2.229132503271102905e-01 -1.114872321486473083e-01 3.339739739894866943e-01 1.760356724262237549e-01 7.888488471508026123e-02 -2.658925019204616547e-03 2.140692919492721558e-01 -1.592385768890380859e-02 3.425289690494537354e-01 3.245972990989685059e-01 1.797849535942077637e-01
-2.749087102711200714e-02 -2.339776456356048584e-01 -3.209343552589416504e-01 -1.256565600633621216e-01 -1.515126079320907593e-01 9.780631959438323975e-02 2.884440422058105469e-01 -3.271356225013732910e-01 9.849339723587036133e-02 -6.628856062889099121e-02 -1.613379269838333130e-01 -5.292373150587081909e-02 9.788882732391357422e-02 -4.775027558207511902e-02 -1.740731485188007355e-02 2.870034575462341309e-01 -8.017074316740036011e-02 8.666416257619857788e-02 -1.506899297237396240e-01 6.669808179140090942e-02 -1.802829802036285400e-01 3.340317308902740479e-01 -4.221627861261367798e-02 4.137180745601654053e-02 2.062354236841201782e-01 5.309237539768218994e-02 3.397629559040069580e-01 1.518133431673049927e-01 1.200589723885059357e-02 -5.255587026476860046e-02 1.689636111259460449e-01 2.480889707803726196e-01
-8.183456957340240479e-02 -3.684030175209045410e-01 1.053343042731285095e-01 1.351376157253980637e-02 -2.649038732051849365e-01 2.054813355207443237e-01 1.605342924594879150e-01 1.504861712455749512e-01 -1.605126410722732544e-01 1.204011589288711548e-01 -1.284863334149122238e-02 7.175888121128082275e-02 1.578709483146667480e-01 3.787682652473449707e-01 3.602864220738410950e-02 8.460050076246261597e-02 1.130943372845649719e-02 6.330191344022750854e-02 1.878711208701133728e-02 1.713517606258392334e-01 -1.193494051694869995e-01 3.033930659294128418e-01 -3.614171147346496582e-01 -7.856043428182601929e-02 8.830069005489349365e-02 -6.486167758703231812e-02 2.568461000919342041e-02 2.252842783927917480e-01 -9.948514401912689209e-02 2.735153958201408386e-02 3.110323250293731689e-01 1.238257214426994324e-01
-2.043936699628829956e-01 -2.157303318381309509e-02 -1.730103492736816406e-01 -1.957497894763946533e-01 -4.588605836033821106e-02 -4.348872695118188858e-03 -2.232843190431594849e-01 -2.171308994293212891e-01 1.575251817703247070e-01 1.064164564013481140e-01 -2.061181962490081787e-01 1.115368455648422241e-01 -1.515280306339263916e-01 -5.251431092619895935e-02 -2.359762042760848999e-02 1.053857281804084778e-01 -1.833434402942657471e-01 -1.221336349844932556e-01 2.754349820315837860e-02 5.077596381306648254e-02 -1.016916111111640930e-01 1.596492528915405273e-01 1.256566643714904785e-01 -1.849752664566040039e-01 2.783700227737426758e-01 4.469075500965118408e-01 1.404699534177780151e-01 1.900734603404998779e-01 1.581546962261199951e-01 -5.354804918169975281e-02 9.009885787963867188e-02 3.939021527767181396e-01
1.053300872445106506e-01 -9.252220392227172852e-02 1.069483906030654907e-01 -2.220463752746582031e-01 -2.222398519515991211e-01 -2.138310521841049194e-01 1.079990193247795105e-01 -6.287135183811187744e-02 -1.309817004948854446e-02 4.317864775657653809e-03 -1.374129205942153931e-01 2.155824154615402222e-01 2.985559403896331787e-01 2.726071281358599663e-03 -6.403221189975738525e-02 1.083285138010978699e-01 5.045476555824279785e-02 2.068828791379928589e-01 3.228848278522491455e-01 -2.054254338145256042e-02 -4.199924170970916748e-01 1.185789257287979126e-01 -4.501770809292793274e-02 -1.546187549829483032e-01 2.225556671619415283e-01 6.573507934808731079e-02 2.519426401704549789e-03 2.930372059345245361e-01 -1.337417513132095337e-01 3.362356722354888916e-01 1.582228578627109528e-02 3.183422610163688660e-02
3.133963644504547119e-01 -1.297881454229354858e-01 1.884443759918212891e-01 -1.034552305936813354e-01 -2.943072319030761719e-01 9.879729896783828735e-02 5.110422521829605103e-02 -3.809409141540527344e-01 -2.125015258789062500e-01 1.358545850962400436e-03 -7.529933005571365356e-02 8.644449710845947266e-02 -7.866727560758590698e-02 1.799571514129638672e-01 3.315124213695526123e-01 1.272693723440170288e-01 5.152077227830886841e-02 2.538518607616424561e-01 -1.308754459023475647e-02 4.971992224454879761e-02 -2.716150283813476562e-01 1.337730884552001953e-01 -5.482456460595130920e-02 1.286590397357940674e-01 1.184144467115402222e-01 1.029572412371635437e-01 -8.149435161612927914e-04 2.201782912015914917e-01 -2.752324342727661133e-01 3.547309339046478271e-02 1.340816020965576172e-01 1.502930521965026855e-01
-1.615654230117797852e-01 -3.213363587856292725e-01 8.894775062799453735e-03 -7.839842885732650757e-02 -2.274701148271560669e-01 -2.046653479337692261e-01 -8.458099514245986938e-02 -1.662138700485229492e-01 -8.800492435693740845e-02 2.693139202892780304e-02 -2.790198028087615967e-01 7.746446877717971802e-02 1.077880114316940308e-01 1.196586415171623230e-01 1.303518861532211304e-01 2.214691042900085449e-01 -8.108226209878921509e-02 -2.405612468719482422e-01 2.542203962802886963e-01 -7.598807662725448608e-02 -1.118830963969230652e-02 1.097425892949104309e-01 -1.292311251163482666e-01 -1.126650497317314148e-01 1.298734992742538452e-01 2.236649543046951294e-01 1.923678666353225708e-01 3.112056851387023926e-01 1.732186079025268555e-01 -2.826276719570159912e-01 3.082556277513504028e-02 2.524145841598510742e-01
1.801647841930389404e-01 -2.180292457342147827e-01 -5.944847594946622849e-03 -2.963677048683166504e-01 -3.370832204818725586e-01 2.360029146075248718e-02 8.903466910123825073e-02 -1.032411307096481323e-01 -6.674315314739942551e-03 -2.436234615743160248e-02 -5.162428691983222961e-02 1.847740262746810913e-01 1.332574039697647095e-01 8.378774672746658325e-02 -1.027523949742317200e-01 3.216142654418945312e-01 7.542320340871810913e-02 2.416001707315444946e-01 2.131692916154861450e-01 2.813087962567806244e-02 -5.190469622611999512e-01 -5.842401459813117981e-02 -6.491321325302124023e-02 -6.789892166852951050e-02 1.439105570316314697e-01 7.148390263319015503e-02 5.366248264908790588e-02 1.086419448256492615e-02 7.194136828184127808e-02 1.438693106174468994e-01 2.061772048473358154e-01 1.844202131032943726e-01
8.627501875162124634e-02 -1.584531813859939575e-01 -1.120882704854011536e-01 -1.247245296835899353e-01 -5.327222496271133423e-02 1.003420329652726650e-03 1.623505540192127228e-02 -1.492197066545486450e-01 -1.640137135982513428e-01 2.499400824308395386e-01 -1.069986671209335327e-01 -3.115762583911418915e-02 4.723029676824808121e-03 1.106493324041366577e-01 2.650867700576782227e-01 2.099495828151702881e-01 -5.428452789783477783e-02 3.214259445667266846e-01 3.482212722301483154e-01 -4.738667607307434082e-02 1.431311368942260742e-01 -1.576559543609619141e-01 -2.340701669454574585e-01 -2.175242155790328979e-01 7.308497559279203415e-03 -7.293528318405151367e-02 2.296635955572128296e-01 1.556951552629470825e-01 -1.601827144622802734e-02 3.116176724433898926e-01 1.778842955827713013e-01 3.114128410816192627e-01
4.156111776828765869e-01 -1.501810699701309204e-01 -1.623075455427169800e-01 2.615731209516525269e-02 -1.446123272180557251e-01 8.607286959886550903e-03 -4.724523052573204041e-02 -2.543817758560180664e-01 2.090155333280563354e-02 -4.265994206070899963e-02 -1.259156018495559692e-01 1.834509707987308502e-02 -1.177694573998451233e-01 -1.906648129224777222e-01 1.131200715899467468e-01 1.734179854393005371e-01 -2.928602695465087891e-02 -3.481225110590457916e-03 6.068568676710128784e-02 -6.644607335329055786e-02 -8.576603978872299194e-02 2.098338454961776733e-01 -1.434847116470336914e-01 1.032731961458921432e-02 1.802172511816024780e-01 1.944856136105954647e-03 1.962658762931823730e-01 2.091995775699615479e-01 -9.716761112213134766e-02 5.538147315382957458e-02 -3.883206844329833984e-02 6.069462895393371582e-01
-8.598703891038894653e-02 -4.812083542346954346e-01 -1.183346584439277649e-01 -2.090761214494705200e-01 -7.388719171285629272e-02 -2.942938208580017090e-01 2.087109349668025970e-02 -1.958080381155014038e-01 -2.355339825153350830e-01 -1.287553906440734863e-01 -5.543405935168266296e-02 -6.357890367507934570e-02 -4.089667275547981262e-02 2.469659894704818726e-01 -4.806690663099288940e-02 -7.200909405946731567e-02 -8.133994042873382568e-02 1.187535226345062256e-01 1.455710679292678833e-01 -5.724415555596351624e-02 -1.318509429693222046e-01 9.915363788604736328e-02 -9.459063410758972168e-02 -3.348664939403533936e-02 1.499968916177749634e-01 -4.374084249138832092e-02 2.167273461818695068e-01 2.745784521102905273e-01 8.379305899143218994e-02 -2.263740748167037964e-01 -1.940872818231582642e-01 3.130024373531341553e-01
-3.076072633266448975e-01 -2.519281804561614990e-01 -2.052987068891525269e-01 -7.868493348360061646e-02 -2.351865470409393311e-01 -3.481081873178482056e-02 -8.055870980024337769e-02 -3.682168200612068176e-03 -2.783024907112121582e-01 -4.308648873120546341e-03 -6.935283541679382324e-02 -1.072498410940170288e-02 1.641253679990768433e-01 -7.429148256778717041e-02 9.165778011083602905e-02 9.183079237118363380e-04 -3.365172743797302246e-01 8.644881099462509155e-02 1.787364631891250610e-01 -4.987712576985359192e-02 -3.082725033164024353e-02 1.224125102162361145e-01 -1.871422380208969116e-01 -2.009199410676956177e-01 3.324815034866333008e-01 2.170912921428680420e-01 1.296228319406509399e-01 1.961984485387802124e-01 -2.829817831516265869e-01 -7.015016674995422363e-02 3.611242864280939102e-03 2.506597042083740234e-01
-8.912270516157150269e-02 4.219835624098777771e-02 -6.506215780973434448e-02 -1.522381007671356201e-01 -2.312227897346019745e-02 -3.190067782998085022e-02 1.032351925969123840e-01 -1.778765767812728882e-01 -2.234273850917816162e-01 -1.143470406532287598e-01 -1.363519877195358276e-01 1.428940594196319580e-01 -3.352623581886291504e-01 -7.299664616584777832e-02 2.133833318948745728e-01 -2.081753872334957123e-02 -1.740114986896514893e-01 -1.887805461883544922e-01 1.133991107344627380e-01 -2.108946740627288818e-01 -1.987724751234054565e-01 4.246156290173530579e-02 -2.060739547014236450e-01 -2.942519187927246094e-01 1.268409043550491333e-01 -1.788349300622940063e-01 1.159046292304992676e-01 3.183451294898986816e-01 -1.924989968538284302e-01 -1.065447330474853516e-01 3.407472670078277588e-01 1.798163056373596191e-01
-1.039687097072601318e-01 -3.527255356311798096e-01 5.870864540338516235e-02 -2.377742668613791466e-03 -1.660502552986145020e-01 -1.726259738206863403e-01 -2.859424352645874023e-01 -1.232400462031364441e-01 -3.468265384435653687e-02 8.412481844425201416e-02 -1.995184868574142456e-01 1.740559964673593640e-04 1.530329734086990356e-01 1.049874648451805115e-01 -2.592252194881439209e-02 1.526466012001037598e-01 -1.259857509285211563e-02 -1.571957021951675415e-01 2.987905740737915039e-01 2.932682447135448456e-02 -1.080387681722640991e-01 -3.623330220580101013e-02 -3.637556731700897217e-01 -1.344723105430603027e-01 1.608249694108963013e-01 2.099368125200271606e-01 2.339776307344436646e-01 2.152537554502487183e-01 -1.909552514553070068e-02 -2.839319109916687012e-01 4.494265094399452209e-02 2.609334588050842285e-01
-1.759521365165710449e-01 -2.211305797100067139e-01 -1.941542513668537140e-02 2.250005118548870087e-02 -1.478542983531951904e-01 3.794777765870094299e-02 3.682308644056320190e-02 -9.421686828136444092e-02 -1.749749779701232910e-01 -1.686885654926300049e-01 -2.753276005387306213e-02 -1.775283552706241608e-02 1.002013981342315674e-01 -1.287089139223098755e-01 1.765828281641006470e-01 1.590986251831054688e-01 -2.582404315471649170e-01 -1.475442051887512207e-01 2.663543522357940674e-01 1.197197213768959045e-01 -2.076168060302734375e-01 3.898454308509826660e-01 -2.735823988914489746e-01 -2.890026383101940155e-02 1.867162138223648071e-01 3.348678350448608398e-02 3.399170935153961182e-01 -7.498012483119964600e-02 -2.612414360046386719e-01 -1.088991761207580566e-01 1.919226199388504028e-01 1.545566916465759277e-01
-9.708356857299804688e-02 -5.167231336236000061e-02 -1.167560741305351257e-01 1.400321722030639648e-01 -7.251568138599395752e-02 1.527712047100067139e-01 -2.403737278655171394e-03 -2.920785844326019287e-01 4.389769863337278366e-03 -1.067642569541931152e-01 -2.310262918472290039e-01 -5.249505862593650818e-02 -2.947888895869255066e-02 -4.286694526672363281e-02 1.236260235309600830e-01 3.770765960216522217e-01 -3.066830933094024658e-01 7.380104064941406250e-02 -9.976343251764774323e-03 5.185607820749282837e-03 -8.379218727350234985e-02 3.669250011444091797e-01 2.234656214714050293e-01 -8.216276764869689941e-02 1.411739140748977661e-01 1.010641306638717651e-01 2.860894203186035156e-01 9.529707580804824829e-02 -1.956954151391983032e-01 6.541971862316131592e-02 1.783195436000823975e-01 3.458465337753295898e-01
1.537654846906661987e-01 -8.738556504249572754e-02 3.946688398718833923e-02 -2.554887235164642334e-01 -3.246949017047882080e-01 -1.235782355070114136e-01 7.141902297735214233e-02 -1.154947206377983093e-01 -3.734368085861206055e-02 5.924164876341819763e-02 -1.738118007779121399e-02 3.180090785026550293e-01 1.964641213417053223e-01 6.142070516943931580e-02 -6.402667146176099777e-03 1.595408767461776733e-01 1.167358756065368652e-01 3.024142086505889893e-01 2.251635193824768066e-01 -3.907669335603713989e-02 -4.070715606212615967e-01 1.868026703596115112e-01 -1.868318319320678711e-01 -1.272049993276596069e-01 1.293785274028778076e-01 5.697116628289222717e-02 -1.946968026459217072e-02 3.701698780059814453e-01 -7.718231528997421265e-02 1.252022832632064819e-01 -1.701848208904266357e-02 1.550010871142148972e-02
-2.396708279848098755e-01 -3.060322701930999756e-01 4.975717887282371521e-02 -2.113530337810516357e-01 -3.047661781311035156e-01 1.371576637029647827e-01 2.670632675290107727e-02 7.466381415724754333e-03 -1.480979770421981812e-01 2.585595846176147461e-01 -8.279125392436981201e-02 2.215116620063781738e-01 3.526217117905616760e-02 3.050988018512725830e-01 -1.276189982891082764e-01 1.145635545253753662e-01 -1.925653070211410522e-01 -4.842693731188774109e-02 2.051812112331390381e-01 1.469199955463409424e-01 -5.622791126370429993e-02 1.900717765092849731e-01 -2.269504964351654053e-01 -2.827395796775817871e-01 2.229207158088684082e-01 2.338165603578090668e-02 -8.443875238299369812e-03 2.372006773948669434e-01 9.740681946277618408e-02 7.379415631294250488e-02 -1.450511068105697632e-01 6.668510288000106812e-02
2.953272163867950439e-01 1.776351183652877808e-01 1.170214191079139709e-01 -3.652261570096015930e-02 -1.632793396711349487e-01 6.345172971487045288e-02 -9.892331808805465698e-02 -9.951225668191909790e-02 -4.004200696945190430e-01 -2.217688038945198059e-02 1.138762198388576508e-02 8.482476323843002319e-02 -2.705108001828193665e-02 -1.934745013713836670e-01 2.951903268694877625e-02 1.192307844758033752e-01 5.199356004595756531e-02 2.915503978729248047e-01 3.286315873265266418e-02 3.871405497193336487e-02 -2.189561128616333008e-01 5.807276070117950439e-02 -1.981512457132339478e-01 -2.034599930047988892e-01 1.805566847324371338e-01 1.673370450735092163e-01 7.481358200311660767e-02 3.139336407184600830e-01 -1.470539122819900513e-01 3.093785047531127930e-01 2.483021169900894165e-01 1.685672551393508911e-01
5.392685905098915100e-02 -9.795685112476348877e-02 1.079651117324829102e-01 -3.465179353952407837e-02 -2.706705927848815918e-01 3.032806515693664551e-02 -1.925773359835147858e-02 -5.296215415000915527e-01 -2.328394912183284760e-02 -7.321040332317352295e-02 -1.637883484363555908e-02 1.334645897150039673e-01 -3.673017770051956177e-02 1.589850336313247681e-01 1.726451218128204346e-01 2.680222690105438232e-01 3.107394836843013763e-02 2.536753118038177490e-01 3.559013828635215759e-02 -3.660798445343971252e-02 -2.689782679080963135e-01 -6.113475188612937927e-02 -1.962896138429641724e-01 1.911625415086746216e-01 1.900546103715896606e-01 2.126860171556472778e-01 7.858858257532119751e-02 1.077694371342658997e-01 -3.114901781082153320e-01 8.795189112424850464e-02 1.484391279518604279e-02 2.100591361522674561e-01
-1.701436340808868408e-01 1.208621785044670105e-01 7.361555937677621841e-03 -1.130497753620147705e-01 -3.652263879776000977e-01 -9.766247868537902832e-02 -3.308410644531250000e-01 -1.499144285917282104e-01 -1.205038558691740036e-02 -5.528937280178070068e-02 -3.974515795707702637e-01 2.415049076080322266e-01 6.450839340686798096e-02 -8.135287463665008545e-02 -1.221378967165946960e-01 -2.862633764743804932e-02 -2.771354615688323975e-01 1.099878698587417603e-01 9.290489368140697479e-03 -2.509720996022224426e-02 -3.135672807693481445e-01 9.084350615739822388e-02 1.136766076087951660e-01 -2.092917114496231079e-01 7.311832159757614136e-02 -1.798507422208786011e-01 1.755671203136444092e-01 3.286617621779441833e-02 1.612846404314041138e-01 1.960146725177764893e-01 3.705171123147010803e-02 1.855144798755645752e-01
1.111344713717699051e-02 -3.456868603825569153e-02 -1.202133856713771820e-02 -2.270836979150772095e-01 -2.343811541795730591e-01 2.150828950107097626e-03 -2.042520940303802490e-01 -3.192476034164428711e-01 -2.538052499294281006e-01 -1.016857996582984924e-01 -1.235923916101455688e-01 6.507394462823867798e-02 4.726989194750785828e-02 1.879863440990447998e-01 2.304067462682723999e-01 7.083568722009658813e-02 -5.048553273081779480e-02 5.871278699487447739e-03 2.729232609272003174e-01 3.024797439575195312e-01 -2.001454830169677734e-01 1.086004078388214111e-01 -2.817988395690917969e-01 -3.256152868270874023e-01 5.157147720456123352e-02 2.409204654395580292e-02 1.545491665601730347e-01 -1.125038191676139832e-01 -4.335688799619674683e-02 2.859827578067779541e-01 1.584880352020263672e-01 6.346882134675979614e-02
3.370038792490959167e-02 1.036681830883026123e-01 2.563705854117870331e-02 6.542838364839553833e-02 2.083528228104114532e-02 -6.789694726467132568e-02 1.986264139413833618e-01 -2.916961908340454102e-01 -1.025315150618553162e-01 -7.317176461219787598e-02 -4.695433676242828369e-01 2.371649146080017090e-01 6.436850875616073608e-02 1.159641668200492859e-01 3.848550841212272644e-02 -4.357894137501716614e-02 -1.278391480445861816e-01 -8.283042162656784058e-02 -2.616243809461593628e-02 2.538232207298278809e-01 -1.979859471321105957e-01 2.030465304851531982e-01 -2.747134268283843994e-01 2.661711573600769043e-01 3.313311636447906494e-01 3.893559798598289490e-02 1.427324712276458740e-01 1.133087277412414551e-01 1.333087682723999023e-01 6.218517571687698364e-02 -4.107350856065750122e-02 2.390635758638381958e-01
4.321052227169275284e-03 -3.896389603614807129e-01 1.063948497176170349e-01 -5.890350416302680969e-02 -9.261366724967956543e-02 -6.714166700839996338e-02 -2.238412797451019287e-01 -4.843057692050933838e-02 3.989830147475004196e-03 3.008441068232059479e-02 -1.934454739093780518e-01 5.648751556873321533e-02 2.777852863073348999e-02 7.632035762071609497e-02 -2.086263708770275116e-02 9.326094388961791992e-02 -2.490552514791488647e-02 -1.273707598447799683e-01 1.630473434925079346e-01 5.866292864084243774e-02 -4.555759578943252563e-02 2.263339236378669739e-02 -3.277534544467926025e-01 -2.688876688480377197e-01 2.309139966964721680e-01 2.691826522350311279e-01 3.857600092887878418e-01 2.991401553153991699e-01 -2.804028615355491638e-02 -2.804677486419677734e-01 2.945744246244430542e-02 1.923609972000122070e-01
1.004119217395782471e-01 -1.683957129716873169e-01 -8.665022999048233032e-02 -1.593071669340133667e-01 -2.744075953960418701e-01 1.168597862124443054e-02 1.304110288619995117e-01 -2.249597758054733276e-01 2.500111795961856842e-02 -4.560416191816329956e-02 1.024703681468963623e-01 2.641460597515106201e-01 5.201634392142295837e-02 -8.126242458820343018e-02 1.551195513457059860e-02 9.882725030183792114e-02 -8.185739070177078247e-02 1.582663506269454956e-01 2.149776369333267212e-01 -3.746318072080612183e-02 -5.880318880081176758e-01 2.286155521869659424e-02 -1.939502507448196411e-01 7.852630317211151123e-02 1.755866557359695435e-01 2.151771187782287598e-01 -7.721446454524993896e-02 2.983667254447937012e-01 -8.691208809614181519e-02 1.409156173467636108e-01 9.043600410223007202e-02 7.853128761053085327e-02
-1.117753051221370697e-02 6.129995733499526978e-02 -1.355435103178024292e-01 5.176925659179687500e-02 4.543501138687133789e-02 -8.763542398810386658e-03 1.008587405085563660e-01 -2.351661026477813721e-01 -3.655833899974822998e-01 1.758688092231750488e-01 -3.552021682262420654e-01 2.524881958961486816e-01 1.329250782728195190e-01 -4.693411663174629211e-02 -1.382942944765090942e-01 -1.029062196612358093e-01 -1.537923514842987061e-02 1.380518972873687744e-01 -6.389252096414566040e-02 3.274376988410949707e-01 -2.634728848934173584e-01 -9.216112643480300903e-02 -2.393590360879898071e-01 8.841215632855892181e-03 2.560720741748809814e-01 -1.784514933824539185e-01 1.877273768186569214e-01 1.802336871623992920e-01 -7.037940621376037598e-02 6.724817305803298950e-02 2.318222224712371826e-01 9.552966058254241943e-02
1.203551515936851501e-02 9.638764895498752594e-03 -1.528984457254409790e-01 1.453069597482681274e-01 -2.179753333330154419e-01 -2.710850238800048828e-01 -6.561389565467834473e-02 -2.818208932876586914e-01 -2.012826129794120789e-02 2.546460032463073730e-01 1.011486500501632690e-01 3.084962069988250732e-01 -3.425923734903335571e-02 8.810923248529434204e-02 -3.039931654930114746e-01 1.041891425848007202e-01 -1.088523939251899719e-01 6.547133624553680420e-02 -3.869387507438659668e-02 2.706935703754425049e-01 -2.545465826988220215e-01 3.351605832576751709e-01 -1.198358833789825439e-01 7.120902836322784424e-02 9.654892235994338989e-02 3.357952227815985680e-03 2.853471040725708008e-01 -1.135974824428558350e-01 -1.220354512333869934e-01 2.335110753774642944e-01 4.014163836836814880e-02 7.435984164476394653e-02
-2.161762714385986328e-01 2.471340447664260864e-01 -7.345382124185562134e-02 1.369533240795135498e-01 4.456258937716484070e-02 -2.480142004787921906e-02 -2.047578804194927216e-02 -3.137291967868804932e-01 5.087408050894737244e-02 2.031676173210144043e-01 2.112049609422683716e-01 -5.829610303044319153e-02 -6.804314255714416504e-02 2.964920103549957275e-01 -7.591862976551055908e-02 1.220335662364959717e-01 -1.634955406188964844e-01 -1.506030466407537460e-02 1.664431095123291016e-01 2.407455742359161377e-01 -2.414360344409942627e-01 -6.235156580805778503e-02 -1.565575599670410156e-01 1.468055974692106247e-02 -1.086592860519886017e-02 4.585406556725502014e-02 2.281587123870849609e-01 4.206171631813049316e-01 -4.323275759816169739e-02 1.356366425752639771e-01 1.316660791635513306e-01 3.052997589111328125e-01
-8.969730883836746216e-02 -1.521760672330856323e-01 -5.928133800625801086e-02 -4.873904213309288025e-02 -1.972645372152328491e-01 1.270441859960556030e-01 2.130446135997772217e-01 -2.114639282226562500e-01 1.717495918273925781e-01 2.669929992407560349e-03 2.225200645625591278e-02 6.737544387578964233e-02 2.068692147731781006e-01 1.717564314603805542e-01 -2.750085480511188507e-02 1.541641205549240112e-01 4.758557677268981934e-02 1.598945707082748413e-01 3.448565006256103516e-01 -7.443904131650924683e-02 -5.445879101753234863e-01 3.576436778530478477e-03 -1.098686307668685913e-01 1.128258649259805679e-02 9.131461381912231445e-02 9.868283569812774658e-02 -2.329973876476287842e-02 2.936295568943023682e-01 -1.323679275810718536e-02 2.879521846771240234e-01 9.604177623987197876e-02 1.677858978509902954e-01
-3.468452021479606628e-03 -2.176590114831924438e-01 1.229697316884994507e-01 -3.493598401546478271e-01 1.841441728174686432e-02 -1.010739505290985107e-01 -1.787087768316268921e-01 -2.305617481470108032e-01 -5.393532663583755493e-02 2.274883985519409180e-01 -2.989636659622192383e-01 9.067143499851226807e-02 -1.340642422437667847e-01 -1.276678144931793213e-01 -3.266877830028533936e-01 9.606155753135681152e-02 7.090408354997634888e-02 6.474431604146957397e-02 -6.072898581624031067e-02 1.001164615154266357e-01 -1.294238865375518799e-01 2.615712881088256836e-01 -8.477995544672012329e-02 8.646052330732345581e-02 2.938101626932621002e-02 2.261638045310974121e-01 2.997250258922576904e-01 2.748089432716369629e-01 -3.653486445546150208e-02 9.258554130792617798e-02 1.557426005601882935e-01 2.073827981948852539e-01
2.949055731296539307e-01 -1.918885558843612671e-01 1.261210907250642776e-02 1.150117665529251099e-01 7.584282197058200836e-03 -2.389465719461441040e-01 -1.720355600118637085e-01 -1.580161899328231812e-01 -1.096563115715980530e-01 -1.256685610860586166e-02 1.628742963075637817e-01 1.773478686809539795e-01 3.569713234901428223e-02 8.580049872398376465e-02 -1.627957075834274292e-01 7.911504060029983521e-02 -6.890206784009933472e-02 5.318728834390640259e-02 9.532398730516433716e-02 3.683551549911499023e-01 -7.583805918693542480e-02 8.395974338054656982e-02 -1.289805620908737183e-01 -1.367190778255462646e-01 1.942447870969772339e-01 -2.262822389602661133e-01 4.019089341163635254e-01 2.137842923402786255e-01 -4.580224305391311646e-02 -2.558942735195159912e-01 2.196011692285537720e-01 1.645996421575546265e-01
1.822748631238937378e-01 -1.259472034871578217e-02 4.513135924935340881e-02 -4.600041732192039490e-02 -3.366876542568206787e-01 7.130573038011789322e-03 -7.753572613000869751e-02 -4.332926124334335327e-02 -3.906343877315521240e-02 2.349621206521987915e-01 -1.564002186059951782e-01 -2.084693014621734619e-01 -1.370433568954467773e-01 -3.047685883939266205e-02 3.467130661010742188e-01 1.051726192235946655e-01 9.669730812311172485e-02 1.686291992664337158e-01 2.085232138633728027e-01 7.248452305793762207e-02 -6.151343509554862976e-02 5.736586079001426697e-02 -4.219508767127990723e-01 -6.667262315750122070e-02 1.519819628447294235e-02 1.844192743301391602e-01 8.943161368370056152e-02 1.958294808864593506e-01 -3.517546504735946655e-02 2.500398659321945161e-05 4.059364497661590576e-01 2.069687843322753906e-01
2.409620732069015503e-01 -4.822652041912078857e-02 2.843384742736816406e-01 -2.049564719200134277e-01 -2.790137529373168945e-01 3.510417044162750244e-02 1.698859184980392456e-01 -8.416879922151565552e-02 -4.135930165648460388e-02 8.778704702854156494e-02 1.609421372413635254e-01 -8.345473557710647583e-03 2.602437511086463928e-02 -1.708629280328750610e-01 -5.568179860711097717e-02 1.628491878509521484e-01 -9.157079458236694336e-02 2.136364132165908813e-01 2.298996895551681519e-01 1.007124967873096466e-02 -7.328985631465911865e-02 -4.917527362704277039e-02 -2.274528294801712036e-01 8.317210525274276733e-02 1.528265476226806641e-01 -2.268925122916698456e-02 2.507715821266174316e-01 1.706457138061523438e-01 -5.156980454921722412e-02 -3.395184576511383057e-01 -5.243503302335739136e-02 4.436965584754943848e-01
1.286016777157783508e-02 2.187810093164443970e-01 -7.073013484477996826e-02 7.618203759193420410e-02 -1.018055528402328491e-01 2.083770036697387695e-01 -1.661119461059570312e-01 -1.884620636701583862e-01 -2.877753973007202148e-01 1.682686805725097656e-01 -2.231639325618743896e-01 3.019694089889526367e-01 -2.423891611397266388e-02 -2.502617239952087402e-01 9.410521388053894043e-02 5.140848457813262939e-02 7.352619618177413940e-02 1.857724972069263458e-02 1.420190334320068359e-01 3.461321815848350525e-02 -1.469836384057998657e-01 -1.110141426324844360e-01 -2.183081209659576416e-02 -7.230765372514724731e-02 1.438794583082199097e-01 2.107934355735778809e-01 2.828755378723144531e-01 3.612437546253204346e-01 -4.704902693629264832e-02 3.443199098110198975e-01 5.875803902745246887e-02 1.755213141441345215e-01
-2.808776311576366425e-02 -3.121125400066375732e-01 7.894217222929000854e-02 1.196915954351425171e-01 -1.349091827869415283e-01 2.031853646039962769e-01 -2.611617147922515869e-01 -2.280876487493515015e-01 6.125149503350257874e-02 -7.949807494878768921e-02 -9.720428287982940674e-02 9.459397406317293644e-04 -1.656689643859863281e-01 8.179024606943130493e-02 4.040911793708801270e-02 4.521846473217010498e-01 -2.729019820690155029e-01 1.459344476461410522e-01 7.841892540454864502e-03 1.056683212518692017e-01 -9.973325580358505249e-02 1.465323418378829956e-01 2.624871730804443359e-01 -8.239989727735519409e-02 2.256225794553756714e-01 1.600260138511657715e-01 1.411966979503631592e-01 1.304556876420974731e-01 6.858381628990173340e-02 4.537900537252426147e-02 2.225663959980010986e-01 2.406006902456283569e-01
-8.232499659061431885e-02 -4.578401446342468262e-01 -1.210326626896858215e-01 -7.290830463171005249e-02 1.297152042388916016e-01 -2.641167640686035156e-01 -2.608706429600715637e-02 -2.296157926321029663e-01 1.124144420027732849e-01 2.385763525962829590e-01 -1.926136948168277740e-02 8.641172945499420166e-02 -9.920647740364074707e-02 1.941235214471817017e-01 3.798834234476089478e-02 1.763731390237808228e-01 -3.808032274246215820e-01 5.495667457580566406e-02 4.671905934810638428e-02 -1.873197220265865326e-02 -1.808589994907379150e-01 1.485685259103775024e-01 9.196313098073005676e-03 -1.822995394468307495e-01 1.856967210769653320e-01 2.666679024696350098e-01 1.448211520910263062e-01 1.342444270849227905e-01 -8.179176598787307739e-02 1.589116752147674561e-01 2.237422913312911987e-01 3.040080703794956207e-02
6.539469957351684570e-02 -3.170275688171386719e-01 -1.330317854881286621e-01 -1.292013078927993774e-01 1.371936406940221786e-02 -6.630783528089523315e-02 9.936814010143280029e-02 -1.441970914602279663e-01 -3.067952096462249756e-01 8.148178458213806152e-02 -3.790003657341003418e-01 7.655993103981018066e-02 6.256035715341567993e-02 8.157611638307571411e-02 -7.768175750970840454e-02 -1.565707772970199585e-01 -1.755669116973876953e-01 2.272600121796131134e-02 2.090120613574981689e-01 1.963396668434143066e-01 -2.501420909538865089e-03 -5.606953799724578857e-02 -1.780881732702255249e-02 1.171473413705825806e-01 4.152177274227142334e-01 4.959580302238464355e-02 2.974472045898437500e-01 3.015019595623016357e-01 -6.068530306220054626e-02 -7.474686950445175171e-02 1.623479127883911133e-01 1.164294034242630005e-01
-1.578862518072128296e-01 -1.019003167748451233e-01 7.629032433032989502e-02 6.687691807746887207e-02 -6.003884226083755493e-02 1.329160630702972412e-01 1.004256457090377808e-01 -1.169787794351577759e-01 -2.438625693321228027e-01 3.431783244013786316e-02 -1.112988516688346863e-01 4.483376163989305496e-03 1.007992550730705261e-01 7.762631028890609741e-02 1.366869956254959106e-01 9.974622726440429688e-02 -3.998915553092956543e-01 1.904040947556495667e-02 1.724515110254287720e-01 1.856929957866668701e-01 -3.574037253856658936e-01 2.887843847274780273e-01 -1.203424111008644104e-01 3.395146923139691353e-03 2.516579031944274902e-01 -6.034759432077407837e-02 3.039709031581878662e-01 -1.407350450754165649e-01 -2.931997179985046387e-01 -2.054703831672668457e-01 1.259245425462722778e-01 1.346757113933563232e-01
7.180517911911010742e-02 8.134504407644271851e-02 -1.391795575618743896e-01 -2.185372114181518555e-01 6.842288374900817871e-02 -3.629804775118827820e-02 7.213141769170761108e-02 -4.006784781813621521e-02 -6.318999826908111572e-02 8.513206243515014648e-02 -1.506911069154739380e-01 4.298808425664901733e-02 -1.305966824293136597e-01 -5.765889585018157959e-02 5.188780650496482849e-02 2.201947420835494995e-01 -1.749720275402069092e-01 -2.550063729286193848e-01 5.680201947689056396e-02 2.922944724559783936e-01 -1.848353594541549683e-01 3.525488674640655518e-01 -3.258614242076873779e-01 6.153813749551773071e-02 1.017434597015380859e-01 6.657131016254425049e-02 5.174962878227233887e-01 1.047107130289077759e-01 1.566785760223865509e-02 -8.007121831178665161e-02 -1.526576578617095947e-01 1.571330726146697998e-01
-1.282565444707870483e-01 -3.847257792949676514e-01 -1.662376970052719116e-01 -8.731536567211151123e-02 1.878818310797214508e-02 -1.387679576873779297e-01 1.394651830196380615e-01 -2.297037653625011444e-02 -2.946389615535736084e-01 2.768453359603881836e-01 -2.058695256710052490e-01 3.292038738727569580e-01 2.187675237655639648e-01 6.653381884098052979e-02 -2.768030390143394470e-02 2.537934668362140656e-02 -2.117870599031448364e-01 -3.749087452888488770e-02 8.970969915390014648e-02 1.056056395173072815e-01 -8.199294656515121460e-02 -4.645796865224838257e-02 5.952597409486770630e-02 8.674828708171844482e-02 3.005446791648864746e-01 3.278578817844390869e-02 3.453638255596160889e-01 1.570338159799575806e-01 -4.030718281865119934e-02 5.021868273615837097e-02 1.583033800125122070e-01 2.069462984800338745e-01
1.078419573605060577e-02 1.030231341719627380e-01 1.906236447393894196e-02 -3.148341551423072815e-02 1.692389603704214096e-03 -6.899837404489517212e-02 -1.325700283050537109e-01 -1.370530724525451660e-01 -4.580246806144714355e-01 2.069294266402721405e-02 -2.900910675525665283e-01 2.534224092960357666e-01 -5.446661263704299927e-02 -1.406929492950439453e-01 2.005136311054229736e-01 -6.367597728967666626e-02 1.485417485237121582e-01 1.304798424243927002e-01 -3.745411708950996399e-02 3.222045004367828369e-01 -1.498618870973587036e-01 -4.283261951059103012e-03 -1.839373558759689331e-01 1.063876748085021973e-01 2.955783307552337646e-01 7.733711507171392441e-03 5.547451972961425781e-02 1.900628358125686646e-01 1.568083763122558594e-01 2.016333937644958496e-01 -6.837863475084304810e-02 3.357036113739013672e-01
-1.927165836095809937e-01 3.740731999278068542e-02 5.551125481724739075e-02 8.373602479696273804e-02 -1.917614787817001343e-01 1.833192706108093262e-01 1.616688817739486694e-01 -2.069972753524780273e-01 -1.296515464782714844e-01 -9.851101040840148926e-02 9.540467709302902222e-02 4.611677303910255432e-02 1.198441814631223679e-02 -2.563271485269069672e-02 -1.246100813150405884e-01 2.263826429843902588e-01 -4.550924524664878845e-02 1.219365820288658142e-01 1.826455593109130859e-01 -4.089451394975185394e-03 -1.909149140119552612e-01 3.815776109695434570e-01 -2.073737531900405884e-01 1.270176470279693604e-02 3.019351661205291748e-01 1.392304897308349609e-01 4.827192127704620361e-01 1.173560619354248047e-01 2.570370733737945557e-01 3.643274307250976562e-02 -1.784018054604530334e-02 -7.810052484273910522e-02
-2.355743199586868286e-01 -1.775043159723281860e-01 6.031106412410736084e-02 -1.102418377995491028e-01 -2.361444681882858276e-01 6.136243417859077454e-02 -1.107095628976821899e-01 9.287538938224315643e-03 -3.338540345430374146e-02 1.505335420370101929e-02 -6.458941102027893066e-02 -5.078625306487083435e-02 2.828795313835144043e-01 1.461194008588790894e-01 -2.356118112802505493e-01 9.519043564796447754e-02 -1.655913293361663818e-01 -1.743044257164001465e-01 3.767407834529876709e-01 -5.900726467370986938e-02 -1.649802178144454956e-01 7.639366388320922852e-02 -2.196450829505920410e-01 -1.353156864643096924e-01 2.700716555118560791e-01 1.418426036834716797e-01 1.681006550788879395e-01 2.744166553020477295e-01 -9.003134816884994507e-02 -1.598259359598159790e-01 -1.049907207489013672e-01 3.273768424987792969e-01
2.017860114574432373e-01 9.408312290906906128e-02 1.861555129289627075e-01 -1.764289289712905884e-01 -3.013140261173248291e-01 -3.039113059639930725e-02 -2.273489981889724731e-01 -2.446903735399246216e-01 -4.020870849490165710e-02 3.837432712316513062e-02 1.006208509206771851e-01 -2.384814806282520294e-02 1.170354336500167847e-02 -2.789553403854370117e-01 -7.768651843070983887e-02 1.382316052913665771e-01 -7.922924309968948364e-02 2.423053979873657227e-01 1.701903641223907471e-01 8.639378100633621216e-02 -4.434516131877899170e-01 6.255875527858734131e-02 -1.175440773367881775e-01 -6.415157765150070190e-02 2.836813032627105713e-01 1.020156741142272949e-01 5.378614366054534912e-02 2.391742765903472900e-01 -1.813216954469680786e-01 1.410046219825744629e-01 1.815646141767501831e-01 8.875919878482818604e-02
1.240640729665756226e-01 -1.485877633094787598e-01 1.874189078807830811e-01 1.004352346062660217e-01 -2.249746471643447876e-01 2.627177834510803223e-01 -1.848841272294521332e-02 -1.981637924909591675e-01 2.707397043704986572e-01 4.927591234445571899e-02 -3.083178102970123291e-01 -9.565054625272750854e-02 7.754552364349365234e-02 9.225424379110336304e-02 2.094087898731231689e-01 3.285108804702758789e-01 -2.157234400510787964e-01 9.607618302106857300e-02 6.332450360059738159e-02 1.226627901196479797e-01 -1.803226917982101440e-01 1.832837611436843872e-01 -2.732822895050048828e-01 5.673443526029586792e-02 2.075646221637725830e-01 1.305652558803558350e-01 -1.337448805570602417e-01 6.366655975580215454e-02 -1.168486624956130981e-01 -6.446137093007564545e-03 6.241859495639801025e-02 3.055190742015838623e-01
1.335825175046920776e-01 4.252506047487258911e-02 -1.568661034107208252e-01 -1.278336197137832642e-01 -9.256146103143692017e-02 -1.988630890846252441e-01 -4.413641057908535004e-03 -3.108973205089569092e-01 -1.183548197150230408e-01 7.670359313488006592e-02 -1.386462152004241943e-01 2.134377807378768921e-01 1.252865493297576904e-01 2.223397605121135712e-02 -1.557271331548690796e-01 3.948713839054107666e-01 -1.648632287979125977e-01 9.321711212396621704e-02 4.554922506213188171e-02 2.996491491794586182e-01 -1.333495974540710449e-01 -4.231480881571769714e-02 -3.959916159510612488e-02 3.445659279823303223e-01 1.500156670808792114e-01 1.951709091663360596e-01 7.400866132229566574e-03 4.089726135134696960e-02 5.121386423707008362e-02 2.169102281332015991e-01 6.802904605865478516e-02 3.596503734588623047e-01
1.886197738349437714e-02 -1.241763830184936523e-01 -1.748126931488513947e-02 3.864208236336708069e-02 1.114188954234123230e-01 -3.227122426033020020e-01 1.395888999104499817e-02 -1.044363752007484436e-01 -4.073333144187927246e-01 3.492445684969425201e-04 -3.881959021091461182e-01 1.657966375350952148e-01 1.251675933599472046e-01 -7.844369113445281982e-02 4.968747496604919434e-02 -7.452420145273208618e-02 -1.898540407419204712e-01 1.691251411102712154e-03 1.849108636379241943e-01 2.720822095870971680e-01 -5.685257911682128906e-02 8.041247725486755371e-03 -9.932162612676620483e-02 8.074393123388290405e-02 3.622840046882629395e-01 -2.350186705589294434e-01 2.500552237033843994e-01 1.036339700222015381e-01 -1.553058177232742310e-01 4.194074869155883789e-02 4.242855682969093323e-02 1.715772449970245361e-01
-3.650683443993330002e-03 -3.175607025623321533e-01 -2.699601650238037109e-01 -3.153633177280426025e-01 1.113998368382453918e-01 -9.686055034399032593e-02 -6.847222149372100830e-02 -2.089616954326629639e-01 -7.313491404056549072e-02 -1.602239310741424561e-01 -1.442122906446456909e-01 9.044487378560006618e-04 2.547440230846405029e-01 1.024873256683349609e-01 1.425471454858779907e-01 -1.177881931653246284e-04 -2.283138781785964966e-01 9.271926432847976685e-02 4.109120070934295654e-01 1.459065228700637817e-01 -1.118574440479278564e-01 -2.857608534395694733e-02 -1.303580552339553833e-01 -1.850238814949989319e-02 4.482470452785491943e-02 -3.019700199365615845e-02 1.152822971343994141e-01 4.129623174667358398e-01 3.568976372480392456e-02 -1.868055202066898346e-02 -1.845030337572097778e-01 7.203476876020431519e-02
-2.033631056547164917e-01 6.062694266438484192e-02 7.769770920276641846e-02 1.415020823478698730e-01 -1.072259545326232910e-01 -7.121227681636810303e-02 -2.143335156142711639e-02 -2.312582582235336304e-01 -2.059659808874130249e-01 6.952251773327589035e-03 -3.900071084499359131e-01 4.739445149898529053e-01 4.633130133152008057e-02 7.029966264963150024e-02 -9.756084531545639038e-03 1.547802388668060303e-01 -2.277794033288955688e-01 -2.868718467652797699e-02 1.499715000391006470e-01 2.389314323663711548e-01 -2.069170922040939331e-01 4.743988439440727234e-02 1.384028196334838867e-01 8.888307958841323853e-02 5.304178595542907715e-02 4.473723843693733215e-02 -8.876430243253707886e-02 3.647871017456054688e-01 1.124139577150344849e-01 9.271338582038879395e-02 8.148065768182277679e-03 1.912858337163925171e-01
6.514029204845428467e-02 -1.768645495176315308e-01 8.936169743537902832e-02 6.828356534242630005e-02 -4.043567478656768799e-01 1.044762656092643738e-01 1.587524265050888062e-01 3.199129924178123474e-02 -4.463140293955802917e-02 3.120934776961803436e-02 -1.383041311055421829e-02 -7.827446609735488892e-02 2.686280608177185059e-01 -9.583421982824802399e-03 -1.283617466688156128e-01 2.050537168979644775e-01 1.052204146981239319e-01 2.581866979598999023e-01 1.393186002969741821e-01 -1.103991493582725525e-01 -5.249812006950378418e-01 2.513594031333923340e-01 -1.799695938825607300e-01 2.138367481529712677e-02 1.733368039131164551e-01 6.878360360860824585e-02 1.360186934471130371e-01 7.387819141149520874e-02 -1.996663771569728851e-02 1.317140161991119385e-01 1.756875067949295044e-01 1.510282903909683228e-01
7.679535448551177979e-02 9.655889123678207397e-02 1.917424201965332031e-01 -1.271011829376220703e-01 1.822961866855621338e-02 -2.698123455047607422e-01 1.601971387863159180e-01 -1.055152565240859985e-01 -2.555659115314483643e-01 2.518807947635650635e-01 5.840353667736053467e-02 3.605582192540168762e-02 -8.616565167903900146e-02 1.935676299035549164e-02 -2.215487360954284668e-01 2.021409720182418823e-01 -1.809903383255004883e-01 -1.115791499614715576e-01 2.717244029045104980e-01 1.804990470409393311e-01 -2.697696089744567871e-01 2.941290289163589478e-02 -9.259374439716339111e-02 2.679304219782352448e-02 2.122350484132766724e-01 1.850126981735229492e-01 2.311483398079872131e-02 -5.021473765373229980e-02 -9.487444162368774414e-02 1.684075146913528442e-01 3.760010004043579102e-01 3.083775043487548828e-01
-4.420540854334831238e-02 5.007784813642501831e-02 -1.755911707878112793e-01 2.601141668856143951e-02 -1.877280026674270630e-01 -1.700915992259979248e-01 2.016538679599761963e-01 -1.611228287220001221e-01 1.494370494037866592e-02 -2.231822758913040161e-01 -2.841614484786987305e-01 1.480791717767715454e-01 1.788053214550018311e-01 -1.371739208698272705e-01 -8.033850789070129395e-02 1.920719891786575317e-01 -2.109635025262832642e-01 7.024708390235900879e-02 2.911905050277709961e-01 -7.007590681314468384e-02 -3.904109299182891846e-01 4.970629513263702393e-02 1.077256351709365845e-01 -9.196322411298751831e-02 2.729665338993072510e-01 6.275844573974609375e-02 2.372068352997303009e-02 -6.839230656623840332e-02 1.259578466415405273e-01 1.351894810795783997e-02 3.154179155826568604e-01 2.703080475330352783e-01
3.174582719802856445e-01 -9.990805387496948242e-02 3.711767122149467468e-02 -9.190065413713455200e-02 -2.879647910594940186e-01 1.348085403442382812e-01 2.350450307130813599e-02 -2.370341420173645020e-01 -3.475735783576965332e-01 1.253564059734344482e-01 -3.410667479038238525e-01 2.119282446801662445e-02 8.184469491243362427e-02 1.807047575712203979e-01 -2.521373331546783447e-01 2.124744355678558350e-01 -7.455612719058990479e-02 5.708101764321327209e-02 2.399940416216850281e-02 1.690727174282073975e-01 -1.377063840627670288e-01 -1.846902654506266117e-03 -1.257649213075637817e-01 -7.144471257925033569e-02 3.096837401390075684e-01 -8.686716854572296143e-02 2.080779671669006348e-01 7.177185267210006714e-02 1.959519088268280029e-01 2.728765644133090973e-02 -2.167061418294906616e-01 -6.591662764549255371e-02
5.650743842124938965e-02 4.884379357099533081e-02 1.463636755943298340e-02 -2.006886452436447144e-01 -1.192919835448265076e-01 -3.186340630054473877e-01 1.824358701705932617e-01 -7.269281893968582153e-02 1.470278576016426086e-02 1.584549844264984131e-01 -1.768696308135986328e-01 5.440251156687736511e-02 1.033587381243705750e-01 -6.613181531429290771e-02 6.002145260572433472e-02 2.827749848365783691e-01 -1.712888777256011963e-01 -5.999137833714485168e-02 1.375141292810440063e-01 4.624606668949127197e-01 -2.498653018847107887e-03 4.922393336892127991e-02 -6.154022365808486938e-02 2.344313114881515503e-01 2.813996970653533936e-01 1.128933653235435486e-01 2.689149379730224609e-01 1.756443828344345093e-01 -9.069127589464187622e-02 4.709896445274353027e-02 3.191903531551361084e-01 8.427543938159942627e-02
-9.840071201324462891e-02 3.473460301756858826e-02 7.902766764163970947e-02 -1.451561599969863892e-02 -1.875548809766769409e-01 -1.711203008890151978e-01 1.823157519102096558e-01 -2.355127483606338501e-01 -1.505836099386215210e-01 1.379217952489852905e-01 -4.264696836471557617e-01 3.547797203063964844e-01 -1.693167909979820251e-02 -2.482791803777217865e-02 1.068616881966590881e-01 1.656611114740371704e-01 -1.414248496294021606e-01 -4.613993689417839050e-02 5.350219085812568665e-02 1.032082587480545044e-01 -1.434559673070907593e-01 1.270060837268829346e-01 1.219763010740280151e-01 2.267071008682250977e-01 -9.274270385503768921e-02 -1.875768005847930908e-01 -5.135454982519149780e-02 3.644925057888031006e-01 6.682561337947845459e-02 -8.170274645090103149e-02 -1.032916605472564697e-01 3.171188533306121826e-01
1.850451231002807617e-01 -1.115126311779022217e-01 -2.782748453319072723e-02 -1.935434937477111816e-01 -1.541282236576080322e-01 -7.373154163360595703e-02 -2.748925238847732544e-02 -2.681931257247924805e-01 -1.967737227678298950e-01 4.209288358688354492e-01 -9.814889729022979736e-02 -2.206167578697204590e-01 8.202330023050308228e-02 -2.142369188368320465e-02 1.781173199415206909e-01 4.734176769852638245e-02 -1.062873601913452148e-01 3.693903088569641113e-01 2.163958549499511719e-01 1.747623202390968800e-03 -1.328814029693603516e-01 -1.304221004247665405e-01 -2.614913880825042725e-01 -2.494590729475021362e-01 1.394011080265045166e-01 1.141410693526268005e-02 1.308687329292297363e-01 9.118738584220409393e-03 1.911356486380100250e-02 1.665200889110565186e-01 8.746020495891571045e-02 2.559047639369964600e-01
7.892476394772529602e-03 -8.971322327852249146e-03 1.508120745420455933e-01 -1.845330595970153809e-01 -2.972387671470642090e-01 -9.127584844827651978e-02 -2.551405727863311768e-01 2.668225392699241638e-02 -4.210640490055084229e-02 3.500650227069854736e-01 -3.045542240142822266e-01 1.641899198293685913e-01 -1.216503530740737915e-01 -3.088486567139625549e-02 -2.272976636886596680e-01 1.520129889249801636e-01 6.307199131697416306e-03 1.919422894716262817e-01 -3.427405282855033875e-02 1.029765456914901733e-01 -6.746812909841537476e-02 1.583196371793746948e-01 -1.571093499660491943e-01 2.508786022663116455e-01 -3.971763700246810913e-02 1.781155318021774292e-01 6.641008704900741577e-02 3.121688067913055420e-01 -1.800846308469772339e-02 -2.570316940546035767e-02 2.771995663642883301e-01 2.590886056423187256e-01
-1.315979659557342529e-01 -4.716011509299278259e-02 -2.371823191642761230e-01 -2.187382280826568604e-01 -1.337618231773376465e-01 -1.627496629953384399e-01 1.960823982954025269e-01 -1.586340516805648804e-01 2.942747175693511963e-01 -2.847429364919662476e-02 -2.021116018295288086e-01 9.209465980529785156e-02 5.219887569546699524e-02 1.174792721867561340e-01 -7.793382555246353149e-02 2.609711289405822754e-01 -3.074538707733154297e-01 -1.052414253354072571e-01 -7.060907315462827682e-03 1.844610124826431274e-01 -3.316619992256164551e-01 1.802897602319717407e-01 -3.664417564868927002e-02 -1.528117805719375610e-01 2.226465344429016113e-01 -3.638473153114318848e-02 2.372780144214630127e-01 -7.229649275541305542e-02 -1.382486671209335327e-01 2.275574505329132080e-01 1.038474664092063904e-01 1.998464912176132202e-01
2.393038272857666016e-01 7.532986253499984741e-02 -1.644926220178604126e-01 -3.283198550343513489e-02 1.385008990764617920e-01 -4.796028137207031250e-02 1.299748867750167847e-01 -2.397832572460174561e-01 -1.676398813724517822e-01 -7.127752155065536499e-02 -2.067962586879730225e-01 -1.237577106803655624e-02 -1.861558109521865845e-01 9.060052037239074707e-02 -2.074876576662063599e-01 1.968474537134170532e-01 2.076995372772216797e-01 1.158496141433715820e-01 1.359022110700607300e-01 -1.115828007459640503e-01 -2.790959775447845459e-01 1.113192811608314514e-01 -1.214176043868064880e-01 -3.014747425913810730e-02 2.178547531366348267e-01 -1.582121849060058594e-01 1.143170148134231567e-01 1.963098160922527313e-02 1.483055413700640202e-03 2.132604718208312988e-01 3.408074975013732910e-01 4.138740897178649902e-01
-5.591217428445816040e-02 -2.783349454402923584e-01 6.806327402591705322e-02 5.311121791601181030e-02 -2.094485014677047729e-01 -9.686883538961410522e-02 -5.797170847654342651e-02 -2.111107856035232544e-01 -7.799710333347320557e-02 1.018635854125022888e-01 -2.126371264457702637e-01 9.030361473560333252e-02 6.058014556765556335e-02 1.127902120351791382e-01 1.425737887620925903e-01 2.457632273435592651e-01 3.389425203204154968e-02 -2.803418636322021484e-01 2.534287571907043457e-01 -2.442903351038694382e-03 -2.538005262613296509e-02 5.857052281498908997e-02 -1.717041879892349243e-01 -7.527005672454833984e-02 1.082433685660362244e-01 1.848079115152359009e-01 2.342427521944046021e-01 3.404170274734497070e-01 1.154535077512264252e-02 -3.968085050582885742e-01 6.145782396197319031e-02 2.874639332294464111e-01
-1.402313560247421265e-01 1.079636663198471069e-01 -2.660980224609375000e-01 -1.553947925567626953e-01 4.049369320273399353e-02 4.372783936560153961e-03 -1.841452270746231079e-01 -1.558458060026168823e-01 -1.066016107797622681e-01 2.561012506484985352e-01 -5.352048203349113464e-02 9.967435151338577271e-02 -6.680144369602203369e-02 6.235806643962860107e-02 4.689615964889526367e-02 3.785592615604400635e-01 -2.541924118995666504e-01 -2.279938608407974243e-01 1.114020869135856628e-01 1.097518652677536011e-01 -2.593539953231811523e-01 3.059327900409698486e-01 -2.605208456516265869e-01 -7.576708495616912842e-02 3.947317972779273987e-02 -2.783240973949432373e-01 2.587593495845794678e-01 1.524134725332260132e-01 1.316395550966262817e-01 -6.729287654161453247e-02 -5.992522463202476501e-02 -8.906833827495574951e-03
2.334704399108886719e-01 6.282305717468261719e-02 1.151757538318634033e-01 -4.208533093333244324e-02 -3.959201276302337646e-01 7.495231181383132935e-02 2.924796752631664276e-02 1.767182797193527222e-01 -2.562643289566040039e-01 -1.430221460759639740e-02 2.462144568562507629e-02 5.676786974072456360e-02 1.388483494520187378e-01 -3.149896627292037010e-03 -2.610021270811557770e-02 1.587536931037902832e-01 8.004673570394515991e-02 1.580277085304260254e-01 2.077951282262802124e-01 -1.476715356111526489e-01 -2.420110106468200684e-01 3.517650663852691650e-01 -2.212992310523986816e-01 2.183464914560317993e-01 1.568967103958129883e-01 4.215816780924797058e-02 1.920647770166397095e-01 2.284361124038696289e-01 1.831981986761093140e-01 -4.059022665023803711e-02 9.452121704816818237e-02 2.867813706398010254e-01
1.365345120429992676e-01 8.617410808801651001e-02 -2.953224582597613335e-03 -1.303244531154632568e-01 -2.107538431882858276e-01 -2.472760975360870361e-01 8.364079147577285767e-02 -1.440358757972717285e-01 -2.050158232450485229e-01 4.356727302074432373e-01 -1.595883816480636597e-01 2.022400647401809692e-01 -6.698539853096008301e-02 -4.085367023944854736e-01 -1.075734496116638184e-01 1.663901639403775334e-04 -4.509765654802322388e-02 1.599300801753997803e-01 1.200383529067039490e-01 -7.132884860038757324e-02 -2.353926151990890503e-01 1.281262487173080444e-01 -1.537783443927764893e-01 8.158819377422332764e-02 1.200843974947929382e-01 2.188153415918350220e-01 1.292200237512588501e-01 -5.340123549103736877e-02 -1.517487224191427231e-02 8.265180140733718872e-02 1.117008477449417114e-01 3.030408620834350586e-01
1.430262029170989990e-01 -6.209607049822807312e-02 -1.624979376792907715e-01 2.624073922634124756e-01 -1.355625689029693604e-01 1.280637532472610474e-01 6.501776725053787231e-02 -3.920830488204956055e-01 -1.096285432577133179e-01 1.858369857072830200e-01 -8.434142172336578369e-02 -7.992014288902282715e-02 -1.928446590900421143e-01 -1.317837536334991455e-01 7.936990261077880859e-02 1.274446398019790649e-01 -6.333134323358535767e-02 1.409280002117156982e-01 2.119512856006622314e-01 6.114440783858299255e-02 -1.878378540277481079e-01 1.779725551605224609e-01 -3.708949685096740723e-02 -3.929759934544563293e-02 2.753982245922088623e-01 3.200392723083496094e-01 1.133605465292930603e-01 8.048690855503082275e-02 -1.968989968299865723e-01 1.645285449922084808e-02 3.773114383220672607e-01 1.706623136997222900e-01
-1.043766885995864868e-01 -2.942541837692260742e-01 -8.021360635757446289e-02 -1.470147371292114258e-01 4.380786046385765076e-02 -1.572142392396926880e-01 1.717691570520401001e-01 -2.205746173858642578e-01 -3.522028625011444092e-01 -1.827544718980789185e-02 -1.183469872921705246e-02 1.074188798666000366e-01 1.559652537107467651e-01 5.913810431957244873e-02 1.235642731189727783e-01 8.711991459131240845e-02 -2.878676056861877441e-01 -9.788734465837478638e-02 1.328455656766891479e-01 2.833393402397632599e-02 -2.534090168774127960e-02 -7.827383279800415039e-02 -1.817436516284942627e-01 2.656602263450622559e-01 3.019745349884033203e-01 1.211896091699600220e-01 2.660213708877563477e-01 2.288865745067596436e-01 2.830599248409271240e-01 -8.359233289957046509e-02 1.334471851587295532e-01 1.664710789918899536e-01
1.030052825808525085e-01 -2.934216856956481934e-01 -1.961321532726287842e-01 -1.759016662836074829e-01 5.979409441351890564e-02 -1.047253087162971497e-01 1.019159331917762756e-02 -7.354536652565002441e-02 -2.068716585636138916e-01 -2.513419687747955322e-01 -3.335599899291992188e-01 -1.144401952624320984e-01 2.531336545944213867e-01 6.054769456386566162e-02 -2.433648146688938141e-02 1.388723682612180710e-02 -2.448427975177764893e-01 3.313895314931869507e-02 2.653549313545227051e-01 2.576745152473449707e-01 -7.653976976871490479e-02 -6.330288480967283249e-03 7.853845600038766861e-04 4.747448861598968506e-02 2.698712348937988281e-01 -4.256527498364448547e-02 2.730728685855865479e-01 3.356031179428100586e-01 -1.282299607992172241e-01 -6.559589505195617676e-02 1.349990367889404297e-01 9.030042588710784912e-02
-2.616762220859527588e-01 -3.973094373941421509e-02 -2.668901085853576660e-01 -1.452512741088867188e-01 -1.362919062376022339e-01 -1.511732190847396851e-01 -1.680199950933456421e-01 -1.125747114419937134e-01 -1.670951694250106812e-01 -5.718841403722763062e-02 -5.083636641502380371e-01 1.442953944206237793e-01 -8.143255859613418579e-02 1.885101050138473511e-01 1.894375891424715519e-03 -1.287889480590820312e-01 -2.142805755138397217e-01 1.069852933287620544e-01 -4.739722236990928650e-02 3.113232254981994629e-01 -2.119425833225250244e-01 4.057164862751960754e-02 -1.937359273433685303e-01 -1.654729247093200684e-01 1.083314716815948486e-01 -7.640189677476882935e-02 -9.287924319505691528e-02 1.808514632284641266e-02 -1.159377843141555786e-01 1.064559966325759888e-01 -9.398012422025203705e-03 2.582281529903411865e-01
5.411962792277336121e-02 -1.721608340740203857e-01 -3.304797783493995667e-02 -3.615333512425422668e-02 -7.471974194049835205e-02 1.555274575948715210e-01 -9.118562936782836914e-02 -3.031700849533081055e-01 1.703372746706008911e-01 2.104463279247283936e-01 -4.575662314891815186e-01 -1.255332585424184799e-02 -7.964494079351425171e-02 4.030670970678329468e-02 -2.565285563468933105e-01 3.180606663227081299e-01 -2.734084725379943848e-01 6.214778870344161987e-02 2.034160494804382324e-01 4.595259204506874084e-02 -3.049256838858127594e-02 2.228283733129501343e-01 -1.681012660264968872e-01 7.237862050533294678e-02 2.315312027931213379e-01 6.219585239887237549e-02 -1.002523209899663925e-02 7.138982415199279785e-02 -3.109728991985321045e-01 6.013249605894088745e-02 -7.069024443626403809e-02 5.564998090267181396e-02
-1.060165017843246460e-01 9.850907325744628906e-02 -1.881466507911682129e-01 -1.333477534353733063e-02 -1.768162846565246582e-01 7.876207679510116577e-02 -2.324750423431396484e-01 -8.399124443531036377e-02 1.188269257545471191e-01 -9.133662283420562744e-02 8.652926236391067505e-02 2.058947235345840454e-01 -1.355096995830535889e-01 1.372645199298858643e-01 2.692471258342266083e-02 -5.530849471688270569e-02 -2.517965137958526611e-01 -1.204589456319808960e-01 1.905184686183929443e-01 1.833084076642990112e-01 -2.710511684417724609e-01 1.920648291707038879e-02 -2.308543473482131958e-01 -2.230599373579025269e-01 2.222121357917785645e-01 -2.176919281482696533e-01 1.267486065626144409e-01 1.598946303129196167e-01 4.550462588667869568e-02 3.585883975028991699e-01 2.398460656404495239e-01 2.833759486675262451e-01
1.481834240257740021e-02 -1.046915799379348755e-01 -4.135831594467163086e-01 -8.303372189402580261e-03 -2.413958497345447540e-02 -1.829537302255630493e-01 4.525753557682037354e-01 -1.785036623477935791e-01 -4.827481880784034729e-02 1.581465154886245728e-01 -2.512061893939971924e-01 1.925443112850189209e-01 -1.408172696828842163e-01 7.546791434288024902e-02 5.437420308589935303e-02 1.182653531432151794e-01 -3.320347368717193604e-01 7.315941900014877319e-02 2.882812917232513428e-01 -1.198305636644363403e-01 -1.709140986204147339e-01 4.765807464718818665e-02 -5.870110541582107544e-02 6.628850102424621582e-02 6.071986164897680283e-03 9.620974957942962646e-02 2.117085009813308716e-01 7.656048983335494995e-02 5.106008052825927734e-02 -1.091911643743515015e-01 7.759428769350051880e-02 2.098973542451858521e-01
2.849107421934604645e-02 8.630045689642429352e-03 8.296959847211837769e-02 -2.538903653621673584e-01 -2.359596192836761475e-01 1.666169241070747375e-02 4.110844340175390244e-03 -5.283931270241737366e-02 4.503526911139488220e-02 -7.084232568740844727e-02 -3.747233003377914429e-02 1.546615064144134521e-01 1.986803114414215088e-01 -2.145472168922424316e-01 -1.664842814207077026e-01 2.120820134878158569e-01 -1.366328597068786621e-01 3.198406100273132324e-02 3.664497137069702148e-01 -4.527461528778076172e-02 -4.493317604064941406e-01 -1.065482944250106812e-02 -2.176590561866760254e-01 4.505313187837600708e-02 1.242334991693496704e-01 2.165682017803192139e-01 6.277114897966384888e-02 4.712708666920661926e-02 -1.477081477642059326e-01 3.103776276111602783e-01 1.885287165641784668e-01 2.209034711122512817e-01
1.129823327064514160e-01 -1.742720454931259155e-01 -2.404917776584625244e-02 -3.142311275005340576e-01 -4.386533796787261963e-02 -3.527899272739887238e-03 3.112958371639251709e-02 -2.206209301948547363e-01 6.979318708181381226e-02 2.396989800035953522e-02 -2.676047086715698242e-01 2.410397082567214966e-01 -1.898374408483505249e-02 -6.256244331598281860e-02 -7.823830842971801758e-02 1.135791987180709839e-01 -8.364265412092208862e-02 2.743105292320251465e-01 2.898848056793212891e-01 6.711817532777786255e-02 -5.170109272003173828e-01 -6.638090126216411591e-03 -3.612813726067543030e-02 1.397604048252105713e-01 1.019426956772804260e-01 1.837272197008132935e-01 1.693208366632461548e-01 2.459570020437240601e-01 -9.914336353540420532e-02 2.043637260794639587e-02 9.358690679073333740e-02 -1.903431862592697144e-01
2.114390283823013306e-01 -1.870325505733489990e-01 -2.227321453392505646e-02 -2.301920205354690552e-01 -3.058498501777648926e-01 -2.377564013004302979e-01 1.148860454559326172e-01 -7.098094373941421509e-02 -7.064767181873321533e-02 -9.782396256923675537e-02 3.026580810546875000e-02 1.207991316914558411e-01 1.959036439657211304e-01 -9.347149729728698730e-02 1.596333604538813233e-04 1.343322247266769409e-01 -2.617566287517547607e-02 2.273026704788208008e-01 2.773635387420654297e-01 4.584361612796783447e-02 -3.801569640636444092e-01 1.453479975461959839e-01 -1.613258719444274902e-01 -8.617547154426574707e-02 4.972640052437782288e-02 9.532024711370468140e-02 8.321487903594970703e-02 3.481130897998809814e-01 -2.143035084009170532e-01 2.591549456119537354e-01 -7.028753310441970825e-02 1.229388862848281860e-01
-1.654974818229675293e-01 -2.173473536968231201e-01 1.512342691421508789e-01 1.384037286043167114e-01 -2.982600033283233643e-01 2.548093795776367188e-01 -7.825360447168350220e-02 3.327614441514015198e-02 -1.857522279024124146e-01 -1.686778664588928223e-01 -2.363501936197280884e-01 -9.575521200895309448e-02 2.123111188411712646e-01 9.364183992147445679e-02 -4.533464461565017700e-02 1.620785742998123169e-01 -1.672482490539550781e-01 1.858102679252624512e-01 2.989090383052825928e-01 -8.710832893848419189e-02 -1.463166717439889908e-02 2.418190538883209229e-01 -1.743167936801910400e-01 -1.096082404255867004e-01 3.410449028015136719e-01 9.262684732675552368e-03 4.156590625643730164e-02 1.230450570583343506e-01 -1.480719894170761108e-01 6.678261328488588333e-03 1.043539419770240784e-01 2.922700047492980957e-01
-2.570129036903381348e-01 -3.274939954280853271e-01 -1.089419573545455933e-01 -9.659562259912490845e-02 -3.665253054350614548e-03 5.141575634479522705e-02 1.394132524728775024e-01 1.023426502943038940e-01 -2.518746554851531982e-01 1.459514647722244263e-01 -8.368372172117233276e-02 2.295663952827453613e-01 1.608623117208480835e-01 9.613700211048126221e-02 -2.747374773025512695e-01 8.960737287998199463e-02 -9.547999501228332520e-02 3.526866436004638672e-02 1.957567781209945679e-01 2.511893585324287415e-02 -1.608899086713790894e-01 8.860302716493606567e-02 6.265433877706527710e-02 -5.711142346262931824e-02 1.860204339027404785e-01 -1.280531436204910278e-01 2.160912454128265381e-01 3.771135509014129639e-01 1.442779693752527237e-02 -9.463534504175186157e-02 -4.194322973489761353e-02 4.108292758464813232e-01
-9.816433489322662354e-02 8.603144437074661255e-02 -1.837230324745178223e-01 -3.795540034770965576e-01 -2.459137737751007080e-01 2.476388514041900635e-01 -2.153914868831634521e-01 -3.737467229366302490e-01 6.533847004175186157e-02 -2.389234676957130432e-02 -6.730927526950836182e-02 -1.144655570387840271e-01 2.595095336437225342e-02 -1.486560106277465820e-01 6.758636236190795898e-02 1.444312930107116699e-01 -2.641523182392120361e-01 1.717296838760375977e-01 1.643440425395965576e-01 8.098845928907394409e-02 -1.404354721307754517e-01 2.782278656959533691e-01 -1.872431933879852295e-01 -1.119512990117073059e-01 7.715661823749542236e-02 2.209678851068019867e-02 1.191799864172935486e-01 3.442306071519851685e-02 -3.117647469043731689e-01 -3.610660554841160774e-03 9.066540747880935669e-02 1.475556790828704834e-01
1.325605213642120361e-01 -1.002897247672080994e-01 -2.534147202968597412e-01 -2.093606591224670410e-01 -1.729206144809722900e-01 4.650328308343887329e-02 -5.765637755393981934e-02 -9.620776027441024780e-02 -6.360607594251632690e-02 3.273083642125129700e-02 6.749942153692245483e-02 3.171273469924926758e-01 2.670976519584655762e-01 -3.283911049365997314e-01 -1.823570877313613892e-01 5.007476732134819031e-02 -5.211190506815910339e-02 -2.651573717594146729e-02 4.304073750972747803e-01 -2.273333817720413208e-02 -3.496730923652648926e-01 1.670057028532028198e-01 -1.310386061668395996e-01 -1.206068694591522217e-01 2.156193405389785767e-01 8.990909904241561890e-02 2.838565036654472351e-02 2.371513694524765015e-01 1.898042485117912292e-02 1.038193330168724060e-01 5.719183944165706635e-03 2.508743293583393097e-02
9.659032337367534637e-03 7.937360554933547974e-02 -9.655500948429107666e-02 -1.745928972959518433e-01 -3.720295429229736328e-01 5.637691915035247803e-02 1.944478005170822144e-01 -7.511407136917114258e-02 -3.390040993690490723e-02 4.394288659095764160e-01 7.821203023195266724e-02 3.381889462471008301e-01 6.021478772163391113e-02 3.508959338068962097e-02 -2.178388535976409912e-01 1.300839036703109741e-01 -2.017417848110198975e-01 -1.341238617897033691e-01 4.568487778306007385e-02 8.657185733318328857e-02 -8.166361600160598755e-02 3.638527691364288330e-01 -2.184990346431732178e-01 -1.440587192773818970e-01 1.439093798398971558e-01 1.332745999097824097e-01 -1.377836987376213074e-02 1.281306594610214233e-01 9.643720090389251709e-02 2.111173570156097412e-01 3.123014234006404877e-03 3.589179832488298416e-03
-1.529745012521743774e-01 -1.680557429790496826e-01 -2.175315916538238525e-01 1.041704043745994568e-01 -3.292925357818603516e-01 -1.548435389995574951e-01 -4.983081296086311340e-02 -1.872282475233078003e-01 -3.100996464490890503e-02 1.890439242124557495e-01 -1.238564029335975647e-01 4.429599270224571228e-02 5.075166001915931702e-02 -5.492220818996429443e-02 1.334509700536727905e-01 1.304100453853607178e-01 -3.397779166698455811e-01 4.184273257851600647e-02 3.304421901702880859e-01 3.078200109302997589e-02 -1.224102079868316650e-01 9.908404201269149780e-02 -1.364941149950027466e-01 4.441580548882484436e-02 1.574069410562515259e-01 -1.434520483016967773e-01 1.944357156753540039e-01 -7.195277512073516846e-02 -4.283063709735870361e-01 -2.662390172481536865e-01 -7.002204190939664841e-03 1.018128320574760437e-01
-9.433150291442871094e-02 -2.048397362232208252e-01 1.098526716232299805e-01 -2.123635560274124146e-01 -2.364919185638427734e-01 -1.023241430521011353e-01 8.388166874647140503e-02 -1.614179611206054688e-01 2.262829393148422241e-01 -1.330799162387847900e-01 7.703600823879241943e-02 2.188703268766403198e-01 1.979682222008705139e-02 3.348108753561973572e-02 -3.672406449913978577e-02 2.141992300748825073e-01 -2.863084711134433746e-02 -2.798593975603580475e-02 1.071062609553337097e-01 -1.420661956071853638e-01 -3.265695273876190186e-01 7.040470093488693237e-02 -1.168465316295623779e-01 -1.813785880804061890e-01 9.049375355243682861e-02 2.488971501588821411e-01 1.075143590569496155e-01 9.951573610305786133e-02 -2.607354894280433655e-02 3.195201456546783447e-01 2.576923966407775879e-01 4.108487963676452637e-01
1.550429910421371460e-01 -1.391391083598136902e-02 1.775404214859008789e-01 -8.699236810207366943e-02 -3.326164186000823975e-01 2.753046527504920959e-02 -2.491552382707595825e-01 9.349423460662364960e-03 -4.018957614898681641e-01 3.020073175430297852e-01 -1.334491670131683350e-01 7.184852659702301025e-02 -1.254401504993438721e-01 2.430775463581085205e-01 -8.850795775651931763e-02 1.726676896214485168e-02 -6.782058626413345337e-02 -2.204360067844390869e-01 1.824656277894973755e-01 -1.495884656906127930e-01 -2.657968103885650635e-01 3.463747799396514893e-01 5.719954520463943481e-02 -6.857074052095413208e-02 1.135575994849205017e-01 1.729123480618000031e-02 9.214592725038528442e-02 4.071177542209625244e-02 1.522738933563232422e-01 1.322236955165863037e-01 1.988126151263713837e-02 1.805596649646759033e-01
6.014316156506538391e-02 -1.894795447587966919e-01 -2.039929330348968506e-01 7.807308435440063477e-02 -2.471023201942443848e-01 2.671506404876708984e-01 -1.128340438008308411e-01 -2.559749186038970947e-01 -6.953699886798858643e-02 -1.044175848364830017e-01 -1.674428880214691162e-01 1.263277083635330200e-01 -1.405227780342102051e-01 -3.337565436959266663e-02 -1.920747905969619751e-01 -1.404677424579858780e-02 -1.986928135156631470e-01 -2.973484620451927185e-02 1.295416057109832764e-01 7.000804692506790161e-02 -2.114108204841613770e-01 9.269303828477859497e-02 1.078894734382629395e-01 2.053363621234893799e-01 9.575998783111572266e-02 3.027859032154083252e-01 4.178697764873504639e-01 1.254144497215747833e-02 -1.949587911367416382e-01 -1.447615325450897217e-01 1.206073537468910217e-01 2.571686804294586182e-01
4.760010540485382080e-02 6.012130901217460632e-02 -2.657040022313594818e-02 -6.088466569781303406e-02 -5.176771804690361023e-02 1.733369231224060059e-01 -2.530584335327148438e-01 -3.188956379890441895e-01 -2.323163598775863647e-01 4.598801583051681519e-02 -7.285374402999877930e-02 2.473908513784408569e-01 -2.287658005952835083e-01 -2.031124234199523926e-01 -5.053943768143653870e-02 6.990943849086761475e-02 -1.736495345830917358e-01 7.325322180986404419e-02 1.157823875546455383e-01 -2.291891723871231079e-01 -7.244050502777099609e-02 4.541520401835441589e-02 1.019115746021270752e-02 -4.476277902722358704e-02 1.809059828519821167e-01 8.508220314979553223e-02 2.074815928936004639e-01 2.790281772613525391e-01 -3.964962437748908997e-02 5.025275945663452148e-01 4.307574778795242310e-02 1.997956782579421997e-01
5.718572810292243958e-02 -1.610704138875007629e-02 -3.303752839565277100e-01 -2.797104790806770325e-02 1.552867237478494644e-02 2.625088393688201904e-02 7.760382723063230515e-03 4.669911228120326996e-03 2.688715793192386627e-02 4.644418507814407349e-02 -2.572224438190460205e-01 6.719846278429031372e-02 -7.399041950702667236e-02 -7.947229593992233276e-02 -2.358254604041576385e-02 2.655270099639892578e-01 -2.058619111776351929e-01 -2.824550569057464600e-01 1.156805455684661865e-01 2.560545206069946289e-01 -2.859664857387542725e-01 2.814191579818725586e-01 -2.671325802803039551e-01 1.155887823551893234e-02 4.684779047966003418e-02 9.337374567985534668e-02 5.022181272506713867e-01 1.569640487432479858e-01 7.796713709831237793e-02 -3.393187001347541809e-02 -7.072690408676862717e-03 2.214560657739639282e-02
-2.013147771358489990e-01 -2.571712136268615723e-01 -9.558060020208358765e-02 2.380939386785030365e-02 -2.062650769948959351e-01 7.178500294685363770e-02 -5.733878910541534424e-02 -1.306509077548980713e-01 -6.838387250900268555e-02 1.301658153533935547e-01 -1.192651242017745972e-01 -4.717237129807472229e-02 2.065889537334442139e-02 1.847480237483978271e-01 4.756651446223258972e-02 1.466368585824966431e-01 -7.800588756799697876e-02 -1.124150007963180542e-01 3.389627635478973389e-01 -1.526628714054822922e-02 -7.203365117311477661e-02 1.007236633449792862e-02 -3.846718966960906982e-01 -2.195340692996978760e-01 2.412980496883392334e-01 9.367225319147109985e-02 4.653289541602134705e-02 3.463428914546966553e-01 -1.925708055496215820e-01 -2.459669113159179688e-01 1.920866407454013824e-02 3.111360669136047363e-01
4.012076556682586670e-02 -2.845915555953979492e-01 -2.438831031322479248e-01 -1.075430512428283691e-01 2.625779993832111359e-02 -4.786013811826705933e-02 1.854531913995742798e-01 -2.613989114761352539e-01 -3.543011844158172607e-01 1.260324120521545410e-01 -4.788194224238395691e-02 1.228809878230094910e-01 2.019519060850143433e-01 1.393970549106597900e-01 -7.418055087327957153e-03 -4.460686072707176208e-02 -2.858621478080749512e-01 -9.520523250102996826e-02 7.723810523748397827e-02 8.033513091504573822e-03 -4.799111187458038330e-02 -8.652730286121368408e-02 -1.340673714876174927e-01 1.815528869628906250e-01 3.098827898502349854e-01 2.117268145084381104e-01 1.063870936632156372e-01 2.640745937824249268e-01 2.088262587785720825e-01 2.431303076446056366e-02 2.522778213024139404e-01 1.797063052654266357e-01
-8.581347018480300903e-02 4.746148735284805298e-02 1.553101241588592529e-01 -1.521122306585311890e-01 4.058043658733367920e-02 7.045360654592514038e-02 -3.236863911151885986e-01 -2.703901231288909912e-01 -2.557798326015472412e-01 -1.563045978546142578e-01 -1.658589541912078857e-01 2.864850759506225586e-01 -9.679193608462810516e-03 -7.519598305225372314e-02 -8.700046688318252563e-02 -9.034719318151473999e-03 -2.603159248828887939e-01 6.827245652675628662e-02 -1.985394209623336792e-02 -1.781876683235168457e-01 -1.465428471565246582e-01 -6.510969996452331543e-02 -8.393812179565429688e-02 1.477211117744445801e-01 -6.067301146686077118e-03 -1.113763675093650818e-01 2.125426381826400757e-01 4.040491580963134766e-01 5.462604016065597534e-02 2.976074218750000000e-01 2.032253146171569824e-02 2.716672420501708984e-01
-2.288134768605232239e-02 8.841042220592498779e-02 -5.486000701785087585e-02 -3.494315594434738159e-02 -1.884023845195770264e-01 -2.662992775440216064e-01 -2.096611559391021729e-01 -9.569446742534637451e-02 7.284983992576599121e-02 3.656357526779174805e-01 -6.372035294771194458e-02 3.357498347759246826e-01 -3.846979001536965370e-03 3.875562921166419983e-02 -1.816981285810470581e-01 -1.137512624263763428e-01 -1.805340945720672607e-01 1.134198457002639771e-01 -9.828638285398483276e-02 1.136042997241020203e-01 -3.415778279304504395e-01 3.971356153488159180e-01 -8.546685427427291870e-02 -2.026361078023910522e-01 -3.603713586926460266e-02 1.081122905015945435e-01 3.202311694622039795e-02 2.130987048149108887e-01 4.812852293252944946e-02 2.148385643959045410e-01 -1.039136350154876709e-01 1.231815367937088013e-01
5.235973373055458069e-02 -1.406024992465972900e-01 -9.537274390459060669e-02 1.067059934139251709e-01 -3.378126323223114014e-01 1.338277477771043777e-03 -1.224196925759315491e-01 -1.986922472715377808e-01 -3.894875198602676392e-02 2.002218365669250488e-01 9.357008337974548340e-02 -5.951723828911781311e-02 -3.030647635459899902e-01 5.857516825199127197e-02 1.355234235525131226e-01 9.430139511823654175e-02 1.663281768560409546e-01 1.503310650587081909e-01 2.166980504989624023e-01 -1.939635723829269409e-01 -1.612792015075683594e-01 -1.250326931476593018e-01 -2.999032735824584961e-01 -1.711921542882919312e-01 3.211017698049545288e-02 2.297615855932235718e-01 2.666564285755157471e-01 2.994178235530853271e-01 7.359318435192108154e-02 1.369837075471878052e-01 1.158388108015060425e-01 2.531130015850067139e-01
1.475874781608581543e-01 -3.373226523399353027e-02 5.218039453029632568e-02 -1.763171404600143433e-01 -4.710275828838348389e-01 -2.459063678979873657e-01 1.864461153745651245e-01 6.602011620998382568e-02 -9.781649708747863770e-02 8.416756242513656616e-02 -1.822579950094223022e-01 9.576731175184249878e-02 -1.395934671163558960e-01 -3.119507730007171631e-01 3.164209797978401184e-02 1.011280119419097900e-01 -1.689542829990386963e-01 -8.623237907886505127e-02 1.811793595552444458e-01 -1.318777948617935181e-01 -3.542628884315490723e-01 4.146493226289749146e-02 -1.376285254955291748e-01 5.913722794502973557e-03 2.175254970788955688e-01 9.755748510360717773e-02 7.583115249872207642e-02 1.488565903855487704e-04 5.806284397840499878e-02 8.816320449113845825e-02 3.127403259277343750e-01 1.755259782075881958e-01
8.315669745206832886e-02 -3.607269823551177979e-01 -2.251551002264022827e-01 -1.430370062589645386e-01 9.283494949340820312e-02 -1.627169996500015259e-01 -2.176604606211185455e-02 -1.631468832492828369e-01 -3.411018550395965576e-01 -8.592236042022705078e-02 -1.390414088964462280e-01 9.266602247953414917e-02 5.700431019067764282e-02 2.657614052295684814e-01 -1.045702919363975525e-01 -1.477217078208923340e-01 -1.169795244932174683e-01 -3.868539258837699890e-02 2.012421339750289917e-01 2.377416193485260010e-01 -6.100453808903694153e-02 6.099781021475791931e-02 -3.539693653583526611e-01 1.074965670704841614e-01 3.220217525959014893e-01 -1.611248403787612915e-02 3.521022200584411621e-02 1.315472275018692017e-01 6.665843538939952850e-03 -9.290573745965957642e-02 -4.435215145349502563e-02 2.858241796493530273e-01
3.078523278236389160e-01 -2.827702835202217102e-02 2.096512615680694580e-01 -4.150216281414031982e-02 -1.160998046398162842e-01 5.337019264698028564e-02 -2.140548080205917358e-02 3.360421955585479736e-02 -2.361073642969131470e-01 1.429501324892044067e-01 4.245357587933540344e-02 6.696727126836776733e-02 -2.140214666724205017e-02 -1.469794809818267822e-01 4.048857465386390686e-02 3.568501174449920654e-01 1.916491612792015076e-02 1.915684193372726440e-01 2.317775785923004150e-01 -9.739192575216293335e-02 -1.335685700178146362e-01 2.519180476665496826e-01 -2.867763936519622803e-01 6.308285892009735107e-02 1.623326912522315979e-02 1.220189221203327179e-02 1.679112166166305542e-01 2.088408470153808594e-01 1.022856682538986206e-01 -2.319469749927520752e-01 1.227850839495658875e-01 4.335564672946929932e-01
-2.678926289081573486e-02 -3.663163781166076660e-01 -1.631937175989151001e-01 -1.502773612737655640e-01 2.497221380472183228e-01 1.720379441976547241e-01 -1.111079454421997070e-01 -3.414325118064880371e-01 -1.138861849904060364e-01 5.228733271360397339e-02 -2.665689289569854736e-01 1.181864589452743530e-01 -1.254015117883682251e-01 1.583889573812484741e-01 -1.576297543942928314e-02 1.674201190471649170e-01 9.672532789409160614e-03 9.639197587966918945e-02 8.317596465349197388e-02 7.306450605392456055e-02 -4.596064686775207520e-01 1.914702504873275757e-01 -2.009104490280151367e-01 1.474619060754776001e-01 -5.049149040132761002e-03 -3.619062248617410660e-03 1.208931058645248413e-01 1.189301237463951111e-01 6.458793301135301590e-03 -1.292748898267745972e-01 4.669442400336265564e-02 2.139982730150222778e-01
1.109033599495887756e-01 -1.654624342918395996e-01 -1.365454494953155518e-01 -2.134166657924652100e-01 -2.313615232706069946e-01 1.743213087320327759e-02 5.167289823293685913e-02 -8.829982578754425049e-02 3.667517006397247314e-02 -6.359481066465377808e-02 -1.034502908587455750e-01 6.866689771413803101e-02 2.019713968038558960e-01 -3.778148442506790161e-02 -3.229047730565071106e-02 2.710077166557312012e-01 -1.150349155068397522e-01 1.288426965475082397e-01 3.280296027660369873e-01 -3.518267720937728882e-02 -5.389064550399780273e-01 1.122496873140335083e-01 -7.700290530920028687e-02 -1.478126347064971924e-01 1.980617493391036987e-01 2.328599058091640472e-02 -8.004555478692054749e-03 1.517597734928131104e-01 -1.480146348476409912e-01 3.512966334819793701e-01 1.232498064637184143e-01 3.835644200444221497e-02
4.278662428259849548e-02 9.672469645738601685e-02 1.678782850503921509e-01 2.229504473507404327e-02 -1.539778262376785278e-01 -1.748576760292053223e-01 -3.915219381451606750e-02 -7.589732855558395386e-02 -2.114964276552200317e-01 2.282255142927169800e-02 -3.980770707130432129e-01 -1.626211702823638916e-01 -3.843089640140533447e-01 1.082872785627841949e-02 2.404024638235569000e-02 -4.184382781386375427e-02 -8.426589518785476685e-02 -1.261337399482727051e-01 9.485799819231033325e-02 -1.592573337256908417e-02 -7.184918969869613647e-02 1.494441926479339600e-01 -3.098196983337402344e-01 -1.331972628831863403e-01 1.529044955968856812e-01 -3.501812517642974854e-01 1.996245384216308594e-01 1.905356943607330322e-01 -3.241076692938804626e-02 2.394974678754806519e-01 1.933635026216506958e-01 1.637267023324966431e-01
1.656686514616012573e-01 -5.350951850414276123e-02 7.866215892136096954e-03 -1.803726702928543091e-01 -2.508298158645629883e-01 -1.432102769613265991e-01 1.287483870983123779e-01 -2.249117381870746613e-02 -1.130908578634262085e-01 1.535194739699363708e-02 8.701837621629238129e-03 2.003383040428161621e-01 2.611795067787170410e-01 -5.840397998690605164e-02 -6.848639249801635742e-02 2.626901566982269287e-01 2.047567963600158691e-01 1.374965012073516846e-01 3.466737270355224609e-01 1.073667854070663452e-01 -2.920783460140228271e-01 3.935260325670242310e-02 -2.594225406646728516e-01 -1.053108200430870056e-01 1.858536005020141602e-01 1.282503902912139893e-01 -2.463843673467636108e-02 3.862186670303344727e-01 -1.364446729421615601e-01 2.294822335243225098e-01 3.898922726511955261e-02 8.172102272510528564e-02
-2.097752094268798828e-01 3.644635528326034546e-02 -2.729148231446743011e-02 -2.960337102413177490e-01 -1.306316703557968140e-01 5.211288854479789734e-02 -3.290317952632904053e-01 -1.839816719293594360e-01 8.894792199134826660e-02 4.893124103546142578e-02 -3.406084179878234863e-01 2.782125398516654968e-02 -2.935270965099334717e-01 -4.229335114359855652e-02 -2.719325125217437744e-01 1.889698058366775513e-01 -8.965487778186798096e-02 -7.627227157354354858e-02 -8.330497890710830688e-02 2.172032892704010010e-01 -2.824606373906135559e-02 1.866564005613327026e-01 -1.427050083875656128e-01 7.766894251108169556e-02 2.021756321191787720e-01 2.173352390527725220e-01 1.339649260044097900e-01 1.679003834724426270e-01 4.524243250489234924e-02 -1.718918420374393463e-02 2.240283191204071045e-01 2.508188188076019287e-01
-1.483847480267286301e-02 -4.616510570049285889e-01 -1.337849348783493042e-01 8.149778842926025391e-02 -2.743682861328125000e-01 -7.541311904788017273e-03 4.769566282629966736e-02 7.135293632745742798e-02 -2.919943332672119141e-01 2.920134738087654114e-02 -1.529509723186492920e-01 2.234505861997604370e-01 4.463816806674003601e-02 1.571906507015228271e-01 -1.080239638686180115e-01 1.373399794101715088e-01 2.449638023972511292e-02 6.102994084358215332e-04 1.735265366733074188e-02 2.070785127580165863e-02 -1.136884689331054688e-01 2.283807396888732910e-01 -3.889300525188446045e-01 -3.088909685611724854e-01 4.690040275454521179e-02 -6.885737180709838867e-02 -2.805663831532001495e-02 2.722575962543487549e-01 -2.199371755123138428e-01 2.432302944362163544e-02 -1.443363260477781296e-03 1.372393220663070679e-01
3.036519140005111694e-02 3.110973164439201355e-02 3.782271221280097961e-02 9.160343557596206665e-02 1.970980316400527954e-02 -2.183004766702651978e-01 2.785430848598480225e-01 -5.533295124769210815e-02 -2.897579073905944824e-01 8.049866557121276855e-02 7.086580444592982531e-05 -5.768689140677452087e-02 -1.770589053630828857e-01 1.470479518175125122e-01 -1.376177966594696045e-01 2.551239430904388428e-01 -9.509665518999099731e-02 -1.552268564701080322e-01 1.919961720705032349e-02 2.335149049758911133e-01 -3.708607554435729980e-01 1.712751686573028564e-01 -1.043302714824676514e-01 -2.502301335334777832e-02 2.415405660867691040e-01 2.003440260887145996e-01 8.164488524198532104e-02 4.404857382178306580e-02 -6.365046650171279907e-02 2.034824043512344360e-01 3.428908586502075195e-01 3.037970364093780518e-01
2.551130354404449463e-01 6.789387762546539307e-02 -1.079586297273635864e-01 -1.065252162516117096e-02 2.022611945867538452e-01 -7.144368439912796021e-02 2.207348346710205078e-01 -2.141006141901016235e-01 -2.202355265617370605e-01 -4.702422022819519043e-02 4.848645627498626709e-02 1.055590808391571045e-01 -9.018256515264511108e-02 2.186976820230484009e-01 -3.400596976280212402e-02 1.125308349728584290e-01 -2.127154543995857239e-02 1.610841602087020874e-01 9.538814425468444824e-02 -4.333995282649993896e-02 -2.881494462490081787e-01 3.213484212756156921e-02 -1.755683720111846924e-01 -5.677716806530952454e-02 1.716824024915695190e-01 3.984313458204269409e-02 2.883940339088439941e-01 1.338939927518367767e-02 -8.291475474834442139e-02 1.316229850053787231e-01 3.574962913990020752e-01 4.712415337562561035e-01
-7.280033826828002930e-02 -1.796377897262573242e-01 5.223142728209495544e-02 -4.599189851433038712e-03 -3.363336324691772461e-01 1.745081543922424316e-01 -3.316200971603393555e-01 -2.343492954969406128e-01 -3.113460242748260498e-01 -1.512930840253829956e-01 -3.046209514141082764e-01 1.590973436832427979e-01 6.069418042898178101e-02 1.617438495159149170e-01 -2.392223775386810303e-01 5.251444131135940552e-02 -2.457028627395629883e-01 1.921332478523254395e-01 1.576117575168609619e-01 1.573635339736938477e-01 1.002518981695175171e-01 7.439563423395156860e-02 -3.883400559425354004e-02 1.847732514142990112e-01 6.785309873521327972e-03 -8.996391668915748596e-03 6.043870002031326294e-02 1.534059494733810425e-01 1.541739106178283691e-01 5.247868131846189499e-03 2.689858376979827881e-01 4.320267960429191589e-02
-1.175998225808143616e-01 9.808310307562351227e-03 -2.205721884965896606e-01 1.152609754353761673e-02 -2.516648732125759125e-02 -2.660782635211944580e-02 -5.917045101523399353e-02 5.646475404500961304e-02 -1.186746433377265930e-01 -1.441629510372877121e-02 -5.832402706146240234e-01 2.405212223529815674e-01 1.668858528137207031e-01 9.633832424879074097e-02 -1.128475740551948547e-01 -1.215944215655326843e-01 -1.703009754419326782e-01 1.479559689760208130e-01 3.460960835218429565e-02 3.129719197750091553e-01 -8.315485715866088867e-02 -7.286973297595977783e-02 -3.176695704460144043e-01 8.782906085252761841e-02 4.563588649034500122e-03 -1.903338730335235596e-02 9.915740042924880981e-02 1.543699651956558228e-01 -1.144705116748809814e-01 1.125950217247009277e-01 -7.950296252965927124e-02 3.394891619682312012e-01
9.786558896303176880e-02 -3.800483047962188721e-02 1.740880459547042847e-01 -1.878814189694821835e-03 -2.007548958063125610e-01 1.183178499341011047e-01 1.750922799110412598e-01 1.037468090653419495e-01 -3.023521304130554199e-01 2.916202545166015625e-01 -4.350182041525840759e-02 4.644332081079483032e-02 -1.986729539930820465e-02 5.929917562752962112e-03 -3.522753417491912842e-01 4.187561199069023132e-02 -3.403493165969848633e-01 3.751300275325775146e-02 2.071407288312911987e-01 2.020921856164932251e-01 -2.380404174327850342e-01 4.376315325498580933e-02 -1.984667032957077026e-01 -4.629596136510372162e-03 2.271906882524490356e-01 -2.804293632507324219e-01 3.267444074153900146e-01 9.328231960535049438e-02 9.882871061563491821e-02 -1.068484736606478691e-03 -3.292383998632431030e-02 2.452458441257476807e-02
8.219011127948760986e-02 -1.684582680463790894e-01 -1.953751780092716217e-02 -4.594147205352783203e-02 -2.351335287094116211e-01 -1.290031820535659790e-01 1.070668846368789673e-01 -1.258324980735778809e-01 6.312965601682662964e-02 4.700093343853950500e-02 -1.016246080398559570e-01 1.652781963348388672e-01 -5.803479626774787903e-02 1.361194700002670288e-01 3.313454240560531616e-02 2.303579002618789673e-01 -1.362251192331314087e-01 2.752802968025207520e-01 2.318724691867828369e-01 -1.907538026571273804e-01 -5.212180614471435547e-01 6.609555333852767944e-02 7.138420641422271729e-02 -1.581506729125976562e-01 6.343335658311843872e-02 2.606529593467712402e-01 -1.501923892647027969e-02 1.054981723427772522e-03 2.145263999700546265e-01 2.003739625215530396e-01 1.830403655767440796e-01 2.464780807495117188e-01
1.145856976509094238e-01 4.549977555871009827e-02 3.639072924852371216e-02 -1.207851245999336243e-01 -9.639206528663635254e-02 -2.261112257838249207e-02 1.487434804439544678e-01 -1.655085831880569458e-01 -5.639065057039260864e-02 -1.779645830392837524e-01 -7.506096363067626953e-02 4.016971215605735779e-02 2.304483205080032349e-01 1.082590520381927490e-01 7.537974417209625244e-02 5.654826387763023376e-02 -8.686763793230056763e-02 3.396771550178527832e-01 1.239840462803840637e-01 -2.455882169306278229e-02 -5.867108106613159180e-01 6.278868019580841064e-02 -3.045202046632766724e-02 -1.753125488758087158e-01 3.313835263252258301e-01 -4.345373064279556274e-02 1.712278276681900024e-01 9.637073613703250885e-03 -1.433921158313751221e-01 1.577279716730117798e-01 2.855744957923889160e-01 8.317390084266662598e-02
1.097517758607864380e-01 1.212785858660936356e-02 -1.092522740364074707e-01 -1.681012660264968872e-01 -3.325922042131423950e-02 -7.299019396305084229e-02 9.599553304724395275e-04 -2.897047437727451324e-02 -1.227997690439224243e-01 4.125752449035644531e-01 -6.911553442478179932e-02 2.312603592872619629e-01 -4.479011148214340210e-02 -4.133725464344024658e-01 -5.610824376344680786e-02 -1.295696496963500977e-01 -1.077795028686523438e-02 1.657469421625137329e-01 5.195976421236991882e-02 -1.258472651243209839e-01 -2.787621319293975830e-01 1.309996396303176880e-01 -2.410268783569335938e-01 8.041211217641830444e-02 1.899403482675552368e-01 1.036278605461120605e-01 2.200505286455154419e-01 4.557690583169460297e-03 -2.978496067225933075e-02 1.421991437673568726e-01 6.957763433456420898e-02 4.209522008895874023e-01
6.073378771543502808e-02 -2.290777266025543213e-01 -1.166979372501373291e-01 -1.039256080985069275e-01 -1.407964080572128296e-01 -1.257248222827911377e-01 6.433868408203125000e-02 6.010780483484268188e-02 -1.249279454350471497e-01 -8.146254718303680420e-02 -1.495137512683868408e-01 3.045450448989868164e-01 -1.668704599142074585e-01 2.276378422975540161e-01 -3.821754083037376404e-02 -7.766404002904891968e-02 -8.957575261592864990e-02 -5.021327733993530273e-02 9.122738242149353027e-02 2.140371501445770264e-01 3.460106626152992249e-02 3.640977665781974792e-02 8.071356266736984253e-02 1.488687396049499512e-01 4.146315455436706543e-01 5.316279828548431396e-02 4.479828476905822754e-01 3.482376337051391602e-01 4.723168537020683289e-02 7.406503707170486450e-02 4.162080213427543640e-02 2.224845588207244873e-01
6.188841536641120911e-02 -4.506470263004302979e-02 -2.632652781903743744e-02 -1.014179587364196777e-01 -1.020065043121576309e-02 1.583833694458007812e-01 -1.805750876665115356e-01 -2.176975458860397339e-01 -1.294331550598144531e-01 2.104440182447433472e-01 -2.180212438106536865e-01 -7.518382370471954346e-02 -1.676717251539230347e-01 -1.357676535844802856e-01 -1.073928326368331909e-01 4.010462462902069092e-01 -8.891566656529903412e-03 -4.563813656568527222e-02 6.471819430589675903e-02 -1.396864354610443115e-01 -3.374312222003936768e-01 4.233072698116302490e-02 -2.560866773128509521e-01 2.474018037319183350e-01 -3.935761004686355591e-02 2.168922126293182373e-01 1.477582305669784546e-01 3.289796411991119385e-01 -1.945414207875728607e-02 -1.063829511404037476e-01 8.194249868392944336e-02 2.818934023380279541e-01
4.957971349358558655e-02 -4.270834475755691528e-02 1.157704293727874756e-01 -2.272774130105972290e-01 -2.972799837589263916e-01 -1.893088519573211670e-01 -2.890484035015106201e-01 -5.708454176783561707e-02 8.965127170085906982e-03 2.845320701599121094e-01 -2.675319910049438477e-01 1.700359629467129707e-03 -1.506967693567276001e-01 -2.082164585590362549e-01 -2.676201462745666504e-01 3.210007771849632263e-02 -1.638942956924438477e-01 1.727697849273681641e-01 -1.188854575157165527e-01 9.881279617547988892e-02 -1.391897648572921753e-01 1.403018832206726074e-01 -7.203069329261779785e-02 9.573010355234146118e-02 8.740011602640151978e-02 1.682061254978179932e-01 1.821030080318450928e-01 3.239307701587677002e-01 -6.169525906443595886e-03 -3.583915531635284424e-03 2.334758639335632324e-01 2.563263475894927979e-01
-3.421109542250633240e-02 -1.402894407510757446e-01 5.749237909913063049e-02 -1.472345739603042603e-01 -1.865313500165939331e-01 3.403202816843986511e-02 1.352283954620361328e-01 -4.140132367610931396e-01 -4.062928855419158936e-01 -1.417157500982284546e-01 1.893670707941055298e-01 3.735472634434700012e-02 2.428077459335327148e-01 -2.453088201582431793e-02 -7.114762067794799805e-02 3.154817223548889160e-02 -5.491168424487113953e-02 -9.481771290302276611e-02 1.458479315042495728e-01 5.128170549869537354e-02 -2.669631838798522949e-01 1.150872632861137390e-01 -1.543839126825332642e-01 1.278670597821474075e-02 -1.241289637982845306e-02 1.812331378459930420e-01 -1.411856412887573242e-01 2.516110241413116455e-01 1.855513453483581543e-02 2.276830375194549561e-01 8.775790780782699585e-02 3.463326692581176758e-01
1.448275744915008545e-01 1.750864647328853607e-02 -1.100681424140930176e-01 -2.807716429233551025e-01 -2.204725891351699829e-01 -6.879967451095581055e-02 -1.521287392824888229e-02 -6.465415656566619873e-02 -1.092594265937805176e-01 1.459569782018661499e-01 -1.475603431463241577e-01 -1.556611061096191406e-01 3.064986504614353180e-02 7.546883076429367065e-02 1.096131652593612671e-01 2.898184768855571747e-02 -1.623839437961578369e-01 9.042035788297653198e-02 2.995949387550354004e-01 -3.791419416666030884e-02 -4.701261594891548157e-02 -1.577748656272888184e-01 -3.209833204746246338e-01 -3.182608783245086670e-01 2.828957140445709229e-02 2.854444086551666260e-01 1.668730974197387695e-01 1.534659415483474731e-01 1.339709758758544922e-01 3.747984766960144043e-01 1.794079132378101349e-02 2.858295738697052002e-01
-1.291522979736328125e-01 -7.995893061161041260e-02 -2.447883486747741699e-01 -3.186776936054229736e-01 -1.924699842929840088e-01 1.648823022842407227e-01 -2.203940749168395996e-01 -2.549313604831695557e-01 -4.757505282759666443e-02 -4.386714845895767212e-02 -1.004377380013465881e-01 -2.320051565766334534e-02 -4.951600357890129089e-02 -7.170348614454269409e-02 -2.267109751701354980e-01 2.143301963806152344e-01 7.126771658658981323e-02 -1.620212644338607788e-01 -9.820123016834259033e-02 2.592439055442810059e-01 -1.116302832961082458e-01 8.899290859699249268e-02 1.395096927881240845e-01 -2.798515744507312775e-02 1.763524711132049561e-01 2.107876837253570557e-01 1.726132333278656006e-01 1.615851670503616333e-01 1.473841369152069092e-01 2.456128746271133423e-01 1.574975065886974335e-02 3.941726088523864746e-01
-1.235952451825141907e-01 5.518766492605209351e-02 3.605763427913188934e-03 -5.476996675133705139e-02 -4.306210577487945557e-01 -1.343195438385009766e-01 -2.615075111389160156e-01 -3.775775060057640076e-02 -7.123534381389617920e-02 1.000777855515480042e-01 -3.786389827728271484e-01 1.501639038324356079e-01 -5.592584982514381409e-02 -2.476536668837070465e-03 -1.848073303699493408e-02 -1.000753045082092285e-01 -3.314971923828125000e-01 -3.171978518366813660e-02 6.033935770392417908e-02 -9.965062886476516724e-02 -3.590674400329589844e-01 1.885189861059188843e-01 7.291399687528610229e-02 -2.686267793178558350e-01 5.020782351493835449e-02 -1.004037857055664062e-01 2.017900794744491577e-01 3.213570266962051392e-02 1.511073261499404907e-01 4.066025838255882263e-02 -1.102604269981384277e-01 2.312346994876861572e-01
1.409029513597488403e-01 -1.610883921384811401e-01 2.706021815538406372e-02 -5.074779689311981201e-02 -1.973260939121246338e-01 1.729563027620315552e-01 8.562101423740386963e-02 -9.480541944503784180e-02 -3.068888485431671143e-01 2.074701786041259766e-01 -2.514938358217477798e-03 1.723629832267761230e-01 -6.171343103051185608e-02 -7.356873899698257446e-02 -3.307740688323974609e-01 4.383583553135395050e-03 -3.955754041671752930e-01 7.506616413593292236e-02 2.686558663845062256e-01 1.859120130538940430e-01 -1.604267656803131104e-01 8.336890488862991333e-02 -2.938400804996490479e-01 -5.169253423810005188e-02 9.907627850770950317e-02 -1.015691384673118591e-01 2.873548865318298340e-01 5.359407886862754822e-02 5.316627770662307739e-02 1.844318807125091553e-01 -2.098941504955291748e-01 -5.565188452601432800e-02
-5.916919186711311340e-02 -2.504651248455047607e-01 5.548114888370037079e-03 8.996146172285079956e-02 1.486367639154195786e-02 -6.887643039226531982e-02 2.591475546360015869e-01 1.426120102405548096e-02 7.377536594867706299e-02 9.819875657558441162e-02 -7.571108639240264893e-02 3.791912198066711426e-01 -1.531803905963897705e-01 -3.184134513139724731e-02 2.637742646038532257e-02 3.000235185027122498e-02 -1.029492318630218506e-01 5.740301683545112610e-02 -1.963172107934951782e-04 3.703858554363250732e-01 -2.833012044429779053e-01 3.364674448966979980e-01 -1.408344209194183350e-01 1.919534951448440552e-01 2.435868382453918457e-01 -4.813668876886367798e-02 1.457727253437042236e-01 1.492461860179901123e-01 2.447409033775329590e-01 -2.966979518532752991e-03 -7.719624042510986328e-02 3.006107211112976074e-01
-3.471129536628723145e-01 7.575287669897079468e-02 -2.762797847390174866e-02 1.933887898921966553e-01 -2.875329852104187012e-01 -2.217676490545272827e-01 -8.737052977085113525e-02 -1.072112545371055603e-01 -4.444565251469612122e-02 -9.864613413810729980e-03 -2.079703658819198608e-01 2.035133987665176392e-01 5.983093380928039551e-02 1.710975468158721924e-01 -1.626018881797790527e-01 1.804251819849014282e-01 -2.705017030239105225e-01 2.714493870735168457e-01 1.587232053279876709e-01 -3.918517753481864929e-02 -1.998766958713531494e-01 -2.091690199449658394e-03 1.053949967026710510e-01 8.848148584365844727e-02 9.284473955631256104e-02 -1.691900938749313354e-01 8.238975703716278076e-02 3.865375816822052002e-01 2.078136056661605835e-01 1.517169773578643799e-01 1.159949079155921936e-01 2.139833196997642517e-02
1.430787891149520874e-01 -9.676688909530639648e-02 -5.553057789802551270e-02 7.771380990743637085e-02 -3.126813471317291260e-01 -1.842485517263412476e-01 5.892687477171421051e-03 -1.957963556051254272e-01 9.362411499023437500e-02 2.700149454176425934e-02 -1.320227086544036865e-01 1.084416583180427551e-01 -6.515216082334518433e-03 2.619847357273101807e-01 -9.175868332386016846e-02 2.902393341064453125e-01 -3.168583288788795471e-02 3.284657001495361328e-01 1.605153381824493408e-01 -8.519660681486129761e-03 -5.249264240264892578e-01 -6.899783015251159668e-02 6.180226430296897888e-02 -7.436268776655197144e-02 -2.978439629077911377e-02 2.083858251571655273e-01 2.348787151277065277e-02 -6.079722195863723755e-03 1.195610314607620239e-01 -2.017112635076045990e-02 2.661584019660949707e-01 1.900016367435455322e-01
1.448278427124023438e-01 -1.752469539642333984e-01 1.791965961456298828e-01 2.407878823578357697e-02 -2.547827921807765961e-02 1.362420767545700073e-01 -5.456997826695442200e-02 -2.945860326290130615e-01 -7.028602808713912964e-02 1.766592860221862793e-01 -3.030093610286712646e-01 1.936917304992675781e-01 -2.599387466907501221e-01 -5.846318602561950684e-02 1.706611812114715576e-01 5.534262210130691528e-02 2.347992658615112305e-01 1.055796071887016296e-01 -5.978568457067012787e-03 -6.965472549200057983e-02 -3.221091330051422119e-01 -2.482097782194614410e-02 -6.885584443807601929e-02 1.212820187211036682e-01 2.208795994520187378e-01 2.448639124631881714e-01 1.469774991273880005e-01 3.008572459220886230e-01 -6.686802953481674194e-02 1.162103861570358276e-01 -3.967352211475372314e-03 3.227331936359405518e-01
-7.577760517597198486e-02 -3.372557163238525391e-01 4.571645986288785934e-03 -2.436097897589206696e-02 -5.771303921937942505e-02 -8.385071158409118652e-02 -8.770406991243362427e-02 -1.238293573260307312e-01 2.878104895353317261e-02 -6.289081275463104248e-02 -1.436083316802978516e-01 5.673930794000625610e-02 1.250290870666503906e-01 2.189919799566268921e-01 -4.832052811980247498e-02 1.577027887105941772e-01 -2.170130796730518341e-02 -1.818162500858306885e-01 2.873178422451019287e-01 -3.529181703925132751e-02 -1.332562863826751709e-01 1.638806425034999847e-02 -2.316400110721588135e-01 -1.811595261096954346e-01 3.057063817977905273e-01 3.658036887645721436e-01 2.366714179515838623e-01 2.620001733303070068e-01 1.110032573342323303e-01 -3.004421591758728027e-01 6.200738716870546341e-03 2.251998037099838257e-01
-1.383544057607650757e-01 -8.761521428823471069e-02 -3.124631242826581001e-03 -9.763393551111221313e-02 4.435956478118896484e-02 2.640824951231479645e-02 4.952957853674888611e-02 -2.904224991798400879e-01 -2.003271132707595825e-01 3.242705464363098145e-01 -1.359151601791381836e-01 -1.960841566324234009e-01 -5.868946015834808350e-02 2.925349958240985870e-02 1.545122712850570679e-01 2.056832984089851379e-02 3.950435295701026917e-02 2.915053367614746094e-01 1.068509891629219055e-01 2.445540949702262878e-02 -8.812784403562545776e-02 -5.007957667112350464e-02 -1.485049277544021606e-01 -2.080720663070678711e-01 1.357312686741352081e-02 -2.808674871921539307e-01 2.792236804962158203e-01 2.819820940494537354e-01 -5.985497497022151947e-03 2.676459252834320068e-01 2.069121748208999634e-01 3.437550365924835205e-01
-4.390259739011526108e-03 -2.845001965761184692e-02 1.873937994241714478e-01 -2.511120736598968506e-01 -2.239037156105041504e-01 -7.131250947713851929e-02 -1.840719133615493774e-01 -2.296542748808860779e-02 9.001162648200988770e-02 -2.008613757789134979e-02 -7.854969054460525513e-02 1.602120846509933472e-01 -3.005656003952026367e-01 -1.637800633907318115e-01 -3.068584799766540527e-01 1.033736467361450195e-01 -9.679686278104782104e-02 -3.153452649712562561e-02 -1.173940207809209824e-02 1.403727680444717407e-01 -2.574169635772705078e-01 -2.097126096487045288e-02 -3.050982058048248291e-01 1.728578470647335052e-02 -1.612909696996212006e-02 3.202964365482330322e-01 2.009772509336471558e-01 3.875576332211494446e-02 -1.017015352845191956e-01 4.404608160257339478e-02 2.627959251403808594e-01 3.641867637634277344e-01
1.408565640449523926e-01 -1.009873002767562866e-01 1.981265395879745483e-01 -3.345607817173004150e-01 -5.686665698885917664e-02 -5.677719041705131531e-02 -2.966385781764984131e-01 -4.931470751762390137e-02 -3.219511359930038452e-02 1.393634080886840820e-01 -1.345981955528259277e-01 2.269243746995925903e-01 2.074540033936500549e-02 -2.603909671306610107e-01 -1.017504855990409851e-01 7.704987376928329468e-02 4.970938712358474731e-02 1.142764985561370850e-01 6.922580767422914505e-03 2.707449197769165039e-01 -1.413407027721405029e-01 2.200044989585876465e-01 3.871814906597137451e-02 9.767564386129379272e-02 3.278993368148803711e-01 1.790407449007034302e-01 1.766419112682342529e-01 2.845460772514343262e-01 1.207527071237564087e-01 -9.247571229934692383e-03 -5.069128796458244324e-02 3.316927850246429443e-01
2.592427432537078857e-01 2.147163264453411102e-02 4.628944676369428635e-03 -8.802361041307449341e-02 -2.827120721340179443e-01 3.428979218006134033e-02 -4.159785807132720947e-02 1.282662600278854370e-01 -2.602432072162628174e-01 1.779711619019508362e-02 -1.389734633266925812e-02 1.680769324302673340e-01 3.153350353240966797e-01 -1.635819301009178162e-02 -1.519743353128433228e-02 2.342409789562225342e-01 1.531160175800323486e-01 1.766315698623657227e-01 1.975618302822113037e-01 -1.404083101078867912e-03 -3.044101595878601074e-01 2.204059064388275146e-01 -1.914713531732559204e-01 5.800558254122734070e-02 1.750330775976181030e-01 2.839950285851955414e-02 1.563455909490585327e-01 4.065201580524444580e-01 -6.966412067413330078e-02 2.135064750909805298e-01 7.499851286411285400e-02 1.477619111537933350e-01
-1.320235580205917358e-01 2.022254914045333862e-01 -3.612647578120231628e-02 -1.236251890659332275e-01 -9.813814610242843628e-02 5.790021270513534546e-02 2.440818101167678833e-01 -6.369325518608093262e-02 -9.019927680492401123e-02 1.525957137346267700e-01 -2.748421430587768555e-01 -1.178073212504386902e-01 1.756218969821929932e-01 -1.681868731975555420e-01 -6.268897652626037598e-02 1.716831475496292114e-01 -1.989643871784210205e-01 1.248334497213363647e-01 1.922314316034317017e-01 2.670169770717620850e-01 -6.010785326361656189e-02 1.701442897319793701e-01 -4.403499513864517212e-02 2.851224243640899658e-01 1.348980814218521118e-01 1.621125936508178711e-01 1.254702806472778320e-01 1.944967359304428101e-01 1.668224297463893890e-02 3.240429162979125977e-01 3.499744236469268799e-01 1.733953654766082764e-01
2.779106497764587402e-01 -9.204284101724624634e-02 9.675904363393783569e-02 -1.049086451530456543e-01 -2.108738720417022705e-01 5.022587999701499939e-02 1.369828432798385620e-01 -2.179589271545410156e-01 -2.121346071362495422e-02 -9.355825185775756836e-02 4.858396947383880615e-02 4.227582365274429321e-02 -4.377004504203796387e-02 5.240206047892570496e-02 1.881694346666336060e-01 3.416176438331604004e-01 2.226379932835698128e-03 1.269925385713577271e-01 2.482360005378723145e-01 -1.793279312551021576e-02 -2.650098800659179688e-01 1.174342632293701172e-02 -1.163430809974670410e-01 1.433271616697311401e-01 6.773606687784194946e-02 1.342676132917404175e-01 1.414324063807725906e-02 5.062050223350524902e-01 -2.993758618831634521e-01 1.825246065855026245e-01 -2.563339285552501678e-02 1.592569798231124878e-01
-2.586776316165924072e-01 -1.197177469730377197e-01 -5.498220399022102356e-02 1.703101024031639099e-02 -9.879709780216217041e-02 2.232955303043127060e-03 -1.278369575738906860e-01 1.126754507422447205e-01 -2.552715539932250977e-01 -5.598499253392219543e-02 -1.168339475989341736e-01 6.126675382256507874e-02 1.998620331287384033e-01 5.903185531497001648e-02 9.343135356903076172e-02 6.686088442802429199e-02 -1.222673431038856506e-01 2.829780802130699158e-02 2.295203655958175659e-01 -1.011713519692420959e-01 9.761122986674308777e-03 7.436939328908920288e-02 -1.809154897928237915e-01 -2.291610836982727051e-01 4.634638726711273193e-01 1.652629971504211426e-01 1.154302135109901428e-01 3.873484730720520020e-01 -2.709924876689910889e-01 7.432506233453750610e-02 -4.327829927206039429e-02 2.801091670989990234e-01
2.402018606662750244e-01 -2.328230300918221474e-03 -1.567524820566177368e-01 9.225793927907943726e-02 -1.841660887002944946e-01 6.556836422532796860e-03 -2.285688370466232300e-01 -1.874233633279800415e-01 5.607636645436286926e-02 -9.115465916693210602e-03 -7.519073039293289185e-02 -4.165178909897804260e-02 7.751266658306121826e-02 -1.941885985434055328e-02 2.127027697861194611e-02 5.150571465492248535e-02 4.071648046374320984e-02 -5.965254269540309906e-03 1.185142695903778076e-01 -5.058829486370086670e-02 -3.880315124988555908e-01 4.117376804351806641e-01 -1.714736521244049072e-01 1.787467598915100098e-01 2.327709272503852844e-02 -6.230627372860908508e-02 4.177845418453216553e-01 2.146093249320983887e-01 9.492769837379455566e-02 -5.260406993329524994e-03 1.200535222887992859e-01 3.457624614238739014e-01
3.202444687485694885e-02 -2.200256437063217163e-01 -5.633781105279922485e-02 1.381988078355789185e-01 -1.696217358112335205e-01 2.251681983470916748e-01 1.748339645564556122e-02 1.168064773082733154e-01 -3.326044380664825439e-01 -2.567294798791408539e-02 1.046628411859273911e-02 1.095989644527435303e-01 7.586810737848281860e-03 1.283727586269378662e-01 -7.027335464954376221e-03 -5.664284154772758484e-02 -2.864959239959716797e-01 1.583085060119628906e-01 1.517646759748458862e-01 -7.634325325489044189e-02 -1.618162356317043304e-02 1.005602404475212097e-01 -1.597549021244049072e-01 -2.541989982128143311e-01 2.935576438903808594e-01 -4.478535056114196777e-02 -1.088870968669652939e-02 1.289986222982406616e-01 1.467045694589614868e-01 -3.808314679190516472e-03 3.332362174987792969e-01 4.665062129497528076e-01
1.853228211402893066e-01 -1.225596740841865540e-01 -1.592491194605827332e-02 -1.127589866518974304e-01 -3.084571957588195801e-01 -4.588836804032325745e-02 4.362167045474052429e-02 8.158925175666809082e-02 -9.444706887006759644e-02 1.801620423793792725e-02 6.529276259243488312e-03 2.032666057348251343e-01 3.046865761280059814e-01 -1.035378277301788330e-01 -3.329667076468467712e-02 1.160550117492675781e-01 1.939482986927032471e-02 2.224518209695816040e-01 2.413064539432525635e-01 8.229795098304748535e-02 -3.683764040470123291e-01 1.702834516763687134e-01 -2.644026875495910645e-01 -8.177334815263748169e-02 1.131566613912582397e-01 9.078797698020935059e-02 1.734738051891326904e-02 4.737447500228881836e-01 -6.565336138010025024e-02 2.372409552335739136e-01 -2.061342261731624603e-02 1.275257021188735962e-02
2.038184553384780884e-01 -1.323369145393371582e-01 -2.078736126422882080e-01 2.283886820077896118e-02 2.426188439130783081e-02 3.998973593115806580e-02 1.771504618227481842e-02 7.028255611658096313e-03 -1.456937342882156372e-01 -1.483561396598815918e-01 -1.891884356737136841e-01 2.856318652629852295e-01 -1.797175258398056030e-01 2.135004252195358276e-01 -4.654018953442573547e-02 -2.781964465975761414e-02 -3.142794072628021240e-01 9.172897040843963623e-02 1.832691729068756104e-01 7.835977524518966675e-02 2.120119892060756683e-02 -6.068455055356025696e-02 1.367094274610280991e-02 1.197556704282760620e-01 1.918832957744598389e-01 1.230098679661750793e-01 4.319926500320434570e-01 4.683432579040527344e-01 -5.664808303117752075e-02 8.304217830300331116e-03 -5.143636092543601990e-02 1.543197482824325562e-01
1.936507523059844971e-01 6.629325449466705322e-02 4.368804767727851868e-02 7.598928362131118774e-02 -1.272711902856826782e-01 1.182124614715576172e-01 -1.045989990234375000e-01 -1.557627767324447632e-01 2.341690808534622192e-01 1.074732989072799683e-01 -1.742146164178848267e-01 1.382645964622497559e-01 1.232124194502830505e-01 1.541296392679214478e-01 -8.556764572858810425e-03 -1.545916944742202759e-01 -2.645746804773807526e-02 6.917849648743867874e-03 1.696572601795196533e-01 -2.408910915255546570e-02 -2.147541046142578125e-01 2.169072180986404419e-01 -3.108328878879547119e-01 1.067244186997413635e-01 1.160546019673347473e-01 6.218367069959640503e-02 5.220827460289001465e-01 2.239575684070587158e-01 2.576018273830413818e-01 1.026664301753044128e-01 9.265293180942535400e-02 2.223745435476303101e-01
1.967583745718002319e-01 4.411875456571578979e-02 7.002725731581449509e-03 -2.072365581989288330e-02 -5.329989269375801086e-02 -2.313998155295848846e-02 -1.054919809103012085e-01 -1.281421631574630737e-01 -1.600416749715805054e-01 3.522587418556213379e-01 -1.211026385426521301e-01 -6.639005988836288452e-02 -9.315354377031326294e-02 2.831361629068851471e-02 3.654938936233520508e-01 1.578776240348815918e-01 1.166013777256011963e-01 1.322678774595260620e-01 2.823187708854675293e-01 -7.819382101297378540e-02 -4.335930943489074707e-02 1.239071041345596313e-01 -4.395042955875396729e-01 -1.072349473834037781e-01 1.595112532377243042e-01 3.426284790039062500e-01 1.729449331760406494e-01 2.241764962673187256e-01 -1.007451415061950684e-01 8.646920323371887207e-02 6.485592573881149292e-02 8.678255230188369751e-02
1.743975654244422913e-02 -2.296443879604339600e-01 -4.240170866250991821e-02 -3.542164107784628868e-03 8.737681061029434204e-02 2.487984001636505127e-01 -4.125894233584403992e-02 -6.291641294956207275e-02 6.030277907848358154e-02 6.753015518188476562e-02 -4.126965701580047607e-01 1.395880728960037231e-01 -1.705486029386520386e-01 -1.414559632539749146e-01 -8.221969753503799438e-02 2.569398581981658936e-01 -2.075119130313396454e-02 1.156268566846847534e-01 -7.813756912946701050e-02 3.276873007416725159e-02 -4.285530745983123779e-01 1.315338350832462311e-02 -3.175881803035736084e-01 -1.828490383923053741e-02 1.791688054800033569e-01 1.595653742551803589e-01 1.127320528030395508e-01 8.654766529798507690e-02 -3.226309418678283691e-01 9.881373494863510132e-02 1.053797602653503418e-01 2.033463716506958008e-01
3.060471117496490479e-01 -1.424628794193267822e-01 3.038769662380218506e-01 9.681188315153121948e-02 -1.864239275455474854e-01 -6.587925553321838379e-02 -7.319976389408111572e-02 -1.046820729970932007e-01 -1.526227593421936035e-01 1.408524364233016968e-01 -9.268558770418167114e-02 7.967161387205123901e-02 1.530980765819549561e-01 -1.567445397377014160e-01 -6.641501188278198242e-02 1.998870819807052612e-01 -7.677657902240753174e-02 3.065651953220367432e-01 2.681554555892944336e-01 -7.091224193572998047e-02 -5.865490809082984924e-02 1.313505768775939941e-01 -1.064029484987258911e-01 2.598199546337127686e-01 1.592434346675872803e-01 8.174955099821090698e-02 2.551252245903015137e-01 1.785791069269180298e-01 6.155496835708618164e-02 -2.637355923652648926e-01 5.990540608763694763e-03 3.158069550991058350e-01
1.285219937562942505e-01 3.424296528100967407e-02 -7.960570603609085083e-02 -7.992291450500488281e-02 -3.859327733516693115e-01 9.630241245031356812e-02 1.794229000806808472e-01 2.001741714775562286e-02 -1.231305226683616638e-01 -1.514626294374465942e-01 -1.234745606780052185e-01 -1.381982266902923584e-01 1.470815688371658325e-01 -1.479915678501129150e-01 -5.975431203842163086e-02 2.877882421016693115e-01 1.203252896666526794e-01 2.079386450350284576e-02 2.856844365596771240e-01 -1.307066082954406738e-01 -2.215986251831054688e-01 4.143201410770416260e-01 -1.838195174932479858e-01 -1.465454045683145523e-02 1.683190017938613892e-01 6.364741176366806030e-02 1.118711456656455994e-01 2.234857082366943359e-01 9.225097298622131348e-02 -8.644711226224899292e-03 -4.832436889410018921e-02 3.197717666625976562e-01
1.960636489093303680e-02 -4.747689142823219299e-02 8.083251118659973145e-02 -8.821567893028259277e-02 -4.228871315717697144e-02 4.019379848614335060e-04 1.977162808179855347e-01 -1.114760264754295349e-01 -5.035639554262161255e-02 -5.715342238545417786e-02 -1.259474307298660278e-01 -1.671021878719329834e-01 -2.285720854997634888e-01 -1.601294800639152527e-02 -3.080277442932128906e-01 3.097071647644042969e-01 8.084090054035186768e-02 -1.080591678619384766e-01 1.389207839965820312e-01 9.594040364027023315e-02 3.807338420301675797e-03 1.797467935830354691e-03 -2.565454840660095215e-01 -1.246435567736625671e-01 -1.969303004443645477e-02 -4.515879601240158081e-02 1.370158195495605469e-01 3.061873912811279297e-01 1.703651696443557739e-01 2.349343746900558472e-01 4.416187107563018799e-01 3.384779989719390869e-01
2.604921162128448486e-01 -2.017479389905929565e-01 -1.725012660026550293e-01 2.039858251810073853e-01 -2.221480309963226318e-01 5.408261716365814209e-02 1.772481948137283325e-02 -2.569875419139862061e-01 7.082781195640563965e-02 -1.097131147980690002e-01 -1.803850978612899780e-01 8.596485853195190430e-02 -1.476693898439407349e-01 -2.108566761016845703e-01 -2.669960446655750275e-02 2.244949787855148315e-01 3.646987024694681168e-03 7.471032440662384033e-02 1.551973968744277954e-01 -7.333230972290039062e-02 -9.324491024017333984e-02 4.570758342742919922e-02 -1.432333141565322876e-01 -1.303316093981266022e-02 3.330694139003753662e-01 1.122188270092010498e-01 1.917566061019897461e-01 1.885865256190299988e-02 2.676528878509998322e-02 -3.776033641770482063e-03 -2.056312561035156250e-01 5.068387985229492188e-01
-2.412228137254714966e-01 -1.108071208000183105e-01 -2.280895262956619263e-01 -3.340651690959930420e-01 -1.362226456403732300e-01 1.132261604070663452e-01 -1.985768415033817291e-02 -9.312885999679565430e-02 -2.153102457523345947e-01 -6.566873937845230103e-02 -8.834365010261535645e-02 1.840908676385879517e-01 1.345625221729278564e-01 -2.843104675412178040e-02 -2.114430814981460571e-01 8.527555316686630249e-02 -2.249820977449417114e-01 -1.335900872945785522e-01 3.006473183631896973e-01 2.527144253253936768e-01 -5.865674465894699097e-02 3.460882604122161865e-01 -1.273116767406463623e-01 -1.827674210071563721e-01 9.986667893826961517e-03 -2.149417847394943237e-01 2.523120641708374023e-01 4.663054645061492920e-02 -1.174425035715103149e-01 -8.804282546043395996e-02 1.600973457098007202e-01 8.571373671293258667e-02
-5.714410170912742615e-02 -1.100365668535232544e-01 -3.142979443073272705e-01 7.775487750768661499e-02 -2.111989408731460571e-01 -1.542477905750274658e-01 6.753817200660705566e-02 1.159929018467664719e-02 -3.165123239159584045e-02 3.953239694237709045e-02 -3.496298789978027344e-01 2.253463566303253174e-01 2.738789618015289307e-01 7.160087674856185913e-02 -4.433544725179672241e-02 -4.201662540435791016e-02 -9.282465279102325439e-02 1.466196924448013306e-01 -3.884943574666976929e-02 2.652892172336578369e-01 -2.392008714377880096e-02 -1.880334168672561646e-01 -1.791825890541076660e-01 4.831371456384658813e-02 -1.164321787655353546e-02 -3.736039251089096069e-02 2.441202998161315918e-01 3.773962855339050293e-01 -1.249510198831558228e-01 -4.854071594309061766e-04 -4.055482894182205200e-02 3.925146758556365967e-01
1.229895092546939850e-02 7.439672946929931641e-02 5.544161796569824219e-02 -1.332404911518096924e-01 -2.667850628495216370e-02 1.071138679981231689e-02 -1.194936335086822510e-01 -1.700021177530288696e-01 1.598304361104965210e-01 -7.691451907157897949e-02 1.542463600635528564e-01 3.820228278636932373e-01 -2.510708570480346680e-02 -4.599821195006370544e-02 -1.051119267940521240e-01 2.313075661659240723e-01 -2.601726166903972626e-02 1.417546570301055908e-01 2.754527032375335693e-01 -8.633933216333389282e-02 -3.171164095401763916e-01 -1.210773214697837830e-01 -4.193606078624725342e-01 -7.953204214572906494e-03 1.810749620199203491e-01 5.703906714916229248e-02 8.089005202054977417e-02 1.995872147381305695e-02 -1.414288431406021118e-01 1.720991134643554688e-01 1.072828993201255798e-01 4.020279347896575928e-01
2.264339625835418701e-01 -1.092922613024711609e-01 -1.175724044442176819e-01 -1.982472985982894897e-01 -2.039691954851150513e-01 -1.646280884742736816e-01 1.259416043758392334e-01 -6.983184069395065308e-02 -2.049717307090759277e-01 1.613472849130630493e-01 -2.947722375392913818e-02 1.960282325744628906e-01 2.380686402320861816e-01 -3.836505487561225891e-02 1.678822189569473267e-02 2.962141633033752441e-01 1.745083332061767578e-01 1.155658662319183350e-01 2.966855466365814209e-01 -1.741199195384979248e-02 -3.902750611305236816e-01 1.981548666954040527e-01 -1.814433336257934570e-01 5.225924775004386902e-02 1.381634175777435303e-01 5.647149682044982910e-02 -7.847639918327331543e-02 3.511466979980468750e-01 -8.768696337938308716e-02 1.359936296939849854e-01 1.626109518110752106e-02 5.606333166360855103e-02
-4.987215623259544373e-02 -1.110016256570816040e-01 1.414524912834167480e-01 -3.255216181278228760e-01 -1.438284069299697876e-01 -1.603693887591362000e-02 -1.641417592763900757e-01 -1.384043693542480469e-01 -5.933700874447822571e-02 3.974700719118118286e-02 -2.716909050941467285e-01 -2.236479707062244415e-02 -4.407183825969696045e-02 -1.531864255666732788e-01 -5.132402181625366211e-01 -6.063715741038322449e-02 -7.172627002000808716e-02 4.817970469594001770e-02 4.671195149421691895e-02 1.253708004951477051e-01 -9.731561690568923950e-02 1.394380927085876465e-01 -9.956719726324081421e-02 2.637554407119750977e-01 2.233096025884151459e-02 1.362512409687042236e-01 2.900760471820831299e-01 2.732620835304260254e-01 -3.180208802223205566e-02 3.903188928961753845e-02 1.364224702119827271e-01 2.957593798637390137e-01
-1.910643726587295532e-01 2.984037995338439941e-02 -5.669770762324333191e-02 4.944070428609848022e-02 2.764055877923965454e-02 -2.851034402847290039e-01 5.950848106294870377e-03 -4.959220066666603088e-02 -2.605202496051788330e-01 2.872938290238380432e-02 -9.770744293928146362e-02 -1.893280446529388428e-01 -1.646845638751983643e-01 2.215943336486816406e-01 -1.220863014459609985e-01 5.061826482415199280e-02 -1.046532019972801208e-01 -6.169699504971504211e-02 -7.895579189062118530e-02 3.128916025161743164e-01 -2.111682742834091187e-01 1.864290088415145874e-01 -2.194110751152038574e-01 -3.269816562533378601e-02 3.529457151889801025e-01 4.372043907642364502e-02 1.105529535561800003e-02 9.921149164438247681e-02 9.954884648323059082e-03 2.078029364347457886e-01 2.402307987213134766e-01 4.239462912082672119e-01
7.583652436733245850e-02 4.668633267283439636e-02 -7.887720316648483276e-02 -3.638470172882080078e-02 -4.221978411078453064e-02 1.586677134037017822e-01 -6.517857313156127930e-02 2.053082920610904694e-03 8.171504735946655273e-02 -2.087183594703674316e-01 -9.947590529918670654e-02 9.074636548757553101e-02 2.297714948654174805e-01 -3.943175449967384338e-02 -7.264852523803710938e-02 2.014282643795013428e-01 1.088289096951484680e-01 7.343430817127227783e-02 1.884213387966156006e-01 -5.829016119241714478e-02 -4.603663384914398193e-01 7.009881734848022461e-02 -3.696435093879699707e-01 -2.290081232786178589e-01 7.440978288650512695e-02 -9.133392572402954102e-02 1.579157263040542603e-01 9.800886362791061401e-02 -1.378517746925354004e-01 2.282201945781707764e-01 1.670935750007629395e-01 4.186204671859741211e-01
2.721948623657226562e-01 -4.253599047660827637e-02 3.005461022257804871e-02 5.342936143279075623e-02 -3.259316384792327881e-01 1.231121346354484558e-01 -3.343801479786634445e-03 -7.089578360319137573e-02 -1.790560334920883179e-01 -8.958321809768676758e-02 -1.537268310785293579e-01 -5.271746218204498291e-02 1.948349922895431519e-01 4.392610490322113037e-02 -8.618807047605514526e-02 2.675618529319763184e-01 1.990844607353210449e-01 1.822041422128677368e-01 2.087201029062271118e-01 -8.159345388412475586e-02 -3.412599861621856689e-01 3.393742740154266357e-01 -1.018310785293579102e-01 5.710302665829658508e-02 2.281684130430221558e-01 -7.162068784236907959e-02 1.866241544485092163e-01 1.509418636560440063e-01 1.211189329624176025e-01 9.549965709447860718e-02 2.256941795349121094e-01 2.250861376523971558e-01
1.801605671644210815e-01 -1.498294770717620850e-01 1.826487779617309570e-01 -3.361609065905213356e-03 -1.113069131970405579e-01 1.763857305049896240e-01 1.461608558893203735e-01 -1.853257864713668823e-01 -3.496895432472229004e-01 1.804058104753494263e-01 -1.835353821516036987e-01 -8.690659701824188232e-02 1.170391216874122620e-01 2.420097962021827698e-02 -1.919951736927032471e-01 1.614470183849334717e-01 -3.121484220027923584e-01 -1.212391406297683716e-01 9.679288417100906372e-02 2.199091017246246338e-01 -2.299388796091079712e-01 1.354754418134689331e-01 -1.272861510515213013e-01 -2.106675356626510620e-01 3.696857690811157227e-01 -7.128547132015228271e-02 1.130107194185256958e-01 3.907445818185806274e-02 -2.254074625670909882e-02 -1.448565274477005005e-01 -2.346925586462020874e-01 7.029621303081512451e-02
-8.739410340785980225e-02 -1.083536148071289062e-01 -8.313640207052230835e-02 -1.835256218910217285e-01 -2.096590846776962280e-01 -5.703377723693847656e-01 -6.465811282396316528e-02 -9.904202818870544434e-02 -1.059558838605880737e-01 -2.005951013416051865e-03 -1.987562775611877441e-01 4.332825541496276855e-02 -1.046160012483596802e-01 1.189946606755256653e-01 3.877317532896995544e-02 5.677389726042747498e-02 -1.382025778293609619e-01 -5.089089274406433105e-02 1.314779222011566162e-01 2.484863102436065674e-01 -6.439880281686782837e-02 1.595312356948852539e-01 1.130423918366432190e-01 -2.064181119203567505e-01 1.362638324499130249e-01 -1.155525594949722290e-01 1.839926540851593018e-01 3.091028630733489990e-01 -4.990254342555999756e-02 1.150967273861169815e-02 -6.726764142513275146e-02 3.466720283031463623e-01
2.801151573657989502e-02 2.183379381895065308e-01 -3.334230557084083557e-02 -2.149690091609954834e-01 -6.124451756477355957e-02 2.087417244911193848e-01 -6.345756351947784424e-02 -2.182830870151519775e-02 -2.308185100555419922e-01 2.355433404445648193e-01 -6.878919899463653564e-02 7.899759709835052490e-02 -1.468293517827987671e-01 -2.805326133966445923e-02 2.592938542366027832e-01 -7.966899871826171875e-02 3.326513990759849548e-02 1.927614659070968628e-01 4.763428270816802979e-01 -4.739343747496604919e-02 -2.902477383613586426e-01 -1.389321982860565186e-01 -1.139478683471679688e-01 -1.977963745594024658e-01 1.803880631923675537e-01 -4.108148813247680664e-02 7.194810360670089722e-02 2.963420748710632324e-01 -7.203271239995956421e-02 1.673654615879058838e-01 7.082093507051467896e-02 2.196195870637893677e-01
8.435352891683578491e-02 -5.825062096118927002e-02 1.660525947809219360e-01 2.545556239783763885e-02 -2.141672074794769287e-01 -2.397746890783309937e-01 -3.288404643535614014e-02 -9.206727147102355957e-02 -7.596098631620407104e-02 -5.421490222215652466e-02 -3.392550349235534668e-01 -3.310603322461247444e-03 -4.581298679113388062e-02 4.172775149345397949e-02 -5.304399505257606506e-02 -1.923118233680725098e-01 -1.700684875249862671e-01 -4.599739983677864075e-02 1.355303525924682617e-01 -7.239086925983428955e-02 2.351283095777034760e-02 2.450023442506790161e-01 -3.309156298637390137e-01 -1.050863415002822876e-01 -5.569631233811378479e-02 -2.836478054523468018e-01 1.596685647964477539e-01 3.772728145122528076e-01 -2.061873115599155426e-02 3.306552469730377197e-01 2.855047881603240967e-01 4.967566952109336853e-02
1.188448891043663025e-01 -3.389143198728561401e-02 -3.707710281014442444e-02 2.138531357049942017e-01 5.857241526246070862e-02 -2.665912210941314697e-01 1.746720075607299805e-02 -1.636755615472793579e-01 -3.741131126880645752e-01 3.644655644893646240e-02 6.824045628309249878e-02 -2.403376065194606781e-02 -2.064567357301712036e-01 2.449816018342971802e-01 -2.245001345872879028e-01 9.790549427270889282e-02 -1.750186979770660400e-01 -2.094457298517227173e-01 4.622381180524826050e-02 2.191540300846099854e-01 -2.091894894838333130e-01 8.257228881120681763e-02 -1.288333833217620850e-01 2.229859866201877594e-02 2.092267125844955444e-01 2.146616578102111816e-01 1.123566776514053345e-01 3.694013133645057678e-02 -7.191915065050125122e-02 1.004486605525016785e-01 2.504374086856842041e-01 3.907817304134368896e-01
1.578971147537231445e-01 -1.453353911638259888e-01 3.066686168313026428e-02 -2.220340967178344727e-01 -4.296504706144332886e-02 5.698728561401367188e-02 6.908334046602249146e-02 -1.933206915855407715e-01 -1.502782106399536133e-01 1.862354110926389694e-03 -1.124098449945449829e-01 5.663552880287170410e-02 3.128974465653300285e-03 -7.797425240278244019e-02 -1.840609908103942871e-01 2.779528200626373291e-01 1.997373402118682861e-01 2.183666229248046875e-01 3.699336647987365723e-01 -6.395944952964782715e-02 -4.840840995311737061e-01 6.568904221057891846e-02 -5.661989003419876099e-02 -2.533932030200958252e-02 1.442180424928665161e-01 -7.098344713449478149e-02 -1.802058517932891846e-01 2.101973146200180054e-01 -9.798718988895416260e-02 9.900140762329101562e-02 8.978886902332305908e-02 3.159599304199218750e-01
-4.593159258365631104e-02 -1.899934560060501099e-01 3.002613224089145660e-02 -1.131069958209991455e-01 -2.005449235439300537e-01 1.248314380645751953e-01 -1.941653788089752197e-01 -3.230653703212738037e-01 -9.140475839376449585e-02 -7.584265619516372681e-02 -9.073018282651901245e-02 1.795666217803955078e-01 -1.920530498027801514e-01 -1.318332832306623459e-02 -6.006004661321640015e-02 2.120984196662902832e-01 -1.771432757377624512e-01 7.123571634292602539e-02 3.461074316874146461e-03 -1.309160292148590088e-01 -2.975191473960876465e-01 1.642566472291946411e-01 7.802614569664001465e-02 1.784714162349700928e-01 2.600246369838714600e-01 3.191854059696197510e-01 3.676293790340423584e-01 -4.940570518374443054e-02 -2.221910208463668823e-01 -1.619720831513404846e-02 1.224447637796401978e-01 1.767470687627792358e-01
-3.010497093200683594e-01 2.741337008774280548e-02 5.679634399712085724e-03 -2.403781712055206299e-01 -9.541678428649902344e-02 -2.830725349485874176e-02 -3.813220933079719543e-02 -4.938407614827156067e-02 -2.619878947734832764e-01 8.259836584329605103e-02 -3.166401982307434082e-01 1.896468847990036011e-01 -1.661646664142608643e-01 9.295685589313507080e-02 1.228560432791709900e-01 5.821004882454872131e-02 -2.369134724140167236e-01 3.281040787696838379e-01 1.725783944129943848e-01 2.099112421274185181e-01 -2.445494383573532104e-01 5.186152830719947815e-02 -3.142347037792205811e-01 -1.140039563179016113e-01 8.525653928518295288e-02 -2.457488775253295898e-01 1.012609973549842834e-01 -1.322409808635711670e-01 -2.000090032815933228e-01 -2.072490053251385689e-03 1.333951950073242188e-01 7.428812980651855469e-02
-5.028763785958290100e-03 -5.035446211695671082e-02 -3.352085649967193604e-01 -1.517078429460525513e-01 -2.422737628221511841e-01 4.677912220358848572e-02 2.615004181861877441e-01 -3.710989654064178467e-02 -1.645546220242977142e-02 5.230071023106575012e-03 -2.949289679527282715e-01 -5.949698016047477722e-02 -5.636326596140861511e-02 -2.136856466531753540e-01 -1.516339033842086792e-01 8.003862947225570679e-02 -2.982670664787292480e-01 1.569741778075695038e-02 1.331894248723983765e-01 5.449988692998886108e-02 -2.424354404211044312e-01 2.537806034088134766e-01 7.348964363336563110e-02 1.292148083448410034e-01 1.974394172430038452e-01 1.812455058097839355e-01 -7.552561908960342407e-02 1.581794470548629761e-01 2.186293527483940125e-02 2.293283492326736450e-01 3.335596024990081787e-01 2.006772905588150024e-01
3.722761198878288269e-02 -3.480228483676910400e-01 -6.813062727451324463e-02 -2.219264395534992218e-02 1.532550901174545288e-01 1.021034121513366699e-01 3.199849277734756470e-02 -1.528045088052749634e-01 -7.946246862411499023e-02 1.546808779239654541e-01 -1.963661909103393555e-01 4.066921025514602661e-02 -2.526657283306121826e-01 9.322465211153030396e-02 2.835219353437423706e-02 4.074726402759552002e-01 8.017814159393310547e-02 -8.086164295673370361e-02 2.166938409209251404e-02 -1.419077217578887939e-01 -3.129878938198089600e-01 4.079170525074005127e-02 -2.884698808193206787e-01 1.573038399219512939e-01 2.778454124927520752e-02 2.068515866994857788e-01 1.037089005112648010e-01 2.211750000715255737e-01 -1.179277375340461731e-01 1.202869415283203125e-01 6.725058704614639282e-02 3.563153147697448730e-01
2.030987292528152466e-01 4.698440432548522949e-03 1.619376055896282196e-02 -1.449347734451293945e-01 -1.641557514667510986e-01 -1.309074461460113525e-02 -2.236684560775756836e-01 -3.330664709210395813e-02 -5.920594092458486557e-03 -1.168264001607894897e-01 -1.984309852123260498e-01 1.301758289337158203e-01 -2.075039036571979523e-02 -2.734014987945556641e-01 -1.657726764678955078e-01 2.068514823913574219e-01 5.437199771404266357e-02 7.761406153440475464e-02 5.747163295745849609e-02 1.527085900306701660e-01 -2.541779577732086182e-01 2.624878883361816406e-01 -1.400102227926254272e-01 1.147416904568672180e-01 1.440436542034149170e-01 -1.925284601747989655e-02 -8.983348309993743896e-02 3.945273160934448242e-01 2.500720918178558350e-01 -2.129585146903991699e-01 -1.158387735486030579e-01 3.684141337871551514e-01
-2.082254141569137573e-01 -2.833672463893890381e-01 -1.604765802621841431e-01 -2.392890751361846924e-01 -2.464071512222290039e-01 9.465071558952331543e-02 1.638783812522888184e-01 2.322247773408889771e-01 -2.100771106779575348e-02 -4.837437346577644348e-02 -2.440211921930313110e-01 4.977094382047653198e-02 -2.733685448765754700e-02 1.115489527583122253e-01 -9.784071892499923706e-02 9.772434085607528687e-02 -8.191666752099990845e-02 1.369753628969192505e-01 -1.913321204483509064e-02 5.580476671457290649e-02 -1.436871588230133057e-01 -7.055298238992691040e-02 8.773131668567657471e-02 -9.094676375389099121e-02 8.669394254684448242e-02 -5.974941700696945190e-02 4.329189062118530273e-01 2.254151552915573120e-01 4.594716802239418030e-02 -9.339709579944610596e-02 1.397147625684738159e-01 4.421983957290649414e-01
2.795370221138000488e-01 -3.689465299248695374e-02 -2.961865812540054321e-02 -8.708152920007705688e-02 -2.986382246017456055e-01 -7.843285053968429565e-02 1.062703430652618408e-01 -2.177642583847045898e-01 -1.002859622240066528e-01 1.747399717569351196e-01 -9.436720609664916992e-02 1.289711892604827881e-01 1.220335960388183594e-01 -1.161951050162315369e-01 -1.655275970697402954e-01 5.784118920564651489e-02 -9.426610916852951050e-02 -6.338122766464948654e-03 1.661560535430908203e-01 2.982876300811767578e-01 1.096377223730087280e-01 -7.498858124017715454e-02 5.850236862897872925e-02 2.327354550361633301e-01 3.032715320587158203e-01 1.197603195905685425e-01 1.128535717725753784e-01 2.320479452610015869e-01 -2.260105758905410767e-01 2.083080261945724487e-01 4.012106060981750488e-01 6.028892472386360168e-02
1.018886044621467590e-01 -2.385607361793518066e-02 -3.537470996379852295e-01 1.714305132627487183e-01 -7.143115997314453125e-02 1.039630621671676636e-01 2.437070570886135101e-02 -3.409103453159332275e-01 4.440777748823165894e-02 1.239077467471361160e-02 -1.019416749477386475e-01 -1.786880046129226685e-01 -2.368252128362655640e-01 3.162089735269546509e-02 5.470545217394828796e-02 9.456647932529449463e-02 -1.127459555864334106e-01 2.887309491634368896e-01 9.812894463539123535e-02 -9.667354822158813477e-02 -1.921159923076629639e-01 1.739729791879653931e-01 -1.965275108814239502e-01 1.111595854163169861e-01 3.311136960983276367e-01 2.763064205646514893e-01 1.516832262277603149e-01 2.296664416790008545e-01 -6.087040528655052185e-02 6.344312429428100586e-02 2.459079474210739136e-01 1.587039679288864136e-01
4.776755347847938538e-02 -2.806316018104553223e-01 -1.150050386786460876e-01 1.334986239671707153e-01 -3.115848004817962646e-01 5.743435397744178772e-02 -8.077359199523925781e-02 -1.011676415801048279e-01 -2.915666401386260986e-01 3.931009396910667419e-02 -2.169792950153350830e-01 1.934628784656524658e-01 -6.715568900108337402e-02 1.645777672529220581e-01 -2.814610898494720459e-01 -7.162277400493621826e-02 -2.211793810129165649e-01 3.180258274078369141e-01 1.872531324625015259e-01 -1.269738376140594482e-01 6.560074537992477417e-02 2.330245673656463623e-01 -7.712009549140930176e-02 7.652336359024047852e-02 8.925690501928329468e-02 -8.659843355417251587e-02 -2.203385531902313232e-01 1.791075915098190308e-01 -3.000282449647784233e-03 -8.157769590616226196e-02 2.893714010715484619e-01 1.600448042154312134e-01
8.001072332262992859e-03 1.886561959981918335e-01 -1.867944188416004181e-02 -2.464503049850463867e-02 -1.729548722505569458e-01 -1.487510204315185547e-01 1.466764369979500771e-03 -1.269199699163436890e-01 -1.025805398821830750e-01 1.310485899448394775e-01 -5.276223421096801758e-01 -6.689699739217758179e-02 1.261962652206420898e-01 3.473061835393309593e-03 -2.296041250228881836e-01 2.363864779472351074e-01 9.536626189947128296e-02 -1.959340721368789673e-01 1.775840669870376587e-01 -7.513822638429701328e-04 -1.122107207775115967e-01 -1.007419675588607788e-01 -1.824435889720916748e-01 1.481340676546096802e-01 2.133054845035076141e-02 2.111312001943588257e-02 3.071164526045322418e-02 2.412915080785751343e-01 -2.433691471815109253e-01 4.818821698427200317e-02 -2.054773569107055664e-01 3.732532560825347900e-01
3.003432154655456543e-01 1.206417754292488098e-01 -1.003444343805313110e-01 -3.921080380678176880e-02 -1.534489542245864868e-01 5.431969463825225830e-02 1.412138491868972778e-01 -1.079502105712890625e-01 -3.531001210212707520e-01 3.521677479147911072e-02 -3.087888062000274658e-01 2.986849248409271240e-01 1.530344486236572266e-01 2.189197540283203125e-01 -2.232048362493515015e-01 1.649330109357833862e-01 -2.489977329969406128e-01 2.940358966588973999e-02 1.285915523767471313e-01 9.337832778692245483e-02 -6.698785722255706787e-02 -2.158482559025287628e-03 -2.352182716131210327e-01 -2.251720130443572998e-01 2.764891386032104492e-01 3.061219677329063416e-02 1.407291591167449951e-01 9.227662533521652222e-02 1.014239713549613953e-01 1.567971333861351013e-02 -2.257403135299682617e-01 -2.921177819371223450e-02
-1.811234503984451294e-01 7.540898025035858154e-02 -2.976955771446228027e-01 -2.271742224693298340e-01 -1.187732443213462830e-01 1.403237432241439819e-01 -2.775760293006896973e-01 -2.517554759979248047e-01 3.003729134798049927e-02 -1.160940453410148621e-01 -4.205601662397384644e-02 6.632968038320541382e-02 -9.544007480144500732e-02 5.528184771537780762e-02 -1.565938591957092285e-01 2.016897797584533691e-01 4.515159502625465393e-02 -1.121264323592185974e-01 -1.686977222561836243e-02 2.933189570903778076e-01 -9.436409175395965576e-02 1.500612944364547729e-01 -1.966131851077079773e-02 2.729782275855541229e-02 3.448360860347747803e-01 3.890128433704376221e-01 1.517631113529205322e-01 1.971760690212249756e-01 2.013121843338012695e-01 1.540912222117185593e-02 4.975049570202827454e-02 2.006423026323318481e-01
-1.635205745697021484e-01 -1.319585144519805908e-01 2.807016298174858093e-02 1.447682529687881470e-01 1.065386757254600525e-01 -8.415380865335464478e-02 1.545315086841583252e-01 -3.369585275650024414e-01 -2.767570316791534424e-01 1.837526261806488037e-01 -3.572013080120086670e-01 2.157093137502670288e-01 8.596704900264739990e-02 -1.088796649128198624e-02 -7.014994323253631592e-02 -6.808941252529621124e-03 -3.497407957911491394e-02 -1.024707183241844177e-01 1.000587083399295807e-02 2.756831347942352295e-01 -3.273323178291320801e-01 1.567875891923904419e-01 -2.220616191625595093e-01 2.483175136148929596e-02 3.548634350299835205e-01 -1.125111430883407593e-02 1.072958931326866150e-01 1.688421219587326050e-01 -5.891387909650802612e-02 1.433859467506408691e-01 4.314518719911575317e-02 1.408603787422180176e-01
1.109203230589628220e-02 -1.982230544090270996e-01 6.360381096601486206e-02 -1.829241961240768433e-01 -1.998824179172515869e-01 -1.989118158817291260e-01 2.363563328981399536e-01 -2.915750257670879364e-02 -4.306448996067047119e-02 1.915149092674255371e-01 -2.489688806235790253e-02 6.919699162244796753e-02 9.495881944894790649e-02 2.901153564453125000e-01 3.508086502552032471e-02 2.301808595657348633e-01 -2.458539754152297974e-01 -2.074472159147262573e-01 1.288975328207015991e-01 1.998331099748611450e-01 -4.098961502313613892e-02 1.719306856393814087e-01 -3.278771042823791504e-02 2.439365088939666748e-01 2.206781357526779175e-01 2.735610902309417725e-01 -3.831163793802261353e-02 1.690283864736557007e-01 2.552837133407592773e-02 1.108420789241790771e-01 3.628755807876586914e-01 2.132367044687271118e-01
7.943583279848098755e-02 -1.897698044776916504e-01 9.774168580770492554e-02 -3.594045341014862061e-02 -3.230247497558593750e-01 -2.193479835987091064e-01 5.980992317199707031e-02 -2.377866059541702271e-01 -2.219337504357099533e-03 1.838890910148620605e-01 -2.493801265954971313e-01 -8.644323796033859253e-02 -1.472677439451217651e-01 -2.127915620803833008e-02 -2.050528973340988159e-01 -2.006885856389999390e-01 -5.194129049777984619e-02 -9.325186163187026978e-02 7.120165973901748657e-02 -4.809182137250900269e-02 -4.669141396880149841e-02 1.426648348569869995e-01 -3.562723696231842041e-01 -1.165533140301704407e-01 1.391840130090713501e-01 -1.900784820318222046e-01 1.467280536890029907e-01 1.911582499742507935e-01 -2.013482749462127686e-01 2.840667963027954102e-01 3.288184702396392822e-01 -3.942420333623886108e-02
-1.219537705183029175e-01 -4.372557699680328369e-01 -2.862503528594970703e-01 -1.915032416582107544e-01 6.033619120717048645e-02 -4.462565854191780090e-02 6.595132499933242798e-02 4.673505201935768127e-02 -1.091745048761367798e-01 -1.235457956790924072e-01 -3.060449957847595215e-01 -7.687199115753173828e-02 4.823551326990127563e-02 9.962803125381469727e-02 -8.820185065269470215e-02 -1.152552813291549683e-01 -2.301880270242691040e-01 1.370814442634582520e-01 2.156762629747390747e-01 1.848758161067962646e-01 -1.183969751000404358e-01 1.589560508728027344e-01 -1.274211704730987549e-01 1.266998648643493652e-01 2.529056370258331299e-01 5.767496302723884583e-02 2.717561125755310059e-01 3.201639950275421143e-01 -5.225951969623565674e-02 -1.283400207757949829e-01 -2.469459176063537598e-02 1.248272508382797241e-01
3.048548474907875061e-02 -1.916068345308303833e-01 -1.443089991807937622e-01 -1.782398372888565063e-01 -1.575316786766052246e-01 -2.385048419237136841e-01 -1.048312056809663773e-03 1.170157417654991150e-01 -1.102232709527015686e-01 -1.618605479598045349e-02 -2.562414705753326416e-01 7.884141057729721069e-02 -4.157806932926177979e-02 -1.590602695941925049e-01 -6.881935149431228638e-02 7.298376411199569702e-02 -3.104919195175170898e-01 -2.809204757213592529e-01 3.269661962985992432e-01 9.036508947610855103e-02 -1.066525802016258240e-01 -1.086064055562019348e-01 -8.770687878131866455e-02 7.740750908851623535e-02 1.840810626745223999e-01 1.721108257770538330e-01 -7.639174908399581909e-02 2.245963066816329956e-01 -1.908714622259140015e-01 3.016260862350463867e-01 2.616519853472709656e-02 3.433060646057128906e-01
1.667016372084617615e-02 2.539538592100143433e-02 -2.488797605037689209e-01 -2.737244069576263428e-01 -1.483497172594070435e-01 -3.776897862553596497e-02 -2.361852079629898071e-01 -2.273667007684707642e-01 -1.306014358997344971e-01 2.052900344133377075e-01 -5.059841647744178772e-02 1.188717558979988098e-01 -2.224196344614028931e-01 2.989881671965122223e-02 -2.570942230522632599e-02 -2.971581555902957916e-02 -8.147638291120529175e-02 2.012929022312164307e-01 3.821605741977691650e-01 2.961686253547668457e-01 -1.472526490688323975e-01 1.336355060338973999e-01 -2.127972841262817383e-01 -2.311608642339706421e-01 2.674223482608795166e-01 -1.706142574548721313e-01 -1.087595000863075256e-01 3.753180056810379028e-02 1.752706021070480347e-01 1.251205354928970337e-01 1.511305272579193115e-01 -3.523919358849525452e-02
1.085780654102563858e-02 -7.984749390743672848e-04 4.245512560009956360e-02 8.219591528177261353e-02 -8.311131596565246582e-02 -1.431101858615875244e-01 2.905409038066864014e-01 8.314960286952555180e-04 -2.460235208272933960e-01 -6.249532103538513184e-03 -1.597744673490524292e-01 -2.358590662479400635e-01 -2.874543964862823486e-01 -6.931414455175399780e-02 -1.546819061040878296e-01 2.025851607322692871e-01 -5.108319595456123352e-02 -4.065123572945594788e-02 6.122871860861778259e-02 1.330712884664535522e-01 -6.167861446738243103e-02 7.853630930185317993e-02 -2.909739315509796143e-01 2.174992114305496216e-02 1.832189857959747314e-01 -3.035888262093067169e-02 9.912376850843429565e-02 2.684333920478820801e-01 1.817489117383956909e-01 3.022753000259399414e-01 4.212464690208435059e-01 2.152672260999679565e-01
-1.985237896442413330e-01 -1.074723154306411743e-01 -1.118150353431701660e-01 -2.545618712902069092e-01 -1.358679682016372681e-01 -4.687009006738662720e-02 2.270454354584217072e-02 -6.812979280948638916e-02 -5.896559357643127441e-02 1.642989218235015869e-01 -1.656369715929031372e-01 2.359725981950759888e-01 -1.612829118967056274e-01 6.812506169080734253e-02 -3.806207701563835144e-02 7.847547531127929688e-02 -3.984891772270202637e-01 2.389168739318847656e-01 2.519859075546264648e-01 3.321377933025360107e-01 1.571194827556610107e-01 1.671278178691864014e-01 -1.292101144790649414e-01 -2.527979612350463867e-01 1.915001571178436279e-01 -2.431715652346611023e-02 7.528859376907348633e-02 -6.217066198587417603e-02 -1.309253126382827759e-01 -1.039073988795280457e-01 -1.814389601349830627e-02 3.099956810474395752e-01
-3.182659670710563660e-02 -2.649190723896026611e-01 -1.711531579494476318e-01 -1.436244100332260132e-01 3.966495767235755920e-02 -3.361148834228515625e-01 -4.830191656947135925e-02 -1.674728542566299438e-01 -3.889822959899902344e-01 1.634420007467269897e-01 -6.260050833225250244e-02 1.610502749681472778e-01 1.180054470896720886e-01 4.772740229964256287e-02 -1.820415705442428589e-01 -1.528539210557937622e-01 -2.124680578708648682e-01 -5.491227284073829651e-02 7.978817075490951538e-02 1.485135555267333984e-01 2.510049566626548767e-02 4.962558299303054810e-02 -1.515412982553243637e-02 3.576924325898289680e-03 3.233334422111511230e-01 -9.986190497875213623e-02 2.287108153104782104e-01 2.836084365844726562e-01 1.606803983449935913e-01 1.083173379302024841e-01 2.384656667709350586e-01 1.782748252153396606e-01
2.796531319618225098e-01 -2.101955413818359375e-01 1.663218438625335693e-01 3.337907139211893082e-03 -1.955046802759170532e-01 -7.926767319440841675e-02 2.157112210988998413e-01 -2.984680235385894775e-01 -9.113113582134246826e-02 -1.169425770640373230e-01 9.244874864816665649e-02 -1.541743613779544830e-02 -1.336670666933059692e-01 -5.623959004878997803e-02 1.258824467658996582e-01 2.388954907655715942e-01 7.201002538204193115e-02 1.132420748472213745e-01 2.111898362636566162e-01 6.760396808385848999e-02 -3.676299452781677246e-01 -4.312277212738990784e-02 -2.079830765724182129e-01 9.880276769399642944e-02 1.416223496198654175e-01 1.686229556798934937e-01 8.084864169359207153e-02 4.223111867904663086e-01 -1.344316750764846802e-01 1.469385027885437012e-01 -3.237652033567428589e-02 1.175156235694885254e-01
1.484926640987396240e-01 -3.299963474273681641e-02 -3.115226700901985168e-02 -2.305116057395935059e-01 -2.264303117990493774e-01 -1.352048069238662720e-01 1.348319947719573975e-01 -9.918037801980972290e-02 -2.869883738458156586e-02 1.001294106245040894e-01 4.391686245799064636e-02 2.299520820379257202e-01 1.564429253339767456e-01 4.084284603595733643e-02 -2.971418760716915131e-02 2.255568206310272217e-01 -8.294264785945415497e-03 2.285917550325393677e-01 2.020772099494934082e-01 -3.333502262830734253e-02 -4.902358055114746094e-01 1.507078260183334351e-01 -3.050933182239532471e-01 -2.475089393556118011e-02 3.632923215627670288e-02 1.018206253647804260e-01 1.030283197760581970e-01 2.770787179470062256e-01 -2.060937434434890747e-01 2.949407696723937988e-01 -4.551244527101516724e-02 -3.319808281958103180e-03
-5.269894376397132874e-02 7.900295779109001160e-03 8.661159081384539604e-04 2.792360633611679077e-02 1.763484776020050049e-01 -2.050327360630035400e-01 1.498418003320693970e-01 -2.900581061840057373e-01 -2.257302701473236084e-01 2.236917465925216675e-01 -3.084111809730529785e-01 2.054103761911392212e-01 1.423300206661224365e-01 -1.837198883295059204e-01 6.766334176063537598e-03 -1.194528117775917053e-01 6.901273876428604126e-02 7.982888072729110718e-02 5.459759384393692017e-02 2.574844062328338623e-01 -2.926748991012573242e-01 1.509300619363784790e-01 -1.934290081262588501e-01 5.932271480560302734e-02 3.205830752849578857e-01 -1.875882744789123535e-01 2.132449895143508911e-01 6.129792705178260803e-02 9.706926345825195312e-02 2.407947480678558350e-01 7.083394378423690796e-02 1.436143070459365845e-01
2.363241761922836304e-01 7.132676988840103149e-02 2.102160155773162842e-01 -2.563788294792175293e-01 -2.224955409765243530e-01 3.723502159118652344e-02 5.072877928614616394e-02 -1.528928577899932861e-01 -2.234656214714050293e-01 -1.099980622529983521e-01 1.362768858671188354e-01 1.112745478749275208e-01 1.240708157420158386e-01 -5.888694152235984802e-02 -1.352715790271759033e-01 6.523399055004119873e-02 -2.789932675659656525e-02 2.351004183292388916e-01 1.257082521915435791e-01 1.168344393372535706e-01 -4.394323825836181641e-01 2.555905580520629883e-01 -2.525746226310729980e-01 1.798050105571746826e-01 6.337289512157440186e-02 1.421125531196594238e-01 2.008341439068317413e-02 2.027298212051391602e-01 -7.331085950136184692e-02 1.920767128467559814e-01 9.037058055400848389e-02 2.483809590339660645e-01
-3.984514996409416199e-02 -2.714343070983886719e-01 -7.525285333395004272e-02 -1.544020771980285645e-01 -1.185704246163368225e-01 -1.396051794290542603e-01 -3.470924496650695801e-02 2.034478932619094849e-01 -1.757515780627727509e-02 6.808612495660781860e-02 -1.464641243219375610e-01 1.663028746843338013e-01 7.665429264307022095e-02 3.482340648770332336e-02 1.158253550529479980e-01 1.553233563899993896e-01 -3.502514958381652832e-01 -2.550011575222015381e-01 1.992600411176681519e-01 1.873287558555603027e-01 -1.125503629446029663e-01 -5.890778452157974243e-02 -2.469287253916263580e-02 1.281728744506835938e-01 1.737786084413528442e-01 1.419284492731094360e-01 4.603038355708122253e-02 1.353816837072372437e-01 -1.439867913722991943e-01 2.422281056642532349e-01 3.162180483341217041e-01 4.177821278572082520e-01
-9.270994924008846283e-03 -1.338917315006256104e-01 3.643698245286941528e-02 -1.448167860507965088e-01 3.138954564929008484e-02 -1.127098798751831055e-01 -1.336036808788776398e-02 -3.283878266811370850e-01 -7.058895379304885864e-02 1.169173941016197205e-01 1.011027321219444275e-01 -4.746441915631294250e-02 1.768202334642410278e-01 2.757115960121154785e-01 8.609160780906677246e-03 8.229935169219970703e-02 -3.177352249622344971e-01 1.210652589797973633e-01 1.268079429864883423e-01 -1.956229805946350098e-01 -3.140792250633239746e-01 2.454108893871307373e-01 -3.177930712699890137e-01 6.696941703557968140e-02 7.957945019006729126e-02 1.139453873038291931e-01 6.585006415843963623e-02 -2.964174374938011169e-02 -4.345871508121490479e-02 1.035125851631164551e-01 4.621953666210174561e-01 8.749150484800338745e-02
-3.042685091495513916e-01 -2.424049377441406250e-01 -2.726805582642555237e-02 -2.146365493535995483e-01 -3.011970520019531250e-01 2.788593433797359467e-02 8.362439274787902832e-02 -1.978357695043087006e-02 -2.906215488910675049e-01 -7.253611832857131958e-02 -2.210276871919631958e-01 -3.868849948048591614e-03 2.794929966330528259e-02 7.941578514873981476e-03 -1.033350676298141479e-01 1.686561554670333862e-01 3.997928649187088013e-02 1.090492382645606995e-01 -1.799151860177516937e-02 -1.223726868629455566e-01 8.700574934482574463e-02 4.106811806559562683e-02 -2.300633043050765991e-01 -8.629370480775833130e-02 4.366353452205657959e-01 -7.663267198950052261e-03 1.760163903236389160e-01 2.726245522499084473e-01 2.936035394668579102e-02 -2.774325609207153320e-01 7.719063758850097656e-02 2.149031907320022583e-01
-1.066292598843574524e-01 -4.367442727088928223e-01 -8.806893974542617798e-02 -1.182354390621185303e-01 -1.692523509263992310e-01 -2.749802172183990479e-01 -2.624817192554473877e-02 -1.316637992858886719e-01 -6.351291388273239136e-02 -1.092887576669454575e-02 -1.134727820754051208e-01 1.828134953975677490e-01 1.036412492394447327e-01 2.245191931724548340e-01 4.124698042869567871e-02 1.550738364458084106e-01 3.600852936506271362e-02 -1.042476370930671692e-01 1.689018607139587402e-01 -1.198877468705177307e-01 -1.109348088502883911e-01 1.179842948913574219e-01 -1.749855279922485352e-01 -1.859733760356903076e-01 2.075283229351043701e-01 9.429918229579925537e-02 1.860271990299224854e-01 3.008702695369720459e-01 8.587710326537489891e-04 -2.791705429553985596e-01 -7.965182512998580933e-02 3.296143114566802979e-01
2.471038699150085449e-02 -9.931672364473342896e-02 5.274460464715957642e-02 -8.125901222229003906e-02 -2.816817462444305420e-01 -7.682517170906066895e-03 3.182160854339599609e-02 -4.580310583114624023e-01 -2.782010734081268311e-01 -1.056753173470497131e-01 1.626639664173126221e-01 1.073751226067543030e-01 3.079381585121154785e-01 1.106756702065467834e-01 1.434207335114479065e-02 2.209227681159973145e-01 -1.631574183702468872e-01 -4.627126082777976990e-02 1.099518984556198120e-01 7.865430414676666260e-02 -3.696606457233428955e-01 4.029858112335205078e-02 -9.975527971982955933e-02 1.146627590060234070e-01 6.695707142353057861e-02 1.765928417444229126e-01 -9.837356209754943848e-02 2.222126275300979614e-01 -1.478445082902908325e-01 1.734175235033035278e-01 -1.539741735905408859e-02 2.280137985944747925e-01
8.096572011709213257e-02 -1.172626242041587830e-01 7.698971033096313477e-02 -1.838216334581375122e-01 -3.070628941059112549e-01 6.664129439741373062e-03 1.859596818685531616e-01 -9.317941218614578247e-02 3.298143669962882996e-02 -4.057063907384872437e-02 3.439992666244506836e-02 5.773064866662025452e-02 2.464244216680526733e-01 8.793383091688156128e-02 -1.108173355460166931e-01 9.757043421268463135e-02 5.034251883625984192e-02 2.251973897218704224e-01 2.065919637680053711e-01 1.164707168936729431e-02 -5.062493681907653809e-01 -5.089436471462249756e-02 -2.626315355300903320e-01 -1.201527267694473267e-01 1.921478658914566040e-02 1.475999206304550171e-01 1.480383425951004028e-02 4.018688797950744629e-01 -5.417390540242195129e-02 2.616814076900482178e-01 9.001350402832031250e-02 5.595732480287551880e-02
-7.398016005754470825e-02 -2.921676337718963623e-01 -6.907887011766433716e-02 -1.958958655595779419e-01 -1.584783345460891724e-01 -4.520994424819946289e-01 -6.101910397410392761e-02 -1.215737611055374146e-01 -1.122634261846542358e-01 -1.930120587348937988e-01 -1.450828760862350464e-01 1.209891065955162048e-01 2.078844308853149414e-01 2.373033948242664337e-02 2.309366762638092041e-01 4.020634666085243225e-02 -1.286196559667587280e-01 5.151743814349174500e-02 2.137193679809570312e-01 1.454168409109115601e-01 -6.838967651128768921e-02 7.919520139694213867e-03 4.860548675060272217e-02 -2.081864029169082642e-01 6.848824769258499146e-02 2.095847390592098236e-02 2.283637821674346924e-01 4.075868725776672363e-01 -9.643071889877319336e-02 -1.173689290881156921e-01 -3.099386207759380341e-02 2.232241034507751465e-01
-1.104877516627311707e-01 -4.204743504524230957e-01 -1.527539342641830444e-01 -2.383910678327083588e-02 -8.673939853906631470e-02 -2.747417390346527100e-01 -9.214220941066741943e-02 -1.963745504617691040e-01 -1.494655311107635498e-01 -4.327776655554771423e-02 -1.096497252583503723e-01 8.173549175262451172e-02 1.289426237344741821e-01 1.027629598975181580e-01 1.933784186840057373e-01 2.096368223428726196e-01 -1.933900415897369385e-01 -3.540772944688796997e-02 1.626065969467163086e-01 5.435242876410484314e-02 1.032337099313735962e-01 9.549227356910705566e-02 -2.025538682937622070e-01 -1.474463790655136108e-01 2.495094388723373413e-01 8.647216856479644775e-02 1.601803153753280640e-01 3.235342204570770264e-01 9.630296379327774048e-03 -2.087633162736892700e-01 -7.646697759628295898e-02 3.246638476848602295e-01
[truncated: 3,269,635 more chars]
