# Supplementary material for: The Language of Innovation
Source: PLoS One. 2020 Apr 30;15(4):e0230107. doi: 10.1371/journal.pone.0230107 (PMC7194493; doi:10.1371/journal.pone.0230107)
Supplement: S24 File — (GZ) [file pone.0230107.s024.tar.gz › 2002-2006/V2Run_14_VS_4500_embeddings2002-2006ED32.txt]

1.015566755086183548e-02 -8.781643211841583252e-02 -5.676207318902015686e-02 -3.745113611221313477e-01 -2.598386108875274658e-01 1.072094216942787170e-01 1.418782770633697510e-01 -1.530495882034301758e-01 -3.642744198441505432e-02 -1.352723687887191772e-01 1.318542808294296265e-01 1.668850425630807877e-03 1.396041661500930786e-01 -3.999593555927276611e-01 8.863057009875774384e-03 1.088548973202705383e-01 -1.509913653135299683e-01 -7.358410954475402832e-02 9.906305372714996338e-02 -1.808812282979488373e-02 -5.234105512499809265e-02 2.493388019502162933e-03 -1.012858450412750244e-01 -1.192963123321533203e-01 -2.628867886960506439e-02 -6.527408026158809662e-03 -1.899395585060119629e-01 -1.103459522128105164e-01 2.375071197748184204e-01 -3.478896617889404297e-01 4.418713152408599854e-01 -1.023638769984245300e-01
2.309568673372268677e-01 1.557195838540792465e-02 -1.302250772714614868e-01 -3.777724206447601318e-01 -2.750735878944396973e-01 2.107132524251937866e-01 1.327797472476959229e-01 -1.122221350669860840e-01 1.636049449443817139e-01 -5.534302908927202225e-03 -2.087432444095611572e-01 -7.852633297443389893e-02 2.498584538698196411e-01 -2.674121856689453125e-01 -6.836906820535659790e-02 -1.207510679960250854e-01 -1.462190598249435425e-01 -2.132000625133514404e-01 -5.062369257211685181e-02 -2.964278310537338257e-02 -1.120136305689811707e-01 -2.043533325195312500e-01 2.132143229246139526e-01 -3.385382294654846191e-01 1.879829764366149902e-01 8.159855753183364868e-02 -3.508871421217918396e-02 -2.225142717361450195e-01 -9.335682541131973267e-02 5.482606962323188782e-02 6.763450801372528076e-02 1.141839101910591125e-01
1.018402427434921265e-01 2.108384855091571808e-02 -1.539550125598907471e-01 -3.507645428180694580e-01 -9.993042051792144775e-02 -1.475097537040710449e-01 2.141232788562774658e-01 1.213895156979560852e-01 -6.738977879285812378e-02 -2.436610609292984009e-01 1.230593025684356689e-01 2.649534679949283600e-02 -4.369008541107177734e-02 -2.072004675865173340e-01 -2.842915654182434082e-01 2.437438219785690308e-01 -1.604695171117782593e-01 -6.475576013326644897e-02 -1.538552995771169662e-02 1.064813882112503052e-01 -2.065051794052124023e-01 1.105651166290044785e-02 2.749173641204833984e-01 -3.052445054054260254e-01 7.595350593328475952e-02 2.072603851556777954e-01 1.642691344022750854e-01 -7.973040640354156494e-02 7.395332306623458862e-02 -1.641142815351486206e-01 3.257015347480773926e-01 1.081443130970001221e-01
1.168426424264907837e-01 1.168805956840515137e-01 -2.166266143321990967e-01 1.038453206419944763e-01 -1.403312534093856812e-01 2.137906104326248169e-01 1.481692343950271606e-01 -1.009853705763816833e-01 -3.630452230572700500e-02 -2.547176480293273926e-01 -1.000011246651411057e-02 -1.416343450546264648e-01 1.240121200680732727e-01 -9.322967380285263062e-02 3.823017328977584839e-02 4.275232255458831787e-01 7.825672626495361328e-03 -5.208510160446166992e-02 8.353887498378753662e-02 1.543068885803222656e-01 -6.254291534423828125e-02 1.348884850740432739e-01 -9.205478429794311523e-02 -1.158057302236557007e-01 -2.476765587925910950e-02 3.381028473377227783e-01 5.428346619009971619e-02 -2.523441016674041748e-01 -1.325352787971496582e-01 -3.717087805271148682e-01 2.540841996669769287e-01 -2.082268595695495605e-01
-2.500064205378293991e-03 -3.349342942237854004e-01 -2.223307490348815918e-01 -1.941169649362564087e-01 -1.226925253868103027e-01 1.015152782201766968e-01 1.930065006017684937e-01 7.614202797412872314e-02 5.065131932497024536e-02 -2.247906923294067383e-01 3.577832132577896118e-02 -8.714456856250762939e-02 1.619762033224105835e-01 -3.868127167224884033e-01 -3.157311081886291504e-01 -2.062974497675895691e-02 -4.611929878592491150e-02 -2.502970211207866669e-02 8.197220414876937866e-02 1.840266287326812744e-01 -1.811199486255645752e-01 -3.581018652766942978e-03 3.004557788372039795e-01 -9.394217282533645630e-02 -1.204823851585388184e-01 1.938467770814895630e-01 5.230861902236938477e-02 1.029931567609310150e-02 9.032599627971649170e-02 -2.492753118276596069e-01 -1.058329176157712936e-02 -3.061884343624114990e-01
1.148935109376907349e-01 -6.698033213615417480e-02 -7.259817421436309814e-02 -2.781882584095001221e-01 5.366777256131172180e-02 2.157409489154815674e-01 1.697723269462585449e-01 1.091751083731651306e-01 -2.801370993256568909e-02 -3.025250136852264404e-01 2.656857669353485107e-01 -1.145581975579261780e-01 2.150488197803497314e-01 -2.679356932640075684e-01 -2.341789156198501587e-01 -5.005103349685668945e-02 -6.657259166240692139e-02 -4.262470901012420654e-01 -6.917082518339157104e-02 1.594417095184326172e-01 -4.209596663713455200e-02 -1.278708726167678833e-01 3.078163266181945801e-01 5.353594943881034851e-02 2.132939733564853668e-02 6.578267365694046021e-02 -3.776702657341957092e-02 -6.732846051454544067e-02 -4.437759146094322205e-02 -1.588426381349563599e-01 2.926696240901947021e-01 -4.925669357180595398e-02
1.946452632546424866e-02 -3.256053477525711060e-02 -2.839091718196868896e-01 -2.689707465469837189e-02 1.776889711618423462e-02 -1.457473039627075195e-01 3.256389498710632324e-01 4.725955799221992493e-02 -6.811485439538955688e-02 -2.719567418098449707e-01 1.449379473924636841e-01 -1.308293938636779785e-01 1.408086270093917847e-01 -4.647899568080902100e-01 -1.316415220499038696e-01 1.460634320974349976e-01 -8.795947581529617310e-02 -2.460512667894363403e-01 -2.648886851966381073e-02 -8.699325472116470337e-02 -9.946341067552566528e-02 -1.586662232875823975e-01 2.411723285913467407e-01 -2.349674701690673828e-01 2.351473867893218994e-01 2.752273678779602051e-01 -1.335491985082626343e-01 3.414971381425857544e-02 -7.360899448394775391e-02 -1.014528498053550720e-01 -2.657528966665267944e-03 -7.350843399763107300e-02
3.172428905963897705e-01 1.423130631446838379e-01 4.720886424183845520e-02 -2.710300385951995850e-01 -3.203053474426269531e-01 7.311151921749114990e-02 2.909157574176788330e-01 2.281960286200046539e-02 -9.432803839445114136e-02 -1.884856224060058594e-01 8.720579743385314941e-02 -3.491014540195465088e-01 -3.309355676174163818e-02 -1.519708633422851562e-01 -5.191614106297492981e-02 -7.053075730800628662e-02 -2.929098606109619141e-01 -1.875548511743545532e-01 3.909636288881301880e-02 -1.360725015401840210e-01 1.744381785392761230e-01 7.375501096248626709e-02 3.751896917819976807e-01 -1.129487007856369019e-01 2.563142031431198120e-02 2.309018932282924652e-02 -2.308463305234909058e-02 4.389303922653198242e-02 -1.513598561286926270e-01 -8.557444810867309570e-02 1.895659118890762329e-01 -6.583942472934722900e-02
1.898400783538818359e-01 2.976182475686073303e-02 5.155189335346221924e-02 -3.380759060382843018e-02 -3.094801008701324463e-01 8.039298653602600098e-02 3.402850329875946045e-01 2.416417561471462250e-02 -9.541575796902179718e-03 -8.201745897531509399e-02 -1.565480977296829224e-01 -1.716574281454086304e-01 1.804151921533048153e-03 -3.946528136730194092e-01 -3.793650865554809570e-01 3.657540678977966309e-02 8.913891762495040894e-02 -3.457946702837944031e-02 -3.648350387811660767e-02 -2.187620699405670166e-01 6.952358037233352661e-02 5.348772555589675903e-02 1.876354515552520752e-01 -3.129289746284484863e-01 -6.797773391008377075e-02 1.405791938304901123e-01 -1.551290899515151978e-01 -2.950490117073059082e-01 -7.838190346956253052e-02 -1.362213045358657837e-01 1.391669511795043945e-01 -1.136926375329494476e-02
1.428598463535308838e-01 -8.270859718322753906e-02 -3.729960024356842041e-01 -2.514922320842742920e-01 -2.132402807474136353e-01 -1.214202493429183960e-03 1.120376810431480408e-01 3.016093373298645020e-02 -2.178449630737304688e-01 -1.747716963291168213e-01 1.780557930469512939e-01 8.372074365615844727e-02 -6.755387037992477417e-02 -3.221588730812072754e-01 -1.080363616347312927e-01 1.089851092547178268e-02 -1.089183613657951355e-01 -2.188960462808609009e-01 1.325079053640365601e-01 -5.860294774174690247e-02 -1.189305633306503296e-01 1.313286423683166504e-01 2.099546939134597778e-01 -1.935350149869918823e-01 -1.363970637321472168e-01 3.530626893043518066e-01 -2.792019844055175781e-01 5.151720717549324036e-02 -1.184739843010902405e-01 -3.398035652935504913e-03 2.059926688671112061e-01 2.324679680168628693e-02
7.401250302791595459e-02 -1.650879532098770142e-02 -8.049979060888290405e-02 6.838052999228239059e-03 -6.015062704682350159e-02 2.951962128281593323e-02 1.079605296254158020e-01 1.923216730356216431e-01 -4.894469678401947021e-02 -1.388573348522186279e-01 3.112687468528747559e-01 -1.343452334403991699e-01 -2.023272588849067688e-02 -3.313493132591247559e-01 -4.126305282115936279e-01 2.029164880514144897e-01 -2.010505646467208862e-01 -2.584490180015563965e-01 2.293310910463333130e-01 2.310143411159515381e-01 2.357861772179603577e-02 7.804641872644424438e-02 1.505576912313699722e-02 -2.459480166435241699e-01 1.097319051623344421e-01 2.000100463628768921e-01 -3.080007806420326233e-02 -1.165884286165237427e-01 -1.782670803368091583e-02 -1.386860609054565430e-01 2.476243674755096436e-01 -2.198576629161834717e-01
9.513386338949203491e-02 -1.220052540302276611e-01 -1.729258000850677490e-01 -8.699638769030570984e-03 -1.678252816200256348e-01 2.625564038753509521e-01 -6.654480844736099243e-02 -5.659608542919158936e-02 -3.393918573856353760e-01 -1.079394370317459106e-01 -1.095150262117385864e-01 -1.287152469158172607e-01 1.114696189761161804e-01 -4.538925588130950928e-01 -6.264677643775939941e-02 9.467221051454544067e-02 -1.922587156295776367e-01 2.710479870438575745e-02 -1.699393987655639648e-01 3.160764575004577637e-01 -5.197198316454887390e-02 -1.541358511894941330e-02 1.632784605026245117e-01 -1.235439330339431763e-01 -2.654131650924682617e-01 -1.419673208147287369e-02 9.568984806537628174e-02 -2.532505989074707031e-01 8.829098194837570190e-02 -2.678136527538299561e-01 1.407885551452636719e-01 -1.413583504472626373e-05
1.033785864710807800e-01 -2.714250087738037109e-01 -2.089888900518417358e-01 -5.876056104898452759e-02 -7.802077382802963257e-02 4.391056299209594727e-02 2.543425559997558594e-01 4.364744201302528381e-02 -1.591230928897857666e-01 -4.179518818855285645e-01 1.015355363488197327e-01 -6.961113959550857544e-02 -5.948641151189804077e-02 -2.919581830501556396e-01 -3.677401840686798096e-01 -4.393246024847030640e-03 -1.074648126959800720e-01 -3.358528017997741699e-01 -4.083831235766410828e-02 1.104679554700851440e-01 -1.760051846504211426e-01 -1.026594787836074829e-01 1.883447319269180298e-01 -1.432323753833770752e-01 4.839237406849861145e-02 2.224688678979873657e-01 -1.461910009384155273e-01 -9.415687620639801025e-02 3.029807843267917633e-02 -1.722241938114166260e-01 -6.766390800476074219e-02 4.195533692836761475e-02
1.779843866825103760e-01 -1.098496243357658386e-01 -1.970171630382537842e-01 -4.389702156186103821e-02 -1.572045981884002686e-01 3.904164731502532959e-01 -1.004869267344474792e-01 -6.638251710683107376e-03 -2.282301634550094604e-01 1.297303568571805954e-02 -1.065824776887893677e-01 -1.914087086915969849e-01 8.006852865219116211e-02 -2.455559968948364258e-01 -1.522689759731292725e-01 7.885042577981948853e-02 -1.811789423227310181e-01 1.605030894279479980e-01 -9.322131425142288208e-02 7.106942683458328247e-02 -1.792729198932647705e-01 3.816809877753257751e-02 5.907264351844787598e-02 5.064152926206588745e-02 1.530499849468469620e-02 4.816030338406562805e-02 -1.491922587156295776e-01 -2.065498232841491699e-01 -1.693967431783676147e-01 -4.233037829399108887e-01 3.585663139820098877e-01 -1.263395547866821289e-01
-1.993778534233570099e-02 -1.504493877291679382e-03 -1.297118961811065674e-01 -5.867744609713554382e-02 -9.838153421878814697e-02 1.079607009887695312e-01 1.012966409325599670e-01 -1.682790219783782959e-01 -9.135848283767700195e-02 -3.057503402233123779e-01 1.972327232360839844e-01 -7.569425553083419800e-02 1.415141820907592773e-01 -3.182996809482574463e-01 -3.283352851867675781e-01 -1.714248582720756531e-02 3.925030305981636047e-02 -5.420745611190795898e-01 -6.017337366938591003e-02 -5.053729284554719925e-03 -6.264231353998184204e-02 -1.024219840764999390e-01 1.671377420425415039e-01 -1.330656651407480240e-02 1.611988618969917297e-02 2.175875008106231689e-01 -1.353685371577739716e-02 -2.675695158541202545e-02 1.643255054950714111e-01 -3.336544632911682129e-01 1.122680604457855225e-01 -5.026049539446830750e-02
5.764432996511459351e-02 -2.466092556715011597e-01 -1.743135005235671997e-01 -1.919003874063491821e-01 -2.477336525917053223e-01 2.012415230274200439e-01 3.327781856060028076e-01 7.342578470706939697e-02 1.629115343093872070e-01 -2.930524945259094238e-01 9.670126251876354218e-03 -2.339464575052261353e-01 5.750755220651626587e-02 -1.246148496866226196e-01 -2.030303478240966797e-01 4.062503948807716370e-02 -1.694851964712142944e-01 5.226680636405944824e-02 -4.096749797463417053e-02 -2.734234333038330078e-01 2.962091937661170959e-02 6.475120037794113159e-02 5.904895067214965820e-02 -2.308142483234405518e-01 2.962197363376617432e-01 -9.070987999439239502e-02 2.839055657386779785e-02 -3.764330148696899414e-01 -4.148617386817932129e-02 8.889119327068328857e-02 5.164175108075141907e-02 -3.457509726285934448e-02
-2.801412902772426605e-02 -2.075087726116180420e-01 -4.469457641243934631e-02 -3.571364283561706543e-01 -8.830912411212921143e-02 1.920417416840791702e-04 1.400975435972213745e-01 -2.025609910488128662e-01 -1.291662156581878662e-01 -2.182088196277618408e-01 2.084199786186218262e-01 -2.473483420908451080e-02 1.443531643599271774e-02 -4.442796111106872559e-01 -2.945766150951385498e-01 1.517879869788885117e-02 -1.179249659180641174e-01 -1.893281936645507812e-02 1.068896502256393433e-01 1.711482554674148560e-01 -2.988897860050201416e-01 -1.534151136875152588e-01 -2.026315964758396149e-02 8.751522004604339600e-02 1.045758575201034546e-01 5.953847244381904602e-02 -2.115877419710159302e-01 9.365242719650268555e-02 -7.237813435494899750e-03 -3.013376891613006592e-01 1.662698090076446533e-01 -5.253706127405166626e-02
-8.917983504943549633e-04 -4.159827530384063721e-02 -2.888405025005340576e-01 4.159340262413024902e-02 -2.592852413654327393e-01 1.018412038683891296e-01 1.847371459007263184e-01 -2.446653395891189575e-01 -1.312181651592254639e-01 -3.424507081508636475e-01 -1.144141331315040588e-01 -1.088170055299997330e-02 2.238757610321044922e-01 -1.693391948938369751e-01 4.467437043786048889e-02 1.407393664121627808e-01 -8.980719000101089478e-02 -1.145191118121147156e-01 -1.132227852940559387e-01 1.372033059597015381e-01 -2.100283205509185791e-01 6.714157015085220337e-02 -1.039406005293130875e-02 3.697746992111206055e-02 6.749615818262100220e-02 -8.629366755485534668e-03 8.924900740385055542e-02 -4.713913798332214355e-01 -6.602907925844192505e-02 -1.513472050428390503e-01 3.569553792476654053e-01 -2.852370962500572205e-02
2.169865556061267853e-02 -1.108889505267143250e-01 -1.071075201034545898e-01 -2.429400831460952759e-01 4.129131883382797241e-02 1.357825845479965210e-01 1.510313749313354492e-01 3.438378497958183289e-02 -6.714989989995956421e-02 -1.061662808060646057e-01 1.481800079345703125e-01 -1.986402273178100586e-01 4.654613509774208069e-02 -4.172950983047485352e-01 -3.515593111515045166e-01 4.083518311381340027e-02 -1.502289921045303345e-01 -2.202391177415847778e-01 -1.534779071807861328e-01 -1.634156256914138794e-01 3.924725949764251709e-02 -3.153494745492935181e-02 1.704927831888198853e-01 -3.261207835748791695e-03 1.048185303807258606e-02 3.673731088638305664e-01 1.220075711607933044e-01 -2.649855613708496094e-01 1.331792622804641724e-01 1.074680760502815247e-01 3.023401796817779541e-01 -5.307531449943780899e-03
8.010505884885787964e-02 9.724164754152297974e-02 -1.144664455205202103e-02 -1.245656758546829224e-01 -3.614472150802612305e-01 1.529986560344696045e-01 3.376085758209228516e-01 1.412506699562072754e-01 7.199608534574508667e-02 -2.250322140753269196e-02 2.686050720512866974e-03 -1.121195852756500244e-01 2.075063437223434448e-01 -1.305932700634002686e-01 -2.789043486118316650e-01 2.016129940748214722e-01 -2.087712734937667847e-01 5.698385089635848999e-02 7.034868467599153519e-03 -2.109146416187286377e-01 -2.818610370159149170e-01 -5.737819895148277283e-02 1.097701340913772583e-01 -3.120379745960235596e-01 2.848212840035557747e-03 1.852823495864868164e-01 -1.638290733098983765e-01 -2.528250515460968018e-01 -9.452016651630401611e-02 -2.311254143714904785e-01 -5.629315599799156189e-02 -9.765596687793731689e-02
-2.040231786668300629e-02 -1.411183029413223267e-01 -1.320490688085556030e-01 -1.708887070417404175e-01 -2.109346836805343628e-01 -2.786479331552982330e-02 7.817637920379638672e-02 3.301272913813591003e-02 -1.717002391815185547e-01 -2.771527171134948730e-01 2.692332491278648376e-02 -1.877162754535675049e-01 7.248236984014511108e-02 -3.843755424022674561e-01 -4.276392757892608643e-01 1.481970101594924927e-01 3.603368625044822693e-02 -3.719562888145446777e-01 -1.982650905847549438e-01 -4.979856312274932861e-02 -1.544327288866043091e-01 -1.032943502068519592e-01 2.288928925991058350e-01 -3.429721295833587646e-02 7.188858091831207275e-02 5.123110860586166382e-02 -1.876287758350372314e-01 -5.341885238885879517e-02 1.321927011013031006e-01 -7.651690393686294556e-02 1.923189163208007812e-01 -6.907980144023895264e-02
-5.369445309042930603e-03 -3.200484812259674072e-02 -4.399370774626731873e-02 -1.128097623586654663e-01 1.178017929196357727e-01 2.705263495445251465e-01 1.818117052316665649e-01 4.638002067804336548e-02 -8.529661223292350769e-03 -1.605004370212554932e-01 2.428085952997207642e-01 -1.573951989412307739e-01 -9.575976990163326263e-03 -1.774176061153411865e-01 -4.873951375484466553e-01 1.761866360902786255e-01 -1.459050178527832031e-01 -2.283133715391159058e-01 -1.128671988844871521e-01 -5.696710571646690369e-02 -5.481702461838722229e-02 1.166781187057495117e-01 2.675288021564483643e-01 7.055384665727615356e-02 -4.360316693782806396e-02 2.964213192462921143e-01 9.200309962034225464e-02 -1.035126820206642151e-01 -1.820008456707000732e-02 -3.380548059940338135e-01 1.833656281232833862e-01 -1.119861453771591187e-01
-3.473248779773712158e-01 6.106201931834220886e-02 -9.936024248600006104e-02 -7.173389196395874023e-02 -9.567670524120330811e-02 -8.551356196403503418e-02 1.747214347124099731e-01 4.895317554473876953e-02 -1.332492679357528687e-01 -3.367035388946533203e-01 2.430469691753387451e-01 -1.059560775756835938e-01 8.518084883689880371e-02 -3.304545879364013672e-01 -2.542818486690521240e-01 8.846204145811498165e-04 -2.062221467494964600e-01 -2.367055863142013550e-01 -7.395178824663162231e-02 5.944921076297760010e-02 -8.654835820198059082e-02 1.684770882129669189e-01 2.224210500717163086e-01 3.520375490188598633e-02 9.753519296646118164e-02 1.896109730005264282e-01 -3.222283348441123962e-02 -2.957175299525260925e-02 -4.453548230230808258e-03 -1.286112368106842041e-01 4.044514596462249756e-01 8.380458503961563110e-02
1.556286215782165527e-01 -5.081769824028015137e-02 -1.923101544380187988e-01 -1.526896283030509949e-02 -2.095019817352294922e-01 7.736542820930480957e-02 9.632000327110290527e-02 -6.596592813730239868e-02 -1.462432891130447388e-01 -1.869907230138778687e-01 -1.377079933881759644e-01 -2.780150473117828369e-01 7.209187746047973633e-02 -2.482602298259735107e-01 -5.427439510822296143e-02 -6.846436858177185059e-02 -4.509767889976501465e-02 2.529232390224933624e-02 -1.481500416994094849e-01 2.282343953847885132e-01 -2.468780279159545898e-01 -6.701861321926116943e-02 1.856088638305664062e-01 1.794274523854255676e-02 -1.986858546733856201e-01 5.470608826726675034e-03 -4.924664273858070374e-02 -1.398636251688003540e-01 -1.942876577377319336e-01 -5.328267216682434082e-01 2.913168072700500488e-01 2.161348611116409302e-02
2.054186016321182251e-01 -1.366723924875259399e-01 -1.936026662588119507e-01 -1.251011341810226440e-01 -6.427855789661407471e-02 1.089710891246795654e-01 2.391080856323242188e-01 -2.146989852190017700e-02 -9.334242343902587891e-02 -6.607497483491897583e-02 9.024129249155521393e-03 -1.418374925851821899e-01 2.220420390367507935e-01 -1.992390453815460205e-01 1.676208823919296265e-01 -4.416634142398834229e-02 -1.904392391443252563e-01 -5.848260968923568726e-02 -4.097092747688293457e-01 -4.709122329950332642e-02 -2.151774428784847260e-02 -7.646910846233367920e-02 3.317089974880218506e-01 -2.173704653978347778e-01 -1.467483397573232651e-02 1.583758145570755005e-01 -2.396551668643951416e-01 2.854483723640441895e-01 1.627533435821533203e-01 1.057097688317298889e-02 2.672240734100341797e-01 1.563538461923599243e-01
1.231649890542030334e-02 -1.336710304021835327e-01 -5.074392631649971008e-02 9.120991080999374390e-02 -2.188283950090408325e-01 2.386181801557540894e-01 5.149936303496360779e-02 -1.730274409055709839e-01 -1.916950345039367676e-01 -2.218444347381591797e-01 3.344835946336388588e-03 -3.211147189140319824e-01 1.941075176000595093e-01 -3.838234543800354004e-01 2.054918184876441956e-02 6.251241266727447510e-02 9.917577356100082397e-02 3.400978818535804749e-02 -9.478124231100082397e-02 4.889362677931785583e-02 -1.666775494813919067e-01 -1.092090038582682610e-03 -1.014949232339859009e-01 -7.731365505605936050e-03 -2.710901387035846710e-02 2.302701771259307861e-01 -3.443728014826774597e-02 -2.700850069522857666e-01 -1.615876853466033936e-01 -3.182283937931060791e-01 3.457975685596466064e-01 -1.410607248544692993e-01
8.461605757474899292e-02 -3.368238359689712524e-02 -8.765290677547454834e-02 -2.824446856975555420e-01 -1.862680166959762573e-01 1.544318348169326782e-01 1.397139672189950943e-02 -3.742544353008270264e-01 -9.508062899112701416e-02 -1.309021711349487305e-01 1.535535510629415512e-02 -5.255103856325149536e-02 1.278664767742156982e-01 -8.592610061168670654e-02 2.439906001091003418e-01 3.983545601367950439e-01 1.091381385922431946e-01 -1.131729334592819214e-01 -1.175696477293968201e-01 8.364007622003555298e-02 -8.485979586839675903e-02 1.430373042821884155e-01 -4.538502544164657593e-02 -1.200847774744033813e-01 9.710835665464401245e-02 1.072598099708557129e-01 -2.079767137765884399e-01 -2.775334119796752930e-01 -1.519654542207717896e-01 -1.486664414405822754e-01 3.590921163558959961e-01 -1.711207926273345947e-01
-8.417973667383193970e-02 -2.232440859079360962e-01 -2.646690011024475098e-01 -1.053628474473953247e-01 -1.010986492037773132e-01 9.614157676696777344e-02 3.239248692989349365e-01 -7.519001513719558716e-02 -1.108006462454795837e-01 -4.502409100532531738e-01 8.076729252934455872e-03 -7.663998752832412720e-02 1.217090114951133728e-01 -2.851866781711578369e-01 -3.307755887508392334e-01 -8.977079764008522034e-03 2.428470738232135773e-02 -2.387400269508361816e-01 1.556456685066223145e-01 3.215619176626205444e-02 -1.429506205022335052e-02 -1.363544166088104248e-01 1.607464849948883057e-01 -1.577651351690292358e-01 -7.329638581722974777e-03 1.625498980283737183e-01 -1.174983903765678406e-01 -9.946867078542709351e-02 8.042816072702407837e-02 -1.066733375191688538e-01 2.391598522663116455e-01 -1.664812266826629639e-01
-1.094312518835067749e-01 -7.403460144996643066e-02 -1.659378707408905029e-01 -1.666171699762344360e-01 -1.224230527877807617e-01 -4.144397750496864319e-02 1.404609978199005127e-01 1.171908304095268250e-01 -1.090518198907375336e-02 -3.710820078849792480e-01 1.211463585495948792e-01 -2.134197801351547241e-01 1.507995277643203735e-01 -2.008763849735260010e-01 -3.550276458263397217e-01 7.178121060132980347e-02 -5.579721182584762573e-02 2.466760575771331787e-02 -1.056001111865043640e-01 -1.014437228441238403e-01 1.112397015094757080e-01 -7.892052829265594482e-02 4.717758297920227051e-01 -1.529029756784439087e-02 -2.505199052393436432e-02 2.440070211887359619e-01 -1.267528831958770752e-01 9.474887698888778687e-02 2.397245615720748901e-01 -1.849792152643203735e-01 1.065281927585601807e-01 1.729959845542907715e-01
2.337580919265747070e-01 -6.553463637828826904e-02 -2.845855653285980225e-01 -4.877865314483642578e-02 -1.586184501647949219e-01 4.214700683951377869e-02 2.327532619237899780e-01 -9.214769303798675537e-02 -1.019994467496871948e-01 -2.155570983886718750e-01 3.000377677381038666e-02 -1.499886810779571533e-01 1.641632616519927979e-01 -6.519246846437454224e-02 -5.005204081535339355e-01 -1.063193827867507935e-01 -7.975842058658599854e-02 -2.537678778171539307e-01 -5.926588922739028931e-02 7.961601018905639648e-02 2.598285907879471779e-03 -7.488403469324111938e-02 2.723645567893981934e-01 -5.687154084444046021e-02 2.086958885192871094e-01 1.969933062791824341e-01 -2.260394096374511719e-01 -6.665740162134170532e-02 -1.169521827250719070e-02 -1.253912597894668579e-01 2.209480702877044678e-01 -1.690738350152969360e-01
2.005794830620288849e-02 1.288817375898361206e-01 -1.093070060014724731e-01 -5.755013227462768555e-02 -3.411832153797149658e-01 -6.458751857280731201e-02 1.549679189920425415e-01 9.667173027992248535e-02 -2.703523449599742889e-02 -1.985825598239898682e-01 1.583608090877532959e-01 -1.448443382978439331e-01 1.885158717632293701e-01 -3.926332592964172363e-01 7.029364258050918579e-02 1.882225573062896729e-01 -2.573856711387634277e-01 -6.660588830709457397e-02 -1.784128248691558838e-01 1.332841515541076660e-01 1.131970621645450592e-02 -5.830511078238487244e-02 -4.231442138552665710e-02 -2.902769744396209717e-01 -1.553721129894256592e-01 1.543262600898742676e-01 -2.959536314010620117e-01 -9.730461053550243378e-03 3.417911380529403687e-02 2.342817783355712891e-01 3.022138774394989014e-01 6.789015233516693115e-02
5.193689838051795959e-02 -1.189335808157920837e-01 -1.225973740220069885e-01 -4.945619031786918640e-02 -6.044322624802589417e-02 2.353104203939437866e-02 2.417394220829010010e-01 -1.207501664757728577e-01 -1.260295659303665161e-01 -2.477056980133056641e-01 -2.996375784277915955e-02 -2.503209412097930908e-01 -2.016738653182983398e-01 -4.332997500896453857e-01 -2.169898301362991333e-01 8.071226626634597778e-02 -1.059382036328315735e-01 -2.537647783756256104e-01 2.745439670979976654e-02 2.480087280273437500e-01 -2.539763413369655609e-02 -2.437195330858230591e-01 1.571705043315887451e-01 1.397401243448257446e-01 3.762210160493850708e-02 1.236817762255668640e-01 -2.078479379415512085e-01 4.503325745463371277e-02 3.206259384751319885e-02 -3.134653568267822266e-01 1.015046834945678711e-01 -2.279185205698013306e-01
2.066930085420608521e-01 -6.915065646171569824e-02 -2.022438645362854004e-01 -3.210207074880599976e-02 -3.288404345512390137e-01 3.800920769572257996e-02 -7.961685210466384888e-02 -2.127948105335235596e-01 -1.067936941981315613e-01 -1.265890896320343018e-01 -2.966227829456329346e-01 -1.681175380945205688e-01 3.703193506225943565e-03 -1.841903030872344971e-01 1.678270250558853149e-01 3.238792717456817627e-01 4.623625800013542175e-02 4.128450900316238403e-02 9.452915750443935394e-03 -2.998760156333446503e-02 -4.717814028263092041e-01 7.170049101114273071e-02 5.690640956163406372e-02 -1.590411737561225891e-02 9.088069200515747070e-02 1.887355744838714600e-01 -1.253715455532073975e-01 -2.223112136125564575e-01 -4.623638838529586792e-02 7.318948395550251007e-03 2.622525095939636230e-01 1.505018025636672974e-01
1.315525453537702560e-02 1.761861261911690235e-03 -2.625260055065155029e-01 1.691244170069694519e-02 -2.885057628154754639e-01 2.792696356773376465e-01 1.972799934446811676e-02 -1.306196451187133789e-01 -2.041882127523422241e-01 -3.060183525085449219e-01 -3.038341179490089417e-02 -1.538802385330200195e-01 -2.723635360598564148e-02 -1.461244672536849976e-01 1.597741432487964630e-02 2.262359708547592163e-01 2.943851426243782043e-02 -2.093501240015029907e-01 -1.028534099459648132e-01 -1.085974927991628647e-02 -1.402682811021804810e-01 1.663351356983184814e-01 -2.709438093006610870e-02 -5.065880343317985535e-02 -1.017835885286331177e-01 2.176794707775115967e-01 -5.213077180087566376e-03 -2.123807966709136963e-01 -1.055999100208282471e-01 -3.898926675319671631e-01 3.422069251537322998e-01 -1.711185872554779053e-01
2.433491051197052002e-01 1.767212711274623871e-02 -1.575770378112792969e-01 2.498532459139823914e-02 -1.521264016628265381e-01 9.856383502483367920e-02 1.076388061046600342e-01 -3.253202736377716064e-01 -1.193730756640434265e-01 -1.334764361381530762e-01 -1.751912981271743774e-01 -3.101315498352050781e-01 2.442908883094787598e-01 -5.822094157338142395e-02 -1.554958056658506393e-03 2.845649123191833496e-01 -3.683933615684509277e-02 -1.389588117599487305e-01 -2.217186987400054932e-01 9.175086021423339844e-02 1.346835643053054810e-01 1.455190926790237427e-01 8.917471766471862793e-02 -1.473727673292160034e-01 2.751008979976177216e-02 1.436984091997146606e-01 5.601328238844871521e-02 -1.030999720096588135e-01 1.270727664232254028e-01 -1.189342662692070007e-01 4.442229866981506348e-01 2.274206280708312988e-01
7.554892450571060181e-02 -1.975322663784027100e-01 -4.218591377139091492e-02 -2.292882651090621948e-01 -1.607003994286060333e-02 -9.744264185428619385e-02 2.188437134027481079e-01 -1.201415210962295532e-01 -2.235723845660686493e-02 -2.127303481101989746e-01 -5.874643102288246155e-02 -2.568341791629791260e-01 6.419087946414947510e-02 -4.193471372127532959e-01 -2.314271181821823120e-01 9.332871437072753906e-02 -3.495628014206886292e-02 -2.699241638183593750e-01 1.195939630270004272e-01 1.415929943323135376e-01 -1.703945398330688477e-01 -2.323752790689468384e-01 1.253660470247268677e-01 9.949369728565216064e-02 -6.512767821550369263e-02 3.828361332416534424e-01 -1.802939474582672119e-01 3.911096602678298950e-02 7.027520239353179932e-02 -1.466187387704849243e-01 2.040399312973022461e-01 3.796789422631263733e-02
6.223388388752937317e-02 -1.875686347484588623e-01 -1.632905751466751099e-01 -9.376799687743186951e-03 -1.384528726339340210e-01 2.263490557670593262e-01 7.609313726425170898e-02 -9.612784534692764282e-02 -1.026061698794364929e-01 -2.971328794956207275e-01 -1.874158829450607300e-01 -2.933191359043121338e-01 1.043572574853897095e-01 -2.148988246917724609e-01 1.451296079903841019e-02 2.686033248901367188e-01 -1.066787838935852051e-01 -1.085172072052955627e-01 -1.313028037548065186e-01 4.441906139254570007e-02 -1.077105402946472168e-01 1.076700165867805481e-01 1.254949904978275299e-02 -9.322477877140045166e-02 -9.390535205602645874e-02 3.098687231540679932e-01 5.906713008880615234e-02 -1.911461055278778076e-01 -2.021563649177551270e-01 -2.818942070007324219e-01 3.258951306343078613e-01 -2.313825786113739014e-01
7.993958890438079834e-02 -1.173427850008010864e-01 -1.047528758645057678e-01 4.944615438580513000e-02 -7.765994220972061157e-02 1.909929215908050537e-01 -1.011706441640853882e-01 -2.298655062913894653e-01 -5.629945080727338791e-03 -1.781229376792907715e-01 -1.714813560247421265e-01 -2.940932475030422211e-02 1.979568302631378174e-01 -4.360553920269012451e-01 1.719581522047519684e-02 5.395534634590148926e-02 -1.272584050893783569e-01 7.751609664410352707e-03 -2.508204244077205658e-02 6.694368273019790649e-02 -6.795680522918701172e-02 7.271051406860351562e-02 -2.656228654086589813e-02 -4.104838892817497253e-02 -8.909187465906143188e-02 1.841603219509124756e-01 -1.894303560256958008e-01 -1.816925555467605591e-01 -2.249922454357147217e-01 -4.436592757701873779e-01 4.119677245616912842e-01 -6.847818940877914429e-02
3.211538195610046387e-01 1.432015895843505859e-01 -1.391526311635971069e-01 -2.688426971435546875e-01 -3.254855275154113770e-01 1.544971168041229248e-01 6.211116537451744080e-02 1.538013070821762085e-01 1.770848780870437622e-01 -1.247120276093482971e-01 2.367479652166366577e-01 -6.382273137569427490e-02 -5.153066944330930710e-03 -4.457115828990936279e-01 6.079788506031036377e-02 2.247284539043903351e-02 -2.203869372606277466e-01 -1.104690656065940857e-01 -1.813001558184623718e-02 -2.115562856197357178e-01 -2.970532141625881195e-02 -1.162865106016397476e-02 4.537322744727134705e-02 -2.015095651149749756e-01 8.094056509435176849e-03 -1.814173534512519836e-02 1.442760527133941650e-01 -2.221820317208766937e-02 -5.978415906429290771e-02 -1.475495100021362305e-01 3.031191229820251465e-01 -1.702871620655059814e-01
1.757493466138839722e-01 1.780748367309570312e-01 -7.715406268835067749e-02 -2.644411027431488037e-01 -9.641452878713607788e-02 2.890949547290802002e-01 5.767271667718887329e-02 3.981356322765350342e-02 -2.921079794759862125e-05 -4.359254986047744751e-02 1.335645616054534912e-01 -6.414006650447845459e-02 -1.241808608174324036e-01 -3.271935284137725830e-01 -8.060330897569656372e-02 1.098890602588653564e-01 -1.023137643933296204e-01 9.963425248861312866e-02 -5.800843983888626099e-02 2.725004851818084717e-01 -1.560643464326858521e-01 -1.559895873069763184e-01 1.194968912750482559e-02 -4.143125414848327637e-01 -2.874656021595001221e-01 2.405380904674530029e-01 3.350767865777015686e-02 -8.862170577049255371e-02 -8.155331760644912720e-02 -3.346616327762603760e-01 1.104926392436027527e-01 1.202674815431237221e-03
3.141244053840637207e-01 9.060710668563842773e-02 -2.052403539419174194e-01 2.683123759925365448e-02 -1.740089952945709229e-01 1.709793806076049805e-01 4.231642186641693115e-01 8.115830831229686737e-03 1.808713823556900024e-01 -3.339984118938446045e-01 -1.607071459293365479e-01 -3.500042855739593506e-02 -8.248022943735122681e-02 -2.959845960140228271e-01 8.506284095346927643e-03 2.926854491233825684e-01 -2.464185357093811035e-01 -7.994715124368667603e-02 1.087586302310228348e-02 1.265558041632175446e-02 1.180674582719802856e-01 -2.741036005318164825e-02 1.611624360084533691e-01 -3.423438370227813721e-01 -4.940815735608339310e-03 1.601699925959110260e-02 4.271078109741210938e-02 -1.904063299298286438e-02 -7.499994337558746338e-02 -9.822151064872741699e-02 3.622056450694799423e-03 1.309507638216018677e-01
9.158022701740264893e-02 1.058304235339164734e-01 -1.799647808074951172e-01 -2.917782068252563477e-01 -1.556798219680786133e-01 -1.543280482292175293e-01 -6.395269650965929031e-03 1.129540726542472839e-01 9.598686546087265015e-02 -1.512917429208755493e-01 -1.058226227760314941e-01 -1.983065754175186157e-01 5.648131296038627625e-02 -2.922449409961700439e-01 -2.088534235954284668e-01 1.588596552610397339e-01 -1.403093934059143066e-01 -2.290434986352920532e-01 -3.260285826399922371e-03 -3.264670968055725098e-01 1.262268889695405960e-02 6.584245711565017700e-02 2.153314799070358276e-01 -4.042201340198516846e-01 -1.474249213933944702e-01 1.537885069847106934e-01 -1.198846921324729919e-01 -2.504245005548000336e-02 1.654092371463775635e-01 -2.512529790401458740e-01 1.128351017832756042e-01 -7.320324331521987915e-02
-1.314787268638610840e-01 -1.411174535751342773e-01 -1.263515800237655640e-01 -9.070025756955146790e-03 -1.683914363384246826e-01 -6.687103956937789917e-02 3.089229762554168701e-01 -1.189707741141319275e-01 -9.785338491201400757e-02 -2.771799638867378235e-02 -1.178618147969245911e-01 -3.389254808425903320e-01 7.367692142724990845e-02 -1.826252490282058716e-01 -1.203433945775032043e-01 -1.067691370844841003e-01 -1.484518051147460938e-01 -1.938340961933135986e-01 1.261066794395446777e-01 3.540619611740112305e-01 -2.556258141994476318e-01 -4.017319064587354660e-03 6.977067142724990845e-02 -3.052917122840881348e-01 -1.589639857411384583e-02 1.110276728868484497e-01 1.280009746551513672e-01 -2.335484623908996582e-01 -2.289157211780548096e-01 -1.989040076732635498e-01 2.451859712600708008e-01 -2.598185464739799500e-02
2.899966835975646973e-01 -2.385722547769546509e-01 -2.261329144239425659e-01 -2.523664832115173340e-01 1.122224926948547363e-01 3.572754561901092529e-03 2.603232860565185547e-01 -7.089328765869140625e-02 -1.541544049978256226e-01 -1.226021051406860352e-01 2.243559956550598145e-01 -1.532250195741653442e-01 -1.118851080536842346e-01 -4.537050426006317139e-01 -1.768903881311416626e-01 1.111859455704689026e-01 -1.950402855873107910e-01 -7.714012265205383301e-02 7.010035961866378784e-02 1.841579228639602661e-01 -1.167998276650905609e-02 -2.974196150898933411e-02 7.428148388862609863e-02 -3.457980453968048096e-01 -6.833893060684204102e-02 -1.344144158065319061e-02 -8.624749630689620972e-02 2.144915796816349030e-02 -1.727724447846412659e-02 -1.400052607059478760e-01 1.181202381849288940e-01 -1.691025793552398682e-01
-2.619608864188194275e-02 -1.091071516275405884e-01 -2.381942123174667358e-01 -8.525049686431884766e-02 -2.169878631830215454e-01 2.907109260559082031e-01 -4.565871134400367737e-02 -3.746706992387771606e-02 -1.059333086013793945e-01 -3.758474588394165039e-01 -1.491484940052032471e-01 -2.478357553482055664e-01 3.037120029330253601e-02 -1.468458622694015503e-01 1.902533322572708130e-01 3.319205641746520996e-01 3.097851201891899109e-02 -3.728786110877990723e-02 -3.833419084548950195e-02 7.394184917211532593e-02 -9.543657302856445312e-02 2.032433301210403442e-01 7.262797653675079346e-02 -1.382039040327072144e-01 -1.256064046174287796e-02 2.414405792951583862e-01 6.593021750450134277e-02 -8.499187231063842773e-02 -3.751966729760169983e-02 -3.473677635192871094e-01 2.890745699405670166e-01 -1.535559892654418945e-01
7.939735054969787598e-02 1.184289231896400452e-01 -1.198917031288146973e-01 -1.199339702725410461e-01 -1.853048652410507202e-01 3.033074140548706055e-01 4.325687885284423828e-01 -1.618653088808059692e-01 4.858695343136787415e-02 -1.857409626245498657e-01 -6.529678590595722198e-03 -2.619981467723846436e-01 1.080091856420040131e-02 -7.300774753093719482e-02 -2.107131034135818481e-01 -2.221385091543197632e-01 -1.664414852857589722e-01 -2.051197737455368042e-02 -8.014120906591415405e-02 -1.499122083187103271e-01 8.404300361871719360e-02 -1.227261871099472046e-01 5.469011142849922180e-02 -3.638404309749603271e-01 8.967569470405578613e-02 3.091343678534030914e-02 -2.454807162284851074e-01 -2.443646341562271118e-01 6.752787530422210693e-02 8.054217696189880371e-02 1.809442192316055298e-01 1.387408524751663208e-01
1.643879711627960205e-01 -2.615650892257690430e-01 -2.060308903455734253e-01 -1.926191896200180054e-01 -2.268113493919372559e-01 2.118744403123855591e-01 4.978774860501289368e-02 -9.173355996608734131e-02 -1.075635105371475220e-01 -3.435463011264801025e-01 -1.480468660593032837e-01 -2.532418370246887207e-01 5.602092668414115906e-02 -1.096153631806373596e-01 6.699554622173309326e-02 1.634955257177352905e-01 7.993686944246292114e-03 -1.362737417221069336e-01 -4.458456858992576599e-02 2.116232179105281830e-02 -3.066077083349227905e-02 1.080570891499519348e-01 -6.358166784048080444e-02 -3.248108550906181335e-02 -1.133330017328262329e-01 3.701889216899871826e-01 5.657246336340904236e-02 -2.768067121505737305e-01 -1.449971348047256470e-01 -3.239023089408874512e-01 2.364387065172195435e-01 -7.371789216995239258e-02
6.325758993625640869e-02 2.492991685867309570e-01 -2.605379521846771240e-01 -5.497235059738159180e-02 -4.703061878681182861e-01 1.701324135065078735e-01 2.517000734806060791e-01 -1.796659380197525024e-01 -3.651827201247215271e-02 -2.093675583600997925e-01 2.316345274448394775e-01 -1.135823801159858704e-01 8.108840137720108032e-02 -1.946958601474761963e-01 1.211458370089530945e-01 -8.125910162925720215e-02 -1.494053602218627930e-01 -1.061435043811798096e-01 5.609288811683654785e-02 -1.649187952280044556e-01 -2.334649115800857544e-01 -2.932898513972759247e-02 6.397730112075805664e-02 -1.282235141843557358e-02 3.595859557390213013e-02 1.719463020563125610e-01 9.178179502487182617e-02 -9.566655009984970093e-02 2.927272319793701172e-01 -2.283155620098114014e-01 -1.941379532217979431e-02 1.717864423990249634e-01
1.164259016513824463e-01 -3.366154432296752930e-01 -3.617722988128662109e-01 7.602824829518795013e-03 -1.089628636837005615e-01 -4.405218642204999924e-03 1.700201481580734253e-01 -8.290784060955047607e-02 8.909778669476509094e-03 -1.451344341039657593e-01 1.828974336385726929e-01 -1.430743038654327393e-01 1.408211770467460155e-03 -2.924959659576416016e-01 -4.150323569774627686e-01 7.096682488918304443e-02 1.562461107969284058e-01 -2.916476726531982422e-01 -5.244939029216766357e-02 9.746973216533660889e-02 -1.049325987696647644e-01 -5.988283827900886536e-02 2.170830070972442627e-01 1.438780315220355988e-02 4.755386710166931152e-02 1.758862733840942383e-01 -6.359888613224029541e-02 -1.853636205196380615e-01 -1.570150852203369141e-01 -1.600971221923828125e-01 2.240441739559173584e-01 -2.970139309763908386e-02
3.596796840429306030e-02 -1.874275654554367065e-01 -2.798312306404113770e-01 -2.774713747203350067e-02 -1.468234658241271973e-01 2.629919648170471191e-01 2.071447856724262238e-02 -1.258928924798965454e-01 -8.672544360160827637e-02 -2.866157591342926025e-01 -1.302470266819000244e-01 -3.006466925144195557e-01 4.351284727454185486e-02 -1.715220361948013306e-01 6.079120561480522156e-02 3.235268592834472656e-01 -1.611572131514549255e-02 -1.154635548591613770e-01 -9.134371578693389893e-02 -2.599529549479484558e-02 -1.777157336473464966e-01 1.859166473150253296e-01 -2.677082270383834839e-02 -1.465011835098266602e-01 -1.352691501379013062e-01 2.805144786834716797e-01 8.012895286083221436e-02 -2.272338718175888062e-01 -1.389130204916000366e-01 -2.958865463733673096e-01 1.931020468473434448e-01 -1.751758456230163574e-01
1.386011242866516113e-01 -2.758957445621490479e-01 -1.361485570669174194e-01 4.967766348272562027e-03 -2.797181010246276855e-01 -1.852305680513381958e-01 3.013075292110443115e-01 -1.538662612438201904e-01 -1.123387515544891357e-01 -2.632618546485900879e-01 1.820096224546432495e-01 -1.473633795976638794e-01 7.221528887748718262e-02 -2.670553624629974365e-01 -1.057683452963829041e-01 -1.688842326402664185e-01 -1.502879858016967773e-01 -2.073724269866943359e-01 -1.362538039684295654e-01 1.398335099220275879e-01 8.837763220071792603e-02 1.444318294525146484e-01 1.783027201890945435e-01 -1.535673737525939941e-01 -1.096419617533683777e-01 1.829739063978195190e-01 -3.391332328319549561e-01 3.115451149642467499e-02 -5.026884749531745911e-02 -8.732659625820815563e-04 2.241076380014419556e-01 -6.398990750312805176e-02
1.232193410396575928e-01 -1.428675800561904907e-01 -3.556591570377349854e-01 -2.620180547237396240e-01 -1.227881312370300293e-01 -1.311725974082946777e-01 1.410750448703765869e-01 -9.182596206665039062e-02 -3.434330224990844727e-02 -2.486011981964111328e-01 2.525919675827026367e-01 -1.092056930065155029e-01 5.342642590403556824e-02 -2.509360015392303467e-01 -2.378999739885330200e-01 1.283279806375503540e-01 -8.561430871486663818e-02 -3.220092952251434326e-01 -7.288017310202121735e-03 1.558800041675567627e-01 -4.916985705494880676e-02 -1.922089159488677979e-01 1.600782573223114014e-01 -8.466101437807083130e-02 -3.455174621194601059e-03 1.956328153610229492e-01 -9.731856733560562134e-02 -2.484505325555801392e-01 2.460507489740848541e-02 -9.797241538763046265e-02 1.335495859384536743e-01 -2.932486534118652344e-01
1.068222001194953918e-01 -1.026860177516937256e-01 -2.060700803995132446e-01 -2.589348554611206055e-01 -6.409363448619842529e-02 5.602018162608146667e-02 3.098816275596618652e-01 1.661271601915359497e-01 -1.257577687501907349e-01 -3.469413518905639648e-01 2.089556753635406494e-01 -1.506094187498092651e-01 5.461299791932106018e-02 -7.881373912096023560e-02 1.404247432947158813e-01 -3.986210748553276062e-02 -1.675483137369155884e-01 -1.047080904245376587e-01 -3.102011680603027344e-01 1.482193171977996826e-01 -1.239214241504669189e-01 3.918130323290824890e-02 1.621102094650268555e-01 -1.663244366645812988e-01 -1.325084716081619263e-01 2.344561666250228882e-01 -3.952071070671081543e-01 8.519812673330307007e-02 1.678872555494308472e-01 6.239886954426765442e-02 8.006103336811065674e-02 -4.582274705171585083e-02
-9.448924101889133453e-03 -2.023430466651916504e-01 2.449475228786468506e-02 -1.441741138696670532e-01 -2.896077744662761688e-02 2.502495348453521729e-01 1.656939238309860229e-01 -2.011277079582214355e-01 -4.378699511289596558e-02 -2.232562154531478882e-01 -1.142573431134223938e-01 -1.019122526049613953e-01 7.486658543348312378e-02 -3.525460064411163330e-01 -3.108859360218048096e-01 6.669619679450988770e-02 -1.767255663871765137e-01 5.809240974485874176e-03 9.408880025148391724e-02 2.301281541585922241e-01 -1.283344179391860962e-01 -3.450753390789031982e-01 1.258645788766443729e-03 -2.524091005325317383e-01 -7.973885536193847656e-02 1.812341809272766113e-01 -6.689009070396423340e-02 -5.726735293865203857e-02 3.982912749052047729e-02 -1.886877864599227905e-01 1.548224985599517822e-01 -3.155388236045837402e-01
2.952047884464263916e-01 -2.781628668308258057e-01 1.323402076959609985e-01 -1.627358347177505493e-01 -1.478240936994552612e-01 3.820595890283584595e-02 6.004349142313003540e-02 -1.378153115510940552e-01 -1.836854219436645508e-01 -4.830017983913421631e-01 4.767892137169837952e-02 -2.344380319118499756e-01 6.589184701442718506e-02 -5.905631929636001587e-02 -1.397475972771644592e-02 8.865974843502044678e-02 -2.195419073104858398e-01 8.161967992782592773e-02 1.819433569908142090e-01 2.063045948743820190e-01 -8.804613351821899414e-02 1.569656878709793091e-01 1.293633431196212769e-01 1.360999494791030884e-01 -2.612010948359966278e-02 -1.742724031209945679e-01 -1.736531704664230347e-01 -2.014967650175094604e-01 -1.218269392848014832e-01 -2.562876939773559570e-01 7.433027029037475586e-02 1.392436921596527100e-01
2.082592397928237915e-01 -1.882185339927673340e-01 -2.780786454677581787e-01 -3.164063692092895508e-01 4.239275678992271423e-02 1.280664503574371338e-01 1.594753861427307129e-01 5.289011076092720032e-02 -1.103607565164566040e-01 -1.820366382598876953e-01 1.622054129838943481e-01 -3.346105813980102539e-01 -1.061466410756111145e-01 -3.513534963130950928e-01 -2.510161399841308594e-01 5.481971055269241333e-02 -1.416115462779998779e-01 -4.049720708280801773e-03 1.510763019323348999e-01 1.454549580812454224e-01 -6.215332821011543274e-02 -1.222580969333648682e-01 5.238055065274238586e-02 -3.865786790847778320e-01 -8.554003387689590454e-02 1.552296727895736694e-01 2.533699385821819305e-03 -3.076583147048950195e-02 1.842463389039039612e-02 -1.304766684770584106e-01 9.793972223997116089e-02 -1.365298628807067871e-01
-2.044210433959960938e-01 1.085979714989662170e-01 -1.555824279785156250e-02 -6.062695011496543884e-02 -2.225990891456604004e-01 7.143049687147140503e-02 1.695459783077239990e-01 1.510672420263290405e-01 -3.516755998134613037e-02 -2.325472384691238403e-01 -4.639458842575550079e-03 2.299847267568111420e-02 1.852185577154159546e-01 -2.033562213182449341e-01 -3.313542008399963379e-01 1.195918172597885132e-01 -3.542700111865997314e-01 -1.561511754989624023e-01 -6.257972866296768188e-02 1.540672183036804199e-01 4.729964584112167358e-02 -1.341869235038757324e-01 2.219658344984054565e-01 -2.243676185607910156e-01 2.674360526725649834e-03 1.486247032880783081e-01 -7.225868105888366699e-02 -4.496128559112548828e-01 1.371510773897171021e-01 -1.553132236003875732e-01 -8.046328276395797729e-02 -6.622076034545898438e-02
2.069305330514907837e-01 -5.944669991731643677e-02 -9.869192540645599365e-02 -4.860250651836395264e-02 -4.011023044586181641e-02 -1.641867682337760925e-02 1.259100586175918579e-01 -1.583985835313796997e-01 -5.040803458541631699e-03 -3.794918060302734375e-01 1.770068407058715820e-01 1.195717696100473404e-02 1.258682161569595337e-01 -2.301218062639236450e-01 -4.764177501201629639e-01 5.428044870495796204e-02 -5.485360743477940559e-04 -3.018453121185302734e-01 -3.519817814230918884e-02 4.444804042577743530e-02 -1.501850634813308716e-01 -1.613683253526687622e-01 2.757721841335296631e-01 -1.951851397752761841e-01 -1.238681897521018982e-01 2.687508531380444765e-04 -1.098435074090957642e-01 -1.661212295293807983e-01 -3.184863924980163574e-02 -2.977505028247833252e-01 -2.341016568243503571e-02 -1.489888280630111694e-01
-5.154019594192504883e-02 -8.627364039421081543e-02 -1.541839390993118286e-01 4.862615466117858887e-02 -1.663292944431304932e-01 1.872520744800567627e-01 -2.179510518908500671e-02 -1.914813369512557983e-01 -1.161172762513160706e-01 -3.045714199542999268e-01 -1.107013821601867676e-01 -2.742123305797576904e-01 8.155772835016250610e-02 -1.206192597746849060e-01 1.900387853384017944e-01 3.869858682155609131e-01 -5.832333862781524658e-02 -1.198884919285774231e-01 -1.324915289878845215e-01 2.249774895608425140e-02 -1.367477029561996460e-01 1.048993468284606934e-01 3.566746134310960770e-03 -2.268623262643814087e-01 -1.355505269020795822e-02 2.902624607086181641e-01 2.380114234983921051e-02 -2.113449126482009888e-01 -8.817908912897109985e-02 -3.087654411792755127e-01 2.967331707477569580e-01 -1.589881777763366699e-01
2.687668502330780029e-01 9.907633811235427856e-02 2.403191477060317993e-02 5.828320607542991638e-02 -3.739916980266571045e-01 8.858926594257354736e-02 2.684145867824554443e-01 1.074654161930084229e-01 -8.698077872395515442e-03 -1.940609961748123169e-01 1.377997249364852905e-01 -3.463885784149169922e-01 2.400039136409759521e-01 -1.408732533454895020e-01 -9.837837517261505127e-02 1.597230136394500732e-01 -1.056920038536190987e-03 3.063378669321537018e-02 2.082327194511890411e-02 -2.163364887237548828e-01 -5.140816420316696167e-02 4.295320063829421997e-02 1.961545497179031372e-01 -3.849014639854431152e-01 1.939031928777694702e-01 4.892477765679359436e-02 1.270589232444763184e-01 -7.563511282205581665e-02 -1.008443534374237061e-01 -1.799706816673278809e-01 3.783868998289108276e-02 -2.194975912570953369e-01
1.318047940731048584e-01 -1.891124397516250610e-01 -4.542050883173942566e-02 -5.312721058726310730e-02 -2.507586777210235596e-01 2.590241730213165283e-01 4.558238014578819275e-02 -2.727082669734954834e-01 -1.823614239692687988e-01 1.078133061528205872e-01 -4.789067059755325317e-02 -1.239579916000366211e-01 2.275201231241226196e-01 -2.887199223041534424e-01 3.633856028318405151e-02 -1.299335900694131851e-02 -4.688201472163200378e-02 3.571216715499758720e-03 5.257638543844223022e-02 6.651075184345245361e-02 -1.969306319952011108e-01 1.977481245994567871e-01 1.058321073651313782e-01 5.108766630291938782e-02 -1.869919002056121826e-01 1.417940258979797363e-01 -7.724434882402420044e-02 -2.050886303186416626e-01 -1.973872035741806030e-01 -4.507023394107818604e-01 2.452607303857803345e-01 -1.730991452932357788e-01
4.347843676805496216e-02 -2.333740144968032837e-02 -4.956659302115440369e-02 -3.137158155441284180e-01 -1.503721326589584351e-01 -1.160488426685333252e-01 9.709916263818740845e-02 1.419738382101058960e-01 -5.273331701755523682e-02 -2.775564789772033691e-01 -1.907429099082946777e-02 -1.210682913661003113e-01 -4.617654252797365189e-03 -4.451426267623901367e-01 -1.710626631975173950e-01 -8.372490853071212769e-02 -2.448052316904067993e-01 -2.327802926301956177e-01 -7.071661204099655151e-02 -4.379985481500625610e-02 -9.336302429437637329e-02 -6.797018460929393768e-03 -4.513351712375879288e-03 -3.113512098789215088e-01 1.442830562591552734e-01 2.644014060497283936e-01 -9.400869905948638916e-02 -4.784307256340980530e-02 1.113908737897872925e-01 -1.382170319557189941e-01 2.613909840583801270e-01 -2.707277834415435791e-01
6.452481448650360107e-02 -1.023674979805946350e-01 -1.092707589268684387e-01 -4.842875152826309204e-02 -3.724087178707122803e-01 1.692136228084564209e-01 7.710616290569305420e-02 -3.742222189903259277e-01 -1.724923849105834961e-01 -2.535356879234313965e-01 -1.757781766355037689e-02 -1.648773550987243652e-01 3.360321000218391418e-02 -1.915293633937835693e-01 1.339896619319915771e-01 1.513179391622543335e-01 -2.167895585298538208e-01 -2.057088725268840790e-02 -1.541536897420883179e-01 1.765411645174026489e-01 -9.947118908166885376e-02 2.123998254537582397e-01 -1.408453434705734253e-01 -3.291649743914604187e-02 -3.065515868365764618e-02 3.654844760894775391e-01 -2.369735389947891235e-02 -1.704638749361038208e-01 -5.265136435627937317e-02 -1.272898912429809570e-01 3.048143386840820312e-01 -5.716131255030632019e-02
-4.088630527257919312e-02 1.700868010520935059e-01 4.199376329779624939e-02 -1.060055419802665710e-01 -2.794146835803985596e-01 2.181272208690643311e-01 1.841045022010803223e-01 9.369521588087081909e-02 -1.278940122574567795e-02 2.356435731053352356e-02 -2.721634320914745331e-02 -1.178322061896324158e-01 -1.817304342985153198e-01 -4.429035782814025879e-01 -9.760279953479766846e-02 -2.678802469745278358e-03 -3.058622479438781738e-01 -3.727995753288269043e-01 -3.099791109561920166e-01 -7.339158654212951660e-02 8.511760085821151733e-02 4.641176760196685791e-02 -5.469067487865686417e-03 -1.807361692190170288e-01 2.464425712823867798e-01 3.400212898850440979e-02 -9.570568054914474487e-02 -1.422160863876342773e-01 -1.720486767590045929e-02 -6.345624476671218872e-02 8.581527322530746460e-02 2.344024181365966797e-01
-1.349998116493225098e-01 2.905479259788990021e-02 -1.029290258884429932e-01 -2.163991779088973999e-01 -1.867239326238632202e-01 -9.202883392572402954e-02 1.981555372476577759e-01 6.992543488740921021e-02 3.203610181808471680e-01 -3.685385286808013916e-01 2.026526778936386108e-01 -1.113986745476722717e-01 1.435349415987730026e-02 -4.845992848277091980e-02 -1.138441562652587891e-01 -6.980582326650619507e-02 4.335197061300277710e-02 -9.847275167703628540e-02 -1.971087902784347534e-01 -1.947627067565917969e-01 -8.781971782445907593e-02 8.613537997007369995e-02 3.603773415088653564e-01 -8.211564272642135620e-02 2.228359729051589966e-01 3.588239252567291260e-01 -2.243464440107345581e-01 -1.937053799629211426e-01 -9.536373615264892578e-02 -6.125341355800628662e-02 6.086636334657669067e-02 2.790994197130203247e-02
1.134650185704231262e-01 -1.538646370172500610e-01 -2.304012030363082886e-01 4.867850616574287415e-02 -2.332697808742523193e-01 1.826392263174057007e-01 1.276368945837020874e-01 -1.712588965892791748e-01 -5.006794258952140808e-02 -2.874825298786163330e-01 -1.129397153854370117e-01 -2.802557945251464844e-01 -4.391747713088989258e-02 -1.423016190528869629e-01 8.317452669143676758e-02 3.702769577503204346e-01 -1.540629600640386343e-04 -8.603534102439880371e-02 -2.127306014299392700e-01 -8.204854675568640232e-04 -1.386045217514038086e-01 1.840894073247909546e-01 -3.839586302638053894e-02 -1.268696635961532593e-01 -8.504478633403778076e-02 2.042603343725204468e-01 2.841526828706264496e-02 -1.901241689920425415e-01 -1.505443900823593140e-01 -3.165833055973052979e-01 2.769065797328948975e-01 -1.521460860967636108e-01
2.566109895706176758e-01 1.348323076963424683e-01 -3.137181997299194336e-01 -1.287400871515274048e-01 -1.700439676642417908e-02 -1.505764480680227280e-02 1.269027292728424072e-01 1.765704602003097534e-01 -2.558355331420898438e-01 -2.449725866317749023e-01 1.676993072032928467e-01 -2.007685899734497070e-01 2.101830840110778809e-01 -2.239921092987060547e-01 -4.375682473182678223e-01 -5.575605109333992004e-02 -6.445932388305664062e-02 -4.981836304068565369e-02 6.297890841960906982e-02 1.274035423994064331e-01 -1.167320385575294495e-01 1.075434237718582153e-01 1.491669863462448120e-01 9.048009663820266724e-02 8.031864464282989502e-02 3.965101763606071472e-02 -1.814182400703430176e-01 -1.783999204635620117e-01 2.962057888507843018e-01 -4.367475584149360657e-02 1.214153245091438293e-01 -1.036744937300682068e-01
1.865155547857284546e-01 -2.438165247440338135e-01 -1.919151246547698975e-01 -1.495292782783508301e-01 -7.234608381986618042e-02 5.848832055926322937e-02 1.497793197631835938e-01 2.803349867463111877e-02 -8.079172670841217041e-02 -1.920579373836517334e-01 8.570248633623123169e-02 -6.144468858838081360e-02 5.143013596534729004e-02 -2.483805567026138306e-01 -3.411640524864196777e-01 7.197885960340499878e-02 -1.746875941753387451e-01 -3.261320888996124268e-01 5.260171368718147278e-02 5.308663006871938705e-03 -1.747985333204269409e-01 -4.225960969924926758e-01 9.005649387836456299e-02 -2.152491956949234009e-01 -3.517943248152732849e-02 2.141203545033931732e-02 -2.031671255826950073e-01 -1.197122186422348022e-01 9.169840067625045776e-02 -2.359462231397628784e-01 1.726704090833663940e-01 -1.407098174095153809e-01
6.475456804037094116e-02 -3.371392935514450073e-02 -1.755065917968750000e-01 -3.290398716926574707e-01 -3.673912882804870605e-01 -1.756990253925323486e-01 4.034639894962310791e-02 1.123081147670745850e-02 7.497074455022811890e-02 -3.111032247543334961e-01 4.773988574743270874e-02 -3.125271499156951904e-01 -2.430381951853632927e-03 -3.933034837245941162e-01 -9.285268187522888184e-02 -8.349135518074035645e-02 -2.968187928199768066e-01 1.996361091732978821e-02 9.651966392993927002e-02 -1.958720088005065918e-01 -8.843785524368286133e-02 2.189740911126136780e-02 2.062520086765289307e-01 -2.359983921051025391e-01 1.589628905057907104e-01 6.570519506931304932e-02 -2.201659977436065674e-02 2.824992500245571136e-02 8.828204870223999023e-02 -1.438247412443161011e-01 -1.092917323112487793e-01 3.667670115828514099e-02
1.087214872241020203e-01 2.013504952192306519e-01 -1.508395969867706299e-01 -9.188240021467208862e-02 -2.184519469738006592e-01 3.251742422580718994e-01 2.813731431961059570e-01 -4.661172255873680115e-02 2.201347202062606812e-01 -3.413245975971221924e-01 7.510977983474731445e-02 -9.464272856712341309e-02 2.195313721895217896e-01 -5.542851239442825317e-02 4.399958997964859009e-02 3.936153650283813477e-02 -1.857109367847442627e-01 -7.124162465333938599e-02 -1.119844913482666016e-01 -2.187481075525283813e-01 -9.120370447635650635e-02 2.634511888027191162e-01 8.303531445562839508e-03 8.224047720432281494e-03 -5.915682017803192139e-02 2.213192135095596313e-01 3.013119474053382874e-02 -2.003272064030170441e-02 1.874912977218627930e-01 -3.110178112983703613e-01 1.909186840057373047e-01 2.176818251609802246e-01
-2.025909870862960815e-01 -1.107343435287475586e-01 7.623217999935150146e-02 -1.217577382922172546e-01 -1.875478327274322510e-01 2.369364723563194275e-02 1.639255285263061523e-01 7.529694586992263794e-02 -1.218370497226715088e-01 1.083398535847663879e-01 1.929912269115447998e-01 -1.391771137714385986e-01 -1.038707941770553589e-01 -3.087154626846313477e-01 -5.137094482779502869e-02 1.010203957557678223e-01 -2.939259111881256104e-01 -2.722080945968627930e-01 2.171688377857208252e-01 1.942220889031887054e-02 -2.722747921943664551e-01 -1.318192034959793091e-01 1.195988655090332031e-01 -1.580895185470581055e-01 1.075385697185993195e-02 2.476440817117691040e-01 7.455758750438690186e-02 -1.601555645465850830e-01 2.423034310340881348e-01 -1.151777580380439758e-01 3.134269416332244873e-01 -2.322608381509780884e-01
1.848098635673522949e-01 1.897697336971759796e-02 -4.239757731556892395e-02 -7.082305103540420532e-02 -1.858138591051101685e-01 1.743426322937011719e-01 3.928554654121398926e-01 -1.785978674888610840e-01 2.168987542390823364e-01 -3.456433117389678955e-01 -6.633625924587249756e-02 -1.639772951602935791e-01 1.535804122686386108e-01 -1.128781214356422424e-01 1.294855177402496338e-01 7.481843698769807816e-03 -2.574439644813537598e-01 -7.371363788843154907e-02 -9.435719251632690430e-02 -3.498015701770782471e-01 -1.321665793657302856e-01 1.147141233086585999e-01 4.094397183507680893e-03 -4.034278169274330139e-02 5.743198841810226440e-02 2.388644665479660034e-01 -6.988095492124557495e-02 1.084643509238958359e-02 1.607981622219085693e-01 -2.502617835998535156e-01 1.167988926172256470e-01 2.320144474506378174e-01
3.025485575199127197e-01 -1.093363463878631592e-01 1.408432871103286743e-01 -1.101575419306755066e-01 -8.124516904354095459e-02 5.798387527465820312e-02 -8.107440173625946045e-02 -5.732947960495948792e-02 -9.360123425722122192e-02 -3.655042350292205811e-01 2.978881299495697021e-01 -3.102793693542480469e-01 1.804644018411636353e-01 7.900576293468475342e-02 7.571573555469512939e-02 2.688861079514026642e-02 -1.786596179008483887e-01 1.155922487378120422e-01 -2.453294992446899414e-01 2.548395693302154541e-01 -1.074499189853668213e-01 1.286063436418771744e-02 1.999789029359817505e-01 -2.104313820600509644e-01 -2.806713618338108063e-02 3.074055770412087440e-03 -3.055812418460845947e-01 -1.572532653808593750e-01 1.437991261482238770e-01 -2.319054454565048218e-01 -7.476331293582916260e-02 8.208232372999191284e-02
-1.655687987804412842e-01 -8.677132427692413330e-02 -1.945202648639678955e-01 -2.883131802082061768e-01 1.777393743395805359e-02 2.228509485721588135e-01 1.017947942018508911e-01 -4.375850316137075424e-03 1.371842529624700546e-02 -1.677292287349700928e-01 1.120082065463066101e-01 -1.288596391677856445e-01 1.483374834060668945e-01 -1.631254255771636963e-01 -2.220676839351654053e-01 8.047393709421157837e-02 -1.043250858783721924e-01 -5.471307635307312012e-01 -1.082936599850654602e-01 5.477925390005111694e-02 -1.968549638986587524e-01 4.442823678255081177e-02 2.383956313133239746e-01 6.532451137900352478e-03 1.584577709436416626e-01 3.571220934391021729e-01 -1.555950790643692017e-01 5.141839385032653809e-02 -2.126616239547729492e-02 -1.023128852248191833e-01 9.282185137271881104e-02 -1.611581817269325256e-02
9.294105321168899536e-02 -2.531706728041172028e-02 1.714002192020416260e-01 -8.900129050016403198e-02 -3.374728560447692871e-02 2.332125753164291382e-01 7.623214274644851685e-02 -2.873884439468383789e-01 -1.834748536348342896e-01 -2.482976317405700684e-01 1.608742177486419678e-01 -1.150573343038558960e-01 6.158803403377532959e-02 -9.383760392665863037e-02 -2.804180681705474854e-01 3.729543089866638184e-02 -2.849328219890594482e-01 -5.180128663778305054e-02 -1.356792896986007690e-01 -2.301637679338455200e-01 -1.448726058006286621e-01 1.817627102136611938e-01 2.642217278480529785e-01 -1.849720031023025513e-01 6.078440323472023010e-02 -1.438447386026382446e-01 7.761710137128829956e-02 -4.002077281475067139e-01 1.924707591533660889e-01 1.044386774301528931e-01 7.448329776525497437e-02 -1.582699269056320190e-01
1.410500854253768921e-01 -3.828203305602073669e-02 1.358998659998178482e-02 -4.165780842304229736e-01 -3.162445127964019775e-01 1.881130933761596680e-01 8.217416703701019287e-02 2.204853594303131104e-01 -6.273923814296722412e-02 -1.550569534301757812e-01 1.664982289075851440e-01 -2.838849723339080811e-01 7.117746025323867798e-02 -3.171016871929168701e-01 -1.926882863044738770e-01 4.068014677613973618e-03 -1.341996341943740845e-02 1.078302934765815735e-01 -1.031831651926040649e-01 -1.714048981666564941e-01 -1.501671671867370605e-01 3.158462941646575928e-01 2.186025083065032959e-01 -6.564670801162719727e-02 -8.848512172698974609e-02 1.782925426959991455e-02 2.332109026610851288e-02 -2.392734885215759277e-01 -1.945634335279464722e-01 -1.517887506633996964e-02 -5.566462874412536621e-02 -4.160510376095771790e-02
-7.211496680974960327e-02 -1.980457752943038940e-01 9.782125800848007202e-02 -1.904108524322509766e-01 3.361800312995910645e-02 -5.479878559708595276e-02 1.014473214745521545e-01 -1.164418682456016541e-01 -5.916041135787963867e-02 -1.653431206941604614e-01 3.051005303859710693e-01 -2.208683043718338013e-01 1.683237254619598389e-01 -3.824761211872100830e-01 -2.416907250881195068e-01 3.013085946440696716e-02 -1.336380839347839355e-01 -4.271942973136901855e-01 -1.629726737737655640e-01 1.971123069524765015e-01 -1.065988838672637939e-01 4.054081439971923828e-02 1.505944877862930298e-01 -1.078593730926513672e-01 8.612325042486190796e-02 2.842562496662139893e-01 1.952207274734973907e-02 3.322707954794168472e-03 -4.138759896159172058e-02 -1.854782551527023315e-01 1.828751564025878906e-01 6.214518472552299500e-02
1.893122680485248566e-02 -1.035249009728431702e-01 -2.269500195980072021e-01 9.968779236078262329e-02 -2.679987549781799316e-01 2.087426483631134033e-01 -3.673037886619567871e-02 -2.310797423124313354e-01 -1.191216856241226196e-01 -2.102156281471252441e-01 2.584444731473922729e-02 -1.662750542163848877e-01 1.863216310739517212e-01 -9.083304554224014282e-02 7.288991659879684448e-02 2.601263225078582764e-01 -2.082817815244197845e-02 -1.993631720542907715e-01 -1.123378649353981018e-01 2.963951975107192993e-02 -1.731581985950469971e-01 2.946595549583435059e-01 -3.707205504179000854e-02 -1.468169540166854858e-01 -2.123240754008293152e-02 2.347878217697143555e-01 3.020281158387660980e-02 -2.250834107398986816e-01 -2.096341401338577271e-01 -2.602829039096832275e-01 3.773701488971710205e-01 -5.235665477812290192e-03
3.680410154629498720e-04 9.924489073455333710e-03 -2.874072194099426270e-01 -3.120667114853858948e-02 -3.030202686786651611e-01 1.807234585285186768e-01 -3.935240209102630615e-02 -6.934636831283569336e-02 -1.138217896223068237e-01 -2.788315415382385254e-01 -5.294699221849441528e-02 -2.605475783348083496e-01 1.439752876758575439e-01 -2.889969348907470703e-01 1.581600010395050049e-01 3.225620985031127930e-01 2.750500105321407318e-03 -1.496267765760421753e-01 -1.308138668537139893e-01 6.849968433380126953e-02 -4.935292061418294907e-03 1.165594831109046936e-01 -6.454104557633399963e-03 -6.566834449768066406e-02 4.885880276560783386e-02 2.417292594909667969e-01 5.708909034729003906e-02 -2.761019766330718994e-01 -2.162253558635711670e-01 -2.837888598442077637e-01 2.374518960714340210e-01 -6.808480620384216309e-02
2.988717854022979736e-01 1.201111450791358948e-01 -9.031596593558788300e-03 -2.315840721130371094e-01 -2.853285968303680420e-01 -3.699385374784469604e-02 2.499560117721557617e-01 7.043828815221786499e-02 -3.605279698967933655e-02 -1.011724546551704407e-01 1.250475496053695679e-01 -3.473166823387145996e-01 8.690181374549865723e-02 -1.839774250984191895e-01 1.253959834575653076e-01 -3.451693058013916016e-02 -1.630051583051681519e-01 -1.144029498100280762e-01 9.076608717441558838e-02 -2.220219671726226807e-01 -1.071881204843521118e-01 5.491854622960090637e-02 1.984836459159851074e-01 -2.721402347087860107e-01 -4.967058077454566956e-02 3.106296956539154053e-01 -4.731459915637969971e-02 -1.181185543537139893e-01 -1.499805301427841187e-01 -1.305747777223587036e-01 -1.229666769504547119e-01 -3.020485043525695801e-01
3.270194530487060547e-01 7.936386018991470337e-02 6.663388013839721680e-02 -4.539091512560844421e-02 -1.119744181632995605e-01 2.450966835021972656e-01 -9.719731658697128296e-02 -1.540163904428482056e-01 -2.999593615531921387e-01 -1.031863987445831299e-01 -9.150397032499313354e-02 -7.386624813079833984e-02 -6.212573125958442688e-02 -2.999261617660522461e-01 4.806027188897132874e-02 2.306244820356369019e-01 -6.184955313801765442e-02 -2.006909810006618500e-02 -1.588730365037918091e-01 9.146162122488021851e-02 -1.758873313665390015e-01 4.252814501523971558e-02 1.794595271348953247e-01 1.502287089824676514e-01 -2.231362313032150269e-01 2.214946448802947998e-01 -1.916344761848449707e-01 -1.768149137496948242e-01 -1.208188235759735107e-01 -2.838989198207855225e-01 3.496616482734680176e-01 3.264731168746948242e-02
-2.727669477462768555e-01 4.917312413454055786e-02 -3.020071983337402344e-01 -9.769390523433685303e-02 -4.158874973654747009e-02 5.151475593447685242e-02 1.356120109558105469e-01 -2.364761829376220703e-01 6.214882060885429382e-02 -2.265577614307403564e-01 9.949813038110733032e-02 -2.952429354190826416e-01 -7.631265372037887573e-02 -1.690584272146224976e-01 -1.880077719688415527e-01 -2.672909758985042572e-02 -3.218966424465179443e-01 -7.761348783969879150e-02 -2.338577508926391602e-01 -1.780486851930618286e-01 2.135794907808303833e-01 5.096037313342094421e-02 2.910413444042205811e-01 -6.576434522867202759e-02 1.362386196851730347e-01 1.097649782896041870e-01 -1.802862882614135742e-01 -2.155467569828033447e-01 2.986591309309005737e-02 -2.287975102663040161e-01 -7.246412336826324463e-02 -1.402431577444076538e-01
-6.560704857110977173e-02 -5.660285428166389465e-02 -5.925760790705680847e-02 -2.085383534431457520e-01 -2.006972730159759521e-01 3.292553871870040894e-02 3.320208489894866943e-01 -8.268125355243682861e-03 3.392485976219177246e-01 -2.930474877357482910e-01 1.434502154588699341e-01 -2.723641693592071533e-01 1.766509711742401123e-01 -2.829149663448333740e-01 -1.996393054723739624e-01 -1.100583001971244812e-01 -1.460229605436325073e-01 4.022502899169921875e-02 -2.157864421606063843e-01 -1.285280883312225342e-01 1.309340000152587891e-01 -1.292045116424560547e-01 9.606782346963882446e-02 -1.680789142847061157e-01 8.359021693468093872e-02 -8.636754751205444336e-02 8.765003085136413574e-02 -2.384372502565383911e-01 5.537134036421775818e-02 -1.752306073904037476e-01 2.433594614267349243e-01 -7.458103448152542114e-02
-5.639322474598884583e-02 -1.683204919099807739e-01 -2.706137597560882568e-01 4.377803951501846313e-02 -1.497574597597122192e-01 2.691662609577178955e-01 1.551436781883239746e-01 -2.234516292810440063e-01 -1.284566372632980347e-01 -2.121447324752807617e-01 -1.918017715215682983e-01 -1.586128622293472290e-01 1.609321534633636475e-01 -2.162632197141647339e-01 2.217058837413787842e-02 1.659084260463714600e-01 -6.536398828029632568e-02 -6.021945923566818237e-02 -1.736173182725906372e-01 1.090671718120574951e-01 -1.213735565543174744e-01 1.088296547532081604e-01 -1.400848180055618286e-01 -1.840426623821258545e-01 3.789458796381950378e-02 2.998216152191162109e-01 3.417578991502523422e-03 -2.351213842630386353e-01 -1.029066666960716248e-01 -3.793791830539703369e-01 2.620158791542053223e-01 -2.283504046499729156e-02
1.559034734964370728e-01 9.318636357784271240e-02 -3.857866525650024414e-01 9.780873358249664307e-02 -2.575708925724029541e-01 -4.350813478231430054e-02 3.373304009437561035e-01 1.967267692089080811e-01 -1.358102560043334961e-01 1.188946887850761414e-01 5.478363484144210815e-02 -1.889891922473907471e-02 2.244887948036193848e-01 -3.334414958953857422e-01 -8.957484364509582520e-02 1.642180979251861572e-01 -3.028454184532165527e-01 -1.255874335765838623e-01 -7.044821232557296753e-02 -3.376617329195141792e-03 4.060632735490798950e-02 6.670006364583969116e-02 3.016076982021331787e-01 -9.902129322290420532e-02 1.232070624828338623e-01 -1.025552451610565186e-01 7.012295722961425781e-02 -1.654464155435562134e-01 9.826526045799255371e-02 -1.759309880435466766e-02 2.501249611377716064e-01 -7.434758543968200684e-02
4.933788627386093140e-02 -1.581893563270568848e-01 -1.360232979059219360e-01 -1.008208841085433960e-02 -1.802258193492889404e-01 1.366799026727676392e-01 1.287866942584514618e-02 -2.927786409854888916e-01 -2.324768602848052979e-01 -2.618746459484100342e-01 4.419797658920288086e-02 -2.107872441411018372e-02 3.543304279446601868e-02 -2.784775197505950928e-01 1.521978080272674561e-01 3.193950653076171875e-01 -1.147132590413093567e-01 6.530022621154785156e-02 -7.767838984727859497e-02 5.520907416939735413e-02 -9.817191958427429199e-02 -1.603337936103343964e-02 -5.520025640726089478e-02 -3.187479451298713684e-02 1.264859735965728760e-01 2.636696696281433105e-01 5.303969979286193848e-02 -2.443429380655288696e-01 -1.848405897617340088e-01 -4.285301268100738525e-01 2.814543843269348145e-01 4.863021150231361389e-02
1.858019828796386719e-01 -1.400813013315200806e-01 3.009453415870666504e-01 -1.232706308364868164e-01 -1.119653806090354919e-01 3.274411261081695557e-01 -2.433491125702857971e-02 -7.550873607397079468e-02 -7.669182866811752319e-02 -3.364941775798797607e-01 1.750518828630447388e-01 9.272044524550437927e-03 1.842460334300994873e-01 -1.993193179368972778e-01 4.787992220371961594e-03 -1.857661306858062744e-01 -2.899839580059051514e-01 -9.243246912956237793e-02 -2.093767076730728149e-01 -9.714403748512268066e-02 -1.378166526556015015e-01 2.587101981043815613e-02 2.914170026779174805e-01 -5.458668991923332214e-02 6.326145678758621216e-02 1.531160087324678898e-03 1.927254372276365757e-03 -3.262758255004882812e-01 1.919847577810287476e-01 1.631577610969543457e-01 1.347716748714447021e-01 -1.020549237728118896e-01
-3.842503949999809265e-02 -1.951926387846469879e-02 -1.549474000930786133e-01 -1.165675222873687744e-01 -1.607705503702163696e-01 1.667759865522384644e-01 -7.084377110004425049e-02 -1.321668326854705811e-01 -2.930093184113502502e-02 -9.364855289459228516e-02 -5.505345016717910767e-02 -2.075314521789550781e-01 3.000545799732208252e-01 -3.017513453960418701e-01 5.373529344797134399e-02 1.420828253030776978e-01 -1.135705634951591492e-01 1.441846042871475220e-01 -1.471021026372909546e-01 1.029296368360519409e-01 -1.947717815637588501e-01 -5.233079940080642700e-02 5.922187492251396179e-02 -1.004124619066715240e-02 -2.530160844326019287e-01 3.881992995738983154e-01 -9.058675915002822876e-02 -2.417673766613006592e-01 -1.212193071842193604e-01 -2.953395545482635498e-01 3.516882956027984619e-01 -8.559278398752212524e-02
-1.804104000329971313e-01 3.124139271676540375e-02 -1.549653559923171997e-01 -9.313185513019561768e-02 -5.488210543990135193e-02 2.051586061716079712e-01 2.739114165306091309e-01 -2.458930462598800659e-01 -2.692188620567321777e-01 -1.212001498788595200e-02 -9.380059689283370972e-02 -5.750847235321998596e-02 -2.944239228963851929e-02 -1.637401282787322998e-01 1.875380128622055054e-01 2.609040029346942902e-02 -2.983373105525970459e-01 -5.698844790458679199e-02 1.711289584636688232e-02 3.154269754886627197e-01 -1.178441196680068970e-01 1.150669679045677185e-01 2.761995792388916016e-01 -1.982219368219375610e-01 2.551981210708618164e-01 3.397589027881622314e-01 7.303157448768615723e-02 -1.497052907943725586e-01 -8.970461040735244751e-02 -1.617389470338821411e-01 1.297801285982131958e-01 1.040798425674438477e-01
-7.068996131420135498e-02 -1.818042397499084473e-01 2.113159187138080597e-02 -9.982590377330780029e-02 2.957588993012905121e-02 1.057553961873054504e-01 1.181741356849670410e-01 8.783085644245147705e-02 2.393166767433285713e-03 -2.020719051361083984e-01 2.770821154117584229e-01 -2.924717068672180176e-01 1.416704803705215454e-01 -3.533184528350830078e-01 -2.301947176456451416e-01 1.441232562065124512e-01 -6.570714712142944336e-02 -4.755983054637908936e-01 5.414222553372383118e-02 -3.662242740392684937e-02 -2.655793726444244385e-01 -1.575413718819618225e-02 1.303622573614120483e-01 1.026631593704223633e-01 -5.399080738425254822e-02 2.168221771717071533e-01 4.361740499734878540e-02 1.366423908621072769e-02 -7.332429289817810059e-02 -2.611687183380126953e-01 1.889152824878692627e-01 -3.990724682807922363e-02
-1.637851893901824951e-01 -1.076276376843452454e-01 -3.951656445860862732e-02 -2.303933799266815186e-01 8.707074075937271118e-02 5.418375879526138306e-02 1.030756086111068726e-01 3.937247768044471741e-02 5.581099167466163635e-02 -2.728474438190460205e-01 2.864506542682647705e-01 -1.076298207044601440e-01 9.994093328714370728e-02 -3.642993271350860596e-01 -3.945436179637908936e-01 1.427953243255615234e-01 -2.336708754301071167e-01 -3.494626581668853760e-01 -1.013394445180892944e-01 -1.263703964650630951e-02 -1.560799032449722290e-01 -2.752199582755565643e-02 1.328943669795989990e-01 -7.628567516803741455e-02 -7.101002335548400879e-02 2.464581578969955444e-01 -6.752363592386245728e-02 -8.071523904800415039e-02 5.433109030127525330e-02 -2.010836303234100342e-01 1.702309548854827881e-01 9.655044972896575928e-02
7.807554304599761963e-02 -1.275367587804794312e-01 -2.101042121648788452e-01 -1.996752247214317322e-02 -1.895048618316650391e-01 2.159775197505950928e-01 1.162825431674718857e-02 -1.279045492410659790e-01 -8.468317985534667969e-02 -2.808757722377777100e-01 -7.798757404088973999e-02 -1.795869320631027222e-01 7.696259766817092896e-02 -9.065937250852584839e-02 5.422190204262733459e-02 2.303602397441864014e-01 2.543366141617298126e-02 -8.688668906688690186e-02 -1.997684985399246216e-01 5.600406974554061890e-02 -3.649431839585304260e-02 6.281290948390960693e-02 -3.941867966204881668e-03 -9.216300398111343384e-02 -8.672364801168441772e-02 3.189817667007446289e-01 4.990654066205024719e-02 -3.121370971202850342e-01 -8.801534771919250488e-02 -4.216153025627136230e-01 3.836279213428497314e-01 -1.805676370859146118e-01
1.609018296003341675e-01 -3.408056497573852539e-01 -3.275234997272491455e-01 -9.349504858255386353e-02 -1.152471825480461121e-01 6.193322595208883286e-03 -1.328825354576110840e-01 -1.665256768465042114e-01 5.636715143918991089e-02 -1.323171406984329224e-01 1.137551367282867432e-01 -2.762740254402160645e-01 -4.402547702193260193e-02 -1.927466392517089844e-01 -2.274835854768753052e-02 -1.823217719793319702e-01 -8.284154348075389862e-03 -9.164318442344665527e-02 2.201983332633972168e-02 -3.098212480545043945e-01 -1.005902588367462158e-01 9.694241732358932495e-02 1.701790839433670044e-01 9.325450658798217773e-02 4.365467280149459839e-02 -1.545912493020296097e-02 -2.219207584857940674e-02 -2.401315718889236450e-01 1.950647681951522827e-01 -2.978757619857788086e-01 5.402563884854316711e-02 3.851301968097686768e-01
-7.974435389041900635e-02 1.550888735800981522e-02 -3.307857811450958252e-01 -5.763276293873786926e-02 -2.695595920085906982e-01 -1.593852490186691284e-01 2.645896971225738525e-01 -8.480619639158248901e-02 1.587197184562683105e-01 -1.381322890520095825e-01 1.643714308738708496e-01 -1.924172192811965942e-01 6.762778759002685547e-02 -3.965434134006500244e-01 -3.336297571659088135e-01 -6.002094969153404236e-02 -1.884720176458358765e-01 9.680776856839656830e-04 -1.541481073945760727e-02 6.717007607221603394e-03 -1.351726800203323364e-01 -1.860642284154891968e-01 1.569960117340087891e-01 2.023547515273094177e-02 -2.232191264629364014e-01 2.387023121118545532e-01 -4.208138585090637207e-02 -2.130242288112640381e-01 -1.040070801973342896e-01 -1.453443169593811035e-01 1.438467949628829956e-01 -1.759692793712019920e-03
1.047989502549171448e-01 2.236362099647521973e-01 -7.382266223430633545e-02 -2.956847846508026123e-02 -2.700416743755340576e-01 1.439208835363388062e-01 3.184584677219390869e-01 -1.074019148945808411e-01 2.501783370971679688e-01 -2.846797108650207520e-01 1.518348753452301025e-01 -1.728852093219757080e-01 1.478879302740097046e-01 -1.743837147951126099e-01 1.960511952638626099e-01 1.781503669917583466e-02 -3.739239871501922607e-01 7.548621296882629395e-02 -5.337532237172126770e-02 -9.328475594520568848e-02 -1.696402132511138916e-01 2.007480710744857788e-01 1.492252498865127563e-01 1.571427471935749054e-02 1.413906812667846680e-01 1.679582744836807251e-01 1.102801561355590820e-01 -9.149500727653503418e-02 1.839337795972824097e-01 -2.793415486812591553e-01 9.367157518863677979e-02 2.124923467636108398e-02
1.611381024122238159e-01 2.106566913425922394e-02 1.141971573233604431e-01 1.469062715768814087e-01 -1.001210659742355347e-01 -3.966856747865676880e-02 6.410855054855346680e-02 -1.753470748662948608e-01 3.115939535200595856e-02 -2.270402908325195312e-01 1.152632385492324829e-01 -4.629038274288177490e-02 3.501510918140411377e-01 -2.359228134155273438e-01 9.304542839527130127e-02 9.370575100183486938e-02 -2.145933210849761963e-01 1.507936120033264160e-01 -8.901047706604003906e-02 -8.032060414552688599e-02 -1.640329957008361816e-01 3.207378387451171875e-01 2.053910791873931885e-01 -9.923952817916870117e-02 1.347612887620925903e-01 2.425110489130020142e-01 -9.632046520709991455e-02 -5.013918876647949219e-01 6.766541302204132080e-02 -4.709783196449279785e-02 -1.344299614429473877e-01 -3.707950934767723083e-02
2.597605288028717041e-01 -1.018316596746444702e-01 -1.397647559642791748e-01 -9.859249740839004517e-02 -1.283547133207321167e-01 2.866182923316955566e-01 -6.123711168766021729e-02 -1.194571256637573242e-01 -4.363503307104110718e-02 -6.256764382123947144e-02 -2.043857574462890625e-01 -1.423352956771850586e-01 3.909629583358764648e-02 -3.887273371219635010e-01 -2.403391748666763306e-01 6.197699159383773804e-02 -1.511863917112350464e-01 2.610830590128898621e-02 -1.761010736227035522e-01 6.688450276851654053e-02 -2.760279178619384766e-01 7.798028737306594849e-02 -7.265738211572170258e-03 7.721840590238571167e-02 -1.643261760473251343e-01 2.371950745582580566e-01 1.313203759491443634e-02 -2.150266170501708984e-01 2.229828620329499245e-03 -3.952423632144927979e-01 2.441072463989257812e-01 -3.697098791599273682e-02
5.577464401721954346e-02 1.829335093498229980e-01 -2.553846836090087891e-01 -2.634805068373680115e-02 -3.370936810970306396e-01 8.373071998357772827e-02 2.775716483592987061e-01 -1.204698458313941956e-01 -1.015101447701454163e-01 -1.874384880065917969e-01 3.070600926876068115e-01 -1.893745362758636475e-01 -3.492711484432220459e-02 4.774096235632896423e-02 -1.279052346944808960e-01 3.451609313488006592e-01 -1.389187574386596680e-01 1.656411439180374146e-01 -3.521087765693664551e-02 -3.560607880353927612e-02 -1.999464482069015503e-01 -1.810177117586135864e-01 3.139410614967346191e-01 7.112817466259002686e-02 -2.329430282115936279e-01 3.610891848802566528e-02 -1.266252831555902958e-03 -1.633310317993164062e-01 1.489463001489639282e-01 -9.839534759521484375e-02 9.724030643701553345e-02 1.468041539192199707e-01
-9.620329737663269043e-02 8.339286595582962036e-02 6.612808257341384888e-02 -9.795039892196655273e-02 -1.066438183188438416e-01 1.631869673728942871e-01 -1.065327078104019165e-01 3.618895262479782104e-02 -1.465682219713926315e-02 -1.316259354352951050e-01 -4.467574134469032288e-02 -2.843462526798248291e-01 2.878060638904571533e-01 -1.052011386491358280e-03 -1.835876107215881348e-01 4.731693491339683533e-02 -8.519229479134082794e-03 -1.173959299921989441e-01 1.026537343859672546e-01 3.773822635412216187e-02 -2.837639749050140381e-01 -1.769705414772033691e-01 1.923075169324874878e-01 -3.221555650234222412e-01 -3.063108958303928375e-02 -1.552674770355224609e-01 -2.002730965614318848e-01 -1.945151090621948242e-01 3.898190855979919434e-01 -2.235079705715179443e-01 3.414511680603027344e-01 -8.792816661298274994e-03
-5.709418281912803650e-02 -6.794834136962890625e-02 1.132959593087434769e-02 -1.511832028627395630e-01 3.136173635721206665e-02 6.754646450281143188e-02 1.751741319894790649e-01 -4.291464388370513916e-02 1.370746791362762451e-01 -2.523287832736968994e-01 2.156748324632644653e-01 -1.110610291361808777e-01 8.113066107034683228e-02 -2.563162744045257568e-01 -3.393504917621612549e-01 1.004658266901969910e-01 -1.700982749462127686e-01 -4.963301420211791992e-01 5.438651517033576965e-02 6.798973679542541504e-02 -1.943681240081787109e-01 1.065940707921981812e-01 2.632309794425964355e-01 1.621294580399990082e-02 -1.727734208106994629e-01 2.896648645401000977e-01 -1.170610822737216949e-02 -4.603223875164985657e-02 4.243107140064239502e-02 -1.403746753931045532e-01 2.069484442472457886e-01 1.016143783926963806e-01
1.663788408041000366e-01 -3.702446445822715759e-02 -2.727154195308685303e-01 -3.218034282326698303e-02 -2.012030631303787231e-01 2.079379707574844360e-01 -1.352477725595235825e-02 -4.171471595764160156e-01 -1.350475400686264038e-01 -2.657353281974792480e-01 -1.864635199308395386e-02 -2.653412222862243652e-01 2.047602236270904541e-01 -4.592115804553031921e-02 -1.871915310621261597e-01 4.323285222053527832e-01 -1.945222169160842896e-01 5.604783445596694946e-02 5.840981379151344299e-02 -1.048951074481010437e-01 1.119667198508977890e-02 1.386718451976776123e-01 -8.148866891860961914e-02 -2.183943428099155426e-02 1.216369047760963440e-01 1.564968936145305634e-02 -2.665412053465843201e-02 -1.631428003311157227e-01 -2.755076251924037933e-02 -1.635182648897171021e-02 2.871915400028228760e-01 6.551560759544372559e-02
9.256882220506668091e-02 -2.259913235902786255e-01 1.249755248427391052e-01 1.749468594789505005e-02 1.402179244905710220e-02 3.746909275650978088e-02 1.209989190101623535e-01 -7.141511142253875732e-02 1.336521655321121216e-01 1.876548081636428833e-01 1.437512934207916260e-01 -6.206249818205833435e-02 -1.033993586897850037e-01 -4.003615677356719971e-01 3.865094482898712158e-02 -2.058782428503036499e-01 -8.335944265127182007e-02 -2.235028743743896484e-01 -1.808864772319793701e-01 7.283625192940235138e-03 -3.536008596420288086e-01 -8.762992173433303833e-02 2.478086799383163452e-01 -3.321721255779266357e-01 1.721979081630706787e-01 9.797393530607223511e-02 1.105101704597473145e-01 -1.099583953619003296e-01 1.764869242906570435e-01 -1.147783696651458740e-01 3.238759040832519531e-01 -6.108700856566429138e-02
5.394148081541061401e-02 -1.377575993537902832e-01 -2.412063032388687134e-01 -9.341383725404739380e-02 4.467376694083213806e-02 1.963372677564620972e-01 2.966031134128570557e-01 -3.243954777717590332e-01 -9.528639167547225952e-02 -1.452048867940902710e-01 9.532674215734004974e-03 -3.042070567607879639e-01 2.071913704276084900e-02 -3.789462149143218994e-01 1.979368925094604492e-01 -8.520770072937011719e-02 -1.618980169296264648e-01 2.487545609474182129e-01 1.797281950712203979e-02 1.191292554140090942e-01 -1.330246180295944214e-01 1.455854773521423340e-01 1.350435316562652588e-01 -7.078438252210617065e-02 1.416796296834945679e-01 1.805942952632904053e-01 1.555578261613845825e-01 -1.409101486206054688e-01 -2.269383370876312256e-01 -5.640237778425216675e-02 2.071780562400817871e-01 -7.142996042966842651e-02
5.714798346161842346e-02 -2.359746396541595459e-01 -2.539449334144592285e-01 -6.510881334543228149e-02 -2.237165868282318115e-01 2.615345120429992676e-01 6.378883123397827148e-02 -1.867429018020629883e-01 -5.424487590789794922e-02 -2.278662323951721191e-01 -1.115170307457447052e-02 -1.444942802190780640e-01 7.978395372629165649e-02 -1.975955627858638763e-02 1.256730109453201294e-01 2.507660388946533203e-01 -2.561671426519751549e-03 -5.650161579251289368e-02 5.682114977389574051e-03 1.187835074961185455e-02 -2.074794173240661621e-01 1.579066365957260132e-01 1.881820149719715118e-02 -1.709938049316406250e-01 -1.086375559680163860e-03 3.333498835563659668e-01 1.655050516128540039e-01 -2.109891623258590698e-01 -3.463292121887207031e-02 -3.123842179775238037e-01 3.275481164455413818e-01 -2.521499097347259521e-01
2.945313155651092529e-01 1.126791238784790039e-01 1.296373177319765091e-02 -1.430431306362152100e-01 -3.216597437858581543e-01 2.505040168762207031e-01 3.061599433422088623e-01 -1.340067982673645020e-01 3.781787678599357605e-02 3.345751389861106873e-02 -5.254786834120750427e-02 -2.544676959514617920e-01 1.616436690092086792e-01 -3.260963559150695801e-01 -4.902380518615245819e-03 1.675890982151031494e-01 -1.966279931366443634e-02 2.183875590562820435e-01 2.310667559504508972e-02 -7.134455442428588867e-02 -1.274769902229309082e-01 -6.898866966366767883e-03 2.230377793312072754e-01 -2.027171105146408081e-01 4.215642064809799194e-02 -4.280276224017143250e-02 -2.014830410480499268e-01 -1.476936936378479004e-01 -2.032514102756977081e-02 -2.196790724992752075e-01 -2.893569171428680420e-01 1.100679263472557068e-01
-5.151185393333435059e-02 -6.984486430883407593e-02 1.483862996101379395e-01 -2.376629859209060669e-01 -8.774511516094207764e-02 2.350783348083496094e-01 -6.683932989835739136e-02 -1.341096013784408569e-01 -1.159652881324291229e-02 -1.568039059638977051e-01 7.286959886550903320e-02 -2.693806886672973633e-01 1.282675564289093018e-01 -3.844099938869476318e-01 -1.653418391942977905e-01 -8.443041890859603882e-02 -1.946863085031509399e-01 1.547855436801910400e-01 -8.198104053735733032e-02 1.794368773698806763e-01 -2.020422220230102539e-01 -1.413989663124084473e-01 -5.701637268066406250e-02 -3.704855442047119141e-01 -3.086243867874145508e-01 -3.874925151467323303e-02 -1.544859409332275391e-01 -2.297345697879791260e-01 -3.840686008334159851e-02 -2.209415584802627563e-01 9.232517331838607788e-03 -3.727403655648231506e-02
3.935694694519042969e-01 -1.596671193838119507e-01 -2.238515466451644897e-01 -9.129325300455093384e-02 -1.425093263387680054e-01 2.442560940980911255e-01 -5.357709899544715881e-02 -2.328383624553680420e-01 -1.341273635625839233e-01 -8.323231339454650879e-02 -1.628272831439971924e-01 -1.692937761545181274e-01 6.154514849185943604e-02 -3.679428994655609131e-01 -6.476129870861768723e-03 2.027901709079742432e-01 -1.200912371277809143e-01 2.284685336053371429e-02 1.493704784661531448e-02 1.919553428888320923e-02 -1.531705558300018311e-01 -8.978583663702011108e-02 4.227888584136962891e-02 2.394084818661212921e-02 -1.725348085165023804e-01 1.468649506568908691e-01 -1.037891060113906860e-01 -2.881450019776821136e-02 -5.020169913768768311e-02 -4.049913883209228516e-01 2.757787406444549561e-01 -9.345634281635284424e-02
1.379027729853987694e-03 -1.804681122303009033e-01 -2.511206865310668945e-01 -5.166469141840934753e-02 -2.281289845705032349e-01 1.893901675939559937e-01 -5.068220943212509155e-02 -9.002584964036941528e-02 -6.483546644449234009e-02 -2.658313810825347900e-01 6.417164951562881470e-02 -2.546792626380920410e-01 1.532837897539138794e-01 -1.335208117961883545e-01 1.179130375385284424e-01 3.419334590435028076e-01 -5.914768204092979431e-02 -1.104433611035346985e-01 -1.682781726121902466e-01 1.084671542048454285e-01 -8.660095930099487305e-02 9.564928710460662842e-02 -2.735511213541030884e-02 -1.767112910747528076e-01 -2.364978939294815063e-02 2.926310002803802490e-01 1.464091390371322632e-01 -2.680238187313079834e-01 -1.371959447860717773e-01 -2.840567231178283691e-01 1.993620991706848145e-01 -2.529723644256591797e-01
2.206398248672485352e-01 -2.079078555107116699e-01 -1.493504494428634644e-01 9.525068104267120361e-02 -1.094504296779632568e-01 1.891256570816040039e-01 -3.815530240535736084e-02 -1.181843802332878113e-01 -9.182143956422805786e-02 -2.746609449386596680e-01 -5.289555713534355164e-02 -1.024547517299652100e-01 1.589964032173156738e-01 -2.763780057430267334e-01 -2.866029366850852966e-02 1.366838961839675903e-01 -1.328304708003997803e-01 1.567053645849227905e-01 -3.585979342460632324e-02 1.337974704802036285e-02 -2.232211232185363770e-01 -6.234575435519218445e-02 6.357724964618682861e-02 1.579910703003406525e-02 -2.437376827001571655e-01 1.739686131477355957e-01 -1.728029102087020874e-01 -2.952100932598114014e-01 -1.619400680065155029e-01 -3.502568304538726807e-01 3.384574949741363525e-01 -1.529602259397506714e-01
9.567427635192871094e-02 -1.813490837812423706e-01 1.926600337028503418e-01 -1.659979373216629028e-01 -5.076369643211364746e-01 -1.071162149310112000e-02 3.005585670471191406e-01 1.115790009498596191e-01 1.242333054542541504e-01 3.037336468696594238e-02 1.252078413963317871e-01 -1.427045464515686035e-01 6.052265316247940063e-02 -2.384601384401321411e-01 -1.033409833908081055e-01 -8.510933816432952881e-02 -2.168979682028293610e-02 -1.502820998430252075e-01 -7.676967978477478027e-02 -6.914714723825454712e-02 5.201054271310567856e-03 2.651330232620239258e-01 1.472186893224716187e-01 -2.964664399623870850e-01 6.935545802116394043e-02 9.667745232582092285e-02 1.411579200066626072e-03 -2.066411375999450684e-01 -1.143352687358856201e-01 -3.357000350952148438e-01 -3.018748201429843903e-02 -6.846183538436889648e-02
1.008395478129386902e-02 -7.273278385400772095e-02 1.188085004687309265e-01 -1.980348527431488037e-01 1.213471218943595886e-01 1.639974266290664673e-01 3.483067452907562256e-01 1.698664128780364990e-01 -1.867965608835220337e-02 -1.091882437467575073e-01 1.251671314239501953e-01 -3.336123824119567871e-01 4.190972447395324707e-02 -2.257775217294692993e-01 -1.847423017024993896e-01 -1.935496367514133453e-02 -3.103135824203491211e-01 -2.357108592987060547e-01 5.159586295485496521e-02 1.021075844764709473e-01 -3.216894567012786865e-01 -7.175017148256301880e-02 1.424728780984878540e-01 -7.919894903898239136e-02 1.185177862644195557e-01 9.081493318080902100e-02 -7.841601222753524780e-02 1.037273034453392029e-01 9.288908541202545166e-02 -1.861285418272018433e-01 2.724571824073791504e-01 -2.572132349014282227e-01
-8.202476054430007935e-02 2.985909581184387207e-02 -1.179484054446220398e-01 -7.991924881935119629e-02 -7.890152186155319214e-02 -1.539639532566070557e-01 3.787402212619781494e-01 -1.702965945005416870e-01 8.715881407260894775e-02 -8.373156934976577759e-02 2.835881710052490234e-01 -4.017089009284973145e-01 1.026425808668136597e-01 -2.432659417390823364e-01 -4.132222831249237061e-01 1.084269881248474121e-01 -1.214254796504974365e-01 -9.276965260505676270e-02 -8.338000625371932983e-03 5.850894376635551453e-02 -1.881890743970870972e-01 -2.327101379632949829e-01 7.048252969980239868e-02 -6.358472257852554321e-02 -5.743547528982162476e-02 1.089825853705406189e-01 -2.849859595298767090e-01 -5.137192830443382263e-02 -3.209143877029418945e-02 -9.634691476821899414e-02 1.224795356392860413e-01 -1.063685566186904907e-01
1.680874526500701904e-01 -8.780575543642044067e-02 -1.933927983045578003e-01 -5.536196753382682800e-02 -6.227855384349822998e-02 2.008813917636871338e-01 -6.125079095363616943e-02 -1.393652707338333130e-01 -5.144263058900833130e-02 -1.838149428367614746e-01 -1.269602477550506592e-01 -2.215772569179534912e-01 -2.848366089165210724e-02 -3.225037455558776855e-01 1.299443282186985016e-02 -4.047114402055740356e-02 -2.590322494506835938e-02 9.855518490076065063e-02 -2.003087997436523438e-01 1.477755010128021240e-01 -7.639779150485992432e-02 4.632094874978065491e-03 -7.064925879240036011e-02 -1.099576987326145172e-02 -7.702118903398513794e-02 2.887181341648101807e-01 -1.716516315937042236e-01 -3.762661516666412354e-01 -1.814879626035690308e-01 -4.060188233852386475e-01 2.695677280426025391e-01 -1.838090270757675171e-01
2.599238045513629913e-02 -6.670088320970535278e-02 -1.752864122390747070e-01 -1.330544203519821167e-01 -1.777126193046569824e-01 2.855370044708251953e-01 1.690163165330886841e-01 1.899070441722869873e-01 5.123280361294746399e-02 1.007504239678382874e-01 8.237565308809280396e-02 -1.140274703502655029e-01 -1.969246864318847656e-01 -4.697747230529785156e-01 -1.575019061565399170e-01 -4.930043965578079224e-02 -2.580737471580505371e-01 -4.693653807044029236e-02 -5.210990831255912781e-02 2.237064242362976074e-01 -9.260453283786773682e-02 1.522519588470458984e-01 1.863373965024948120e-01 -4.258432686328887939e-01 -8.307322114706039429e-02 -4.071372374892234802e-02 -9.700690209865570068e-02 -2.840900048613548279e-02 1.120425835251808167e-01 -1.276679188013076782e-01 6.630758196115493774e-02 -1.674000918865203857e-01
1.166682317852973938e-01 -1.397566944360733032e-01 -2.327493578195571899e-01 -2.280259281396865845e-01 2.963961660861968994e-02 1.955427825450897217e-01 1.982198804616928101e-01 7.045817375183105469e-02 -1.639130562543869019e-01 1.153419241309165955e-01 1.641548424959182739e-01 -2.596819996833801270e-01 -1.029350310564041138e-01 -3.296426534652709961e-01 -2.996831238269805908e-01 3.188091516494750977e-02 -1.225500330328941345e-01 7.029459625482559204e-02 1.131212562322616577e-01 2.508923113346099854e-01 -5.913644284009933472e-02 -4.086960479617118835e-02 1.112477630376815796e-01 -3.633165657520294189e-01 5.723662208765745163e-03 2.040811032056808472e-01 -1.630648523569107056e-01 1.151261255145072937e-01 8.665902912616729736e-02 -2.426728457212448120e-01 1.697907298803329468e-01 -1.033343151211738586e-01
3.019267916679382324e-01 1.819341778755187988e-01 -3.022718429565429688e-01 1.201315894722938538e-01 -2.916928529739379883e-01 1.658810973167419434e-01 2.255309075117111206e-01 -1.393440365791320801e-02 -7.449527084827423096e-02 -2.979698479175567627e-01 2.482937127351760864e-01 -3.068147599697113037e-01 -1.406670920550823212e-02 -3.345250785350799561e-01 -1.608023978769779205e-02 -4.566438496112823486e-02 1.764549873769283295e-02 -2.607016861438751221e-01 -4.323862958699464798e-03 -1.449800729751586914e-01 -1.759739667177200317e-01 1.128265708684921265e-01 -1.463912278413772583e-01 -1.438722610473632812e-01 -1.232057958841323853e-01 -1.336660087108612061e-01 -1.575676947832107544e-01 6.524492986500263214e-03 -3.025786764919757843e-02 1.405794266611337662e-02 8.336804062128067017e-02 -2.430392615497112274e-02
1.502775549888610840e-01 -1.884449273347854614e-02 -2.808371782302856445e-01 -2.772802412509918213e-01 -2.601023614406585693e-01 -8.883620053529739380e-02 1.251228451728820801e-01 1.281622946262359619e-01 -7.639817148447036743e-02 8.698996156454086304e-02 1.519172191619873047e-01 -9.331956505775451660e-02 1.284264177083969116e-01 -2.287475168704986572e-01 -2.623759806156158447e-01 1.417299360036849976e-01 -1.455928236246109009e-01 -2.646569907665252686e-01 5.952342972159385681e-02 1.315667629241943359e-01 -2.868828177452087402e-02 2.313901335000991821e-01 2.407618761062622070e-01 -3.769193887710571289e-01 2.195596843957901001e-01 1.718475073575973511e-01 -4.574269056320190430e-02 -1.406228356063365936e-02 8.742195367813110352e-02 -1.347784996032714844e-01 1.940374970436096191e-01 -2.763623930513858795e-02
6.171092391014099121e-03 -1.147093027830123901e-01 -1.953398808836936951e-02 -1.767297238111495972e-01 -1.819492131471633911e-01 1.286721229553222656e-01 1.631454378366470337e-01 -1.303867548704147339e-01 -1.006178110837936401e-01 3.411666490137577057e-03 1.261082105338573456e-02 -5.779481679201126099e-02 -1.357328444719314575e-01 -3.668830394744873047e-01 -3.329131901264190674e-01 -5.888806190341711044e-03 -7.360672950744628906e-02 -1.121824979782104492e-01 7.636766135692596436e-02 2.100796401500701904e-01 9.506104886531829834e-02 -2.005338072776794434e-01 4.057549238204956055e-01 3.111209906637668610e-02 1.325373649597167969e-01 2.047140747308731079e-01 -3.402243852615356445e-01 -1.763417273759841919e-01 -8.801687508821487427e-02 -1.728674918413162231e-01 5.286283046007156372e-02 -2.341177016496658325e-01
-5.164225026965141296e-02 -1.683710217475891113e-01 -2.023331224918365479e-01 -1.640814244747161865e-01 3.527755662798881531e-02 2.942452728748321533e-01 2.798089087009429932e-01 -4.783977754414081573e-03 -2.490551620721817017e-01 -1.499013453722000122e-01 2.777262628078460693e-01 2.477678097784519196e-02 2.198444455862045288e-01 -1.713931560516357422e-01 -3.877673149108886719e-01 9.875829517841339111e-02 6.268330663442611694e-02 -3.568221330642700195e-01 -1.262467056512832642e-01 4.431807994842529297e-02 -4.863927513360977173e-02 7.525563240051269531e-02 1.019627079367637634e-01 -9.485562890768051147e-02 -1.117637846618890762e-02 5.472182482481002808e-02 -2.828935161232948303e-02 -3.179691135883331299e-01 9.703483432531356812e-02 -1.658537089824676514e-01 1.231067180633544922e-01 3.513422235846519470e-02
2.625194787979125977e-01 1.134398858994245529e-02 -4.244636595249176025e-01 -5.772871524095535278e-02 6.280203908681869507e-02 -1.714516729116439819e-01 7.335081696510314941e-02 8.215849101543426514e-02 -6.161995232105255127e-02 -1.179289445281028748e-01 -5.277647636830806732e-03 -1.521051675081253052e-01 6.708107143640518188e-02 -3.054379224777221680e-01 -4.276087582111358643e-01 3.156068548560142517e-02 -1.264463812112808228e-01 -3.009083271026611328e-01 8.920887112617492676e-02 -2.718089520931243896e-02 -1.669007837772369385e-01 1.265682578086853027e-01 1.202855482697486877e-01 6.113846320658922195e-03 1.052083820104598999e-01 -1.555134505033493042e-01 -1.702080965042114258e-01 -1.691708862781524658e-01 1.247088760137557983e-01 -1.668150573968887329e-01 2.555294930934906006e-01 -6.592777371406555176e-02
1.624295860528945923e-01 1.731891632080078125e-01 -5.749947205185890198e-02 -2.031281590461730957e-01 -2.347910553216934204e-01 2.036350667476654053e-01 2.913662195205688477e-01 -5.621743202209472656e-02 5.905253067612648010e-02 -3.370024561882019043e-01 1.266376227140426636e-01 -1.648661047220230103e-01 2.140797078609466553e-01 -1.687030196189880371e-01 1.130888462066650391e-01 2.561704441905021667e-02 -3.669193685054779053e-01 1.284248232841491699e-01 -6.072985380887985229e-02 -2.109992057085037231e-01 -2.702962160110473633e-01 1.901783943176269531e-01 -9.940432757139205933e-02 1.617389544844627380e-02 5.499265715479850769e-02 1.184839159250259399e-01 4.292120784521102905e-02 -2.219439670443534851e-02 1.187472566962242126e-01 -2.858447730541229248e-01 1.567138880491256714e-01 8.903525024652481079e-02
9.144535660743713379e-02 1.632752418518066406e-01 -2.028541415929794312e-01 -4.010117352008819580e-01 -1.881811171770095825e-01 2.218017578125000000e-01 6.032688543200492859e-02 1.024770662188529968e-01 -1.518227159976959229e-01 -6.632550619542598724e-03 1.574682742357254028e-01 -1.657713055610656738e-01 -1.551671028137207031e-01 -3.837463855743408203e-01 -1.531689018011093140e-01 1.959315389394760132e-01 -3.338296115398406982e-01 -4.533366486430168152e-02 9.123294800519943237e-02 -1.296564787626266479e-01 1.647730357944965363e-02 1.686900556087493896e-01 1.666715145111083984e-01 -2.073125243186950684e-01 6.097070500254631042e-02 -5.741226673126220703e-02 -1.166248098015785217e-01 1.874072700738906860e-01 4.650292918086051941e-02 -1.457301527261734009e-01 1.751408874988555908e-01 -8.822295814752578735e-02
2.487570494413375854e-01 9.120520204305648804e-02 -1.582769453525543213e-01 -5.338060483336448669e-02 -2.455037981271743774e-01 1.231726929545402527e-01 1.478820592164993286e-01 -8.738483488559722900e-02 -7.356271147727966309e-02 -4.449069499969482422e-01 9.243767708539962769e-02 -3.926928341388702393e-01 2.532589733600616455e-01 -2.808392345905303955e-01 6.319285184144973755e-02 -6.237945705652236938e-02 -9.857424348592758179e-02 -9.678835049271583557e-03 1.953378170728683472e-01 -1.311632841825485229e-01 1.866140812635421753e-01 1.472885161638259888e-01 -1.663544960319995880e-02 -7.886976003646850586e-03 -1.828973293304443359e-01 1.210155338048934937e-01 -1.028782408684492111e-02 -1.115301027894020081e-01 1.707754880189895630e-01 -1.361263841390609741e-01 9.253486245870590210e-02 2.025413215160369873e-01
-1.280742585659027100e-01 2.438676357269287109e-02 -1.570974141359329224e-01 -1.216982752084732056e-01 -4.439726471900939941e-01 2.090210914611816406e-01 2.543758451938629150e-01 -3.244523704051971436e-01 7.864951342344284058e-02 -2.664984762668609619e-02 5.808591097593307495e-02 -1.491686403751373291e-01 4.578143730759620667e-02 -8.302832394838333130e-02 2.052733860909938812e-02 2.683688104152679443e-01 -9.840313345193862915e-02 -4.645345360040664673e-02 6.746790558099746704e-02 5.256154015660285950e-02 -3.171601295471191406e-01 -6.502704322338104248e-02 2.120248675346374512e-01 3.258156822994351387e-03 -1.115352883934974670e-01 1.091437041759490967e-01 -4.855150729417800903e-02 -1.120388433337211609e-01 3.887571021914482117e-02 -1.491180360317230225e-01 1.421665698289871216e-01 4.081901609897613525e-01
3.485687375068664551e-01 -2.493599429726600647e-02 -2.820121049880981445e-01 -1.956242471933364868e-01 -4.070144891738891602e-02 -6.640160828828811646e-02 2.939127981662750244e-01 7.281163334846496582e-02 4.893963411450386047e-02 -3.939522430300712585e-02 9.471545368432998657e-02 -3.634573146700859070e-02 3.129755556583404541e-01 -3.607755005359649658e-01 -1.173567324876785278e-01 -1.053993180394172668e-01 -2.789481282234191895e-01 -2.996305003762245178e-03 -8.327709883451461792e-02 3.094507940113544464e-02 -9.962878376245498657e-02 -7.460483908653259277e-02 1.360199153423309326e-01 -9.495501406490802765e-03 -1.361654885113239288e-02 -2.356486916542053223e-01 -5.265761911869049072e-02 -3.435422182083129883e-01 1.038643494248390198e-01 8.603412657976150513e-02 2.151267230510711670e-01 -1.852481514215469360e-01
9.389007836580276489e-02 -1.273397654294967651e-01 -1.925366818904876709e-01 -1.018024906516075134e-01 -4.822290688753128052e-02 2.853646874427795410e-01 1.337172389030456543e-01 -2.737549543380737305e-01 -1.569212228059768677e-01 -1.725581586360931396e-01 -7.622792571783065796e-02 -1.432544142007827759e-01 2.204575538635253906e-01 -2.803197503089904785e-01 7.928761839866638184e-02 5.707321688532829285e-02 -9.427749365568161011e-02 2.938797697424888611e-02 -1.390168070793151855e-01 1.174825876951217651e-01 -6.327414512634277344e-02 1.089492067694664001e-01 6.273231469094753265e-03 7.396240718662738800e-03 -2.270626574754714966e-01 2.544887065887451172e-01 -1.477682292461395264e-01 -3.262852728366851807e-01 -1.643923223018646240e-01 -3.358531296253204346e-01 2.828722298145294189e-01 -1.009508892893791199e-01
8.197706192731857300e-02 9.514071047306060791e-02 -2.431089878082275391e-01 -2.295103520154953003e-01 -1.784139126539230347e-01 -9.898978471755981445e-02 1.129223555326461792e-01 2.469204515218734741e-01 2.954320795834064484e-02 -9.011679142713546753e-02 -4.831511899828910828e-02 -2.124864906072616577e-01 -1.790279597043991089e-01 -4.247543811798095703e-01 -1.189999878406524658e-01 5.051590129733085632e-02 -1.621027439832687378e-01 -8.721104264259338379e-02 5.384451895952224731e-02 -2.015802562236785889e-01 6.820010393857955933e-02 1.716770082712173462e-01 5.209509283304214478e-02 -2.452786117792129517e-01 3.079033195972442627e-01 1.694157719612121582e-01 -1.157720908522605896e-01 -2.539657056331634521e-03 -3.282823786139488220e-02 -3.004464209079742432e-01 2.562814056873321533e-01 5.551612377166748047e-02
4.757695645093917847e-02 2.442640513181686401e-01 1.005421485751867294e-02 -2.033179849386215210e-01 -4.423485398292541504e-01 3.032606281340122223e-02 3.242149055004119873e-01 -2.293439060449600220e-01 5.090516526252031326e-03 -2.021970152854919434e-01 -5.729031562805175781e-02 2.596311457455158234e-02 7.419907301664352417e-02 -4.619775116443634033e-01 2.326588146388530731e-02 -7.247005403041839600e-02 4.441941902041435242e-02 8.283319324254989624e-02 1.642590165138244629e-01 -2.728371322154998779e-02 -1.964481621980667114e-01 5.360145866870880127e-02 9.071263670921325684e-02 -2.015356421470642090e-01 5.542548373341560364e-02 -6.709745526313781738e-02 -1.930703818798065186e-01 -1.985751986503601074e-01 1.149428412318229675e-01 -1.944282203912734985e-01 -9.717705845832824707e-02 3.359534963965415955e-02
-7.416759431362152100e-02 -1.253610998392105103e-01 -3.844777122139930725e-02 -3.937892615795135498e-01 1.242071688175201416e-01 1.017064005136489868e-01 2.305832803249359131e-01 -1.590130031108856201e-01 3.086127936840057373e-01 -6.251113116741180420e-02 3.114578723907470703e-01 -3.070367872714996338e-01 -9.389403276145458221e-03 -1.543141901493072510e-01 -2.991336584091186523e-01 -2.736938185989856720e-02 -1.665242910385131836e-01 -4.450116679072380066e-02 -1.029208600521087646e-01 -1.773907244205474854e-01 -7.181191444396972656e-02 1.023037210106849670e-01 1.481321814935654402e-04 -3.413634747266769409e-02 -1.771409958600997925e-01 6.230739504098892212e-02 -1.370130926370620728e-01 -1.963117420673370361e-01 -5.476713925600051880e-02 -9.421737492084503174e-02 3.469581305980682373e-01 8.030567318201065063e-03
1.841211877763271332e-02 -1.374878138303756714e-01 -1.009648293256759644e-01 -2.029605954885482788e-01 1.174826696515083313e-01 1.899289190769195557e-01 2.781485915184020996e-01 6.217873841524124146e-02 -7.585600763559341431e-02 -1.520593315362930298e-01 1.688208431005477905e-01 -7.285556197166442871e-02 1.442413330078125000e-01 -2.322008162736892700e-01 -3.133728504180908203e-01 4.385386034846305847e-02 8.253709226846694946e-02 -5.733123421669006348e-01 -1.255363672971725464e-01 3.987250477075576782e-02 1.113613098859786987e-01 1.623822301626205444e-01 7.939708977937698364e-02 -3.018282912671566010e-02 1.553916931152343750e-02 1.301584392786026001e-02 -1.600340195000171661e-02 -2.696102261543273926e-01 1.101377159357070923e-01 -2.314549684524536133e-01 1.436310559511184692e-01 -4.699821397662162781e-02
1.436994317919015884e-02 1.358280517160892487e-02 -1.014550700783729553e-01 8.684238791465759277e-02 -2.124370932579040527e-01 2.711421847343444824e-01 4.491796493530273438e-01 -8.421799540519714355e-02 1.564695090055465698e-01 -6.384205818176269531e-02 1.157443150877952576e-01 1.590278893709182739e-01 -1.334053725004196167e-01 -4.011877775192260742e-01 6.062877550721168518e-02 -4.694559052586555481e-02 -3.042167723178863525e-01 5.312248319387435913e-02 -9.723149240016937256e-03 -1.164815388619899750e-02 -1.534668505191802979e-01 -7.175548374652862549e-02 2.086824178695678711e-01 2.550356462597846985e-02 2.686138749122619629e-01 1.820302456617355347e-01 -1.551218181848526001e-01 -7.816230505704879761e-02 1.706641316413879395e-01 -1.323702186346054077e-01 1.679790318012237549e-01 1.535340547561645508e-01
6.428154557943344116e-02 6.709694862365722656e-02 -7.364301383495330811e-02 -2.807711958885192871e-01 -1.398479640483856201e-01 1.667527258396148682e-01 4.467838257551193237e-02 5.961917713284492493e-02 1.516778916120529175e-01 -7.035700231790542603e-02 1.177909150719642639e-01 -6.914586573839187622e-02 -3.622397407889366150e-02 -3.827876746654510498e-01 -2.420662194490432739e-01 1.473435387015342712e-02 -1.247076988220214844e-01 7.396863400936126709e-02 5.963084474205970764e-02 6.248003616929054260e-02 1.909078843891620636e-02 4.720155298709869385e-01 3.780401647090911865e-01 -2.438081502914428711e-01 7.930295169353485107e-02 2.158154919743537903e-02 -1.176243349909782410e-01 1.135818958282470703e-01 -1.302827596664428711e-01 -1.456768661737442017e-01 2.721510231494903564e-01 3.429662808775901794e-02
2.116147875785827637e-01 -2.447024434804916382e-01 1.339631378650665283e-01 2.261592000722885132e-01 -1.419027000665664673e-01 7.874228060245513916e-02 1.034726649522781372e-01 -2.071665376424789429e-01 5.873500555753707886e-02 -1.920132637023925781e-01 1.186116486787796021e-01 -8.147517591714859009e-02 2.867294549942016602e-01 1.115160956978797913e-01 -1.367549896240234375e-01 -1.911598145961761475e-01 2.516503632068634033e-02 -5.096330866217613220e-02 -4.994367063045501709e-02 1.636224091053009033e-01 -2.668251693248748779e-01 4.074014723300933838e-02 1.666706651449203491e-01 -2.420673072338104248e-01 5.156091228127479553e-02 -5.130314454436302185e-02 -3.273176550865173340e-01 -2.631839215755462646e-01 2.045728564262390137e-01 -3.420620858669281006e-01 9.101814590394496918e-03 5.481149256229400635e-02
2.170768275391310453e-04 4.340203851461410522e-02 -1.240678429603576660e-01 -2.483288347721099854e-01 -7.878702878952026367e-02 -1.372601389884948730e-01 -1.182486396282911301e-02 8.663829416036605835e-02 -3.242755681276321411e-02 -1.841907650232315063e-01 1.684735268354415894e-01 -2.032492011785507202e-01 1.012256145477294922e-01 -4.973447322845458984e-01 -2.473408877849578857e-01 2.331296503543853760e-01 -3.421604260802268982e-02 1.231007426977157593e-01 7.077419757843017578e-02 -1.600590348243713379e-02 -2.705034017562866211e-01 2.347168177366256714e-01 1.661667972803115845e-01 -2.696911394596099854e-01 7.562097162008285522e-02 1.274963170289993286e-01 -9.997567534446716309e-02 -7.799921929836273193e-02 -7.495043426752090454e-02 8.167053014039993286e-02 3.282986879348754883e-01 -4.739816486835479736e-02
-8.355096727609634399e-02 8.421260863542556763e-02 -1.786615550518035889e-01 -3.892307877540588379e-01 -1.649525165557861328e-01 8.830699324607849121e-02 1.567776203155517578e-01 1.877444237470626831e-01 -1.072687283158302307e-01 1.239738613367080688e-01 1.092589944601058960e-01 -1.340760476887226105e-02 1.828394271433353424e-02 -3.334709107875823975e-01 -1.396713852882385254e-01 1.847743839025497437e-01 -3.571004271507263184e-01 -3.395192027091979980e-01 -1.802031099796295166e-01 1.933773420751094818e-02 1.316935122013092041e-01 5.208216980099678040e-02 9.479179978370666504e-02 3.572559729218482971e-02 1.977778039872646332e-03 1.501357257366180420e-01 3.742398321628570557e-02 -2.891530096530914307e-01 -6.299603730440139771e-02 -2.924983799457550049e-01 2.052266895771026611e-02 5.813364405184984207e-03
-6.764960289001464844e-02 1.222040504217147827e-01 1.491115689277648926e-01 -2.340923845767974854e-01 1.310866209678351879e-03 1.158455014228820801e-01 3.772940859198570251e-02 -3.519273102283477783e-01 1.053069457411766052e-01 -2.571568191051483154e-01 3.385862410068511963e-01 -8.300349861383438110e-02 2.570673227310180664e-01 -3.211394250392913818e-01 -1.295474022626876831e-01 5.275797564536333084e-03 -3.234826624393463135e-01 1.416091024875640869e-01 -6.792271137237548828e-02 -1.863912343978881836e-01 -2.262589484453201294e-01 9.479296952486038208e-02 1.996726989746093750e-01 -1.085719913244247437e-01 1.246668323874473572e-01 1.301253736019134521e-01 -4.026940464973449707e-02 -2.262896001338958740e-01 1.299587190151214600e-01 -2.273586578667163849e-02 -3.477765619754791260e-02 -1.342123933136463165e-02
9.453139454126358032e-02 7.060259580612182617e-02 -1.143955904990434647e-02 -4.370238184928894043e-01 -2.338968813419342041e-01 8.957164734601974487e-02 -3.165563195943832397e-02 -2.805746160447597504e-02 1.495305299758911133e-01 -3.061925759539008141e-03 1.974979192018508911e-01 -3.497421145439147949e-01 -2.739679515361785889e-01 -1.123464331030845642e-01 -5.643158778548240662e-02 1.278324574232101440e-01 -1.653905063867568970e-01 -1.547210812568664551e-01 -1.033197641372680664e-01 -1.067032739520072937e-01 3.462608531117439270e-02 1.609476208686828613e-01 6.116843223571777344e-02 -3.098604381084442139e-01 1.243186369538307190e-01 3.016694784164428711e-01 -3.074684366583824158e-02 -7.817482203245162964e-02 7.783983647823333740e-02 -3.377933502197265625e-01 4.756306856870651245e-02 -5.818522721529006958e-02
8.130290359258651733e-02 -1.125194015912711620e-03 -1.474993079900741577e-01 -2.141870558261871338e-01 1.713601499795913696e-01 1.007441803812980652e-01 5.532007291913032532e-02 1.942430883646011353e-01 -4.514136165380477905e-02 -4.590867087244987488e-02 3.305760920047760010e-01 -2.013354748487472534e-02 1.818118691444396973e-01 -3.687444031238555908e-01 -2.847374975681304932e-01 1.799513250589370728e-01 7.555511780083179474e-03 -2.386566996574401855e-01 -1.513315886259078979e-01 -8.712036907672882080e-02 -1.178516000509262085e-01 5.670978873968124390e-02 2.798620983958244324e-02 3.274104371666908264e-02 -1.802633553743362427e-01 2.147589325904846191e-01 -9.998160414397716522e-03 -3.950732350349426270e-01 -5.189011618494987488e-02 -2.607413232326507568e-01 1.820818781852722168e-01 -6.354267150163650513e-02
8.317835628986358643e-02 5.529517307877540588e-02 -9.896226972341537476e-02 -3.126055300235748291e-01 7.274130731821060181e-02 -1.893301904201507568e-01 1.245410069823265076e-01 -1.112386025488376617e-02 1.655289530754089355e-01 -2.751210518181324005e-02 1.953835338354110718e-01 -2.584421932697296143e-01 1.268978863954544067e-01 -3.697864115238189697e-01 -1.397547274827957153e-01 6.351583451032638550e-02 -8.496877551078796387e-02 1.317271739244461060e-01 1.720319241285324097e-01 5.104907229542732239e-02 -2.514247968792915344e-02 2.298799902200698853e-01 3.140679597854614258e-01 -2.714914977550506592e-01 1.019855365157127380e-01 2.862538993358612061e-01 4.228559788316488266e-03 -4.495928995311260223e-03 2.798345498740673065e-02 -3.538059303537011147e-03 3.739277720451354980e-01 2.465905062854290009e-02
-6.103212386369705200e-02 1.064899377524852753e-02 7.992651313543319702e-02 1.526840180158615112e-01 -9.225796908140182495e-02 2.616874873638153076e-01 -2.643118798732757568e-01 -1.013337541371583939e-02 6.804966926574707031e-02 -3.080386519432067871e-01 -3.809210378676652908e-03 -1.316818296909332275e-01 9.788130968809127808e-02 -5.839050561189651489e-02 -2.423025965690612793e-01 5.165550857782363892e-02 -1.599887162446975708e-01 -1.629138439893722534e-01 1.188331246376037598e-01 1.632678806781768799e-01 -7.980308681726455688e-02 -9.169930219650268555e-02 3.057141602039337158e-01 -3.737066984176635742e-01 3.858711570501327515e-02 2.636514976620674133e-02 -1.229141429066658020e-01 -2.151368558406829834e-01 2.999850511550903320e-01 -2.874985635280609131e-01 1.718082129955291748e-01 -1.473523825407028198e-01
2.070231288671493530e-01 -2.159004285931587219e-02 1.000754907727241516e-01 -1.402167826890945435e-01 -3.101059198379516602e-01 3.340580761432647705e-01 -2.710319682955741882e-02 -8.542775362730026245e-02 8.928296715021133423e-02 -9.874450415372848511e-02 8.374216407537460327e-02 -2.241736799478530884e-01 2.978448569774627686e-01 -2.495339661836624146e-01 -1.201301813125610352e-01 4.290004447102546692e-02 -2.199752777814865112e-01 2.524325251579284668e-01 -2.129314392805099487e-01 2.380636334419250488e-01 -1.774318218231201172e-01 -1.418467909097671509e-01 -8.720567822456359863e-02 -1.814765334129333496e-01 1.846861839294433594e-01 -1.058093607425689697e-01 -1.311880797147750854e-01 -1.881667673587799072e-01 -4.109154269099235535e-02 -2.430668175220489502e-01 -3.242034465074539185e-02 -5.439079552888870239e-02
-1.556405890733003616e-02 -3.849921375513076782e-02 -1.178731247782707214e-01 8.151831477880477905e-02 -6.383427977561950684e-02 2.513135969638824463e-01 3.161308765411376953e-01 -5.497517436742782593e-02 1.645079851150512695e-01 -1.593682318925857544e-01 -1.040222588926553726e-02 1.113292053341865540e-01 1.375057697296142578e-01 -3.557612299919128418e-01 1.993378996849060059e-02 1.276702135801315308e-01 5.393733084201812744e-02 -1.622600704431533813e-01 2.111546322703361511e-02 1.379300374537706375e-03 1.604175716638565063e-01 3.215937912464141846e-01 3.555009067058563232e-01 -6.087836623191833496e-02 -7.385636121034622192e-02 -1.210216432809829712e-01 -3.271445930004119873e-01 -9.577610343694686890e-02 3.051447272300720215e-01 -9.740982949733734131e-02 1.338976472616195679e-01 -1.861464083194732666e-01
2.543849647045135498e-01 -1.017162054777145386e-01 -1.843403577804565430e-01 -1.101450696587562561e-01 -1.548396944999694824e-01 3.250437602400779724e-02 3.668378591537475586e-01 1.282398216426372528e-02 -1.721713244915008545e-01 -2.128504216670989990e-01 -1.107401326298713684e-01 -2.090786993503570557e-01 2.522329092025756836e-01 -1.669790148735046387e-01 -3.203706145286560059e-01 1.680288016796112061e-01 -1.657446026802062988e-01 -1.113300696015357971e-01 3.149968013167381287e-02 -2.528730630874633789e-01 -5.559640377759933472e-02 -6.572886556386947632e-02 2.740920782089233398e-01 -4.466502368450164795e-02 -1.873437687754631042e-02 4.894440993666648865e-02 -6.852895487099885941e-03 -3.822719752788543701e-01 -6.281879544258117676e-02 -5.073925852775573730e-02 -1.124807074666023254e-01 -9.126500785350799561e-02
1.450978517532348633e-01 8.212114125490188599e-02 3.833735827356576920e-03 -5.872364714741706848e-02 4.083007574081420898e-03 4.652805626392364502e-02 3.665561676025390625e-01 -1.377359591424465179e-02 1.556479483842849731e-01 -2.852587401866912842e-01 -5.169752519577741623e-03 -3.156146500259637833e-03 1.594046950340270996e-01 -2.665486037731170654e-01 1.386682391166687012e-01 -4.482982680201530457e-02 4.025695472955703735e-02 1.369237899780273438e-01 -1.810695081949234009e-01 1.848047971725463867e-02 -2.495936900377273560e-01 2.206578552722930908e-01 1.186929941177368164e-01 -2.482456415891647339e-01 -9.569822251796722412e-02 -6.860894709825515747e-02 -1.801922172307968140e-02 -3.075102567672729492e-01 6.794669479131698608e-02 -3.050963580608367920e-01 3.483336046338081360e-02 4.010101854801177979e-01
-3.065725602209568024e-02 6.417446583509445190e-02 1.371541768312454224e-01 -3.259488046169281006e-01 1.544969677925109863e-01 -1.721233874559402466e-01 3.382312878966331482e-02 -2.036585062742233276e-01 2.050173468887805939e-02 -2.305461764335632324e-01 1.377180963754653931e-01 5.517556145787239075e-02 9.757154434919357300e-02 -1.364986151456832886e-01 -1.514763385057449341e-01 8.355554193258285522e-02 -2.172729223966598511e-01 -1.919665187597274780e-01 -7.998228073120117188e-02 -1.197943910956382751e-01 -2.208110094070434570e-01 2.719288133084774017e-02 4.046190083026885986e-01 -2.430291920900344849e-01 5.782180931419134140e-03 1.798503398895263672e-01 -1.128744408488273621e-01 -4.281484186649322510e-01 1.180994510650634766e-01 -1.034120172262191772e-01 -7.154938578605651855e-02 6.953384727239608765e-02
5.277459323406219482e-02 8.290704339742660522e-02 -1.550188064575195312e-01 -2.410982698202133179e-01 -9.693324565887451172e-02 1.183467432856559753e-01 3.157865703105926514e-01 1.960091441869735718e-01 1.129009667783975601e-02 -1.547448337078094482e-01 2.721512019634246826e-01 -7.533983886241912842e-02 -2.143584424629807472e-03 -3.765826225280761719e-01 -5.165153369307518005e-02 7.151047885417938232e-02 -1.199608147144317627e-01 -3.008778579533100128e-02 -2.035555243492126465e-01 -3.606158494949340820e-02 -2.425126358866691589e-02 2.209150344133377075e-01 5.882276222109794617e-02 -3.664050400257110596e-01 1.457787603139877319e-01 -9.350473433732986450e-02 -2.159765958786010742e-01 1.396489441394805908e-01 -2.707382440567016602e-01 -2.441397905349731445e-01 1.330927163362503052e-01 3.644181415438652039e-02
-2.596706449985504150e-01 -1.382276862859725952e-01 5.468928068876266479e-02 3.419404674787074327e-04 -1.228119209408760071e-01 1.009388477541506290e-03 1.640329062938690186e-01 3.770855441689491272e-02 -1.261372417211532593e-01 -6.330274790525436401e-02 2.457425594329833984e-01 -1.076586768031120300e-01 5.331366136670112610e-02 -3.715152144432067871e-01 -1.352449953556060791e-01 -1.829687803983688354e-01 -2.375670969486236572e-01 -1.344096958637237549e-01 -2.531095221638679504e-02 -8.744086325168609619e-02 -8.352789282798767090e-02 -9.334876202046871185e-03 4.539874196052551270e-01 -1.102012097835540771e-01 8.038867264986038208e-02 1.748311668634414673e-01 -1.887632310390472412e-01 -1.247583702206611633e-01 3.726077377796173096e-01 -1.719284951686859131e-01 -1.719966647215187550e-03 -1.334220021963119507e-01
3.385521173477172852e-01 -2.921038307249546051e-02 -1.474985927343368530e-01 -1.582133956253528595e-02 -1.793457567691802979e-01 3.361301422119140625e-01 -6.198007240891456604e-02 -1.397126019001007080e-01 6.528335064649581909e-02 -3.480429053306579590e-01 -1.114318892359733582e-01 -3.502382934093475342e-01 1.701677739620208740e-01 -1.458737766370177269e-03 -4.812480136752128601e-02 1.355807781219482422e-01 -5.035886168479919434e-02 -2.273326516151428223e-01 -7.524516433477401733e-02 4.882706329226493835e-02 -8.812978118658065796e-02 1.677935272455215454e-01 2.145840823650360107e-01 -6.254832446575164795e-02 -3.947727754712104797e-02 5.444645509123802185e-02 5.700135603547096252e-02 -1.494244635105133057e-01 6.569743901491165161e-02 -3.383875191211700439e-01 -8.909068256616592407e-02 -2.808475792407989502e-01
5.900452658534049988e-02 1.364255398511886597e-01 -1.305083036422729492e-01 -4.163882136344909668e-02 -2.382326871156692505e-01 7.305660098791122437e-02 2.015924453735351562e-01 -3.265499174594879150e-01 6.702999025583267212e-02 -5.492915585637092590e-02 3.679552674293518066e-01 -2.302357405424118042e-01 1.296589970588684082e-01 -3.408123850822448730e-01 6.998237222433090210e-02 -1.772219985723495483e-01 -1.547030359506607056e-01 1.106996759772300720e-01 -4.791618883609771729e-02 -2.686425298452377319e-02 -2.194758206605911255e-01 9.679661691188812256e-02 -1.099572628736495972e-01 -1.446006447076797485e-01 1.287968009710311890e-01 -6.037582829594612122e-02 -7.918157643871381879e-05 -1.647687554359436035e-01 1.523520648479461670e-01 -2.766188979148864746e-01 1.459115594625473022e-01 2.940206527709960938e-01
8.622693270444869995e-02 1.896599233150482178e-01 -2.207724750041961670e-01 -1.439516544342041016e-01 -3.053443133831024170e-01 9.842350333929061890e-02 3.959179818630218506e-01 -1.437295824289321899e-01 8.042415231466293335e-02 -1.755204051733016968e-01 2.065203487873077393e-01 -1.815616637468338013e-01 2.034952342510223389e-01 -2.849793434143066406e-01 2.266186177730560303e-01 -8.966199308633804321e-02 4.285271838307380676e-02 4.070809856057167053e-02 6.923993676900863647e-02 -2.148448675870895386e-01 -1.884825527667999268e-02 2.353090234100818634e-02 1.403575092554092407e-01 8.833710104227066040e-03 7.470183074474334717e-02 1.115220412611961365e-01 -5.423302948474884033e-02 -3.564060628414154053e-01 2.222919017076492310e-01 -5.187618732452392578e-02 9.288654476404190063e-02 1.674523204565048218e-01
3.318237066268920898e-01 -4.708873108029365540e-02 1.652028039097785950e-02 -7.904468476772308350e-02 -1.413139253854751587e-01 1.444739997386932373e-01 -5.019414052367210388e-02 -1.354615688323974609e-01 -1.694096177816390991e-01 -5.176103860139846802e-02 4.318409785628318787e-02 -3.988823667168617249e-02 3.525824472308158875e-02 -4.802503585815429688e-01 -4.833789169788360596e-02 -2.349910512566566467e-02 -2.802349925041198730e-01 1.292058229446411133e-01 -7.182621955871582031e-02 2.590262293815612793e-01 -4.275512099266052246e-01 -1.464411914348602295e-01 4.191671311855316162e-02 -1.485618948936462402e-01 -5.300585925579071045e-02 4.504987969994544983e-02 -4.976961016654968262e-02 -1.796559095382690430e-01 -1.333964914083480835e-01 -2.218191623687744141e-01 2.157023996114730835e-01 3.414313867688179016e-02
7.024218142032623291e-02 2.032428383827209473e-01 -8.226932585239410400e-02 1.059219823218882084e-03 -3.368139266967773438e-02 3.101890385150909424e-01 2.459886521100997925e-01 -2.347200661897659302e-01 2.692263126373291016e-01 -2.234979867935180664e-01 7.302202284336090088e-02 -2.257207930088043213e-01 4.702011495828628540e-02 -2.167798876762390137e-01 1.093932464718818665e-01 -1.413654536008834839e-01 -2.825501859188079834e-01 -2.522669173777103424e-02 1.050950214266777039e-01 -2.256700843572616577e-01 -2.956362664699554443e-01 1.321063935756683350e-01 -8.272331953048706055e-02 6.729441136121749878e-02 6.351606547832489014e-02 2.710465490818023682e-01 -9.114410728216171265e-02 -9.468829631805419922e-02 1.838468611240386963e-01 -4.281411692500114441e-02 2.758265435695648193e-01 9.490828216075897217e-02
3.076934628188610077e-02 -7.603478431701660156e-02 -2.220863699913024902e-01 4.267496988177299500e-02 -1.719369441270828247e-01 1.929651498794555664e-01 4.808095097541809082e-02 -2.130551040172576904e-01 -1.178460195660591125e-01 -3.447450697422027588e-01 -6.640021502971649170e-02 -2.402609735727310181e-01 -5.057001858949661255e-02 -1.672716289758682251e-01 1.507463902235031128e-01 2.725990712642669678e-01 6.791053339838981628e-03 4.089844971895217896e-02 -1.041878983378410339e-01 1.108229719102382660e-02 -1.222403123974800110e-01 1.902336776256561279e-01 6.238847039639949799e-03 -1.574700921773910522e-01 -9.882265329360961914e-02 2.723264992237091064e-01 9.729356318712234497e-02 -3.104934394359588623e-01 -3.667124733328819275e-02 -3.516777455806732178e-01 2.591025829315185547e-01 -1.859124898910522461e-01
1.498243864625692368e-02 -1.353919357061386108e-01 -3.000956177711486816e-01 -3.912375308573246002e-03 -2.733891010284423828e-01 1.617710888385772705e-01 7.367037981748580933e-02 -5.653794482350349426e-02 -9.351498633623123169e-02 -3.250653445720672607e-01 -9.858126938343048096e-02 -2.340380102396011353e-01 8.437824994325637817e-02 -1.883236318826675415e-01 1.612549871206283569e-01 3.093050420284271240e-01 3.849735856056213379e-02 -1.201326325535774231e-01 -8.919694274663925171e-02 8.829587697982788086e-02 -1.571427285671234131e-01 1.531341820955276489e-01 -3.409894555807113647e-02 -1.853272765874862671e-01 -2.008665725588798523e-02 2.688102126121520996e-01 3.677088394761085510e-02 -2.959235608577728271e-01 -1.068212315440177917e-01 -2.776395976543426514e-01 2.193200290203094482e-01 -1.586617380380630493e-01
4.201610684394836426e-01 -4.673266783356666565e-02 2.133613675832748413e-01 -2.008074522018432617e-01 4.645565524697303772e-02 -2.798011153936386108e-02 1.605814099311828613e-01 1.172545701265335083e-01 1.877728253602981567e-01 -1.766989231109619141e-01 6.215022876858711243e-02 -2.285947203636169434e-01 1.188056617975234985e-01 -1.811003834009170532e-01 6.871949881315231323e-02 2.763432860374450684e-01 -9.296263009309768677e-02 1.670984923839569092e-02 -1.738140434026718140e-01 2.670933604240417480e-01 -2.815606296062469482e-01 1.084224060177803040e-01 -4.172703996300697327e-02 -4.987271130084991455e-02 2.101811021566390991e-02 8.228652179241180420e-03 -1.422915011644363403e-01 -1.291214525699615479e-01 -5.383107345551252365e-03 -3.492818474769592285e-01 1.723989844322204590e-01 2.178302854299545288e-01
2.607511579990386963e-01 -3.324035787954926491e-03 -1.164096444845199585e-01 -2.166019976139068604e-01 -4.918796122074127197e-01 4.134265705943107605e-02 2.172283679246902466e-01 -2.041258811950683594e-01 1.416479200124740601e-01 -2.203927934169769287e-01 -9.102828055620193481e-02 -2.240549027919769287e-01 2.237483263015747070e-01 -3.095407225191593170e-02 5.412396043539047241e-03 2.442880347371101379e-02 -2.254844754934310913e-01 8.968281000852584839e-02 1.197299361228942871e-01 -4.589049890637397766e-02 -8.138994872570037842e-02 3.217405080795288086e-01 -4.025951772928237915e-02 4.299151152372360229e-02 -4.993214458227157593e-02 4.783591628074645996e-02 -1.264919042587280273e-01 -2.365866899490356445e-01 1.283560842275619507e-01 -2.114388346672058105e-01 9.256082028150558472e-02 1.575009524822235107e-01
2.041972726583480835e-01 2.007034868001937866e-01 -1.225723400712013245e-01 3.210099413990974426e-02 -3.974380791187286377e-01 1.728281676769256592e-01 1.896258145570755005e-01 -3.912543877959251404e-02 -1.032291725277900696e-01 -2.387288361787796021e-01 2.696322798728942871e-01 -5.362128093838691711e-02 2.777713537216186523e-01 -4.934895336627960205e-01 1.920908987522125244e-01 -1.905862614512443542e-02 5.879920441657304764e-03 3.333555161952972412e-02 1.094367727637290955e-01 3.131630644202232361e-02 1.094008907675743103e-01 -7.675162702798843384e-02 7.054943591356277466e-02 -1.579171568155288696e-01 -2.864845283329486847e-02 1.821680068969726562e-01 -7.503392547369003296e-02 -1.123352199792861938e-01 5.635979026556015015e-02 -1.713781952857971191e-01 -7.559722661972045898e-02 1.519275307655334473e-01
1.963587850332260132e-01 1.196600869297981262e-01 -1.663300395011901855e-01 7.136326748877763748e-03 -3.625106215476989746e-01 1.839193552732467651e-01 1.588775217533111572e-01 -1.372278779745101929e-01 -8.990503847599029541e-02 -2.623954713344573975e-01 2.358033210039138794e-01 -1.777656376361846924e-01 2.752575874328613281e-01 -4.308815002441406250e-01 2.554471492767333984e-01 1.835712045431137085e-02 -1.128811463713645935e-01 5.271403118968009949e-02 1.208876445889472961e-01 -2.947417646646499634e-02 1.524953693151473999e-01 -2.193266525864601135e-02 6.796568632125854492e-02 -8.514414727687835693e-02 -3.464283794164657593e-02 1.412338316440582275e-01 -1.097003072500228882e-01 -1.378347873687744141e-01 1.540378034114837646e-01 -1.146656200289726257e-01 -6.081500276923179626e-02 2.440858781337738037e-01
3.055340237915515900e-02 3.155888244509696960e-02 -3.829204738140106201e-01 -1.193203777074813843e-01 -2.952578365802764893e-01 8.720310032367706299e-02 1.434671431779861450e-01 5.971252918243408203e-02 -1.594478636980056763e-01 -2.662513256072998047e-01 -1.167066115885972977e-02 -2.574734687805175781e-01 1.912774443626403809e-01 -1.109315678477287292e-01 2.283728681504726410e-02 1.837307214736938477e-01 9.765287861227989197e-03 1.337405107915401459e-02 -1.949089616537094116e-01 2.387921512126922607e-02 -1.724108904600143433e-01 3.459790349006652832e-01 -6.576459109783172607e-02 -9.302649646997451782e-02 9.002433158457279205e-03 2.013828903436660767e-01 -5.205198377370834351e-02 -9.024514257907867432e-02 7.018987834453582764e-02 -3.776877820491790771e-01 6.412567943334579468e-02 -2.606630027294158936e-01
1.786675006151199341e-01 -1.085811704397201538e-01 -7.195407897233963013e-02 -1.117423996329307556e-01 -1.341523379087448120e-01 2.998494207859039307e-01 -3.182232845574617386e-03 -1.334563940763473511e-01 -3.577995300292968750e-02 -9.818110615015029907e-02 3.839757991954684258e-03 -1.529591530561447144e-01 -1.521978676319122314e-01 -2.686583697795867920e-01 -5.744184553623199463e-02 1.957339979708194733e-02 -7.770361006259918213e-02 5.551659315824508667e-02 -1.362245529890060425e-01 3.897840082645416260e-01 -2.756815850734710693e-01 -6.631299853324890137e-02 5.741793289780616760e-02 -3.442610502243041992e-01 -1.573333293199539185e-01 -3.809510916471481323e-02 -1.388435959815979004e-01 -2.333551794290542603e-01 -2.122073024511337280e-01 -3.465882837772369385e-01 -6.809443235397338867e-02 1.673121750354766846e-01
-1.704500317573547363e-01 -6.401629000902175903e-02 -9.346396476030349731e-02 -6.052368506789207458e-02 -6.842971779406070709e-03 1.880280524492263794e-01 3.090195357799530029e-02 3.488031402230262756e-02 2.669122815132141113e-01 -5.016728639602661133e-01 2.125647962093353271e-01 1.073745079338550568e-02 -1.176783144474029541e-01 -1.949214935302734375e-02 -8.653864264488220215e-02 1.712848693132400513e-01 6.554155051708221436e-02 -1.720359362661838531e-02 1.877110004425048828e-01 -4.375553876161575317e-02 5.391977354884147644e-02 9.715489298105239868e-02 -5.284062027931213379e-02 -8.687408268451690674e-02 2.270188629627227783e-01 -1.399587243795394897e-01 -3.303751945495605469e-01 -4.069311916828155518e-01 1.798475682735443115e-01 -1.027595549821853638e-01 2.048810571432113647e-01 -4.929334670305252075e-02
-1.149204149842262268e-01 9.262346476316452026e-02 -2.411896735429763794e-01 -2.297383993864059448e-01 -5.525797232985496521e-02 2.961210161447525024e-02 3.668428659439086914e-01 -2.246384769678115845e-01 -2.359743416309356689e-01 2.946390071883797646e-03 8.151980489492416382e-02 -2.855487763881683350e-01 -3.330503776669502258e-02 -2.364549189805984497e-01 1.072383224964141846e-01 6.824108213186264038e-02 -2.688520252704620361e-01 -3.243501484394073486e-02 2.034057229757308960e-01 3.248501718044281006e-01 -1.375467181205749512e-01 -5.823336169123649597e-02 1.246708109974861145e-01 -1.352060437202453613e-01 1.329088509082794189e-01 1.887358427047729492e-01 1.859932579100131989e-02 -1.689170449972152710e-01 -2.102061361074447632e-01 -1.634271442890167236e-01 1.772994548082351685e-01 -1.945872791111469269e-02
2.662912011146545410e-01 1.176082193851470947e-01 1.737798601388931274e-01 2.668577991425991058e-02 -1.452974975109100342e-01 1.619115024805068970e-01 -9.131693094968795776e-02 -3.769151866436004639e-01 1.564058810472488403e-01 -2.010228335857391357e-01 -4.971555620431900024e-02 -2.610283195972442627e-01 1.375532150268554688e-01 -1.990720778703689575e-01 -9.956599026918411255e-02 1.533023864030838013e-01 -4.182735830545425415e-02 -1.238377578556537628e-02 -1.661188006401062012e-01 4.912147670984268188e-02 -1.958434935659170151e-03 5.159369483590126038e-02 8.381031453609466553e-02 -1.908092349767684937e-01 1.670919954776763916e-01 7.109116762876510620e-02 3.151771798729896545e-02 -2.539620995521545410e-01 2.768823802471160889e-01 -4.156461656093597412e-01 -1.604969501495361328e-01 -8.666804432868957520e-02
-2.706869505345821381e-02 -7.107070833444595337e-02 -2.265681028366088867e-01 -1.007626801729202271e-01 -2.278881222009658813e-01 1.257471740245819092e-01 -3.373375162482261658e-02 -1.670476645231246948e-01 -2.681092545390129089e-02 -2.094931900501251221e-01 -5.524913594126701355e-02 -3.128538727760314941e-01 7.093867659568786621e-02 -1.746137589216232300e-01 1.489404141902923584e-01 3.289221525192260742e-01 1.353338081389665604e-02 -1.120446547865867615e-01 -1.148474067449569702e-01 8.911251276731491089e-02 -1.128718331456184387e-01 8.874411135911941528e-02 5.382094904780387878e-02 -2.143733501434326172e-01 -5.788472294807434082e-02 2.919720411300659180e-01 2.201897352933883667e-01 -2.572914659976959229e-01 -6.285999715328216553e-02 -3.066626191139221191e-01 2.855809628963470459e-01 -1.958149075508117676e-01
2.653409838676452637e-01 2.177135497331619263e-01 -3.665209189057350159e-02 1.711098551750183105e-01 -3.003295660018920898e-01 4.110821485519409180e-01 1.782941669225692749e-01 -6.740418076515197754e-02 1.552525814622640610e-02 -3.188923597335815430e-01 3.673296049237251282e-02 -1.791314333677291870e-01 7.932972162961959839e-02 -1.446241587400436401e-01 -3.151571378111839294e-02 -9.376658499240875244e-02 -3.371193408966064453e-01 -1.611609309911727905e-01 8.172011375427246094e-02 1.531713753938674927e-01 -1.919350214302539825e-02 2.860790789127349854e-01 -2.586648054420948029e-02 -1.508183628320693970e-01 7.916701026260852814e-03 2.366932779550552368e-01 -1.784187043085694313e-03 -6.296396255493164062e-02 1.326357275247573853e-01 -9.561204165220260620e-02 1.398363560438156128e-01 4.427368938922882080e-02
-1.670638620853424072e-01 -2.100067883729934692e-01 -3.255093842744827271e-02 -1.933162063360214233e-01 -9.167355298995971680e-02 1.297561079263687134e-01 -1.480041295289993286e-01 -5.267780274152755737e-02 -1.455785036087036133e-01 -3.955541849136352539e-01 -5.437453277409076691e-03 -2.789721488952636719e-01 2.497464716434478760e-01 -2.638471722602844238e-01 2.384798228740692139e-01 3.340369835495948792e-02 5.706213996745646000e-04 -3.109843283891677856e-02 1.633332818746566772e-01 -3.043100051581859589e-02 -2.108807712793350220e-01 6.692992150783538818e-02 2.466659694910049438e-01 -1.420291662216186523e-01 3.905456140637397766e-02 -1.089622154831886292e-01 -4.437356591224670410e-01 -1.157973855733871460e-01 -1.010265573859214783e-01 -6.197457551024854183e-04 -8.769449777901172638e-03 4.021362960338592529e-02
2.325654923915863037e-01 1.931844800710678101e-01 1.673867739737033844e-02 -3.626834750175476074e-01 -2.333363443613052368e-01 2.884121835231781006e-01 2.828738391399383545e-01 5.174455791711807251e-02 6.374395638704299927e-02 5.624245107173919678e-02 1.946818083524703979e-01 -1.160913705825805664e-01 -6.020231544971466064e-02 -2.849935889244079590e-01 -2.350393831729888916e-01 5.168309435248374939e-02 7.917419075965881348e-03 -2.291898056864738464e-02 -2.202925980091094971e-01 -1.720311641693115234e-01 -1.395001113414764404e-01 8.377395570278167725e-02 5.972534418106079102e-02 -1.156269237399101257e-01 5.294360592961311340e-02 -1.045803073793649673e-02 -1.534520238637924194e-01 -1.259624511003494263e-01 -3.649311959743499756e-01 -2.194371670484542847e-01 9.532919526100158691e-02 -1.475605927407741547e-02
-1.221165955066680908e-01 3.612732514739036560e-02 -2.870053052902221680e-01 -2.686093449592590332e-01 -6.474833004176616669e-03 1.194983199238777161e-01 2.869177758693695068e-01 -1.310915648937225342e-01 -1.624971926212310791e-01 -4.967542365193367004e-02 -2.017578035593032837e-01 -2.583043575286865234e-01 -5.036311224102973938e-02 -8.714476227760314941e-02 -2.318234443664550781e-01 5.706069245934486389e-02 2.690778113901615143e-02 -1.455357670783996582e-01 6.594115495681762695e-02 2.861976623535156250e-01 -1.597108393907546997e-01 2.985488772392272949e-01 7.971636950969696045e-02 -4.335638284683227539e-01 7.954420894384384155e-02 1.410229802131652832e-01 -1.816693246364593506e-01 -9.043285995721817017e-02 -5.623649433255195618e-02 -3.710333257913589478e-02 6.982429325580596924e-02 -1.343768388032913208e-01
1.561000663787126541e-02 -4.925284162163734436e-02 -3.849966228008270264e-01 -8.189334720373153687e-02 -1.640974134206771851e-01 2.264438867568969727e-01 1.183462589979171753e-01 -1.295041888952255249e-01 -1.092179566621780396e-01 -2.649907767772674561e-01 -1.661558300256729126e-01 -2.460054159164428711e-01 6.291672587394714355e-02 -1.899654865264892578e-01 1.436454355716705322e-01 3.505456149578094482e-01 -3.220574557781219482e-02 -4.410924389958381653e-02 -1.683209538459777832e-01 7.143932580947875977e-02 -1.046225950121879578e-01 7.209321111440658569e-02 1.326172333210706711e-02 -8.538123220205307007e-02 4.722936823964118958e-02 2.991654872894287109e-01 9.741627424955368042e-02 -2.487285286188125610e-01 -1.722883433103561401e-02 -2.959013879299163818e-01 2.183690220117568970e-01 -1.446702480316162109e-01
1.234745839610695839e-03 1.466935873031616211e-01 -3.253443837165832520e-01 -2.104109227657318115e-01 -2.686813473701477051e-01 -3.187210485339164734e-02 3.550501763820648193e-01 -1.971807330846786499e-01 -7.752387970685958862e-02 3.590608015656471252e-02 8.432762324810028076e-02 -3.379298150539398193e-01 7.377581298351287842e-02 -2.663149237632751465e-01 -2.643331587314605713e-01 8.318648487329483032e-02 -2.326361685991287231e-01 -9.616638720035552979e-02 1.145008858293294907e-02 2.341952174901962280e-02 -3.444470092654228210e-02 -2.000350654125213623e-01 -2.339543588459491730e-02 5.797718837857246399e-02 -1.104872450232505798e-01 2.599910497665405273e-01 -1.632176786661148071e-01 4.126730188727378845e-02 1.493636965751647949e-01 3.004443645477294922e-02 2.604913413524627686e-01 -8.710724301636219025e-03
3.130159378051757812e-01 2.535178661346435547e-01 -1.430406719446182251e-01 -2.445476055145263672e-01 -2.629370689392089844e-01 1.741274297237396240e-01 1.557563841342926025e-01 -2.040692977607250214e-02 4.561268165707588196e-02 -1.134572103619575500e-01 4.486701637506484985e-02 -1.296137720346450806e-01 9.974161535501480103e-02 -4.250929355621337891e-01 1.269617676734924316e-01 3.122788155451416969e-03 -2.755244374275207520e-01 -4.198206961154937744e-02 1.539863497018814087e-01 -2.054857909679412842e-01 -1.441948767751455307e-02 1.396993100643157959e-01 2.487236410379409790e-01 -1.616284251213073730e-01 2.602529898285865784e-02 -4.737022891640663147e-02 1.648390740156173706e-01 -5.812399089336395264e-02 -1.811836659908294678e-02 -2.232228666543960571e-01 1.979490220546722412e-01 1.366376727819442749e-01
3.827065601944923401e-02 -8.687922358512878418e-02 9.244578331708908081e-02 -3.857496976852416992e-01 -1.592134535312652588e-01 6.189509108662605286e-02 6.442117691040039062e-02 -1.841111853718757629e-02 1.461093574762344360e-01 -1.507040411233901978e-01 1.537486314773559570e-01 -3.075600564479827881e-01 -3.792643845081329346e-01 -2.651185095310211182e-01 7.027035206556320190e-02 6.754586100578308105e-02 -7.010197732597589493e-03 -2.521400153636932373e-01 7.962960004806518555e-02 -2.259065955877304077e-01 1.467220485210418701e-02 9.283628314733505249e-02 4.311304911971092224e-02 -2.976118326187133789e-01 5.509894713759422302e-02 -1.992630213499069214e-02 3.660852089524269104e-04 -2.224287837743759155e-01 6.906901486217975616e-03 -3.675178885459899902e-01 7.580290734767913818e-02 -3.676532534882426262e-03
-2.099391669034957886e-01 3.072481043636798859e-02 -2.271434515714645386e-01 -2.483083605766296387e-01 -1.614333242177963257e-01 -3.664298728108406067e-02 5.217477306723594666e-02 5.396282300353050232e-02 1.204449981451034546e-01 -4.357349872589111328e-01 3.215595185756683350e-01 -2.159685343503952026e-01 -6.495279818773269653e-02 -2.620202600955963135e-01 -1.005360335111618042e-01 -1.662448979914188385e-02 -1.621813178062438965e-01 -7.493270188570022583e-02 -1.450258642435073853e-01 -2.784272432327270508e-01 -6.078855320811271667e-02 -4.464767500758171082e-02 3.342506587505340576e-01 -1.590810716152191162e-01 1.405563652515411377e-01 9.420464932918548584e-02 -1.369980126619338989e-01 -1.563019454479217529e-01 2.645219303667545319e-02 1.002452671527862549e-01 9.110038727521896362e-02 8.338005840778350830e-02
1.924219131469726562e-01 3.218413516879081726e-02 -2.268356084823608398e-02 1.133211627602577209e-01 -2.714679539203643799e-01 3.851023614406585693e-01 3.210716843605041504e-01 -5.440719425678253174e-02 1.019373089075088501e-01 -2.664093673229217529e-01 2.936541102826595306e-02 -1.746892035007476807e-01 2.936402559280395508e-01 -2.664634883403778076e-01 3.798308223485946655e-02 5.942032858729362488e-02 -3.039962649345397949e-01 -7.891400158405303955e-02 -6.482558697462081909e-02 -8.461339771747589111e-02 -9.958942234516143799e-02 7.940632104873657227e-02 -1.700209975242614746e-01 4.049116745591163635e-02 6.359150260686874390e-02 1.476827263832092285e-01 1.074451860040426254e-02 3.441592305898666382e-02 6.971392035484313965e-02 -2.724152207374572754e-01 2.209347486495971680e-01 1.837985366582870483e-01
1.954613029956817627e-01 7.976935058832168579e-02 -5.768860131502151489e-02 2.652448117733001709e-01 -3.114390075206756592e-01 -6.667044013738632202e-02 3.072661757469177246e-01 -1.824266016483306885e-01 -1.226442828774452209e-01 -2.313018590211868286e-01 1.983194202184677124e-01 -1.519591063261032104e-01 1.960965096950531006e-01 -1.599544137716293335e-01 -2.853939309716224670e-02 -2.113058790564537048e-02 -2.022518515586853027e-01 -1.367559731006622314e-01 1.502520591020584106e-01 -1.509638577699661255e-01 -9.422343224287033081e-02 1.946955472230911255e-01 -3.701581433415412903e-02 -3.499310910701751709e-01 -2.369970530271530151e-01 2.558043599128723145e-02 -1.811218410730361938e-01 6.337398290634155273e-02 -3.971576690673828125e-02 -2.228082716464996338e-01 1.893457919359207153e-01 7.550641894340515137e-03
5.128840450197458267e-03 -3.352557867765426636e-02 -2.272026836872100830e-01 2.931575663387775421e-02 -2.297575920820236206e-01 1.928711682558059692e-01 1.764591634273529053e-01 -5.733190178871154785e-01 -1.854846924543380737e-01 6.988827604800462723e-03 2.201121300458908081e-01 -2.792301774024963379e-01 -3.465233743190765381e-02 -4.016725346446037292e-02 5.954933539032936096e-02 -8.721140027046203613e-02 -3.803084194660186768e-01 -7.274945825338363647e-02 -1.554849147796630859e-01 9.806927293539047241e-02 -1.615609973669052124e-01 4.754272848367691040e-02 -2.551248483359813690e-02 -1.692347079515457153e-01 9.092010557651519775e-02 3.477100282907485962e-02 8.990333974361419678e-02 -1.662323027849197388e-01 -1.128671690821647644e-02 -1.147339418530464172e-01 1.348989009857177734e-01 -6.047066673636436462e-02
2.514932751655578613e-01 1.798936049453914165e-03 -2.856274545192718506e-01 8.953105658292770386e-03 -1.497849971055984497e-01 2.671155333518981934e-01 1.604256569407880306e-03 -3.634739220142364502e-01 -5.547806620597839355e-02 -3.103212118148803711e-01 1.039591878652572632e-01 -1.792453378438949585e-01 1.671128869056701660e-01 8.573687076568603516e-02 -1.790785193443298340e-01 2.578731179237365723e-01 -6.451375037431716919e-02 -1.677253693342208862e-01 1.402948983013629913e-02 -1.991842687129974365e-01 2.360171079635620117e-02 1.688627898693084717e-01 -6.446025520563125610e-02 -1.193940564990043640e-01 8.682759106159210205e-02 1.062933579087257385e-01 -3.239094465970993042e-02 -9.897875785827636719e-02 -1.516938060522079468e-01 -1.353550851345062256e-01 3.904057443141937256e-01 9.972470253705978394e-02
1.317709386348724365e-01 -9.047457017004489899e-03 -2.996835410594940186e-01 -8.100639283657073975e-02 -1.733197867870330811e-01 2.113484740257263184e-01 -1.148380637168884277e-01 3.388291224837303162e-02 -3.236769735813140869e-01 -2.463526725769042969e-01 -1.838700920343399048e-01 -2.629107534885406494e-01 2.201206237077713013e-01 -5.511560291051864624e-02 2.269832342863082886e-01 5.165036767721176147e-02 -2.269539535045623779e-01 -2.355212569236755371e-01 -2.600682899355888367e-02 -2.914942987263202667e-02 -4.456383734941482544e-02 6.980150938034057617e-02 -8.967463672161102295e-02 -3.095592185854911804e-02 4.989179968833923340e-02 3.000315427780151367e-01 -1.225116476416587830e-01 -1.013823971152305603e-01 1.468927599489688873e-02 -4.094435274600982666e-01 1.100157424807548523e-01 -3.083399124443531036e-02
1.629994064569473267e-01 -8.248314261436462402e-03 -3.417485207319259644e-02 -2.286467552185058594e-01 9.342059493064880371e-02 9.444060921669006348e-02 1.466833800077438354e-01 -2.195502966642379761e-01 -1.373970787972211838e-02 -6.854193657636642456e-02 -8.468344807624816895e-02 -1.452422142028808594e-02 2.194150984287261963e-01 -5.484544038772583008e-01 -3.477318212389945984e-02 6.107569113373756409e-02 1.332161724567413330e-01 1.802043765783309937e-01 -1.485391259193420410e-01 -1.418808400630950928e-01 2.840306377038359642e-03 1.354094743728637695e-01 3.669570013880729675e-02 -1.002284884452819824e-02 1.151099205017089844e-01 1.196284033358097076e-02 -3.262657523155212402e-01 -2.892191112041473389e-01 3.008214235305786133e-01 -4.577478393912315369e-02 2.350389510393142700e-01 -5.357086658477783203e-02
3.707882389426231384e-02 2.832950055599212646e-01 -2.252390086650848389e-01 -1.468530297279357910e-01 -4.373871982097625732e-01 2.452220581471920013e-02 2.479516714811325073e-01 -2.045239657163619995e-01 1.937911473214626312e-02 -1.644963622093200684e-01 2.603394091129302979e-01 -1.510412991046905518e-01 1.142749376595020294e-02 -3.511097431182861328e-01 6.946542859077453613e-02 -9.185048192739486694e-02 -1.401519477367401123e-01 3.699445724487304688e-02 1.122857183218002319e-01 -1.201837509870529175e-01 -1.735577583312988281e-01 6.335082650184631348e-02 4.808606952428817749e-02 -1.175676584243774414e-01 1.203671917319297791e-01 8.563983440399169922e-02 2.538903057575225830e-02 -8.609650284051895142e-02 3.024280965328216553e-01 -1.760909855365753174e-01 9.647168964147567749e-02 1.901733726263046265e-01
-9.941821545362472534e-02 -1.072057932615280151e-01 -3.847696259617805481e-02 -8.309889584779739380e-02 -4.176637530326843262e-02 1.022605150938034058e-01 2.459269911050796509e-01 5.958194285631179810e-02 5.654023587703704834e-02 -6.346274167299270630e-02 2.948225438594818115e-01 -1.947715431451797485e-01 1.021859496831893921e-01 -2.390015125274658203e-01 -2.518856227397918701e-01 1.262082606554031372e-01 -1.365349888801574707e-01 -5.421910285949707031e-01 -1.742474138736724854e-01 5.698128789663314819e-02 -2.276063114404678345e-01 2.101160399615764618e-02 1.662939488887786865e-01 9.167445451021194458e-02 -9.553553164005279541e-02 2.307576537132263184e-01 -1.057876646518707275e-01 -1.703741550445556641e-01 4.179099202156066895e-02 -2.000050991773605347e-01 1.521691083908081055e-01 -1.138492673635482788e-01
1.522969305515289307e-01 -1.647168248891830444e-01 -2.652070224285125732e-01 -7.668126374483108521e-02 -1.004366786219179630e-03 1.226350571960210800e-02 3.305406868457794189e-01 1.058707684278488159e-01 -2.351395338773727417e-01 -8.307124674320220947e-02 1.062940880656242371e-01 -1.255478411912918091e-01 -1.553128063678741455e-01 -4.594802260398864746e-01 -1.302305012941360474e-01 3.766232356429100037e-02 -2.205098979175090790e-02 -8.832018822431564331e-02 -2.181004732847213745e-02 1.457085460424423218e-01 -2.472482807934284210e-02 1.813243031501770020e-01 1.128146145492792130e-02 -4.598529636859893799e-01 5.925823748111724854e-02 1.442283242940902710e-01 -1.598165333271026611e-01 -5.843263491988182068e-02 -9.254077821969985962e-02 -1.681510508060455322e-01 1.853870898485183716e-01 -1.020589843392372131e-01
-1.519189309328794479e-02 1.750022917985916138e-02 -9.665831923484802246e-02 -1.844464838504791260e-01 -1.969010531902313232e-01 4.501056298613548279e-02 8.343048393726348877e-02 -2.670741081237792969e-01 -2.351485490798950195e-01 -3.115451931953430176e-01 -1.137627065181732178e-01 -2.839372456073760986e-01 1.201240122318267822e-01 -1.190341413021087646e-01 2.189405262470245361e-01 3.012730479240417480e-01 -1.502581089735031128e-01 5.456663668155670166e-02 -8.899257332086563110e-02 2.954701706767082214e-02 -5.929582566022872925e-02 2.070729136466979980e-01 -4.583837464451789856e-02 -1.396708637475967407e-01 7.010868750512599945e-03 5.897461622953414917e-02 9.092741459608078003e-02 -3.566607534885406494e-01 -5.872860550880432129e-02 -3.014107346534729004e-01 2.959985435009002686e-01 -2.304595708847045898e-02
-9.859428554773330688e-02 -1.451573222875595093e-01 -3.858185559511184692e-02 1.475655585527420044e-01 1.136723682284355164e-01 4.523876681923866272e-02 2.226741164922714233e-01 -2.989063560962677002e-01 1.019368693232536316e-01 -2.334686368703842163e-01 2.304920256137847900e-01 -1.109162867069244385e-01 -1.427557766437530518e-01 -2.787463366985321045e-01 2.754843831062316895e-01 2.715039253234863281e-02 -2.112360298633575439e-01 -2.997141480445861816e-01 2.195498198270797729e-01 5.665411427617073059e-02 1.412644702941179276e-02 -6.756989657878875732e-02 2.346964776515960693e-01 -2.673934996128082275e-01 2.832208871841430664e-01 9.973868727684020996e-02 -3.929508849978446960e-02 -4.685505479574203491e-02 1.007939502596855164e-01 -1.417470276355743408e-01 2.134650051593780518e-01 -9.177650325000286102e-03
2.378640770912170410e-01 1.134916171431541443e-01 -5.979041010141372681e-02 -3.305785730481147766e-02 -4.309295713901519775e-01 1.912020593881607056e-01 1.917110085487365723e-01 -1.032150015234947205e-01 -1.043099686503410339e-01 -1.920052170753479004e-01 1.828601509332656860e-01 -1.838417351245880127e-01 2.629969120025634766e-01 -4.700309336185455322e-01 1.632443517446517944e-01 -9.728803485631942749e-02 -1.167932376265525818e-01 1.222350746393203735e-01 1.108078286051750183e-01 -5.246303044259548187e-03 5.024327710270881653e-02 -1.594600677490234375e-01 -3.649336472153663635e-02 -1.923639476299285889e-01 3.817017748951911926e-02 2.157687842845916748e-01 -8.607250452041625977e-02 -1.719270199537277222e-01 -1.050893031060695648e-02 -1.254058629274368286e-01 -1.943717710673809052e-02 8.151228725910186768e-02
-1.042453013360500336e-02 2.230205833911895752e-01 -1.564530730247497559e-01 -1.786100268363952637e-01 4.079874604940414429e-02 5.825564637780189514e-02 2.804771363735198975e-01 -1.260457187891006470e-01 -3.095985352993011475e-01 -3.357750922441482544e-02 -5.272221565246582031e-02 -4.034968912601470947e-01 -1.654806286096572876e-01 -2.376268655061721802e-01 -2.540839910507202148e-01 -5.555248260498046875e-02 -5.436078459024429321e-02 6.579992175102233887e-02 1.423018518835306168e-02 2.907887101173400879e-01 -3.879101201891899109e-02 1.326147913932800293e-01 7.489629834890365601e-02 -1.874005347490310669e-01 2.365329265594482422e-01 2.366124689579010010e-01 4.673374444246292114e-02 -1.262452453374862671e-01 -1.009782031178474426e-01 -1.854581534862518311e-01 2.268977314233779907e-01 4.586511105298995972e-02
-8.341354876756668091e-02 7.541982829570770264e-02 -2.940751053392887115e-02 -1.039930358529090881e-01 1.103128939867019653e-01 -5.944233760237693787e-02 2.101500779390335083e-01 3.429811820387840271e-02 1.436769515275955200e-01 -1.770312339067459106e-01 1.018376946449279785e-01 8.081322535872459412e-03 7.051646709442138672e-02 -1.180848255753517151e-01 3.215452283620834351e-02 4.551976621150970459e-01 -2.138621956110000610e-01 1.029917150735855103e-01 -4.168128967285156250e-02 -6.712518166750669479e-03 6.119115650653839111e-02 1.793613880872726440e-01 3.944902420043945312e-01 -1.564768403768539429e-01 8.041274547576904297e-02 -5.775354057550430298e-02 -4.030462503433227539e-01 -2.066496014595031738e-01 1.874818652868270874e-01 -7.927864044904708862e-02 2.894961535930633545e-01 -1.035102754831314087e-01
2.341106086969375610e-01 8.454283326864242554e-02 6.369394715875387192e-03 -1.709654927253723145e-01 -3.998880684375762939e-01 6.797488778829574585e-02 1.558655351400375366e-01 1.995371468365192413e-02 -1.302611529827117920e-01 -2.333479225635528564e-01 -1.432324200868606567e-01 -3.391500115394592285e-01 -5.204306542873382568e-02 -1.526287496089935303e-01 5.393100157380104065e-02 1.232724115252494812e-01 -9.441581554710865021e-03 -1.277959197759628296e-01 -1.035458371043205261e-01 -3.245624601840972900e-01 -2.897365987300872803e-01 1.369728893041610718e-01 -4.091458767652511597e-02 -3.677241504192352295e-01 -9.352175146341323853e-02 -7.698907703161239624e-02 -7.393604516983032227e-02 -1.584153026342391968e-01 -6.695581134408712387e-03 -1.120676845312118530e-01 3.839827701449394226e-02 -1.925726383924484253e-01
-4.705386608839035034e-02 6.456234306097030640e-02 -1.977450847625732422e-01 -1.893389523029327393e-01 -1.454958468675613403e-01 -5.079894885420799255e-02 3.044338226318359375e-01 -1.474624574184417725e-01 -1.518061477690935135e-02 2.581213973462581635e-02 1.642453074455261230e-01 -2.235199809074401855e-01 -8.527927100658416748e-02 -3.476217389106750488e-01 -4.623084068298339844e-01 8.111076056957244873e-02 -2.769207358360290527e-01 -1.590852439403533936e-01 -1.099732145667076111e-01 5.824241414666175842e-02 -1.325840950012207031e-01 -1.741532981395721436e-01 5.762756615877151489e-02 -1.114056631922721863e-01 -1.943034678697586060e-02 1.687427312135696411e-01 -2.654897272586822510e-01 -7.300176471471786499e-02 -1.145703271031379700e-01 -5.424432456493377686e-02 2.264544367790222168e-01 -3.315199539065361023e-02
1.601001322269439697e-01 -1.761426627635955811e-01 -1.707246154546737671e-01 -1.113835424184799194e-01 -1.191258504986763000e-01 -7.946015149354934692e-02 2.323271334171295166e-01 -3.349265456199645996e-02 -9.499918669462203979e-02 -2.847725749015808105e-01 -2.338903211057186127e-02 -1.884681284427642822e-01 4.123609066009521484e-01 -2.043773531913757324e-01 -5.419564843177795410e-01 1.075682863593101501e-01 -8.354663848876953125e-02 -4.104782268404960632e-02 9.549590758979320526e-03 -8.171310275793075562e-02 -4.086233675479888916e-02 -2.077666297554969788e-02 2.046968489885330200e-01 -6.469361484050750732e-02 1.059738546609878540e-02 -3.611578792333602905e-02 -9.600636363029479980e-02 -1.896365433931350708e-01 -1.373906582593917847e-01 -2.120477259159088135e-01 9.339938312768936157e-02 -1.089252904057502747e-02
5.490598455071449280e-02 -2.065256237983703613e-01 7.587905228137969971e-02 -1.329739689826965332e-01 -5.011694505810737610e-03 9.464770555496215820e-02 7.509835064411163330e-02 -5.721644312143325806e-02 -7.000651210546493530e-02 9.425784461200237274e-03 -8.153365552425384521e-02 -1.616418212652206421e-01 8.774621039628982544e-02 -4.828263446688652039e-02 7.294044364243745804e-03 1.506644934415817261e-01 -1.916653662919998169e-01 -2.034111646935343742e-03 1.207575798034667969e-01 -1.530906111001968384e-01 -2.838822305202484131e-01 -1.643815934658050537e-01 4.754987657070159912e-01 -2.822181880474090576e-01 1.728951372206211090e-02 1.811764687299728394e-01 -1.940023899078369141e-01 -8.125949651002883911e-02 3.551410734653472900e-01 -3.279848694801330566e-01 1.226582974195480347e-01 -1.679978668689727783e-01
7.116460055112838745e-02 -2.110473066568374634e-01 -2.456625401973724365e-01 1.249161176383495331e-02 -2.565163560211658478e-02 -5.157094448804855347e-02 3.987019881606101990e-02 1.509637087583541870e-01 3.418514430522918701e-01 -1.064294651150703430e-01 2.488669753074645996e-01 -5.401108064688742161e-04 2.254892289638519287e-01 -8.230862766504287720e-02 1.805933713912963867e-01 -5.250472575426101685e-02 -1.728883981704711914e-01 -2.329319268465042114e-01 1.339117884635925293e-01 -2.077278494834899902e-01 -6.530688703060150146e-02 2.437592297792434692e-01 2.656579911708831787e-01 -1.664038300514221191e-01 1.269193142652511597e-01 5.179294385015964508e-03 -3.340110480785369873e-01 -1.922349184751510620e-01 1.221133396029472351e-01 -4.775563627481460571e-02 2.475878298282623291e-01 1.695644855499267578e-01
4.732355475425720215e-02 -1.401588320732116699e-02 -1.623988710343837738e-02 -2.152336090803146362e-01 -2.318080067634582520e-01 -7.832752913236618042e-02 3.746912116184830666e-03 -2.488539814949035645e-01 2.693375200033187866e-02 -3.738418817520141602e-01 1.037721857428550720e-01 -3.196537196636199951e-01 2.428908348083496094e-01 1.337218880653381348e-01 8.795838803052902222e-02 5.351556092500686646e-02 -5.558047816157341003e-02 -4.733937606215476990e-02 -5.456504225730895996e-02 1.795159727334976196e-01 5.157706327736377716e-04 -1.937676817178726196e-01 -8.592704683542251587e-02 -1.380762755870819092e-01 1.604481786489486694e-01 1.248720958828926086e-01 -5.618315190076828003e-02 -1.537075191736221313e-01 -8.414132893085479736e-02 -4.683653712272644043e-01 4.265655204653739929e-02 2.955349385738372803e-01
1.164772212505340576e-01 -3.517127037048339844e-01 -2.253417670726776123e-01 -1.908793449401855469e-01 -2.034219503402709961e-01 3.235003724694252014e-02 1.481522321701049805e-01 -3.365751728415489197e-02 2.065670192241668701e-01 -1.930843144655227661e-01 1.425783783197402954e-01 -1.780935972929000854e-01 -7.665130496025085449e-02 -3.384289145469665527e-01 -1.725348979234695435e-01 1.199775859713554382e-01 -1.201945692300796509e-01 -2.775119245052337646e-01 3.662900626659393311e-02 1.485257595777511597e-01 -1.631514877080917358e-01 -2.184305489063262939e-01 2.151484601199626923e-03 1.804342120885848999e-01 2.848122082650661469e-02 3.486327826976776123e-01 -1.598002165555953979e-01 -2.291676774621009827e-02 6.058251112699508667e-02 -1.029601246118545532e-01 8.044601976871490479e-02 -1.500876843929290771e-01
-9.025172889232635498e-02 -1.681507378816604614e-01 -5.135464295744895935e-02 -1.498397886753082275e-01 -1.715594232082366943e-01 2.253476083278656006e-01 -7.836206257343292236e-02 -1.346739381551742554e-02 -2.202913537621498108e-02 -3.404000103473663330e-01 4.766316711902618408e-01 -1.044406294822692871e-01 -6.594277452677488327e-03 6.931196898221969604e-02 1.382306665182113647e-01 -2.320550195872783661e-02 -9.740736335515975952e-03 -9.832588583230972290e-02 -9.831615537405014038e-02 4.474771767854690552e-02 1.948465779423713684e-02 6.311121582984924316e-02 1.455660015344619751e-01 -8.198074996471405029e-02 2.289992272853851318e-01 1.990542747080326080e-02 -3.625398576259613037e-01 -1.341822296380996704e-01 2.375413104891777039e-02 -3.022364079952239990e-01 1.993009746074676514e-01 2.922404706478118896e-01
2.154940366744995117e-01 1.087792590260505676e-01 1.273348778486251831e-01 -9.006074070930480957e-02 -1.914673149585723877e-01 1.045703366398811340e-01 -5.726014450192451477e-02 -2.624703645706176758e-01 9.744722396135330200e-02 -2.409771531820297241e-01 -3.069564700126647949e-02 -3.575496375560760498e-01 4.070991650223731995e-02 -8.152429014444351196e-02 4.977164044976234436e-02 4.652308672666549683e-02 -2.379001230001449585e-01 9.129404276609420776e-02 -2.507384121417999268e-01 1.852372735738754272e-01 -1.889197975397109985e-01 -2.289308467879891396e-03 -4.796164855360984802e-02 -1.352372467517852783e-01 -6.241203472018241882e-02 -1.587357670068740845e-01 8.724335581064224243e-02 -4.482456445693969727e-01 1.374807208776473999e-01 -2.550559341907501221e-01 2.101240754127502441e-01 6.489700824022293091e-02
-6.081516295671463013e-02 -1.801179945468902588e-01 -2.622673511505126953e-01 6.248504389077425003e-03 -1.467698961496353149e-01 1.061720550060272217e-01 2.695394456386566162e-01 -2.726494371891021729e-01 9.258021414279937744e-02 -1.566222906112670898e-01 3.244341909885406494e-01 -1.305380463600158691e-01 3.125625848770141602e-01 -9.947060048580169678e-02 3.050349652767181396e-02 2.661421000957489014e-01 -7.353958208113908768e-03 -1.221866160631179810e-01 -6.817693263292312622e-02 1.391771733760833740e-01 -1.589390784502029419e-01 7.102125883102416992e-02 3.490082221105694771e-03 -2.858321554958820343e-02 -1.651934236288070679e-01 1.946010291576385498e-01 -1.223986968398094177e-01 -2.556670308113098145e-01 -2.293128818273544312e-01 9.527120739221572876e-02 -3.962203487753868103e-02 3.187604248523712158e-01
1.166389789432287216e-02 4.025429487228393555e-02 -2.059591859579086304e-01 -1.140947267413139343e-01 -3.105286955833435059e-01 2.323022186756134033e-01 2.259289920330047607e-01 -1.810357272624969482e-01 5.317143350839614868e-02 -5.458432063460350037e-02 3.297886848449707031e-01 -3.327654004096984863e-01 -4.610576480627059937e-02 -2.436134070158004761e-01 4.148763790726661682e-02 3.187544941902160645e-01 -1.452838331460952759e-01 7.683265954256057739e-02 8.503045886754989624e-03 6.991145759820938110e-02 -2.998633682727813721e-01 -4.084721952676773071e-02 2.841829955577850342e-01 4.098359495401382446e-02 -1.231259703636169434e-01 1.960213780403137207e-01 -2.575583010911941528e-02 -9.123865514993667603e-02 5.632091313600540161e-02 7.311316579580307007e-02 -5.181164294481277466e-02 1.967907696962356567e-01
2.317063212394714355e-01 -1.767271459102630615e-01 3.366533294320106506e-02 2.062098681926727295e-02 1.451565325260162354e-01 9.679894894361495972e-02 1.799469739198684692e-01 1.955727860331535339e-02 1.045892164111137390e-01 -8.767354488372802734e-02 -1.341777294874191284e-01 -4.237985610961914062e-01 1.199575588107109070e-01 -2.297535166144371033e-02 4.473377950489521027e-03 4.913004487752914429e-02 3.175787627696990967e-02 -2.042443454265594482e-01 1.430669724941253662e-01 -7.744556665420532227e-02 -1.045467481017112732e-01 -9.237204492092132568e-02 4.387916624546051025e-01 -1.726143062114715576e-01 -6.888082623481750488e-02 1.096847876906394958e-01 -2.327680140733718872e-01 -1.862640231847763062e-01 3.067252039909362793e-01 -8.481366187334060669e-02 1.491681337356567383e-01 -2.767114043235778809e-01
4.893856123089790344e-02 -6.723282486200332642e-02 -2.171567268669605255e-02 -3.698656857013702393e-01 -2.640310823917388916e-01 1.219116672873497009e-01 3.775823116302490234e-01 9.356912970542907715e-02 2.690595686435699463e-01 -8.547759056091308594e-02 3.493274748325347900e-02 -2.975183427333831787e-01 -2.615444175899028778e-02 -1.155531108379364014e-01 -2.628458738327026367e-01 6.757456809282302856e-02 -3.142729401588439941e-02 -4.826018121093511581e-03 -1.577952504158020020e-01 -2.315346002578735352e-01 -7.361039053648710251e-03 -7.131469994783401489e-02 2.298730909824371338e-01 -2.087711542844772339e-01 1.184488181024789810e-02 1.977178305387496948e-01 -3.328043967485427856e-02 -3.297214806079864502e-01 -8.577880263328552246e-02 -1.194099113345146179e-01 5.375089123845100403e-02 9.021184593439102173e-02
1.575356721878051758e-01 2.264519184827804565e-01 -2.277124114334583282e-02 -2.930105105042457581e-02 -3.709424138069152832e-01 4.233688116073608398e-02 1.665267795324325562e-01 -9.168246388435363770e-02 -1.346013695001602173e-01 -2.161348313093185425e-01 2.799124717712402344e-01 -6.071431934833526611e-02 3.606775104999542236e-01 -4.439443945884704590e-01 6.940058618783950806e-02 -1.100206375122070312e-01 -7.611442357301712036e-02 9.175084531307220459e-02 1.150054410099983215e-01 -4.608532413840293884e-02 -1.402879040688276291e-02 9.715844877064228058e-03 1.327192634344100952e-01 -2.249671369791030884e-01 -1.282260715961456299e-01 2.054299563169479370e-01 -2.122497186064720154e-02 -1.819321066141128540e-01 1.104541122913360596e-01 -1.903896629810333252e-01 -1.487005129456520081e-02 1.307370215654373169e-01
2.578048706054687500e-01 1.695153862237930298e-01 -4.439986869692802429e-02 -4.279662966728210449e-01 -3.741055428981781006e-01 -5.714032799005508423e-02 1.656338125467300415e-01 1.588481068611145020e-01 -1.545818988233804703e-02 -1.516232639551162720e-01 -1.530019193887710571e-02 -2.687163352966308594e-01 1.456211954355239868e-01 -1.932781189680099487e-01 1.359483599662780762e-01 6.606830656528472900e-02 -1.568161509931087494e-02 -1.249750256538391113e-01 -5.163172632455825806e-02 1.224659290164709091e-02 1.316477954387664795e-01 3.401473537087440491e-02 1.935191750526428223e-01 -3.153069615364074707e-01 -1.636536233127117157e-02 -9.917999058961868286e-02 -2.174642086029052734e-01 -2.242807298898696899e-01 2.018497139215469360e-01 -1.544271111488342285e-01 1.694736257195472717e-02 -9.768925607204437256e-03
1.057162582874298096e-01 -5.301453545689582825e-02 2.440013550221920013e-02 1.927735209465026855e-01 7.450131326913833618e-02 3.079098165035247803e-01 -8.588619530200958252e-03 -1.478240489959716797e-01 -2.290974371135234833e-02 6.499294191598892212e-02 4.875025749206542969e-01 -1.218669787049293518e-01 1.433670986443758011e-02 -1.531604677438735962e-01 1.107630804181098938e-01 -9.831319004297256470e-02 -1.829604357481002808e-01 -1.318664103746414185e-01 2.829636633396148682e-02 -1.654092967510223389e-01 -6.990925408899784088e-03 1.565699875354766846e-01 3.993163108825683594e-01 -1.811194419860839844e-01 2.140437811613082886e-01 1.485932469367980957e-01 -1.502307951450347900e-01 -1.207170411944389343e-01 1.721024811267852783e-01 -1.575394272804260254e-01 1.988717019557952881e-01 -1.680642515420913696e-01
-7.612650841474533081e-02 6.141627579927444458e-02 -1.539989113807678223e-01 -1.632382273674011230e-01 -8.474902063608169556e-02 3.272023797035217285e-02 -3.937132532882969826e-06 -9.107246249914169312e-02 -2.181235551834106445e-01 1.482575237751007080e-01 3.750259876251220703e-01 -3.502132296562194824e-01 -1.881270557641983032e-01 -3.758569657802581787e-01 -3.417980670928955078e-01 1.171518117189407349e-02 1.255596894770860672e-02 -1.128596886992454529e-01 -5.479345843195915222e-02 -1.494442764669656754e-02 -2.358400225639343262e-01 -1.588523536920547485e-01 2.456291913986206055e-01 -4.440501704812049866e-02 -1.034054979681968689e-01 7.104975730180740356e-02 -1.334381550550460815e-01 -2.202652841806411743e-01 -8.168672770261764526e-02 -1.049468070268630981e-01 1.894740313291549683e-01 4.601020365953445435e-02
7.591150701045989990e-02 -9.661908447742462158e-02 5.504973977804183960e-02 -1.279806997627019882e-02 1.028164923191070557e-01 4.941641539335250854e-02 1.689765453338623047e-01 4.669150710105895996e-02 -6.555549055337905884e-02 -1.710132658481597900e-01 -3.237339854240417480e-02 -2.295284122228622437e-01 -2.286638617515563965e-01 -4.433689713478088379e-01 -9.841029345989227295e-02 1.639743596315383911e-01 -2.431386858224868774e-01 -3.229271471500396729e-01 -3.482938930392265320e-02 -1.032714843750000000e-01 -4.410675764083862305e-01 -7.321208715438842773e-02 3.873204812407493591e-02 -1.080666184425354004e-01 4.439628496766090393e-02 1.868030279874801636e-01 -5.127717927098274231e-02 8.131007105112075806e-02 9.489148110151290894e-02 -2.168098837137222290e-01 1.308613717555999756e-01 -2.401111572980880737e-01
9.309591352939605713e-02 -1.005168631672859192e-01 -1.900859922170639038e-01 -2.649479806423187256e-01 -1.269947141408920288e-01 -8.990889787673950195e-02 2.406259253621101379e-02 -1.377290338277816772e-01 1.931158155202865601e-01 -2.170745879411697388e-01 -1.661507994867861271e-03 -1.551648527383804321e-01 -8.623249828815460205e-03 -2.820223271846771240e-01 -3.190425038337707520e-01 1.204658299684524536e-01 2.492895163595676422e-02 -2.725582420825958252e-01 2.843060158193111420e-02 3.160292804241180420e-01 -2.319739609956741333e-01 -1.711310595273971558e-01 -3.582813544198870659e-03 4.118657112121582031e-02 -1.527190301567316055e-02 1.900771856307983398e-01 -3.332236707210540771e-01 -4.439756646752357483e-02 1.256742030382156372e-01 -2.534675002098083496e-01 1.203016415238380432e-01 -1.498384028673171997e-01
5.734530836343765259e-02 -5.588158965110778809e-02 1.618936806917190552e-01 -3.069099597632884979e-02 6.542897969484329224e-02 7.693239022046327591e-03 3.334737420082092285e-01 -1.959576755762100220e-01 2.077060937881469727e-01 -2.822321653366088867e-01 1.145180836319923401e-01 -3.403922542929649353e-02 1.127293482422828674e-01 -8.357615023851394653e-02 -6.277362257242202759e-02 3.755309581756591797e-01 -9.420544654130935669e-02 7.154668122529983521e-02 -1.173656955361366272e-01 -1.465463489294052124e-01 9.888702630996704102e-02 1.281570084393024445e-02 2.256556451320648193e-01 -5.468135327100753784e-02 -4.323530197143554688e-02 -1.627007722854614258e-01 -4.095051288604736328e-01 -2.060088664293289185e-01 -6.794341653585433960e-02 -1.117596253752708435e-01 3.493548035621643066e-01 -1.415575891733169556e-01
4.651124179363250732e-01 5.120640620589256287e-03 -1.456039547920227051e-01 -5.495887249708175659e-02 -3.072906732559204102e-01 1.027352809906005859e-01 2.235631644725799561e-01 -3.133319914340972900e-01 -1.009917035698890686e-01 -1.301857680082321167e-01 -4.610368236899375916e-02 -2.877959012985229492e-01 1.732329130172729492e-01 8.399091660976409912e-02 -2.366216480731964111e-01 1.559818834066390991e-01 -4.522930458188056946e-02 -1.276448816061019897e-01 2.039201855659484863e-01 1.377131491899490356e-01 1.835537701845169067e-01 5.141303315758705139e-02 -6.302148848772048950e-02 5.199103429913520813e-02 6.306147575378417969e-02 5.934431403875350952e-02 -1.095154508948326111e-01 -2.125192731618881226e-01 -5.901045352220535278e-02 -1.958742588758468628e-01 1.937935650348663330e-01 1.041208878159523010e-01
1.727359741926193237e-01 1.250641793012619019e-02 5.958597362041473389e-02 -1.358908116817474365e-01 -2.548976540565490723e-01 1.397921741008758545e-01 2.416625171899795532e-01 -9.659429639577865601e-02 3.864880278706550598e-02 -1.031507179141044617e-01 7.120171189308166504e-02 -3.591506183147430420e-02 8.241875469684600830e-02 -2.622736990451812744e-01 -2.326554059982299805e-01 3.879258930683135986e-01 -3.081466257572174072e-01 3.793744742870330811e-02 1.871075332164764404e-01 2.326515465974807739e-01 1.652657836675643921e-01 -1.019522249698638916e-01 -1.540865399874746799e-03 -6.248284503817558289e-02 1.840998381376266479e-01 1.530413329601287842e-02 -3.200886547565460205e-01 -1.228106990456581116e-01 -4.986066836863756180e-03 -1.315277367830276489e-01 5.075699090957641602e-02 3.135994374752044678e-01
-4.296242445707321167e-02 -1.147399842739105225e-01 -3.980539366602897644e-02 -2.256197482347488403e-01 -1.877035498619079590e-01 -7.897236943244934082e-02 9.858985245227813721e-02 1.454002410173416138e-01 -1.394513100385665894e-01 -1.817525923252105713e-01 3.712979704141616821e-02 -2.003834098577499390e-01 1.029065698385238647e-01 -3.025063276290893555e-01 -2.499987035989761353e-01 1.466592997312545776e-01 -2.384483218193054199e-01 -7.304245978593826294e-02 -1.033320799469947815e-01 -2.503998577594757080e-01 7.762804627418518066e-02 -1.191629245877265930e-01 2.886661291122436523e-01 -3.053426742553710938e-01 -1.356855779886245728e-01 1.813533157110214233e-01 -1.459892988204956055e-01 -3.240661323070526123e-01 -1.565309315919876099e-01 -1.880171000957489014e-01 9.937003254890441895e-02 1.822879910469055176e-02
-1.878511309623718262e-01 -2.651353180408477783e-01 -1.979169100522994995e-01 -5.840393528342247009e-02 -4.225458204746246338e-02 -1.682946085929870605e-01 1.876058876514434814e-01 9.257813543081283569e-02 1.501762568950653076e-01 -2.526503801345825195e-01 -2.403088808059692383e-01 -2.807698845863342285e-01 1.482015755027532578e-02 -3.555346429347991943e-01 -2.230674773454666138e-01 1.211686730384826660e-01 -2.120205760002136230e-01 -2.745590806007385254e-01 3.952558711171150208e-02 1.036693528294563293e-01 -7.624723017215728760e-02 4.469628259539604187e-02 6.466178596019744873e-02 -1.068805828690528870e-01 1.329183429479598999e-01 1.452130358666181564e-02 -8.465864509344100952e-02 7.066553086042404175e-02 1.058152988553047180e-01 -2.180943787097930908e-01 3.427281677722930908e-01 4.003585502505302429e-02
4.678756371140480042e-02 -1.831856518983840942e-01 3.853843733668327332e-02 -1.025044023990631104e-01 1.549062877893447876e-01 1.989211291074752808e-01 2.323081642389297485e-01 6.145573034882545471e-02 8.713843673467636108e-02 -2.220516949892044067e-01 1.496796309947967529e-01 -1.138298660516738892e-01 2.691327929496765137e-01 -2.745316028594970703e-01 -4.393808171153068542e-02 -5.929237976670265198e-02 -1.577154099941253662e-01 1.830582618713378906e-01 6.528914719820022583e-02 -2.224504798650741577e-01 -2.258241176605224609e-01 2.969419118016958237e-03 -2.408478641882538795e-03 -5.259919166564941406e-01 -5.157138407230377197e-02 -1.709772795438766479e-01 -2.030046880245208740e-01 -6.242457032203674316e-02 -7.097703218460083008e-02 -1.557490527629852295e-01 1.237882077693939209e-01 1.549680978059768677e-01
6.311088055372238159e-02 2.401533424854278564e-01 -2.610237002372741699e-01 -3.872660547494888306e-02 -3.071673512458801270e-01 2.591342292726039886e-02 2.055309712886810303e-01 -2.046471089124679565e-01 1.385474801063537598e-01 -1.960756331682205200e-01 3.734982311725616455e-01 -1.389998793601989746e-01 9.316578507423400879e-02 -2.388977408409118652e-01 -3.172213584184646606e-02 -2.032199949026107788e-01 -5.358503200113773346e-03 1.470731347799301147e-01 9.723578579723834991e-03 1.356691960245370865e-02 -2.324792742729187012e-01 -6.212731078267097473e-02 5.168617516756057739e-02 -8.785786479711532593e-02 1.059959083795547485e-01 -4.638358205556869507e-02 -2.927806414663791656e-02 -1.551176607608795166e-01 2.624289095401763916e-01 -3.258420526981353760e-01 5.828067287802696228e-02 2.409674674272537231e-01
1.817258447408676147e-01 2.909990400075912476e-02 -2.465090304613113403e-01 8.436578325927257538e-03 -1.996605992317199707e-01 1.087812557816505432e-01 5.692853406071662903e-02 -2.122849076986312866e-01 1.257314831018447876e-01 -2.183213233947753906e-01 1.650450080633163452e-01 -1.364895999431610107e-01 3.922056257724761963e-01 -2.896876931190490723e-01 3.192673996090888977e-02 -1.294291317462921143e-01 -3.721710443496704102e-01 -3.817595541477203369e-02 3.076071664690971375e-02 -1.591944880783557892e-02 9.203097224235534668e-02 3.798393607139587402e-01 3.922435268759727478e-02 5.990662053227424622e-02 -1.873995363712310791e-02 2.055286467075347900e-01 7.392084598541259766e-02 6.381851434707641602e-02 6.037008948624134064e-03 -2.866073250770568848e-01 3.507184982299804688e-02 7.646197080612182617e-02
-1.622474193572998047e-02 -1.304749399423599243e-01 -7.998250424861907959e-02 -3.243524730205535889e-01 -1.040190607309341431e-01 -2.877025492489337921e-02 1.074245944619178772e-01 -7.149570435285568237e-02 -2.417181581258773804e-01 -1.109080389142036438e-01 -1.369189284741878510e-02 1.126098856329917908e-01 9.764660149812698364e-02 -2.084601372480392456e-01 -1.956247091293334961e-01 8.269407600164413452e-02 -2.688041627407073975e-01 1.120741069316864014e-01 -2.157908678054809570e-02 -3.496156930923461914e-01 4.347801581025123596e-02 3.920087590813636780e-02 3.353826999664306641e-01 -1.556975841522216797e-01 1.591092348098754883e-01 1.978653669357299805e-01 -2.275969684123992920e-01 -3.327003121376037598e-01 1.113914698362350464e-02 -2.574634552001953125e-01 6.518038362264633179e-02 -1.258483827114105225e-01
-2.419733107089996338e-01 -4.991646111011505127e-02 -1.796623468399047852e-01 -1.351146101951599121e-01 5.324869975447654724e-02 1.404253095388412476e-01 2.889738976955413818e-01 -3.346076905727386475e-01 8.324249938596040010e-05 -7.693263888359069824e-02 1.688284799456596375e-02 -3.481152653694152832e-01 1.616045683622360229e-01 -9.539757668972015381e-02 1.063117310404777527e-01 -1.386090926826000214e-02 -2.007642686367034912e-01 -8.692740462720394135e-03 1.912306398153305054e-01 2.660673558712005615e-01 4.615396261215209961e-02 -1.355151273310184479e-02 1.295857690274715424e-02 2.765005268156528473e-02 2.293233871459960938e-01 6.508956197649240494e-03 1.964348405599594116e-01 -1.123734936118125916e-01 9.965968132019042969e-02 -2.702453136444091797e-01 3.949303030967712402e-01 -5.031229555606842041e-02
4.627820104360580444e-02 2.373373955488204956e-01 -2.746561765670776367e-01 -2.856804430484771729e-01 -2.061316668987274170e-01 2.413577735424041748e-01 2.323727011680603027e-01 4.053857550024986267e-02 3.371248766779899597e-02 1.456974353641271591e-02 -2.125655859708786011e-02 -1.158236563205718994e-01 -3.005863353610038757e-02 -3.771992027759552002e-01 3.360430523753166199e-02 -1.511410176753997803e-01 3.094241209328174591e-02 2.799927294254302979e-01 -2.039876952767372131e-02 8.051003515720367432e-02 1.108308061957359314e-01 -4.417556896805763245e-02 2.352091670036315918e-01 -1.193401068449020386e-01 1.473777592182159424e-01 5.787345394492149353e-02 -3.350307345390319824e-01 -1.438195705413818359e-01 -1.519822478294372559e-01 -1.850267052650451660e-01 2.347809672355651855e-01 7.223457843065261841e-02
-2.138216421008110046e-02 -2.021954506635665894e-01 -5.305577069520950317e-02 -2.162851840257644653e-01 -2.416809275746345520e-02 8.805494010448455811e-02 1.189948394894599915e-01 -5.532729998230934143e-02 5.231101438403129578e-02 -1.060088425874710083e-01 1.543235927820205688e-01 -7.714438438415527344e-02 1.266918033361434937e-01 -1.942038983106613159e-01 -2.420039027929306030e-01 1.712093204259872437e-01 -2.828128635883331299e-01 -5.575918555259704590e-01 -6.814122945070266724e-02 1.981916278600692749e-02 -1.943186819553375244e-01 -1.304856315255165100e-02 2.619584500789642334e-01 1.472012996673583984e-01 -1.017974987626075745e-01 1.493471860885620117e-01 1.621010154485702515e-02 -1.446869373321533203e-01 -1.566677168011665344e-02 -2.852855622768402100e-01 1.961111128330230713e-01 3.947021439671516418e-03
-1.413488835096359253e-01 -1.204958036541938782e-01 3.065709955990314484e-02 -3.896976113319396973e-01 -1.093652322888374329e-01 -2.116031646728515625e-01 1.626318991184234619e-01 -1.337765157222747803e-01 -1.478835344314575195e-01 -6.014900282025337219e-02 -2.102017961442470551e-02 -8.219936490058898926e-02 9.379447251558303833e-02 -8.150050416588783264e-03 -2.189442664384841919e-01 3.983523696660995483e-02 -2.136045545339584351e-01 8.186553418636322021e-02 -1.078462153673171997e-01 -1.045031771063804626e-01 -9.341298718936741352e-04 -2.933268435299396515e-02 2.889362871646881104e-01 -2.085077613592147827e-01 7.993716001510620117e-02 1.162956878542900085e-01 -3.123466372489929199e-01 -4.360336363315582275e-01 1.112613603472709656e-01 -2.612520456314086914e-01 1.507990956306457520e-01 8.287394046783447266e-02
5.208728089928627014e-02 7.685036212205886841e-02 -9.434781223535537720e-02 8.096409589052200317e-02 -1.901320070028305054e-01 4.125303328037261963e-01 2.997063100337982178e-01 -3.552068956196308136e-03 2.543424963951110840e-01 -7.381258532404899597e-03 2.057884484529495239e-01 -1.634687483310699463e-01 -9.863441437482833862e-02 -1.573612391948699951e-01 2.655312120914459229e-01 7.981250435113906860e-02 -3.057054579257965088e-01 8.129335939884185791e-02 -1.642991900444030762e-01 -7.420835644006729126e-02 -7.207371294498443604e-02 5.010667815804481506e-02 -8.348909020423889160e-02 -2.109450288116931915e-02 2.051788568496704102e-01 9.409462660551071167e-02 -1.294376105070114136e-01 -1.588571965694427490e-01 1.647324562072753906e-01 -3.449077308177947998e-01 1.891121864318847656e-01 1.099218055605888367e-01
2.835339009761810303e-01 4.191583767533302307e-02 -6.157343462109565735e-02 6.338305771350860596e-02 -3.624832034111022949e-01 6.322051584720611572e-02 1.014353632926940918e-01 -8.109934628009796143e-02 -8.843774348497390747e-02 -3.449630439281463623e-01 1.299748122692108154e-01 -2.756999135017395020e-01 2.569595277309417725e-01 -3.187982439994812012e-01 5.362366512417793274e-02 5.973302572965621948e-02 -1.999923288822174072e-01 -8.832265436649322510e-02 1.241858080029487610e-01 -1.976645141839981079e-01 1.912550926208496094e-01 1.485233604907989502e-01 -4.295406490564346313e-02 -4.809486120939254761e-02 -1.402763724327087402e-01 1.167012006044387817e-01 -7.821987569332122803e-02 -1.362025886774063110e-01 2.151514440774917603e-01 -2.139191925525665283e-01 8.046514540910720825e-02 2.058583498001098633e-01
3.362793624401092529e-01 1.329789459705352783e-01 2.787756174802780151e-02 -3.336040675640106201e-02 -1.681846231222152710e-01 1.047913953661918640e-01 -1.758965104818344116e-01 -2.141762673854827881e-01 1.752028912305831909e-01 -2.902212738990783691e-01 1.793386638164520264e-01 -3.315573036670684814e-01 2.533631026744842529e-01 -1.229658648371696472e-01 6.167580559849739075e-02 -2.607805468142032623e-02 8.185514248907566071e-03 -7.039462029933929443e-02 -1.506236046552658081e-01 4.185830801725387573e-02 3.695636615157127380e-02 9.768564254045486450e-02 2.770113572478294373e-02 -3.028734922409057617e-01 8.988188952207565308e-02 -4.544226452708244324e-02 -4.661680012941360474e-02 -3.667278289794921875e-01 1.409432291984558105e-01 -3.037078380584716797e-01 -7.475358992815017700e-02 1.143772974610328674e-01
-3.955435007810592651e-02 1.474873274564743042e-01 -9.793986380100250244e-02 -4.008974432945251465e-01 -1.696613281965255737e-01 4.521139264106750488e-01 1.530944555997848511e-01 2.908240556716918945e-01 -8.564445376396179199e-02 -2.839476615190505981e-02 5.678329989314079285e-02 -4.118674620985984802e-02 -3.217197209596633911e-02 -3.669355213642120361e-01 -6.765691936016082764e-02 5.895592272281646729e-02 -1.368963271379470825e-01 -1.204926297068595886e-01 -3.123406469821929932e-01 -2.775811962783336639e-02 -6.425379961729049683e-02 2.197939008474349976e-01 1.155134439468383789e-01 -2.173444181680679321e-01 1.371166408061981201e-01 -2.037826925516128540e-02 -5.592498555779457092e-02 -5.830958113074302673e-02 -4.035312309861183167e-02 -1.870493292808532715e-01 -2.546012401580810547e-02 2.752346917986869812e-02
3.100262768566608429e-02 8.817217499017715454e-02 -1.097676306962966919e-01 4.231368750333786011e-02 -1.368447244167327881e-01 2.259548753499984741e-01 2.537058591842651367e-01 4.504756629467010498e-02 1.308496594429016113e-01 -1.764285564422607422e-01 5.355136469006538391e-02 -3.028328418731689453e-01 2.324644625186920166e-01 -3.174848854541778564e-01 3.226459026336669922e-01 1.169777438044548035e-01 -4.517310559749603271e-01 -1.296227425336837769e-01 -9.694063663482666016e-02 -1.723224371671676636e-01 -2.129103243350982666e-01 1.532850414514541626e-01 -2.150786807760596275e-03 1.031811609864234924e-01 4.760375618934631348e-02 1.521040499210357666e-01 5.823016539216041565e-02 -7.469122856855392456e-02 8.029192686080932617e-02 -1.265082359313964844e-01 1.410319954156875610e-01 9.826699644327163696e-02
-2.411004900932312012e-01 -3.671373799443244934e-02 -2.118812799453735352e-01 -2.292664945125579834e-01 -5.227728281170129776e-03 3.509838283061981201e-01 1.577776521444320679e-01 -1.899265944957733154e-01 -1.058895736932754517e-01 -1.886823177337646484e-01 2.035899460315704346e-02 -4.173160195350646973e-01 3.673497587442398071e-02 -2.092373073101043701e-01 1.837098151445388794e-01 3.071106225252151489e-02 -1.300847083330154419e-01 -1.884688250720500946e-02 1.267669200897216797e-01 3.090552389621734619e-01 -1.731635481119155884e-01 -4.501160234212875366e-02 1.367167234420776367e-01 -3.109328448772430420e-02 5.313094239681959152e-03 2.109508216381072998e-01 2.675136923789978027e-02 -2.642643451690673828e-01 -2.405535876750946045e-01 3.984523192048072815e-02 4.373665153980255127e-02 -2.648596838116645813e-02
6.073355302214622498e-02 1.799650341272354126e-01 -2.369964867830276489e-01 5.639624595642089844e-02 -3.360960483551025391e-01 1.850510239601135254e-01 2.662857770919799805e-01 -3.249204158782958984e-01 1.225137710571289062e-01 -7.662259042263031006e-02 1.726346313953399658e-01 -2.628040611743927002e-01 3.843612223863601685e-02 -1.258399486541748047e-01 1.692998558282852173e-01 1.967529058456420898e-01 -2.639172971248626709e-01 -7.622560858726501465e-02 8.055096119642257690e-02 -2.014465779066085815e-01 -2.280433028936386108e-01 -8.877410553395748138e-03 1.222549974918365479e-01 3.676107153296470642e-02 -2.169302850961685181e-01 -5.537889152765274048e-02 -4.059047624468803406e-02 -1.686665117740631104e-01 7.940371334552764893e-02 -4.626160487532615662e-02 2.071554213762283325e-01 2.322969287633895874e-01
-1.517947465181350708e-01 1.142534241080284119e-01 -1.627482622861862183e-01 -1.032137572765350342e-01 9.758106619119644165e-02 2.166051417589187622e-01 4.193521440029144287e-01 -1.072298288345336914e-01 -2.646470367908477783e-01 1.226852163672447205e-01 -2.400099635124206543e-01 -2.390334457159042358e-01 2.260598391294479370e-01 -3.559333682060241699e-01 -1.864170134067535400e-01 -5.464239511638879776e-03 -1.861695051193237305e-01 -1.100881174206733704e-01 -1.014571115374565125e-01 4.602976143360137939e-02 -1.539186835289001465e-01 1.286925282329320908e-02 3.865779563784599304e-02 -1.815270185470581055e-01 -1.282290369272232056e-01 1.290931552648544312e-01 -2.902366220951080322e-01 -9.656415134668350220e-02 -9.783476591110229492e-02 -1.204087287187576294e-01 -4.509381204843521118e-02 -1.729269511997699738e-02
-1.250914037227630615e-01 -3.182525336742401123e-01 1.179934665560722351e-01 9.645421057939529419e-02 6.528381258249282837e-02 1.920672357082366943e-01 1.039856523275375366e-01 -6.523898988962173462e-02 1.106512621045112610e-01 -2.658496499061584473e-01 1.206483095884323120e-01 -1.107320040464401245e-01 2.373982220888137817e-02 -1.021287739276885986e-01 9.088667482137680054e-02 4.356708750128746033e-02 -2.914035879075527191e-02 -2.384363114833831787e-02 -5.385049059987068176e-02 -1.112738773226737976e-01 -1.104822456836700439e-01 -8.344526588916778564e-02 3.822643160820007324e-01 -3.374560475349426270e-01 4.391370415687561035e-01 1.542074829339981079e-01 -1.329679042100906372e-01 -1.005344465374946594e-01 1.274158358573913574e-01 -2.820968925952911377e-01 2.352542616426944733e-02 1.899572312831878662e-01
5.260254442691802979e-02 2.622667886316776276e-02 -1.578405062900856137e-04 -4.206831455230712891e-01 -3.072376549243927002e-01 -5.608580633997917175e-02 2.841584756970405579e-02 1.029536351561546326e-01 1.792922019958496094e-01 -3.416064381599426270e-02 -1.118552638217806816e-03 -3.349118232727050781e-01 -2.306744754314422607e-01 -1.720232218503952026e-01 -1.285270601511001587e-02 1.670078933238983154e-01 -1.568814814090728760e-01 -2.822904586791992188e-01 -1.133091524243354797e-01 -1.569943279027938843e-01 4.119329527020454407e-02 1.087638512253761292e-01 1.514261811971664429e-01 -2.181021124124526978e-01 6.791845709085464478e-02 -4.220263566821813583e-03 3.291853144764900208e-02 -1.528119295835494995e-01 3.112700581550598145e-02 -4.163012802600860596e-01 1.473566144704818726e-01 5.846065655350685120e-02
1.045699492096900940e-01 6.694479286670684814e-02 -2.046952992677688599e-01 -1.302768290042877197e-01 -2.768387272953987122e-02 1.993795335292816162e-01 3.745789825916290283e-02 -6.128421798348426819e-02 -3.079623281955718994e-01 -1.567007452249526978e-01 -1.130047515034675598e-01 -3.439876735210418701e-01 4.038783609867095947e-01 -9.222777443937957287e-04 1.321802735328674316e-01 1.651417911052703857e-01 -1.969845592975616455e-01 -1.880542784929275513e-01 1.104524917900562286e-02 -1.426655985414981842e-02 -6.437772512435913086e-02 1.893330924212932587e-02 -1.218258216977119446e-01 1.426838785409927368e-01 -4.539858549833297729e-02 1.831805109977722168e-01 -7.439364492893218994e-02 -3.059329986572265625e-01 8.268439024686813354e-02 -3.296352624893188477e-01 1.423256844282150269e-01 1.923123449087142944e-01
-1.215926930308341980e-01 -4.318447038531303406e-02 -2.344084382057189941e-01 -2.398510575294494629e-01 2.518455386161804199e-01 7.543130218982696533e-02 6.084271706640720367e-03 7.315420079976320267e-03 5.723492056131362915e-02 -1.740263253450393677e-01 1.770710349082946777e-01 -2.300982475280761719e-01 6.375847756862640381e-02 -3.062765300273895264e-01 -1.940246522426605225e-01 -2.720847725868225098e-02 -4.454830586910247803e-01 -6.747024506330490112e-02 5.012155324220657349e-02 -1.037235930562019348e-01 -2.450101226568222046e-01 1.755880713462829590e-01 1.130952760577201843e-01 -1.653300523757934570e-01 3.098362088203430176e-01 1.995642185211181641e-01 -7.053712755441665649e-02 -3.385649248957633972e-02 -5.613026767969131470e-02 -2.564095333218574524e-02 4.566015303134918213e-02 2.290159165859222412e-01
-3.562049567699432373e-02 1.310559362173080444e-01 8.921692520380020142e-02 -8.063539862632751465e-02 -1.650494486093521118e-01 1.326864510774612427e-01 2.830600738525390625e-01 -6.285858899354934692e-02 9.512125700712203979e-02 -3.436913490295410156e-01 8.230028301477432251e-02 -2.025157511234283447e-01 3.956660926342010498e-01 -3.618336021900177002e-01 8.175075799226760864e-02 1.043316200375556946e-01 -2.738623619079589844e-01 1.083000525832176208e-01 -2.254378944635391235e-01 -1.825165599584579468e-01 -7.551102340221405029e-02 2.118365615606307983e-01 5.732987448573112488e-02 -1.549537032842636108e-01 -2.079205401241779327e-02 7.976207137107849121e-02 1.058044433593750000e-01 -2.093949615955352783e-01 1.723744273185729980e-01 -1.215911358594894409e-01 -4.165359586477279663e-02 -3.695529699325561523e-02
-1.746495217084884644e-01 -1.653971225023269653e-01 1.039986610412597656e-01 6.739178299903869629e-02 -1.567373275756835938e-01 8.434911072254180908e-02 3.933272510766983032e-02 7.924100756645202637e-02 6.280288845300674438e-02 -3.739826381206512451e-01 1.192100048065185547e-01 -1.739988327026367188e-01 1.818419098854064941e-01 -4.134809970855712891e-02 3.424698486924171448e-02 1.690831631422042847e-01 -5.060121789574623108e-02 -8.168407529592514038e-02 -1.175129488110542297e-01 6.587012857198715210e-02 1.199725940823554993e-01 -9.317336976528167725e-02 9.627880901098251343e-02 -2.181012555956840515e-02 4.799205064773559570e-01 1.308786571025848389e-01 -1.374452114105224609e-01 -1.600320190191268921e-01 5.672486126422882080e-02 -4.546985924243927002e-01 2.100910246372222900e-01 1.678762882947921753e-01
2.123919874429702759e-01 1.895442306995391846e-01 -1.470392048358917236e-01 -2.107721269130706787e-01 -9.507108479738235474e-02 3.426513075828552246e-01 2.710624933242797852e-01 1.332454234361648560e-01 -1.680226176977157593e-01 -1.065422147512435913e-01 -7.246983051300048828e-02 -1.685072481632232666e-01 1.336365491151809692e-01 -7.084075361490249634e-02 -9.569667279720306396e-02 1.632607169449329376e-02 -6.957206130027770996e-02 1.395264863967895508e-01 2.564575970172882080e-01 1.328676939010620117e-01 -1.922200620174407959e-01 -1.925912871956825256e-02 1.794073581695556641e-01 -3.304715156555175781e-01 1.584339737892150879e-01 -2.298833280801773071e-01 -2.412712574005126953e-01 -2.004010230302810669e-01 -3.195535391569137573e-02 -2.336882501840591431e-01 -6.775432080030441284e-02 -8.195430040359497070e-02
8.112341165542602539e-03 -6.120209116488695145e-03 2.544440142810344696e-02 3.306658938527107239e-02 -1.562694460153579712e-01 2.660336196422576904e-01 1.135634556412696838e-01 8.258347958326339722e-02 3.101719319820404053e-01 -3.168470859527587891e-01 1.755142211914062500e-01 1.188764628022909164e-02 1.736601442098617554e-02 -3.314107358455657959e-01 1.082963421940803528e-01 2.663462655618786812e-04 -1.021959260106086731e-01 -1.172252222895622253e-01 2.165211737155914307e-01 -8.162529021501541138e-02 -1.173101887106895447e-01 1.071900054812431335e-01 2.227808982133865356e-01 -2.367894910275936127e-02 -7.932442426681518555e-02 8.802839368581771851e-02 -3.648099601268768311e-01 -2.610125541687011719e-01 3.371165394783020020e-01 1.405445486307144165e-01 2.134055830538272858e-02 1.776314377784729004e-01
-3.518851101398468018e-01 1.628654301166534424e-01 -3.189233839511871338e-01 -2.531262338161468506e-01 -4.990687593817710876e-02 7.444298267364501953e-02 2.925013005733489990e-01 -2.282504178583621979e-02 5.432921275496482849e-02 -1.772328615188598633e-01 1.138098165392875671e-01 -4.226167500019073486e-01 6.034209206700325012e-02 -1.550844311714172363e-01 -1.586661487817764282e-01 1.887212879955768585e-02 -1.335006207227706909e-01 4.271205142140388489e-02 -1.490009874105453491e-01 -5.688311532139778137e-02 7.914240658283233643e-02 -9.203048795461654663e-02 1.035838201642036438e-01 -6.535697728395462036e-02 2.034148871898651123e-01 2.283879816532135010e-01 -1.985369920730590820e-01 -2.246148139238357544e-01 8.645571768283843994e-02 -1.567239612340927124e-01 -1.426487267017364502e-01 -8.904358837753534317e-04
-2.518359124660491943e-01 4.688381031155586243e-02 -6.150579079985618591e-02 -6.756221503019332886e-02 5.227744113653898239e-03 1.172398552298545837e-01 1.223293319344520569e-01 1.377641409635543823e-01 1.915601491928100586e-01 -1.346041262149810791e-01 1.274972259998321533e-01 -5.276853442192077637e-01 -4.629413411021232605e-02 -2.020810693502426147e-01 -3.160601481795310974e-02 -2.404315471649169922e-01 -1.820677220821380615e-01 -1.814769506454467773e-01 -1.206945031881332397e-01 -6.213593855500221252e-02 5.625288467854261398e-03 1.262652408331632614e-02 2.502089440822601318e-01 6.552899628877639771e-02 2.526561319828033447e-01 5.015999544411897659e-03 -7.683030515909194946e-02 -2.763424515724182129e-01 2.346252501010894775e-01 -2.481146156787872314e-01 -5.969709157943725586e-02 9.543469548225402832e-02
-1.452903002500534058e-01 -3.321487009525299072e-01 4.191261157393455505e-02 -2.672174572944641113e-01 -2.748987972736358643e-01 8.394637703895568848e-02 2.579566240310668945e-01 -2.355730831623077393e-01 -6.726344674825668335e-02 -2.164023816585540771e-01 2.792863845825195312e-01 1.548905521631240845e-01 -1.129992604255676270e-01 -3.301057815551757812e-01 4.736813157796859741e-02 3.985875099897384644e-02 -5.900820344686508179e-02 1.681338548660278320e-01 -2.991607971489429474e-02 -3.122318163514137268e-02 -2.236110344529151917e-02 -1.050583180040121078e-02 -1.080219149589538574e-01 -3.286195993423461914e-01 3.665765747427940369e-02 5.930297076702117920e-02 -7.905328273773193359e-02 -1.521839797496795654e-01 1.989177465438842773e-01 -2.659500837326049805e-01 -9.672030061483383179e-02 6.342601776123046875e-02
-1.062494814395904541e-01 2.992890775203704834e-02 2.042344361543655396e-01 -7.678639888763427734e-02 7.613684237003326416e-02 -9.679499082267284393e-03 1.222148984670639038e-01 -1.164910942316055298e-01 1.698363199830055237e-02 -8.967601507902145386e-02 5.022735893726348877e-02 -1.293220221996307373e-01 2.849803566932678223e-01 -2.509420365095138550e-02 -1.043451204895973206e-01 3.456064164638519287e-01 -1.671328246593475342e-01 1.941841654479503632e-02 1.003290936350822449e-01 -1.263520866632461548e-01 -2.163960188627243042e-01 -1.076130568981170654e-01 4.741287231445312500e-01 -1.919694393873214722e-01 4.014844819903373718e-02 7.210672646760940552e-02 -5.266885831952095032e-02 -3.370312452316284180e-01 2.770509719848632812e-01 -2.578690648078918457e-01 1.760788075625896454e-02 -1.578589081764221191e-01
4.340727329254150391e-01 -6.354207545518875122e-02 -6.078581139445304871e-02 -3.004866838455200195e-02 -4.618518799543380737e-02 1.443426907062530518e-01 -1.237570345401763916e-01 -2.334651499986648560e-01 -2.435219883918762207e-01 -3.014475293457508087e-02 -1.763261109590530396e-02 -2.363273650407791138e-01 -1.184106455184519291e-03 -2.515393197536468506e-01 7.524875551462173462e-02 2.240937799215316772e-01 -1.317094266414642334e-01 -1.325369924306869507e-01 -1.202014312148094177e-01 -5.729383789002895355e-03 -2.442535609006881714e-01 -8.739454299211502075e-02 -1.456587482243776321e-02 1.100852116942405701e-01 -6.322384625673294067e-02 1.007671207189559937e-01 -1.858074665069580078e-01 -2.690648734569549561e-01 -1.201938763260841370e-01 -3.706114888191223145e-01 2.219981253147125244e-01 -1.531387120485305786e-01
1.132213324308395386e-01 -2.298790402710437775e-02 -2.705507874488830566e-01 -1.165604367852210999e-01 -1.969104558229446411e-01 3.750218451023101807e-01 2.939479351043701172e-01 -6.492835283279418945e-02 -1.359103713184595108e-02 7.492640614509582520e-02 1.459191739559173584e-01 2.620162069797515869e-01 -7.689194753766059875e-03 -3.164069652557373047e-01 9.142562747001647949e-03 -9.743393212556838989e-02 -2.986375987529754639e-01 4.840121418237686157e-02 9.619734436273574829e-02 -6.202740222215652466e-02 9.897159039974212646e-02 2.823216654360294342e-02 1.918171197175979614e-01 1.204591020941734314e-01 1.948548257350921631e-01 1.230458766222000122e-01 -1.528546661138534546e-01 -4.403008613735437393e-03 8.851303160190582275e-02 -4.041791856288909912e-01 9.149533510208129883e-02 4.188981652259826660e-02
9.091331809759140015e-02 -1.073629781603813171e-01 1.274489611387252808e-01 -1.179270520806312561e-01 1.611026823520660400e-01 2.115551978349685669e-01 -4.689883813261985779e-02 -6.737543642520904541e-02 -1.348138451576232910e-01 -3.820715844631195068e-02 -7.180753163993358612e-03 -3.112350106239318848e-01 6.195405498147010803e-02 -4.310666024684906006e-02 -1.181549653410911560e-01 7.914537191390991211e-02 -2.166872620582580566e-01 -1.700249128043651581e-02 1.234124898910522461e-01 -5.395742133259773254e-02 -1.964514106512069702e-01 -1.155370548367500305e-01 3.974449932575225830e-01 -2.352670133113861084e-01 4.622566699981689453e-02 2.042322792112827301e-02 -2.922026515007019043e-01 -1.038205027580261230e-01 3.496166765689849854e-01 -2.233313918113708496e-01 2.805618941783905029e-01 -2.235096842050552368e-01
1.615563184022903442e-01 -1.088496074080467224e-01 -5.194933339953422546e-02 -2.000588029623031616e-01 1.182842031121253967e-01 1.824928373098373413e-01 1.863514333963394165e-01 1.893356293439865112e-01 -1.152114421129226685e-01 -6.376095116138458252e-02 2.346070110797882080e-01 -5.861072614789009094e-02 2.563105523586273193e-01 -1.372220665216445923e-01 -4.064196944236755371e-01 1.763467676937580109e-02 -7.624826580286026001e-02 -2.599271237850189209e-01 -2.011995464563369751e-01 -1.347591727972030640e-01 -7.736333459615707397e-02 1.561808213591575623e-02 3.458671271800994873e-02 -1.027388870716094971e-01 6.241980940103530884e-02 2.810933291912078857e-01 -2.222406268119812012e-01 -2.650014758110046387e-01 -1.001558974385261536e-01 -2.360605448484420776e-01 2.223916351795196533e-01 -8.884755522012710571e-02
8.222613483667373657e-02 1.561400443315505981e-01 -2.044732868671417236e-01 1.613520383834838867e-01 -1.547431796789169312e-01 2.081260643899440765e-02 -1.686192750930786133e-01 -1.635790020227432251e-01 1.749800592660903931e-01 -1.490665017627179623e-03 2.106771916151046753e-01 -1.299265474081039429e-01 -1.619595438241958618e-01 -4.309320747852325439e-01 -1.147437468171119690e-01 -8.796471171081066132e-03 1.729156449437141418e-02 -6.606799364089965820e-02 -1.255192756652832031e-01 -1.624117046594619751e-01 -8.885192871093750000e-02 3.694989532232284546e-02 1.807776987552642822e-01 -4.489110037684440613e-02 1.577721834182739258e-01 -2.587038278579711914e-02 -2.347472012042999268e-01 -1.882552951574325562e-01 -7.282168418169021606e-02 -3.426809608936309814e-01 1.119174212217330933e-01 4.028209745883941650e-01
-3.360072970390319824e-01 9.451874531805515289e-03 -1.249835714697837830e-01 -2.732955515384674072e-01 2.368103340268135071e-02 2.539628148078918457e-01 1.877480298280715942e-01 -3.325556516647338867e-01 -1.918226331472396851e-01 -2.485321164131164551e-01 -4.013579338788986206e-02 -1.317164897918701172e-01 1.948308199644088745e-01 -3.615227937698364258e-01 -6.817039847373962402e-02 6.992709636688232422e-02 -1.691668629646301270e-01 -2.130770124495029449e-02 -5.410106107592582703e-02 1.308145970106124878e-01 4.420793801546096802e-02 5.048369243741035461e-02 5.463338457047939301e-03 -1.671137809753417969e-01 1.245072111487388611e-01 9.367549419403076172e-02 2.012960016727447510e-01 -2.452584803104400635e-01 -1.019774004817008972e-01 -2.068386673927307129e-01 1.662489175796508789e-01 5.233465135097503662e-02
1.126765385270118713e-01 -2.176225930452346802e-02 -1.491831392049789429e-01 2.695751748979091644e-02 8.838162757456302643e-03 3.243731260299682617e-01 2.180999219417572021e-01 -1.502968817949295044e-01 -2.838216423988342285e-01 -1.465113162994384766e-01 -2.292494103312492371e-02 -1.370638310909271240e-01 5.532584711909294128e-02 -2.868531048297882080e-01 3.027671873569488525e-01 -7.247492671012878418e-02 -2.422173619270324707e-01 1.108794957399368286e-01 2.489075064659118652e-02 -6.336362659931182861e-02 -7.170419674366712570e-03 1.412409096956253052e-01 -1.747043989598751068e-02 -1.317715346813201904e-01 9.118871390819549561e-02 5.367321893572807312e-03 1.594999283552169800e-01 -3.968458473682403564e-01 -8.705839514732360840e-02 -2.031964957714080811e-01 3.586376607418060303e-01 -5.262359976768493652e-02
1.488005220890045166e-01 1.711085066199302673e-02 -3.522553443908691406e-01 -4.876557365059852600e-02 -2.176624685525894165e-01 1.186610907316207886e-01 2.289016842842102051e-01 6.084908917546272278e-02 -2.512543201446533203e-01 -3.759629130363464355e-01 -1.017098426818847656e-01 -1.808640807867050171e-01 1.314794868230819702e-01 -1.795462816953659058e-01 8.628084510564804077e-02 1.329593360424041748e-01 -7.654114742763340473e-04 -3.702232986688613892e-02 -1.737703979015350342e-01 -5.650884658098220825e-02 -9.392267465591430664e-02 2.176992595195770264e-01 -8.990123867988586426e-02 -1.244630366563796997e-01 1.477314680814743042e-01 1.326033473014831543e-01 -1.422863453626632690e-01 -9.349180385470390320e-03 -5.321973934769630432e-02 -3.953240215778350830e-01 1.054455116391181946e-01 -2.585470378398895264e-01
7.344174385070800781e-02 -2.321498841047286987e-02 -1.130502149462699890e-01 -3.221475705504417419e-02 -3.915117383003234863e-01 3.184591829776763916e-01 3.371030688285827637e-01 -1.156107485294342041e-01 1.062041372060775757e-01 7.410356402397155762e-02 2.045769095420837402e-01 -1.891915053129196167e-01 6.269565224647521973e-02 -1.797476857900619507e-01 1.597107499837875366e-01 2.196345478296279907e-01 -1.429456323385238647e-01 -2.083668485283851624e-02 3.124959580600261688e-02 9.777220338582992554e-02 -1.710460036993026733e-01 8.461087197065353394e-02 3.121756315231323242e-01 2.680715918540954590e-01 -1.001228466629981995e-01 1.545244902372360229e-01 1.199094951152801514e-01 -1.741913706064224243e-01 3.144462034106254578e-02 9.136895835399627686e-02 2.229433059692382812e-01 1.390870064496994019e-01
-1.009977534413337708e-01 -1.766744554042816162e-01 1.198004856705665588e-01 -2.083604782819747925e-01 2.724032849073410034e-02 -3.365795314311981201e-02 -2.711626328527927399e-02 -8.916030824184417725e-02 -1.841253936290740967e-01 -1.117507740855216980e-01 2.657075524330139160e-01 -1.920606046915054321e-01 3.254587203264236450e-02 -3.343199789524078369e-01 -3.397993147373199463e-01 -9.209892153739929199e-02 6.596373394131660461e-03 -2.444401234388351440e-01 9.453015029430389404e-02 9.649165719747543335e-02 4.202613607048988342e-02 1.212817057967185974e-01 2.036439031362533569e-01 -6.368471682071685791e-02 2.230528742074966431e-01 2.166022211313247681e-01 -2.901826798915863037e-01 -6.161825731396675110e-02 -1.474549919366836548e-01 -2.710549533367156982e-01 2.792215645313262939e-01 4.138982668519020081e-02
3.897423157468438148e-03 7.556958589702844620e-03 9.271802753210067749e-02 -1.318812817335128784e-01 -1.323458403348922729e-01 -7.977163046598434448e-02 5.798277631402015686e-02 2.342714369297027588e-02 6.246607378125190735e-02 1.575725823640823364e-01 2.874461114406585693e-01 -2.005997300148010254e-01 -2.524519264698028564e-01 -2.488728761672973633e-01 -3.362166881561279297e-02 -1.269512623548507690e-01 -2.046894133090972900e-01 -1.446654349565505981e-01 3.961589932441711426e-02 -1.121322363615036011e-01 -2.156086415052413940e-01 -3.700951114296913147e-02 2.391159534454345703e-01 -3.639449477195739746e-01 1.813150346279144287e-01 1.000030264258384705e-01 -6.168776378035545349e-02 -2.976891696453094482e-01 7.519955188035964966e-02 -2.717104852199554443e-01 2.633468508720397949e-01 -2.303133308887481689e-01
-8.044865727424621582e-02 -4.152466729283332825e-02 -1.505067292600870132e-02 1.546916067600250244e-01 1.089057922363281250e-01 5.710422620177268982e-02 -2.756632119417190552e-02 -2.223176062107086182e-01 1.381165683269500732e-01 1.308393627405166626e-01 2.794011831283569336e-01 -3.871185481548309326e-01 -8.000756055116653442e-02 -3.468487858772277832e-01 -9.719300270080566406e-02 1.869982630014419556e-01 -7.622384279966354370e-02 1.259818580001592636e-02 -1.596882045269012451e-01 2.372369728982448578e-02 3.528028726577758789e-02 -1.752696484327316284e-01 3.863842487335205078e-01 -4.163326695561408997e-03 1.206048280000686646e-01 2.859500348567962646e-01 -1.264512538909912109e-01 -1.404924094676971436e-01 4.634971916675567627e-02 -2.370623052120208740e-01 2.488406151533126831e-01 3.853135183453559875e-02
2.671394646167755127e-01 -1.363371759653091431e-01 6.059469282627105713e-02 -2.152780145406723022e-01 -1.653447747230529785e-02 4.727240651845932007e-02 -1.815531402826309204e-01 -1.659775152802467346e-02 -1.144271437078714371e-02 -1.338227838277816772e-01 1.339727733284235001e-02 -1.914884895086288452e-01 1.586889475584030151e-01 -3.585197031497955322e-01 1.801774650812149048e-01 1.498052626848220825e-01 -2.515096664428710938e-01 -1.405548751354217529e-01 1.784063428640365601e-01 2.379707545042037964e-01 -1.335935294628143311e-01 1.291101914830505848e-03 1.363977883011102676e-02 2.510939836502075195e-01 2.910743653774261475e-02 -1.888046413660049438e-01 -3.882575035095214844e-02 -3.325464725494384766e-01 -7.020700722932815552e-02 -3.668185174465179443e-01 1.202464848756790161e-01 7.542076706886291504e-02
6.516892462968826294e-02 -6.192480027675628662e-02 -8.192523568868637085e-02 -3.001597225666046143e-01 -2.782921791076660156e-01 7.751969993114471436e-02 -5.636718124151229858e-02 -1.928529143333435059e-01 -2.655776143074035645e-01 -6.640028208494186401e-02 -6.937783211469650269e-02 -3.457471132278442383e-01 8.238691836595535278e-02 -8.644172921776771545e-03 1.242667287588119507e-01 1.175665929913520813e-01 -3.693749308586120605e-01 -2.743171341717243195e-02 -1.553621515631675720e-02 3.256869018077850342e-01 2.028143592178821564e-02 -1.206853091716766357e-01 3.399588167667388916e-02 -1.084846407175064087e-01 2.417407482862472534e-01 1.792234629392623901e-01 2.685869485139846802e-02 -2.585341036319732666e-01 -7.777371257543563843e-02 -2.008660286664962769e-01 7.612739503383636475e-02 2.326954752206802368e-01
5.745216086506843567e-02 -8.928955346345901489e-02 1.271222531795501709e-01 -7.592599838972091675e-02 -2.800569236278533936e-01 1.953350007534027100e-01 1.569745391607284546e-01 -2.264462262392044067e-01 -9.898435324430465698e-02 -1.627546250820159912e-01 -1.359908580780029297e-01 -2.318008989095687866e-01 -4.779858887195587158e-02 1.056668311357498169e-01 2.012435793876647949e-01 4.445530176162719727e-01 -2.276989370584487915e-01 -5.672845989465713501e-02 -1.392636299133300781e-01 -8.894462138414382935e-02 -1.907120496034622192e-01 -6.054195389151573181e-02 -8.618155494332313538e-03 -7.389095425605773926e-02 -1.069968938827514648e-01 6.044293195009231567e-02 -2.554514110088348389e-01 -2.579923868179321289e-01 -5.943607538938522339e-02 -2.974312603473663330e-01 8.664499968290328979e-02 1.996072977781295776e-01
-1.002931296825408936e-01 9.744777530431747437e-02 1.489019021391868591e-02 -2.199783474206924438e-01 9.828529506921768188e-02 1.233641896396875381e-02 -4.071334004402160645e-02 -7.924892753362655640e-02 -1.242555975914001465e-01 -1.287976503372192383e-01 3.013526499271392822e-01 -2.703278362751007080e-01 -2.498858273029327393e-01 -3.189886808395385742e-01 -1.665079295635223389e-01 -1.331217773258686066e-02 1.329193077981472015e-02 -3.501852750778198242e-01 1.506812870502471924e-01 1.812455058097839355e-01 -1.819957047700881958e-01 -3.102056495845317841e-02 2.362977564334869385e-01 -3.494587913155555725e-02 -5.874701589345932007e-02 2.703790664672851562e-01 -1.661023050546646118e-01 -1.823450922966003418e-01 -8.523640036582946777e-02 -1.667599976062774658e-01 2.847575545310974121e-01 5.481573194265365601e-02
5.211639776825904846e-02 2.168876081705093384e-01 -1.679099798202514648e-01 -3.344830572605133057e-01 5.719426646828651428e-02 1.969005316495895386e-01 -2.387552522122859955e-02 2.372536957263946533e-01 -1.684125810861587524e-01 -1.472414582967758179e-01 1.472173780202865601e-01 -1.294533312320709229e-01 2.360938042402267456e-01 -1.400512903928756714e-01 -2.626568078994750977e-01 8.278653025627136230e-03 -2.334269285202026367e-01 -1.553788967430591583e-02 -4.200895875692367554e-02 -1.592628210783004761e-01 -5.224997177720069885e-02 -1.602362096309661865e-02 1.766612827777862549e-01 -1.991936564445495605e-01 -8.583042025566101074e-02 3.244718015193939209e-01 -1.303681284189224243e-01 -3.366177082061767578e-01 -9.570676088333129883e-02 -1.083490699529647827e-01 2.423444986343383789e-01 -8.085083216428756714e-03
-1.762835681438446045e-01 1.438716426491737366e-02 -8.382314443588256836e-02 -2.003752738237380981e-01 9.872767329216003418e-02 4.260656535625457764e-01 2.220526039600372314e-01 -1.921077072620391846e-01 -9.175313264131546021e-02 -4.158605039119720459e-01 6.375519186258316040e-02 -1.802170872688293457e-01 3.166259964928030968e-03 6.097057834267616272e-03 1.870540231466293335e-01 2.774428389966487885e-02 -1.873681396245956421e-01 1.014003977179527283e-01 8.795326203107833862e-02 3.173927962779998779e-01 -1.474411785602569580e-01 5.407071858644485474e-02 1.274049580097198486e-01 -4.528564587235450745e-02 2.984137646853923798e-02 2.274122461676597595e-02 2.113859914243221283e-02 -2.706681191921234131e-01 -1.960659176111221313e-01 -2.322512269020080566e-01 1.601885855197906494e-01 1.934182643890380859e-02
-1.180867105722427368e-01 3.752847388386726379e-02 -2.875140011310577393e-01 -3.080109357833862305e-01 -3.280610442161560059e-01 3.431517183780670166e-01 1.576891243457794189e-01 -1.052695512771606445e-01 6.489682197570800781e-02 -7.765467744320631027e-03 3.323694765567779541e-01 -1.444691419601440430e-01 -1.138861477375030518e-01 -1.104915961623191833e-01 2.492131143808364868e-01 -2.081027776002883911e-01 -2.969411611557006836e-01 7.032933831214904785e-02 -2.440780960023403168e-02 3.608676139265298843e-03 -1.674493402242660522e-01 -6.317344307899475098e-02 5.673480406403541565e-02 -5.471635609865188599e-02 1.030671074986457825e-01 5.440570041537284851e-02 -1.658233851194381714e-01 -1.727129966020584106e-01 1.705579459667205811e-01 -1.122689619660377502e-01 1.449572443962097168e-01 1.182943210005760193e-01
3.467266559600830078e-01 -1.804583668708801270e-01 2.188040614128112793e-01 -6.718568503856658936e-02 -8.623636513948440552e-02 1.009249836206436157e-01 1.853954419493675232e-02 -1.127773821353912354e-01 1.242568567395210266e-01 -3.184130191802978516e-01 9.965267777442932129e-02 -1.103281825780868530e-01 3.370398581027984619e-01 -2.034226059913635254e-01 -7.134915143251419067e-02 4.728945344686508179e-02 -3.019998548552393913e-03 2.020071297883987427e-01 -4.098295420408248901e-02 8.228127658367156982e-02 -2.527190744876861572e-01 1.818942092359066010e-02 2.864282727241516113e-01 6.856214255094528198e-02 1.522295027971267700e-01 6.191511079668998718e-02 3.456936404109001160e-02 -3.481253683567047119e-01 9.568236023187637329e-02 -2.743476927280426025e-01 -1.111546829342842102e-01 -1.285762190818786621e-01
7.465372979640960693e-02 8.074898272752761841e-02 -2.571929991245269775e-01 -1.027673408389091492e-01 -1.432317346334457397e-01 -2.496392577886581421e-01 2.131229788064956665e-01 -8.220449835062026978e-02 1.352528184652328491e-01 -2.707884609699249268e-01 1.220440417528152466e-01 -7.691365480422973633e-02 3.051140718162059784e-02 -2.277436405420303345e-01 -2.589375376701354980e-01 1.510105747729539871e-02 -2.122649699449539185e-01 -1.781459748744964600e-01 -3.388677537441253662e-02 -4.087349399924278259e-02 -2.586042582988739014e-01 9.665001183748245239e-02 3.718075752258300781e-01 1.076764240860939026e-01 2.711037695407867432e-01 -1.456820666790008545e-01 -1.908328384160995483e-01 -1.342630535364151001e-01 8.807869255542755127e-02 1.456179022789001465e-01 1.251699328422546387e-01 2.102863192558288574e-01
6.595294922590255737e-02 -5.121663585305213928e-02 -3.804743587970733643e-01 -5.021478980779647827e-02 -1.787636280059814453e-01 1.927252113819122314e-01 -1.662478409707546234e-02 1.235848516225814819e-01 -2.281519472599029541e-01 -3.183643519878387451e-01 -1.598458364605903625e-02 -6.185512989759445190e-02 2.375192195177078247e-01 -1.801705732941627502e-02 9.828356094658374786e-03 1.726821660995483398e-01 -1.309816446155309677e-02 -6.436645984649658203e-02 -1.437749862670898438e-01 -2.961929328739643097e-02 -2.766630649566650391e-01 3.148195445537567139e-01 -1.284551247954368591e-02 -1.658886224031448364e-01 6.615837663412094116e-02 1.909667402505874634e-01 -5.935873463749885559e-02 -4.479483142495155334e-02 2.482341974973678589e-02 -4.583188593387603760e-01 6.215390935540199280e-02 -1.638221591711044312e-01
-2.162729203701019287e-01 -3.229677975177764893e-01 5.486461147665977478e-02 -2.492757439613342285e-01 -1.177216395735740662e-01 4.141108691692352295e-02 -1.759105175733566284e-01 9.700075536966323853e-02 7.321018725633621216e-02 -3.077930808067321777e-01 1.803726702928543091e-01 -6.137280911207199097e-02 4.459128901362419128e-02 -4.946961067616939545e-03 -1.181458756327629089e-01 2.345841825008392334e-01 -3.720604628324508667e-02 -1.111785098910331726e-01 -9.761406481266021729e-02 1.385670155286788940e-01 -4.427699372172355652e-02 -2.868826687335968018e-02 1.792027503252029419e-01 -3.159035742282867432e-01 2.552372515201568604e-01 1.105676144361495972e-01 -2.011205255985260010e-01 -1.826492547988891602e-01 -9.580588340759277344e-02 -3.931451439857482910e-01 7.324544340372085571e-02 1.516224890947341919e-01
3.812498748302459717e-01 -1.091842725872993469e-01 1.847522556781768799e-01 -1.079308241605758667e-01 8.537334203720092773e-02 4.136537015438079834e-02 -2.399071678519248962e-02 1.065626963973045349e-01 1.027644611895084381e-02 -2.110580205917358398e-01 1.728926599025726318e-01 -3.206449151039123535e-01 1.074123680591583252e-01 -1.564798355102539062e-01 1.690323501825332642e-01 2.147624641656875610e-01 -2.799706459045410156e-01 7.014470547437667847e-02 -5.911654233932495117e-02 3.313547968864440918e-01 -1.782698184251785278e-01 2.960810661315917969e-01 -3.543160855770111084e-02 -4.293314181268215179e-03 9.532064944505691528e-02 8.434833027422428131e-03 -1.909555792808532715e-01 -2.204825878143310547e-01 -9.248209744691848755e-02 -2.218401730060577393e-01 1.307203471660614014e-01 3.923722729086875916e-02
2.568909898400306702e-02 -9.989287704229354858e-02 -2.892140448093414307e-01 -4.498780146241188049e-02 -1.193574890494346619e-01 -1.453490704298019409e-01 -6.171445176005363464e-02 -1.180735528469085693e-01 2.205595672130584717e-01 2.076173946261405945e-02 1.276624798774719238e-01 -1.952539533376693726e-01 -6.792028993368148804e-02 -3.869887888431549072e-01 9.077546000480651855e-02 1.181764081120491028e-01 3.591638803482055664e-02 -7.838344201445579529e-03 -2.188665419816970825e-01 -6.044415757060050964e-02 -1.061929762363433838e-01 2.495354861021041870e-01 1.437965184450149536e-01 2.965681999921798706e-02 1.176812946796417236e-01 1.609094440937042236e-01 -1.267371773719787598e-01 -1.566224247217178345e-01 2.109554111957550049e-01 -3.386292159557342529e-01 9.579356014728546143e-02 4.168934226036071777e-01
1.008358597755432129e-01 -2.230055332183837891e-01 -2.944585084915161133e-01 -2.977754175662994385e-01 3.508798405528068542e-02 -1.690034009516239166e-02 2.820981144905090332e-01 1.066627353429794312e-01 -1.397836059331893921e-01 -3.702335432171821594e-02 1.474266499280929565e-01 -2.310646474361419678e-01 -3.602343797683715820e-02 -2.956505119800567627e-01 -9.774684906005859375e-02 1.072791814804077148e-01 -6.296327710151672363e-02 -1.080158576369285583e-01 3.189049288630485535e-02 1.010954603552818298e-01 -5.451240018010139465e-02 1.860153675079345703e-01 1.245461329817771912e-01 -3.993374705314636230e-01 8.074799925088882446e-02 2.075088918209075928e-01 -1.746592968702316284e-01 1.331399083137512207e-01 -2.537453919649124146e-02 -1.319727897644042969e-01 2.907496094703674316e-01 -1.631345748901367188e-01
-2.133751511573791504e-01 -2.982234023511409760e-02 -6.046921387314796448e-02 -4.256153851747512817e-02 -1.113500744104385376e-01 3.191836774349212646e-01 3.388047516345977783e-01 -2.244115322828292847e-01 -2.787008881568908691e-01 -8.757325261831283569e-02 4.136131331324577332e-02 -1.726722866296768188e-01 -3.199839591979980469e-02 -2.622476816177368164e-01 1.569594442844390869e-01 -6.283872574567794800e-02 -2.048773467540740967e-01 1.352316141128540039e-02 9.623048454523086548e-02 2.341228127479553223e-01 -1.695017069578170776e-01 2.103258520364761353e-01 1.190521642565727234e-01 -1.444370150566101074e-01 2.418043017387390137e-01 1.826945096254348755e-01 -3.320923075079917908e-02 -2.136944681406021118e-01 -2.244869619607925415e-01 -1.879702135920524597e-02 2.094642519950866699e-01 -7.721780240535736084e-02
-8.704487234354019165e-02 1.692264229059219360e-01 -7.581133395433425903e-02 -1.317535936832427979e-01 9.449995309114456177e-02 -6.456481758505105972e-03 1.284322738647460938e-01 1.620302796363830566e-01 1.604246199131011963e-01 1.042554602026939392e-01 7.138331234455108643e-02 -1.042530685663223267e-01 1.956819146871566772e-01 -3.283064961433410645e-01 -2.438803017139434814e-02 7.333059608936309814e-02 -9.301665425300598145e-02 -2.604552507400512695e-01 3.270835801959037781e-02 5.942797660827636719e-02 -5.999501049518585205e-02 -3.884023427963256836e-02 1.696690320968627930e-01 -4.731281101703643799e-01 -2.485256642103195190e-01 3.285675775259733200e-03 -3.286435306072235107e-01 -3.226369321346282959e-01 5.640850216150283813e-02 -1.618251502513885498e-01 2.008783221244812012e-01 -4.365355148911476135e-02
-3.807213902473449707e-02 -2.800468169152736664e-02 1.041290313005447388e-01 -4.293129146099090576e-01 -2.180629223585128784e-01 -1.337490379810333252e-01 -4.336731880903244019e-02 -6.799226999282836914e-02 -1.043874472379684448e-01 -6.372086703777313232e-02 8.485589176416397095e-02 -2.457567900419235229e-01 -4.021104425191879272e-02 -2.327931225299835205e-01 -2.848290503025054932e-01 1.451950073242187500e-01 -1.305539458990097046e-01 -8.340430259704589844e-02 -1.292683333158493042e-01 -1.926813721656799316e-01 2.747621014714241028e-02 -1.433193832635879517e-01 8.265803009271621704e-02 -3.252083659172058105e-01 6.333843618631362915e-02 6.549554876983165741e-03 -8.714463561773300171e-03 -1.764615476131439209e-01 5.654660612344741821e-02 -4.086035490036010742e-01 2.548448443412780762e-01 -8.945644646883010864e-02
-1.865887790918350220e-01 -1.930508464574813843e-01 -5.103750526905059814e-02 1.114324480295181274e-01 7.521713618189096451e-03 5.957681313157081604e-02 2.262068837881088257e-01 -2.836718857288360596e-01 1.407154649496078491e-01 -2.300158739089965820e-01 2.318980991840362549e-01 -2.424215823411941528e-01 -1.696026474237442017e-01 -1.177846044301986694e-01 8.689888566732406616e-02 9.742184728384017944e-02 -2.681000232696533203e-01 -1.151019409298896790e-01 -1.838877238333225250e-02 1.652609705924987793e-01 7.520063221454620361e-02 1.578434258699417114e-01 2.070489227771759033e-01 -1.885720193386077881e-01 2.186783999204635620e-01 -1.788745373487472534e-01 -3.361047431826591492e-02 1.336223483085632324e-01 1.716601401567459106e-01 -3.560826778411865234e-01 2.359004318714141846e-01 1.513827033340930939e-02
-1.180243119597434998e-01 1.616299301385879517e-01 -6.770007312297821045e-02 -2.992118708789348602e-02 5.087240040302276611e-02 1.789281368255615234e-01 1.788810193538665771e-01 7.710004691034555435e-03 1.991738528013229370e-01 -1.343730986118316650e-01 -5.823968350887298584e-02 3.801205754280090332e-02 7.619654387235641479e-02 -3.678892850875854492e-01 2.167488336563110352e-01 3.280081599950790405e-02 7.141295820474624634e-02 -2.049797177314758301e-01 1.129069831222295761e-02 1.967443972826004028e-01 -7.578320801258087158e-02 1.269392371177673340e-01 2.545647621154785156e-01 -1.400991678237915039e-01 -2.196905612945556641e-01 1.060478091239929199e-01 -3.474659919738769531e-01 -1.722001284360885620e-01 3.446629643440246582e-01 -4.782466962933540344e-02 2.649452388286590576e-01 -2.064640372991561890e-01
3.489759191870689392e-02 -3.033101093024015427e-03 -2.255283743143081665e-01 -1.894872039556503296e-01 -3.001386225223541260e-01 2.086559087038040161e-01 3.050779402256011963e-01 -3.231323659420013428e-01 1.983420737087726593e-02 -1.087333187460899353e-01 2.226517945528030396e-01 -1.981455087661743164e-01 3.841314464807510376e-02 -1.060416698455810547e-01 1.251711696386337280e-01 2.581176161766052246e-01 -1.402308493852615356e-01 -6.332027167081832886e-02 7.183117419481277466e-02 3.113917633891105652e-02 -3.089663982391357422e-01 7.719742134213447571e-04 2.426103651523590088e-01 6.616657972335815430e-02 -2.632115483283996582e-01 1.012658923864364624e-01 1.216063927859067917e-02 -1.003815382719039917e-01 1.006807684898376465e-01 5.503583326935768127e-02 1.264524012804031372e-01 2.782355546951293945e-01
1.707653328776359558e-02 5.417108186520636082e-04 -2.704471647739410400e-01 -5.194865912199020386e-02 -3.024780452251434326e-01 -5.331073421984910965e-03 1.871283650398254395e-01 -1.625501364469528198e-01 6.109545379877090454e-02 1.487838774919509888e-01 2.225930839776992798e-01 -3.569045960903167725e-01 1.644864082336425781e-01 -1.079599559307098389e-01 1.403866708278656006e-01 2.910286486148834229e-01 -2.580852508544921875e-01 -1.147638782858848572e-01 -3.898948058485984802e-02 -4.859279468655586243e-02 -2.665723264217376709e-01 -1.004906445741653442e-01 3.181062638759613037e-01 2.794975973665714264e-02 -1.881218850612640381e-01 1.576612591743469238e-01 -6.056191772222518921e-02 -1.613111793994903564e-01 -3.616418689489364624e-02 8.343412727117538452e-02 1.625368446111679077e-01 1.832382678985595703e-01
3.559579849243164062e-01 1.687906533479690552e-01 1.564689911901950836e-02 -5.505098961293697357e-03 -1.210840493440628052e-01 1.851896196603775024e-01 -9.727928042411804199e-02 -3.161834776401519775e-01 9.008233249187469482e-02 -2.678229510784149170e-01 4.012033715844154358e-02 -2.633915245532989502e-01 2.092716842889785767e-01 -1.166747659444808960e-01 -1.494968980550765991e-01 -4.797408357262611389e-02 -3.425918519496917725e-02 -7.900859415531158447e-02 -1.382714658975601196e-01 3.970488533377647400e-02 -6.120203435420989990e-02 5.141944810748100281e-02 5.108130350708961487e-02 -9.437072277069091797e-02 6.980899721384048462e-02 -1.162217631936073303e-01 -1.461049616336822510e-01 -3.729230463504791260e-01 3.126560151576995850e-01 -3.331681191921234131e-01 -9.848704934120178223e-02 -9.989839047193527222e-02
1.791818439960479736e-01 -8.311452716588973999e-02 -1.516382843255996704e-01 -2.184771597385406494e-01 -2.931848168373107910e-01 2.093027234077453613e-01 3.103018999099731445e-01 9.043100476264953613e-02 1.846486181020736694e-01 -1.050546765327453613e-01 1.734506636857986450e-01 -1.117548421025276184e-01 -8.489334955811500549e-03 -2.226437181234359741e-01 -1.976503580808639526e-01 1.765826642513275146e-01 -1.339920759201049805e-01 -9.512810967862606049e-03 -3.607864491641521454e-03 2.595773935317993164e-01 4.646372422575950623e-02 1.710024327039718628e-01 1.102061271667480469e-01 -3.938916921615600586e-01 2.523009479045867920e-02 1.508301645517349243e-01 -2.532768547534942627e-01 1.808774024248123169e-01 -1.394500723108649254e-03 2.197268605232238770e-02 1.527025848627090454e-01 -1.422833055257797241e-01
6.492955237627029419e-02 -1.856758445501327515e-02 -5.803550034761428833e-02 -1.849015504121780396e-01 -3.732238411903381348e-01 8.052986860275268555e-02 3.706527352333068848e-01 -2.970426678657531738e-01 2.632160484790802002e-01 -6.751164793968200684e-02 2.810187041759490967e-01 -3.126604855060577393e-01 4.904869571328163147e-02 -1.536263227462768555e-01 -1.102835908532142639e-01 6.853985134512186050e-03 -1.957211792469024658e-01 -6.768072396516799927e-02 9.759736061096191406e-02 -3.403488080948591232e-03 7.055889815092086792e-02 6.501150131225585938e-02 -1.022404432296752930e-01 -1.671427637338638306e-01 -1.947632580995559692e-01 7.832462340593338013e-02 3.215654194355010986e-02 -1.289351880550384521e-01 3.442960977554321289e-01 -5.374725908041000366e-02 1.205189600586891174e-01 -6.171151180751621723e-04
-5.152866616845130920e-02 -8.019319921731948853e-02 -1.509303925558924675e-03 -1.524445861577987671e-01 -7.530736178159713745e-02 2.457184791564941406e-01 -9.429036080837249756e-02 -1.532741729170084000e-02 -1.661328226327896118e-02 -1.512098610401153564e-01 1.819576770067214966e-01 -5.632926225662231445e-01 9.324450045824050903e-03 -3.211135268211364746e-01 -5.571229010820388794e-02 2.752224802970886230e-01 3.650677949190139771e-02 -1.206140369176864624e-01 1.949536949396133423e-01 7.922024279832839966e-02 9.904360026121139526e-02 -3.952841274440288544e-03 -9.040822833776473999e-02 1.439920067787170410e-01 3.373562991619110107e-01 -9.472764283418655396e-02 -1.979513466358184814e-01 -1.962742805480957031e-01 4.647770524024963379e-02 -5.831092968583106995e-02 -3.355729579925537109e-02 1.755701899528503418e-01
1.400900781154632568e-01 -4.043265804648399353e-02 -3.666863739490509033e-01 -1.122219711542129517e-01 -1.437904387712478638e-01 1.049894765019416809e-01 8.974152058362960815e-02 1.307834386825561523e-01 -2.042651735246181488e-02 -3.753496706485748291e-01 -2.164994031190872192e-01 -2.341887503862380981e-01 2.010769397020339966e-01 -7.317408174276351929e-02 5.328501388430595398e-02 2.976996600627899170e-01 2.428326383233070374e-02 -2.503600716590881348e-02 -1.810799837112426758e-01 1.940375939011573792e-02 -1.966951042413711548e-01 1.582815796136856079e-01 -5.260914191603660583e-02 -1.272209733724594116e-01 6.375066936016082764e-02 1.925506144762039185e-01 -4.619998857378959656e-02 -1.425239294767379761e-01 9.291864931583404541e-02 -3.516868650913238525e-01 6.402610242366790771e-02 -2.783472537994384766e-01
3.425822854042053223e-01 -1.427679359912872314e-01 -8.009248226881027222e-02 4.296435974538326263e-03 -1.532879173755645752e-01 4.253057539463043213e-01 -1.001485362648963928e-01 -4.493641480803489685e-02 -2.079655528068542480e-01 -1.105507910251617432e-01 -3.669909015297889709e-02 -1.742228120565414429e-01 1.661582142114639282e-01 -2.525674402713775635e-01 6.370613723993301392e-02 1.336480826139450073e-01 -4.054726287722587585e-02 -9.046950936317443848e-02 -1.949975490570068359e-01 1.475786268711090088e-01 -1.711473613977432251e-01 -1.464439928531646729e-01 2.744276821613311768e-02 -1.132261455059051514e-01 -1.366460323333740234e-01 5.365085229277610779e-02 -9.994382411241531372e-02 -2.392910793423652649e-02 7.129717618227005005e-02 -3.064684569835662842e-01 4.047482311725616455e-01 -1.000876277685165405e-01
-1.177538931369781494e-01 5.723298341035842896e-02 -1.032378748059272766e-01 -8.937244862318038940e-02 1.080663036555051804e-02 -4.202087223529815674e-02 9.177383780479431152e-02 -5.880387499928474426e-02 1.437109056860208511e-02 -1.422961354255676270e-01 3.365601897239685059e-01 -1.298542171716690063e-01 -1.505922973155975342e-01 -2.728608250617980957e-01 -1.205207407474517822e-01 -9.775500744581222534e-02 -3.429656326770782471e-01 -1.133142262697219849e-01 1.815492659807205200e-01 -1.199714168906211853e-01 -2.764141857624053955e-01 -2.991416305303573608e-02 3.818889856338500977e-01 -1.531278342008590698e-01 2.051999717950820923e-01 2.547739744186401367e-01 1.134420260787010193e-01 -4.789469018578529358e-02 1.736952364444732666e-01 -1.003788411617279053e-01 3.005446493625640869e-01 -3.859116137027740479e-02
3.079168200492858887e-01 1.470578461885452271e-01 2.165150344371795654e-01 -7.834060490131378174e-02 -2.785779237747192383e-01 1.350982487201690674e-01 1.788282096385955811e-01 -7.398563623428344727e-02 -2.158658355474472046e-01 -1.496979743242263794e-01 4.690623655915260315e-02 -8.646568655967712402e-02 2.824972867965698242e-01 -1.460048705339431763e-01 3.616466745734214783e-02 2.165110548958182335e-03 -2.098335325717926025e-01 7.843267917633056641e-02 -1.906913220882415771e-01 3.907282277941703796e-02 -3.255434334278106689e-01 3.450535610318183899e-02 -7.095288950949907303e-03 -1.946624070405960083e-01 1.465703696012496948e-01 6.526146084070205688e-02 -1.258002519607543945e-01 -3.277993202209472656e-01 1.388620436191558838e-01 -3.055650591850280762e-01 -1.336781978607177734e-01 -5.821214988827705383e-02
-1.650012433528900146e-01 -1.690422371029853821e-02 5.771569442003965378e-03 2.773519232869148254e-02 -3.339260071516036987e-02 -9.672707319259643555e-02 1.551178097724914551e-01 4.520157724618911743e-02 8.776144683361053467e-02 1.517648845911026001e-01 -8.797000348567962646e-02 1.168697401881217957e-01 1.284049302339553833e-01 -2.826908230781555176e-01 1.613797396421432495e-01 9.549979120492935181e-02 -1.330972015857696533e-01 -3.439831137657165527e-01 5.005243793129920959e-02 6.869847327470779419e-02 -1.643771827220916748e-01 -7.707618176937103271e-03 3.126929998397827148e-01 -1.085653379559516907e-01 2.317120432853698730e-01 1.845399290323257446e-01 -4.494881927967071533e-01 -3.045876622200012207e-01 1.442537605762481689e-01 -1.894527673721313477e-01 1.100613176822662354e-01 -1.418887823820114136e-01
-2.120270952582359314e-02 -1.155476048588752747e-01 -9.261953830718994141e-02 2.237573731690645218e-03 1.030723601579666138e-01 1.587469577789306641e-01 3.172909617424011230e-01 1.062760949134826660e-01 4.001290351152420044e-02 -1.044096350669860840e-01 2.080107182264328003e-01 -4.779933393001556396e-02 5.077471211552619934e-02 -2.518145143985748291e-01 -2.947475314140319824e-01 6.051135063171386719e-02 -6.149255856871604919e-02 -5.596748590469360352e-01 -1.600397825241088867e-01 2.988826856017112732e-02 -1.257174015045166016e-01 8.066298812627792358e-02 2.276911288499832153e-01 1.262516081333160400e-01 -2.136676199734210968e-02 1.538881361484527588e-01 -7.064236700534820557e-02 -1.945733278989791870e-01 4.819326847791671753e-02 -2.775119841098785400e-01 1.617712676525115967e-01 9.555678069591522217e-02
9.414640069007873535e-02 2.238898575305938721e-01 -7.441675662994384766e-02 -2.558806836605072021e-01 -1.922303587198257446e-01 -5.915165692567825317e-02 1.267110556364059448e-01 -9.979470632970333099e-04 1.839044094085693359e-01 -2.808450534939765930e-02 1.724616438150405884e-01 -2.658178210258483887e-01 -1.427722722291946411e-01 -3.590398132801055908e-01 5.587728694081306458e-02 1.452602744102478027e-01 -1.590007543563842773e-01 -1.646331995725631714e-01 -8.864164352416992188e-02 -2.011860907077789307e-01 5.052912235260009766e-02 5.220676213502883911e-02 1.623875796794891357e-01 -1.723704934120178223e-01 1.632238179445266724e-01 6.268000695854425430e-03 5.182937905192375183e-02 -4.657006263732910156e-02 -1.903736591339111328e-01 -5.200136303901672363e-01 6.326479464769363403e-02 -2.621720172464847565e-02
-1.387081146240234375e-01 -2.186287790536880493e-01 6.360538303852081299e-02 1.193182766437530518e-01 -4.665877819061279297e-01 1.389995962381362915e-01 8.388857543468475342e-02 -6.768945604562759399e-02 -1.210634112358093262e-01 -2.023346871137619019e-01 3.237073123455047607e-01 -2.846615910530090332e-01 -1.019966229796409607e-01 1.314786821603775024e-02 -4.419939592480659485e-02 4.731270298361778259e-02 -1.215740516781806946e-01 -8.778008818626403809e-02 -2.503183782100677490e-01 -8.228680118918418884e-03 -6.435908377170562744e-02 -1.950920931994915009e-02 2.471152991056442261e-01 -4.530768841505050659e-03 2.600971981883049011e-02 1.032217293977737427e-01 -2.338212430477142334e-01 -7.001173496246337891e-02 -6.720115244388580322e-02 -3.437047600746154785e-01 6.153095513582229614e-02 2.483749687671661377e-01
-1.102398931980133057e-01 1.655316203832626343e-01 1.231100037693977356e-02 2.419215440750122070e-02 1.604524701833724976e-01 -4.777602851390838623e-02 3.242794275283813477e-01 -8.701834082603454590e-02 2.181709557771682739e-01 -2.579789757728576660e-01 6.108238548040390015e-02 -1.076418086886405945e-01 1.075270306318998337e-02 -1.183109804987907410e-01 -3.970181941986083984e-02 2.841598093509674072e-01 -8.724197000265121460e-02 -7.163414359092712402e-02 -1.209626197814941406e-01 3.397820889949798584e-02 6.943382322788238525e-02 8.249884843826293945e-02 3.103607892990112305e-01 -1.767616868019104004e-01 1.540538221597671509e-01 -1.717440038919448853e-02 -4.877521991729736328e-01 -2.401857376098632812e-01 1.537673771381378174e-01 4.697303753346204758e-03 2.815475463867187500e-01 -5.261097475886344910e-02
3.061362504959106445e-01 -1.097736135125160217e-01 -1.475905776023864746e-01 -2.170428074896335602e-02 -2.134523987770080566e-01 -1.409833431243896484e-01 2.196997404098510742e-01 3.466758504509925842e-02 1.523258686065673828e-01 -7.660391274839639664e-03 4.149264991283416748e-01 -3.176206052303314209e-01 8.760159462690353394e-02 -2.800151407718658447e-01 8.917964249849319458e-02 1.985051110386848450e-02 1.695535890758037567e-02 3.017337759956717491e-03 -6.030421704053878784e-02 -9.777602553367614746e-02 1.481593102216720581e-01 1.596550829708576202e-02 5.886663123965263367e-02 3.722801059484481812e-02 -6.042806431651115417e-02 8.611573278903961182e-02 -1.268444955348968506e-01 -2.407701760530471802e-01 1.996442824602127075e-01 -3.250869214534759521e-01 1.099590361118316650e-01 2.881350815296173096e-01
-7.381637394428253174e-02 -2.874765694141387939e-01 1.075154244899749756e-01 -5.249373242259025574e-02 -2.405955791473388672e-01 3.662207722663879395e-01 -1.004797127097845078e-02 8.055908977985382080e-02 9.649477154016494751e-02 -1.638099849224090576e-01 8.121701329946517944e-02 1.792337596416473389e-01 -2.645522728562355042e-02 -6.367854028940200806e-02 -1.636062748730182648e-02 2.334951460361480713e-01 -1.350253522396087646e-01 -1.453378647565841675e-01 -2.434611171483993530e-01 1.530879139900207520e-01 4.414619505405426025e-02 1.426885724067687988e-01 3.444579541683197021e-01 -8.210359513759613037e-02 1.980212777853012085e-01 1.846416890621185303e-01 -3.176443874835968018e-01 -1.195474714040756226e-01 -2.259830199182033539e-02 -2.221294194459915161e-01 1.826548874378204346e-01 1.520369946956634521e-01
-8.067028969526290894e-02 -3.066000640392303467e-01 1.824957281351089478e-01 -2.925222814083099365e-01 -2.148149162530899048e-02 1.407821327447891235e-01 8.262844756245613098e-03 2.626413479447364807e-02 -5.167949572205543518e-02 -1.785167306661605835e-01 3.307815268635749817e-02 -1.403713673353195190e-01 9.252893924713134766e-02 -2.150097340345382690e-01 -7.861749827861785889e-02 3.043263554573059082e-01 2.556362152099609375e-01 1.603036224842071533e-01 -9.594835340976715088e-02 1.867461204528808594e-01 1.038216147571802139e-02 7.301621884107589722e-02 2.541500329971313477e-01 -1.045300588011741638e-01 1.583652198314666748e-01 3.300338983535766602e-01 3.810561820864677429e-02 -1.359359920024871826e-01 1.410312205553054810e-01 -2.247446328401565552e-01 1.593061238527297974e-01 2.913008332252502441e-01
-2.493154555559158325e-01 -2.922103740274906158e-02 9.596607089042663574e-02 -1.732281148433685303e-01 -8.570922538638114929e-03 4.570823535323143005e-02 1.459106504917144775e-01 -1.064282879233360291e-01 -2.708622515201568604e-01 -1.562721431255340576e-01 3.133070766925811768e-01 -2.112487703561782837e-01 -2.108162343502044678e-01 -3.079451322555541992e-01 -1.778615862131118774e-01 -3.395260497927665710e-02 -8.276251703500747681e-02 -1.931564360857009888e-01 7.575645297765731812e-02 2.491659820079803467e-01 -2.552191913127899170e-01 -1.428226381540298462e-01 2.010137289762496948e-01 -2.057669311761856079e-01 -1.273977160453796387e-01 -1.467070309445261955e-03 -3.283225744962692261e-02 -2.786133289337158203e-01 1.701148599386215210e-02 -1.819335073232650757e-01 2.021920830011367798e-01 2.974885143339633942e-02
2.214483320713043213e-01 -2.298209816217422485e-01 -7.366530597209930420e-02 -1.396059542894363403e-01 -3.060547709465026855e-01 2.625702694058418274e-02 1.558284163475036621e-01 -2.299759536981582642e-02 -9.949253499507904053e-02 -2.357465177774429321e-01 6.563272327184677124e-02 -1.867159008979797363e-01 3.737858831882476807e-01 -2.908583581447601318e-01 -3.614934086799621582e-01 1.744058728218078613e-01 -1.308375597000122070e-01 -4.216255992650985718e-02 1.810157485306262970e-02 -9.693387895822525024e-02 -7.624824065715074539e-03 -6.915037333965301514e-02 2.722823321819305420e-01 -2.491236478090286255e-02 -8.475555479526519775e-02 -8.146556466817855835e-02 -9.549767524003982544e-02 -3.000243306159973145e-01 -1.512499898672103882e-01 8.370965719223022461e-03 3.457697480916976929e-02 -1.366973370313644409e-01
3.579422533512115479e-01 -2.388331592082977295e-01 -1.186332106590270996e-01 -2.230798453092575073e-01 -7.500028610229492188e-02 1.474045813083648682e-01 2.434888780117034912e-01 2.011197991669178009e-02 1.913801021873950958e-02 -1.528228819370269775e-01 1.498635262250900269e-01 -1.597094535827636719e-01 3.794998861849308014e-03 -6.117503717541694641e-02 1.419639438390731812e-01 -1.040056720376014709e-01 1.790271513164043427e-02 -1.669895052909851074e-01 -5.454238131642341614e-02 5.992957949638366699e-02 -9.538809955120086670e-02 3.574972748756408691e-01 -4.522357601672410965e-03 -2.298017591238021851e-02 -2.131558954715728760e-01 4.961680620908737183e-02 3.228370100259780884e-02 -2.342002242803573608e-01 2.998106479644775391e-01 -3.072369098663330078e-01 1.467628497630357742e-02 3.114934861660003662e-01
9.309940971434116364e-03 -9.262162446975708008e-02 -4.096259921789169312e-02 -4.180993139743804932e-01 -1.041930541396141052e-01 -2.222586572170257568e-01 4.765283688902854919e-02 -1.308773308992385864e-01 -2.484548389911651611e-01 -1.817053109407424927e-01 1.520606689155101776e-02 2.498073503375053406e-02 1.528198271989822388e-01 -2.191002666950225830e-01 -2.256126105785369873e-01 1.231933385133743286e-01 -2.621988356113433838e-01 -1.092580799013376236e-02 2.049072459340095520e-02 -2.077395915985107422e-01 7.223658263683319092e-02 5.148958042263984680e-02 1.683780699968338013e-01 -1.851465106010437012e-01 6.624703761190176010e-03 1.253713667392730713e-01 -2.542227506637573242e-01 -4.213085770606994629e-01 -1.724804169498383999e-03 -2.327839285135269165e-01 8.236230909824371338e-02 -1.861711591482162476e-02
2.396932393312454224e-01 -1.016217395663261414e-01 -3.706984519958496094e-01 -2.056839913129806519e-01 1.314709782600402832e-01 6.741084624081850052e-03 7.442171871662139893e-02 1.351799964904785156e-01 -2.298171818256378174e-01 1.189018785953521729e-02 1.797736734151840210e-01 -8.691599220037460327e-02 2.929168939590454102e-01 -2.220865488052368164e-01 -2.699009180068969727e-01 -1.304596569389104843e-02 -1.053169369697570801e-02 -2.962607145309448242e-01 -1.662017852067947388e-01 7.431132346391677856e-02 -1.104028448462486267e-01 5.746745690703392029e-02 5.385473743081092834e-02 -3.453864455223083496e-01 5.726144462823867798e-02 1.666054427623748779e-01 -2.189758978784084320e-02 -1.647058576345443726e-01 1.621785461902618408e-01 -2.426319718360900879e-01 8.555528521537780762e-02 2.322528697550296783e-02
1.780955679714679718e-02 8.050695061683654785e-02 -4.014356136322021484e-01 -1.301060616970062256e-01 -1.554119735956192017e-01 2.434994876384735107e-01 2.293057739734649658e-02 3.954266756772994995e-02 -1.550709903240203857e-01 -2.646110951900482178e-01 -7.105650007724761963e-02 -5.660970509052276611e-02 4.681536555290222168e-02 -1.295331120491027832e-01 -7.193676382303237915e-02 2.660647332668304443e-01 -9.850969165563583374e-02 -7.083787769079208374e-02 -2.945587933063507080e-01 4.984432086348533630e-02 -4.936826229095458984e-02 3.676853477954864502e-01 -6.483716517686843872e-02 -1.782106608152389526e-01 -4.837684705853462219e-02 2.422803193330764771e-01 -1.217391267418861389e-01 -1.185531243681907654e-01 1.319709867238998413e-01 -3.475243151187896729e-01 6.668259948492050171e-02 -1.490572988986968994e-01
1.217334270477294922e-01 -8.982376009225845337e-02 1.861068457365036011e-01 -1.044536754488945007e-01 -2.316489070653915405e-02 6.853278726339340210e-02 -2.126516215503215790e-02 -1.353416442871093750e-01 3.826246038079261780e-02 -3.258453309535980225e-01 2.336059063673019409e-01 -3.183600902557373047e-01 9.249657392501831055e-02 8.458265662193298340e-02 7.888521999120712280e-02 -1.901624947786331177e-01 -1.858648061752319336e-01 -2.999112382531166077e-02 -3.417400270700454712e-02 2.401406615972518921e-01 -3.320347890257835388e-02 -9.581462293863296509e-02 -1.181112020276486874e-03 -2.498714923858642578e-01 1.097949519753456116e-01 -7.708024978637695312e-02 -4.376292228698730469e-01 -2.000238150358200073e-01 1.205190643668174744e-01 -2.947702109813690186e-01 1.454724520444869995e-01 2.163388431072235107e-01
-4.191164299845695496e-02 -1.945398934185504913e-02 -2.844991087913513184e-01 -3.741920888423919678e-01 -9.215398132801055908e-02 2.870788238942623138e-02 3.129900693893432617e-01 -2.970472276210784912e-01 -1.956112682819366455e-01 -1.644556671380996704e-01 -1.638639569282531738e-01 -1.157426908612251282e-01 -9.982459247112274170e-02 -2.986661493778228760e-01 1.646220311522483826e-02 1.503092348575592041e-01 -8.179651945829391479e-02 -1.111722290515899658e-01 8.795180916786193848e-02 1.133418232202529907e-01 -8.409693092107772827e-02 1.124586015939712524e-01 -8.395338803529739380e-02 -2.472403794527053833e-01 2.352702170610427856e-01 -2.411536697763949633e-04 4.181171953678131104e-02 -1.501754075288772583e-01 -2.510741353034973145e-01 -2.765061259269714355e-01 -3.607365861535072327e-02 7.633218914270401001e-02
2.027032971382141113e-01 -2.248245477676391602e-02 -1.218549758195877075e-01 -8.378610014915466309e-02 -1.689930111169815063e-01 3.253752887248992920e-01 -4.343407601118087769e-02 -1.617010980844497681e-01 -3.015512228012084961e-02 -9.137043729424476624e-03 9.889521449804306030e-02 -9.966143220663070679e-02 5.576622858643531799e-02 -2.740175127983093262e-01 -1.787455826997756958e-01 -9.319844096899032593e-02 -1.082146316766738892e-01 -8.278915286064147949e-02 -9.038861840963363647e-02 3.644721210002899170e-01 -3.844293653964996338e-01 -1.454502791166305542e-01 1.255174577236175537e-01 -1.668920665979385376e-01 -7.560262084007263184e-02 -1.951663494110107422e-01 -1.228336542844772339e-01 -2.365980893373489380e-01 -2.474710941314697266e-01 -1.638521999120712280e-01 1.503799706697463989e-01 1.919346898794174194e-01
1.804223954677581787e-01 2.921785712242126465e-01 -8.967361599206924438e-02 -1.807061880826950073e-01 -4.430613815784454346e-01 8.289191126823425293e-02 2.945963740348815918e-01 -2.702188789844512939e-01 1.037535741925239563e-01 -1.568044126033782959e-01 1.137977391481399536e-01 -1.541225314140319824e-01 1.762654930353164673e-01 -3.019745051860809326e-01 2.087023258209228516e-01 -2.971036918461322784e-02 5.944635346531867981e-02 1.765122823417186737e-02 1.378562897443771362e-01 -1.498000472784042358e-01 -2.264123260974884033e-01 6.883372366428375244e-02 7.356645166873931885e-02 -9.958749264478683472e-02 -1.897555030882358551e-02 -4.451959580183029175e-02 3.909409511834383011e-03 -2.071694284677505493e-01 1.160138994455337524e-01 -1.980421096086502075e-01 -2.353359013795852661e-02 1.565867811441421509e-01
3.351100161671638489e-02 -1.862800419330596924e-01 -1.799938380718231201e-01 -7.707559317350387573e-02 -2.037282586097717285e-01 7.819457352161407471e-02 1.808164268732070923e-01 8.736343681812286377e-02 -1.687868535518646240e-01 -1.743049621582031250e-01 1.585223972797393799e-01 -5.379661917686462402e-02 2.703913152217864990e-01 -1.772183626890182495e-01 -2.973955571651458740e-01 -8.000060915946960449e-02 -1.974896788597106934e-01 -2.389408461749553680e-02 1.550496369600296021e-01 -2.541637718677520752e-01 2.131026983261108398e-02 -1.773739457130432129e-01 1.336328983306884766e-01 -2.287202328443527222e-01 2.388112433254718781e-02 1.442422866821289062e-01 -5.576329305768013000e-02 -3.165183067321777344e-01 -6.064257025718688965e-02 -3.554329872131347656e-01 2.623044699430465698e-02 -2.568431496620178223e-01
1.956322602927684784e-02 -5.002023279666900635e-02 6.139844655990600586e-02 -7.363209128379821777e-02 6.987378001213073730e-02 9.002714604139328003e-02 1.520845592021942139e-01 -4.268163070082664490e-02 7.499334961175918579e-02 -8.781360811553895473e-04 -1.921535283327102661e-02 -1.695789396762847900e-01 9.237859398126602173e-02 1.385512053966522217e-01 -5.813588574528694153e-02 2.204970270395278931e-01 -2.806732952594757080e-01 1.780117861926555634e-02 1.147539261728525162e-02 -1.169175580143928528e-01 -3.063263297080993652e-01 -1.100267618894577026e-01 4.566703736782073975e-01 -2.180173099040985107e-01 1.044096872210502625e-01 1.554092466831207275e-01 -2.308652997016906738e-01 -3.119260370731353760e-01 3.193109631538391113e-01 -1.668674945831298828e-01 1.855433136224746704e-01 -1.752356439828872681e-01
2.317579686641693115e-01 2.490793466567993164e-01 -1.413998901844024658e-01 -5.228600651025772095e-02 -4.053823053836822510e-01 2.541532516479492188e-01 2.285440862178802490e-01 -1.813651323318481445e-01 1.670450204983353615e-03 -2.722752392292022705e-01 1.387527137994766235e-01 -2.224179953336715698e-01 2.035083323717117310e-01 -2.867868244647979736e-01 1.972148120403289795e-01 -6.707393378019332886e-02 -2.618983089923858643e-01 6.429996341466903687e-02 8.265887945890426636e-02 -1.240000799298286438e-01 -1.176915317773818970e-01 2.118246443569660187e-02 1.444283574819564819e-01 -1.448786072432994843e-02 6.454675644636154175e-02 6.534495949745178223e-02 5.095210671424865723e-02 -6.749667227268218994e-02 1.120570525527000427e-01 -1.583087593317031860e-01 1.131098419427871704e-01 2.030965834856033325e-01
3.619799315929412842e-01 1.838705968111753464e-03 -1.882114410400390625e-01 -3.737359344959259033e-01 -2.655733227729797363e-01 1.047106310725212097e-01 1.569719761610031128e-01 -1.479237060993909836e-02 7.528168708086013794e-02 1.631167531013488770e-02 1.146992519497871399e-01 -4.087303578853607178e-02 -8.207388222217559814e-02 -4.143864810466766357e-01 -3.307607397437095642e-02 8.750912733376026154e-03 -3.198500275611877441e-01 3.376585300429724157e-05 -1.541305240243673325e-02 -9.240385144948959351e-02 -7.970314472913742065e-02 2.333656996488571167e-01 2.580917477607727051e-01 -1.043170392513275146e-01 2.334506362676620483e-01 -8.695464581251144409e-02 4.877429455518722534e-02 6.816978752613067627e-02 -1.083267778158187866e-01 -2.000604569911956787e-01 1.205886900424957275e-01 -4.855157062411308289e-02
1.867845356464385986e-01 -9.495360404253005981e-02 -2.535252273082733154e-01 -5.217064917087554932e-02 -8.313173055648803711e-02 -8.691743761301040649e-02 1.859238445758819580e-01 -1.462344527244567871e-01 -1.461163610219955444e-01 -3.987130224704742432e-01 1.417635530233383179e-01 -2.291092425584793091e-01 7.260367274284362793e-02 -2.630547583103179932e-01 -1.980785280466079712e-01 -5.856656935065984726e-03 -1.939375884830951691e-02 -1.490977704524993896e-01 -1.069917306303977966e-01 -1.967338658869266510e-02 -1.607149094343185425e-01 5.244750156998634338e-02 1.032043918967247009e-01 -3.007720410823822021e-01 -1.326540261507034302e-01 2.650958299636840820e-01 -3.073961734771728516e-01 1.487090885639190674e-01 3.495800495147705078e-02 1.304571516811847687e-02 2.670557498931884766e-01 -1.034694761037826538e-01
2.807900011539459229e-01 -2.554466724395751953e-01 -3.815716207027435303e-01 -4.182232171297073364e-02 -9.054408967494964600e-02 1.688376367092132568e-01 2.133837491273880005e-01 -1.150253191590309143e-01 1.433230787515640259e-01 -9.397959709167480469e-02 2.482876777648925781e-01 -5.741928890347480774e-02 6.828644871711730957e-02 -1.525363028049468994e-01 -4.415801912546157837e-02 1.354594379663467407e-01 -1.133257672190666199e-01 -7.891847193241119385e-02 -1.809370964765548706e-01 4.784190654754638672e-02 -7.152745127677917480e-02 8.012885600328445435e-02 -5.930559244006872177e-03 -3.341078460216522217e-01 8.203840255737304688e-02 1.153334006667137146e-01 -4.535332620143890381e-01 1.987714320421218872e-02 -9.430795162916183472e-02 1.212242171168327332e-01 6.158793717622756958e-02 -1.993569582700729370e-01
3.109393455088138580e-02 -2.070624828338623047e-01 -2.927830815315246582e-01 -2.028066292405128479e-02 1.941048353910446167e-01 1.507427394390106201e-01 -9.832419455051422119e-02 -1.524643748998641968e-01 -1.621923893690109253e-01 -1.936711668968200684e-01 9.021310508251190186e-02 -1.061305329203605652e-01 -5.879412405192852020e-03 -3.324480354785919189e-01 -2.464453727006912231e-01 -9.166344255208969116e-02 -4.018325209617614746e-01 -3.451122641563415527e-01 -2.110396511852741241e-02 3.455403074622154236e-02 -2.068435698747634888e-01 1.797525957226753235e-02 9.719713777303695679e-02 -1.922803521156311035e-01 1.853037029504776001e-01 1.603760719299316406e-01 -5.319274589419364929e-02 -1.057219039648771286e-02 1.376908868551254272e-01 -1.804290153086185455e-02 1.963603049516677856e-01 -1.456803083419799805e-01
5.157717037945985794e-03 2.246691733598709106e-01 -1.726916879415512085e-01 -4.300543665885925293e-02 -3.625198304653167725e-01 -4.203797876834869385e-02 2.736214697360992432e-01 -3.258472084999084473e-01 -4.454251006245613098e-02 8.762270212173461914e-02 2.351980358362197876e-01 -3.228883743286132812e-01 -5.925620719790458679e-02 -3.411293923854827881e-01 -1.215745881199836731e-01 5.873721465468406677e-02 -2.226210981607437134e-01 -8.491515368223190308e-02 -3.571368381381034851e-02 -2.783691324293613434e-02 -1.655059903860092163e-01 -1.992810070514678955e-01 1.218903064727783203e-01 3.600234910845756531e-02 -1.441566050052642822e-01 2.672012448310852051e-01 -5.066460371017456055e-02 2.693252405151724815e-03 1.265574097633361816e-01 3.506218269467353821e-02 1.865660399198532104e-01 -8.578950911760330200e-02
-3.171066343784332275e-01 1.023830845952033997e-01 -2.147581577301025391e-01 -7.185300439596176147e-02 -1.606788858771324158e-02 1.326481103897094727e-01 2.270991802215576172e-01 -5.804447084665298462e-02 5.019480735063552856e-02 -1.960734426975250244e-01 1.712816655635833740e-01 -4.919188022613525391e-01 -2.213258109986782074e-02 -1.226802468299865723e-01 -1.497789770364761353e-01 -5.502202361822128296e-02 -9.279260784387588501e-02 -1.927210763096809387e-02 -2.812555730342864990e-01 -1.158569455146789551e-01 7.092128694057464600e-02 9.109830111265182495e-02 5.753446370363235474e-02 -2.210922688245773315e-01 1.149326860904693604e-01 3.096437267959117889e-02 -2.088869661092758179e-01 -3.449387550354003906e-01 1.951775997877120972e-01 -1.371921002864837646e-01 -1.631334424018859863e-02 -1.029375642538070679e-01
2.165788114070892334e-01 3.841011971235275269e-02 -2.630187571048736572e-01 -2.570937760174274445e-02 -3.537824153900146484e-01 2.503071129322052002e-01 3.251064419746398926e-01 -8.503927849233150482e-03 -3.512871451675891876e-03 -1.447458714246749878e-01 -1.003267467021942139e-01 4.735783860087394714e-02 -4.867659509181976318e-02 -1.916311830282211304e-01 -1.534265279769897461e-01 2.649921551346778870e-02 -3.336747884750366211e-01 -2.182836234569549561e-01 2.061671316623687744e-01 9.531302750110626221e-02 1.437043305486440659e-02 -1.480070352554321289e-01 1.456726491451263428e-01 -4.355482757091522217e-01 7.441308349370956421e-02 8.148787543177604675e-03 -1.179653257131576538e-01 -1.383183300495147705e-01 3.350040689110755920e-02 -8.470859378576278687e-02 -1.624197931960225105e-03 3.204746544361114502e-02
2.594147622585296631e-01 -1.643313616514205933e-01 5.966232717037200928e-02 1.117020323872566223e-01 -2.760332226753234863e-01 9.887379407882690430e-02 1.532379239797592163e-01 -1.704792231321334839e-01 -2.222522795200347900e-01 -4.205838590860366821e-02 -1.488071233034133911e-01 -2.195389568805694580e-01 -5.663981661200523376e-02 -8.227849006652832031e-02 1.114026159048080444e-01 2.166859060525894165e-01 -9.205678105354309082e-02 -2.388862073421478271e-01 -6.966253370046615601e-02 -8.477669209241867065e-03 -2.148009389638900757e-01 7.202186621725559235e-03 7.517258077859878540e-02 1.867564469575881958e-01 -2.304628342390060425e-01 -1.560550834983587265e-02 -3.773280084133148193e-01 -1.416597664356231689e-01 8.412707597017288208e-02 -2.548579871654510498e-01 3.395241498947143555e-01 2.576396800577640533e-03
2.747815847396850586e-01 1.493523120880126953e-01 3.592696040868759155e-02 -2.426617443561553955e-01 -3.642815649509429932e-01 -5.990564450621604919e-02 2.184463441371917725e-01 -3.123956546187400818e-02 -1.665438115596771240e-01 -1.056746765971183777e-01 2.284604310989379883e-02 -1.968990266323089600e-01 1.045353636145591736e-01 -1.400214135646820068e-01 -5.667672958225011826e-03 2.630657851696014404e-01 2.935433946549892426e-02 -1.600513160228729248e-01 -1.032301560044288635e-01 -1.521983295679092407e-01 -7.768359780311584473e-02 1.306461542844772339e-01 2.658861875534057617e-01 -3.434028923511505127e-01 1.705799400806427002e-01 -6.397284567356109619e-02 -1.963363736867904663e-01 -1.655696481466293335e-01 2.597030811011791229e-02 -2.353096306324005127e-01 -1.630844920873641968e-01 -1.588973402976989746e-01
-8.054903894662857056e-02 -1.170776486396789551e-01 -6.035935506224632263e-02 -6.242986395955085754e-02 -7.885727286338806152e-02 2.124219834804534912e-01 2.891409397125244141e-01 6.199556961655616760e-02 4.162072017788887024e-02 -5.486090667545795441e-03 3.644365966320037842e-01 -5.917189270257949829e-02 1.464416533708572388e-01 -1.923795193433761597e-01 -3.043999373912811279e-01 8.026561886072158813e-02 -1.139106079936027527e-01 -4.078156352043151855e-01 -2.099893093109130859e-01 1.218772828578948975e-01 -1.455802023410797119e-01 1.405386626720428467e-02 1.213988587260246277e-01 6.689240783452987671e-02 -1.435951609164476395e-02 1.419655382633209229e-01 3.438699617981910706e-02 -2.728277444839477539e-01 1.254634857177734375e-01 -3.278448581695556641e-01 1.582778990268707275e-01 1.214352846145629883e-01
-8.081874996423721313e-02 -2.161160707473754883e-01 3.389855613932013512e-03 -2.450199723243713379e-01 1.626553386449813843e-01 2.327690720558166504e-01 1.780046820640563965e-01 1.271988898515701294e-01 -9.887542575597763062e-02 -6.463661789894104004e-02 2.880127131938934326e-01 -3.185316324234008789e-01 -1.468776315450668335e-01 -3.075544238090515137e-01 -2.248764038085937500e-01 1.088238283991813660e-01 -2.085526585578918457e-01 1.573687233030796051e-02 1.296821832656860352e-01 -1.032448187470436096e-01 -1.397414505481719971e-01 -1.667633950710296631e-01 2.477495931088924408e-02 -1.711244285106658936e-01 -2.737455368041992188e-01 3.415979817509651184e-02 -3.091366402804851532e-02 -9.733084589242935181e-02 6.300467997789382935e-02 -1.727313250303268433e-01 3.316359817981719971e-01 -4.995271563529968262e-02
9.727733582258224487e-02 1.677346080541610718e-01 -1.962832212448120117e-01 -1.156840100884437561e-01 -2.165745645761489868e-01 2.314836084842681885e-01 8.406558632850646973e-02 -9.570153802633285522e-02 -3.283126652240753174e-02 -3.387663960456848145e-01 -1.430037319660186768e-01 -1.647556424140930176e-01 2.204826772212982178e-01 -4.143324866890907288e-02 -4.469620063900947571e-03 1.457276195287704468e-01 -2.119337394833564758e-02 -3.669894486665725708e-02 -2.080937176942825317e-01 -9.772720932960510254e-02 -2.512317001819610596e-01 3.557879030704498291e-01 -2.909933775663375854e-02 -1.783328354358673096e-01 -7.381435018032789230e-03 1.371213793754577637e-01 -1.566086560487747192e-01 -1.188384890556335449e-01 -8.702033013105392456e-02 -4.114584922790527344e-01 5.507636442780494690e-02 -2.105836123228073120e-01
3.880968689918518066e-02 -1.211979612708091736e-01 -1.387847959995269775e-01 -2.313414067029953003e-01 1.736115291714668274e-02 1.782644689083099365e-01 3.125158846378326416e-01 1.995170712471008301e-01 -8.153399825096130371e-02 -2.099919468164443970e-01 2.931087911128997803e-01 -5.334566533565521240e-02 2.385060191154479980e-01 -2.148127555847167969e-01 -3.531313538551330566e-01 6.106607243418693542e-02 -5.873393733054399490e-03 -3.416682481765747070e-01 1.018104553222656250e-01 -1.423014700412750244e-01 5.236838757991790771e-02 2.443956583738327026e-02 1.056377217173576355e-02 -4.315077885985374451e-02 1.562488079071044922e-01 1.395818591117858887e-01 1.104539632797241211e-02 -2.907517850399017334e-01 6.740690767765045166e-02 -2.762825191020965576e-01 9.152495861053466797e-02 -7.597808144055306911e-04
1.223948374390602112e-01 -1.864418089389801025e-01 -5.649822950363159180e-02 -1.024179998785257339e-02 8.566587418317794800e-02 8.244771510362625122e-02 1.798334270715713501e-01 -2.198286652565002441e-01 1.624238491058349609e-01 -6.776642054319381714e-02 7.196313887834548950e-02 3.968878835439682007e-02 1.610103696584701538e-01 -3.899097675457596779e-03 6.642685085535049438e-02 1.316843479871749878e-01 -4.424333572387695312e-02 -5.696047097444534302e-02 2.195536941289901733e-01 -2.078513056039810181e-01 -2.927870750427246094e-01 1.056878641247749329e-02 3.919148445129394531e-01 -1.848497241735458374e-01 -5.620074272155761719e-02 1.582635045051574707e-01 -2.304895222187042236e-01 -2.967167794704437256e-01 2.793000340461730957e-01 -1.621212214231491089e-01 2.087810486555099487e-01 -2.815608680248260498e-01
5.924290791153907776e-02 -3.108607828617095947e-01 -7.590182125568389893e-02 -1.166469082236289978e-01 -2.569628134369850159e-02 -3.163517266511917114e-02 3.689410984516143799e-01 -5.707522388547658920e-03 -1.877603381872177124e-01 -1.255419850349426270e-01 -1.320492196828126907e-02 -2.089422792196273804e-01 -5.202144384384155273e-02 -3.617255985736846924e-01 -2.187938541173934937e-01 1.678202003240585327e-01 -2.089058458805084229e-01 -1.164673119783401489e-01 1.335260123014450073e-01 6.585617363452911377e-02 -1.314644813537597656e-01 2.434352971613407135e-02 4.912920668721199036e-02 -4.187778830528259277e-01 3.955074027180671692e-02 1.270925104618072510e-01 -1.514617651700973511e-01 1.229504942893981934e-01 1.021385937929153442e-01 -1.545940041542053223e-01 1.957670003175735474e-01 -1.864883899688720703e-01
3.615351617336273193e-01 -2.124898694455623627e-02 -1.948714107275009155e-01 -1.582776010036468506e-01 -3.581829667091369629e-01 2.664875388145446777e-01 -1.736312657594680786e-01 -2.192983329296112061e-01 1.315134018659591675e-01 -3.026032149791717529e-01 4.019938036799430847e-02 -1.403975784778594971e-01 1.122845634818077087e-01 -1.131552830338478088e-01 -1.150000169873237610e-01 1.614110618829727173e-01 -2.040975838899612427e-01 -4.401262477040290833e-02 3.704799711704254150e-02 3.828712552785873413e-02 -1.105751991271972656e-01 3.194171786308288574e-01 -6.111830472946166992e-02 -5.774948000907897949e-02 9.012907743453979492e-02 7.936297357082366943e-02 1.433075033128261566e-02 5.063423514366149902e-02 1.527782082557678223e-01 -2.266257554292678833e-01 7.228481769561767578e-02 -2.617418766021728516e-01
1.784182339906692505e-01 -2.441520569846034050e-03 -9.231250733137130737e-02 1.412349343299865723e-01 -2.719087302684783936e-01 1.948834210634231567e-01 -6.818260252475738525e-02 -1.879837512969970703e-01 -1.158446520566940308e-01 -2.056912183761596680e-01 -1.547116637229919434e-01 -2.981109023094177246e-01 5.677824094891548157e-02 -2.708001434803009033e-01 7.256555836647748947e-03 5.126846581697463989e-02 -2.123762667179107666e-01 1.616485863924026489e-01 -1.393041312694549561e-01 1.086307391524314880e-01 -1.335301101207733154e-01 -4.082492738962173462e-02 1.379386335611343384e-01 -3.088910365477204323e-03 -1.674048453569412231e-01 8.385495841503143311e-02 -9.334103018045425415e-02 -4.135828018188476562e-01 -1.237243264913558960e-01 -3.506328165531158447e-01 1.728874891996383667e-01 -1.268269121646881104e-01
1.647047251462936401e-01 -2.448139488697052002e-01 -3.871931508183479309e-02 6.367588788270950317e-02 2.411930076777935028e-02 2.567386031150817871e-01 3.029285743832588196e-02 -2.043545395135879517e-01 -1.600636690855026245e-01 -2.140951603651046753e-01 -8.279802650213241577e-02 -9.285172820091247559e-02 -9.844391793012619019e-02 -2.162828147411346436e-01 -1.488766968250274658e-01 2.151116281747817993e-01 -1.106286570429801941e-01 -3.620111942291259766e-01 2.059818804264068604e-01 6.405191496014595032e-03 3.582889214158058167e-02 1.996119916439056396e-01 6.299421936273574829e-02 -1.448529306799173355e-02 -1.104336678981781006e-01 -1.010802388191223145e-01 -3.634740710258483887e-01 -3.865824639797210693e-01 1.530525386333465576e-01 3.713618218898773193e-02 -2.425475418567657471e-02 1.610502898693084717e-01
5.672981217503547668e-02 -5.162162333726882935e-02 -9.981682151556015015e-02 -1.125250533223152161e-01 -3.308319747447967529e-01 1.477867364883422852e-02 5.504453182220458984e-02 5.474061239510774612e-03 -9.832356125116348267e-02 -3.497390449047088623e-01 -8.739014714956283569e-02 -9.569249302148818970e-02 1.736717969179153442e-01 -1.526072323322296143e-01 -4.146677255630493164e-02 1.864700466394424438e-01 -3.367174044251441956e-02 4.242327064275741577e-02 -2.033610790967941284e-01 -2.688361890614032745e-02 -2.509880363941192627e-01 3.438230752944946289e-01 -1.437967866659164429e-01 -2.648807764053344727e-01 -1.112875342369079590e-02 2.543797791004180908e-01 -1.417929679155349731e-01 -5.752142518758773804e-02 -6.280106958001852036e-03 -3.524321317672729492e-01 1.807002723217010498e-01 -2.404892444610595703e-01
2.399908304214477539e-01 -9.909719228744506836e-02 -1.209950000047683716e-01 1.762193441390991211e-02 -9.976402670145034790e-02 2.862515747547149658e-01 -3.246890380978584290e-02 -4.506082087755203247e-02 2.030870132148265839e-02 -1.764779388904571533e-01 -4.371486231684684753e-02 -4.006874933838844299e-02 1.946624517440795898e-01 -3.725969195365905762e-01 -4.883219301700592041e-02 -9.758212417364120483e-02 -2.042443752288818359e-01 -7.503446191549301147e-02 -1.860748827457427979e-01 3.466494083404541016e-01 -2.589451372623443604e-01 -1.566815525293350220e-01 9.912452846765518188e-02 -2.118411362171173096e-01 -1.536760777235031128e-01 2.173022180795669556e-02 -1.400214433670043945e-02 -1.927730143070220947e-01 -2.276758551597595215e-01 -3.188078999519348145e-01 9.291473776102066040e-02 1.641963273286819458e-01
1.517135500907897949e-01 1.551298797130584717e-01 -1.046331524848937988e-01 -2.608391642570495605e-01 -1.183160543441772461e-01 2.243240326642990112e-01 3.388139009475708008e-01 1.799238920211791992e-01 -2.096739560365676880e-01 -1.348182410001754761e-01 -1.699950695037841797e-01 -1.788715273141860962e-01 -1.278415024280548096e-01 -3.113612234592437744e-01 -6.020892783999443054e-02 1.281206458806991577e-01 -1.590509712696075439e-01 -1.366912275552749634e-01 3.919469192624092102e-02 2.433974593877792358e-01 -3.260178864002227783e-01 -5.882117524743080139e-02 -5.998719483613967896e-02 -2.952475547790527344e-01 -6.054924055933952332e-02 3.983201459050178528e-02 -2.070503234863281250e-01 -1.776452958583831787e-01 -9.099546074867248535e-02 -5.242561176419258118e-02 -9.645131230354309082e-02 2.817756123840808868e-02
-1.438552290201187134e-01 -9.250732511281967163e-02 -1.054922640323638916e-01 -9.163389913737773895e-03 -1.652350649237632751e-03 1.566079556941986084e-01 2.306409925222396851e-01 1.021854728460311890e-01 6.208952516317367554e-02 -2.468082681298255920e-02 2.433568835258483887e-01 -1.786178946495056152e-01 1.232157424092292786e-01 -1.876888424158096313e-01 -2.739959955215454102e-01 1.749153733253479004e-01 -1.804503351449966431e-01 -5.461534857749938965e-01 -1.251101046800613403e-01 3.888693451881408691e-02 -1.411237120628356934e-01 3.933113068342208862e-02 1.749261319637298584e-01 2.069441527128219604e-01 -5.336375534534454346e-02 6.811693310737609863e-02 -5.150926113128662109e-02 -2.507986426353454590e-01 1.281372457742691040e-01 -2.260968387126922607e-01 1.127187237143516541e-01 1.533494144678115845e-01
1.134230270981788635e-01 -1.146240606904029846e-01 -1.208216398954391479e-01 -6.163232401013374329e-02 -3.313546180725097656e-01 2.740380167961120605e-01 -9.515363723039627075e-02 -2.890671789646148682e-01 -6.838109344244003296e-02 -1.054692119359970093e-01 -1.106932312250137329e-01 -7.503235340118408203e-02 4.346715286374092102e-02 -7.089133560657501221e-02 1.775658279657363892e-01 5.396566390991210938e-01 -9.720350615680217743e-03 -1.069471165537834167e-01 -5.269393790513277054e-03 2.668237313628196716e-02 -2.030454277992248535e-01 -2.446731738746166229e-02 4.724055901169776917e-02 -5.784560367465019226e-02 8.029041439294815063e-02 -6.493639945983886719e-02 -6.883877515792846680e-02 -3.204283416271209717e-01 3.360833600163459778e-02 -3.191803097724914551e-01 1.660572588443756104e-01 8.002708107233047485e-02
-1.112489104270935059e-01 1.410467363893985748e-02 6.104870140552520752e-02 2.101817168295383453e-02 1.267834752798080444e-01 -9.294592589139938354e-02 -3.571609407663345337e-02 -6.962112337350845337e-02 1.079559773206710815e-01 4.135329276323318481e-02 3.926386237144470215e-01 -1.369814872741699219e-01 6.722594797611236572e-02 -3.497008681297302246e-01 -2.292536497116088867e-01 4.222774505615234375e-02 -1.698900312185287476e-01 -1.259286105632781982e-01 1.035804450511932373e-01 1.299559473991394043e-01 -1.535841077566146851e-01 -2.559284865856170654e-01 3.812069594860076904e-01 -1.336058229207992554e-01 1.688757725059986115e-02 1.675250381231307983e-01 -1.777474731206893921e-01 -2.460789233446121216e-01 8.273621648550033569e-02 -2.524838745594024658e-01 2.547631561756134033e-01 -6.621962040662765503e-02
-8.838866651058197021e-02 -2.291403114795684814e-01 1.045068446546792984e-02 -2.080114781856536865e-01 1.852657198905944824e-01 2.227296680212020874e-01 2.528994381427764893e-01 1.917737126350402832e-01 6.579937040805816650e-02 9.007653594017028809e-02 4.808672517538070679e-02 -1.429529786109924316e-01 -1.371076405048370361e-01 -2.123794704675674438e-01 -2.271539568901062012e-01 6.753656268119812012e-02 -4.222564697265625000e-01 -8.050897717475891113e-02 2.033726722002029419e-01 7.576853781938552856e-02 -7.294794172048568726e-02 1.083588376641273499e-01 4.059217870235443115e-02 -2.553292214870452881e-01 -1.470987219363451004e-02 1.798517405986785889e-01 -2.346809208393096924e-02 -2.070554494857788086e-01 1.522974390536546707e-02 -2.490549981594085693e-01 2.772859930992126465e-01 1.595651656389236450e-01
-1.151760593056678772e-01 -1.237467303872108459e-01 -2.170125767588615417e-02 -1.439871490001678467e-01 -1.912493258714675903e-01 -2.665583789348602295e-02 -1.051486879587173462e-01 1.268230080604553223e-01 3.546579554677009583e-02 -3.547950088977813721e-01 2.690824270248413086e-01 -1.302576363086700439e-01 5.051720142364501953e-02 -1.098870187997817993e-01 7.238964736461639404e-02 3.281293064355850220e-02 -2.500602416694164276e-02 -3.340334445238113403e-02 -2.066737115383148193e-01 1.500509530305862427e-01 -5.091083049774169922e-02 -1.249637007713317871e-01 3.028767183423042297e-02 -8.034598082304000854e-02 4.087936878204345703e-01 -6.949330866336822510e-02 -2.937165200710296631e-01 -2.697647809982299805e-01 5.509902536869049072e-02 -3.791505098342895508e-01 1.155609041452407837e-01 2.542767226696014404e-01
6.645980477333068848e-02 1.079275272786617279e-02 1.608386337757110596e-01 1.326820254325866699e-01 -1.566578149795532227e-01 3.251465559005737305e-01 -6.929253786802291870e-02 -1.181310564279556274e-01 8.779443800449371338e-02 -2.005858421325683594e-01 -5.327768996357917786e-02 -1.854085475206375122e-01 2.209709286689758301e-01 -6.029578670859336853e-02 -5.943270772695541382e-02 8.855574578046798706e-02 -1.462853848934173584e-01 -2.505254559218883514e-02 6.334150582551956177e-02 1.623433828353881836e-01 -1.886411458253860474e-01 -1.324180066585540771e-01 3.320594429969787598e-01 -2.421092242002487183e-01 9.349633753299713135e-02 1.264819800853729248e-01 -4.130134582519531250e-01 8.071438223123550415e-02 2.945621311664581299e-01 -2.036073058843612671e-01 1.343894898891448975e-01 1.773889064788818359e-01
5.032810196280479431e-02 1.634506285190582275e-01 -3.058381676673889160e-01 -1.055317297577857971e-01 -3.783746361732482910e-01 1.162560656666755676e-01 3.132299482822418213e-01 -1.850570142269134521e-01 1.839211881160736084e-01 1.083251461386680603e-02 3.748475909233093262e-01 -1.085235178470611572e-01 -2.501883357763290405e-02 -2.301241010427474976e-01 5.663080886006355286e-02 -2.055840194225311279e-01 -1.177051365375518799e-01 1.188543364405632019e-01 -9.621101617813110352e-02 9.834130294620990753e-03 -9.817153215408325195e-02 -2.410264499485492706e-02 -4.866258054971694946e-02 -1.022289842367172241e-01 1.636984571814537048e-02 2.818825654685497284e-02 -5.589691549539566040e-02 -2.599747776985168457e-01 1.353572905063629150e-01 -2.594373822212219238e-01 2.167680412530899048e-01 1.642703264951705933e-01
4.701874684542417526e-03 8.159560710191726685e-02 -1.539930105209350586e-01 -4.387006536126136780e-02 -1.960359066724777222e-01 8.624051511287689209e-02 1.453476250171661377e-01 -7.701333612203598022e-02 -1.126967966556549072e-01 -4.551132917404174805e-01 -1.294677853584289551e-01 -6.888008862733840942e-02 2.553809881210327148e-01 -2.964871525764465332e-01 -7.239218056201934814e-02 1.903310716152191162e-01 4.085929319262504578e-02 6.194564327597618103e-02 -1.556314527988433838e-01 -6.967626512050628662e-02 -1.019465103745460510e-01 3.699767291545867920e-01 -1.005796939134597778e-01 -1.605863422155380249e-01 -7.741836458444595337e-02 2.035601586103439331e-01 -1.743970364332199097e-01 -2.550380304455757141e-02 -6.385885924100875854e-02 -3.215330243110656738e-01 1.999528855085372925e-01 -1.230079606175422668e-01
-9.297220408916473389e-02 -1.173163726925849915e-01 -9.827616065740585327e-02 -2.684866786003112793e-01 1.054355874657630920e-01 2.498420029878616333e-01 1.937562227249145508e-01 9.972312301397323608e-02 -4.091437906026840210e-02 -1.317628175020217896e-01 2.395681589841842651e-01 -1.048772856593132019e-01 6.785392016172409058e-02 -2.263304889202117920e-01 -3.261936008930206299e-01 -6.696625053882598877e-02 -1.905045956373214722e-01 -3.800075054168701172e-01 -2.354341596364974976e-01 1.566342636942863464e-02 -9.027950465679168701e-02 7.354950904846191406e-02 3.389495238661766052e-02 -1.093223839998245239e-01 -1.176658794283866882e-01 1.491057872772216797e-01 3.901658952236175537e-02 -2.951856851577758789e-01 -7.084068655967712402e-02 -2.881563007831573486e-01 1.918766945600509644e-01 8.969690650701522827e-02
4.541129246354103088e-02 -1.245357692241668701e-01 -1.918537467718124390e-01 -6.530942767858505249e-02 -1.423458307981491089e-01 2.832733392715454102e-01 2.697794139385223389e-01 -1.410786062479019165e-01 2.375218123197555542e-01 1.223329221829771996e-03 2.031798809766769409e-01 8.802555501461029053e-03 -8.333014696836471558e-02 -2.410823255777359009e-01 2.291561812162399292e-01 -1.221743598580360413e-02 -4.406668245792388916e-01 -9.849779307842254639e-03 -8.194191008806228638e-02 -7.045374065637588501e-02 -3.211663290858268738e-02 7.068309932947158813e-02 5.235074833035469055e-02 1.511112600564956665e-01 2.966621220111846924e-01 1.610307693481445312e-01 -7.360375672578811646e-02 -1.614630669355392456e-01 2.127372026443481445e-01 -3.024629056453704834e-01 1.136068776249885559e-01 4.623100161552429199e-03
2.554857358336448669e-02 -3.111773729324340820e-01 5.720570683479309082e-02 -3.507507443428039551e-01 -2.411890774965286255e-01 5.034267902374267578e-02 1.597133278846740723e-01 -4.610905423760414124e-02 -7.036197185516357422e-02 -2.458841800689697266e-01 -2.320273220539093018e-02 8.375616371631622314e-02 -1.485527157783508301e-01 -3.775585293769836426e-01 2.997075319290161133e-01 6.101512536406517029e-02 -1.202077716588973999e-01 8.218982070684432983e-02 -2.654750347137451172e-01 -4.124630242586135864e-02 -1.154086664319038391e-01 -8.840376883745193481e-02 1.325156353414058685e-02 -1.031697914004325867e-01 -6.461415439844131470e-02 1.948127001523971558e-01 -2.361556589603424072e-01 -3.328942060470581055e-01 1.011011078953742981e-01 5.099139362573623657e-02 2.162700891494750977e-02 9.698172658681869507e-02
1.881897151470184326e-01 1.085879374295473099e-02 -6.063739582896232605e-02 -1.815378218889236450e-01 1.073584705591201782e-01 2.687634229660034180e-01 1.822914928197860718e-01 -6.034003570675849915e-02 -1.354880481958389282e-01 1.063448861241340637e-01 -1.681244559586048126e-02 -1.295555084943771362e-01 2.207515686750411987e-01 -3.931152820587158203e-01 1.998402625322341919e-01 9.504824131727218628e-02 9.364859759807586670e-02 9.992654621601104736e-02 -2.303212881088256836e-01 1.004674807190895081e-01 1.944357305765151978e-01 7.009643316268920898e-02 7.479871064424514771e-02 -1.184488460421562195e-01 1.471418589353561401e-01 9.517429023981094360e-02 -4.206957817077636719e-01 -2.440190166234970093e-01 2.739559113979339600e-01 -1.315730623900890350e-02 1.065798774361610413e-01 -1.008185669779777527e-01
1.126110702753067017e-01 -2.870368771255016327e-03 -1.110204458236694336e-01 -4.277396574616432190e-02 2.309719771146774292e-01 2.266284078359603882e-01 2.519370913505554199e-01 1.141843646764755249e-01 -1.620959192514419556e-01 -1.152659952640533447e-01 3.189454376697540283e-01 -1.583241373300552368e-01 1.685072928667068481e-01 -2.067518532276153564e-01 -2.998595535755157471e-01 -1.836112514138221741e-02 6.373909860849380493e-02 -3.117275238037109375e-01 -1.779730170965194702e-01 -8.185262978076934814e-02 -1.961865276098251343e-01 -2.488812059164047241e-02 -5.294015165418386459e-03 5.897046998143196106e-02 1.131759211421012878e-02 3.085967600345611572e-01 -5.184995383024215698e-02 -2.767648696899414062e-01 -3.648094460368156433e-02 -2.565816938877105713e-01 1.831268519163131714e-01 8.133633434772491455e-02
1.190444529056549072e-01 1.442634463310241699e-01 -4.244754463434219360e-02 -3.799989819526672363e-01 -2.411820739507675171e-01 1.875138282775878906e-02 8.826914429664611816e-02 6.358069181442260742e-02 2.096159607172012329e-01 -6.342716980725526810e-03 1.989031583070755005e-01 -3.312241733074188232e-01 -2.738302648067474365e-01 -2.266939282417297363e-01 -1.106584724038839340e-02 1.446062028408050537e-01 -2.091864943504333496e-01 -2.734937667846679688e-01 6.967619061470031738e-02 -1.164822205901145935e-01 -3.072707541286945343e-02 6.375869363546371460e-02 9.361190721392631531e-03 -2.796637117862701416e-01 1.955624520778656006e-01 -5.067929252982139587e-02 -1.300342567265033722e-02 -1.711136549711227417e-01 5.931885540485382080e-02 -3.338823914527893066e-01 3.540871292352676392e-02 3.165737167000770569e-02
2.622239291667938232e-01 -1.785882115364074707e-01 -2.436697483062744141e-01 3.621554747223854065e-02 1.006504148244857788e-01 1.567181050777435303e-01 1.935655325651168823e-01 -9.102611988782882690e-02 -1.478554867208003998e-02 -3.412303030490875244e-01 5.457201600074768066e-02 -7.437384338118135929e-04 2.073538899421691895e-01 -3.142033219337463379e-01 8.497305214405059814e-02 2.375932782888412476e-01 -3.567945361137390137e-01 9.607832878828048706e-02 -1.797186732292175293e-01 -4.176858067512512207e-02 -1.533099561929702759e-01 1.938448250293731689e-01 -1.814642995595932007e-01 -2.342143803834915161e-01 -4.212686792016029358e-02 1.237675771117210388e-01 -2.672546505928039551e-01 5.714914202690124512e-02 1.263311207294464111e-01 1.564666070044040680e-02 -6.944233924150466919e-02 3.057959489524364471e-02
-1.017846465110778809e-01 -2.050662189722061157e-01 1.368414163589477539e-01 -2.364876307547092438e-02 -1.720847329124808311e-03 1.035607159137725830e-01 1.991161108016967773e-01 1.788665205240249634e-01 1.529538333415985107e-01 -6.878449767827987671e-02 4.084898158907890320e-02 -2.602899372577667236e-01 1.741571873426437378e-01 -1.975790262222290039e-01 1.350884139537811279e-01 1.626135110855102539e-01 -1.868252307176589966e-01 -2.956059873104095459e-01 1.926198303699493408e-01 5.070452461950480938e-04 -1.130009144544601440e-01 -2.634504437446594238e-01 3.115171790122985840e-01 -1.682825386524200439e-01 -1.822053641080856323e-02 -2.345194220542907715e-01 -1.052432581782341003e-01 -2.146464139223098755e-01 1.538821756839752197e-01 -1.613359302282333374e-01 2.854954600334167480e-01 -1.539637893438339233e-01
-1.671585589647293091e-01 -9.624639898538589478e-02 -3.412600159645080566e-01 6.997632328420877457e-03 -1.497843861579895020e-01 -5.793789029121398926e-02 -1.488105114549398422e-02 -1.636554151773452759e-01 4.774826392531394958e-02 -5.818155407905578613e-02 -3.123032450675964355e-01 -1.541709750890731812e-01 -2.470039529725909233e-03 -3.787720501422882080e-01 -2.195033580064773560e-01 2.119795233011245728e-01 -1.544349044561386108e-01 -1.983496397733688354e-01 -3.304168581962585449e-02 1.175266280770301819e-01 -8.078197389841079712e-02 -1.533523947000503540e-01 7.474104315042495728e-02 -3.823072835803031921e-02 3.251649439334869385e-01 7.858396321535110474e-02 -5.817658081650733948e-02 -1.798126474022865295e-02 2.910302877426147461e-01 -8.514065295457839966e-02 3.273825645446777344e-01 -1.500693964771926403e-03
-9.134440124034881592e-02 -1.405929774045944214e-01 2.579538710415363312e-02 2.574419677257537842e-01 6.385667249560356140e-03 1.389833241701126099e-01 -4.857872053980827332e-02 -2.297825515270233154e-01 1.350395381450653076e-01 8.108102530241012573e-02 3.916045725345611572e-01 -1.089067012071609497e-01 -2.100349031388759613e-02 -3.937691152095794678e-01 -1.375784073024988174e-02 -6.283871084451675415e-02 -2.556756436824798584e-01 -2.080886363983154297e-01 -5.541599169373512268e-02 -2.273051440715789795e-01 3.741086227819323540e-03 7.190930843353271484e-02 2.656709849834442139e-01 -1.517982929944992065e-01 1.814104467630386353e-01 -5.362000688910484314e-02 -2.386454045772552490e-01 -1.996934860944747925e-01 -1.802146807312965393e-02 -1.691053211688995361e-01 2.372943907976150513e-01 2.666481956839561462e-02
1.233412027359008789e-01 7.480782270431518555e-02 -4.443675652146339417e-02 -1.760644763708114624e-01 -1.400658637285232544e-01 9.444957971572875977e-02 1.977742463350296021e-01 7.674641162157058716e-02 -1.863810718059539795e-01 7.377565652132034302e-02 -1.045157834887504578e-01 -2.310571223497390747e-01 1.821814626455307007e-01 -3.725649714469909668e-01 -2.693858146667480469e-01 1.224052533507347107e-01 1.371676176786422729e-01 -1.310994178056716919e-01 4.916150122880935669e-02 1.686190366744995117e-01 -2.641300261020660400e-01 2.013023346662521362e-01 -3.161441907286643982e-02 -4.027781486511230469e-01 1.164483800530433655e-01 2.546515762805938721e-01 -6.224351376295089722e-02 -1.713219881057739258e-01 -1.716649085283279419e-01 -9.130946546792984009e-02 -1.311591118574142456e-01 4.031135886907577515e-02
1.782577484846115112e-01 9.301831573247909546e-02 7.985119521617889404e-02 -1.108737215399742126e-01 -1.924811750650405884e-01 3.224920928478240967e-01 8.278933912515640259e-02 1.054427847266197205e-01 1.431523542851209641e-02 -1.233645081520080566e-01 -1.952758133411407471e-01 -1.052840575575828552e-01 -1.011852696537971497e-01 -3.056298494338989258e-01 -1.070150658488273621e-01 3.143425285816192627e-02 -1.884524375200271606e-01 1.554742753505706787e-01 2.187557704746723175e-02 -2.210122048854827881e-01 -3.508979678153991699e-01 1.876887530088424683e-01 -8.902293629944324493e-03 -2.471719235181808472e-01 2.469521164894104004e-01 1.297530904412269592e-02 -6.020835414528846741e-02 -4.081399142742156982e-01 -1.248714625835418701e-01 -1.446869969367980957e-01 -4.667354375123977661e-02 5.046877637505531311e-02
1.755276471376419067e-01 6.802922487258911133e-02 -3.863180801272392273e-02 -7.149871438741683960e-02 -3.293524682521820068e-01 2.866888344287872314e-01 2.585321068763732910e-01 -3.465867415070533752e-02 6.822001654654741287e-03 -3.247840106487274170e-01 1.265670359134674072e-01 -1.206081435084342957e-01 1.335029155015945435e-01 -1.352918148040771484e-01 1.954658702015876770e-02 -1.348636578768491745e-02 -3.486435413360595703e-01 -1.803283691406250000e-01 5.388838425278663635e-02 -1.254221498966217041e-01 -1.456336975097656250e-01 3.109660446643829346e-01 -2.241952344775199890e-02 -3.522863239049911499e-02 8.621162176132202148e-02 9.053821861743927002e-02 1.183683797717094421e-01 1.646479708142578602e-03 2.393931299448013306e-01 -1.386431753635406494e-01 2.746614813804626465e-01 2.291177064180374146e-01
1.637440472841262817e-01 -6.084841117262840271e-02 -1.346552819013595581e-01 -6.137601658701896667e-02 -1.044004485011100769e-01 4.059468805789947510e-01 1.100374106317758560e-02 -8.557385951280593872e-02 2.807682007551193237e-02 -1.512346696108579636e-02 1.790823489427566528e-01 -1.522802412509918213e-01 1.036022230982780457e-01 -3.626150488853454590e-01 -5.500482395291328430e-02 -5.529577657580375671e-02 -2.025351971387863159e-01 1.135723292827606201e-01 -1.090019717812538147e-01 3.318361639976501465e-01 -3.977300822734832764e-01 -1.996273994445800781e-01 6.891717016696929932e-02 -1.743456870317459106e-01 -5.278059840202331543e-02 -1.042783707380294800e-01 3.414843603968620300e-02 -2.493936568498611450e-01 -1.866779178380966187e-01 -1.652726829051971436e-01 6.710088253021240234e-02 8.411609381437301636e-02
1.798205077648162842e-01 1.245175451040267944e-01 -3.180401399731636047e-02 -4.177652671933174133e-02 -4.628153741359710693e-01 2.234703600406646729e-01 1.749055981636047363e-01 -1.037493348121643066e-01 -1.203696653246879578e-01 -9.086364507675170898e-02 3.497806489467620850e-01 -1.823966652154922485e-01 1.030793711543083191e-01 -3.697639107704162598e-01 9.749985486268997192e-02 1.166845187544822693e-01 2.089351182803511620e-03 1.511145196855068207e-02 6.662781536579132080e-02 6.385803222656250000e-02 7.890852540731430054e-02 -1.131790727376937866e-01 1.688079982995986938e-01 -3.473535776138305664e-01 -7.710364460945129395e-02 1.809770315885543823e-01 -2.226818799972534180e-01 8.610072731971740723e-02 -6.302314996719360352e-02 -7.664430141448974609e-02 -7.697104662656784058e-02 8.168495446443557739e-02
4.300633817911148071e-02 1.417078673839569092e-01 -1.467366814613342285e-01 -1.166336685419082642e-01 -4.306010901927947998e-01 3.582957088947296143e-01 1.224363818764686584e-01 -1.212884783744812012e-01 8.328300714492797852e-02 -2.633029818534851074e-01 3.295249864459037781e-02 -1.625398993492126465e-01 3.090619742870330811e-01 4.983280599117279053e-02 -3.573670238256454468e-02 1.342640351504087448e-02 -1.727135032415390015e-01 5.940311588346958160e-03 -4.616589285433292389e-03 -2.500678598880767822e-01 -8.308801054954528809e-02 2.599186897277832031e-01 -1.351333409547805786e-01 -3.739558532834053040e-02 1.507529169321060181e-01 1.211039200425148010e-01 -7.879274338483810425e-02 -1.550352722406387329e-01 1.401410400867462158e-01 -1.029066517949104309e-01 2.648254036903381348e-01 2.041324675083160400e-01
5.020145326852798462e-02 -2.360491082072257996e-02 -8.538282662630081177e-02 6.883388012647628784e-02 -1.716798692941665649e-01 1.028107702732086182e-01 1.774190552532672882e-02 -1.774442642927169800e-01 1.417924165725708008e-01 -9.138680063188076019e-03 4.480068385601043701e-01 -2.238003015518188477e-01 -1.456373929977416992e-01 -3.531596362590789795e-01 1.854294352233409882e-02 -1.955705881118774414e-01 -2.998076081275939941e-01 3.008584491908550262e-02 1.755317300558090210e-01 -1.039620637893676758e-01 -8.105353266000747681e-02 -2.030787989497184753e-02 8.691495656967163086e-02 -9.168531745672225952e-02 2.407342046499252319e-01 8.883151412010192871e-02 -9.757008403539657593e-03 -9.675905853509902954e-02 3.797828555107116699e-01 -1.539295017719268799e-01 2.254129052162170410e-01 -9.025740623474121094e-02
1.881122738122940063e-01 -1.054632738232612610e-01 -3.172811567783355713e-01 -8.216007798910140991e-02 -2.461562454700469971e-01 2.471650987863540649e-01 2.638989388942718506e-01 -1.435877755284309387e-02 2.459252327680587769e-01 1.328154802322387695e-01 1.689749509096145630e-01 -1.517681777477264404e-01 -1.162729412317276001e-01 -4.094369336962699890e-02 -1.457020342350006104e-01 1.393736004829406738e-01 -9.424493461847305298e-02 -2.606356889009475708e-02 -3.325480222702026367e-02 2.292324602603912354e-01 -2.577010393142700195e-01 -4.372331872582435608e-02 2.322767227888107300e-01 -6.230711936950683594e-03 5.231020972132682800e-02 -3.266965970396995544e-02 -2.868987321853637695e-01 -2.175082713365554810e-01 -1.839019209146499634e-01 -6.623314321041107178e-02 9.761830419301986694e-02 -3.198408186435699463e-01
5.896105989813804626e-02 -5.836185812950134277e-02 -2.830644547939300537e-01 -1.154910996556282043e-01 -2.057938724756240845e-01 1.784716099500656128e-01 8.134523034095764160e-02 -1.996194124221801758e-01 -1.899770498275756836e-01 -3.317820131778717041e-01 -1.060997918248176575e-01 -1.540554016828536987e-01 7.841864973306655884e-02 -2.006278187036514282e-01 8.246155083179473877e-02 2.570161521434783936e-01 4.234730452299118042e-02 1.995957572944462299e-04 -7.275132928043603897e-03 6.346417218446731567e-02 -1.525386720895767212e-01 1.627053767442703247e-01 -5.035853758454322815e-02 -1.241387277841567993e-01 -6.249697133898735046e-02 2.817014753818511963e-01 5.345748737454414368e-02 -2.107136845588684082e-01 -4.735080059617757797e-03 -4.046327471733093262e-01 2.379352152347564697e-01 -2.326423227787017822e-01
-3.874742984771728516e-01 2.034470997750759125e-02 4.546492546796798706e-02 -2.432463616132736206e-01 5.290948599576950073e-02 2.245577983558177948e-02 8.177500963211059570e-02 3.764472529292106628e-02 -1.696105487644672394e-02 -7.065617293119430542e-02 2.269894033670425415e-01 -1.649202257394790649e-01 1.195760369300842285e-01 -3.604099154472351074e-01 -2.079918831586837769e-01 8.160638809204101562e-02 -1.780084676283877343e-05 -2.922028601169586182e-01 2.053584158420562744e-01 1.954253762960433960e-02 -1.501480210572481155e-02 -3.841010853648185730e-02 2.099300473928451538e-01 -1.113626062870025635e-01 -2.150388658046722412e-01 1.239877194166183472e-01 -2.045451700687408447e-01 -2.267143726348876953e-01 -6.910169869661331177e-02 -3.505170941352844238e-01 1.539109945297241211e-01 -8.000557124614715576e-02
-1.871280521154403687e-01 -2.464061975479125977e-01 -2.062125653028488159e-01 -1.877515763044357300e-01 1.827888190746307373e-01 1.408678740262985229e-01 2.735635042190551758e-01 1.691981218755245209e-02 -1.548406630754470825e-01 -9.137762337923049927e-02 -7.702621072530746460e-02 -1.905265599489212036e-01 2.790869958698749542e-02 -2.354925423860549927e-01 -7.453861646354198456e-03 -1.112958565354347229e-01 -1.833232641220092773e-01 2.575286105275154114e-02 -1.880851387977600098e-02 2.068543732166290283e-01 -3.128686249256134033e-01 2.398662865161895752e-01 -1.889302581548690796e-02 -3.586697280406951904e-01 9.841144783422350883e-04 2.445275783538818359e-01 -4.655473679304122925e-02 -1.097434088587760925e-01 -1.113997325301170349e-01 -6.945797055959701538e-02 2.786111235618591309e-01 1.554879397153854370e-01
-1.011684462428092957e-01 1.462719887495040894e-01 -5.592052638530731201e-02 -4.635918438434600830e-01 -4.793315194547176361e-03 -1.535833328962326050e-01 3.401046693325042725e-01 -4.214992001652717590e-02 1.039294824004173279e-01 -2.656714320182800293e-01 2.503040432929992676e-01 -2.840186357498168945e-01 1.886579096317291260e-01 -2.784730494022369385e-01 -5.794593691825866699e-02 -1.210236474871635437e-01 -1.514184623956680298e-01 3.546109050512313843e-02 -3.629786521196365356e-02 -2.498751431703567505e-01 8.096810430288314819e-02 1.479742769151926041e-02 1.365400403738021851e-01 -4.784651845693588257e-02 5.985841527581214905e-02 2.013033628463745117e-02 -1.157987341284751892e-01 -1.310950517654418945e-01 1.599541008472442627e-01 -1.133258417248725891e-01 2.011934518814086914e-01 1.558320373296737671e-01
4.692990332841873169e-02 -2.614171244204044342e-02 -8.645658940076828003e-02 1.050202623009681702e-01 -1.733701080083847046e-01 3.233259916305541992e-01 2.025656700134277344e-01 -2.741518914699554443e-01 2.217648923397064209e-01 -2.729654610157012939e-01 2.223342955112457275e-01 -9.831771254539489746e-02 1.203244850039482117e-01 -1.722324639558792114e-01 1.069238707423210144e-01 -2.219632714986801147e-01 -2.943226993083953857e-01 5.173881538212299347e-03 5.692636594176292419e-02 -9.544610977172851562e-02 -1.802083253860473633e-01 3.123717308044433594e-01 1.775921322405338287e-02 5.962900351732969284e-03 5.500056222081184387e-02 2.069790363311767578e-01 9.417360275983810425e-02 -8.034223318099975586e-02 4.583014920353889465e-02 -3.588583469390869141e-01 2.170779928565025330e-02 1.350743621587753296e-01
3.701132833957672119e-01 1.161892712116241455e-01 3.793823346495628357e-02 2.933610379695892334e-01 -8.399578183889389038e-02 4.240620434284210205e-01 3.199824988842010498e-01 -1.294008791446685791e-01 1.478298157453536987e-01 -1.886065304279327393e-01 -3.980864584445953369e-02 -3.459142148494720459e-01 1.999862119555473328e-02 -1.254788786172866821e-01 -1.711684279143810272e-02 1.067962571978569031e-01 -1.850910186767578125e-01 -1.331319808959960938e-01 -5.496176332235336304e-02 -4.529745876789093018e-02 5.586376041173934937e-02 2.695096135139465332e-01 6.230492889881134033e-02 -1.104820147156715393e-01 -1.429077051579952240e-02 2.041333615779876709e-01 -7.862789928913116455e-02 -5.316348001360893250e-02 1.101920157670974731e-01 -3.848132118582725525e-02 4.712007194757461548e-02 -1.840149462223052979e-01
1.661195158958435059e-01 -1.810051947832107544e-01 -1.888885051012039185e-01 4.210819490253925323e-03 -1.920880228281021118e-01 -5.226459354162216187e-02 6.887315213680267334e-02 -9.125298261642456055e-02 1.615384370088577271e-01 -3.967808093875646591e-03 3.709543347358703613e-01 -1.749250590801239014e-01 -4.439474642276763916e-02 -2.827953994274139404e-01 1.221041753888130188e-01 -2.984340488910675049e-02 -7.249584794044494629e-02 -3.714159131050109863e-02 -2.217306047677993774e-01 -1.462232768535614014e-01 -5.325121805071830750e-02 2.037820816040039062e-01 1.566467434167861938e-02 4.737549647688865662e-02 1.149208866991102695e-03 5.829437449574470520e-02 -1.482215672731399536e-01 -3.788817524909973145e-01 1.124552339315414429e-01 -3.188697099685668945e-01 5.600060895085334778e-02 3.857071697711944580e-01
1.251551508903503418e-01 -1.665401756763458252e-01 -2.471723258495330811e-01 -1.992475837469100952e-01 -8.434554934501647949e-02 1.793035864830017090e-01 1.287666559219360352e-01 1.782928258180618286e-01 -3.428344801068305969e-02 -1.248464733362197876e-01 4.007611870765686035e-01 -6.928153336048126221e-02 1.670630127191543579e-01 -1.741678863763809204e-01 -3.558993935585021973e-01 -3.205687552690505981e-02 -1.361959241330623627e-02 -9.905283898115158081e-02 -9.973320178687572479e-03 3.756524249911308289e-02 -8.113838732242584229e-02 -2.074228823184967041e-01 1.206772029399871826e-01 3.463682532310485840e-02 -9.300427883863449097e-02 3.542038202285766602e-01 -9.934547543525695801e-02 -1.820236444473266602e-01 1.224620640277862549e-01 -3.157615363597869873e-01 1.356348395347595215e-01 -1.139140874147415161e-01
-5.212682858109474182e-02 5.744902417063713074e-02 -7.768988609313964844e-03 -2.554518878459930420e-01 1.941440552473068237e-01 -2.206964418292045593e-02 3.310254514217376709e-01 -6.039852648973464966e-02 6.528211385011672974e-02 -1.604552268981933594e-01 -2.169510275125503540e-01 -1.793986409902572632e-01 2.137548774480819702e-01 -9.246457368135452271e-02 -3.360020741820335388e-02 -1.808182150125503540e-01 -1.611727327108383179e-01 -2.015938423573970795e-02 -3.321641385555267334e-01 -2.440762221813201904e-01 -7.310879230499267578e-02 9.945727884769439697e-02 2.048654705286026001e-01 -1.139330714941024780e-01 4.420937225222587585e-02 2.592939138412475586e-02 -1.942180544137954712e-01 -3.026010096073150635e-01 -4.551215469837188721e-02 -3.585953712463378906e-01 2.250899076461791992e-01 1.477707177400588989e-02
1.587074398994445801e-01 -1.477773934602737427e-01 -3.335047960281372070e-01 -1.698624640703201294e-01 -1.362879425287246704e-01 2.531246542930603027e-01 1.970043778419494629e-01 -9.892591834068298340e-02 -2.049784064292907715e-01 -2.097006142139434814e-01 1.114679686725139618e-02 5.959437042474746704e-02 3.347498774528503418e-01 -9.548138827085494995e-02 -4.080693721771240234e-01 4.067286849021911621e-02 -7.926371693611145020e-02 -8.131420612335205078e-02 -2.477263845503330231e-02 -1.360930055379867554e-01 -1.232477091252803802e-02 3.387070260941982269e-03 3.227615356445312500e-01 -3.893588483333587646e-02 2.733239531517028809e-02 -1.290746778249740601e-01 -1.241037622094154358e-01 -2.865977883338928223e-01 6.402373313903808594e-02 -1.496458798646926880e-01 -1.093202829360961914e-01 -1.065879538655281067e-01
-1.922422796487808228e-01 1.127633303403854370e-01 -2.516708672046661377e-01 -1.799244731664657593e-01 -1.825402081012725830e-01 1.905155777931213379e-01 2.705115675926208496e-01 -2.740975320339202881e-01 -8.106116950511932373e-02 8.654411882162094116e-02 2.465378493070602417e-01 -3.265641033649444580e-01 9.501552581787109375e-02 5.264375731348991394e-02 -3.411388397216796875e-02 2.787304818630218506e-01 -6.762474775314331055e-02 -9.511104226112365723e-02 1.348942369222640991e-01 -5.202109459787607193e-04 -3.339979350566864014e-01 1.095692887902259827e-01 8.098915964365005493e-02 1.201386228203773499e-01 -1.438418775796890259e-01 -1.136092394590377808e-01 -1.856020241975784302e-01 -1.495301872491836548e-01 1.464748531579971313e-01 -2.795954979956150055e-02 2.129599452018737793e-01 1.737576276063919067e-01
-1.549233198165893555e-01 2.244692444801330566e-01 1.348317712545394897e-01 -7.469142973423004150e-02 -1.884430348873138428e-01 1.879702657461166382e-01 2.735302150249481201e-01 -1.855479031801223755e-01 1.139068156480789185e-01 -2.998537421226501465e-01 6.646311283111572266e-02 -2.191490083932876587e-01 1.477045565843582153e-01 -3.864357173442840576e-01 1.055689603090286255e-01 -3.632699605077505112e-03 -2.371413409709930420e-01 -5.864117294549942017e-02 -7.692866772413253784e-02 -2.465039640665054321e-01 1.860673166811466217e-02 5.169092491269111633e-02 -1.211389973759651184e-01 -1.865986138582229614e-01 2.787737362086772919e-02 1.221868023276329041e-01 -1.032162979245185852e-01 -3.435837030410766602e-01 1.068346574902534485e-01 -1.211860179901123047e-01 -1.572141647338867188e-01 -1.001527756452560425e-01
8.357235044240951538e-02 -2.175263166427612305e-01 -1.484057754278182983e-01 -1.252816766500473022e-01 -3.588607311248779297e-01 -1.733763068914413452e-01 3.267254680395126343e-02 -8.811607211828231812e-02 -1.984248124063014984e-02 8.854262530803680420e-03 2.292588800191879272e-01 -1.780942529439926147e-01 9.752800315618515015e-02 -3.158514797687530518e-01 1.686288267374038696e-01 -1.494442820549011230e-01 -8.268423378467559814e-02 -1.857064962387084961e-01 -1.023049950599670410e-01 -2.435982692986726761e-03 1.205639168620109558e-01 7.090874761343002319e-02 4.758717492222785950e-03 1.283139139413833618e-01 3.306540846824645996e-02 1.904801279306411743e-01 -2.755231922492384911e-03 -2.644533216953277588e-01 1.402910649776458740e-01 -2.315930575132369995e-01 2.905586957931518555e-01 3.776329159736633301e-01
1.839743703603744507e-01 -1.754687577486038208e-01 -1.950203478336334229e-01 2.805570140480995178e-02 6.506461650133132935e-02 -5.878755822777748108e-03 7.794455438852310181e-02 -4.843542410526424646e-04 6.352227181196212769e-02 -1.106661707162857056e-01 -7.073224335908889771e-02 -3.276818692684173584e-01 -4.985896497964859009e-02 -2.958505973219871521e-02 -6.506986916065216064e-02 5.746252834796905518e-03 -1.331168413162231445e-01 -3.525746613740921021e-02 1.967904269695281982e-01 -2.054394483566284180e-01 -3.398608863353729248e-01 -2.153420597314834595e-01 2.016006857156753540e-01 -2.658815979957580566e-01 5.285062640905380249e-02 6.247875094413757324e-02 -2.644448280334472656e-01 -3.453325331211090088e-01 3.254702687263488770e-01 -1.375325173139572144e-01 8.331064879894256592e-02 -2.216621637344360352e-01
-7.925735414028167725e-02 4.513696581125259399e-02 -1.062787100672721863e-01 -3.900837600231170654e-01 -1.492059081792831421e-01 -2.086265012621879578e-02 -1.532545965164899826e-02 -5.542174726724624634e-02 7.982082664966583252e-02 1.739479950629174709e-03 1.432503312826156616e-01 -4.754159152507781982e-01 -3.033918738365173340e-01 -8.526112884283065796e-02 4.810222983360290527e-02 1.404235959053039551e-01 -1.607249677181243896e-01 -1.807441562414169312e-01 5.277992039918899536e-02 -1.991126388311386108e-01 -1.994389854371547699e-02 2.010789699852466583e-02 1.690630167722702026e-01 -1.235274374485015869e-01 2.964233756065368652e-01 1.471762210130691528e-01 3.892870247364044189e-02 -2.703562378883361816e-01 -2.094187587499618530e-02 -3.069590032100677490e-01 5.861495062708854675e-02 -1.194189768284559250e-02
3.442344665527343750e-01 1.188626140356063843e-01 -2.104555256664752960e-02 -3.209142982959747314e-01 -1.275971233844757080e-01 3.012385666370391846e-01 2.358188629150390625e-01 9.326976537704467773e-02 -2.289668843150138855e-02 -1.691952794790267944e-01 -3.884640336036682129e-02 -9.253875911235809326e-02 8.752647787332534790e-02 -1.760699599981307983e-01 -6.806864589452743530e-02 1.228868737816810608e-01 -1.166778802871704102e-01 1.985981613397598267e-01 1.073486879467964172e-01 5.200956389307975769e-02 -1.256307512521743774e-01 -2.759973704814910889e-01 7.166424766182899475e-03 -2.748831212520599365e-01 2.348244786262512207e-01 -5.632358416914939880e-02 -1.800110042095184326e-01 -3.644053041934967041e-01 2.769474312663078308e-02 -1.815361976623535156e-01 -3.941174969077110291e-02 -3.675597533583641052e-02
1.899036467075347900e-01 2.145974785089492798e-01 -2.418925464153289795e-01 -2.532764971256256104e-01 9.128213673830032349e-02 -2.953002229332923889e-02 8.383774757385253906e-02 1.529949456453323364e-01 1.520280092954635620e-01 -2.527669072151184082e-01 -8.876980096101760864e-02 1.089008245617151260e-02 8.004227280616760254e-02 -2.178040146827697754e-01 -3.608693480491638184e-01 1.459081619977951050e-01 -1.783076971769332886e-01 -1.626290827989578247e-01 -1.139886379241943359e-01 -2.319517079740762711e-03 -1.002317368984222412e-01 2.955946698784828186e-02 2.020823061466217041e-01 4.911183938384056091e-02 9.140172600746154785e-02 -8.688279241323471069e-02 -3.704843521118164062e-01 -1.444664597511291504e-01 1.817161738872528076e-01 5.462547764182090759e-02 3.327280282974243164e-01 -9.520794451236724854e-02
1.244264915585517883e-01 -4.658798500895500183e-02 -3.745503127574920654e-01 -1.460553854703903198e-01 -2.809299826622009277e-01 1.179416105151176453e-01 1.283275634050369263e-01 8.951996266841888428e-02 -8.302585780620574951e-02 -2.657718360424041748e-01 1.624713651835918427e-02 -1.811172068119049072e-01 1.903184056282043457e-01 -5.326700955629348755e-02 -1.329561229795217514e-02 2.249683737754821777e-01 -2.594503201544284821e-02 -3.002507984638214111e-02 -2.471688538789749146e-01 -2.955384366214275360e-02 -1.546688526868820190e-01 2.394055575132369995e-01 -1.022111102938652039e-01 -8.136814832687377930e-02 9.877788275480270386e-02 9.800960868597030640e-02 -7.075317949056625366e-02 -8.385047316551208496e-02 -4.564950987696647644e-02 -4.538187384605407715e-01 7.856871187686920166e-02 -3.090605437755584717e-01
1.890980638563632965e-02 -2.413246780633926392e-01 4.746248573064804077e-02 -9.187218546867370605e-02 -1.916442364454269409e-01 2.334664463996887207e-01 5.251437891274690628e-03 -2.252365797758102417e-01 -6.067340075969696045e-02 -1.002699062228202820e-01 3.824422359466552734e-01 -2.521063685417175293e-01 3.115438222885131836e-01 -3.713821470737457275e-01 -5.447747558355331421e-02 2.030350565910339355e-01 6.311057507991790771e-02 1.101054549217224121e-01 1.869244426488876343e-01 1.773976683616638184e-01 -7.158811390399932861e-02 -4.766198620200157166e-02 -5.693423002958297729e-02 -2.803439199924468994e-01 7.198665291070938110e-02 -1.659719496965408325e-01 -1.948610246181488037e-01 -6.078708916902542114e-02 -8.582775481045246124e-03 1.901236362755298615e-02 -8.814182132482528687e-02 1.778814494609832764e-01
8.038679510354995728e-02 -2.566446363925933838e-01 -2.818522751331329346e-01 -2.566365301609039307e-01 -2.168678343296051025e-01 -1.418592501431703568e-02 6.103645265102386475e-02 -1.079686135053634644e-01 2.722193896770477295e-01 -9.907352924346923828e-02 2.145542949438095093e-01 -2.674902081489562988e-01 6.009604781866073608e-02 -3.009896576404571533e-01 -2.875647246837615967e-01 1.869675070047378540e-01 -7.469679415225982666e-02 -2.007270455360412598e-01 5.591947212815284729e-02 1.103944852948188782e-01 -1.366438902914524078e-02 -2.955080866813659668e-01 9.725408256053924561e-02 9.044513106346130371e-02 4.868626594543457031e-02 1.380079388618469238e-01 -1.428585350513458252e-01 -3.039713576436042786e-02 -7.049721479415893555e-02 -9.607745707035064697e-02 2.430173158645629883e-01 -1.550814211368560791e-01
-1.622899621725082397e-01 -1.231370940804481506e-01 9.106450714170932770e-03 -1.801062934100627899e-02 -2.242393046617507935e-02 -2.215313613414764404e-01 6.076228246092796326e-02 3.888730704784393311e-02 -1.002553999423980713e-01 -2.873872220516204834e-01 1.652776747941970825e-01 -4.191209673881530762e-01 2.609461778774857521e-03 -3.183661401271820068e-01 -3.295364230871200562e-02 -1.416606009006500244e-01 -2.301302105188369751e-01 -1.336220931261777878e-02 -2.580767869949340820e-01 -7.383958250284194946e-02 1.087475046515464783e-01 1.009605154395103455e-01 3.196129500865936279e-01 -2.119485884904861450e-01 6.186434626579284668e-02 1.781655289232730865e-02 -2.014579772949218750e-01 -1.899675875902175903e-01 -2.726899646222591400e-02 -2.569099068641662598e-01 1.357340663671493530e-01 -1.577771902084350586e-01
-1.399204134941101074e-01 6.242744997143745422e-02 -1.222228407859802246e-01 4.434052482247352600e-02 4.168664664030075073e-02 8.494850248098373413e-02 2.540171444416046143e-01 2.574922330677509308e-02 -5.593519657850265503e-02 6.465174257755279541e-02 -1.423197216354310513e-03 -1.514271795749664307e-01 4.926853626966476440e-02 -4.689079523086547852e-01 1.786438282579183578e-03 -6.871695816516876221e-02 -1.633820682764053345e-01 -2.148452401161193848e-01 6.374859949573874474e-04 7.062809914350509644e-02 -1.146908253431320190e-01 4.057692829519510269e-03 2.860398590564727783e-01 -4.436991810798645020e-01 -2.296335399150848389e-01 -7.883388549089431763e-03 -3.241614997386932373e-01 -2.564295530319213867e-01 6.241664290428161621e-03 -5.747748166322708130e-02 9.855315834283828735e-02 -1.477352976799011230e-01
5.080077052116394043e-02 1.897386834025382996e-02 -1.868965178728103638e-01 -1.067515164613723755e-01 -4.669961035251617432e-01 3.155766725540161133e-01 1.476881951093673706e-01 4.798980429768562317e-02 2.030288130044937134e-01 -3.021821975708007812e-01 8.313965052366256714e-03 -2.413311153650283813e-01 3.967390954494476318e-01 -1.490117609500885010e-01 -9.169141203165054321e-02 -7.672190666198730469e-02 -2.206837534904479980e-01 -1.440360676497220993e-02 -1.188531145453453064e-01 -5.800953507423400879e-02 -4.610639065504074097e-02 2.042292505502700806e-01 5.720661953091621399e-02 -4.796363785862922668e-02 -2.910714223980903625e-02 1.989209055900573730e-01 9.900692850351333618e-02 -2.248639054596424103e-02 1.499758511781692505e-01 -9.750646352767944336e-02 7.673778384923934937e-02 1.406327635049819946e-01
2.044352740049362183e-01 2.801388204097747803e-01 -2.534712478518486023e-02 2.882158756256103516e-02 -2.074138969182968140e-01 3.981404900550842285e-01 2.795443534851074219e-01 -1.690059304237365723e-01 6.513644009828567505e-02 -4.109092056751251221e-01 -2.978035435080528259e-02 -1.672915518283843994e-01 8.761228621006011963e-02 -1.584122180938720703e-01 -9.835685044527053833e-02 1.856849296018481255e-03 -3.462215662002563477e-01 -1.031914353370666504e-01 8.737567067146301270e-02 1.098305638879537582e-02 -1.105285584926605225e-01 1.954112946987152100e-01 -6.873541045933961868e-03 -1.120981425046920776e-01 -1.013748929835855961e-03 1.059378832578659058e-01 7.076866179704666138e-02 -5.382931232452392578e-02 1.596960425376892090e-01 -2.177463620901107788e-01 1.789292842149734497e-01 -1.582806184887886047e-02
2.039500176906585693e-01 5.905425548553466797e-02 1.093189939856529236e-01 -1.239160224795341492e-01 -1.142275035381317139e-01 1.010955646634101868e-01 -2.051465958356857300e-02 -2.438465505838394165e-01 -2.406284958124160767e-02 -3.215658962726593018e-01 3.302641510963439941e-01 -1.828051358461380005e-01 1.005853191018104553e-01 -1.911921612918376923e-02 2.649396061897277832e-01 -1.524174958467483521e-01 -1.979419887065887451e-01 1.327192187309265137e-01 -1.036421488970518112e-02 2.570426166057586670e-01 -1.166238859295845032e-01 7.842329144477844238e-02 1.457248628139495850e-02 -1.306678950786590576e-01 1.977344788610935211e-02 -1.062844544649124146e-01 -2.330222278833389282e-01 -1.716720908880233765e-01 1.699056029319763184e-01 -3.856006562709808350e-01 1.846024096012115479e-01 1.642403751611709595e-01
-1.680614501237869263e-01 -6.744898110628128052e-02 -2.808012366294860840e-01 -2.650535404682159424e-01 5.181943532079458237e-03 1.471577882766723633e-01 2.988362312316894531e-01 -1.004841625690460205e-01 -1.580101251602172852e-01 9.824461489915847778e-02 2.263846807181835175e-02 -2.974886596202850342e-01 8.436205238103866577e-02 -1.984315663576126099e-01 6.252136081457138062e-02 1.008858978748321533e-01 -1.159986108541488647e-01 1.254575699567794800e-01 -5.560046061873435974e-02 2.377421706914901733e-01 1.526897773146629333e-02 1.626134961843490601e-01 2.502985298633575439e-01 -1.422253251075744629e-01 2.155684977769851685e-01 5.361333861947059631e-02 9.390510618686676025e-02 -2.428614944219589233e-01 -3.494153618812561035e-01 -2.519032061100006104e-01 1.069144830107688904e-01 -1.810637116432189941e-02
1.797882616519927979e-01 3.126179426908493042e-02 -8.089329116046428680e-03 -1.397210359573364258e-01 -6.028166413307189941e-02 3.189160227775573730e-01 2.918864041566848755e-02 2.160728126764297485e-01 1.183366626501083374e-01 -3.428690135478973389e-01 2.056986242532730103e-01 -4.924905300140380859e-02 5.089539289474487305e-02 -1.901720315217971802e-01 -1.416247431188821793e-02 -2.703717723488807678e-02 3.040320277214050293e-01 -2.384744584560394287e-02 2.241473495960235596e-01 2.439295500516891479e-02 -6.942684203386306763e-02 9.052783250808715820e-02 1.316920965909957886e-01 -1.141210421919822693e-01 1.660358756780624390e-01 8.138514310121536255e-02 -2.166455090045928955e-01 -4.351155757904052734e-01 2.451262176036834717e-01 -2.311509698629379272e-01 3.964328020811080933e-02 -7.401732355356216431e-02
2.939295768737792969e-01 5.107983946800231934e-02 -1.872909069061279297e-01 5.624994635581970215e-02 -1.439996361732482910e-01 1.262952089309692383e-01 2.883074581623077393e-01 -9.438205510377883911e-02 2.835817635059356689e-01 -6.489002611488103867e-03 -1.931442022323608398e-01 -1.052885875105857849e-01 3.237273171544075012e-02 -1.766960918903350830e-01 -2.635602056980133057e-01 1.860800571739673615e-02 -3.869578242301940918e-01 -1.676523499190807343e-02 6.867910921573638916e-02 1.480963677167892456e-01 -1.701903715729713440e-02 1.084240078926086426e-01 1.238006167113780975e-02 -1.386478394269943237e-01 7.848841138184070587e-03 1.398376524448394775e-01 -1.628230363130569458e-01 -3.951362371444702148e-01 2.460942715406417847e-01 -2.602013386785984039e-02 -4.503024742007255554e-02 1.987260133028030396e-01
-1.743511855602264404e-01 -4.379293695092201233e-02 -1.450632661581039429e-01 -3.025870621204376221e-01 4.840684309601783752e-02 1.010454520583152771e-01 1.096196845173835754e-01 2.487730234861373901e-02 -1.089496687054634094e-01 -2.108791321516036987e-01 2.374348044395446777e-01 -5.836800858378410339e-02 1.239988580346107483e-01 -3.084866702556610107e-01 -2.624897360801696777e-01 -3.490338474512100220e-02 -1.540728062391281128e-01 -3.581990897655487061e-01 -1.466250270605087280e-01 -5.872699990868568420e-02 6.719675660133361816e-02 -1.019423827528953552e-02 1.507678627967834473e-01 -1.351864039897918701e-01 1.154829710721969604e-01 3.352226316928863525e-01 2.398608252406120300e-02 -3.778797686100006104e-01 -3.231075033545494080e-02 -1.618872880935668945e-01 1.165269911289215088e-01 2.417314797639846802e-02
-5.598639324307441711e-02 1.628799587488174438e-01 -1.265914738178253174e-01 -1.863729357719421387e-01 -1.560192108154296875e-01 2.862672507762908936e-01 2.111967206001281738e-01 2.088717967271804810e-01 -1.686047017574310303e-01 6.041458249092102051e-02 1.095598489046096802e-01 -1.093314811587333679e-01 7.874742150306701660e-02 -3.380632400512695312e-01 -1.978425830602645874e-01 1.021378040313720703e-01 -1.975039690732955933e-01 -3.885421752929687500e-01 -2.266325801610946655e-01 -4.267394077032804489e-03 9.835778176784515381e-02 8.186537772417068481e-02 4.106156155467033386e-02 3.667329205200076103e-03 1.039785593748092651e-01 9.770555794239044189e-02 -3.646396100521087646e-02 -5.903159826993942261e-02 -1.266042143106460571e-01 -4.302930831909179688e-01 6.485980749130249023e-02 9.470083564519882202e-02
-1.173208802938461304e-01 -1.649329513311386108e-01 6.451008468866348267e-02 -7.235575467348098755e-02 -5.718894302845001221e-03 1.705654114484786987e-01 1.699659675359725952e-01 5.338918045163154602e-02 -2.124209189787507057e-03 -8.533722907304763794e-02 2.103639990091323853e-01 -1.288190335035324097e-01 1.003032848238945007e-01 -2.805459499359130859e-01 -3.705451488494873047e-01 -1.701562292873859406e-02 -1.947774440050125122e-01 -4.299190342426300049e-01 -1.401488631963729858e-01 6.039938703179359436e-02 -1.566829979419708252e-01 1.477955132722854614e-01 2.722802758216857910e-01 1.183902397751808167e-01 -6.270036101341247559e-02 1.325092017650604248e-01 9.052739478647708893e-03 -2.499967813491821289e-01 3.469710797071456909e-02 -2.633835971355438232e-01 2.351157665252685547e-01 -6.122589483857154846e-02
8.726327866315841675e-02 -9.657998383045196533e-02 -9.189710766077041626e-02 -1.760358735918998718e-02 1.960013806819915771e-02 1.893082857131958008e-01 1.397005319595336914e-01 -1.695913374423980713e-01 -2.753618955612182617e-01 -3.871727362275123596e-02 -1.451838761568069458e-01 -1.488526463508605957e-01 6.816805154085159302e-02 -2.684301137924194336e-01 -1.562354806810617447e-02 1.863518059253692627e-01 -9.934356808662414551e-02 8.716908097267150879e-02 -2.776343535515479743e-05 -1.025722012855112553e-03 -3.704559803009033203e-01 -7.749385386705398560e-02 -1.873457338660955429e-03 -2.229263074696063995e-02 -1.998992860317230225e-01 3.878729641437530518e-01 -8.431458473205566406e-02 -1.399812698364257812e-01 -1.072948276996612549e-01 -4.327089488506317139e-01 2.811255156993865967e-01 3.834014758467674255e-02
2.683182358741760254e-01 -1.594229973852634430e-02 -1.698373109102249146e-01 5.482466891407966614e-02 -2.547903656959533691e-01 8.997640758752822876e-02 7.507715374231338501e-02 -2.878626286983489990e-01 -1.376059502363204956e-01 -3.336153626441955566e-01 6.687717139720916748e-02 -2.936011552810668945e-01 9.807314723730087280e-02 9.676114656031131744e-03 -9.924256056547164917e-02 2.219532877206802368e-01 -6.845151633024215698e-02 -1.401175856590270996e-01 -3.219952061772346497e-02 -1.239117532968521118e-01 5.756022408604621887e-02 3.376936018466949463e-01 -1.372204720973968506e-01 -5.290966480970382690e-02 3.098795376718044281e-02 5.120594054460525513e-02 -8.052666485309600830e-02 -2.346989512443542480e-01 -3.537354990839958191e-02 1.327736885286867619e-03 3.990531265735626221e-01 1.982845366001129150e-01
-1.809734851121902466e-01 -1.465143710374832153e-01 1.557552367448806763e-01 1.342065483331680298e-01 -6.757344305515289307e-02 3.425087928771972656e-01 6.753837317228317261e-02 1.395420134067535400e-01 -2.348829805850982666e-01 -1.429910212755203247e-01 -4.097900912165641785e-02 -1.351400911808013916e-01 1.097277700901031494e-01 -2.919181287288665771e-01 -2.146595120429992676e-01 -1.100619044154882431e-02 -1.077155321836471558e-01 -1.035661622881889343e-01 1.739031448960304260e-02 2.826214134693145752e-01 -3.017124831676483154e-01 1.438973098993301392e-01 1.276903450489044189e-01 -2.286260724067687988e-01 -1.623985543847084045e-02 4.837650805711746216e-02 -2.646186351776123047e-01 -2.761013507843017578e-01 -7.942051440477371216e-02 -6.906517595052719116e-02 1.285528242588043213e-01 2.435253113508224487e-01
-1.707679182291030884e-01 -9.482194483280181885e-02 -5.934698134660720825e-02 -1.762798726558685303e-01 -6.996803730726242065e-02 2.144473940134048462e-01 1.738600432872772217e-02 3.326210379600524902e-02 1.725085824728012085e-02 -2.061496824026107788e-01 1.803533285856246948e-01 -4.838739708065986633e-02 1.369328051805496216e-01 -4.684283435344696045e-01 -2.117317318916320801e-01 1.660164296627044678e-01 -2.993581295013427734e-01 -4.775762856006622314e-01 -5.944471061229705811e-02 7.218926399946212769e-02 1.293357908725738525e-01 7.015310972929000854e-02 1.360281407833099365e-01 -7.514946162700653076e-03 -2.546260878443717957e-02 1.279566735029220581e-01 -8.586805313825607300e-02 -2.090286230668425560e-03 -1.189962998032569885e-01 -2.452892810106277466e-01 8.369608223438262939e-02 1.197817549109458923e-01
-1.934578865766525269e-01 -3.245010673999786377e-01 -6.401819735765457153e-02 -2.656737267971038818e-01 -2.899523973464965820e-01 2.111137658357620239e-01 1.153964772820472717e-01 -1.419613212347030640e-01 -1.476669907569885254e-01 -3.968221321702003479e-02 4.817803949117660522e-02 -6.771188974380493164e-02 -5.621848255395889282e-02 -3.097121417522430420e-01 1.949908584356307983e-01 3.189845979213714600e-01 -9.442895650863647461e-02 1.119264289736747742e-01 -1.171461865305900574e-01 -4.249924048781394958e-02 -1.853041350841522217e-01 -1.831662207841873169e-01 3.481826186180114746e-02 -5.395690351724624634e-02 1.671426929533481598e-02 -1.766570657491683960e-02 -1.002072170376777649e-01 -3.172310888767242432e-01 3.209015130996704102e-01 1.477608736604452133e-02 7.000561058521270752e-02 1.516254246234893799e-01
8.684992045164108276e-02 3.511906042695045471e-02 -7.602262496948242188e-02 7.116382569074630737e-02 -1.855566650629043579e-01 1.483382731676101685e-01 -5.986340716481208801e-02 5.497522652149200439e-03 -1.246335580945014954e-01 -5.162777304649353027e-01 -1.339261382818222046e-01 -1.317782551050186157e-01 -1.027378365397453308e-01 -2.497689276933670044e-01 7.795140892267227173e-02 7.692887634038925171e-02 -1.694266051054000854e-01 2.361600659787654877e-02 3.520432073855772614e-05 2.844941914081573486e-01 -2.643069624900817871e-01 -6.759204715490341187e-02 -2.820746507495641708e-03 -2.967242598533630371e-01 -7.865803688764572144e-02 -3.883023932576179504e-02 8.994514495134353638e-02 -2.819959223270416260e-01 -1.290227007120847702e-02 -3.270929753780364990e-01 1.288750618696212769e-01 1.620702594518661499e-01
-7.658155634999275208e-03 -3.702737018465995789e-02 -1.789519488811492920e-01 -1.298953890800476074e-01 -1.132023893296718597e-02 2.004494145512580872e-02 1.514741033315658569e-01 2.173204421997070312e-01 -1.837258040904998779e-01 8.099462836980819702e-02 2.147838026285171509e-01 -3.921946883201599121e-02 2.878026962280273438e-01 -1.272489875555038452e-01 -2.535015642642974854e-01 -2.942962385714054108e-02 -2.867866456508636475e-01 -4.573923349380493164e-02 -1.395361381582915783e-03 -1.029859930276870728e-01 5.387933552265167236e-02 7.435116916894912720e-02 2.418209761381149292e-01 -2.038539052009582520e-01 9.717126376926898956e-03 2.538040578365325928e-01 -6.618791073560714722e-02 -4.757328629493713379e-01 -4.602319374680519104e-02 -2.142822146415710449e-01 2.525917887687683105e-01 1.279489398002624512e-01
-1.848222315311431885e-01 -3.930078446865081787e-01 1.215076148509979248e-01 7.840820588171482086e-03 -2.997421622276306152e-01 1.638749539852142334e-01 1.300247013568878174e-01 -1.161972135305404663e-01 1.507241372019052505e-02 -7.735756784677505493e-02 1.624305546283721924e-01 -2.422910630702972412e-01 -1.473720930516719818e-02 2.179472334682941437e-02 3.291577100753784180e-02 1.906365901231765747e-01 -5.670431256294250488e-02 -2.296363413333892822e-01 -2.691394090652465820e-01 -2.669032476842403412e-02 -1.243764981627464294e-01 -6.418687105178833008e-02 2.182287871837615967e-01 -4.780355468392372131e-02 -6.618793588131666183e-03 2.254036962985992432e-01 -3.166533410549163818e-01 -7.554593682289123535e-02 -1.626519262790679932e-01 -3.488843739032745361e-01 -3.126817196607589722e-02 1.243290975689888000e-01
1.108356192708015442e-01 -3.202371299266815186e-02 -1.347559988498687744e-01 -2.167450338602066040e-01 -2.015298604965209961e-01 1.906836926937103271e-01 9.362079948186874390e-02 2.250321209430694580e-01 -9.841221570968627930e-02 -1.266502588987350464e-01 1.254828870296478271e-01 -4.166700541973114014e-01 -2.975648455321788788e-02 -2.890965938568115234e-01 -6.043517217040061951e-02 1.086796820163726807e-01 -2.507164776325225830e-01 -8.127814531326293945e-02 -3.557673469185829163e-02 1.451245397329330444e-01 1.791528165340423584e-01 -8.808448910713195801e-02 -8.235420286655426025e-02 -4.235952496528625488e-01 -1.719085276126861572e-01 -9.077625721693038940e-02 1.233899518847465515e-01 -2.290762402117252350e-02 3.018723428249359131e-02 -1.709261536598205566e-01 2.447641640901565552e-01 9.338890761137008667e-02
-7.641563564538955688e-02 -1.191325113177299500e-02 4.601879417896270752e-02 -5.137064680457115173e-02 1.639424264430999756e-01 6.306147575378417969e-02 -2.174698412418365479e-01 -2.038571834564208984e-01 1.131964102387428284e-01 -8.061759918928146362e-02 1.977400630712509155e-01 -1.070577502250671387e-01 -1.655415743589401245e-01 -4.324115216732025146e-01 3.769248351454734802e-02 1.180536150932312012e-01 -8.316639810800552368e-02 -5.788970738649368286e-02 -1.919550597667694092e-01 -2.509823441505432129e-01 -1.539484970271587372e-02 -1.789651364088058472e-01 2.391500174999237061e-01 -2.306396216154098511e-01 1.878036186099052429e-02 1.007806807756423950e-01 -3.636393547058105469e-01 -1.017393320798873901e-01 -5.189241096377372742e-02 -2.477487027645111084e-01 3.058210909366607666e-01 8.055289089679718018e-02
2.748846113681793213e-01 1.552126705646514893e-01 -3.132029995322227478e-02 7.056058198213577271e-02 -3.714513778686523438e-01 2.801584601402282715e-01 2.935495972633361816e-01 1.994368247687816620e-02 -4.943377152085304260e-02 -2.578147351741790771e-01 3.585943281650543213e-01 -1.948715746402740479e-02 6.633185595273971558e-02 -2.484114319086074829e-01 5.662674829363822937e-02 1.474241167306900024e-01 5.704514682292938232e-03 -3.799857199192047119e-02 1.370300352573394775e-01 1.240054890513420105e-01 6.665608379989862442e-03 -1.567207127809524536e-01 1.160733848810195923e-01 -3.532037138938903809e-01 2.660311944782733917e-02 1.223107576370239258e-01 -1.519672125577926636e-01 -7.028373330831527710e-02 -6.017276272177696228e-02 -3.617899492383003235e-02 -1.248721685260534286e-02 2.348905503749847412e-01
1.401550173759460449e-01 -1.922948472201824188e-02 -2.676507830619812012e-01 -6.084422022104263306e-02 -2.568317949771881104e-01 2.509825229644775391e-01 1.357501149177551270e-01 -1.283983141183853149e-01 -1.310255825519561768e-01 -3.105246424674987793e-01 -1.090891882777214050e-01 -7.886787503957748413e-02 2.029004826908931136e-05 -2.391841709613800049e-01 9.602731093764305115e-03 3.062859475612640381e-01 5.892450362443923950e-02 -1.813037507236003876e-02 -9.327071905136108398e-02 9.835375100374221802e-02 -1.746242642402648926e-01 1.773641705513000488e-01 2.054575458168983459e-02 -1.385520584881305695e-02 4.679334908723831177e-02 2.227628976106643677e-01 3.190039470791816711e-02 -1.640264987945556641e-01 -1.121941953897476196e-01 -3.750946819782257080e-01 2.862471938133239746e-01 -2.413648217916488647e-01
7.741174846887588501e-02 -4.350039735436439514e-02 -9.570065885782241821e-02 -1.159889250993728638e-01 -4.424550235271453857e-01 1.303940713405609131e-01 3.565008342266082764e-01 5.711030960083007812e-02 2.278494685888290405e-01 -3.042645752429962158e-01 3.520078724250197411e-03 -1.897843331098556519e-01 3.670672774314880371e-01 -6.308535486459732056e-02 -7.894556038081645966e-03 -8.382694423198699951e-02 -2.520624697208404541e-01 -1.205294579267501831e-01 -2.207563724368810654e-03 -1.744015067815780640e-01 -9.260740131139755249e-02 2.266564965248107910e-01 7.987914979457855225e-02 2.354839257895946503e-02 2.660458162426948547e-02 1.115607693791389465e-01 2.245927415788173676e-02 -1.849489063024520874e-01 1.285839974880218506e-01 -1.107575297355651855e-01 1.760263741016387939e-01 1.305025368928909302e-01
8.622086606919765472e-03 1.905353963375091553e-01 -4.414094239473342896e-02 -1.288899928331375122e-01 -1.063262149691581726e-01 -1.423593759536743164e-01 -1.958552300930023193e-01 -2.350449413061141968e-01 1.019292622804641724e-01 2.392035722732543945e-02 2.633342146873474121e-01 3.099937224760651588e-03 1.190943177789449692e-02 -3.532917499542236328e-01 -2.519227005541324615e-02 5.898727104067802429e-02 6.192794535309076309e-03 -1.457611471414566040e-01 -8.407931029796600342e-02 -1.732521206140518188e-01 2.906626276671886444e-02 -1.296784356236457825e-02 2.812036871910095215e-01 -6.342227105051279068e-03 7.473983615636825562e-02 1.714852303266525269e-01 -3.608656823635101318e-01 -1.169820129871368408e-01 -8.032726496458053589e-02 -4.156744182109832764e-01 1.705556958913803101e-01 2.911508083343505859e-01
-2.128167599439620972e-01 -1.450616717338562012e-01 1.839238218963146210e-02 -1.416332870721817017e-01 -3.671438395977020264e-01 -1.182478666305541992e-01 3.632168844342231750e-02 -3.913244977593421936e-02 -1.582730114459991455e-01 -1.410390585660934448e-01 -2.591981738805770874e-02 -2.151248902082443237e-01 -8.886828273534774780e-02 -1.938409954309463501e-01 1.225988715887069702e-01 6.182032078504562378e-02 -8.157024160027503967e-03 -7.057394832372665405e-02 -2.207428514957427979e-01 1.186688393354415894e-01 -1.892034411430358887e-01 4.084998276084661484e-03 1.054873168468475342e-01 -1.393160521984100342e-01 2.729351520538330078e-01 -1.239028498530387878e-01 -1.804076582193374634e-01 -2.268356382846832275e-01 3.418664038181304932e-01 -9.678576886653900146e-02 3.420336842536926270e-01 2.326820492744445801e-01
9.153184294700622559e-02 -2.023500390350818634e-02 7.358352839946746826e-02 7.469856739044189453e-02 1.097007766366004944e-01 -1.111377328634262085e-01 2.169607728719711304e-01 1.434644758701324463e-01 -3.685586899518966675e-02 1.575906723737716675e-01 1.317882984876632690e-01 -1.044435799121856689e-01 7.283318787813186646e-02 -2.120274603366851807e-01 1.350600421428680420e-01 1.732948720455169678e-01 -2.221412770450115204e-02 -3.402644395828247070e-01 -1.756892725825309753e-02 1.459734328091144562e-02 -9.920207411050796509e-02 -1.895300745964050293e-01 2.847902178764343262e-01 -1.956033259630203247e-01 1.183334887027740479e-01 1.020818501710891724e-01 -4.169586896896362305e-01 -1.751533746719360352e-01 7.665476202964782715e-02 -3.909657299518585205e-01 1.754016727209091187e-01 -1.865452378988265991e-01
-1.870906203985214233e-01 -5.069335922598838806e-02 -3.564053773880004883e-02 -2.843098640441894531e-01 -1.149032339453697205e-01 1.445889007300138474e-02 8.682647347450256348e-02 -9.226642549037933350e-02 -3.096753060817718506e-01 -2.223448008298873901e-01 1.267698705196380615e-01 -5.353609099984169006e-02 1.689884215593338013e-01 -2.401844561100006104e-01 -1.752144247293472290e-01 3.191904351115226746e-02 -6.673058867454528809e-02 -9.525420516729354858e-02 -2.970402836799621582e-01 -1.092079002410173416e-02 1.062992215156555176e-01 -8.075377345085144043e-02 3.909475505352020264e-01 -2.136899381875991821e-01 -1.587391085922718048e-02 1.934831403195858002e-02 -1.702311486005783081e-01 -3.883305490016937256e-01 9.109977632761001587e-02 -1.880340278148651123e-01 6.108094006776809692e-02 -1.504294574260711670e-01
2.415803819894790649e-01 1.002474725246429443e-01 -1.172887086868286133e-01 -1.004510819911956787e-01 -2.855163216590881348e-01 2.398228496313095093e-01 1.995387524366378784e-01 -1.528555527329444885e-02 1.359330266714096069e-01 -2.615000307559967041e-01 1.407973375171422958e-02 -3.378227949142456055e-01 3.324683308601379395e-01 -2.563308775424957275e-01 2.648486495018005371e-01 -2.034864202141761780e-02 -1.500474512577056885e-01 -1.054286956787109375e-01 -1.878360956907272339e-01 8.336495608091354370e-02 -9.500728547573089600e-02 1.003205552697181702e-01 7.982557266950607300e-02 1.876243352890014648e-01 -1.189920827746391296e-01 4.679080564528703690e-03 8.125898987054824829e-02 5.431279540061950684e-02 -1.078431494534015656e-02 -1.744955778121948242e-01 2.892543673515319824e-01 -7.862675935029983521e-02
-1.254684031009674072e-01 -9.629929065704345703e-02 -2.086139172315597534e-01 -8.709532022476196289e-02 -1.282771974802017212e-01 -8.782597631216049194e-02 -8.564894646406173706e-02 -1.847560852766036987e-01 2.951355874538421631e-01 -1.959994584321975708e-01 -4.643618687987327576e-02 -2.127609103918075562e-01 -3.661446645855903625e-02 -4.223164916038513184e-01 -3.756448030471801758e-01 2.855824530124664307e-01 -9.909965842962265015e-02 -2.110944390296936035e-01 9.794001281261444092e-02 1.985372900962829590e-01 -1.690670251846313477e-01 -5.315046012401580811e-02 6.352951377630233765e-02 -1.874612420797348022e-01 1.683087199926376343e-01 3.311803936958312988e-02 -2.534795403480529785e-01 2.994676306843757629e-02 -8.039177395403385162e-03 -2.426517382264137268e-02 1.150890663266181946e-01 -2.208314649760723114e-02
3.575054109096527100e-01 1.381614506244659424e-01 -1.285448521375656128e-01 -2.468458116054534912e-01 -1.396922022104263306e-01 1.588895767927169800e-01 1.102993860840797424e-01 1.076839193701744080e-01 1.405777931213378906e-01 -2.099537402391433716e-01 1.594681739807128906e-01 -4.098559543490409851e-02 -1.475894153118133545e-01 -4.115352928638458252e-01 -1.492039561271667480e-01 1.237472966313362122e-01 -1.461363434791564941e-01 -1.062310636043548584e-01 1.530797332525253296e-01 3.351207822561264038e-02 -1.312930732965469360e-01 2.966171205043792725e-01 1.731912493705749512e-01 -2.453608363866806030e-01 2.485566586256027222e-02 6.486389786005020142e-02 -1.062453072518110275e-02 9.262413531541824341e-02 -1.860992014408111572e-01 -8.893752098083496094e-02 2.377432584762573242e-01 1.491823494434356689e-01
-1.142367441207170486e-02 -1.117045730352401733e-01 -1.502700895071029663e-01 -9.374897927045822144e-02 5.558348074555397034e-02 2.723834514617919922e-01 2.558136284351348877e-01 7.393329404294490814e-03 -7.236513495445251465e-02 -1.008588075637817383e-01 3.844939172267913818e-01 7.695215940475463867e-02 1.507413387298583984e-01 -3.729305565357208252e-01 -2.874652147293090820e-01 4.043417517095804214e-03 -3.238249197602272034e-02 -3.842214345932006836e-01 -1.221843883395195007e-01 4.926082212477922440e-03 1.298256032168865204e-02 4.047739505767822266e-02 2.637708187103271484e-01 -5.835535004734992981e-02 2.573413588106632233e-02 1.615647524595260620e-01 -3.901205584406852722e-02 -2.366820871829986572e-01 7.477321475744247437e-02 -2.497185319662094116e-01 -3.945029526948928833e-02 8.600644767284393311e-02
-1.613808330148458481e-03 -2.370148152112960815e-01 -3.992832079529762268e-02 -4.106138274073600769e-02 2.288451418280601501e-02 3.631751537322998047e-01 1.272325068712234497e-01 6.411535292863845825e-02 2.741625308990478516e-01 -1.899541765451431274e-01 -5.033309012651443481e-02 -2.223237603902816772e-01 3.927011415362358093e-02 9.999701753258705139e-03 1.598323322832584381e-02 2.501996457576751709e-01 -2.159898355603218079e-02 -5.728793516755104065e-02 -1.559849232435226440e-01 1.344866156578063965e-01 8.793587982654571533e-02 1.640646308660507202e-01 3.909163177013397217e-01 -1.501209102571010590e-02 7.804341614246368408e-02 -5.838198587298393250e-02 -4.076935946941375732e-01 -3.204936981201171875e-01 7.835135608911514282e-02 1.713687181472778320e-02 1.883029788732528687e-01 7.706257700920104980e-02
-3.733006492257118225e-02 -1.874009817838668823e-01 -7.310648448765277863e-03 -1.727242022752761841e-01 -7.863335311412811279e-02 1.954493373632431030e-01 7.301636785268783569e-02 2.310875570401549339e-03 7.198011036962270737e-03 -1.345330476760864258e-01 3.127375841140747070e-01 -4.335107654333114624e-02 9.076119214296340942e-02 -1.414332836866378784e-01 -3.003017902374267578e-01 1.130002513527870178e-01 -2.168944031000137329e-01 -5.420984029769897461e-01 -6.946676224470138550e-02 -8.750824630260467529e-02 -2.122136503458023071e-01 6.651692837476730347e-02 2.268663346767425537e-01 1.147440075874328613e-01 -4.818995017558336258e-03 1.040758863091468811e-01 7.619692943990230560e-03 -1.473944038152694702e-01 8.087812364101409912e-02 -2.546502053737640381e-01 2.445798963308334351e-01 5.930691957473754883e-02
2.553620338439941406e-01 1.233415864408016205e-02 -1.407367140054702759e-01 -3.957228362560272217e-01 -2.706516683101654053e-01 -1.692734956741333008e-01 1.191782802343368530e-01 8.109467476606369019e-02 -2.347653917968273163e-02 -8.471696823835372925e-02 1.360871195793151855e-01 -2.450060546398162842e-01 -8.324570022523403168e-03 -5.344307795166969299e-02 1.409699320793151855e-01 1.003457829356193542e-01 -6.484003365039825439e-02 -1.544642448425292969e-01 -5.285571515560150146e-02 -2.700406499207019806e-02 1.467831432819366455e-01 1.246351823210716248e-01 1.612726598978042603e-01 -3.298058211803436279e-01 1.619018167257308960e-01 -1.750228984747081995e-04 -5.812403559684753418e-02 -2.429023683071136475e-01 9.957350790500640869e-02 -4.269014298915863037e-01 -1.742384880781173706e-01 -4.299543425440788269e-02
1.371219754219055176e-01 -1.832325905561447144e-01 -3.971575573086738586e-02 6.725122034549713135e-02 2.238931832835078239e-03 1.448417603969573975e-01 -2.285040915012359619e-02 -2.571161687374114990e-01 -1.358193010091781616e-01 -1.496531218290328979e-01 -1.650126576423645020e-01 -1.800573021173477173e-01 -6.751157343387603760e-03 -2.542191147804260254e-01 1.887341737747192383e-01 4.313493669033050537e-01 -1.749932914972305298e-01 -1.382670104503631592e-01 -1.839842200279235840e-01 2.428054250776767731e-02 -3.515637516975402832e-01 1.410223245620727539e-01 -8.861398696899414062e-02 9.979247301816940308e-02 -2.459005825221538544e-02 1.826419681310653687e-02 -1.296692341566085815e-01 -1.998004019260406494e-01 -1.883946359157562256e-02 -2.044914513826370239e-01 3.320402801036834717e-01 1.071871072053909302e-01
8.185064047574996948e-02 8.126018196344375610e-02 -4.386926442384719849e-02 -2.095943689346313477e-01 1.177726238965988159e-01 1.511267758905887604e-02 5.308715105056762695e-01 -1.185769066214561462e-01 2.572396770119667053e-02 -1.715199798345565796e-01 -1.657494902610778809e-01 -1.064314320683479309e-01 2.283227294683456421e-01 -3.129256367683410645e-01 2.806932851672172546e-02 -5.704429000616073608e-02 -1.572224348783493042e-01 -8.054114133119583130e-02 -1.261491924524307251e-01 -1.698486059904098511e-01 -2.287659049034118652e-02 8.690266311168670654e-02 2.003764733672142029e-02 6.143021397292613983e-03 3.471374884247779846e-02 -2.156134545803070068e-01 -3.501502573490142822e-01 -3.000056445598602295e-01 -1.766839474439620972e-01 -1.538195163011550903e-01 7.393936812877655029e-02 -5.246019363403320312e-02
5.844112485647201538e-03 2.946739494800567627e-01 -3.372111320495605469e-01 -1.785467267036437988e-01 -9.888573735952377319e-02 -1.157545000314712524e-01 2.731973528861999512e-01 1.941797137260437012e-02 1.175063252449035645e-01 -2.112702280282974243e-01 -5.411143600940704346e-02 1.805780641734600067e-02 2.926749587059020996e-01 -2.034794539213180542e-01 -2.845419943332672119e-01 -1.227328786626458168e-03 -1.726752668619155884e-01 -8.994472771883010864e-02 7.815314829349517822e-02 8.040378242731094360e-02 -1.387181729078292847e-01 7.368467748165130615e-02 1.731493324041366577e-01 1.297792140394449234e-02 1.749840825796127319e-01 -1.245882585644721985e-01 -2.893882095813751221e-01 -1.576809585094451904e-01 2.255778312683105469e-01 -1.132201999425888062e-01 2.747480869293212891e-01 -1.960624568164348602e-02
1.982849091291427612e-01 4.308892041444778442e-02 -1.084696501493453979e-01 -3.345817029476165771e-01 -6.926596164703369141e-02 1.159467734396457672e-02 5.688592419028282166e-02 -2.141185998916625977e-01 -1.581889539957046509e-01 -1.269103884696960449e-01 2.249732315540313721e-01 -2.570731639862060547e-01 7.687851041555404663e-02 -1.783707886934280396e-01 9.253865480422973633e-02 2.236527390778064728e-03 -3.541845455765724182e-02 9.520544111728668213e-02 5.572206154465675354e-02 -1.456506550312042236e-01 -2.595579326152801514e-01 -5.412466078996658325e-02 2.054875642061233521e-01 3.256970345973968506e-01 -7.059244066476821899e-02 1.122256442904472351e-01 -1.945102363824844360e-01 6.531231850385665894e-02 3.839936852455139160e-02 -4.492561519145965576e-01 3.683843882754445076e-03 2.464516758918762207e-01
1.972476989030838013e-01 2.077801227569580078e-01 -7.812299579381942749e-02 8.303674310445785522e-02 -8.919455856084823608e-02 9.972891956567764282e-02 2.066965550184249878e-01 -3.498509824275970459e-01 -3.292102366685867310e-02 -1.621216684579849243e-01 4.417190253734588623e-01 -1.114879101514816284e-01 1.296747382730245590e-02 -7.416248321533203125e-02 9.380953758955001831e-02 -1.895287185907363892e-01 -9.006933867931365967e-02 -1.160586178302764893e-01 -4.130820184946060181e-02 1.295439600944519043e-01 -1.158687695860862732e-01 8.972106873989105225e-02 -5.112674832344055176e-02 -3.775785118341445923e-02 2.124836444854736328e-01 9.448075294494628906e-02 6.964833289384841919e-02 -2.299696803092956543e-01 1.865772604942321777e-01 -3.047423660755157471e-01 2.869322001934051514e-01 2.217942923307418823e-01
-1.756704412400722504e-02 -9.302263706922531128e-02 -1.683776080608367920e-01 -6.323761306703090668e-03 -6.196731701493263245e-02 4.352843463420867920e-01 2.637684047222137451e-01 -1.065091341733932495e-01 1.169307455420494080e-01 2.404385432600975037e-02 2.417965978384017944e-01 -3.295941054821014404e-01 1.919620186090469360e-01 -7.410318590700626373e-03 1.189834699034690857e-01 2.342869788408279419e-01 5.825133249163627625e-02 -2.228779047727584839e-01 -2.205490320920944214e-02 1.555512398481369019e-01 -1.967937797307968140e-01 -5.900324881076812744e-02 2.692376673221588135e-01 -1.473304815590381622e-02 -2.880009822547435760e-02 2.127730548381805420e-01 7.003364711999893188e-02 -2.346876114606857300e-01 -5.455763638019561768e-02 5.816141888499259949e-02 7.085643708705902100e-02 3.016389310359954834e-01
1.311203986406326294e-01 -1.685900688171386719e-01 -7.151696830987930298e-02 -1.652298718690872192e-01 2.605873905122280121e-02 6.515397876501083374e-02 2.095687538385391235e-01 1.476249545812606812e-01 -7.933317124843597412e-02 -2.306313663721084595e-01 2.003742158412933350e-01 -6.080051884055137634e-02 2.814574539661407471e-01 -5.210689827799797058e-02 -2.541965842247009277e-01 7.270622882060706615e-04 -1.043985709547996521e-01 -1.727672070264816284e-01 1.576088517904281616e-01 -2.313025295734405518e-01 1.576262116432189941e-01 3.520450368523597717e-02 1.009880155324935913e-01 -2.453257143497467041e-01 -1.199672743678092957e-02 1.989428997039794922e-01 -1.205123886466026306e-01 -4.568062722682952881e-01 -1.997285485267639160e-01 -1.663639843463897705e-01 1.093128994107246399e-01 -2.084686160087585449e-01
1.303417533636093140e-01 -3.488234803080558777e-02 -3.907569050788879395e-01 -1.744551770389080048e-02 4.401751235127449036e-02 2.678402364253997803e-01 1.233729869127273560e-01 1.930833756923675537e-01 -1.076317299157381058e-02 -2.922715842723846436e-01 1.231396570801734924e-01 1.244972124695777893e-01 1.273109316825866699e-01 -2.334998548030853271e-01 -3.935871720314025879e-01 -5.028412118554115295e-02 1.060227826237678528e-01 -2.120439261198043823e-01 -2.232879847288131714e-01 -9.682072326540946960e-03 -1.373167634010314941e-01 -7.297369651496410370e-03 4.528427869081497192e-02 -1.273111552000045776e-01 1.399722397327423096e-01 1.516379117965698242e-01 -6.103873252868652344e-03 -3.580166101455688477e-01 1.170372664928436279e-01 -1.442750841379165649e-01 9.466189891099929810e-02 -2.556932531297206879e-02
-7.161991298198699951e-02 -1.788912862539291382e-01 -3.592853993177413940e-02 -4.269287362694740295e-02 -1.013051271438598633e-01 -1.843851804733276367e-01 -6.986558437347412109e-02 -1.080070585012435913e-01 -5.859833955764770508e-02 -2.564812004566192627e-01 1.739323288202285767e-01 -4.031287431716918945e-01 4.350798204541206360e-02 -3.192363977432250977e-01 -9.854057803750038147e-03 -1.049229055643081665e-01 -4.317799806594848633e-01 -9.683734923601150513e-02 -2.329646795988082886e-01 -1.832975447177886963e-01 -4.007279127836227417e-02 -7.611753419041633606e-03 2.508509159088134766e-01 -2.552218437194824219e-01 5.015677213668823242e-02 9.115813672542572021e-02 -1.268736124038696289e-01 7.089374586939811707e-03 -7.966943830251693726e-02 -8.091201633214950562e-02 1.294054687023162842e-01 -2.281067222356796265e-01
2.223368138074874878e-01 5.234682187438011169e-02 -9.724229574203491211e-02 2.450983412563800812e-02 -3.039191961288452148e-01 1.070254072546958923e-01 1.045283749699592590e-01 -8.399725705385208130e-02 -1.832319647073745728e-01 -3.082951903343200684e-01 1.007566228508949280e-01 -3.076307773590087891e-01 3.643348515033721924e-01 -3.708864748477935791e-01 3.181256353855133057e-02 6.544122844934463501e-02 -1.851495504379272461e-01 -3.490233793854713440e-02 7.748233526945114136e-02 -1.357347071170806885e-01 1.867006421089172363e-01 1.121245473623275757e-01 -7.014891505241394043e-02 -2.830001153051853180e-02 -1.249959915876388550e-01 6.889285985380411148e-03 -7.433962076902389526e-02 -6.053580343723297119e-02 3.029284477233886719e-01 -1.777846217155456543e-01 1.466253101825714111e-01 1.554202884435653687e-01
1.602826565504074097e-01 -1.416036784648895264e-01 1.640996150672435760e-02 -2.915041744709014893e-01 -7.922797650098800659e-02 -8.668592572212219238e-02 1.201948076486587524e-01 -1.382249295711517334e-01 1.689939387142658234e-02 4.895910248160362244e-02 2.254762500524520874e-02 -2.499053925275802612e-01 -2.412288784980773926e-01 -4.106018543243408203e-01 -2.312457561492919922e-01 8.106462657451629639e-02 -9.782014787197113037e-02 2.060599625110626221e-02 1.110334247350692749e-01 2.212805114686489105e-02 5.029166932217776775e-04 2.937558591365814209e-01 2.849544882774353027e-01 -3.580742478370666504e-01 9.873875230550765991e-02 2.004319429397583008e-01 4.179942235350608826e-02 -9.074252098798751831e-02 6.956113968044519424e-03 -5.523335933685302734e-02 2.955796420574188232e-01 1.743414252996444702e-02
-5.266821756958961487e-02 -1.007675938308238983e-02 -6.580904871225357056e-02 -2.082684785127639771e-01 -2.053758203983306885e-01 -1.594124585390090942e-01 5.024314671754837036e-02 -6.405128538608551025e-02 7.812345027923583984e-02 -4.002977535128593445e-02 8.626032620668411255e-02 -3.964239656925201416e-01 -1.865358799695968628e-01 -1.370209306478500366e-01 1.327555067837238312e-02 2.640399932861328125e-01 -1.436403691768646240e-01 -2.381899207830429077e-01 -2.476948127150535583e-02 -1.641931831836700439e-01 1.062629371881484985e-01 -2.671236731112003326e-02 1.304141879081726074e-01 -3.403115868568420410e-01 2.108136564493179321e-01 2.025253325700759888e-01 4.918416216969490051e-02 -3.494260609149932861e-01 -4.573348164558410645e-02 -3.328588902950286865e-01 6.722430139780044556e-02 4.785137996077537537e-02
-1.420758515596389771e-01 -9.555442631244659424e-02 -1.940590590238571167e-01 -1.856673806905746460e-01 7.199422270059585571e-02 1.005521044135093689e-01 2.776002883911132812e-01 -1.774344593286514282e-01 2.710337005555629730e-02 -9.325620532035827637e-02 1.765004843473434448e-01 -2.213017940521240234e-01 -3.423379734158515930e-02 -2.340057194232940674e-01 -3.465167880058288574e-01 7.660713046789169312e-02 -2.944775819778442383e-01 -2.543582208454608917e-02 5.485333129763603210e-02 -9.886138141155242920e-02 1.167766898870468140e-01 1.588599383831024170e-01 6.591138243675231934e-02 1.181987226009368896e-01 -1.357347369194030762e-01 1.248190924525260925e-01 -1.215564832091331482e-01 -3.286607265472412109e-01 -5.416674911975860596e-02 -6.304922699928283691e-02 3.840178251266479492e-01 1.864692717790603638e-01
7.744280993938446045e-02 -8.234117925167083740e-02 7.868915051221847534e-02 -1.067891195416450500e-01 8.618480712175369263e-02 6.704784184694290161e-02 9.850662201642990112e-02 -9.072504937648773193e-02 -3.259193385019898415e-03 1.849636319093406200e-03 -6.769418716430664062e-02 -2.051427215337753296e-01 2.047125846147537231e-01 -1.475308276712894440e-02 -6.840419024229049683e-02 2.053017914295196533e-01 -2.121651172637939453e-01 5.725295469164848328e-02 1.250116080045700073e-01 -1.844656318426132202e-01 -1.448621749877929688e-01 -2.001744359731674194e-01 5.032688975334167480e-01 -1.646091490983963013e-01 2.282517589628696442e-02 1.627420037984848022e-01 -1.986369639635086060e-01 -2.562517821788787842e-01 3.232589960098266602e-01 -2.841178178787231445e-01 1.933966577053070068e-01 -1.000431850552558899e-01
2.163775414228439331e-01 2.359163910150527954e-01 -9.281929582357406616e-02 -2.456800192594528198e-01 -2.175180017948150635e-01 -9.483917802572250366e-02 2.220942080020904541e-01 1.248691007494926453e-01 -1.636607050895690918e-01 -3.371821939945220947e-01 1.171526238322257996e-01 -3.103332221508026123e-01 3.811095282435417175e-02 -6.388056278228759766e-02 -2.204254083335399628e-02 -1.024877727031707764e-01 2.872114814817905426e-02 -8.900176733732223511e-02 1.329313963651657104e-01 -8.551321923732757568e-03 1.177260279655456543e-01 7.143314182758331299e-02 1.890595704317092896e-01 -2.975460588932037354e-01 2.686814069747924805e-01 -1.628276333212852478e-02 -1.064405143260955811e-01 -1.785388290882110596e-01 2.655415832996368408e-01 -2.871797680854797363e-01 4.377942532300949097e-02 -1.241610152646899223e-03
-5.605653859674930573e-03 -2.626016736030578613e-01 1.040776669979095459e-01 4.542030766606330872e-02 -2.058400958776473999e-01 5.153680220246315002e-02 2.555765956640243530e-02 1.619609817862510681e-02 -1.784371770918369293e-02 -3.888663351535797119e-01 1.580818891525268555e-01 -1.284624934196472168e-01 4.527319595217704773e-02 1.003645732998847961e-01 -2.852417342364788055e-02 5.787533894181251526e-02 -6.813876330852508545e-02 -1.071451753377914429e-01 -1.393449306488037109e-01 1.591035127639770508e-01 8.239293843507766724e-02 8.066441118717193604e-02 1.341885775327682495e-01 -1.744963675737380981e-01 3.201424181461334229e-01 6.157344207167625427e-02 -9.723409265279769897e-02 -3.011186420917510986e-01 2.728388272225856781e-02 -4.763585329055786133e-01 1.130705401301383972e-01 3.056095242500305176e-01
-1.471775677055120468e-02 -1.312878429889678955e-01 -2.607790566980838776e-02 -7.614509016275405884e-02 -1.732098609209060669e-01 2.494856268167495728e-01 2.847370803356170654e-01 -2.156517654657363892e-01 3.274591267108917236e-02 1.112672090530395508e-01 2.503340840339660645e-01 -3.355279862880706787e-01 8.568940311670303345e-02 -9.550067037343978882e-02 8.848229050636291504e-02 2.502327859401702881e-01 -8.608053624629974365e-02 -3.426538407802581787e-02 -5.372931808233261108e-02 6.131926923990249634e-02 -2.116297483444213867e-01 -5.901763588190078735e-02 4.285041987895965576e-01 3.423189744353294373e-02 -1.764210909605026245e-01 1.132788211107254028e-01 6.733626127243041992e-02 -2.804318070411682129e-01 -1.647982979193329811e-03 8.337612450122833252e-02 2.264518290758132935e-01 2.167480885982513428e-01
1.922864019870758057e-01 1.376553773880004883e-01 -4.239423274993896484e-01 -1.187558323144912720e-01 -2.849896848201751709e-01 -1.889608614146709442e-02 2.100687474012374878e-01 -1.422978192567825317e-01 6.273297220468521118e-02 1.652406305074691772e-01 1.899578571319580078e-01 -2.307264655828475952e-01 2.663567662239074707e-01 -2.705259621143341064e-01 -6.891765445470809937e-02 1.809796132147312164e-02 -1.117240041494369507e-01 2.328532636165618896e-01 1.883990317583084106e-01 -9.004948288202285767e-02 8.202349394559860229e-02 -1.678466051816940308e-02 -4.953267797827720642e-02 -1.550789326429367065e-01 1.724322326481342316e-02 1.046539172530174255e-01 -2.167961597442626953e-01 -1.132099255919456482e-01 -3.396635502576828003e-02 -3.211256265640258789e-01 -5.557059496641159058e-02 1.108073815703392029e-01
9.255262464284896851e-02 -2.783445715904235840e-01 -3.731758594512939453e-01 3.881208226084709167e-02 -1.265211254358291626e-01 -4.310555756092071533e-02 1.358389705419540405e-01 1.606816947460174561e-01 2.516627609729766846e-01 -8.740476332604885101e-03 7.820823043584823608e-02 -3.376675546169281006e-01 6.771563086658716202e-03 -2.460332214832305908e-01 1.530948188155889511e-02 1.949693411588668823e-01 1.845936775207519531e-01 -5.757331475615501404e-02 -1.387472748756408691e-01 -4.276992380619049072e-02 -2.966902218759059906e-02 2.071391195058822632e-01 -4.663764033466577530e-03 1.450291927903890610e-02 1.835879832506179810e-01 -1.287071732804179192e-03 -1.416517943143844604e-01 -7.135749608278274536e-02 2.364223301410675049e-01 -3.125516474246978760e-01 6.269591301679611206e-02 3.313854038715362549e-01
1.627920269966125488e-01 -8.635024726390838623e-02 -1.768039464950561523e-01 -2.535987198352813721e-01 7.728002965450286865e-02 7.234652340412139893e-02 8.893754333257675171e-02 2.097148150205612183e-01 -1.495996583253145218e-02 -2.473019063472747803e-01 1.351686269044876099e-01 -5.745803937315940857e-02 1.823400557041168213e-01 -1.323260962963104248e-01 -3.999665379524230957e-01 1.163047105073928833e-01 -1.536404341459274292e-01 -2.323275357484817505e-01 1.367307305335998535e-01 -3.608314394950866699e-01 6.139514595270156860e-02 -1.860439404845237732e-02 -4.856798797845840454e-02 -6.027997657656669617e-02 7.464897632598876953e-02 -3.276862204074859619e-02 -2.281694859266281128e-01 -3.331252038478851318e-01 -7.772107422351837158e-02 -2.688957154750823975e-01 1.241375282406806946e-01 -1.192555297166109085e-02
2.391566755250096321e-03 6.889285147190093994e-02 1.446674298495054245e-02 -2.085607945919036865e-01 -2.110109850764274597e-02 -2.607494033873081207e-02 1.124780252575874329e-01 5.603646859526634216e-02 -1.266492903232574463e-01 1.599781960248947144e-01 2.678623795509338379e-01 -9.117321670055389404e-02 -2.702884674072265625e-01 -4.184681773185729980e-01 -5.576706305146217346e-02 -5.449996143579483032e-02 -2.011922597885131836e-01 -1.822484284639358521e-02 1.509508043527603149e-01 2.550263889133930206e-02 -2.460508644580841064e-01 3.662393614649772644e-02 2.874566614627838135e-01 -2.973972260951995850e-01 2.276861369609832764e-01 1.968414336442947388e-01 -1.186767444014549255e-01 -1.108186971396207809e-02 3.105329275131225586e-01 -1.998652815818786621e-01 1.376913934946060181e-01 3.662056475877761841e-02
1.511829346418380737e-01 -2.148461993783712387e-03 -2.775951623916625977e-01 -1.914699748158454895e-02 -3.757552504539489746e-01 1.661031246185302734e-01 1.916325539350509644e-01 -9.132714569568634033e-02 -1.312253475189208984e-01 -2.543026208877563477e-01 -1.347392648458480835e-01 -2.158452570438385010e-01 2.129186540842056274e-01 -1.530121117830276489e-01 3.052426874637603760e-02 1.623813509941101074e-01 3.564217314124107361e-02 -1.055593043565750122e-01 -2.247460782527923584e-01 3.809190168976783752e-02 -1.604036092758178711e-01 3.174284398555755615e-01 -4.180661216378211975e-02 -1.535375565290451050e-01 -7.634845376014709473e-02 1.462961286306381226e-01 -8.983354270458221436e-02 -3.904537484049797058e-02 -1.481336914002895355e-02 -3.260038197040557861e-01 9.793399274349212646e-02 -2.721862792968750000e-01
-1.045638415962457657e-02 -3.593329340219497681e-02 -1.300622373819351196e-01 -1.596563160419464111e-01 1.162818595767021179e-01 2.530197426676750183e-02 2.298858016729354858e-01 -1.910732984542846680e-01 2.511524856090545654e-01 -1.917419284582138062e-01 -7.249332964420318604e-02 -1.132062450051307678e-01 1.926216781139373779e-01 1.454739924520254135e-02 2.091718763113021851e-01 7.693286240100860596e-02 1.833807863295078278e-02 -1.383755207061767578e-01 2.408629208803176880e-01 3.849745541810989380e-02 -7.467955350875854492e-02 -2.469909377396106720e-02 2.769915163516998291e-01 -1.354233026504516602e-01 3.241531178355216980e-02 1.735573709011077881e-01 -4.719391763210296631e-01 -2.293798029422760010e-01 2.867263853549957275e-01 -1.388454437255859375e-01 1.166869476437568665e-01 -2.142961621284484863e-01
-1.160587184131145477e-02 -6.415107101202011108e-02 7.064665853977203369e-02 -4.760089814662933350e-01 -7.683658599853515625e-02 -1.428612470626831055e-01 -4.149596393108367920e-02 -2.610205858945846558e-02 -4.540727660059928894e-02 -1.217869073152542114e-01 -2.930477820336818695e-02 4.406665265560150146e-02 -7.197846658527851105e-03 -3.123756945133209229e-01 -1.706964150071144104e-02 1.212397217750549316e-01 -1.858107894659042358e-01 -1.538749784231185913e-01 -1.013409718871116638e-01 -9.934082627296447754e-02 2.084520310163497925e-01 2.047258913516998291e-01 8.417445421218872070e-02 -3.578317463397979736e-01 1.741822957992553711e-01 1.523478925228118896e-01 -1.194545552134513855e-01 -2.658508121967315674e-01 5.846953392028808594e-02 -3.761954307556152344e-01 8.728368580341339111e-02 -1.151150465011596680e-01
-1.904847100377082825e-03 1.560961604118347168e-01 7.675117254257202148e-02 -1.784968227148056030e-01 -2.889894843101501465e-01 -2.322903424501419067e-01 1.868551373481750488e-01 -8.465147763490676880e-02 9.315837174654006958e-02 -1.108607947826385498e-01 1.837185919284820557e-01 -3.604878783226013184e-01 -2.310753911733627319e-01 -2.745396792888641357e-01 -5.289813876152038574e-02 1.034425944089889526e-01 -1.887116581201553345e-01 -1.036900356411933899e-01 3.441487625241279602e-02 -3.185568451881408691e-01 -1.395808309316635132e-01 -7.549926638603210449e-02 2.116036042571067810e-02 -2.150706797838211060e-01 1.392003241926431656e-02 2.529567778110504150e-01 -5.504134297370910645e-02 1.135158166289329529e-02 6.712298840284347534e-02 -3.375787436962127686e-01 1.241095140576362610e-01 -9.625536203384399414e-02
-2.803191356360912323e-02 -2.554530799388885498e-01 -1.197973564267158508e-01 -2.183021008968353271e-01 -1.058644801378250122e-01 1.319791078567504883e-01 3.866766765713691711e-02 -1.822019368410110474e-02 3.212401643395423889e-02 -1.867908686399459839e-01 3.256525397300720215e-01 -1.429863125085830688e-01 -2.212766557931900024e-03 -1.942056417465209961e-01 -2.732559740543365479e-01 1.699369251728057861e-01 -1.686694324016571045e-01 -4.285200238227844238e-01 2.216322161257266998e-02 -2.405618503689765930e-02 -1.585987955331802368e-01 -1.125734224915504456e-01 2.880631089210510254e-01 2.073653042316436768e-01 -1.075893789529800415e-01 2.055842280387878418e-01 -6.387236714363098145e-02 -5.258526280522346497e-02 1.409101039171218872e-01 -2.139679342508316040e-01 1.762106567621231079e-01 5.901644378900527954e-02
-3.313405215740203857e-01 1.491980850696563721e-01 -1.369398981332778931e-01 -5.123791843652725220e-02 -1.232928689569234848e-02 2.437095344066619873e-01 2.998207509517669678e-01 -1.348802894353866577e-01 1.426218152046203613e-01 -2.298964560031890869e-02 5.382079631090164185e-02 -4.599459171295166016e-01 3.741860017180442810e-02 -2.327219545841217041e-01 -1.104313358664512634e-01 -3.545156866312026978e-02 -1.819280534982681274e-01 3.945859149098396301e-02 -1.461295038461685181e-01 -3.819500282406806946e-02 1.378554254770278931e-01 -6.431145966053009033e-02 1.117707267403602600e-01 -1.753933578729629517e-01 1.545975357294082642e-01 1.373326056636869907e-03 -3.366602659225463867e-01 -2.410839349031448364e-01 5.789868161082267761e-02 -1.565089672803878784e-01 -9.647556394338607788e-02 -1.350338459014892578e-01
-2.773937880992889404e-01 -2.002748101949691772e-01 1.027209088206291199e-01 -1.539449691772460938e-01 1.040723025798797607e-01 3.315866589546203613e-01 1.963240802288055420e-01 1.075572296977043152e-01 4.390297457575798035e-03 -1.968827843666076660e-02 1.064464971423149109e-01 -2.090140730142593384e-01 -5.724849179387092590e-02 -3.415580391883850098e-01 -3.435216248035430908e-01 1.615159511566162109e-01 -1.661996245384216309e-01 -1.849646866321563721e-01 -4.897258803248405457e-02 5.421442165970802307e-02 -2.952214479446411133e-01 7.560312747955322266e-02 1.118118092417716980e-01 -1.741631627082824707e-01 -1.339977681636810303e-01 1.050075367093086243e-01 1.025991421192884445e-02 -3.403474017977714539e-02 1.423849165439605713e-01 -1.640811711549758911e-01 2.735762894153594971e-01 -5.636833980679512024e-02
1.484135538339614868e-01 4.621133208274841309e-02 -2.206337898969650269e-01 1.856528520584106445e-01 -1.448058784008026123e-01 1.850093752145767212e-01 3.355133906006813049e-02 -2.276250571012496948e-01 -1.384858693927526474e-02 -1.703203171491622925e-01 -2.207111865282058716e-01 -2.946454286575317383e-01 1.118359267711639404e-01 -2.421340942382812500e-01 3.051574155688285828e-02 1.933044642210006714e-01 -1.337759941816329956e-01 1.750355809926986694e-01 -1.501013338565826416e-01 1.560767889022827148e-01 -5.992252007126808167e-02 -1.023228000849485397e-02 1.063063368201255798e-01 -5.999810248613357544e-02 -8.049821108579635620e-02 2.612029016017913818e-01 -2.399538308382034302e-01 -3.231997787952423096e-01 -1.590917557477951050e-01 -2.740270197391510010e-01 1.720528900623321533e-01 -1.721203774213790894e-01
3.983929008245468140e-02 -4.250558838248252869e-02 -3.322906196117401123e-01 -1.338860094547271729e-01 -1.047755554318428040e-01 -9.622457623481750488e-02 3.273495733737945557e-01 -6.766829639673233032e-02 -5.032769590616226196e-02 -2.789827585220336914e-01 1.665911227464675903e-01 -1.385242193937301636e-01 1.652545481920242310e-02 -2.995189130306243896e-01 -2.404355704784393311e-01 -2.480553463101387024e-02 1.320681907236576080e-02 -1.605075150728225708e-01 -6.454663723707199097e-02 5.974915251135826111e-02 -1.067489534616470337e-01 -2.160888537764549255e-02 -5.495239049196243286e-02 -2.994563281536102295e-01 -1.156286746263504028e-01 1.499148905277252197e-01 -3.910897672176361084e-01 1.293788105249404907e-01 -1.403118483722209930e-03 -2.013137340545654297e-01 2.571481466293334961e-01 -1.007800027728080750e-01
2.508101463317871094e-01 -8.716648072004318237e-02 -1.604651808738708496e-01 6.685295701026916504e-02 1.597057431936264038e-01 4.077929258346557617e-01 1.958524109795689583e-03 -2.823102176189422607e-01 -1.711171269416809082e-01 -1.307083964347839355e-01 8.860737830400466919e-02 -1.320708096027374268e-01 1.559679061174392700e-01 -3.136976361274719238e-01 6.576570868492126465e-02 1.056994423270225525e-01 1.281863078474998474e-02 9.416469186544418335e-02 -2.788130193948745728e-02 -1.163217574357986450e-01 -2.035303711891174316e-01 -1.320510059595108032e-01 3.412669524550437927e-03 1.874413043260574341e-01 -2.033413797616958618e-01 2.204515933990478516e-01 -3.010413050651550293e-01 -7.534103095531463623e-02 -3.675556974485516548e-03 -3.137220144271850586e-01 9.563289582729339600e-02 -8.190136402845382690e-02
-3.070729412138462067e-02 -1.311169415712356567e-01 -1.280822753906250000e-01 -1.223868578672409058e-01 1.838210411369800568e-02 1.549031734466552734e-01 2.326198071241378784e-01 1.117836382036330178e-05 7.999116927385330200e-02 -8.451520651578903198e-02 2.416514605283737183e-01 -1.188443079590797424e-01 3.823255002498626709e-02 -2.634896934032440186e-01 -2.922346889972686768e-01 1.653417646884918213e-01 -2.045665979385375977e-01 -5.936124920845031738e-01 -1.317440420389175415e-01 3.763254359364509583e-02 -1.994204819202423096e-01 7.262001931667327881e-02 2.027935981750488281e-01 1.984046697616577148e-01 -4.409387707710266113e-02 8.744698017835617065e-02 -3.815180435776710510e-02 -1.410285085439682007e-01 -3.650114405900239944e-03 -1.375837624073028564e-01 1.150629818439483643e-01 2.651321142911911011e-02
8.787329494953155518e-02 -4.238630086183547974e-02 -1.496041864156723022e-01 1.893627084791660309e-02 -2.754502594470977783e-01 3.117830157279968262e-01 -7.358638942241668701e-02 5.530507117509841919e-02 -1.504728104919195175e-02 -2.169307023286819458e-01 2.367679774761199951e-01 -1.943373531103134155e-01 1.302606016397476196e-01 -3.318856060504913330e-01 -3.570605814456939697e-02 1.047573536634445190e-01 -2.495404630899429321e-01 -8.157709985971450806e-02 2.407547980546951294e-01 -1.253998279571533203e-01 2.838892340660095215e-01 8.810189366340637207e-02 -1.524929553270339966e-01 -1.127340048551559448e-01 -8.700263500213623047e-02 2.521635591983795166e-02 1.169455870985984802e-01 -1.857177317142486572e-01 2.263065874576568604e-01 -2.139893323183059692e-01 2.440078705549240112e-01 1.608108282089233398e-01
1.684518903493881226e-01 -6.926975399255752563e-02 -4.008147418498992920e-01 4.542299732565879822e-02 -3.286740481853485107e-01 -1.147320047020912170e-01 8.766686171293258667e-02 -4.148831963539123535e-02 -1.290479153394699097e-01 -2.049769461154937744e-01 2.954756021499633789e-01 -1.631756275892257690e-01 -1.141731068491935730e-02 -1.796774864196777344e-01 6.292864680290222168e-02 -2.682998776435852051e-03 -1.636132225394248962e-02 -3.367267176508903503e-02 -1.269601285457611084e-01 1.036489829421043396e-01 -1.799556426703929901e-02 8.599164895713329315e-03 7.666320353746414185e-02 -2.054789513349533081e-01 3.875284269452095032e-02 -3.995134029537439346e-03 -5.509645938873291016e-01 8.147945627570152283e-03 -1.561589241027832031e-01 -4.470315203070640564e-02 2.234157174825668335e-01 -7.953349500894546509e-02
-1.252463925629854202e-02 -3.122945725917816162e-01 1.085124816745519638e-02 1.395247727632522583e-01 3.490041475743055344e-03 -5.996165424585342407e-02 1.160910129547119141e-01 1.404315382242202759e-01 -5.769401416182518005e-02 -1.283504515886306763e-01 2.166346907615661621e-01 -2.511254251003265381e-01 -7.154551148414611816e-02 -1.820662021636962891e-01 8.400761336088180542e-02 -3.757815062999725342e-02 -2.318378537893295288e-01 -2.088379301130771637e-02 1.905635446310043335e-01 5.384570360183715820e-02 -2.734503448009490967e-01 -1.872916221618652344e-01 2.637482881546020508e-01 -1.039893999695777893e-01 -5.346770212054252625e-02 -6.826031953096389771e-02 -1.386483460664749146e-01 -2.463662773370742798e-01 2.179839611053466797e-01 -3.302492499351501465e-01 2.480580955743789673e-01 -2.832136750221252441e-01
6.934913992881774902e-02 1.466690450906753540e-01 -1.077433526515960693e-01 -3.934220671653747559e-01 4.559027496725320816e-03 9.337293356657028198e-02 1.168140321969985962e-01 3.322890028357505798e-02 -5.465980619192123413e-02 7.246138155460357666e-02 2.351780235767364502e-01 -2.035450786352157593e-01 -1.410099267959594727e-01 -2.737076580524444580e-01 3.484150767326354980e-02 3.527111932635307312e-02 -1.729455590248107910e-01 -7.407709956169128418e-02 1.620075106620788574e-01 3.167371153831481934e-01 -1.198518052697181702e-01 3.477902114391326904e-01 2.573973536491394043e-01 -2.654999494552612305e-01 1.729219704866409302e-01 2.126044332981109619e-01 1.129286810755729675e-01 -8.273695409297943115e-02 -1.032647788524627686e-01 -4.463962092995643616e-02 1.824655383825302124e-01 8.295487612485885620e-02
-2.053202241659164429e-01 -3.415092453360557556e-02 -3.098314702510833740e-01 -2.972109019756317139e-01 -3.005195260047912598e-01 2.922263555228710175e-02 4.011004790663719177e-02 -2.625447325408458710e-02 1.719153076410293579e-01 5.590995028614997864e-02 -8.655336499214172363e-02 -3.025011718273162842e-01 -3.196653351187705994e-02 -2.441626340150833130e-01 -2.203904688358306885e-01 3.072026968002319336e-01 -1.218983530998229980e-01 -3.046504259109497070e-01 -5.893157050013542175e-02 5.303456634283065796e-02 1.484264270402491093e-03 -8.018027245998382568e-02 6.346055120229721069e-02 -6.598971039056777954e-02 1.228151768445968628e-01 6.353247910737991333e-02 -2.580374181270599365e-01 4.822387546300888062e-02 2.310532033443450928e-01 5.929884687066078186e-02 2.501056492328643799e-01 -8.583902567625045776e-02
9.253081679344177246e-02 -2.711398303508758545e-01 -2.056911587715148926e-01 -1.693276166915893555e-01 -1.327804774045944214e-01 1.825124956667423248e-02 7.162207365036010742e-02 -1.809406727552413940e-01 -5.121200531721115112e-02 -2.059129625558853149e-01 1.397782266139984131e-01 -1.857997477054595947e-01 4.980598017573356628e-02 -3.709721863269805908e-01 -3.043600022792816162e-01 -1.888607069849967957e-02 -1.708314381539821625e-02 -2.721998691558837891e-01 4.734337329864501953e-02 1.785972863435745239e-01 -1.822171658277511597e-01 -3.271282911300659180e-01 -7.450372725725173950e-02 -2.687630429863929749e-02 1.054159179329872131e-01 1.634655892848968506e-01 -1.293778568506240845e-01 -4.004173725843429565e-02 2.156747505068778992e-02 -3.523969054222106934e-01 6.512421369552612305e-02 -1.373136043548583984e-01
5.189644545316696167e-02 1.148033812642097473e-01 1.333772577345371246e-02 -1.462686657905578613e-01 2.060862332582473755e-01 -4.942955449223518372e-02 3.143020868301391602e-01 -3.828531131148338318e-02 1.774122714996337891e-01 -1.712032705545425415e-01 1.301261689513921738e-02 1.561749260872602463e-02 4.966561868786811829e-02 -9.934394806623458862e-02 -1.641913317143917084e-02 3.546341657638549805e-01 -3.994711115956306458e-02 1.297281123697757721e-02 -1.724729984998703003e-01 4.956230986863374710e-03 7.721783220767974854e-02 4.261771589517593384e-02 3.301106095314025879e-01 -5.388431623578071594e-02 5.419648811221122742e-02 -3.238936886191368103e-02 -3.310428261756896973e-01 -3.545064330101013184e-01 -8.922095410525798798e-03 -1.303793638944625854e-01 4.422611296176910400e-01 -1.212588548660278320e-01
-9.615711867809295654e-02 -1.807011216878890991e-01 -2.262072861194610596e-01 -2.196732312440872192e-01 -2.874993905425071716e-02 1.279120743274688721e-01 2.015180289745330811e-01 1.672033667564392090e-01 -8.823099732398986816e-02 -8.601337671279907227e-02 -1.215323656797409058e-01 -2.659668326377868652e-01 3.973680734634399414e-02 -2.099007517099380493e-01 -1.640690714120864868e-01 1.826665401458740234e-01 -1.551974862813949585e-01 -2.001250535249710083e-01 1.349343359470367432e-01 1.138429045677185059e-01 -2.517002075910568237e-02 -1.823858357965946198e-02 1.439069584012031555e-02 -4.263189435005187988e-01 1.570526510477066040e-01 1.808539181947708130e-01 -6.181139871478080750e-02 7.252801209688186646e-02 4.678069055080413818e-02 -2.046801149845123291e-01 3.192020952701568604e-01 -2.750525176525115967e-01
2.384820431470870972e-01 -2.748931050300598145e-01 -9.199516475200653076e-02 2.283803187310695648e-02 -2.493854314088821411e-01 2.457045018672943115e-01 4.024150967597961426e-02 6.676150858402252197e-02 -2.072007395327091217e-02 -1.949920654296875000e-01 1.359822005033493042e-01 -1.760945022106170654e-01 3.234091699123382568e-01 -2.371030598878860474e-01 -1.102144131436944008e-03 2.903619408607482910e-01 -2.080300003290176392e-01 1.086520403623580933e-01 7.434468716382980347e-02 3.352780640125274658e-01 -1.242799237370491028e-01 1.589929908514022827e-01 2.625031629577279091e-03 3.294231370091438293e-02 1.440612375736236572e-01 -2.174185812473297119e-01 -1.982266828417778015e-02 -2.536871433258056641e-01 -1.702404394745826721e-02 -1.890476942062377930e-01 2.438222989439964294e-02 1.123667433857917786e-01
3.516149520874023438e-01 2.301016449928283691e-01 -1.843702495098114014e-01 -6.201715394854545593e-02 1.387039572000503540e-02 1.666914522647857666e-01 1.107943281531333923e-01 -3.237284719944000244e-01 -3.627276420593261719e-02 -1.182043850421905518e-01 2.242633700370788574e-01 -1.837662458419799805e-01 3.001562058925628662e-01 -1.356750726699829102e-01 8.992092311382293701e-02 -1.901231333613395691e-02 -2.165648639202117920e-01 -2.465860992670059204e-01 5.107706040143966675e-02 -6.577029079198837280e-02 3.572265803813934326e-02 5.988379195332527161e-02 -9.645748138427734375e-02 -5.548575147986412048e-02 3.770667910575866699e-01 1.186461150646209717e-01 9.882155805826187134e-02 -1.250739544630050659e-01 7.370156049728393555e-02 -2.054963856935501099e-01 2.164157181978225708e-01 1.272027194499969482e-01
2.478846907615661621e-02 -1.886357069015502930e-01 -2.410409301519393921e-01 -1.528152823448181152e-01 2.259147167205810547e-01 9.556100517511367798e-02 -6.730789691209793091e-02 1.427950561046600342e-01 -7.145440578460693359e-02 -1.227567866444587708e-01 2.607826590538024902e-01 -2.170746922492980957e-01 1.935941427946090698e-01 -2.367181181907653809e-01 -2.443635761737823486e-01 -5.728389695286750793e-02 -4.968333542346954346e-01 -4.156651347875595093e-02 -7.425565272569656372e-02 2.968892455101013184e-02 -1.347919702529907227e-01 8.108925074338912964e-02 1.715670973062515259e-01 -1.083816811442375183e-01 2.335828989744186401e-01 2.277562469244003296e-01 3.675557672977447510e-02 -1.950359046459197998e-01 -2.176398038864135742e-02 -1.160833705216646194e-02 1.900429278612136841e-01 4.476860165596008301e-02
-1.142527163028717041e-01 -1.537007838487625122e-01 -1.260551959276199341e-01 -1.712220907211303711e-01 7.428381126374006271e-03 1.727501302957534790e-01 1.921835243701934814e-01 -2.402277663350105286e-02 2.929474599659442902e-02 -1.326780319213867188e-01 2.875371873378753662e-01 -1.486867666244506836e-01 1.658905446529388428e-01 -2.096196264028549194e-01 -2.524860203266143799e-01 4.368073493242263794e-02 -1.609208136796951294e-01 -4.804151058197021484e-01 -1.478205025196075439e-01 -2.365145832300186157e-02 -2.228064686059951782e-01 2.585265412926673889e-02 2.952167391777038574e-01 2.004678249359130859e-01 2.059892751276493073e-02 1.353469938039779663e-01 4.295664548408240080e-04 -8.976501971483230591e-02 1.230484247207641602e-01 -2.577388584613800049e-01 1.355513185262680054e-01 8.270691335201263428e-02
2.244714088737964630e-02 1.034703701734542847e-01 -1.343215852975845337e-01 -2.972349226474761963e-01 -2.520217597484588623e-01 -1.806340739130973816e-02 1.032202616333961487e-01 -4.269102215766906738e-02 -2.703658770769834518e-03 9.109773091040551662e-04 1.274450272321701050e-01 -2.287535369396209717e-01 -2.932656407356262207e-01 -4.872874915599822998e-02 7.567977067083120346e-03 -1.399796269834041595e-02 -1.362739354372024536e-01 -2.566518485546112061e-01 -8.041130006313323975e-02 -1.995521634817123413e-01 3.310839086771011353e-02 1.365846097469329834e-01 1.314834225922822952e-02 -3.011274337768554688e-01 1.028715446591377258e-01 2.362558245658874512e-01 -1.184145808219909668e-01 -9.552571177482604980e-02 6.457016617059707642e-02 -5.441999435424804688e-01 -8.272366970777511597e-02 1.040547639131546021e-01
1.968513876199722290e-01 -3.293639048933982849e-02 4.327146708965301514e-02 7.652104832231998444e-03 1.810045167803764343e-02 1.175181940197944641e-01 5.028023123741149902e-01 -1.315985321998596191e-01 2.648739702999591827e-02 2.351812832057476044e-02 -1.711906939744949341e-01 -1.343893259763717651e-01 2.414378523826599121e-01 -2.857373058795928955e-01 1.494909226894378662e-01 -7.509478926658630371e-02 1.465949602425098419e-02 2.714565992355346680e-01 -1.304396092891693115e-01 -1.174442563205957413e-02 -1.059160456061363220e-01 8.182105422019958496e-02 1.376982480287551880e-01 -2.883999980986118317e-02 1.968869119882583618e-01 6.381039321422576904e-02 -1.956917792558670044e-01 -3.970530331134796143e-01 1.286918818950653076e-01 -1.424585729837417603e-01 2.046353816986083984e-01 -1.055704802274703979e-01
4.990857094526290894e-02 2.629549242556095123e-02 -4.376231431961059570e-01 -4.806798323988914490e-02 6.283000856637954712e-02 1.027302592992782593e-01 -9.411073476076126099e-02 1.163763478398323059e-01 -1.361365169286727905e-01 -1.741325408220291138e-01 1.791414022445678711e-01 3.653567656874656677e-02 1.288400143384933472e-01 -3.421950042247772217e-01 -2.800468504428863525e-01 8.217561244964599609e-02 -2.895360589027404785e-01 -3.082659542560577393e-01 -5.028392001986503601e-02 1.028915308415889740e-02 -2.364391982555389404e-01 3.278638795018196106e-02 9.379784762859344482e-02 -8.869022130966186523e-02 7.994610816240310669e-02 2.934843599796295166e-01 -4.809416085481643677e-02 -2.376393973827362061e-01 1.633166372776031494e-01 -7.058160752058029175e-02 7.195438444614410400e-02 -1.471607685089111328e-01
1.700613349676132202e-01 -2.513212561607360840e-01 -3.883648812770843506e-01 -1.422787755727767944e-01 -1.368007808923721313e-01 -8.221832662820816040e-02 1.878291517496109009e-01 -3.226376324892044067e-02 -9.464335441589355469e-02 -1.258416473865509033e-01 3.089026510715484619e-01 -2.340160757303237915e-01 8.677533268928527832e-02 -2.063571214675903320e-01 -3.936681151390075684e-01 1.424167901277542114e-01 -3.924665972590446472e-02 -1.708624511957168579e-01 1.050914227962493896e-01 9.548811614513397217e-02 2.848665975034236908e-02 -9.706387668848037720e-02 2.342833131551742554e-01 -1.609729975461959839e-02 -6.779058277606964111e-02 2.095560729503631592e-01 -6.194758787751197815e-02 -8.888046443462371826e-02 1.119765639305114746e-01 -2.549301981925964355e-01 9.066979587078094482e-02 -1.114899218082427979e-01
-1.078266948461532593e-01 -6.644851714372634888e-02 -2.027218937873840332e-01 -7.520578801631927490e-02 -2.611364722251892090e-01 2.360100150108337402e-01 3.271285891532897949e-01 -3.438527882099151611e-01 -8.942309021949768066e-02 -2.656389176845550537e-01 1.410503685474395752e-01 -2.604456841945648193e-01 -4.794068261981010437e-02 -6.766806542873382568e-02 6.373795121908187866e-02 2.672095596790313721e-02 -1.186116039752960205e-01 -1.520341336727142334e-01 -1.313693374395370483e-01 3.220410346984863281e-01 -3.091649711132049561e-01 -3.278457373380661011e-02 6.332220137119293213e-02 6.701998412609100342e-02 -1.008913666009902954e-01 1.177213490009307861e-01 6.577157974243164062e-02 -2.390606552362442017e-01 -1.390314996242523193e-01 9.456530213356018066e-02 1.400527358055114746e-01 1.158135533332824707e-01
4.502735137939453125e-01 1.608724594116210938e-01 7.207444310188293457e-02 7.478535175323486328e-02 -1.488050371408462524e-01 6.400623917579650879e-02 -6.355946511030197144e-02 -3.560046255588531494e-01 1.110589280724525452e-01 -3.562594354152679443e-01 8.790780603885650635e-02 -2.507609724998474121e-01 2.568472027778625488e-01 -1.307621449232101440e-01 3.399383043870329857e-03 1.562873832881450653e-02 -2.096621878445148468e-02 -1.132288426160812378e-01 -5.390730500221252441e-02 1.114989742636680603e-01 -9.419148415327072144e-02 1.399338543415069580e-01 4.803449660539627075e-02 -1.357309222221374512e-01 3.463197872042655945e-02 6.889895349740982056e-02 -6.707747280597686768e-02 -3.073222041130065918e-01 1.518988311290740967e-01 -2.761710286140441895e-01 -1.678934991359710693e-01 -1.310960203409194946e-02
-1.614586077630519867e-02 -1.137060821056365967e-01 8.353362232446670532e-02 -1.165645271539688110e-01 1.958840191364288330e-01 1.561716943979263306e-01 -1.175607889890670776e-01 -2.176364362239837646e-01 6.357254087924957275e-02 2.363098226487636566e-02 1.095010265707969666e-01 -2.585408985614776611e-01 -3.970085829496383667e-02 -2.125153988599777222e-01 7.031941413879394531e-02 9.781742841005325317e-02 1.245048195123672485e-01 -2.531920969486236572e-01 4.832118749618530273e-02 -8.783222734928131104e-02 -4.297975897789001465e-01 -3.381724003702402115e-03 2.890050411224365234e-01 -2.622489929199218750e-01 2.467266321182250977e-01 2.231723666191101074e-01 -2.973809838294982910e-01 -1.114535406231880188e-01 2.110188007354736328e-01 3.741077333688735962e-02 7.103753834962844849e-02 -9.169525653123855591e-02
6.713535636663436890e-02 -1.972427964210510254e-01 3.408650681376457214e-02 -2.016954682767391205e-02 -9.699629247188568115e-02 3.246962130069732666e-01 1.386771351099014282e-01 8.196016401052474976e-02 3.183728754520416260e-01 3.461195388808846474e-03 1.196666285395622253e-01 -9.868516772985458374e-02 -1.937428861856460571e-02 -1.135783642530441284e-01 -1.873485893011093140e-01 4.112158119678497314e-01 2.386117577552795410e-01 -9.824935346841812134e-02 -9.219532459974288940e-02 7.752635329961776733e-02 1.338003873825073242e-01 1.263753278180956841e-03 2.069164663553237915e-01 -1.294426470994949341e-01 1.328126937150955200e-01 -6.343101710081100464e-02 -1.957200616598129272e-01 -3.710267245769500732e-01 2.263135313987731934e-01 -5.681892856955528259e-02 2.380900233983993530e-01 6.319456547498703003e-02
9.323187172412872314e-02 4.118366539478302002e-02 -4.653251171112060547e-02 -1.080343201756477356e-01 1.573635488748550415e-01 -7.559368759393692017e-02 4.085627198219299316e-01 -2.344716191291809082e-01 -8.040960133075714111e-02 -1.934144347906112671e-01 -1.732708960771560669e-01 2.116165310144424438e-02 2.048755586147308350e-01 -5.235806107521057129e-01 1.053036302328109741e-01 -5.398761713877320290e-04 -2.032616585493087769e-01 -1.277956962585449219e-01 -1.597375124692916870e-01 -1.719245761632919312e-01 3.753758594393730164e-02 8.414272218942642212e-02 -2.710898965597152710e-02 4.137436300516128540e-02 -4.751182626932859421e-03 -1.612823158502578735e-01 -2.043251097202301025e-01 -3.369154930114746094e-01 -2.070057019591331482e-02 -8.630838990211486816e-02 8.146984130144119263e-02 4.882765561342239380e-02
7.511863112449645996e-02 -1.395377144217491150e-02 -9.643393754959106445e-02 -1.995504200458526611e-01 -2.438407577574253082e-02 8.670388907194137573e-02 2.972028777003288269e-02 1.261322647333145142e-01 -3.549796761944890022e-03 -2.143824286758899689e-02 2.951659560203552246e-01 -1.411706507205963135e-01 1.432652771472930908e-01 -3.528543114662170410e-01 -4.949020147323608398e-01 4.651837795972824097e-02 -1.176047604531049728e-02 -2.973232567310333252e-01 -1.325168646872043610e-02 1.011991947889328003e-01 -3.014814257621765137e-01 1.002702713012695312e-01 7.559110969305038452e-02 -2.493040636181831360e-02 2.273873984813690186e-01 1.274258345365524292e-01 1.075708717107772827e-01 -1.579719036817550659e-01 1.441781520843505859e-01 -2.046375572681427002e-01 2.090400606393814087e-01 5.850485339760780334e-02
4.203490912914276123e-02 -3.513572737574577332e-03 1.458663772791624069e-02 -3.835506141185760498e-01 -2.988541126251220703e-01 2.183812260627746582e-01 7.434192299842834473e-02 1.232987865805625916e-01 -1.801151931285858154e-01 1.805708706378936768e-01 1.127789989113807678e-01 -2.868500053882598877e-01 -4.162376001477241516e-02 -3.628368079662322998e-01 -2.615084946155548096e-01 7.268718630075454712e-02 -4.193306341767311096e-02 -2.162933163344860077e-02 -6.451118737459182739e-02 1.266387570649385452e-02 -6.839334964752197266e-02 6.588097661733627319e-02 1.472475230693817139e-01 -4.476583003997802734e-01 -7.865281403064727783e-02 4.884683340787887573e-02 -1.205687690526247025e-02 -1.238179951906204224e-01 -8.879453688859939575e-02 -1.993731707334518433e-01 9.636621177196502686e-02 8.628985285758972168e-02
2.628029324114322662e-02 -2.432942576706409454e-02 1.497349739074707031e-01 -1.193590238690376282e-01 -1.338810622692108154e-01 1.115699559450149536e-01 -1.539183855056762695e-01 -1.322098821401596069e-01 -7.278016954660415649e-02 -1.576306372880935669e-01 1.592435538768768311e-01 -1.127146258950233459e-01 1.355443000793457031e-01 -2.125717550516128540e-01 2.946581542491912842e-01 -3.021146729588508606e-02 -1.755785197019577026e-01 -1.337009519338607788e-01 1.347049176692962646e-01 4.296321570873260498e-01 -1.508762836456298828e-01 9.994740039110183716e-02 2.516236305236816406e-01 1.303226053714752197e-01 7.761301100254058838e-02 -7.588517665863037109e-02 -3.510699868202209473e-01 -1.918498575687408447e-01 2.727483632043004036e-03 -2.232851237058639526e-01 2.203601002693176270e-01 1.904196739196777344e-01
-1.675850749015808105e-01 8.066600561141967773e-02 -7.844569534063339233e-02 -2.451619505882263184e-01 -3.630875796079635620e-02 1.732833981513977051e-01 1.931638419628143311e-01 -6.125767529010772705e-02 7.150161266326904297e-02 -1.650837957859039307e-01 1.057735756039619446e-01 -3.090943992137908936e-01 1.061913073062896729e-01 -2.336758375167846680e-01 -3.072994649410247803e-01 1.178460344672203064e-01 -1.653589904308319092e-01 -1.004430577158927917e-01 -1.331962347030639648e-01 -4.331616684794425964e-03 6.946701556444168091e-02 -5.408107768744230270e-03 2.422341257333755493e-01 -2.776096463203430176e-01 -1.413338184356689453e-01 -1.674821525812149048e-01 -2.108510732650756836e-01 -2.387437224388122559e-01 6.835974752902984619e-02 -2.341402173042297363e-01 -3.291393816471099854e-01 1.855486445128917694e-02
6.496248394250869751e-02 8.486884832382202148e-02 -5.024981126189231873e-02 -6.023480370640754700e-02 1.025663688778877258e-01 -3.958422318100929260e-02 1.282762140035629272e-01 -6.084476783871650696e-02 8.851431310176849365e-02 -2.274027327075600624e-03 9.254180826246738434e-03 -6.603315472602844238e-02 7.053637411445379257e-03 -5.612558126449584961e-01 -1.756532788276672363e-01 2.295903861522674561e-01 -9.956210851669311523e-02 -3.007114119827747345e-02 1.632766872644424438e-01 -4.631071537733078003e-02 -7.965384423732757568e-02 3.557748496532440186e-01 6.810310482978820801e-02 -4.046849608421325684e-01 2.111284434795379639e-01 1.743189841508865356e-01 -7.051338907331228256e-03 -4.121363535523414612e-02 -3.125958517193794250e-02 -7.491350919008255005e-02 3.103237152099609375e-01 1.368237882852554321e-01
-5.072312057018280029e-02 6.018057093024253845e-02 -3.463760763406753540e-02 -2.342196404933929443e-01 -3.104120790958404541e-01 -1.413385272026062012e-01 3.019562065601348877e-01 2.841040305793285370e-02 2.247822098433971405e-02 -1.578656286001205444e-01 7.502388209104537964e-02 -3.420669436454772949e-01 -1.721006780862808228e-01 -3.902851641178131104e-01 -1.521366834640502930e-01 1.884423941373825073e-01 -8.486799895763397217e-03 -2.024058103561401367e-01 1.767441928386688232e-01 -4.484093189239501953e-02 -1.218592301011085510e-01 -1.039061844348907471e-01 6.552522629499435425e-02 1.188469156622886658e-01 1.153406202793121338e-01 2.165253460407257080e-01 -5.445180460810661316e-02 1.941799521446228027e-01 1.399336904287338257e-01 -2.581433355808258057e-01 1.574013084173202515e-01 -1.027703359723091125e-01
3.859905004501342773e-01 1.483635883778333664e-02 -1.224121749401092529e-01 -2.216710895299911499e-01 -3.807708919048309326e-01 2.569729387760162354e-01 1.806546933948993683e-02 -3.103153407573699951e-01 -9.938719868659973145e-02 -3.455795720219612122e-02 -5.334059894084930420e-02 -2.034289538860321045e-01 1.811058670282363892e-01 6.358870863914489746e-02 -2.809138000011444092e-01 1.302356123924255371e-01 -1.255432069301605225e-01 -3.195760250091552734e-01 6.415081024169921875e-02 6.627203524112701416e-02 9.242650866508483887e-02 1.450576186180114746e-01 -5.987760052084922791e-02 4.921795800328254700e-02 2.553714253008365631e-02 2.117908932268619537e-02 -1.387015432119369507e-01 -2.037137150764465332e-01 -1.153588760644197464e-02 -1.271179914474487305e-01 1.912545710802078247e-01 1.196231991052627563e-01
-2.982032895088195801e-01 5.517750978469848633e-02 -1.546365488320589066e-02 -4.688480496406555176e-02 -5.326831713318824768e-02 1.918718367815017700e-01 2.577745020389556885e-01 -2.714864909648895264e-02 1.910217255353927612e-01 -4.194842278957366943e-01 1.432991474866867065e-01 -3.342212736606597900e-01 3.021571785211563110e-02 -2.451660633087158203e-01 3.755471855401992798e-02 -1.932210624217987061e-01 -1.785022467374801636e-01 -1.675637960433959961e-01 -9.234767407178878784e-02 -3.412234783172607422e-01 -4.947665333747863770e-02 2.106421254575252533e-02 -1.211685910820960999e-01 2.520211739465594292e-03 7.512835320085287094e-03 -4.922460392117500305e-02 -8.898816257715225220e-02 -2.216439694166183472e-01 1.787901856005191803e-02 -2.388248294591903687e-01 1.894675754010677338e-02 -1.859420984983444214e-01
4.160005971789360046e-02 1.033685207366943359e-01 -2.503640949726104736e-01 -9.001859277486801147e-02 9.838695824146270752e-02 2.644869983196258545e-01 2.077655792236328125e-01 1.935830265283584595e-01 1.131956428289413452e-01 6.301170587539672852e-02 -3.749358281493186951e-02 -7.331608235836029053e-02 -4.265184327960014343e-02 -4.454915821552276611e-01 1.110469251871109009e-01 4.108617827296257019e-02 -1.543534547090530396e-01 -1.677033007144927979e-01 4.816037043929100037e-02 1.604926586151123047e-01 1.162489969283342361e-02 -1.550608724355697632e-01 2.171000838279724121e-01 -4.074092507362365723e-01 -1.762424856424331665e-01 3.409821540117263794e-02 -2.626010477542877197e-01 -6.670261919498443604e-02 9.448874741792678833e-02 -2.722294628620147705e-01 4.656857252120971680e-02 -1.024664938449859619e-01
2.763415277004241943e-01 -1.873589456081390381e-01 -7.230795919895172119e-02 -2.785069942474365234e-01 1.440929435193538666e-02 5.163434520363807678e-02 9.524697065353393555e-02 -3.761786594986915588e-02 -2.446684837341308594e-01 -9.288738667964935303e-02 1.213020831346511841e-01 -3.254387080669403076e-01 1.370058804750442505e-01 -1.959204226732254028e-01 1.185345351696014404e-01 1.607618480920791626e-01 -1.254549920558929443e-01 2.417598292231559753e-02 -1.309051066637039185e-01 -1.020671427249908447e-01 -2.377083450555801392e-01 3.162406152114272118e-03 9.954422712326049805e-02 3.383667767047882080e-01 -5.992399156093597412e-02 5.470571294426918030e-02 -1.050766706466674805e-01 3.018434345722198486e-02 3.642385080456733704e-02 -4.845778346061706543e-01 1.078428886830806732e-02 1.631655693054199219e-01
-1.898388117551803589e-01 9.029963612556457520e-02 -2.207226753234863281e-01 -2.325578778982162476e-01 -6.101200357079505920e-02 1.376783698797225952e-01 1.442320495843887329e-01 -3.628900349140167236e-01 -1.681556850671768188e-01 7.607148587703704834e-02 2.944090366363525391e-01 -2.895789146423339844e-01 1.356304287910461426e-01 -8.440119028091430664e-02 -1.620162092149257660e-02 1.529500484466552734e-01 5.174678564071655273e-02 -1.206194460391998291e-01 -1.007316038012504578e-01 7.641346007585525513e-02 -1.716025173664093018e-01 -5.259750876575708389e-03 -4.057617392390966415e-03 -1.984440535306930542e-01 2.546463906764984131e-01 -7.117052376270294189e-02 1.897020488977432251e-01 -9.830597788095474243e-02 2.559830546379089355e-01 -3.601118326187133789e-01 1.052363440394401550e-01 1.169369835406541824e-02
-8.244281262159347534e-02 1.899895220994949341e-01 -1.457107216119766235e-01 -1.637145131826400757e-01 -2.765681445598602295e-01 1.730008572340011597e-01 1.624581515789031982e-01 -2.796665132045745850e-01 1.161031872034072876e-01 -4.272933304309844971e-02 2.812357842922210693e-01 -2.491684854030609131e-01 3.466949239373207092e-02 8.023897558450698853e-02 2.050008475780487061e-01 1.947502195835113525e-01 -2.779755294322967529e-01 -1.090462356805801392e-01 2.278777211904525757e-01 3.481916710734367371e-02 -3.579457700252532959e-01 2.655834890902042389e-02 -4.966991953551769257e-03 5.916694179177284241e-02 -1.532309055328369141e-01 1.298975106328725815e-02 -1.967230886220932007e-01 -2.284531593322753906e-01 1.266984548419713974e-02 -1.492822170257568359e-01 1.132564842700958252e-01 1.717571616172790527e-01
4.328599870204925537e-01 2.188916355371475220e-01 -4.539027437567710876e-02 -2.098977267742156982e-01 -1.604458987712860107e-01 -8.326286822557449341e-02 2.408184409141540527e-01 1.486548483371734619e-01 -1.558906286954879761e-01 -1.987465620040893555e-01 2.066373676061630249e-01 -2.006232887506484985e-01 1.899811774492263794e-01 -8.287193626165390015e-02 5.565939843654632568e-02 1.444452628493309021e-02 -1.204340904951095581e-01 -1.268915981054306030e-01 -6.413025408983230591e-02 -2.701720595359802246e-02 1.764949858188629150e-01 1.320573128759860992e-02 2.345105409622192383e-01 -2.809327244758605957e-01 1.610491424798965454e-01 8.880429714918136597e-02 -1.151432991027832031e-01 -1.283884942531585693e-01 2.681658267974853516e-01 -2.583408057689666748e-01 -7.114828377962112427e-02 -6.960445642471313477e-02
6.433304399251937866e-02 -5.163495894521474838e-03 -2.670217752456665039e-01 -8.612474426627159119e-03 -2.461905777454376221e-01 2.682161629199981689e-01 2.518312633037567139e-01 3.873755849781446159e-05 1.715458035469055176e-01 -2.941321209073066711e-02 2.018112391233444214e-01 1.463403403759002686e-01 -1.316448450088500977e-01 -3.463788926601409912e-01 1.789917945861816406e-01 -5.828360095620155334e-02 -3.474322259426116943e-01 1.447221338748931885e-01 -6.662623584270477295e-02 5.150492116808891296e-02 -1.179051771759986877e-01 3.295233100652694702e-02 5.471270158886909485e-02 7.487978786230087280e-02 2.189379930496215820e-01 3.163769096136093140e-02 5.024074018001556396e-02 -2.420496940612792969e-01 1.901515871286392212e-01 -3.292508125305175781e-01 1.828837990760803223e-01 5.403948947787284851e-02
7.471255958080291748e-02 -1.654809713363647461e-01 -1.247595809400081635e-02 -2.021697908639907837e-02 -6.928234547376632690e-02 4.868014901876449585e-02 5.398414731025695801e-01 -2.971181459724903107e-02 9.225855767726898193e-02 -2.485789060592651367e-01 8.550669997930526733e-02 -3.504135087132453918e-02 1.685360819101333618e-01 -2.026060223579406738e-01 -9.829176589846611023e-03 -7.598914206027984619e-02 -1.797574609518051147e-01 2.484985068440437317e-02 -2.150877267122268677e-01 -1.881829947233200073e-01 -9.671617299318313599e-02 6.951367855072021484e-02 -1.444179192185401917e-02 -3.818379938602447510e-01 8.423318713903427124e-02 1.249922737479209900e-01 9.824683517217636108e-02 -4.464271366596221924e-01 1.760590076446533203e-02 -4.244041070342063904e-02 5.700956284999847412e-02 3.148464113473892212e-02
7.103010267019271851e-02 -7.470961660146713257e-02 -1.518183946609497070e-01 -6.238492950797080994e-02 5.445166677236557007e-02 2.578845024108886719e-01 9.257175773382186890e-02 8.319900929927825928e-02 2.147412151098251343e-01 3.918567672371864319e-03 1.502145826816558838e-01 -2.962806820869445801e-02 6.992891430854797363e-02 1.490776706486940384e-02 -1.057449728250503540e-01 4.478782117366790771e-01 1.768175661563873291e-01 8.235725760459899902e-02 -1.389532536268234253e-01 9.703847765922546387e-02 1.499085780233144760e-02 9.649284183979034424e-02 3.397470414638519287e-01 3.049984574317932129e-02 4.216110333800315857e-03 -8.644593507051467896e-02 -4.079514443874359131e-01 -3.234787285327911377e-01 4.527215287089347839e-02 -3.222972750663757324e-01 6.469821929931640625e-02 9.839241951704025269e-02
2.119148969650268555e-01 1.280968040227890015e-01 -9.221002459526062012e-02 -1.156463660299777985e-02 -2.572777271270751953e-01 3.956218957901000977e-01 3.073575198650360107e-01 -9.388803690671920776e-02 -6.327041983604431152e-02 -2.775729894638061523e-01 1.065364554524421692e-01 -8.898916840553283691e-02 6.233763694763183594e-02 -1.198047995567321777e-01 -1.081967875361442566e-01 1.311597377061843872e-01 -3.046259880065917969e-01 -4.757789522409439087e-02 1.928079128265380859e-01 1.382524222135543823e-01 8.970712125301361084e-02 3.327484130859375000e-01 -6.265244632959365845e-02 -1.522514373064041138e-01 -6.399923563003540039e-02 -2.086154371500015259e-02 1.455003768205642700e-01 -2.208399027585983276e-02 2.125822305679321289e-01 -1.799246370792388916e-01 2.357017695903778076e-01 7.409875281155109406e-03
-4.300803691148757935e-02 1.545606702566146851e-01 1.008360460400581360e-01 7.840751111507415771e-02 1.856467314064502716e-02 2.008558809757232666e-01 -2.046103030443191528e-02 -1.515322476625442505e-01 -1.558383852243423462e-01 -3.373846411705017090e-01 1.708715409040451050e-01 -7.821942865848541260e-02 2.239701151847839355e-01 -2.294718772172927856e-01 -1.722341477870941162e-01 -6.130745261907577515e-02 -2.035531997680664062e-01 6.313472986221313477e-02 -1.465952545404434204e-01 -1.361667513847351074e-01 -1.753493249416351318e-01 4.376647770404815674e-01 2.039675712585449219e-01 -2.146881073713302612e-01 1.310101430863142014e-02 1.288898140192031860e-01 -2.518193051218986511e-02 -3.982408046722412109e-01 7.551986724138259888e-02 1.965481974184513092e-02 8.061010390520095825e-02 1.264735870063304901e-02
-2.416931986808776855e-01 -1.418535411357879639e-02 6.310281902551651001e-02 1.168146133422851562e-01 -3.790884092450141907e-02 3.289257586002349854e-01 -2.364590577781200409e-02 1.851354166865348816e-02 -5.350256338715553284e-02 -2.926408946514129639e-01 6.722594797611236572e-02 -1.836866587400436401e-01 1.901825517416000366e-01 -6.110258400440216064e-02 7.448291778564453125e-02 1.346141099929809570e-01 -2.520067691802978516e-01 -6.908148992806673050e-03 9.492719918489456177e-02 2.640432119369506836e-01 -1.999182999134063721e-01 1.402406841516494751e-01 2.875157892704010010e-01 -2.846986055374145508e-02 -3.693028539419174194e-02 -1.166940256953239441e-01 -2.887784838676452637e-01 -1.017449125647544861e-01 3.713563382625579834e-01 -1.077888812869787216e-02 2.452726811170578003e-01 1.748975664377212524e-01
3.087867982685565948e-02 1.467528492212295532e-01 -6.550616025924682617e-02 1.077319588512182236e-02 2.513774931430816650e-01 1.698598116636276245e-01 4.323190450668334961e-01 -9.252387285232543945e-02 7.207904756069183350e-02 -2.118167728185653687e-01 -1.568398624658584595e-01 -1.134283002465963364e-02 4.026979953050613403e-02 -1.261064857244491577e-01 5.191288515925407410e-02 1.075632870197296143e-01 -1.909239292144775391e-01 7.833871245384216309e-02 -3.353492915630340576e-01 -4.503354057669639587e-02 6.706985831260681152e-02 -1.948023959994316101e-02 3.436200022697448730e-01 -5.283682420849800110e-02 5.159655585885047913e-03 4.108993336558341980e-02 -3.827409744262695312e-01 -1.931830048561096191e-01 1.040159724652767181e-02 -1.444371342658996582e-01 2.949739098548889160e-01 -5.191878974437713623e-02
7.696302235126495361e-02 7.192976027727127075e-02 9.957819432020187378e-02 -7.453998923301696777e-02 -1.798108667135238647e-01 1.208632737398147583e-01 -7.776007801294326782e-02 -1.476882547140121460e-01 -1.592073403298854828e-02 -2.967027127742767334e-01 7.074490189552307129e-02 -1.029730364680290222e-01 1.564029008150100708e-01 -2.238607108592987061e-01 1.978600472211837769e-01 3.525739535689353943e-02 -4.024612605571746826e-01 -2.465417049825191498e-02 3.923771530389785767e-02 3.921560049057006836e-01 -5.027616769075393677e-02 9.991434961557388306e-02 1.532334238290786743e-01 6.358311325311660767e-02 1.030957996845245361e-01 -1.188032999634742737e-01 -2.071146816015243530e-01 -4.043633341789245605e-01 -1.653198897838592529e-01 -1.859647631645202637e-01 1.624096035957336426e-01 -4.887379705905914307e-02
2.603900432586669922e-01 1.715081632137298584e-01 -3.686730191111564636e-02 8.404639549553394318e-03 -1.834548115730285645e-01 1.597799509763717651e-01 2.582391202449798584e-01 -5.872513353824615479e-02 1.373080164194107056e-01 -3.240319192409515381e-01 2.951677702367305756e-02 -1.951539367437362671e-01 2.204175740480422974e-01 -5.741458013653755188e-02 5.742432177066802979e-02 -1.958904042840003967e-02 -2.195353209972381592e-01 -1.094317883253097534e-01 -2.047483623027801514e-01 -3.412825465202331543e-01 -1.777089685201644897e-01 1.232421845197677612e-01 -1.471087038516998291e-01 -7.601241767406463623e-02 3.890116140246391296e-02 2.449766397476196289e-01 -1.726067960262298584e-01 -1.492923200130462646e-01 1.502793282270431519e-01 -2.298582345247268677e-01 1.742122918367385864e-01 2.037920206785202026e-01
-2.284343689680099487e-01 -1.468588411808013916e-01 7.986929267644882202e-02 -8.984965831041336060e-02 1.067072153091430664e-01 2.439908981323242188e-01 2.741661965847015381e-01 2.085701078176498413e-01 -5.466458946466445923e-02 -6.489306688308715820e-02 2.252557277679443359e-01 -2.300627678632736206e-01 -8.665892528370022774e-04 -3.877510130405426025e-01 -2.433926314115524292e-01 1.053021922707557678e-01 -1.975590139627456665e-01 -7.408185303211212158e-02 1.024814415723085403e-02 1.504210010170936584e-02 -3.612621724605560303e-01 1.254312396049499512e-01 1.442868858575820923e-01 1.735847443342208862e-02 -1.479355692863464355e-01 1.893701255321502686e-01 -1.095619611442089081e-02 -1.294463872909545898e-01 1.352356076240539551e-01 -2.259841710329055786e-01 7.948675006628036499e-02 -1.677879691123962402e-01
-4.997536912560462952e-02 -1.291731446981430054e-01 3.589104861021041870e-02 -5.657665431499481201e-02 9.353368543088436127e-03 1.194516196846961975e-01 1.210603863000869751e-01 1.029033288359642029e-01 8.500047028064727783e-02 -1.748383790254592896e-01 2.833791077136993408e-01 -1.430612355470657349e-01 1.169186085462570190e-01 -1.654052585363388062e-01 -2.543635368347167969e-01 -9.030395187437534332e-03 -1.916476935148239136e-01 -4.580878913402557373e-01 -5.585866793990135193e-02 -7.633760571479797363e-02 -2.026825994253158569e-01 9.335732460021972656e-02 2.067534774541854858e-01 3.611902520060539246e-02 -1.332127302885055542e-01 2.441939711570739746e-01 8.043540269136428833e-02 -3.830827474594116211e-01 3.825015854090452194e-03 -2.402838021516799927e-01 2.208745628595352173e-01 7.647377252578735352e-02
-5.654086917638778687e-02 -2.180688530206680298e-01 -1.325169205665588379e-01 -4.842513054609298706e-02 -1.990395188331604004e-01 3.068143129348754883e-01 2.968692779541015625e-01 -1.679757237434387207e-01 2.318985164165496826e-01 -3.622926399111747742e-02 2.654050290584564209e-01 6.434153020381927490e-02 -5.614306032657623291e-02 -2.773341536521911621e-01 9.337599575519561768e-02 -1.452387720346450806e-01 -4.044438302516937256e-01 3.250848501920700073e-02 -8.572666347026824951e-02 -1.212652400135993958e-01 1.299181859940290451e-02 -3.414217848330736160e-03 1.987366676330566406e-01 4.347450658679008484e-02 1.058637201786041260e-01 -2.235587313771247864e-02 -1.477846950292587280e-01 -3.720370307564735413e-02 2.394534945487976074e-01 -3.348228931427001953e-01 6.684173643589019775e-02 5.098596587777137756e-02
-1.298666447401046753e-01 2.345058694481849670e-02 -2.238126993179321289e-01 -2.745280861854553223e-01 4.833855479955673218e-02 2.962733805179595947e-02 1.578496843576431274e-01 -1.896901428699493408e-01 -2.756766974925994873e-02 -2.956235781311988831e-02 2.857040762901306152e-01 -1.842771023511886597e-01 1.833031326532363892e-02 -2.531146407127380371e-01 -3.306970894336700439e-01 2.450604550540447235e-02 -2.952067255973815918e-01 -1.569189578294754028e-01 -1.192892715334892273e-01 -1.079656407237052917e-01 -1.917804181575775146e-01 -1.730364710092544556e-01 1.868252009153366089e-01 6.286659836769104004e-02 -1.574958562850952148e-01 1.957106143236160278e-01 -1.726288348436355591e-01 -2.077820301055908203e-01 -1.688803881406784058e-01 -1.531520634889602661e-01 2.647446393966674805e-01 -7.006516680121421814e-03
7.649140805006027222e-02 1.185621842741966248e-01 1.789666861295700073e-01 1.515038758516311646e-01 -2.201933860778808594e-01 1.055144220590591431e-01 2.225853800773620605e-01 -2.537781298160552979e-01 4.201658070087432861e-02 -1.708722114562988281e-01 1.441230475902557373e-01 7.272666692733764648e-02 1.363658607006072998e-01 -2.754380404949188232e-01 -1.324779540300369263e-01 9.310335153713822365e-04 -1.476720422506332397e-01 -1.507960259914398193e-02 -2.432584464550018311e-01 -2.115452736616134644e-01 -1.380386501550674438e-01 3.439685106277465820e-01 1.579371392726898193e-01 -1.975300312042236328e-01 9.834097325801849365e-02 1.831605285406112671e-01 4.143879562616348267e-02 -4.473431706428527832e-01 -6.534850597381591797e-02 -3.467949107289314270e-02 3.395067900419235229e-02 -5.947861820459365845e-02
-2.632228136062622070e-01 -2.010843604803085327e-01 -6.728558987379074097e-02 -2.046310156583786011e-01 -4.050175473093986511e-02 1.289826184511184692e-01 2.258748263120651245e-01 5.997113138437271118e-02 2.154932022094726562e-01 -8.548876643180847168e-02 1.398727893829345703e-01 4.446792975068092346e-02 3.568450510501861572e-01 -2.581792175769805908e-01 -8.198871463537216187e-02 -3.331400081515312195e-02 -1.324279159307479858e-01 2.531827613711357117e-02 2.114939317107200623e-02 -1.195177063345909119e-01 -7.628319412469863892e-02 -8.544501848518848419e-03 -3.167222440242767334e-02 -2.754339575767517090e-01 -1.885390728712081909e-01 1.195759698748588562e-02 -8.471994847059249878e-02 -2.012388408184051514e-01 -1.265578567981719971e-01 -3.748545646667480469e-01 1.913253515958786011e-01 3.189022243022918701e-01
6.290972232818603516e-02 1.026463210582733154e-01 -2.208497524261474609e-01 -1.721271872520446777e-02 -1.913868188858032227e-01 2.388690263032913208e-01 -8.618772029876708984e-02 -2.051531672477722168e-01 -3.287299573421478271e-01 -2.113604396581649780e-01 -2.098642140626907349e-01 -3.402758240699768066e-01 2.106238305568695068e-01 -1.389082968235015869e-01 5.433887243270874023e-02 9.665752947330474854e-02 -2.571118772029876709e-01 -2.212435752153396606e-01 1.211545318365097046e-01 -2.751362323760986328e-02 -7.513088732957839966e-02 -2.697498351335525513e-02 -1.141240596771240234e-01 1.262572407722473145e-01 4.379065241664648056e-03 1.954898238182067871e-01 -1.214732900261878967e-01 -2.813959121704101562e-01 8.543245494365692139e-03 -2.905912995338439941e-01 6.480228155851364136e-02 -1.341361850500106812e-01
2.975031733512878418e-01 -2.659187838435173035e-02 -2.808159887790679932e-01 -4.562408104538917542e-02 -3.474796414375305176e-01 2.138524204492568970e-01 -1.761075109243392944e-02 -5.105263367295265198e-02 -9.597291797399520874e-02 -3.460652530193328857e-01 -8.531609177589416504e-02 -2.385348230600357056e-01 1.879616975784301758e-01 1.933986693620681763e-02 6.611497700214385986e-02 1.601937264204025269e-01 -1.684989035129547119e-01 -1.398698091506958008e-01 -1.889187991619110107e-01 1.619753092527389526e-01 -6.285495311021804810e-02 2.217334061861038208e-01 5.698231980204582214e-02 -1.242678016424179077e-01 7.728864997625350952e-02 8.354330062866210938e-02 -7.866482436656951904e-02 -9.132024645805358887e-02 3.938094526529312134e-02 -2.858497798442840576e-01 1.404804140329360962e-01 -2.990044653415679932e-01
-1.245393306016921997e-01 -5.513540282845497131e-02 -1.076747030019760132e-01 -2.074563801288604736e-01 1.673700511455535889e-01 2.185519188642501831e-01 2.716783881187438965e-01 3.832140238955616951e-03 1.298916786909103394e-01 -8.517697453498840332e-03 1.354988068342208862e-01 -2.157955020666122437e-01 -9.381186962127685547e-02 -3.202084004878997803e-01 -3.551560342311859131e-01 1.432205885648727417e-01 -2.605982720851898193e-01 -4.893850907683372498e-02 -9.264743328094482422e-02 -8.347857743501663208e-02 -1.251741796731948853e-01 1.351897865533828735e-01 1.047383174300193787e-01 1.160028651356697083e-01 -9.873824566602706909e-02 8.301316946744918823e-02 -1.064008772373199463e-01 -3.404423594474792480e-01 3.619650611653923988e-03 2.485784888267517090e-02 3.640000820159912109e-01 1.270535439252853394e-01
-1.072178035974502563e-01 -8.414955809712409973e-03 -1.809461563825607300e-01 -1.125876680016517639e-01 1.254041343927383423e-01 2.473508268594741821e-01 3.041638135910034180e-01 1.938178539276123047e-01 -4.691017791628837585e-02 -2.654141373932361603e-02 3.666669130325317383e-01 -1.849920488893985748e-02 2.513842582702636719e-01 -2.061137557029724121e-01 -1.502835452556610107e-01 1.518115997314453125e-01 -1.600069105625152588e-01 -3.623158633708953857e-01 -1.116225644946098328e-01 -9.463480114936828613e-02 -8.304711431264877319e-02 9.892191737890243530e-03 1.389392614364624023e-01 8.190164715051651001e-02 -1.651995778083801270e-01 2.204803228378295898e-01 4.201508127152919769e-03 -2.069817483425140381e-01 8.745261281728744507e-02 -2.849779725074768066e-01 1.674750894308090210e-01 -7.670529652386903763e-03
[truncated: 3,279,169 more chars]
