# Supplementary material for: The Language of Innovation
Source: PLoS One. 2020 Apr 30;15(4):e0230107. doi: 10.1371/journal.pone.0230107 (PMC7194493; doi:10.1371/journal.pone.0230107)
Supplement: S24 File — (GZ) [file pone.0230107.s024.tar.gz › 2002-2006/V2Run_29_VS_4500_embeddings2002-2006ED32.txt]

-3.801153972744941711e-02 4.701492562890052795e-02 -2.628430724143981934e-02 1.386527717113494873e-01 -3.227495849132537842e-01 -1.019895076751708984e-01 -2.543647401034832001e-02 -7.440732419490814209e-02 -9.933129698038101196e-02 6.799935549497604370e-02 3.016478717327117920e-01 -1.043950021266937256e-01 -6.137204915285110474e-02 4.124338924884796143e-02 2.757862210273742676e-01 1.291275173425674438e-01 1.333840638399124146e-01 1.107011660933494568e-01 3.624550700187683105e-01 1.886023879051208496e-01 1.702592521905899048e-01 -1.502131968736648560e-01 -4.080695211887359619e-01 1.728259772062301636e-01 1.475599315017461777e-02 7.654586434364318848e-02 1.099141910672187805e-01 -2.670583724975585938e-01 -5.094940960407257080e-02 1.933767497539520264e-01 5.658729374408721924e-02 2.519791126251220703e-01
7.917710393667221069e-02 1.212898418307304382e-01 -2.458870261907577515e-01 1.451103538274765015e-01 -9.462486952543258667e-03 1.340593844652175903e-01 8.010007441043853760e-02 -2.317395806312561035e-01 1.119213998317718506e-01 9.979435056447982788e-02 8.818639814853668213e-02 2.368554621934890747e-01 -1.822248995304107666e-01 1.147436425089836121e-01 -8.837719447910785675e-03 5.733777210116386414e-02 1.390314549207687378e-01 -2.185459434986114502e-01 -9.947501821443438530e-04 4.155450966209173203e-03 1.023437976837158203e-01 1.839256435632705688e-01 -2.727545201778411865e-01 -1.126837953925132751e-01 4.435242712497711182e-01 2.984834611415863037e-01 5.336901918053627014e-02 -2.610029280185699463e-01 1.340458989143371582e-01 -9.193231910467147827e-02 1.902624070644378662e-01 2.555753588676452637e-01
-1.383889764547348022e-01 -1.435740850865840912e-02 -1.641018837690353394e-01 2.372985891997814178e-02 -2.020132094621658325e-01 -5.261405929923057556e-02 1.829991638660430908e-01 -1.287229079753160477e-02 -2.793750762939453125e-01 -9.152777493000030518e-02 1.933624595403671265e-01 -1.848151087760925293e-01 1.799545586109161377e-01 8.639340102672576904e-02 5.493307486176490784e-02 -9.373106807470321655e-02 -1.537896925583481789e-03 -1.269687563180923462e-01 2.317436933517456055e-01 -7.905162125825881958e-02 -1.240359544754028320e-01 1.470589339733123779e-01 -4.286929965019226074e-01 -1.891475617885589600e-01 4.277245700359344482e-01 2.148109972476959229e-01 1.734909415245056152e-02 -1.816848367452621460e-01 9.455150924623012543e-03 2.366318106651306152e-01 5.009076744318008423e-02 1.124935224652290344e-01
-3.169279098510742188e-01 -9.059327095746994019e-02 -2.164807729423046112e-02 8.454497158527374268e-02 -9.934658184647560120e-03 2.609330713748931885e-01 1.274665892124176025e-01 2.477034628391265869e-01 -1.479255855083465576e-01 -1.735263615846633911e-01 6.761297583580017090e-03 1.166819129139184952e-02 3.457193821668624878e-02 6.170517206192016602e-02 1.891197711229324341e-01 -9.154457598924636841e-02 -1.509840488433837891e-01 -2.964295148849487305e-01 1.675121188163757324e-01 2.489730343222618103e-02 3.539317250251770020e-01 -7.669205963611602783e-02 -1.565646678209304810e-01 1.191448345780372620e-01 4.621846228837966919e-02 1.059567406773567200e-01 2.894956469535827637e-01 -3.447373807430267334e-01 2.373583912849426270e-01 1.070538815110921860e-02 6.505152583122253418e-02 2.251996695995330811e-01
-1.020302250981330872e-01 -5.742146447300910950e-02 -4.338739067316055298e-02 1.763626188039779663e-01 -2.660556733608245850e-01 7.358281407505273819e-03 -1.587739735841751099e-01 1.721841692924499512e-01 1.498841773718595505e-02 -1.704389303922653198e-01 1.141753606498241425e-02 1.966763753443956375e-03 4.747452959418296814e-02 1.803124248981475830e-01 -7.655929774045944214e-02 1.004444137215614319e-01 1.158250942826271057e-01 -1.544067915529012680e-02 5.991446375846862793e-01 -2.171821892261505127e-02 1.871513575315475464e-01 9.808751940727233887e-02 -3.035223484039306641e-01 -1.358174532651901245e-01 3.388487994670867920e-01 -5.336367338895797729e-02 -4.276822134852409363e-02 -2.541648447513580322e-01 7.798599451780319214e-02 2.540243417024612427e-02 6.393565982580184937e-02 1.557439863681793213e-01
-1.987213045358657837e-01 -4.768329113721847534e-02 -1.339932084083557129e-01 3.439760804176330566e-01 -1.744879186153411865e-01 2.117059566080570221e-02 2.134382128715515137e-01 5.650600418448448181e-02 -2.023033332079648972e-03 -2.241951525211334229e-01 -3.012743219733238220e-02 -4.990381654351949692e-03 1.656246185302734375e-01 -1.127286255359649658e-01 5.285027436912059784e-03 8.693862706422805786e-02 1.252571940422058105e-01 -1.116537377238273621e-01 3.809006810188293457e-01 1.677987724542617798e-02 1.145812124013900757e-01 2.465969696640968323e-02 -1.347857266664505005e-01 -1.534367054700851440e-01 3.266608119010925293e-01 -9.538568556308746338e-02 3.004362881183624268e-01 -2.185195684432983398e-01 -9.647499769926071167e-02 2.767504155635833740e-01 2.616862952709197998e-01 7.891563326120376587e-02
-1.937145441770553589e-01 1.291142404079437256e-02 -1.605771780014038086e-01 1.543791294097900391e-01 -3.355054259300231934e-01 -1.694546788930892944e-01 1.220694631338119507e-01 6.237394362688064575e-02 2.022355236113071442e-02 -1.089437603950500488e-01 2.163964062929153442e-01 1.220962777733802795e-01 2.453712746500968933e-02 -1.086778789758682251e-01 -2.728925086557865143e-02 1.762380003929138184e-01 1.355097293853759766e-01 -1.675864160060882568e-01 3.514342308044433594e-01 -2.527589909732341766e-02 9.124680218519642949e-05 1.214714944362640381e-01 -2.841155230998992920e-01 7.117894291877746582e-02 3.463580608367919922e-01 3.415126353502273560e-03 1.714679598808288574e-01 -1.189434975385665894e-01 4.663452506065368652e-02 1.199507042765617371e-01 -2.145998477935791016e-01 3.702871799468994141e-01
8.600646629929542542e-03 -1.480618119239807129e-01 -2.105359882116317749e-01 2.371135801076889038e-01 1.621056930162012577e-03 1.836140006780624390e-01 8.682557940483093262e-02 -8.069356530904769897e-02 -2.275611460208892822e-01 -2.423368841409683228e-01 1.292586624622344971e-01 -1.544548124074935913e-01 -1.172059997916221619e-01 -7.197163999080657959e-03 1.695913635194301605e-02 1.748989224433898926e-01 4.645497724413871765e-02 3.765921667218208313e-02 9.563852846622467041e-02 4.168307036161422729e-02 1.418692469596862793e-01 8.002787083387374878e-02 1.521951169706881046e-03 -1.952338814735412598e-01 4.215729236602783203e-01 2.668828964233398438e-01 2.786619663238525391e-01 -4.051233530044555664e-01 -1.727566272020339966e-01 7.090760022401809692e-02 -1.489857584238052368e-02 1.703355908393859863e-01
-4.858957231044769287e-02 1.978007256984710693e-01 7.047120481729507446e-02 3.724044933915138245e-02 -9.483044594526290894e-02 1.538686305284500122e-01 -1.926999986171722412e-01 4.502436518669128418e-02 5.721789225935935974e-02 -1.190920695662498474e-01 2.676709592342376709e-01 6.786084175109863281e-02 1.152665019035339355e-01 -1.842300444841384888e-01 1.757018119096755981e-01 -1.352978590875864029e-02 -2.640705741941928864e-02 -1.886777430772781372e-01 1.358340978622436523e-01 -1.199226826429367065e-01 6.833199411630630493e-02 2.833969146013259888e-02 -9.605445712804794312e-02 -1.449104398488998413e-01 5.403811931610107422e-01 2.263316512107849121e-01 1.262495070695877075e-01 -4.687162339687347412e-01 -8.585234731435775757e-02 -9.809140861034393311e-02 -7.031091023236513138e-03 8.718190342187881470e-02
-3.151127994060516357e-01 -1.422955244779586792e-01 -3.964546024799346924e-01 1.658489257097244263e-01 -1.872347444295883179e-01 6.987255811691284180e-02 8.517116308212280273e-02 2.658215537667274475e-02 -6.629214435815811157e-02 -2.270859777927398682e-01 -6.973629444837570190e-02 -1.481761690229177475e-02 -9.984274208545684814e-02 1.636689715087413788e-02 -5.379485897719860077e-03 -2.053854912519454956e-01 1.807504594326019287e-01 1.669680140912532806e-02 3.447596132755279541e-01 7.945036888122558594e-02 -1.947500407695770264e-01 7.951851934194564819e-02 -2.620656192302703857e-01 -2.121333405375480652e-02 3.153228461742401123e-01 2.042406648397445679e-01 6.087621673941612244e-02 -2.711586058139801025e-01 8.582236245274543762e-03 -4.721567966043949127e-03 -1.697705835103988647e-01 1.248442009091377258e-01
-2.393260598182678223e-01 1.370484828948974609e-01 -1.114869490265846252e-01 -4.187718778848648071e-02 -3.734894394874572754e-01 3.962122276425361633e-02 5.218621343374252319e-02 -5.738719180226325989e-02 9.868028014898300171e-02 -2.547112107276916504e-01 4.314732924103736877e-02 5.328410863876342773e-02 1.339347064495086670e-01 -9.030539542436599731e-02 -1.116853058338165283e-01 -2.570641636848449707e-01 -6.670328974723815918e-02 -2.300642877817153931e-01 3.253014087677001953e-01 -1.634354330599308014e-02 8.415196835994720459e-02 1.076185256242752075e-01 -1.122961863875389099e-01 -4.395209625363349915e-02 3.622924983501434326e-01 -1.763482019305229187e-02 1.149501875042915344e-01 -3.135466873645782471e-01 -1.166152134537696838e-01 2.730543613433837891e-01 -5.507604777812957764e-02 2.185305207967758179e-01
-9.651172906160354614e-02 1.430757157504558563e-02 -1.516083721071481705e-03 9.909103065729141235e-02 -3.244590759277343750e-01 1.681700944900512695e-01 2.497281432151794434e-01 1.139439418911933899e-01 -6.456631422042846680e-02 -1.991115510463714600e-01 -3.090854547917842865e-02 9.568144567310810089e-03 -9.655571728944778442e-02 5.055706575512886047e-02 2.665127813816070557e-01 1.651898324489593506e-01 1.015350781381130219e-02 -1.123388111591339111e-01 1.427559703588485718e-01 8.077422529458999634e-02 5.866004899144172668e-02 -1.323741823434829712e-01 9.512628428637981415e-03 -2.844794690608978271e-01 1.038423925638198853e-01 8.372305333614349365e-02 -6.688123196363449097e-02 -2.937078177928924561e-01 3.746635019779205322e-01 6.075313314795494080e-02 5.763230472803115845e-02 4.681614935398101807e-01
-2.667762637138366699e-01 3.718189895153045654e-02 -6.419907510280609131e-02 1.734470725059509277e-01 -3.083491325378417969e-01 -1.488956809043884277e-01 -2.176646701991558075e-02 1.184964701533317566e-01 -1.164134591817855835e-02 -2.506082653999328613e-01 1.709887385368347168e-02 -2.690469659864902496e-02 -9.028454869985580444e-02 -2.420995086431503296e-01 -6.558213382959365845e-02 -5.452689155936241150e-02 2.489853054285049438e-01 -2.254921793937683105e-01 3.571602702140808105e-01 -5.604092031717300415e-02 7.231217622756958008e-02 7.474911957979202271e-02 -4.467976093292236328e-01 -1.211959347128868103e-01 2.690262496471405029e-01 6.142561510205268860e-02 7.922820746898651123e-02 -2.109289765357971191e-01 8.279304951429367065e-02 2.760094031691551208e-02 9.437482804059982300e-02 1.066169962286949158e-01
-1.221769526600837708e-01 8.557815104722976685e-02 -1.530913710594177246e-01 2.850143052637577057e-02 -2.535865306854248047e-01 1.341913342475891113e-01 6.561126559972763062e-02 1.975061148405075073e-01 8.206512778997421265e-02 -1.544329971075057983e-01 -5.218553170561790466e-02 4.074318706989288330e-02 -4.461926594376564026e-02 -1.875677555799484253e-01 2.718982398509979248e-01 -7.856656610965728760e-02 -1.280979067087173462e-01 -2.895893156528472900e-01 1.764303147792816162e-01 3.179965317249298096e-01 2.767977416515350342e-01 -1.342412829399108887e-01 -4.506486468017101288e-03 -1.186985448002815247e-01 1.788436621427536011e-01 -4.739363864064216614e-02 1.560785155743360519e-02 -2.283186465501785278e-01 4.020392522215843201e-02 1.605575978755950928e-01 2.466757148504257202e-01 3.993936777114868164e-01
-1.533430069684982300e-01 -9.807047247886657715e-02 -5.522595718502998352e-02 2.243300825357437134e-01 -3.393612205982208252e-01 2.302583456039428711e-01 7.931847870349884033e-02 1.041755378246307373e-01 -3.054198436439037323e-02 -3.099099695682525635e-01 1.133334487676620483e-01 6.676990538835525513e-02 2.333698421716690063e-01 -2.543465495109558105e-01 2.660197950899600983e-02 5.375893414020538330e-02 2.362447381019592285e-01 1.705932430922985077e-02 3.162782490253448486e-01 5.553194880485534668e-02 9.200108051300048828e-02 7.776563614606857300e-02 -3.638859391212463379e-01 -5.735278502106666565e-02 1.749338507652282715e-01 -4.311923310160636902e-02 1.859877556562423706e-01 -1.977576315402984619e-01 1.417120248079299927e-01 2.062283009290695190e-01 -2.836822345852851868e-02 1.101098731160163879e-01
1.624308526515960693e-01 1.423182338476181030e-01 1.337853223085403442e-01 3.523043394088745117e-01 -7.055557519197463989e-02 -1.773030459880828857e-01 -2.495343424379825592e-02 -1.121486723423004150e-01 -1.085128914564847946e-02 -1.751562356948852539e-01 -6.824856251478195190e-02 6.700801104307174683e-02 -3.083381615579128265e-02 3.579244017601013184e-02 2.242982536554336548e-01 2.069715112447738647e-01 3.579828888177871704e-02 5.528081953525543213e-02 7.664263993501663208e-02 7.466277480125427246e-02 -1.826333440840244293e-02 5.509617552161216736e-02 -3.028426468372344971e-01 -1.383953541517257690e-01 3.931590914726257324e-01 4.097603261470794678e-01 -3.089531324803829193e-02 -4.126302003860473633e-01 1.057233754545450211e-02 4.102920740842819214e-02 1.976486528292298317e-03 2.982024475932121277e-02
-2.922606654465198517e-02 1.294394135475158691e-01 -3.132281899452209473e-01 9.624198079109191895e-02 -4.253366217017173767e-02 -1.819054484367370605e-01 8.726498484611511230e-02 2.860834002494812012e-01 9.760724753141403198e-02 -4.648043513298034668e-01 4.636532440781593323e-02 -9.217230975627899170e-02 5.739335715770721436e-02 -1.128970310091972351e-01 5.774816963821649551e-03 1.113598980009555817e-02 5.616088211536407471e-02 5.690505728125572205e-02 4.147314131259918213e-01 7.816894352436065674e-02 1.324316561222076416e-01 1.262134611606597900e-01 -2.307849377393722534e-01 -1.264270395040512085e-01 1.230002567172050476e-01 -4.102199897170066833e-02 1.615015268325805664e-01 -1.519688367843627930e-01 8.000282943248748779e-02 2.371692210435867310e-01 9.634411334991455078e-02 2.703834772109985352e-01
-2.273768037557601929e-01 -1.202385649085044861e-01 2.728886306285858154e-01 1.976762115955352783e-01 7.364786416292190552e-02 4.627031460404396057e-02 1.174693778157234192e-01 2.229148745536804199e-01 -1.456248909235000610e-01 -1.613027453422546387e-01 -3.330890834331512451e-02 -1.522057875990867615e-02 -5.555551499128341675e-02 -2.435961365699768066e-02 3.801011741161346436e-01 -6.492649018764495850e-02 -1.884006112813949585e-01 -5.689642205834388733e-02 2.291684150695800781e-01 3.329192996025085449e-01 6.348826736211776733e-02 -2.810768596827983856e-02 -7.020936161279678345e-02 1.165179628878831863e-02 1.614121049642562866e-01 -6.870974600315093994e-02 2.471627295017242432e-01 -2.093954235315322876e-01 1.886387467384338379e-01 1.611139439046382904e-02 8.030329644680023193e-02 3.979071974754333496e-01
-3.040071129798889160e-01 -4.496295005083084106e-02 -8.325724303722381592e-02 2.495833933353424072e-01 -1.778915971517562866e-01 1.935505270957946777e-01 -8.958984166383743286e-02 1.017215475440025330e-01 -3.614928945899009705e-02 -2.777447700500488281e-01 -8.564203232526779175e-02 -9.515960700809955597e-04 1.796043217182159424e-01 -2.519237250089645386e-02 -4.448312893509864807e-02 9.914152324199676514e-02 -2.769707702100276947e-02 -1.344305276870727539e-01 -5.660847947001457214e-02 -3.416104987263679504e-02 1.269956678152084351e-01 7.531105726957321167e-02 -2.897135317325592041e-01 -1.620349846780300140e-02 4.813321232795715332e-01 4.931037500500679016e-02 1.236507445573806763e-01 -1.693497151136398315e-01 1.204326599836349487e-01 4.251648187637329102e-01 5.779797211289405823e-02 1.116785630583763123e-01
-9.743671119213104248e-02 4.722090438008308411e-02 4.732104390859603882e-02 5.278136953711509705e-02 4.098601266741752625e-02 -5.445107445120811462e-02 5.861562490463256836e-02 -2.297002449631690979e-02 -3.589807823300361633e-02 8.360959589481353760e-02 9.719828516244888306e-02 2.728934027254581451e-02 9.861598908901214600e-02 -2.351531535387039185e-01 2.578690052032470703e-01 9.973205626010894775e-02 2.384364232420921326e-02 2.947318181395530701e-02 2.124094516038894653e-01 -6.651795469224452972e-03 8.140338957309722900e-02 -2.811693819239735603e-03 -3.497853577136993408e-01 6.755884736776351929e-02 5.432000160217285156e-01 1.430203020572662354e-01 4.065258428454399109e-03 -5.045820474624633789e-01 1.898912191390991211e-01 -1.560685038566589355e-01 2.801307663321495056e-02 5.672299489378929138e-02
-6.269960850477218628e-02 3.264440596103668213e-02 -1.112178564071655273e-01 2.555823922157287598e-01 -2.892165184020996094e-01 -3.181979805231094360e-02 -6.514830165542662144e-04 -2.537762746214866638e-02 -6.600895524024963379e-02 -3.108768761157989502e-01 -9.304986335337162018e-03 2.345173060894012451e-01 1.917727440595626831e-01 -5.450886115431785583e-02 -3.435328602790832520e-02 4.075886309146881104e-02 1.607739180326461792e-01 -1.597517430782318115e-01 4.039578437805175781e-01 -2.404439449310302734e-02 8.356751501560211182e-02 9.444144368171691895e-02 -3.107235133647918701e-01 -8.015117049217224121e-02 1.798987239599227905e-01 2.307679802179336548e-01 -6.633537821471691132e-03 -2.909877896308898926e-01 8.197318762540817261e-02 3.342002630233764648e-01 3.074578568339347839e-02 9.816926717758178711e-02
-9.978362172842025757e-02 -8.504240214824676514e-02 -6.660921126604080200e-02 2.195325046777725220e-01 -5.857194066047668457e-01 9.023247659206390381e-02 -9.580269455909729004e-02 5.939125269651412964e-02 -1.333412230014801025e-01 -1.186848655343055725e-01 -5.317191407084465027e-02 -8.300562947988510132e-02 6.974925100803375244e-02 -8.265590667724609375e-02 8.986413478851318359e-02 -4.817601665854454041e-02 4.831167310476303101e-02 -6.078828126192092896e-02 1.117655187845230103e-01 -1.850691884756088257e-01 4.820920154452323914e-02 -7.793889194726943970e-02 -1.339781433343887329e-01 -7.018085569143295288e-02 3.311540186405181885e-01 -6.955586373805999756e-02 2.491910904645919800e-01 -3.118296265602111816e-01 7.649417221546173096e-02 3.495240807533264160e-01 9.959952533245086670e-02 8.227839320898056030e-02
-8.120696246623992920e-02 5.582637712359428406e-02 7.601575553417205811e-02 2.958817481994628906e-01 -2.711059153079986572e-01 2.232386358082294464e-02 7.490927726030349731e-02 1.601844727993011475e-01 -2.657933235168457031e-01 -2.299751043319702148e-01 -1.159920394420623779e-01 -6.898270547389984131e-02 1.058847159147262573e-01 -9.209933876991271973e-02 2.955516874790191650e-01 3.160884976387023926e-02 8.030751347541809082e-02 -1.273595988750457764e-01 2.056325972080230713e-01 2.207594923675060272e-02 3.492792323231697083e-02 2.869503796100616455e-01 -2.773312926292419434e-01 -8.396566659212112427e-02 2.766363322734832764e-01 2.011921815574169159e-02 9.623862057924270630e-02 -2.147307693958282471e-01 -1.897936463356018066e-01 3.551827371120452881e-01 -1.181070432066917419e-01 -2.261684462428092957e-02
-2.668022513389587402e-01 -6.282089650630950928e-02 -9.400638192892074585e-02 6.003342568874359131e-02 -9.783616662025451660e-02 1.463717371225357056e-01 8.463418111205101013e-03 -1.527328323572874069e-02 1.240821704268455505e-01 -2.463071346282958984e-01 -8.651421964168548584e-02 1.551163196563720703e-02 -1.977627426385879517e-01 -9.428990632295608521e-02 2.169410586357116699e-01 1.292761508375406265e-02 -5.435453355312347412e-02 2.855713479220867157e-02 2.128190696239471436e-01 9.416595101356506348e-02 3.218608200550079346e-01 -1.244878992438316345e-01 -8.309505879878997803e-02 -2.518181502819061279e-01 1.893927156925201416e-01 -1.064925640821456909e-01 1.161771491169929504e-01 -2.986000776290893555e-01 2.108360826969146729e-01 -3.162908926606178284e-02 2.727131247520446777e-01 4.302036166191101074e-01
-1.909898072481155396e-01 1.978359371423721313e-02 -7.691784948110580444e-02 2.322243750095367432e-01 -1.710479110479354858e-01 -9.585253149271011353e-02 -1.699230521917343140e-01 -1.785141378641128540e-01 -1.121416985988616943e-01 -1.405586451292037964e-01 2.475869059562683105e-01 1.260530352592468262e-01 -4.687838722020387650e-03 -6.182111054658889771e-02 1.817120760679244995e-01 -6.672706920653581619e-03 -1.800144314765930176e-01 7.093323767185211182e-02 3.395117819309234619e-01 7.752043008804321289e-02 -3.644740879535675049e-01 2.138077020645141602e-01 -1.050340682268142700e-01 -1.164091564714908600e-02 1.437996625900268555e-01 2.250235974788665771e-01 2.432299107313156128e-01 -4.803648591041564941e-02 1.961293816566467285e-01 -2.369179874658584595e-01 4.907736182212829590e-02 2.818635702133178711e-01
-1.983622312545776367e-01 -1.458868831396102905e-01 1.517462134361267090e-01 -3.371854126453399658e-02 -8.500827103853225708e-02 2.166554033756256104e-01 1.205081120133399963e-01 2.348242849111557007e-01 8.304375410079956055e-02 -1.621351540088653564e-01 3.088716417551040649e-02 6.608834117650985718e-02 -2.253937348723411560e-02 -1.684879213571548462e-01 4.749727249145507812e-01 5.193268135190010071e-02 -7.807005196809768677e-02 -3.575272858142852783e-02 1.554315239191055298e-01 1.418828368186950684e-01 3.977266550064086914e-01 -6.178428977727890015e-02 -2.386838495731353760e-01 3.196837007999420166e-02 1.070411056280136108e-01 3.395038843154907227e-02 5.529260262846946716e-02 -3.456618487834930420e-01 1.126309111714363098e-01 9.975466132164001465e-02 1.334098726511001587e-01 2.200761288404464722e-01
-2.147592455148696899e-01 -1.024477705359458923e-01 1.399264186620712280e-01 -7.007904350757598877e-02 -2.882603183388710022e-02 -1.284712553024291992e-02 2.631070017814636230e-01 3.224914073944091797e-01 -3.953422128688544035e-04 2.678901888430118561e-02 2.610089071094989777e-02 -1.665715128183364868e-01 9.003180894069373608e-04 1.989949345588684082e-01 3.019487857818603516e-01 -1.405368894338607788e-01 3.186035528779029846e-02 -1.039644256234169006e-01 9.004694293253123760e-04 1.235259398818016052e-01 2.335768193006515503e-01 -1.425614804029464722e-01 -2.382136285305023193e-01 1.207588165998458862e-01 2.497825920581817627e-01 -1.198725122958421707e-02 2.800423204898834229e-01 -1.371567547321319580e-01 -2.966563217341899872e-02 1.495121419429779053e-01 1.115889772772789001e-01 4.430031478404998779e-01
-8.171907067298889160e-02 2.107148058712482452e-02 -1.931526660919189453e-01 2.699856162071228027e-01 -2.909500896930694580e-01 -1.276589184999465942e-01 5.709655210375785828e-02 6.813410669565200806e-02 1.214434951543807983e-01 -2.103400081396102905e-01 -9.757388383150100708e-02 1.886255145072937012e-01 1.221403405070304871e-01 -6.642480939626693726e-02 1.328996475785970688e-02 6.244551017880439758e-02 8.187498897314071655e-02 3.845985606312751770e-02 4.020348489284515381e-01 -3.746270388364791870e-02 2.550227344036102295e-01 1.589322090148925781e-01 -4.435427784919738770e-01 -2.781566046178340912e-02 3.465752899646759033e-01 9.088225662708282471e-02 1.439162492752075195e-01 -1.117071807384490967e-01 7.378174364566802979e-02 1.117810793220996857e-02 1.669682748615741730e-02 1.410627365112304688e-01
-2.173531055450439453e-01 -1.809203997254371643e-02 1.651501655578613281e-02 2.257394939661026001e-01 -1.503413170576095581e-01 -1.654658317565917969e-01 -1.158176213502883911e-01 -6.299414485692977905e-02 -5.507130920886993408e-02 -2.296256124973297119e-01 5.435516126453876495e-03 5.773961916565895081e-02 4.191030263900756836e-01 -1.565415561199188232e-01 2.317819744348526001e-01 1.355744600296020508e-01 2.456644773483276367e-01 -2.416868209838867188e-01 1.897220164537429810e-01 1.209272071719169617e-01 -2.605920657515525818e-02 2.985487878322601318e-01 -1.283059716224670410e-01 -2.020370028913021088e-02 3.894111216068267822e-01 1.242023333907127380e-01 -1.430205814540386200e-02 -1.242099404335021973e-01 7.632422447204589844e-02 1.234655454754829407e-01 1.027146056294441223e-01 1.098817959427833557e-01
-1.001959964632987976e-01 -3.342106565833091736e-02 -1.140813603997230530e-01 2.264786958694458008e-01 -2.062489986419677734e-01 1.354926228523254395e-01 3.956855833530426025e-02 1.798866093158721924e-01 1.230163499712944031e-01 -2.466803640127182007e-01 1.259048581123352051e-01 2.134025692939758301e-01 1.484283655881881714e-01 -2.612636983394622803e-01 -1.563487946987152100e-02 -1.055746152997016907e-01 7.956418395042419434e-02 -1.541434675455093384e-01 3.826425075531005859e-01 -1.774747669696807861e-01 -2.989589003846049309e-03 1.814185082912445068e-01 -1.835438460111618042e-01 -1.054313778877258301e-01 4.508085548877716064e-01 1.908069550991058350e-01 8.873002231121063232e-02 -1.162971779704093933e-01 1.090093106031417847e-01 4.754110798239707947e-02 1.246027573943138123e-01 1.192737147212028503e-01
-1.189380958676338196e-01 4.934791475534439087e-03 -2.199446707963943481e-01 2.118559926748275757e-01 -1.166348159313201904e-01 -9.858294576406478882e-02 -1.192982867360115051e-01 -1.000366359949111938e-01 -7.590640336275100708e-02 4.185761511325836182e-02 -1.371454447507858276e-01 1.519933342933654785e-01 -1.785529553890228271e-01 -4.688796103000640869e-01 -5.760587006807327271e-02 9.865801781415939331e-02 -1.461603641510009766e-01 5.353537201881408691e-02 2.698183357715606689e-01 1.475322842597961426e-01 -3.521281480789184570e-02 1.718790978193283081e-01 -1.078937053680419922e-01 5.694137141108512878e-02 2.214707136154174805e-01 2.791044712066650391e-01 4.477099049836397171e-03 -2.537637352943420410e-01 1.426064074039459229e-01 1.158120408654212952e-01 -2.011032216250896454e-02 3.752638697624206543e-01
-1.006050854921340942e-01 -3.714943304657936096e-02 -2.690711915493011475e-01 3.949720878154039383e-03 -3.188202381134033203e-01 -9.774859994649887085e-02 -3.067880123853683472e-02 3.233588635921478271e-01 8.154320530593395233e-03 -2.779195308685302734e-01 8.957930654287338257e-02 1.165173500776290894e-01 4.832869768142700195e-02 9.924785047769546509e-02 2.784562706947326660e-01 -7.749930024147033691e-02 2.716248631477355957e-01 -3.658789210021495819e-03 3.779296576976776123e-01 -7.599813491106033325e-02 -3.216704353690147400e-02 8.532598614692687988e-02 -2.306953966617584229e-01 -1.429587751626968384e-01 1.317835897207260132e-01 6.237940862774848938e-02 1.509644538164138794e-01 -1.874434202909469604e-01 1.357914060354232788e-01 1.577273309230804443e-01 1.765067726373672485e-01 2.161391973495483398e-01
-1.772701554000377655e-02 -3.407115042209625244e-01 2.292389273643493652e-01 1.703492254018783569e-01 -1.703669130802154541e-01 6.968375295400619507e-02 2.621634863317012787e-02 1.321266889572143555e-01 1.149760186672210693e-01 -1.020594835281372070e-01 2.373524755239486694e-01 -1.589233130216598511e-01 8.312807232141494751e-02 2.253936529159545898e-01 2.466590553522109985e-01 -6.183471530675888062e-02 -1.844851076602935791e-01 -2.938815951347351074e-01 9.731074422597885132e-02 8.886732161045074463e-02 1.559066176414489746e-01 -5.165876355022192001e-04 -6.922522187232971191e-02 -9.455581009387969971e-02 2.384078055620193481e-01 -2.190531641244888306e-01 9.137552231550216675e-02 -1.796462014317512512e-02 1.156774759292602539e-01 8.775831013917922974e-02 7.159886881709098816e-03 4.603959023952484131e-01
-2.620570063591003418e-01 -1.578478887677192688e-02 1.407607942819595337e-01 1.300799194723367691e-02 2.830692753195762634e-02 9.808012098073959351e-02 1.186800226569175720e-01 8.799949288368225098e-02 -1.189323291182518005e-01 -1.394066810607910156e-01 1.395229548215866089e-01 8.970943093299865723e-02 1.594181507825851440e-01 -9.685702621936798096e-02 1.864894777536392212e-01 -3.809316083788871765e-02 -3.023219406604766846e-01 -1.427095085382461548e-01 1.776197105646133423e-01 4.912467300891876221e-02 3.174456357955932617e-01 -9.747844934463500977e-02 -1.593968123197555542e-01 9.049718081951141357e-02 1.327250748872756958e-01 -2.801669389009475708e-02 1.748296469449996948e-01 -4.293295741081237793e-01 1.582587063312530518e-01 7.560365647077560425e-02 1.442100256681442261e-01 4.150664210319519043e-01
-1.303847134113311768e-01 -2.117599248886108398e-01 2.361153811216354370e-01 -2.860034815967082977e-02 -2.552741207182407379e-02 -5.013915523886680603e-02 -1.779271960258483887e-01 1.297644823789596558e-01 3.796752542257308960e-02 -2.071971595287322998e-01 -1.498495042324066162e-01 -2.632324099540710449e-01 9.711357206106185913e-02 1.948241516947746277e-02 2.261326611042022705e-01 -1.458678245544433594e-01 -2.532691322267055511e-02 -2.420496046543121338e-01 1.138875037431716919e-01 2.613984346389770508e-01 2.440866976976394653e-01 2.103351950645446777e-01 -2.687619440257549286e-02 7.810357026755809784e-03 1.323730945587158203e-01 2.185798883438110352e-01 1.415683180093765259e-01 -3.388088643550872803e-01 -8.435074985027313232e-02 -1.582962647080421448e-02 1.012791171669960022e-01 3.856120109558105469e-01
-1.910955086350440979e-02 -3.893098607659339905e-02 -1.907189190387725830e-01 1.246709302067756653e-01 -1.099811345338821411e-01 -2.269898541271686554e-02 4.226433113217353821e-02 4.078909754753112793e-01 1.505786776542663574e-01 -1.760610938072204590e-01 -8.024089783430099487e-02 1.261055935174226761e-02 5.655336007475852966e-02 -8.601963520050048828e-02 1.663561165332794189e-01 3.372864797711372375e-03 1.447364091873168945e-01 -1.156668290495872498e-01 4.566126167774200439e-01 -2.651695311069488525e-01 7.404638826847076416e-02 1.704621315002441406e-01 -3.212648630142211914e-01 9.225260466337203979e-03 1.413738429546356201e-01 1.721673011779785156e-01 2.407530993223190308e-01 -2.461301386356353760e-01 1.217244192957878113e-01 1.430253535509109497e-01 -2.849662862718105316e-02 1.079286634922027588e-01
-2.339666932821273804e-01 -7.002639025449752808e-02 1.722743362188339233e-01 -4.044678527861833572e-03 -8.711963146924972534e-02 1.120265573263168335e-01 7.461853325366973877e-02 9.135466068983078003e-02 -4.291022196412086487e-02 -2.611195445060729980e-01 2.248541265726089478e-02 1.140791177749633789e-01 1.458876673132181168e-02 -4.842048510909080505e-03 2.889554798603057861e-01 -5.819676443934440613e-02 -2.161249965429306030e-01 -2.227536588907241821e-01 1.954016834497451782e-01 -2.657327568158507347e-03 3.012402355670928955e-01 -2.898958325386047363e-02 -2.190442383289337158e-01 -1.130207404494285583e-01 -1.296538114547729492e-02 9.409944713115692139e-02 1.208394020795822144e-01 -4.304971098899841309e-01 2.527474053204059601e-02 -3.346701338887214661e-02 1.801011413335800171e-01 4.194506108760833740e-01
-2.570118010044097900e-01 4.639288783073425293e-02 1.799836754798889160e-01 1.487688422203063965e-01 -1.328730285167694092e-01 2.127172052860260010e-01 -4.388484172523021698e-03 1.032323166728019714e-01 -5.144295468926429749e-02 -2.919200062751770020e-01 1.090525984764099121e-01 4.942497704178094864e-03 -2.103196829557418823e-01 -4.370838031172752380e-02 2.375346720218658447e-01 8.417889475822448730e-02 -1.164597868919372559e-01 -2.604438960552215576e-01 7.761383056640625000e-02 9.881056845188140869e-02 4.181687235832214355e-01 -1.090564727783203125e-01 -1.670058667659759521e-01 -1.426144987344741821e-01 1.487020701169967651e-01 -2.651464007794857025e-02 -2.805735543370246887e-02 -8.460674434900283813e-02 1.162863597273826599e-01 1.941138654947280884e-01 2.431638091802597046e-01 3.478369414806365967e-01
5.121164023876190186e-02 2.371363714337348938e-02 -1.659654229879379272e-01 5.060046166181564331e-02 -1.997200772166252136e-02 1.073246747255325317e-01 -7.895915210247039795e-02 -1.707426607608795166e-01 -3.037058115005493164e-01 7.253189384937286377e-02 4.602521657943725586e-02 -3.485289812088012695e-01 -1.650076359510421753e-01 -6.509206444025039673e-02 1.591369807720184326e-01 7.386766374111175537e-02 1.587608158588409424e-01 -2.270818203687667847e-01 3.688500523567199707e-01 5.885565280914306641e-02 1.144551932811737061e-01 8.712692558765411377e-02 1.907566562294960022e-02 5.600032582879066467e-02 2.886943221092224121e-01 3.108918666839599609e-01 1.838764548301696777e-01 -3.049178123474121094e-01 3.963838517665863037e-02 1.956769227981567383e-01 1.007082015275955200e-01 1.969963908195495605e-01
-2.818324565887451172e-01 1.553576588630676270e-01 -1.053138971328735352e-01 1.898376643657684326e-02 -2.148296236991882324e-01 1.044335290789604187e-01 6.603065133094787598e-02 1.637322753667831421e-01 2.356491796672344208e-02 -5.522322654724121094e-02 2.841037809848785400e-01 -1.710523068904876709e-01 -2.858443558216094971e-01 -3.417888656258583069e-02 -5.308574531227350235e-03 1.769398897886276245e-01 -5.151477828621864319e-02 -1.146723702549934387e-01 1.572351455688476562e-01 2.338946461677551270e-01 5.495902150869369507e-02 1.050651594996452332e-01 -2.615838348865509033e-01 -2.256492674350738525e-01 1.258480548858642578e-01 -4.808234050869941711e-02 -9.083546698093414307e-02 -5.043169260025024414e-01 1.142393127083778381e-01 8.949697017669677734e-02 9.348400868475437164e-03 1.960786581039428711e-01
-6.540770828723907471e-02 3.257134556770324707e-02 -9.094966202974319458e-02 1.333810687065124512e-01 -1.027179211378097534e-01 2.653006315231323242e-01 -8.463562279939651489e-02 1.825704425573348999e-01 -7.110816240310668945e-02 1.780354380607604980e-01 -3.289848566055297852e-02 -2.108280807733535767e-01 -1.011834517121315002e-01 -1.170279234647750854e-01 1.297647356986999512e-01 5.407750606536865234e-02 -2.029178291559219360e-02 -3.988140821456909180e-02 1.040097400546073914e-01 1.095749810338020325e-01 1.777512282133102417e-01 2.157245427370071411e-01 -3.953335583209991455e-01 -1.279219686985015869e-01 1.497286409139633179e-01 4.652451276779174805e-01 1.339537054300308228e-01 -3.359709680080413818e-01 2.590611204504966736e-02 -1.448930501937866211e-01 -1.715880930423736572e-01 1.574034094810485840e-01
-1.569910794496536255e-01 -1.892104744911193848e-02 -9.439692646265029907e-02 1.462528258562088013e-01 -1.610205620527267456e-01 -4.424449801445007324e-02 -2.035712152719497681e-01 -6.802107393741607666e-02 -1.711901873350143433e-01 -7.994036190211772919e-03 1.545601338148117065e-01 -1.912871450185775757e-01 -4.888079315423965454e-02 -2.552336268126964569e-02 -3.306614235043525696e-02 2.144265919923782349e-02 1.950163692235946655e-01 -1.592497825622558594e-01 2.218743413686752319e-01 -1.957101523876190186e-01 2.290827035903930664e-01 2.414783239364624023e-01 -6.862042844295501709e-02 7.179700583219528198e-02 5.640304684638977051e-01 1.220474913716316223e-01 -7.416429370641708374e-02 -2.503574788570404053e-01 -2.239114232361316681e-02 -4.608757793903350830e-02 6.868857145309448242e-02 3.101173341274261475e-01
-2.115097045898437500e-01 2.909758985042572021e-01 2.456468529999256134e-02 -4.882477596402168274e-02 -2.423519492149353027e-01 -4.229970648884773254e-02 8.648911863565444946e-02 8.911535143852233887e-02 4.417685046792030334e-02 -9.767539799213409424e-02 -3.037112951278686523e-01 -5.408145114779472351e-02 -9.140774607658386230e-02 -3.560453653335571289e-02 1.996668428182601929e-01 -1.391022354364395142e-01 4.158869758248329163e-02 -1.303366422653198242e-01 1.954978853464126587e-01 5.872423201799392700e-02 4.691056907176971436e-02 4.554747343063354492e-01 -2.641123235225677490e-01 -5.685885995626449585e-02 1.469390094280242920e-01 -3.304389864206314087e-02 5.880849063396453857e-02 -4.152679741382598877e-01 1.638254225254058838e-01 -6.425050646066665649e-02 -2.997380308806896210e-02 2.065944373607635498e-01
-2.137353122234344482e-01 1.353419125080108643e-01 -1.871352493762969971e-01 -1.184325814247131348e-01 -3.623620867729187012e-01 -2.966992557048797607e-03 -2.383636310696601868e-02 -1.128855422139167786e-01 -1.456346269696950912e-02 -2.825785279273986816e-01 3.105533309280872345e-02 -1.076378673315048218e-01 2.615105919539928436e-02 8.290698379278182983e-02 3.053294494748115540e-02 1.973885297775268555e-01 -1.165637373924255371e-02 -1.408614069223403931e-01 3.941337168216705322e-01 4.687360674142837524e-02 -2.162147909402847290e-01 -4.116516560316085815e-02 -3.360022604465484619e-01 2.914476394653320312e-02 1.859724819660186768e-01 1.870153099298477173e-01 1.556561291217803955e-01 -2.584190666675567627e-01 2.321848832070827484e-02 3.901042044162750244e-02 -5.848100408911705017e-02 3.106529414653778076e-01
-2.145492136478424072e-01 -7.580709457397460938e-02 1.569584161043167114e-01 5.319903418421745300e-02 -8.736655861139297485e-02 6.037073209881782532e-02 1.167670786380767822e-01 9.820793569087982178e-02 -1.483418699353933334e-02 -5.061266571283340454e-02 1.524008810520172119e-01 7.984732091426849365e-02 2.459989339113235474e-01 2.621819078922271729e-02 3.113507032394409180e-01 -7.165158540010452271e-02 -2.535003423690795898e-01 -2.355170249938964844e-01 2.185494601726531982e-01 -3.634820878505706787e-02 3.019370436668395996e-01 -3.618298470973968506e-02 -1.881826817989349365e-01 -1.046195030212402344e-01 1.031758636236190796e-01 4.611241072416305542e-02 1.511626839637756348e-01 -4.022610783576965332e-01 5.967428907752037048e-02 -4.728551022708415985e-03 1.890122741460800171e-01 3.822904527187347412e-01
-8.488892763853073120e-02 7.125035673379898071e-02 -1.802792400121688843e-01 1.983632892370223999e-01 7.279396057128906250e-02 -8.102812618017196655e-02 -1.013797149062156677e-01 -6.253243237733840942e-02 2.434574961662292480e-01 -1.612519621849060059e-01 5.408178642392158508e-02 9.632231295108795166e-02 -2.208213508129119873e-02 -5.715671926736831665e-02 2.221066355705261230e-01 5.720449611544609070e-02 5.870478600263595581e-02 -2.085517626255750656e-03 -7.867344468832015991e-02 2.840571999549865723e-01 2.121293172240257263e-02 1.137175932526588440e-01 -1.567589491605758667e-01 -1.931166797876358032e-01 4.299618899822235107e-01 4.719646573066711426e-01 3.325136005878448486e-01 -1.352809369564056396e-01 4.044876992702484131e-02 1.145599260926246643e-01 1.238328125327825546e-02 1.378617435693740845e-01
-2.849975824356079102e-01 -8.009604364633560181e-02 8.169455826282501221e-02 1.995110325515270233e-02 1.823961362242698669e-02 2.335871383547782898e-02 3.318178057670593262e-01 -4.262655600905418396e-02 3.637110115960240364e-03 -2.735593914985656738e-01 1.721704453229904175e-01 6.066903471946716309e-03 1.442001461982727051e-01 -5.682311952114105225e-02 3.016616106033325195e-01 -8.593758195638656616e-02 -1.171545833349227905e-01 -1.851210445165634155e-01 1.359430551528930664e-01 -5.790254101157188416e-03 3.807351887226104736e-01 2.397551573812961578e-02 -1.332029253244400024e-01 -1.275494694709777832e-02 8.237789152190089226e-04 1.544850133359432220e-02 8.852279186248779297e-02 -3.697299361228942871e-01 -2.318342681974172592e-03 -2.157910913228988647e-02 6.645137071609497070e-02 4.312123358249664307e-01
1.606596559286117554e-01 -1.346667557954788208e-01 1.695250533521175385e-02 2.375126183032989502e-01 -8.677834272384643555e-02 1.785191297531127930e-01 -6.923840194940567017e-02 -1.448618173599243164e-01 -1.095625460147857666e-01 -9.411533176898956299e-02 1.582127660512924194e-01 -3.061738982796669006e-02 -4.387852847576141357e-01 -1.258880645036697388e-01 4.035619497299194336e-01 8.054979145526885986e-02 1.431861659511923790e-03 -1.756674610078334808e-02 1.263081580400466919e-01 9.783633053302764893e-02 1.438546925783157349e-01 2.585156261920928955e-01 -1.768667697906494141e-01 2.120674699544906616e-01 9.461435675621032715e-02 1.001958847045898438e-01 1.258135735988616943e-01 -1.924549788236618042e-01 2.417763918638229370e-01 1.371457576751708984e-01 -1.489766538143157959e-01 2.206375747919082642e-01
-1.784026175737380981e-01 3.725828975439071655e-02 -1.164890751242637634e-01 6.786002963781356812e-02 -1.455876082181930542e-01 -2.573533542454242706e-02 9.388734586536884308e-03 1.388434767723083496e-01 9.899228811264038086e-02 -1.787194907665252686e-01 -8.282835036516189575e-02 2.554270029067993164e-01 7.553573697805404663e-02 -1.351583153009414673e-01 7.748088240623474121e-02 -1.204369068145751953e-01 1.478620022535324097e-01 -1.740639470517635345e-02 4.458959400653839111e-01 -2.545670233666896820e-02 -5.333328619599342346e-02 -1.518081873655319214e-01 -4.084428250789642334e-01 -3.355350717902183533e-02 3.932685852050781250e-01 -1.356016471982002258e-02 4.976727440953254700e-02 -2.153832763433456421e-01 1.460416167974472046e-01 2.735277712345123291e-01 2.648418024182319641e-02 1.817241758108139038e-01
-1.969967782497406006e-01 -2.970787696540355682e-02 1.183293014764785767e-01 3.871332155540585518e-03 -4.656514897942543030e-02 5.810198560357093811e-02 1.464046835899353027e-01 1.374101042747497559e-01 -7.002189010381698608e-02 -1.316863596439361572e-01 1.069737076759338379e-01 1.081541851162910461e-01 4.312311485409736633e-02 1.401039422489702702e-03 1.985971480607986450e-01 -7.933404296636581421e-02 -2.435821294784545898e-01 -2.170277684926986694e-01 3.015106022357940674e-01 -6.987638771533966064e-02 3.346709609031677246e-01 -6.064994260668754578e-02 -2.018505632877349854e-01 2.034246921539306641e-02 -1.788946613669395447e-02 6.825685035437345505e-03 1.034169346094131470e-01 -4.535254836082458496e-01 -3.432220965623855591e-02 -2.142106369137763977e-02 1.228975206613540649e-01 4.635718464851379395e-01
-8.858168125152587891e-02 -1.389374881982803345e-01 -1.267720162868499756e-01 3.502927720546722412e-01 -3.747156560420989990e-01 -8.704407140612602234e-03 -1.688031405210494995e-01 1.590298414230346680e-01 -1.232361048460006714e-02 -3.234569430351257324e-01 7.761903852224349976e-02 1.001217588782310486e-01 -6.068290770053863525e-02 -1.796836704015731812e-01 1.383184194564819336e-01 4.212335497140884399e-02 -6.623292714357376099e-02 -1.487386524677276611e-01 4.093170166015625000e-01 6.290122121572494507e-02 -1.853543967008590698e-01 2.010869830846786499e-01 -8.970604836940765381e-02 -8.702957630157470703e-02 1.670199632644653320e-01 2.122290879487991333e-01 -6.266714632511138916e-02 -2.232740223407745361e-01 -6.825863569974899292e-02 6.568163633346557617e-02 -1.104132756590843201e-01 1.606251597404479980e-01
-1.362154185771942139e-01 -3.590302541851997375e-02 4.192345216870307922e-02 1.264247745275497437e-01 -1.950182318687438965e-01 9.169629961252212524e-02 1.639262884855270386e-01 4.764213692396879196e-03 3.287181258201599121e-02 -2.867965996265411377e-01 1.206758171319961548e-01 2.150145769119262695e-01 -7.803813368082046509e-02 4.779207333922386169e-02 4.418051615357398987e-02 -3.855343163013458252e-02 8.433768153190612793e-02 -1.165505051612854004e-01 5.874208211898803711e-01 -5.273102223873138428e-02 7.390475273132324219e-02 9.889237582683563232e-03 -3.109223246574401855e-01 1.051062066107988358e-02 3.865556418895721436e-01 5.497522652149200439e-03 9.693683683872222900e-02 5.130008328706026077e-03 2.289512604475021362e-01 2.128866165876388550e-01 2.675973251461982727e-02 7.017003744840621948e-02
-1.622211635112762451e-01 1.027939021587371826e-01 -1.523164361715316772e-01 2.706848382949829102e-01 -3.334008753299713135e-01 4.228548705577850342e-02 -1.820806115865707397e-01 -1.088999509811401367e-01 -3.262403309345245361e-01 -1.587225049734115601e-01 1.355817466974258423e-01 1.241936832666397095e-01 -2.448917627334594727e-01 -1.789965666830539703e-02 7.597468048334121704e-02 -6.837541237473487854e-03 -1.604112982749938965e-02 -9.218754619359970093e-02 3.509647250175476074e-01 1.378493010997772217e-01 -2.076360285282135010e-01 1.235685124993324280e-01 -1.584417670965194702e-01 5.385730788111686707e-02 1.078567951917648315e-01 2.530432343482971191e-01 6.067260168492794037e-03 8.073446899652481079e-02 2.385151684284210205e-01 1.090563461184501648e-01 1.603093743324279785e-01 2.512480020523071289e-01
-1.408628076314926147e-01 2.946072518825531006e-01 -2.919796667993068695e-02 8.404273539781570435e-02 -2.870838046073913574e-01 -1.215475797653198242e-01 1.652125082910060883e-02 2.017903476953506470e-01 2.231470942497253418e-01 -2.100345492362976074e-01 3.549433872103691101e-02 5.212131887674331665e-02 2.476718649268150330e-02 1.189413666725158691e-01 -3.635750152170658112e-03 2.739484906196594238e-01 1.281687915325164795e-01 -2.243071794509887695e-01 2.895017266273498535e-01 9.380747377872467041e-02 2.782210409641265869e-01 5.668137595057487488e-02 -3.088234961032867432e-01 -2.235048711299896240e-01 1.417013406753540039e-01 1.185028776526451111e-01 3.079838678240776062e-02 -1.560566276311874390e-01 1.065572500228881836e-01 9.654638171195983887e-02 1.747813671827316284e-01 2.522132992744445801e-01
6.849814206361770630e-02 1.154335439205169678e-01 -2.411351352930068970e-01 2.677069306373596191e-01 5.561507865786552429e-02 -2.929587364196777344e-01 1.201887950301170349e-01 1.082029752433300018e-02 1.155904605984687805e-01 -1.227076426148414612e-01 -1.266943514347076416e-01 -1.929456740617752075e-01 -7.371077686548233032e-02 5.819020792841911316e-02 3.671392798423767090e-01 -2.428244948387145996e-01 -2.368364855647087097e-02 -1.977707743644714355e-01 -9.428316727280616760e-03 2.070818562060594559e-03 1.040534973144531250e-01 -2.790547907352447510e-01 -2.353321760892868042e-01 -1.799282878637313843e-01 1.547183608636260033e-03 -1.956495828926563263e-02 2.428504973649978638e-01 -3.475511074066162109e-01 -7.227212935686111450e-02 2.189572714269161224e-02 5.435044690966606140e-02 2.436925768852233887e-01
-2.640486359596252441e-01 1.229937672615051270e-01 -1.459839195013046265e-01 -7.152225822210311890e-02 -2.848443686962127686e-01 1.989580392837524414e-01 -3.934460133314132690e-02 3.249567374587059021e-02 -5.841638520359992981e-02 -2.815054953098297119e-01 -2.946665510535240173e-02 -6.265994906425476074e-02 -8.952108025550842285e-02 1.138422917574644089e-02 -1.518767978996038437e-02 1.419769823551177979e-01 -7.296439260244369507e-02 -2.498843520879745483e-02 3.490318357944488525e-01 -5.978981032967567444e-02 -1.297167409211397171e-02 2.282861247658729553e-02 -3.045075237751007080e-01 -1.763302087783813477e-01 3.250602483749389648e-01 1.370404809713363647e-01 3.015874624252319336e-01 -2.221033424139022827e-01 2.215156108140945435e-01 4.063795506954193115e-02 -1.046172715723514557e-02 2.792907059192657471e-01
-1.598649844527244568e-02 2.250602692365646362e-01 -1.025467887520790100e-01 2.251715064048767090e-01 -3.100192546844482422e-01 -1.602827310562133789e-01 7.374737411737442017e-02 4.616126790642738342e-02 4.215567559003829956e-02 -7.401499897241592407e-02 1.215677931904792786e-01 -1.182805523276329041e-01 2.313686758279800415e-01 -3.184686601161956787e-01 6.734018027782440186e-02 1.194255724549293518e-01 1.292607784271240234e-01 -2.450042217969894409e-02 -4.996522888541221619e-02 1.218948140740394592e-01 2.045002132654190063e-01 6.903380155563354492e-02 -4.708790779113769531e-01 -1.780568361282348633e-01 3.733632266521453857e-01 3.453011810779571533e-02 -1.115548163652420044e-01 -1.697784662246704102e-01 3.800179064273834229e-02 -3.219800442457199097e-02 5.126354470849037170e-02 1.645473241806030273e-01
3.093042224645614624e-02 3.175478801131248474e-02 2.644079923629760742e-02 3.225266039371490479e-01 -3.668801188468933105e-01 1.320060342550277710e-01 1.234395131468772888e-01 2.205667346715927124e-01 -7.687453180551528931e-02 -1.491458415985107422e-01 -2.684810757637023926e-02 1.427271217107772827e-01 -6.675771623849868774e-02 -1.655845940113067627e-01 -1.226084157824516296e-01 1.339125912636518478e-02 2.753123044967651367e-01 -9.110766649246215820e-02 3.513639867305755615e-01 1.137602254748344421e-01 5.541020631790161133e-02 1.939246803522109985e-01 -2.484690546989440918e-01 -1.212431266903877258e-01 3.436762094497680664e-01 -1.510717719793319702e-02 6.773902475833892822e-02 -2.494770437479019165e-01 6.729815900325775146e-02 1.056077852845191956e-01 1.533810645341873169e-01 1.381291151046752930e-01
-2.680913209915161133e-01 -8.603095263242721558e-02 2.631836831569671631e-01 1.412367261946201324e-02 -1.040046811103820801e-01 1.571932584047317505e-01 1.116439253091812134e-01 3.259231895208358765e-02 -1.173649206757545471e-01 -2.665219083428382874e-02 -6.142394151538610458e-03 5.230755731463432312e-02 2.106668800115585327e-01 3.433200344443321228e-02 2.626819908618927002e-01 -1.820809990167617798e-01 -1.886179298162460327e-01 -2.154264301061630249e-01 1.509389281272888184e-01 -2.826903481036424637e-03 2.317617088556289673e-01 -1.326750516891479492e-01 -2.523087859153747559e-01 4.156134091317653656e-03 6.676705181598663330e-02 7.055303454399108887e-02 2.555635273456573486e-01 -3.385602831840515137e-01 1.134010925889015198e-01 3.100108914077281952e-02 2.079663872718811035e-01 3.886166214942932129e-01
-7.456782460212707520e-02 -2.200960814952850342e-01 -2.726889252662658691e-01 1.773114800453186035e-01 -1.162898615002632141e-01 4.830779135227203369e-02 -1.649714075028896332e-02 -3.876923769712448120e-02 -3.190864026546478271e-01 -1.379555314779281616e-01 2.752054631710052490e-01 4.439923167228698730e-02 5.765690002590417862e-03 -1.219860911369323730e-01 2.781845331192016602e-01 7.806236296892166138e-02 -2.582453563809394836e-02 -9.268613904714584351e-02 1.643943227827548981e-02 -1.421191543340682983e-01 7.256660610437393188e-02 -1.848444715142250061e-02 -1.122483909130096436e-01 -6.533081084489822388e-02 2.926435172557830811e-01 3.245674967765808105e-01 5.858817324042320251e-02 -4.391098916530609131e-01 7.425712794065475464e-02 -2.642360627651214600e-01 2.384635433554649353e-02 1.013709306716918945e-01
-1.384793072938919067e-01 2.714076824486255646e-02 -2.126833051443099976e-02 5.770524963736534119e-02 -1.911861822009086609e-02 1.385743916034698486e-01 7.985424250364303589e-02 3.294681385159492493e-02 -1.625749468803405762e-02 -2.641521692276000977e-01 1.405335590243339539e-02 1.453073229640722275e-02 -2.949407510459423065e-02 9.424712508916854858e-03 4.209559559822082520e-01 1.249180510640144348e-01 -5.488675460219383240e-02 -1.189864575862884521e-01 1.846394091844558716e-01 2.050390541553497314e-01 3.483459949493408203e-01 -1.495948880910873413e-01 -1.357210278511047363e-01 -2.063258141279220581e-01 1.298628151416778564e-01 -7.161727547645568848e-02 7.400060445070266724e-02 -3.558232784271240234e-01 8.706555701792240143e-03 2.883990705013275146e-01 3.559240102767944336e-01 1.517530530691146851e-01
-2.125153392553329468e-01 2.593789482489228249e-03 -1.537732630968093872e-01 1.264521479606628418e-01 -2.426983118057250977e-01 2.658061916008591652e-03 6.548686325550079346e-02 -6.194650381803512573e-02 -4.996794462203979492e-02 -3.778727948665618896e-01 1.703775301575660706e-02 -1.846899539232254028e-01 -2.590037416666746140e-03 -1.178278103470802307e-01 -3.702533617615699768e-02 1.857754737138748169e-01 2.360441721975803375e-02 -2.349144071340560913e-01 2.988208234310150146e-01 -1.382535547018051147e-01 1.323141902685165405e-01 1.644526720046997070e-01 -2.919006347656250000e-01 8.446604013442993164e-02 3.941185772418975830e-01 2.490899413824081421e-01 -1.183751598000526428e-01 -2.106359601020812988e-01 -5.255278944969177246e-02 9.034068882465362549e-02 -4.939787462353706360e-02 1.689355224370956421e-01
-2.609724402427673340e-01 -1.044963449239730835e-01 1.867561340332031250e-01 -6.778018921613693237e-02 -1.820682436227798462e-01 -3.261322155594825745e-02 1.042944043874740601e-01 7.929364591836929321e-02 -1.483606453984975815e-02 -1.548406183719635010e-01 3.867508610710501671e-03 -6.828808039426803589e-02 9.622867405414581299e-02 -4.757682979106903076e-02 4.252144694328308105e-01 -9.521468728780746460e-02 -2.809807956218719482e-01 -9.749478101730346680e-02 1.554615348577499390e-01 1.463556289672851562e-01 3.137282729148864746e-01 4.944317042827606201e-02 -2.463928163051605225e-01 -4.526506364345550537e-02 6.609028577804565430e-02 1.816899627447128296e-01 1.423772424459457397e-01 -1.470588594675064087e-01 2.346087098121643066e-01 1.556196063756942749e-01 -1.578361541032791138e-02 3.786780238151550293e-01
-9.893596172332763672e-03 1.386473625898361206e-01 -1.372009515762329102e-01 3.395798802375793457e-02 -6.536132097244262695e-02 -4.615895822644233704e-02 2.161693014204502106e-02 -3.409005403518676758e-01 1.253033876419067383e-01 -1.099891290068626404e-01 -7.231726497411727905e-02 -2.350826859474182129e-01 -8.940062671899795532e-02 -1.950129270553588867e-01 -7.103026658296585083e-02 -3.266074135899543762e-02 2.051833271980285645e-01 1.061893850564956665e-01 5.025211349129676819e-02 2.956834137439727783e-01 1.078983396291732788e-01 2.469609975814819336e-01 -1.692875772714614868e-01 -6.944295018911361694e-03 2.872956395149230957e-01 1.357097327709197998e-01 1.750507205724716187e-02 -5.447766780853271484e-01 -6.048529222607612610e-02 1.684244573116302490e-01 5.551866814494132996e-02 1.391814798116683960e-01
-1.976613700389862061e-01 3.030970506370067596e-02 8.902191370725631714e-02 4.573219716548919678e-01 1.479964144527912140e-02 -1.435860246419906616e-01 2.452773414552211761e-02 2.809773199260234833e-03 8.289818465709686279e-02 -1.441889405250549316e-01 1.724501997232437134e-01 -7.368355244398117065e-02 -9.966512769460678101e-02 -1.619741469621658325e-01 5.896325409412384033e-02 4.357264190912246704e-02 2.368256449699401855e-01 -2.934195101261138916e-01 -1.172416843473911285e-02 5.488220602273941040e-02 -1.553325951099395752e-01 1.920580416917800903e-01 -2.466396987438201904e-01 1.185572668910026550e-01 4.773063957691192627e-01 2.034300565719604492e-02 -4.041478503495454788e-03 -2.822235226631164551e-01 3.140320628881454468e-02 1.588894128799438477e-01 -3.405222669243812561e-02 -2.443397790193557739e-02
-2.235699445009231567e-01 -5.742751806974411011e-02 1.584454476833343506e-01 3.225941956043243408e-02 1.891591399908065796e-02 2.079333923757076263e-02 1.143805235624313354e-01 1.506740897893905640e-01 -1.474680379033088684e-02 -2.160194367170333862e-01 3.963221237063407898e-02 4.915612936019897461e-02 1.102415844798088074e-01 -4.887142777442932129e-02 2.056986838579177856e-01 -1.905030906200408936e-01 -2.910611331462860107e-01 -2.100533694028854370e-01 2.755994796752929688e-01 1.419999543577432632e-02 3.040725588798522949e-01 -1.676703095436096191e-01 -3.375074565410614014e-01 -1.153835654258728027e-02 1.736210100352764130e-02 -2.041528187692165375e-02 1.355335116386413574e-01 -3.530265986919403076e-01 2.799975313246250153e-02 -1.228390168398618698e-02 -8.544523268938064575e-03 3.945207297801971436e-01
5.281477794051170349e-02 -8.916717767715454102e-02 1.041725203394889832e-01 2.259612232446670532e-01 -9.587249904870986938e-02 1.681476384401321411e-01 -1.222441624850034714e-02 -1.007407531142234802e-01 -9.802883118391036987e-02 -1.976235657930374146e-01 -2.000249177217483521e-01 -6.154330074787139893e-02 2.869232594966888428e-01 -1.024282574653625488e-01 -2.111664414405822754e-01 -1.464017331600189209e-01 3.375241905450820923e-02 -2.207435965538024902e-01 3.658707439899444580e-01 -1.185686588287353516e-01 2.306384593248367310e-02 4.183179512619972229e-02 -1.923082172870635986e-01 -8.559355884790420532e-02 3.873471617698669434e-01 9.243321418762207031e-02 2.351772189140319824e-01 -1.996017098426818848e-01 2.285580635070800781e-01 3.480521962046623230e-02 5.554578732699155807e-03 2.769359052181243896e-01
-1.055496037006378174e-01 1.089638769626617432e-01 6.648299098014831543e-02 7.770480960607528687e-02 -2.649113535881042480e-01 9.432794526219367981e-03 7.096524536609649658e-02 2.558371052145957947e-02 1.484200954437255859e-01 -3.530540764331817627e-01 -7.522507756948471069e-02 9.065671265125274658e-02 -5.525158718228340149e-02 -1.360802948474884033e-01 -2.990804985165596008e-02 1.488761156797409058e-01 3.140045404434204102e-01 -5.249793082475662231e-02 3.957029879093170166e-01 -5.098807811737060547e-02 7.955294102430343628e-02 -7.314451783895492554e-02 -2.772417962551116943e-01 -1.321466267108917236e-01 2.774856686592102051e-01 2.490222752094268799e-01 1.781554371118545532e-01 -5.758903920650482178e-02 5.135296843945980072e-03 1.412260681390762329e-01 1.889330744743347168e-01 2.985216975212097168e-01
-3.539426252245903015e-02 -9.868547320365905762e-02 -3.267043083906173706e-02 6.684865057468414307e-02 -1.674453616142272949e-01 -7.209549099206924438e-02 -1.688930243253707886e-01 -2.551427297294139862e-02 -1.443909704685211182e-01 -2.577705681324005127e-01 1.583786010742187500e-01 -2.137934714555740356e-01 -7.426848262548446655e-02 1.518613100051879883e-01 1.004465445876121521e-01 2.454303652048110962e-01 3.505887091159820557e-02 -1.378697603940963745e-01 1.255787014961242676e-01 -2.512125670909881592e-02 1.626680940389633179e-01 6.937236338853836060e-02 -9.188348054885864258e-02 1.490185558795928955e-01 5.551833510398864746e-01 3.508667349815368652e-01 -4.640081897377967834e-02 -2.046505212783813477e-01 8.432104438543319702e-02 1.454189568758010864e-01 -1.361348330974578857e-01 2.082077562808990479e-01
3.270480409264564514e-02 -7.212132215499877930e-02 1.073928475379943848e-01 1.677206307649612427e-01 1.131169050931930542e-01 9.688909351825714111e-02 6.090481579303741455e-02 -1.839082241058349609e-01 -1.273792237043380737e-01 -2.607932388782501221e-01 3.476862311363220215e-01 -1.673317514359951019e-02 -9.137184172868728638e-02 -2.549144029617309570e-01 1.936718076467514038e-01 -1.839818954467773438e-01 9.718520939350128174e-02 -1.983575671911239624e-01 1.361517757177352905e-01 3.142654597759246826e-01 1.312007009983062744e-01 1.988272368907928467e-01 -2.113907933235168457e-01 5.029226467013359070e-02 4.352588206529617310e-02 2.037993967533111572e-01 4.419744759798049927e-02 -2.730760574340820312e-01 2.060171067714691162e-01 -7.868900895118713379e-02 -1.238498091697692871e-01 3.004660606384277344e-01
-3.238524198532104492e-01 1.287798285484313965e-01 5.275899544358253479e-02 8.298810571432113647e-02 -1.977621018886566162e-01 7.755791395902633667e-02 7.459259033203125000e-02 3.189534544944763184e-01 1.284194588661193848e-01 -7.820263504981994629e-02 6.898395717144012451e-02 -1.418029814958572388e-01 -1.699427366256713867e-01 4.300059378147125244e-02 2.970591420307755470e-03 -1.139790192246437073e-02 1.585001200437545776e-01 8.442834764719009399e-02 2.997847497463226318e-01 -2.635375857353210449e-01 1.144710481166839600e-01 1.464755237102508545e-01 -3.671456500887870789e-02 -1.912582479417324066e-02 2.817268371582031250e-01 1.006578281521797180e-01 8.044321089982986450e-02 -1.797742247581481934e-01 -1.888655126094818115e-01 3.443681001663208008e-01 -3.858164185658097267e-03 3.573371171951293945e-01
6.264398992061614990e-02 -1.720689795911312103e-02 1.320453584194183350e-01 1.168972104787826538e-01 1.296698451042175293e-01 -7.267861813306808472e-02 -8.572915941476821899e-02 -1.269925385713577271e-01 -8.252482116222381592e-02 -3.125044107437133789e-01 2.918300628662109375e-01 -3.614591807126998901e-02 -2.028448879718780518e-01 -1.990031599998474121e-01 2.461673021316528320e-01 -1.639921218156814575e-01 4.071378335356712341e-02 -1.742279827594757080e-01 1.448035836219787598e-01 3.240053057670593262e-01 1.725615411996841431e-01 1.017504706978797913e-01 -3.276303112506866455e-01 2.782703004777431488e-02 1.491263061761856079e-01 3.197158873081207275e-01 2.139607258141040802e-02 -1.907662600278854370e-01 2.472715675830841064e-01 5.924384295940399170e-02 -3.698828071355819702e-02 1.624510139226913452e-01
-4.768179357051849365e-02 1.116186939179897308e-02 -1.072693616151809692e-02 3.325669467449188232e-01 -1.447873413562774658e-01 -3.074375092983245850e-01 -2.336793094873428345e-01 3.835671767592430115e-02 7.753910496830940247e-03 6.478715687990188599e-02 -1.689908057451248169e-01 -1.607241928577423096e-01 -2.238490581512451172e-01 2.370069622993469238e-01 6.077257171273231506e-02 -1.346645951271057129e-01 3.514385595917701721e-02 -7.759667932987213135e-02 -9.640391170978546143e-02 4.030785709619522095e-02 2.288184501230716705e-02 -1.206562146544456482e-01 -4.147088527679443359e-02 -7.117914408445358276e-02 1.929606646299362183e-01 2.482612729072570801e-01 -3.346442431211471558e-02 -3.466205298900604248e-01 -2.843783609569072723e-02 1.429156064987182617e-01 1.455633491277694702e-01 4.753665030002593994e-01
-2.787027359008789062e-01 -1.021959707140922546e-01 -5.979854147881269455e-03 4.016639888286590576e-01 -2.122826576232910156e-01 -4.812512174248695374e-02 -7.546571642160415649e-02 -1.639178209006786346e-02 7.020011544227600098e-02 -1.427020728588104248e-01 6.685051321983337402e-02 6.010719574987888336e-03 2.747497856616973877e-01 -3.476412221789360046e-02 9.902752935886383057e-02 -2.512559108436107635e-02 1.990313380956649780e-01 1.000278349965810776e-02 2.749835848808288574e-01 -1.430182605981826782e-01 1.157685592770576477e-01 9.389147907495498657e-02 -1.712299287319183350e-01 -2.053925693035125732e-01 1.403210610151290894e-01 -2.490178309381008148e-02 3.569311499595642090e-01 -3.172660171985626221e-01 9.929503500461578369e-02 2.564526796340942383e-01 -8.302624523639678955e-02 1.408563256263732910e-01
-1.667111995629966259e-03 1.027334257960319519e-01 1.375027000904083252e-01 4.415246248245239258e-01 3.195705264806747437e-02 -7.363977283239364624e-02 3.480067849159240723e-02 9.140823036432266235e-03 -3.610569536685943604e-01 -2.766995131969451904e-01 1.075815930962562561e-01 -1.567467674612998962e-02 -8.094119280576705933e-02 -2.206961363554000854e-01 -4.982187226414680481e-02 -3.344465047121047974e-02 7.743835449218750000e-02 1.953994780778884888e-01 -1.047454029321670532e-02 -1.702572032809257507e-02 1.799875348806381226e-01 -5.769032612442970276e-02 -5.956910550594329834e-03 -1.992246657609939575e-01 2.849511802196502686e-01 4.137723520398139954e-02 2.141091674566268921e-01 -2.855897247791290283e-01 2.179643660783767700e-01 1.675840765237808228e-01 8.509896695613861084e-02 2.776237428188323975e-01
9.253303706645965576e-02 1.926635056734085083e-01 3.890074789524078369e-02 2.191449403762817383e-01 -6.952326744794845581e-02 1.730631887912750244e-01 -9.088748693466186523e-02 -9.899464249610900879e-02 -3.166671395301818848e-01 -1.159975901246070862e-01 4.130449891090393066e-02 -1.845421344041824341e-01 6.424444261938333511e-03 1.377326250076293945e-01 3.134312629699707031e-01 3.434276208281517029e-02 1.284212917089462280e-01 -1.718150079250335693e-01 2.367334216833114624e-01 -4.493309184908866882e-02 2.798693999648094177e-02 -6.142245233058929443e-02 6.365400552749633789e-02 -1.578749865293502808e-01 4.533544480800628662e-01 9.031195938587188721e-02 4.926972463726997375e-02 -4.466798603534698486e-01 1.405214667320251465e-01 4.493156075477600098e-02 8.486454188823699951e-02 -4.242238402366638184e-02
-3.148544430732727051e-01 8.807390928268432617e-02 -1.241630092263221741e-01 1.957643926143646240e-01 -2.459100484848022461e-01 -9.805165231227874756e-02 -3.686456382274627686e-02 1.213742792606353760e-01 -6.941778212785720825e-02 -1.947437077760696411e-01 2.154952287673950195e-01 3.035010956227779388e-02 2.056258469820022583e-01 -1.301638782024383545e-01 1.311620920896530151e-01 3.248508647084236145e-02 1.089011132717132568e-02 -8.879737555980682373e-02 3.217718005180358887e-01 -1.622286736965179443e-01 7.753337174654006958e-02 1.229689195752143860e-01 -3.514537513256072998e-01 5.535076931118965149e-02 1.448586285114288330e-01 -1.775700151920318604e-01 3.010505139827728271e-01 -3.112952709197998047e-01 1.839834148995578289e-03 2.416314035654067993e-01 3.721339628100395203e-02 -1.435202453285455704e-02
-2.688289284706115723e-01 -1.299829334020614624e-01 2.177190333604812622e-01 1.183362603187561035e-01 5.110489577054977417e-02 1.881623417139053345e-01 6.121682003140449524e-02 9.502582252025604248e-02 -3.892702609300613403e-02 -1.373832970857620239e-01 -7.160548865795135498e-02 -2.305713854730129242e-02 1.763350218534469604e-01 -6.606431305408477783e-02 3.590457439422607422e-01 -2.032373696565628052e-01 -1.972005516290664673e-01 -6.223415210843086243e-02 9.887696057558059692e-02 4.522897303104400635e-02 4.669682979583740234e-01 3.405987098813056946e-02 -1.747501343488693237e-01 4.553416371345520020e-02 1.201600879430770874e-01 -2.428778447210788727e-03 2.221526652574539185e-01 -2.826375365257263184e-01 6.154264509677886963e-02 1.199187859892845154e-01 7.880289852619171143e-02 3.040361702442169189e-01
-2.864960134029388428e-01 -1.549362838268280029e-01 2.385412603616714478e-01 5.529538542032241821e-02 -1.625138819217681885e-01 9.682681411504745483e-02 1.442310810089111328e-01 5.752097442746162415e-02 -6.513791531324386597e-02 -9.588310122489929199e-02 4.833025857806205750e-02 5.932025983929634094e-02 6.017697229981422424e-02 3.196365013718605042e-02 3.149186372756958008e-01 -4.159965366125106812e-02 -1.799201965332031250e-01 -1.665002554655075073e-01 1.067053005099296570e-01 -4.794422164559364319e-02 3.714571297168731689e-01 -9.239068627357482910e-02 -1.013102233409881592e-01 6.234918162226676941e-02 1.530788242816925049e-01 2.631036192178726196e-02 2.528797090053558350e-01 -4.564419388771057129e-01 8.722277358174324036e-03 7.071977108716964722e-02 3.631401574239134789e-03 3.365560173988342285e-01
-9.016552567481994629e-02 -7.035408634692430496e-03 -1.744146049022674561e-01 9.671855717897415161e-02 -8.784308284521102905e-02 -1.853943467140197754e-01 1.428376436233520508e-01 7.798985391855239868e-02 -2.955651879310607910e-01 4.000742733478546143e-02 1.669378131628036499e-01 6.356304138898849487e-02 -1.642511039972305298e-01 -6.689566373825073242e-02 1.776289194822311401e-01 6.404867768287658691e-02 1.624350994825363159e-02 -6.198385357856750488e-02 2.073257118463516235e-01 -8.809584379196166992e-02 2.734770476818084717e-01 -6.417276710271835327e-02 -1.006168127059936523e-01 1.369657218456268311e-01 4.704117774963378906e-01 3.145657777786254883e-01 1.672333925962448120e-01 -4.135609269142150879e-01 -6.104604154825210571e-02 2.602962777018547058e-02 1.388510689139366150e-02 9.497521817684173584e-02
-1.247778236865997314e-01 -1.293773651123046875e-01 -3.413299843668937683e-02 1.392342001199722290e-01 -5.857313796877861023e-02 8.450753055512905121e-03 1.599529981613159180e-01 9.279897063970565796e-02 2.407764643430709839e-01 -2.892774641513824463e-01 1.754803955554962158e-01 1.455053240060806274e-01 -2.704451233148574829e-02 -2.361072599887847900e-02 2.358888238668441772e-01 9.896126389503479004e-02 -1.262591332197189331e-01 -2.153692096471786499e-01 5.457503348588943481e-02 1.589679569005966187e-01 1.698957681655883789e-01 -3.348738253116607666e-01 -7.582919299602508545e-02 -1.400328576564788818e-01 4.463355615735054016e-02 8.893589675426483154e-02 3.334514563903212547e-03 -2.665265202522277832e-01 -5.304261110723018646e-03 6.915885210037231445e-02 2.068487703800201416e-01 5.134302973747253418e-01
-6.314981728792190552e-02 3.534198924899101257e-02 -2.115729749202728271e-01 4.133195281028747559e-01 -1.791114807128906250e-01 -3.148799762129783630e-02 2.196611166000366211e-01 2.010391950607299805e-01 3.183202072978019714e-02 -1.461257189512252808e-01 4.865508154034614563e-02 2.384430356323719025e-02 7.073924690485000610e-02 -5.214450508356094360e-02 1.974965929985046387e-01 -1.120322272181510925e-01 1.357352919876575470e-02 1.262974645942449570e-02 -6.697338074445724487e-02 1.670936942100524902e-01 -2.151012234389781952e-02 4.097220003604888916e-01 -7.974118739366531372e-02 6.297442317008972168e-02 5.221724510192871094e-01 6.553781777620315552e-02 4.487731307744979858e-02 -5.303198471665382385e-02 1.025149226188659668e-01 2.501362264156341553e-01 5.370502546429634094e-02 6.074190512299537659e-02
1.403056085109710693e-01 1.384907513856887817e-01 -4.976804368197917938e-03 3.837517499923706055e-01 -1.642233431339263916e-01 -4.434200376272201538e-02 -2.121443748474121094e-01 -9.042591787874698639e-03 -6.429661810398101807e-02 -4.915031045675277710e-02 6.663750857114791870e-02 8.538497239351272583e-02 -7.602449506521224976e-02 7.804051786661148071e-02 2.567881345748901367e-01 -4.349169135093688965e-02 8.872647583484649658e-02 -1.811968684196472168e-01 1.290398240089416504e-01 2.729721069335937500e-01 1.204126607626676559e-02 2.918019890785217285e-01 -1.724786013364791870e-01 -6.621249020099639893e-02 4.909045100212097168e-01 1.711207032203674316e-01 1.730054914951324463e-01 -2.329215705394744873e-01 4.637307953089475632e-03 1.513441056013107300e-01 -6.607201695442199707e-02 -9.379988163709640503e-02
-2.734012603759765625e-01 -3.471498936414718628e-02 9.875437617301940918e-02 2.632076852023601532e-02 -4.356910288333892822e-02 9.403462707996368408e-02 1.681157648563385010e-01 1.173555105924606323e-01 -1.611354202032089233e-01 -1.372320801019668579e-01 -1.504932995885610580e-02 1.033800765872001648e-01 -3.467883542180061340e-02 -3.463386371731758118e-02 3.682321906089782715e-01 -8.772462606430053711e-02 -1.344995796680450439e-01 -2.076300680637359619e-01 1.162438392639160156e-01 6.875520944595336914e-02 4.013329148292541504e-01 1.153756827116012573e-01 -2.666129469871520996e-01 -7.103077322244644165e-02 8.855269104242324829e-02 -3.410276770591735840e-02 1.163642555475234985e-01 -3.623767495155334473e-01 1.546165049076080322e-01 1.050626486539840698e-01 1.216434016823768616e-01 3.547814786434173584e-01
1.583259701728820801e-01 -1.071563437581062317e-01 -7.873847335577011108e-02 -1.196337416768074036e-01 -1.203166097402572632e-01 7.341863214969635010e-02 -4.357290640473365784e-02 9.647046029567718506e-02 -4.439219832420349121e-02 1.399702113121747971e-02 6.948469579219818115e-02 9.373281896114349365e-02 1.241573542356491089e-01 -2.286445535719394684e-02 -2.334886938333511353e-01 -1.014177054166793823e-01 -5.790159106254577637e-03 -4.764480143785476685e-02 1.994182467460632324e-01 2.200589179992675781e-01 -1.209559664130210876e-01 1.010704040527343750e-01 -1.122378259897232056e-01 -1.285719722509384155e-01 3.478652834892272949e-01 3.549560904502868652e-01 1.625002473592758179e-01 -3.992109596729278564e-01 1.923357248306274414e-01 2.605020701885223389e-01 3.902918100357055664e-02 3.629293739795684814e-01
-5.043485760688781738e-01 -1.519499570131301880e-01 1.759201437234878540e-01 1.053490266203880310e-01 -1.134494505822658539e-02 5.476725101470947266e-02 1.374606192111968994e-01 6.275667995214462280e-02 1.805983334779739380e-01 -2.295929007232189178e-02 -2.928292378783226013e-02 6.594834383577108383e-03 1.446652878075838089e-02 3.279025852680206299e-02 3.951402008533477783e-01 -5.737733840942382812e-02 -1.823901236057281494e-01 -2.992650568485260010e-01 1.156715005636215210e-01 1.565089523792266846e-01 1.846130341291427612e-01 -3.010427346453070641e-03 -1.584901064634323120e-01 5.629137158393859863e-02 1.171414479613304138e-01 5.473414808511734009e-02 4.735636059194803238e-03 -2.206982523202896118e-01 2.029706537723541260e-01 1.875169426202774048e-01 8.646529167890548706e-02 2.956612110137939453e-01
8.835778385400772095e-02 1.209686174988746643e-01 1.295365113765001297e-02 4.409739077091217041e-01 -1.804134398698806763e-01 -2.101277858018875122e-01 -1.764339357614517212e-01 -1.673304140567779541e-01 -2.398348003625869751e-01 -3.920216858386993408e-02 2.746233530342578888e-02 -1.574368327856063843e-01 -2.100671082735061646e-01 -1.092654652893543243e-03 8.463683538138866425e-03 -8.315375447273254395e-02 1.911542564630508423e-01 1.281899660825729370e-01 -6.840632762759923935e-03 -1.183060556650161743e-01 3.190928101539611816e-01 1.363117713481187820e-02 -2.237693071365356445e-01 -1.106798425316810608e-01 1.330486834049224854e-01 2.130527608096599579e-02 2.631063461303710938e-01 -2.040170431137084961e-01 3.111354410648345947e-01 2.696619369089603424e-02 -2.725247666239738464e-02 2.297078222036361694e-01
-3.030866980552673340e-01 1.566520147025585175e-02 -4.025114700198173523e-03 1.757452636957168579e-01 -2.096103727817535400e-01 1.809293478727340698e-01 3.463320806622505188e-02 1.937671452760696411e-01 3.171840682625770569e-02 -1.953562498092651367e-01 -7.528845220804214478e-02 2.516723424196243286e-02 -2.411167696118354797e-02 3.884391859173774719e-02 4.466180801391601562e-01 1.215058937668800354e-01 -2.178577631711959839e-01 3.035182505846023560e-02 1.313685923814773560e-01 7.400023192167282104e-02 3.863104879856109619e-01 -1.071886122226715088e-01 -1.099952310323715210e-01 6.086545530706644058e-03 -4.250508546829223633e-02 7.110166549682617188e-02 1.287225335836410522e-01 -2.396760731935501099e-01 9.830352850258350372e-03 1.679147779941558838e-01 2.190495431423187256e-01 3.140868842601776123e-01
-2.221205085515975952e-01 -5.839217081665992737e-02 1.108614653348922729e-01 1.352028995752334595e-01 -1.241795346140861511e-01 8.141531795263290405e-02 1.667025983333587646e-01 4.034684225916862488e-02 2.227885425090789795e-01 -2.159847468137741089e-01 -9.182810038328170776e-02 1.119710281491279602e-01 1.071526035666465759e-01 2.276408374309539795e-01 2.261879146099090576e-01 3.108366392552852631e-02 -2.870007157325744629e-01 -5.592741072177886963e-02 1.708880811929702759e-01 2.629095911979675293e-01 -5.036255344748497009e-02 3.821808695793151855e-01 -2.608495391905307770e-02 -5.298015475273132324e-02 9.403446316719055176e-02 1.101052761077880859e-01 1.560078710317611694e-01 -3.520292341709136963e-01 1.683187484741210938e-01 1.183022856712341309e-01 2.911605834960937500e-01 -1.719045080244541168e-02
-2.877199053764343262e-01 -6.013397872447967529e-02 -2.374335974454879761e-01 2.495687454938888550e-01 -3.520532548427581787e-01 1.952442899346351624e-02 -3.155053406953811646e-02 6.037368625402450562e-02 1.845179349184036255e-01 -2.712436318397521973e-01 5.152447894215583801e-02 1.041893940418958664e-02 1.893071681261062622e-01 -1.370859593152999878e-01 2.150552570819854736e-01 -4.887546971440315247e-02 1.186708658933639526e-01 -1.684849150478839874e-02 1.978797316551208496e-01 -2.194788008928298950e-01 1.564024239778518677e-01 -8.705158531665802002e-02 -2.247264385223388672e-01 -3.468011692166328430e-02 1.837691962718963623e-01 -9.837199747562408447e-02 2.104897797107696533e-01 -2.439053356647491455e-01 -9.460788220167160034e-02 3.217161595821380615e-01 2.906305715441703796e-02 7.968188822269439697e-02
-2.160252928733825684e-01 3.359463438391685486e-02 -4.445384070277214050e-02 2.231347411870956421e-01 -4.290277659893035889e-01 -7.240899652242660522e-02 -1.330829113721847534e-01 -1.015465147793292999e-02 2.160998433828353882e-02 -1.997119933366775513e-01 5.469098314642906189e-02 -5.427223071455955505e-02 1.112086176872253418e-01 -2.719335816800594330e-02 1.013760566711425781e-01 5.718157812952995300e-02 1.219324693083763123e-01 -8.455914258956909180e-02 2.239505499601364136e-01 -6.455712765455245972e-02 1.703769862651824951e-01 7.911210507154464722e-02 -3.365415334701538086e-01 -9.846740961074829102e-02 2.961665093898773193e-01 -3.530178964138031006e-02 3.163129091262817383e-01 -1.629661321640014648e-01 -3.026441112160682678e-02 4.005658626556396484e-01 7.998438179492950439e-02 4.953188449144363403e-02
-2.603723704814910889e-01 -1.120006069540977478e-01 1.873315125703811646e-01 3.103102557361125946e-02 -1.929191406816244125e-03 4.929096996784210205e-02 2.030616998672485352e-01 1.192163303494453430e-01 -1.123618707060813904e-01 -1.642173528671264648e-01 8.180668205022811890e-02 2.686028368771076202e-02 8.736145496368408203e-02 -1.232328414916992188e-01 2.333370894193649292e-01 -5.361482501029968262e-02 -5.550897866487503052e-02 -2.855559289455413818e-01 2.643653154373168945e-01 8.493453497067093849e-04 3.281661272048950195e-01 -1.303250044584274292e-01 -1.450164765119552612e-01 4.039585590362548828e-02 4.820407833904027939e-03 5.985117331147193909e-02 9.340076148509979248e-02 -3.475305736064910889e-01 6.474077701568603516e-02 7.441608607769012451e-02 2.923876643180847168e-01 4.103684425354003906e-01
6.838204711675643921e-02 -1.189482510089874268e-01 7.476501911878585815e-02 2.402199953794479370e-01 8.802480995655059814e-02 1.495836377143859863e-01 1.711719334125518799e-01 2.646653726696968079e-02 -1.486499011516571045e-01 -6.637031584978103638e-02 7.161252200603485107e-02 -9.708709269762039185e-02 -2.771892547607421875e-01 1.892765611410140991e-01 3.947450518608093262e-01 -2.789279222488403320e-01 8.669862151145935059e-02 -9.551013261079788208e-02 -2.643827581778168678e-03 -1.383261531591415405e-01 -2.246712595224380493e-01 6.265653669834136963e-02 -3.090697526931762695e-01 2.149787396192550659e-01 3.099269270896911621e-01 1.873604208230972290e-01 8.790805190801620483e-02 -8.105812221765518188e-02 -2.205545008182525635e-01 2.725811861455440521e-02 1.145865619182586670e-01 1.746956557035446167e-01
3.405183181166648865e-02 -1.836735568940639496e-02 -1.227960288524627686e-01 1.118576060980558395e-02 -2.393142879009246826e-01 -4.835230298340320587e-03 -1.431820243597030640e-01 1.131229326128959656e-01 5.907441303133964539e-02 -1.620704829692840576e-01 1.825950853526592255e-02 -7.437980920076370239e-02 2.604886516928672791e-02 -1.406246423721313477e-01 3.499034047126770020e-01 1.462760865688323975e-01 1.511258929967880249e-01 -7.474085688591003418e-02 2.985315024852752686e-01 1.295627802610397339e-01 -1.376429498195648193e-01 1.090568229556083679e-01 -3.814355134963989258e-01 -6.079557538032531738e-02 4.402206540107727051e-01 -1.827192120254039764e-02 1.282048523426055908e-01 -2.812483720481395721e-02 2.346329987049102783e-01 3.007461428642272949e-01 -5.293992906808853149e-02 1.370450258255004883e-01
8.078515529632568359e-02 -1.217841506004333496e-01 1.557048112154006958e-01 2.455488443374633789e-01 8.973498642444610596e-02 4.667813330888748169e-02 5.212450865656137466e-03 -7.974034547805786133e-02 -1.021678373217582703e-01 -1.358989626169204712e-01 3.542307913303375244e-01 -1.136984601616859436e-01 -2.036220282316207886e-01 -4.252290353178977966e-02 2.635106146335601807e-01 -1.050484329462051392e-01 9.281069785356521606e-02 9.320934303104877472e-03 1.505907177925109863e-01 2.040626108646392822e-01 1.285500079393386841e-01 2.726343870162963867e-01 -2.076168209314346313e-01 -4.503919184207916260e-02 6.291683018207550049e-02 2.740556597709655762e-01 2.748289518058300018e-02 -3.384808003902435303e-01 2.675616443157196045e-01 1.105300337076187134e-01 -2.333488762378692627e-01 2.116019278764724731e-01
4.281385242938995361e-02 -5.418028309941291809e-02 -1.319961398839950562e-01 2.864213883876800537e-01 -8.974264562129974365e-02 -3.324014246463775635e-01 3.019256703555583954e-02 3.484403714537620544e-02 -1.178292930126190186e-01 -4.825423657894134521e-02 -4.715448990464210510e-02 4.148543253540992737e-02 -2.719092182815074921e-02 -3.010206818580627441e-01 2.305777370929718018e-01 -4.153457581996917725e-01 -2.066270913928747177e-03 9.432238340377807617e-02 -9.267716668546199799e-03 2.185350470244884491e-02 9.419099241495132446e-02 3.098493255674839020e-02 -4.022395983338356018e-02 -2.862214744091033936e-01 2.551685273647308350e-01 2.234880775213241577e-01 4.870462790131568909e-02 -2.449898570775985718e-01 2.575841248035430908e-01 1.721537709236145020e-01 1.911947876214981079e-01 1.583800017833709717e-01
-2.060881555080413818e-01 -6.771852076053619385e-02 3.368119522929191589e-02 1.119919195771217346e-01 -2.701241075992584229e-01 1.207943707704544067e-01 2.078703604638576508e-02 5.166770517826080322e-02 -1.522067002952098846e-02 -1.135261431336402893e-01 -6.090864166617393494e-02 1.216063573956489563e-01 7.136529684066772461e-02 -1.025148630142211914e-01 1.696472316980361938e-01 1.518651396036148071e-01 3.901785612106323242e-02 -2.082353532314300537e-01 1.222612038254737854e-01 2.675870954990386963e-01 3.812358379364013672e-01 -9.437423944473266602e-02 -1.152069121599197388e-01 -7.308548688888549805e-02 5.226487293839454651e-02 -3.334516659379005432e-02 -6.797231733798980713e-02 -3.860126733779907227e-01 8.596337586641311646e-02 1.377814561128616333e-01 3.020200729370117188e-01 4.125365316867828369e-01
7.267545908689498901e-02 -2.828174233436584473e-01 -4.409440606832504272e-02 1.314208209514617920e-01 2.360570132732391357e-01 7.873628288507461548e-02 -2.081336975097656250e-01 1.837251037359237671e-01 5.311871320009231567e-02 -1.261539012193679810e-01 1.411962509155273438e-01 -1.673437952995300293e-01 2.177186310291290283e-01 3.523322194814682007e-02 3.327687084674835205e-01 1.671405136585235596e-01 -9.282948449254035950e-03 1.659612208604812622e-01 1.360049098730087280e-01 8.449932187795639038e-02 -9.868758916854858398e-02 2.391229718923568726e-01 -2.195486724376678467e-01 -2.418065816164016724e-02 2.289292514324188232e-01 -6.382101029157638550e-02 5.093783885240554810e-02 -2.550468444824218750e-01 3.309514224529266357e-01 7.013168185949325562e-02 9.644177556037902832e-02 2.927180230617523193e-01
-1.705016791820526123e-01 2.791330218315124512e-01 1.875151544809341431e-01 4.607456028461456299e-01 -1.494132280349731445e-01 -1.403210163116455078e-01 7.440938800573348999e-02 -1.700184643268585205e-01 2.589451521635055542e-02 -9.619959443807601929e-02 -3.767458023503422737e-03 3.329123184084892273e-02 -1.006463393568992615e-01 -1.542427390813827515e-01 -1.418153941631317139e-01 -6.741648912429809570e-02 -6.701221317052841187e-02 -3.445839136838912964e-02 2.875285446643829346e-01 -5.974543280899524689e-03 4.653341695666313171e-02 -1.923749744892120361e-01 -8.775850385427474976e-02 -1.135547645390033722e-02 1.838712543249130249e-01 5.474837124347686768e-02 4.176073148846626282e-02 -1.388453692197799683e-01 -4.421894624829292297e-02 -1.959473825991153717e-02 3.978628218173980713e-01 3.816167712211608887e-01
-3.079914152622222900e-01 -1.044815555214881897e-01 -4.515914618968963623e-02 3.213390111923217773e-01 -3.836145401000976562e-01 5.654386058449745178e-02 -1.069168597459793091e-01 1.070215702056884766e-01 1.125061959028244019e-01 -2.380726039409637451e-01 1.155731081962585449e-01 -5.747750028967857361e-02 1.373135298490524292e-01 -1.195207610726356506e-01 4.116194695234298706e-02 -2.291406877338886261e-02 1.289253383874893188e-01 -5.528188869357109070e-02 2.521023154258728027e-01 1.369316503405570984e-02 -3.822421655058860779e-02 -1.115926802158355713e-01 -2.171388566493988037e-01 3.135168924927711487e-03 2.028084993362426758e-01 -1.033619791269302368e-01 2.526724636554718018e-01 -2.843152880668640137e-01 -8.004333078861236572e-02 3.796631395816802979e-01 -4.488207027316093445e-02 2.783950790762901306e-02
-3.836795315146446228e-02 -1.864397674798965454e-01 2.329976409673690796e-01 6.705863028764724731e-02 -2.937067672610282898e-02 1.465235650539398193e-01 -7.948697358369827271e-02 -7.355514168739318848e-02 -9.057644754648208618e-02 -5.894742906093597412e-02 -2.198074460029602051e-01 -3.013435602188110352e-01 1.605419665575027466e-01 -1.065180543810129166e-02 2.582058906555175781e-01 3.352769464254379272e-02 -6.760359555482864380e-02 -6.089877709746360779e-02 2.215552031993865967e-01 2.271574884653091431e-01 3.379695117473602295e-01 -4.851843230426311493e-03 -2.854316234588623047e-01 2.158834934234619141e-01 4.677586629986763000e-02 9.656658768653869629e-02 1.007145792245864868e-01 -1.904098242521286011e-01 1.279833465814590454e-01 -3.998818248510360718e-02 7.343693170696496964e-03 4.463228881359100342e-01
-1.664801537990570068e-01 2.613465785980224609e-01 1.298846751451492310e-01 1.088973134756088257e-02 -1.866365075111389160e-01 -6.402517110109329224e-02 2.568983007222414017e-03 1.027427986264228821e-02 -7.295420859009027481e-03 -8.731029182672500610e-02 -5.321378633379936218e-02 -2.218155115842819214e-01 -1.104322895407676697e-01 -2.313096821308135986e-01 1.276669949293136597e-01 -1.561248768121004105e-02 9.619144350290298462e-02 3.934860229492187500e-01 2.330627739429473877e-01 -1.820335239171981812e-01 -9.986068308353424072e-02 2.060733921825885773e-02 -3.385747671127319336e-01 1.459212899208068848e-01 2.779259346425533295e-02 2.266768813133239746e-01 1.670963317155838013e-02 -3.088677823543548584e-01 1.096559315919876099e-01 2.078210711479187012e-01 -1.601728945970535278e-01 2.818384170532226562e-01
-3.282483294606208801e-02 1.247012615203857422e-01 1.501169055700302124e-01 -7.096708565950393677e-02 -1.841379106044769287e-01 1.153733115643262863e-02 2.338228970766067505e-01 -1.926264315843582153e-01 -1.448793220333755016e-03 -8.009069599211215973e-03 -6.280703842639923096e-02 1.001739427447319031e-01 -2.219464331865310669e-01 1.061838492751121521e-01 2.069414705038070679e-01 6.328138709068298340e-02 -2.329370379447937012e-01 -4.855278134346008301e-02 2.000653743743896484e-01 2.603783011436462402e-01 1.383659392595291138e-01 1.777585893869400024e-01 -2.118866145610809326e-01 -3.876293078064918518e-03 7.891649007797241211e-02 6.425340473651885986e-02 3.552979528903961182e-01 -2.303937524557113647e-01 1.784825474023818970e-01 3.126424252986907959e-01 3.099125623703002930e-01 1.820900589227676392e-01
-1.672773063182830811e-01 -6.206511333584785461e-02 1.007037013769149780e-01 7.453693449497222900e-02 8.445685356855392456e-02 1.175312325358390808e-01 2.922422885894775391e-01 1.353565752506256104e-01 -9.180215746164321899e-02 -1.200540959835052490e-01 3.042243607342243195e-02 6.230571866035461426e-02 1.448361873626708984e-01 -3.482933621853590012e-03 3.404577672481536865e-01 -9.338081814348697662e-03 -2.885159254074096680e-01 -2.305903732776641846e-01 2.523944675922393799e-01 -3.998065367341041565e-02 2.519112527370452881e-01 -3.704752773046493530e-02 -2.722519338130950928e-01 2.930959314107894897e-02 1.373053062707185745e-02 1.280758380889892578e-01 7.126556336879730225e-02 -3.221396505832672119e-01 2.140167169272899628e-02 1.115043759346008301e-01 1.338460147380828857e-01 4.066717326641082764e-01
-4.228150006383657455e-03 -1.104630008339881897e-01 8.172068744897842407e-03 1.661082059144973755e-01 -1.256515681743621826e-01 5.317211896181106567e-02 3.941271826624870300e-02 1.005795411765575409e-02 4.888768121600151062e-02 1.390948444604873657e-01 1.772048473358154297e-01 -2.581672966480255127e-01 -1.554356366395950317e-01 5.922430753707885742e-02 3.389942348003387451e-01 5.181771516799926758e-02 -8.526343852281570435e-02 -5.955806374549865723e-02 1.553693115711212158e-01 1.439262065105140209e-03 1.780277304351329803e-02 -4.007301479578018188e-02 -1.460087299346923828e-01 -5.731152370572090149e-02 4.108924269676208496e-01 2.675151526927947998e-01 1.488218605518341064e-01 -3.572981059551239014e-01 2.779252827167510986e-01 -2.461877912282943726e-01 2.836120426654815674e-01 -6.938087195158004761e-02
-2.013620883226394653e-01 4.251857995986938477e-01 8.598587661981582642e-02 1.791373193264007568e-01 -2.868981063365936279e-01 -1.091112792491912842e-01 -8.897829800844192505e-02 1.482350677251815796e-01 3.233700245618820190e-02 -1.069799363613128662e-01 1.206120103597640991e-02 -8.291829377412796021e-02 -2.267461568117141724e-01 3.125779330730438232e-02 1.898721307516098022e-01 1.406418234109878540e-01 7.275757193565368652e-02 -6.460925936698913574e-02 -8.188857883214950562e-02 1.689015775918960571e-01 1.968334317207336426e-01 -4.774091020226478577e-02 -1.578238457441329956e-01 -2.565051317214965820e-01 1.910810768604278564e-01 7.749819755554199219e-02 2.038843370974063873e-02 -3.270265460014343262e-01 2.382121086120605469e-01 4.852157086133956909e-02 1.157446578145027161e-02 3.190703094005584717e-01
-1.392277181148529053e-01 -7.759781926870346069e-02 -1.013365089893341064e-01 2.014610916376113892e-01 1.272186171263456345e-02 1.296695321798324585e-01 2.697613276541233063e-02 4.744379967451095581e-02 4.308897629380226135e-02 -2.486767619848251343e-01 -1.712680235505104065e-02 1.939506456255912781e-02 3.223561868071556091e-02 -9.277122467756271362e-02 1.446927934885025024e-01 6.446816027164459229e-02 -6.800266355276107788e-02 -2.809756696224212646e-01 2.020473033189773560e-01 2.070259004831314087e-01 3.633697926998138428e-01 -1.557869613170623779e-01 -2.249193638563156128e-01 -1.876558512449264526e-01 2.519487403333187103e-02 -2.212361805140972137e-02 -1.573189795017242432e-01 -2.762148976325988770e-01 1.435699611902236938e-01 1.794616580009460449e-01 1.902062445878982544e-01 4.518288075923919678e-01
-3.337629437446594238e-01 -1.266883760690689087e-01 2.100431770086288452e-01 1.010307390242815018e-02 -7.689321041107177734e-02 1.047584116458892822e-01 1.597887277603149414e-01 1.272146850824356079e-01 -3.793108090758323669e-02 -1.021814346313476562e-01 8.423223346471786499e-02 -3.268214687705039978e-02 2.842754498124122620e-02 6.810938566923141479e-02 3.416731059551239014e-01 -1.223965883255004883e-01 -2.237741500139236450e-01 -1.947851628065109253e-01 2.883362472057342529e-01 -7.663623988628387451e-02 2.126436382532119751e-01 -3.007054794579744339e-03 -1.459919512271881104e-01 1.466158591210842133e-02 -9.841298684477806091e-03 9.329526871442794800e-02 1.846295744180679321e-01 -3.346104621887207031e-01 3.918701037764549255e-02 -3.802706673741340637e-02 1.749538034200668335e-01 4.246082603931427002e-01
-2.507181167602539062e-01 -1.220830604434013367e-01 -1.118029002100229263e-02 1.014495939016342163e-01 -1.526111066341400146e-01 2.643912136554718018e-01 8.567693084478378296e-02 1.781484782695770264e-01 8.793145418167114258e-02 -1.723162382841110229e-01 1.394522637128829956e-01 -8.558936417102813721e-02 -1.284224167466163635e-02 -1.662111133337020874e-01 1.933891773223876953e-01 2.013687789440155029e-02 -2.364779561758041382e-01 -1.041787639260292053e-01 9.635265171527862549e-02 1.228881180286407471e-01 3.644249737262725830e-01 -9.455855935811996460e-02 -1.488638371229171753e-01 -2.329639941453933716e-01 5.580711294896900654e-04 1.751145161688327789e-02 5.287215113639831543e-02 -3.028531968593597412e-01 5.739204958081245422e-02 2.108667790889739990e-01 2.331246584653854370e-01 3.787973523139953613e-01
-5.491503700613975525e-02 8.739201724529266357e-02 -9.175918251276016235e-02 -5.440237373113632202e-02 -7.577962428331375122e-02 -1.140414029359817505e-01 -2.512087486684322357e-02 -7.024628110229969025e-03 -3.417047858238220215e-02 -1.842534244060516357e-01 2.005972266197204590e-01 -1.809134706854820251e-02 -3.776974231004714966e-02 1.212417632341384888e-01 2.438379675149917603e-01 -4.759994521737098694e-02 1.510207504034042358e-01 -1.735270917415618896e-01 1.271061152219772339e-01 1.755688637495040894e-01 -6.890710908919572830e-03 -3.020633943378925323e-02 1.669892668724060059e-02 5.075917020440101624e-02 4.597669839859008789e-01 2.965385615825653076e-01 1.642327010631561279e-01 -5.929329395294189453e-01 -1.342608034610748291e-01 -9.361988864839076996e-03 5.201894789934158325e-02 -5.108979344367980957e-02
-1.104871258139610291e-01 -2.448051469400525093e-03 -1.054263208061456680e-02 1.041357964277267456e-01 -3.811107873916625977e-01 -1.775597184896469116e-01 9.718556702136993408e-02 1.569954156875610352e-01 2.571682631969451904e-01 -3.099112212657928467e-01 -1.101274713873863220e-01 -2.970173358917236328e-01 1.740779578685760498e-01 -1.356819644570350647e-02 8.612721413373947144e-02 1.049130037426948547e-01 6.871987879276275635e-02 3.949299827218055725e-02 2.138938307762145996e-01 -2.188756912946701050e-01 5.086365342140197754e-02 8.906522765755653381e-03 -1.415240913629531860e-01 -4.536440968513488770e-02 2.502877116203308105e-01 1.438394635915756226e-01 1.182068325579166412e-02 -2.282551825046539307e-01 -1.166388541460037231e-01 2.253929525613784790e-01 -5.103250220417976379e-02 3.567188084125518799e-01
4.021465778350830078e-02 1.255334615707397461e-01 -7.067094743251800537e-02 1.579014062881469727e-01 -2.560451030731201172e-01 -8.336817845702171326e-03 -2.952012717723846436e-01 8.723906427621841431e-02 2.181273549795150757e-01 -2.575095891952514648e-01 -1.352205313742160797e-02 9.789361804723739624e-02 -2.368241921067237854e-02 -2.216408699750900269e-01 1.756647974252700806e-01 2.097182720899581909e-02 7.786810398101806641e-02 -1.524394601583480835e-01 3.399540483951568604e-01 1.177082955837249756e-01 -1.766641587018966675e-01 2.512906193733215332e-01 -1.206268370151519775e-01 -2.483387244865298271e-03 2.360756993293762207e-01 -1.074115112423896790e-01 2.129379510879516602e-01 -1.666729897260665894e-01 6.863544136285781860e-02 3.631508648395538330e-01 3.446515649557113647e-02 2.046111226081848145e-01
-2.749166488647460938e-01 -1.432801783084869385e-01 1.702754199504852295e-02 6.754361093044281006e-02 -2.289286851882934570e-01 3.462158516049385071e-02 1.649904996156692505e-01 1.750867068767547607e-01 5.811613053083419800e-02 -3.209357559680938721e-01 1.353677660226821899e-01 2.456593513488769531e-02 -1.751103252172470093e-01 -1.456950157880783081e-01 2.196912765502929688e-01 1.230626329779624939e-01 -1.531812995672225952e-01 -1.599389910697937012e-01 1.503685563802719116e-01 8.090282231569290161e-02 3.588632047176361084e-01 -1.516298353672027588e-01 -1.613180786371231079e-01 7.497430592775344849e-02 3.849734738469123840e-02 -1.461907327175140381e-01 -1.954647246748209000e-03 -3.393662571907043457e-01 9.414321184158325195e-02 9.393518418073654175e-02 2.058681398630142212e-01 2.953560054302215576e-01
-2.967123985290527344e-01 2.855574190616607666e-01 -2.152353823184967041e-01 1.477021574974060059e-01 -1.357059478759765625e-01 2.742201089859008789e-01 1.108301952481269836e-01 -4.325446113944053650e-02 1.754160523414611816e-01 -1.793345510959625244e-01 -6.417753174901008606e-03 -3.456567525863647461e-01 6.500398367643356323e-02 -6.954750418663024902e-02 -3.152084536850452423e-03 1.309434473514556885e-01 -2.662356570363044739e-02 -2.122703706845641136e-03 2.598725855350494385e-01 2.263893634080886841e-01 -9.154447913169860840e-02 9.249144047498703003e-02 -2.010661512613296509e-01 -1.707389354705810547e-01 2.423134297132492065e-01 2.596276402473449707e-01 -1.129650399088859558e-01 -2.186424881219863892e-01 1.059371307492256165e-01 2.052099816501140594e-02 1.557195652276277542e-02 2.031056284904479980e-01
-3.180060982704162598e-01 1.949561089277267456e-01 -2.613032460212707520e-01 -9.911093860864639282e-02 -1.019035205245018005e-01 5.095976963639259338e-02 -4.181573912501335144e-02 2.358027733862400055e-02 1.061834171414375305e-01 -3.251802921295166016e-01 4.175349604338407516e-03 -1.033033058047294617e-01 4.726899787783622742e-02 -1.018443033099174500e-01 6.672214716672897339e-02 1.137689054012298584e-01 -7.646317780017852783e-02 8.716950565576553345e-02 3.763996958732604980e-01 3.187298029661178589e-02 -1.537722051143646240e-01 9.223467856645584106e-02 -3.279827237129211426e-01 -1.051265299320220947e-01 2.561429142951965332e-01 -1.271205022931098938e-02 1.053807884454727173e-01 -2.750614881515502930e-01 -4.324029386043548584e-02 -7.068964093923568726e-02 9.987203404307365417e-03 3.786181509494781494e-01
5.273205228149890900e-03 -3.626111149787902832e-01 -3.208846598863601685e-02 1.470589786767959595e-01 -2.711216807365417480e-01 2.158818840980529785e-01 -1.189966946840286255e-01 -1.829852163791656494e-01 6.632249802350997925e-02 4.732188209891319275e-02 7.594832032918930054e-02 -5.847773049026727676e-03 -1.686196029186248779e-01 -1.824699342250823975e-01 2.124916911125183105e-01 -9.002538025379180908e-02 3.537368727847933769e-03 -1.649543344974517822e-01 4.645276367664337158e-01 1.246435288339853287e-02 8.022321760654449463e-02 4.433147981762886047e-02 8.164232224225997925e-02 -1.090325191617012024e-01 2.439676076173782349e-01 1.608709543943405151e-01 1.538508832454681396e-01 -1.330026686191558838e-01 8.869876153767108917e-03 -4.765264689922332764e-02 -1.548039913177490234e-01 3.570106923580169678e-01
-9.943654388189315796e-02 -1.580219529569149017e-02 -2.072465568780899048e-01 1.025478616356849670e-01 -2.119097113609313965e-01 3.784995526075363159e-02 1.193412765860557556e-01 2.685359679162502289e-03 -1.628020405769348145e-01 -1.007341891527175903e-01 1.619661897420883179e-01 -9.011729061603546143e-02 1.447657197713851929e-01 -2.144698053598403931e-02 -1.271689236164093018e-01 4.377633705735206604e-02 -9.678540378808975220e-02 -1.228565275669097900e-01 2.328529804944992065e-01 -4.068546742200851440e-02 -3.306126967072486877e-02 1.050020307302474976e-01 -2.667781114578247070e-01 -7.562673091888427734e-02 4.258877635002136230e-01 6.078524887561798096e-02 -1.464416831731796265e-01 -3.736890554428100586e-01 -2.916331961750984192e-02 2.079483717679977417e-01 -1.816143095493316650e-01 4.155839085578918457e-01
-5.439005047082901001e-02 2.583838999271392822e-01 -2.174252867698669434e-01 1.245258897542953491e-01 -2.686472833156585693e-01 -6.043304130434989929e-02 -1.555968821048736572e-01 1.168720889836549759e-02 2.412574291229248047e-01 -1.667977124452590942e-01 1.068241447210311890e-01 -4.915852844715118408e-02 -3.236715123057365417e-02 -3.268437087535858154e-02 1.106615066528320312e-01 -3.212339058518409729e-02 4.570413529872894287e-01 -4.376430436968803406e-02 4.032729268074035645e-01 -1.667747460305690765e-02 -4.642806306947022676e-04 1.965687423944473267e-01 -2.620859146118164062e-01 -2.233901433646678925e-02 1.783518195152282715e-01 4.913074523210525513e-02 6.608857214450836182e-02 -2.815728187561035156e-01 7.972589880228042603e-02 -8.856602758169174194e-02 1.958186030387878418e-01 1.113922800868749619e-02
-2.047846019268035889e-01 -5.019554495811462402e-02 -1.103943511843681335e-01 2.432086914777755737e-01 -2.136076986789703369e-01 1.031181961297988892e-01 7.249521464109420776e-02 -1.226442754268646240e-01 1.003009602427482605e-01 -4.893827810883522034e-02 -8.241752535104751587e-02 2.591987848281860352e-01 1.095736473798751831e-01 -2.213878184556961060e-01 -1.190126612782478333e-01 -1.618443429470062256e-01 7.900454103946685791e-02 6.660965085029602051e-02 1.532435566186904907e-01 2.472452819347381592e-02 -9.532722644507884979e-03 1.229291707277297974e-01 -3.760277032852172852e-01 -9.169427305459976196e-02 2.590376138687133789e-01 -1.469532996416091919e-01 2.059025466442108154e-01 -4.095964431762695312e-01 1.019084174185991287e-02 2.415649592876434326e-01 2.458305805921554565e-01 4.803672432899475098e-02
1.477262526750564575e-01 1.454698294401168823e-02 5.243173334747552872e-03 1.593913733959197998e-01 -1.796084828674793243e-02 2.621278762817382812e-01 5.940485745668411255e-02 3.140230476856231689e-02 -2.342694824619684368e-05 -3.725516200065612793e-01 9.057959541678428650e-03 -2.665951475501060486e-02 1.467781364917755127e-01 -4.934637993574142456e-02 -2.917645573616027832e-01 -4.853785783052444458e-02 2.107191644608974457e-02 -1.818752288818359375e-01 3.174373507499694824e-01 3.725928068161010742e-02 -1.519936975091695786e-02 1.329724788665771484e-01 -3.480172455310821533e-01 9.378996491432189941e-02 3.611859679222106934e-01 7.185784727334976196e-02 2.283450663089752197e-01 -1.000261083245277405e-01 -2.751051634550094604e-02 1.096962392330169678e-01 -2.532619237899780273e-02 3.650139272212982178e-01
-5.882797762751579285e-02 -1.819801330566406250e-01 1.197643056511878967e-01 1.454311162233352661e-01 3.972486034035682678e-02 5.973783880472183228e-02 -6.751040369272232056e-02 -1.645987629890441895e-01 -1.926742494106292725e-01 -2.741965949535369873e-01 2.738023698329925537e-01 -1.288699209690093994e-01 -2.071197628974914551e-01 1.148767117410898209e-02 3.208860456943511963e-01 -1.172114238142967224e-01 4.400100931525230408e-02 -1.206132397055625916e-01 7.761309295892715454e-02 3.119511604309082031e-01 4.243380203843116760e-02 4.871105775237083435e-02 -1.214549988508224487e-01 -4.584744200110435486e-02 1.946807503700256348e-01 3.300606310367584229e-01 2.154541015625000000e-02 -2.328615337610244751e-01 2.703272700309753418e-01 9.214303642511367798e-02 -5.384088680148124695e-02 3.172846138477325439e-01
4.845395311713218689e-02 7.009670883417129517e-02 -3.370955586433410645e-01 -5.360941961407661438e-02 -2.234389483928680420e-01 1.050055921077728271e-01 1.535624414682388306e-01 -1.795312613248825073e-01 -1.162344366312026978e-01 -8.666459470987319946e-02 9.415446221828460693e-02 -3.270427286624908447e-01 5.546265840530395508e-02 -2.979818359017372131e-02 -3.823874518275260925e-02 1.333871483802795410e-01 -5.732003599405288696e-02 -2.243334613740444183e-02 2.947975993156433105e-01 5.445851758122444153e-02 3.637520596385002136e-02 9.709033370018005371e-02 -7.821980863809585571e-02 1.062846556305885315e-01 2.996757924556732178e-01 2.015903294086456299e-01 1.994143575429916382e-01 -4.357777237892150879e-01 -3.984413295984268188e-02 1.373876482248306274e-01 -7.725047320127487183e-02 3.017247319221496582e-01
3.455575183033943176e-02 -6.752114742994308472e-02 8.663913607597351074e-02 9.036096930503845215e-02 -2.721365094184875488e-01 5.360533017665147781e-03 3.129756450653076172e-02 -1.253070235252380371e-01 -9.116461127996444702e-02 -3.192450478672981262e-02 2.476873397827148438e-01 1.109330914914608002e-02 -1.098845079541206360e-01 -2.158133685588836670e-01 5.026364326477050781e-01 -5.408880114555358887e-02 1.086860597133636475e-01 -2.065572589635848999e-01 -1.760956831276416779e-02 2.415420413017272949e-01 2.194192558526992798e-01 4.756882414221763611e-02 -8.037123829126358032e-03 8.820598572492599487e-02 1.430529057979583740e-01 4.106057286262512207e-01 2.040667980909347534e-01 -1.400102227926254272e-01 -1.594238169491291046e-02 7.003390789031982422e-02 5.314230918884277344e-02 2.703918814659118652e-01
2.046617716550827026e-01 -1.166207566857337952e-01 -6.807864457368850708e-02 2.576287090778350830e-01 1.288476884365081787e-01 -1.297514885663986206e-01 -8.249737322330474854e-02 6.688725948333740234e-02 -6.657243520021438599e-02 -1.008827090263366699e-01 3.065981864929199219e-01 2.016069553792476654e-02 7.457546144723892212e-02 6.569325923919677734e-02 3.113837838172912598e-01 2.082159817218780518e-01 -7.239062339067459106e-02 -1.451624780893325806e-01 -6.144731119275093079e-02 -1.110324542969465256e-02 -2.156733162701129913e-02 1.533941328525543213e-01 -2.323303371667861938e-01 -5.064614862203598022e-02 4.118949547410011292e-02 -8.753462880849838257e-02 3.407227694988250732e-01 -2.817255556583404541e-01 2.284904122352600098e-01 1.223330721259117126e-01 1.460694819688796997e-01 4.068186879158020020e-01
3.219035267829895020e-01 -4.984613880515098572e-02 -1.166417971253395081e-01 8.091436326503753662e-02 -1.043620780110359192e-01 -3.410874679684638977e-02 2.466226927936077118e-02 -9.581429511308670044e-02 1.761173307895660400e-01 -1.032202988862991333e-01 -5.259477999061346054e-03 -4.544343054294586182e-02 5.854481458663940430e-02 -8.640127256512641907e-03 -1.663495600223541260e-01 -1.381676793098449707e-01 1.234888434410095215e-01 3.380313888192176819e-02 1.948236972093582153e-01 1.509004682302474976e-01 -1.537618935108184814e-01 -1.062066927552223206e-01 -1.625377535820007324e-01 -1.071354523301124573e-01 4.665358662605285645e-01 2.799503207206726074e-01 3.602795600891113281e-01 -8.288426697254180908e-02 1.916294097900390625e-01 -5.354495719075202942e-03 2.795407176017761230e-02 3.710780441761016846e-01
-1.785732656717300415e-01 -1.433697044849395752e-01 3.193671349436044693e-03 7.077603787183761597e-02 -2.325949072837829590e-01 1.235888600349426270e-01 2.361994683742523193e-01 8.433137089014053345e-02 4.201681539416313171e-02 -3.244923651218414307e-01 7.511146366596221924e-02 2.505300380289554596e-02 -6.992620229721069336e-02 1.274349391460418701e-01 3.308101594448089600e-01 5.489894002676010132e-02 -1.786479800939559937e-01 -1.012801453471183777e-01 5.466724187135696411e-02 1.629736274480819702e-01 4.126494228839874268e-01 3.093301318585872650e-03 -1.943384110927581787e-01 -9.430124610662460327e-02 5.557833611965179443e-02 -6.840794533491134644e-02 7.246059179306030273e-02 -2.315535545349121094e-01 1.153105348348617554e-01 1.860788315534591675e-01 2.674549818038940430e-01 2.976423203945159912e-01
-1.038075834512710571e-01 7.118327170610427856e-02 -4.068634212017059326e-01 -2.730014733970165253e-02 -6.727393716573715210e-02 2.614473998546600342e-01 -1.505401134490966797e-01 -1.266993880271911621e-01 -1.326389163732528687e-01 -2.304215729236602783e-01 1.324830949306488037e-01 -1.807429790496826172e-01 8.227650821208953857e-02 -1.292089931666851044e-02 -8.403698354959487915e-02 1.420655101537704468e-02 2.759858500212430954e-03 -8.393300324678421021e-02 8.580079674720764160e-02 3.153861686587333679e-02 1.307001411914825439e-01 2.393135279417037964e-01 -1.330360919237136841e-01 2.093950062990188599e-01 3.648529052734375000e-01 2.695006132125854492e-01 1.349377632141113281e-01 -2.718449532985687256e-01 -4.035909101366996765e-02 1.568047702312469482e-01 -5.153983458876609802e-02 3.051796853542327881e-01
1.099157109856605530e-01 2.910789847373962402e-02 8.560112677514553070e-03 1.611909568309783936e-01 -2.807922661304473877e-01 1.162981912493705750e-01 -6.183798238635063171e-02 -1.518180668354034424e-01 6.257879734039306641e-02 1.999334245920181274e-01 6.863817572593688965e-02 -1.566754728555679321e-01 -1.625123769044876099e-01 -8.718903362751007080e-02 2.945649921894073486e-01 -1.406599581241607666e-01 -2.328858822584152222e-01 -2.085532806813716888e-02 2.240107655525207520e-01 -1.179475560784339905e-01 1.752500385046005249e-01 2.937465533614158630e-02 -1.958697587251663208e-01 1.119786128401756287e-01 4.492985904216766357e-01 2.004740387201309204e-01 1.786614954471588135e-01 -2.265164405107498169e-01 2.346502393484115601e-01 -1.382143050432205200e-01 6.014949455857276917e-02 -1.540975570678710938e-01
-2.061967253684997559e-01 -1.142328828573226929e-01 -5.517454817891120911e-02 8.179076761007308960e-02 -2.991505265235900879e-01 -2.413778193295001984e-02 -1.259607076644897461e-01 -1.091173104941844940e-02 1.948989182710647583e-01 -2.407576441764831543e-01 3.025672212243080139e-02 3.506571799516677856e-02 -1.029858589172363281e-01 -3.974907100200653076e-02 2.893975973129272461e-01 -5.530709028244018555e-02 -2.020783871412277222e-01 2.209332436323165894e-01 5.297143757343292236e-02 3.057223977521061897e-03 -1.975764632225036621e-01 9.722905606031417847e-02 -2.108289003372192383e-01 1.629484444856643677e-01 4.889130294322967529e-01 -9.503326565027236938e-02 1.662054806947708130e-01 -2.337052077054977417e-01 5.905745550990104675e-02 2.817507386207580566e-01 2.224128926172852516e-03 -8.006729185581207275e-02
-1.732483059167861938e-01 -1.818184554576873779e-01 -3.594817966222763062e-02 2.470180243253707886e-01 -2.727485597133636475e-01 1.268742084503173828e-01 8.224499970674514771e-02 -8.731429465115070343e-03 1.032450199127197266e-01 -1.472723931074142456e-01 6.528048962354660034e-02 6.250810623168945312e-02 1.043361872434616089e-01 -1.520328670740127563e-01 -1.180963814258575439e-01 3.718516556546092033e-03 2.054333537817001343e-01 8.724802732467651367e-02 2.168754786252975464e-01 -7.400777935981750488e-02 9.780088812112808228e-02 6.979025155305862427e-02 -3.250016570091247559e-01 -1.016671359539031982e-01 2.532335221767425537e-01 -9.279637038707733154e-02 1.604849994182586670e-01 -5.334045290946960449e-01 1.803462207317352295e-02 1.873495429754257202e-01 1.784038990736007690e-01 -7.626898586750030518e-02
2.301182225346565247e-02 1.948363333940505981e-01 2.023392021656036377e-01 1.737161576747894287e-01 7.882998883724212646e-02 -5.040122196078300476e-02 -1.334488391876220703e-01 6.224377453327178955e-02 1.263855397701263428e-02 -1.425228863954544067e-01 2.741647660732269287e-01 -3.090687990188598633e-01 -1.547138243913650513e-01 -9.026771038770675659e-02 2.680812031030654907e-02 1.207938194274902344e-01 2.757496200501918793e-02 8.679208904504776001e-02 2.457774430513381958e-01 2.019187211990356445e-01 -1.962340995669364929e-02 1.577996909618377686e-01 -1.730925589799880981e-01 1.600854098796844482e-01 2.127310335636138916e-01 1.753202378749847412e-01 4.218860864639282227e-01 -1.452155560255050659e-01 2.465374767780303955e-01 2.347039282321929932e-01 1.037378087639808655e-01 1.713366061449050903e-01
-7.082726061344146729e-02 2.359010875225067139e-01 -2.938742935657501221e-01 8.340838551521301270e-02 -8.441309444606304169e-03 2.824172973632812500e-01 4.983121901750564575e-02 -1.541294604539871216e-01 -9.421415627002716064e-02 -7.789467275142669678e-02 4.648653417825698853e-02 -1.941579133272171021e-01 2.933678925037384033e-01 -2.691733837127685547e-02 1.651306152343750000e-01 -2.838922291994094849e-02 -1.553943008184432983e-01 -2.023908868432044983e-02 3.158600032329559326e-01 1.981246918439865112e-01 -1.691656708717346191e-01 -3.514815494418144226e-02 -1.368511170148849487e-01 1.593811810016632080e-01 2.813939750194549561e-01 1.197307333350181580e-01 1.113157868385314941e-01 -3.581157326698303223e-01 6.889624893665313721e-02 1.559606194496154785e-01 -2.063078135251998901e-01 1.641014218330383301e-01
-5.509442463517189026e-02 4.732825607061386108e-02 -1.111275553703308105e-01 5.627692341804504395e-01 -1.605389416217803955e-01 -1.475061774253845215e-01 1.437496244907379150e-01 1.642389409244060516e-02 4.291107505559921265e-02 -2.670509368181228638e-02 -1.123512163758277893e-01 3.677516430616378784e-02 -3.193742334842681885e-01 -8.317785337567329407e-03 2.004183679819107056e-01 -1.091700345277786255e-01 5.714955180883407593e-02 2.299294024705886841e-01 6.803476810455322266e-02 -3.898225352168083191e-02 7.599806785583496094e-02 -1.742347627878189087e-01 4.653846553992480040e-04 1.006563901901245117e-01 1.748968660831451416e-01 2.476342022418975830e-01 -1.053532510995864868e-01 -9.385568648576736450e-02 9.538237005472183228e-02 -1.276416182518005371e-01 2.115735411643981934e-01 3.687770068645477295e-01
-1.174917817115783691e-01 2.087539136409759521e-01 -3.488917648792266846e-01 1.627619415521621704e-01 -8.641176670789718628e-02 4.548840969800949097e-02 -6.392578035593032837e-02 -7.128118537366390228e-03 -2.451910823583602905e-01 -9.256885200738906860e-02 -8.314158767461776733e-02 -6.287159025669097900e-02 7.744488865137100220e-02 -1.249316185712814331e-01 1.239776145666837692e-02 -2.747832238674163818e-01 -1.240256726741790771e-01 -2.683435678482055664e-01 2.196594327688217163e-01 -1.867742836475372314e-02 -1.086168661713600159e-01 1.541371941566467285e-01 -3.827232122421264648e-01 8.555672317743301392e-02 4.075522124767303467e-01 7.808974478393793106e-03 1.436053365468978882e-01 -2.287915199995040894e-01 4.700008314102888107e-03 7.584831118583679199e-02 -6.375551223754882812e-02 1.720422804355621338e-01
-1.452791690826416016e-01 -4.868285357952117920e-02 -1.824861019849777222e-01 -5.717619881033897400e-02 -2.754587233066558838e-01 1.408197432756423950e-01 2.137614488601684570e-01 -1.398454513400793076e-02 -5.894701182842254639e-02 9.533824026584625244e-02 -4.257828742265701294e-02 -1.625978052616119385e-01 2.423431724309921265e-01 -1.290860772132873535e-01 1.473957747220993042e-01 -1.121476292610168457e-01 2.675000131130218506e-01 9.387889876961708069e-03 1.654318720102310181e-02 3.243597596883773804e-02 6.647741049528121948e-02 2.339803427457809448e-01 -7.729986310005187988e-02 -3.140313550829887390e-02 4.376761317253112793e-01 9.341526031494140625e-02 3.804380446672439575e-02 -4.214774072170257568e-01 1.550226211547851562e-01 3.036669194698333740e-01 9.537668526172637939e-02 6.346692144870758057e-02
4.686829820275306702e-02 1.860004514455795288e-01 2.260973863303661346e-02 4.545195996761322021e-01 -5.714250355958938599e-02 -2.150766253471374512e-01 -9.982821345329284668e-02 3.265583515167236328e-02 -1.991326063871383667e-01 -2.818321064114570618e-02 1.962499022483825684e-01 2.056797780096530914e-02 5.184291303157806396e-02 -1.190789043903350830e-01 3.150065541267395020e-01 -2.008539885282516479e-01 -6.365437060594558716e-02 7.060851901769638062e-02 8.246675133705139160e-02 -1.361341625452041626e-01 1.460410356521606445e-01 1.282373964786529541e-01 -1.775733679533004761e-01 -2.723399400711059570e-01 2.640312910079956055e-01 1.100772470235824585e-01 5.951035022735595703e-02 -1.022740900516510010e-01 1.115933954715728760e-01 3.672126531600952148e-01 -1.145617142319679260e-01 1.600935161113739014e-01
2.152274735271930695e-02 4.484289884567260742e-02 -2.877211868762969971e-01 4.140430688858032227e-02 -1.172744408249855042e-01 -5.061951652169227600e-02 1.797013878822326660e-01 6.780537962913513184e-02 -1.202536467462778091e-02 -2.992950677871704102e-01 2.137083709239959717e-01 -2.663795351982116699e-01 2.960327081382274628e-02 -3.461436927318572998e-02 3.831635415554046631e-02 -1.213343217968940735e-01 -1.170769929885864258e-01 -6.214715167880058289e-02 8.849778026342391968e-02 4.811549931764602661e-02 4.881456494331359863e-02 1.473770290613174438e-01 8.533307909965515137e-02 3.572959303855895996e-01 3.697628080844879150e-01 1.253542900085449219e-01 -1.122791618108749390e-01 -4.840557575225830078e-01 8.337130397558212280e-02 1.673102378845214844e-01 8.240298926830291748e-02 8.576855063438415527e-02
-1.461834162473678589e-01 -1.593878418207168579e-01 2.469056695699691772e-01 8.824935555458068848e-02 -2.244107723236083984e-01 6.138723716139793396e-02 -1.681121252477169037e-02 -1.709310859441757202e-01 8.697459101676940918e-02 -1.444763839244842529e-01 -1.167498901486396790e-01 -1.731169759295880795e-03 7.174019515514373779e-02 -1.358284205198287964e-01 -1.135850250720977783e-01 1.552687771618366241e-02 4.756012186408042908e-02 -1.174212321639060974e-01 7.934993505477905273e-02 -5.667364690452814102e-03 5.690341442823410034e-02 -6.508635729551315308e-02 -3.294585347175598145e-01 -6.335645914077758789e-02 4.269447922706604004e-01 -1.566065996885299683e-01 1.348517686128616333e-01 -4.036586284637451172e-01 3.583633527159690857e-02 3.489400446414947510e-01 2.173448204994201660e-01 1.463297754526138306e-01
-7.926999777555465698e-02 2.175965607166290283e-01 -1.880286186933517456e-01 1.905471384525299072e-01 -5.259047448635101318e-02 2.176593691110610962e-01 -2.854693830013275146e-01 4.888828471302986145e-02 -3.449831604957580566e-01 -2.254897505044937134e-01 -6.128976237960159779e-04 -1.786715686321258545e-01 1.593727916479110718e-01 -6.053376197814941406e-02 8.717136085033416748e-02 -8.511280268430709839e-02 -5.639880150556564331e-02 -2.191093116998672485e-01 9.962903708219528198e-02 7.926789671182632446e-02 -9.247115999460220337e-02 1.791482567787170410e-01 -2.880367934703826904e-01 3.434933349490165710e-02 2.241739183664321899e-01 5.994063615798950195e-02 -5.027117207646369934e-03 -2.706911563873291016e-01 2.249984070658683777e-02 2.427203059196472168e-01 -1.677433848381042480e-01 2.968142330646514893e-01
-1.135734394192695618e-01 3.785918056964874268e-01 2.023016214370727539e-01 4.262050986289978027e-01 -3.767664134502410889e-01 -1.357600837945938110e-01 -2.939758449792861938e-02 -4.693030193448066711e-02 1.116430833935737610e-01 -2.810690738260746002e-02 1.374847441911697388e-01 1.625950634479522705e-02 -8.148589730262756348e-02 4.452167544513940811e-03 1.022080928087234497e-01 -1.067688241600990295e-01 2.905889600515365601e-02 -2.262795530259609222e-02 3.224946856498718262e-01 -1.689631193876266479e-01 2.860586345195770264e-02 -1.385798454284667969e-01 -7.572472095489501953e-02 -9.418650716543197632e-02 2.085763067007064819e-01 3.768606483936309814e-02 6.255779415369033813e-02 -1.108022555708885193e-01 -8.439955115318298340e-02 -1.106430739164352417e-01 3.194109797477722168e-01 2.139546424150466919e-01
-1.838772743940353394e-01 5.493997782468795776e-02 -9.680170565843582153e-02 2.791210711002349854e-01 -2.422455549240112305e-01 8.865232579410076141e-03 -1.293736547231674194e-01 2.127968147397041321e-02 1.609011590480804443e-01 1.942339688539505005e-01 7.652717083692550659e-02 -3.896727412939071655e-02 -2.953292429447174072e-01 2.850321307778358459e-02 2.686466276645660400e-01 -8.002246730029582977e-03 -9.466771036386489868e-02 -3.522298112511634827e-02 -6.926782429218292236e-03 1.603550016880035400e-01 2.143533229827880859e-01 -3.167983517050743103e-02 -1.509476751089096069e-01 -1.247474029660224915e-01 9.430428966879844666e-03 1.628401875495910645e-01 -4.082574322819709778e-02 -5.101608633995056152e-01 2.825307250022888184e-01 -1.133753210306167603e-01 1.325453966856002808e-01 2.205378860235214233e-01
-3.543763235211372375e-02 -8.669173717498779297e-02 -3.647441789507865906e-02 3.350051045417785645e-01 -1.143913790583610535e-01 9.538525342941284180e-02 4.213586151599884033e-01 2.067763805389404297e-01 1.941891312599182129e-01 -1.386051625013351440e-01 1.498849391937255859e-01 -1.204976588487625122e-01 1.406157761812210083e-01 -1.360134929418563843e-01 -4.852265119552612305e-02 -2.485815882682800293e-01 1.711405962705612183e-01 1.143288761377334595e-01 -4.214078187942504883e-02 1.508630216121673584e-01 -7.414175570011138916e-02 -2.889648824930191040e-02 -1.109424903988838196e-01 2.980281226336956024e-02 6.992932409048080444e-02 4.668505489826202393e-01 2.685062885284423828e-01 -1.286108642816543579e-01 1.292233914136886597e-01 -6.969819962978363037e-02 2.287095971405506134e-02 1.374090462923049927e-01
2.032790333032608032e-01 -1.568665653467178345e-01 4.106143116950988770e-02 1.711751520633697510e-01 -1.313779950141906738e-01 -8.407383412122726440e-02 -6.625641137361526489e-02 7.371503114700317383e-02 -1.039811074733734131e-01 -2.201781421899795532e-01 1.323368549346923828e-01 2.027011811733245850e-01 6.055691093206405640e-02 -9.686990082263946533e-02 -9.601114690303802490e-02 8.983827382326126099e-02 1.583541557192802429e-02 -3.137746080756187439e-02 2.098065018653869629e-01 -5.765020102262496948e-02 1.002013962715864182e-02 -1.896367967128753662e-02 -3.204944729804992676e-01 -3.403055248782038689e-03 4.460735321044921875e-01 3.766376152634620667e-02 8.227090537548065186e-02 -5.128608345985412598e-01 1.431564241647720337e-01 -1.514045447111129761e-01 2.307057231664657593e-01 4.579090327024459839e-02
-4.104444757103919983e-02 7.897287607192993164e-02 2.018446922302246094e-01 1.918150931596755981e-01 -3.417117893695831299e-02 1.557277888059616089e-01 -1.586682051420211792e-01 -4.649783670902252197e-02 4.073267802596092224e-02 1.078265607357025146e-01 1.189004629850387573e-02 -1.030941158533096313e-01 -2.421605587005615234e-01 -1.971132606267929077e-01 1.610662341117858887e-01 -1.674685329198837280e-01 -1.342428177595138550e-01 -7.188931852579116821e-02 -1.253694593906402588e-01 2.369949966669082642e-01 1.120432540774345398e-01 -1.194643825292587280e-01 -1.402137279510498047e-01 1.895193755626678467e-01 5.021987557411193848e-01 1.957320272922515869e-01 -9.152988344430923462e-02 -2.281859666109085083e-01 3.121208548545837402e-01 5.784516781568527222e-02 1.697556078433990479e-01 1.680148541927337646e-01
-1.694477498531341553e-01 2.459303885698318481e-01 -1.759119182825088501e-01 3.857928812503814697e-01 4.719914868474006653e-02 -2.401253134012222290e-01 -1.775911152362823486e-01 1.597433686256408691e-01 -1.482315510511398315e-01 -7.624496519565582275e-02 1.183565482497215271e-01 1.333784013986587524e-01 7.540462166070938110e-02 -3.979729115962982178e-02 1.550527065992355347e-01 -2.450746744871139526e-01 9.705828130245208740e-02 3.033459782600402832e-01 1.166125386953353882e-01 -1.070409566164016724e-01 5.953656136989593506e-02 1.374536454677581787e-01 -1.548265814781188965e-01 -1.438783258199691772e-01 3.550074100494384766e-01 -2.831230685114860535e-02 4.823181405663490295e-02 -2.276218384504318237e-01 -4.606151580810546875e-02 2.139729559421539307e-01 1.006712242960929871e-01 1.746629327535629272e-01
-1.623698174953460693e-01 1.586879789829254150e-01 -1.480835825204849243e-01 1.895763278007507324e-01 -2.441772371530532837e-01 3.190139830112457275e-01 1.385742127895355225e-01 -5.515003576874732971e-02 -1.371138244867324829e-01 7.817053794860839844e-02 1.607774496078491211e-01 -7.616434991359710693e-02 3.821654012426733971e-03 -1.386996954679489136e-01 9.328129142522811890e-02 2.909292876720428467e-01 -2.626914344727993011e-02 -2.234085500240325928e-01 2.612972259521484375e-01 1.579828113317489624e-01 -1.791360378265380859e-01 -6.319408863782882690e-02 5.313431378453969955e-03 5.346429720520973206e-02 2.128480523824691772e-01 2.454308867454528809e-01 1.184212341904640198e-01 -3.722958862781524658e-01 -3.838496655225753784e-02 2.470149397850036621e-01 -1.027418151497840881e-01 1.541904360055923462e-01
-1.486172825098037720e-01 2.415732145309448242e-01 2.167581170797348022e-01 1.641454100608825684e-01 -3.472743928432464600e-01 -2.386909723281860352e-01 -7.480958849191665649e-02 1.003172900527715683e-02 1.376257836818695068e-01 -3.046922981739044189e-01 6.272323429584503174e-02 -5.688681825995445251e-02 1.430839151144027710e-01 -2.767706513404846191e-01 5.227108672261238098e-02 -1.189021170139312744e-01 1.768303811550140381e-01 1.911843419075012207e-01 7.504170387983322144e-02 3.203784301877021790e-02 1.766866631805896759e-02 3.584530055522918701e-01 -1.357678174972534180e-01 1.738984137773513794e-02 2.506938576698303223e-01 1.761958748102188110e-01 -1.200704253278672695e-03 -1.817690134048461914e-01 -4.117983579635620117e-02 1.405013948678970337e-01 1.236241534352302551e-01 2.092757821083068848e-01
-1.810546815395355225e-01 -2.441361546516418457e-01 -4.833541810512542725e-02 2.308854311704635620e-01 -1.938299089670181274e-01 3.293083049356937408e-03 3.857680782675743103e-02 1.730660945177078247e-01 -3.207458853721618652e-01 5.642387643456459045e-02 8.235637098550796509e-02 -6.119666248559951782e-02 -8.761197328567504883e-02 -7.962674647569656372e-02 9.742090851068496704e-02 -2.015982717275619507e-01 -2.964611351490020752e-02 -1.069405451416969299e-01 1.408017873764038086e-01 2.957528457045555115e-03 3.751502931118011475e-01 -4.760913550853729248e-02 -2.085615694522857666e-01 -6.356015801429748535e-02 1.784398406744003296e-02 1.000818088650703430e-01 -1.870412938296794891e-02 -4.532918035984039307e-01 -7.398363947868347168e-02 -1.932647526264190674e-01 1.146422848105430603e-01 3.277134001255035400e-01
9.882760047912597656e-02 -1.024181246757507324e-01 2.046534121036529541e-01 1.587085723876953125e-01 -3.763701766729354858e-02 -6.895747780799865723e-02 8.365720510482788086e-03 -6.127859279513359070e-02 3.311293199658393860e-02 -7.799840718507766724e-02 8.361425995826721191e-02 -9.232583642005920410e-02 -4.335934519767761230e-01 -6.667565554380416870e-02 4.680078625679016113e-01 -5.167739465832710266e-02 -3.834394738078117371e-02 1.288646459579467773e-01 1.683643311262130737e-01 8.549255877733230591e-02 -1.249796897172927856e-02 5.737806484103202820e-02 -1.779636442661285400e-01 2.270809262990951538e-01 1.505988538265228271e-01 1.277117580175399780e-01 2.387331873178482056e-01 -3.510816693305969238e-01 1.255280226469039917e-01 2.041409015655517578e-01 -1.567614078521728516e-01 1.554502695798873901e-01
2.072316706180572510e-01 -1.003775447607040405e-01 -9.327783435583114624e-02 3.310681283473968506e-01 -2.818726561963558197e-02 -1.449082698673009872e-02 1.246262341737747192e-01 2.165560238063335419e-02 -2.894241549074649811e-02 8.588572032749652863e-03 2.254315316677093506e-01 5.434121936559677124e-02 -2.835243046283721924e-01 -2.092599123716354370e-01 4.050002694129943848e-01 1.329819858074188232e-02 3.819502890110015869e-02 -8.355719596147537231e-02 -1.316701527684926987e-02 4.253135994076728821e-02 4.536680504679679871e-02 9.599703550338745117e-02 -2.792075872421264648e-01 1.623701006174087524e-01 2.223844528198242188e-01 2.949536740779876709e-01 2.217379808425903320e-01 -2.705224454402923584e-01 2.192060053348541260e-01 1.479672044515609741e-01 -1.065917909145355225e-01 -4.978361353278160095e-02
-4.757287725806236267e-02 1.760250627994537354e-01 -7.339307665824890137e-02 1.402830779552459717e-01 -1.438030749559402466e-01 1.850290149450302124e-01 2.882907865568995476e-03 -1.145460754632949829e-01 1.499941200017929077e-01 -2.801277115941047668e-02 1.346330791711807251e-01 1.214037835597991943e-01 -2.569417655467987061e-01 -3.072173707187175751e-02 1.750998795032501221e-01 1.426494717597961426e-01 -7.876927405595779419e-02 -1.801836788654327393e-01 4.868049919605255127e-02 1.501832455396652222e-01 1.638774126768112183e-01 -1.034124121069908142e-01 -1.783984303474426270e-01 -2.646130025386810303e-01 -4.356152564287185669e-02 -1.014909893274307251e-01 4.087007790803909302e-02 -4.315856695175170898e-01 2.490381598472595215e-01 2.355284094810485840e-01 5.458506569266319275e-02 4.194319844245910645e-01
1.562222186475992203e-02 -3.303958177566528320e-01 2.247045338153839111e-01 1.747099161148071289e-01 -4.025851562619209290e-02 -2.465435117483139038e-02 1.232000589370727539e-01 -1.444429159164428711e-01 -1.668092310428619385e-01 -2.687417268753051758e-01 2.232731580734252930e-01 -2.045132666826248169e-01 -2.167667150497436523e-01 6.407760828733444214e-02 3.097441792488098145e-01 -1.972041428089141846e-01 1.695906221866607666e-01 -5.685824528336524963e-02 1.228542104363441467e-01 2.592865228652954102e-01 4.456543549895286560e-02 2.017072141170501709e-01 -3.771344423294067383e-01 -7.847090065479278564e-02 5.120639503002166748e-02 9.386228770017623901e-02 2.050390392541885376e-01 -5.950303003191947937e-02 1.370202302932739258e-01 9.752218611538410187e-03 2.084333822131156921e-02 1.093849167227745056e-01
-2.162580788135528564e-01 -6.350623816251754761e-02 1.513529717922210693e-01 8.158416301012039185e-02 9.849462658166885376e-03 7.637364417314529419e-02 2.396820783615112305e-01 1.112299486994743347e-01 -1.346865147352218628e-01 -1.181559339165687561e-01 2.217061445116996765e-02 1.081806793808937073e-01 6.454821676015853882e-03 6.956484168767929077e-02 2.150210291147232056e-01 -1.262140125036239624e-01 -2.310043126344680786e-01 -1.947432905435562134e-01 2.343996614217758179e-01 -4.455874115228652954e-02 3.440315425395965576e-01 -8.331835269927978516e-02 -1.860399693250656128e-01 1.227485947310924530e-02 4.327563196420669556e-02 2.646401710808277130e-02 1.686924397945404053e-01 -4.297890961170196533e-01 1.263964083045721054e-02 1.485392004251480103e-01 4.911315813660621643e-02 4.288154840469360352e-01
-2.100668549537658691e-01 -1.625815220177173615e-02 1.243944391608238220e-01 5.885900929570198059e-02 -2.157669328153133392e-02 1.645723432302474976e-01 2.511987984180450439e-01 1.412540227174758911e-01 -7.983149588108062744e-02 -1.001769974827766418e-01 8.975084871053695679e-02 3.019671887159347534e-02 3.756136819720268250e-02 3.764324262738227844e-02 3.599238097667694092e-01 -5.278060212731361389e-02 -2.367820441722869873e-01 -1.858509778976440430e-01 2.478806376457214355e-01 -1.185373887419700623e-01 3.161305785179138184e-01 -1.316455602645874023e-01 -1.685561090707778931e-01 3.745674714446067810e-02 1.103539392352104187e-01 -1.020063180476427078e-02 1.432483196258544922e-01 -4.021659791469573975e-01 3.369411453604698181e-02 -2.570784464478492737e-02 6.477739661931991577e-02 3.896334469318389893e-01
-5.283491685986518860e-03 -4.769940301775932312e-02 -1.953995227813720703e-02 5.675788596272468567e-02 9.006219357252120972e-02 -1.561843752861022949e-01 -1.114130467176437378e-01 4.952906444668769836e-02 3.414530158042907715e-01 -1.211004257202148438e-01 2.577785849571228027e-01 -1.153377816081047058e-01 -1.929826587438583374e-01 -1.113784536719322205e-01 5.651513114571571350e-02 -3.432138860225677490e-01 7.752396911382675171e-02 -1.109643578529357910e-01 6.997425109148025513e-02 -5.684015527367591858e-02 1.294577121734619141e-01 -2.110489308834075928e-01 -3.412824869155883789e-01 -1.221806406974792480e-01 1.195282489061355591e-01 6.793224811553955078e-02 -1.697695255279541016e-01 -3.897111117839813232e-01 3.607884794473648071e-02 -6.927661132067441940e-03 7.205267995595932007e-02 3.738783597946166992e-01
2.885770201683044434e-01 -1.395715028047561646e-01 2.420523762702941895e-01 1.841826438903808594e-01 6.808672100305557251e-02 4.504775628447532654e-02 -2.243097871541976929e-02 -2.201607674360275269e-01 1.616438031196594238e-01 -5.747472122311592102e-02 1.868909597396850586e-01 -1.399438679218292236e-01 -3.608738631010055542e-02 -1.341898441314697266e-01 2.385232597589492798e-01 -2.746474370360374451e-02 -6.764472927898168564e-03 -8.091153204441070557e-02 8.585426211357116699e-02 3.001944720745086670e-01 2.201950550079345703e-01 1.449197530746459961e-02 -2.879674136638641357e-01 1.357255727052688599e-01 1.459670364856719971e-01 1.561013311147689819e-01 3.762661293148994446e-02 -3.626315295696258545e-01 2.847166545689105988e-02 -2.413662523031234741e-01 -3.271210938692092896e-02 3.087681233882904053e-01
1.642623916268348694e-02 9.165648370981216431e-03 -1.404214836657047272e-02 2.031697928905487061e-01 -2.303385883569717407e-01 -1.274610906839370728e-01 1.050815507769584656e-01 -1.407958101481199265e-03 1.231061667203903198e-01 2.275637984275817871e-01 2.217894792556762695e-01 -1.552722901105880737e-01 -2.743215560913085938e-01 -3.185943961143493652e-01 3.655960261821746826e-01 1.768185570836067200e-02 -2.996097803115844727e-01 -2.166623175144195557e-01 1.839922070503234863e-01 7.834501564502716064e-02 5.033219978213310242e-02 5.867945030331611633e-02 -1.552873104810714722e-01 -2.653084695339202881e-02 1.199109032750129700e-01 3.019641637802124023e-01 1.934645026922225952e-01 -2.181261032819747925e-01 -4.041051119565963745e-02 1.256397962570190430e-01 -5.494175013154745102e-03 1.065129488706588745e-01
1.643671393394470215e-01 -8.557936549186706543e-02 -3.831749409437179565e-02 2.028950899839401245e-01 -1.993172764778137207e-01 -1.395880877971649170e-01 2.499417029321193695e-02 -3.932888060808181763e-02 6.199117377400398254e-02 1.804164946079254150e-01 2.656473219394683838e-01 -1.179410293698310852e-01 -2.876496315002441406e-01 -2.615984380245208740e-01 3.845736980438232422e-01 -1.391096692532300949e-02 -1.530266702175140381e-01 -2.367709130048751831e-01 5.577419698238372803e-02 7.457417994737625122e-02 9.068436920642852783e-02 1.112094447016716003e-01 -1.955158263444900513e-01 7.094789296388626099e-02 1.896322667598724365e-01 3.461731672286987305e-01 2.445888221263885498e-01 -1.837141066789627075e-01 3.927725926041603088e-02 6.891128420829772949e-02 5.716004408895969391e-03 1.838674396276473999e-01
-1.189965754747390747e-01 -1.473036110401153564e-01 -4.548592865467071533e-02 -1.390149146318435669e-01 -1.214697118848562241e-02 5.777249112725257874e-02 2.966544963419437408e-02 1.028374806046485901e-01 -2.354525476694107056e-01 -8.773769438266754150e-02 1.078202947974205017e-01 1.576035171747207642e-01 -7.246543467044830322e-02 -3.720848634839057922e-02 3.274711966514587402e-01 -2.504408657550811768e-01 -2.139248251914978027e-01 -9.517167508602142334e-02 3.001719713211059570e-01 -5.264591053128242493e-02 3.038070201873779297e-01 -3.182377293705940247e-02 -1.511594206094741821e-01 1.966413259506225586e-01 2.598052918910980225e-01 1.333918236196041107e-02 5.396450683474540710e-02 -2.967646718025207520e-01 1.280407011508941650e-01 -9.998590499162673950e-02 1.808704733848571777e-01 3.623871505260467529e-01
-1.940543204545974731e-01 1.529583036899566650e-01 -1.132314652204513550e-01 1.309977173805236816e-01 -3.347289264202117920e-01 1.124168932437896729e-02 2.417413704097270966e-02 -5.266264081001281738e-02 2.198453247547149658e-01 -1.484340429306030273e-01 5.690740048885345459e-02 -8.309824019670486450e-02 -3.186273872852325439e-01 5.711505562067031860e-02 1.914064586162567139e-01 2.440296709537506104e-01 -8.497440814971923828e-02 -7.926642149686813354e-02 5.768449604511260986e-02 1.561706066131591797e-01 7.212964445352554321e-02 -7.940246909856796265e-02 -1.942905485630035400e-01 -2.255071699619293213e-01 -6.171995308250188828e-03 -3.215176239609718323e-02 1.754045188426971436e-01 -4.057490229606628418e-01 2.039282321929931641e-01 -9.773449599742889404e-02 2.567315287888050079e-02 3.497963249683380127e-01
2.452360093593597412e-02 1.578337848186492920e-01 -8.300718851387500763e-03 5.352371335029602051e-01 1.579181551933288574e-01 -9.678246080875396729e-02 1.810727417469024658e-01 8.559939451515674591e-03 8.473590016365051270e-02 8.865410834550857544e-02 1.001194044947624207e-01 -5.721794441342353821e-02 1.200467199087142944e-01 2.856385409832000732e-01 9.400411695241928101e-02 -3.727008029818534851e-02 3.974629566073417664e-02 -1.612141728401184082e-01 2.851086296141147614e-02 -9.272932261228561401e-02 4.505798965692520142e-02 1.833897680044174194e-01 -3.309694826602935791e-01 2.087524235248565674e-01 1.000524982810020447e-01 3.998908400535583496e-01 -3.677583532407879829e-03 -8.980562537908554077e-02 1.407901793718338013e-01 2.084847241640090942e-01 8.014568686485290527e-02 1.128510162234306335e-01
-5.174679309129714966e-02 2.586695849895477295e-01 -1.117770224809646606e-01 1.023271158337593079e-01 -1.042734016664326191e-03 9.895372390747070312e-02 9.710355848073959351e-02 9.768151491880416870e-02 -8.961186558008193970e-02 -1.439369022846221924e-01 -8.504477143287658691e-02 6.261092424392700195e-02 -1.294513493776321411e-01 2.514927685260772705e-01 2.882207334041595459e-01 8.960447460412979126e-02 -1.987327337265014648e-01 -1.417634785175323486e-01 2.070986777544021606e-01 1.228909790515899658e-01 3.452512249350547791e-02 5.063629746437072754e-01 -2.219519764184951782e-01 -6.790765374898910522e-02 -2.920540794730186462e-02 3.562038019299507141e-02 1.803405433893203735e-01 -2.699185609817504883e-01 2.162867188453674316e-01 1.407122313976287842e-01 7.374965399503707886e-02 2.431128621101379395e-01
-1.688172668218612671e-01 -4.409535229206085205e-02 5.350505188107490540e-02 4.745238423347473145e-01 -1.822557002305984497e-01 -8.478196337819099426e-03 -1.286589503288269043e-01 9.900072589516639709e-03 -7.731886208057403564e-02 1.428456008434295654e-01 1.485521793365478516e-01 1.425283495336771011e-03 -1.379183977842330933e-01 -1.120841130614280701e-01 2.295049428939819336e-01 -3.216382265090942383e-01 -1.160681843757629395e-01 3.762864321470260620e-02 -3.201175248250365257e-03 1.857888512313365936e-02 2.967927455902099609e-01 -1.658602356910705566e-01 1.580187305808067322e-02 2.538949809968471527e-02 1.011919006705284119e-01 1.641696989536285400e-01 -2.041873708367347717e-02 -4.841727614402770996e-01 -6.730226427316665649e-02 -5.229130387306213379e-02 1.455565840005874634e-01 1.523289382457733154e-01
-2.008504718542098999e-01 -4.904771596193313599e-02 1.838885545730590820e-01 1.208184510469436646e-01 -2.001533843576908112e-02 7.535407692193984985e-02 2.896333038806915283e-01 1.885867305099964142e-02 -1.553807687014341354e-02 -9.248144924640655518e-02 -3.153255954384803772e-02 1.037587225437164307e-01 1.760187298059463501e-01 1.678685843944549561e-01 3.929823935031890869e-01 -1.224065572023391724e-01 -1.576336026191711426e-01 -2.334475070238113403e-01 2.547002732753753662e-01 -9.974612295627593994e-02 2.954580485820770264e-01 -8.627460896968841553e-02 -1.847075968980789185e-01 -4.426072910428047180e-02 3.963858261704444885e-02 1.567760854959487915e-01 1.459282040596008301e-01 -2.688555419445037842e-01 3.985195234417915344e-02 1.369760185480117798e-02 1.240719407796859741e-01 3.840619027614593506e-01
-6.131468806415796280e-03 -1.953525245189666748e-01 -9.568744152784347534e-02 1.909351050853729248e-01 -6.396016478538513184e-02 1.304649114608764648e-01 1.634982526302337646e-01 -1.956977248191833496e-01 2.762428950518369675e-03 5.604287143796682358e-03 8.177906274795532227e-02 -1.879541128873825073e-01 -1.617603003978729248e-01 -5.837490037083625793e-02 3.475455343723297119e-01 -1.384952068328857422e-01 5.734871700406074524e-02 -3.437960147857666016e-02 3.128531873226165771e-01 3.049096167087554932e-01 3.731469511985778809e-01 9.644436836242675781e-02 -1.148243919014930725e-01 -2.369743883609771729e-01 9.742822498083114624e-02 3.343186974525451660e-01 -8.922550827264785767e-03 -1.235416755080223083e-01 5.501053109765052795e-02 4.761083051562309265e-02 -3.348056972026824951e-02 2.494656145572662354e-01
-2.739042639732360840e-01 2.955178916454315186e-01 1.168204285204410553e-02 3.465329110622406006e-01 -1.244698688387870789e-01 9.825443476438522339e-02 -5.308156087994575500e-02 1.948393583297729492e-01 -1.015913113951683044e-01 7.885427772998809814e-02 -2.983473613858222961e-02 -3.298742473125457764e-01 -4.483584687113761902e-02 -1.119271852076053619e-02 -1.112201735377311707e-01 -1.453157663345336914e-01 3.612033277750015259e-02 -2.028131633996963501e-01 2.414072602987289429e-01 2.584029734134674072e-02 -1.111270338296890259e-01 -1.604120805859565735e-02 -7.910677045583724976e-02 3.259007036685943604e-01 1.064872816205024719e-01 -1.488708890974521637e-03 1.481601446866989136e-01 -2.082464098930358887e-01 2.878387272357940674e-01 -2.247552201151847839e-02 2.913467884063720703e-01 1.351725906133651733e-01
2.471654675900936127e-02 8.051531761884689331e-02 -1.342292726039886475e-01 1.317163109779357910e-01 -1.172024384140968323e-01 3.731511533260345459e-01 9.497384727001190186e-02 -5.991422757506370544e-02 5.549136921763420105e-02 7.624910771846771240e-02 5.163385719060897827e-02 -7.724158465862274170e-02 6.206902116537094116e-02 -1.690489947795867920e-01 3.003815710544586182e-01 -1.030554529279470444e-02 6.163630634546279907e-02 -5.454755574464797974e-02 2.145413458347320557e-01 7.100037485361099243e-02 -6.891496595926582813e-04 -9.913210757076740265e-03 4.356535524129867554e-02 -2.124237716197967529e-01 5.198314785957336426e-01 2.194744646549224854e-01 -1.154530122876167297e-01 -3.765839040279388428e-01 -7.494094967842102051e-02 2.437463402748107910e-01 4.995960369706153870e-02 7.505796849727630615e-02
-7.433822751045227051e-02 1.638437509536743164e-01 -9.762644767761230469e-03 1.193382740020751953e-01 -8.120006322860717773e-02 1.667731627821922302e-02 1.072557717561721802e-01 -1.690099984407424927e-01 5.605499446392059326e-02 -2.613014280796051025e-01 -1.153959035873413086e-01 2.745186723768711090e-02 -1.414189040660858154e-01 2.485749423503875732e-01 1.606199294328689575e-01 8.825548738241195679e-02 -2.247921675443649292e-01 5.908718332648277283e-02 3.084529936313629150e-01 -1.441518813371658325e-01 2.396970055997371674e-02 2.013986408710479736e-01 -3.298586010932922363e-01 -1.565142124891281128e-01 1.767766624689102173e-01 1.845912821590900421e-02 -9.613072127103805542e-02 -4.636667370796203613e-01 9.558980911970138550e-02 -1.015021353960037231e-01 -1.447814553976058960e-01 2.547152936458587646e-01
-2.452443540096282959e-01 -1.362525075674057007e-01 1.463860720396041870e-01 2.301383949816226959e-02 1.582949794828891754e-02 4.207751154899597168e-02 1.707637459039688110e-01 6.394945830106735229e-02 -3.039639070630073547e-02 -1.867593973875045776e-01 1.060071811079978943e-01 1.840269118547439575e-01 4.150508344173431396e-02 4.352185130119323730e-02 2.648367881774902344e-01 -2.423593215644359589e-02 -2.938932180404663086e-01 -1.602100282907485962e-01 2.771479189395904541e-01 -3.796384437009692192e-03 3.041044175624847412e-01 -5.310640670359134674e-03 -1.841533780097961426e-01 1.053853332996368408e-01 6.994831562042236328e-02 6.224349141120910645e-02 1.955769658088684082e-01 -3.732964396476745605e-01 1.085940152406692505e-01 -1.426006481051445007e-02 9.727279096841812134e-02 4.178449511528015137e-01
8.305244892835617065e-02 -2.264146357774734497e-01 -2.131216675043106079e-01 -6.277038156986236572e-02 -1.783979088068008423e-01 1.655362662859261036e-03 -4.313711822032928467e-02 1.225269138813018799e-01 1.751027256250381470e-01 -2.020642906427383423e-01 1.686466112732887268e-02 1.302577704191207886e-01 -1.012806445360183716e-01 -2.344236150383949280e-02 2.241445630788803101e-01 1.383206546306610107e-01 -2.949781902134418488e-02 -1.751539260149002075e-01 2.982091009616851807e-01 7.870063185691833496e-02 -3.040774539113044739e-02 1.453097760677337646e-01 -7.056801021099090576e-02 -8.143765479326248169e-02 3.792289495468139648e-01 1.529327332973480225e-01 1.904658824205398560e-01 -7.104332745075225830e-02 1.724365949630737305e-01 4.013508260250091553e-01 -1.486630588769912720e-01 3.050975203514099121e-01
1.911803632974624634e-01 -4.299446567893028259e-02 -1.362651586532592773e-01 -3.288390114903450012e-02 -6.409657746553421021e-02 8.567838370800018311e-02 2.521395869553089142e-02 -1.597845256328582764e-01 -2.325143367052078247e-01 8.554623275995254517e-02 9.926077723503112793e-02 -3.694854676723480225e-01 -3.386072069406509399e-02 2.965440042316913605e-02 2.918413877487182617e-01 -1.198678687214851379e-01 2.577494271099567413e-02 -6.595049798488616943e-02 1.970811933279037476e-01 7.529402524232864380e-02 1.342142969369888306e-01 1.680480390787124634e-01 -8.224502205848693848e-02 -7.541482895612716675e-02 2.908482551574707031e-01 3.019402027130126953e-01 3.339755833148956299e-01 -3.608061075210571289e-01 7.381311804056167603e-02 7.449184358119964600e-02 -2.326285280287265778e-02 2.403493076562881470e-01
-1.175536680966615677e-02 3.336433768272399902e-01 -2.016510516405105591e-01 9.675391763448715210e-02 -1.929793879389762878e-02 -5.284877028316259384e-03 1.112277507781982422e-01 5.183708295226097107e-02 -3.701110929250717163e-02 -3.192607462406158447e-01 1.992843449115753174e-01 -1.521226912736892700e-01 -1.815266311168670654e-01 4.041297361254692078e-02 1.242560073733329773e-01 -1.676746904850006104e-01 -8.461110293865203857e-02 -1.481314450502395630e-01 6.725503504276275635e-02 4.518936574459075928e-02 1.410724669694900513e-01 2.108273208141326904e-01 1.459661573171615601e-01 1.994791030883789062e-01 3.633969128131866455e-01 2.149735242128372192e-01 -6.003232300281524658e-02 -2.658481299877166748e-01 -1.333820372819900513e-01 2.352432310581207275e-01 1.830215007066726685e-01 2.418185621500015259e-01
-6.208433955907821655e-02 2.768640033900737762e-02 5.331407114863395691e-02 4.211255311965942383e-01 -5.762301012873649597e-02 -1.314195394515991211e-01 -4.278633370995521545e-02 -1.486670076847076416e-01 -6.583511084318161011e-02 -2.844161689281463623e-01 2.154900729656219482e-01 -5.099244788289070129e-02 5.587374791502952576e-02 -6.139620766043663025e-02 1.577689945697784424e-01 4.766166210174560547e-02 1.938381344079971313e-01 -8.766265213489532471e-02 1.445192694664001465e-01 4.803304746747016907e-02 -1.962370276451110840e-01 2.619975209236145020e-01 -2.133614122867584229e-01 1.456219255924224854e-01 4.849141538143157959e-01 9.016997367143630981e-02 6.226322054862976074e-02 -1.422100663185119629e-01 2.298664860427379608e-02 2.748756408691406250e-01 -1.055675297975540161e-01 7.358688861131668091e-02
-5.134081840515136719e-02 -5.909024551510810852e-02 1.904195100069046021e-01 1.529687941074371338e-01 2.043405547738075256e-02 7.320116460323333740e-02 3.570005670189857483e-02 -1.010975167155265808e-01 -2.650209935382008553e-03 -2.330162078142166138e-01 2.277303636074066162e-01 -1.576732546091079712e-01 -2.799264192581176758e-01 -1.243489161133766174e-01 2.670565247535705566e-01 -1.695162057876586914e-01 1.098860576748847961e-01 -1.409907341003417969e-01 1.753168702125549316e-01 3.267390727996826172e-01 2.086216807365417480e-01 1.378570348024368286e-01 -2.870829999446868896e-01 -1.342012882232666016e-01 3.282352909445762634e-02 2.088938057422637939e-01 1.587720662355422974e-01 -2.072962820529937744e-01 2.391006648540496826e-01 -4.005886986851692200e-02 -1.111576184630393982e-01 2.749803364276885986e-01
1.552151516079902649e-02 -2.227355241775512695e-01 1.288410555571317673e-02 -2.858469635248184204e-02 -4.481849670410156250e-01 4.151631146669387817e-02 -2.203905433416366577e-01 1.781436800956726074e-02 -1.011964902281761169e-01 1.008178815245628357e-01 -2.181269042193889618e-02 9.866642951965332031e-02 -1.235099285840988159e-01 -4.525699838995933533e-02 2.829575836658477783e-01 -1.770912855863571167e-01 4.964654892683029175e-02 -1.993145793676376343e-01 2.008967548608779907e-01 3.362276256084442139e-01 1.104432623833417892e-02 2.513836324214935303e-01 -6.297120451927185059e-02 -2.050786092877388000e-02 1.910102069377899170e-01 1.973566114902496338e-01 1.029889583587646484e-01 -2.053617686033248901e-01 1.853376254439353943e-02 -2.549402602016925812e-02 -9.372366219758987427e-02 3.701940178871154785e-01
-7.689601182937622070e-02 -9.356009215116500854e-02 -5.088059976696968079e-02 9.373191744089126587e-03 1.135138422250747681e-01 -7.447479665279388428e-02 1.312353909015655518e-01 2.579041570425033569e-02 8.425260335206985474e-02 -8.077289164066314697e-02 3.629803285002708435e-02 2.504718303680419922e-01 -1.156318336725234985e-01 2.321003526449203491e-01 3.635946512222290039e-01 3.195325657725334167e-02 -8.445236086845397949e-02 8.057949692010879517e-02 1.132274195551872253e-01 2.633627653121948242e-01 1.066935658454895020e-01 2.291816622018814087e-01 -7.604024559259414673e-02 5.990631505846977234e-02 -7.687276601791381836e-02 2.510750591754913330e-01 3.217500448226928711e-01 -2.980759739875793457e-01 7.488340884447097778e-02 3.271353542804718018e-01 3.166989982128143311e-02 3.523700237274169922e-01
6.463979929685592651e-02 -2.081550657749176025e-01 2.110107541084289551e-01 9.519582986831665039e-02 1.140699386596679688e-01 1.219662427902221680e-01 -4.335782304406166077e-02 -1.246392056345939636e-01 4.687520489096641541e-02 -1.284998059272766113e-01 -1.864928603172302246e-01 -1.841136962175369263e-01 1.835540533065795898e-01 -1.332027018070220947e-01 1.670489162206649780e-01 -1.177022159099578857e-01 -1.837241277098655701e-02 -1.622236669063568115e-01 1.378730982542037964e-01 1.682063341140747070e-01 4.826410412788391113e-01 1.499243732541799545e-02 -2.174680829048156738e-01 2.249009758234024048e-01 1.842840164899826050e-01 7.613556832075119019e-02 8.115950971841812134e-02 -2.207882106304168701e-01 1.026997715234756470e-01 3.236482664942741394e-02 -8.265399374067783356e-03 4.015852212905883789e-01
-3.172459453344345093e-02 -5.515087768435478210e-02 -1.870472170412540436e-02 -1.821490935981273651e-02 -2.729327231645584106e-02 1.811003834009170532e-01 -1.854416728019714355e-02 -1.617080271244049072e-01 -2.023892998695373535e-01 -3.065370023250579834e-01 1.660231649875640869e-01 1.477193981409072876e-01 -2.057819813489913940e-02 4.125634953379631042e-02 3.470421433448791504e-01 -2.091876864433288574e-01 -9.791170060634613037e-02 -2.472835630178451538e-01 -6.179923191666603088e-02 8.082519471645355225e-02 2.887663841247558594e-01 -1.401486806571483612e-02 -2.340589463710784912e-01 4.864400625228881836e-02 2.082052640616893768e-02 -5.567504838109016418e-02 7.801274210214614868e-02 -2.913674116134643555e-01 -7.469809800386428833e-02 -1.294585615396499634e-01 2.634687423706054688e-01 4.201318919658660889e-01
7.859003543853759766e-02 2.691180072724819183e-02 8.573446422815322876e-03 3.976088464260101318e-01 -4.137305617332458496e-01 3.109631240367889404e-01 1.004595588892698288e-02 -3.850986063480377197e-02 1.104129031300544739e-01 -6.535489112138748169e-02 3.252746164798736572e-01 3.709835698828101158e-03 -1.115462407469749451e-01 -1.302655190229415894e-01 1.895999014377593994e-01 -3.686802089214324951e-02 8.928473107516765594e-03 -5.494672432541847229e-02 9.093570709228515625e-02 -5.147990211844444275e-02 1.774829928763210773e-03 -2.546907067298889160e-01 -7.992831617593765259e-02 6.649073213338851929e-02 1.087982207536697388e-01 2.634781897068023682e-01 -5.059851333498954773e-02 -1.512757837772369385e-01 3.434143364429473877e-01 2.325754761695861816e-01 2.642942592501640320e-02 -8.576378226280212402e-02
1.517883241176605225e-01 -2.583827972412109375e-01 -1.511242240667343140e-02 1.747029572725296021e-01 -5.921151116490364075e-02 5.800810456275939941e-02 -4.596929531544446945e-03 -1.303286999464035034e-01 -1.119991019368171692e-01 4.078991711139678955e-02 1.561705470085144043e-01 -1.597880721092224121e-01 -1.804736703634262085e-01 -6.686589866876602173e-02 4.081232845783233643e-01 7.190425693988800049e-02 -1.489058881998062134e-02 5.873537063598632812e-02 1.364458799362182617e-01 4.373505711555480957e-02 -1.135173439979553223e-02 2.081753015518188477e-01 -2.500627636909484863e-01 2.706029117107391357e-01 3.100158274173736572e-01 2.437443584203720093e-01 1.749970614910125732e-01 -2.915005385875701904e-01 1.445063203573226929e-01 2.373995482921600342e-01 -1.601969748735427856e-01 7.224546372890472412e-02
-3.527381122112274170e-01 -1.515476554632186890e-01 -5.515677854418754578e-02 1.933609396219253540e-01 -4.016241729259490967e-01 5.916947871446609497e-02 -1.691189594566822052e-02 8.929968625307083130e-02 1.783430874347686768e-01 -1.248472705483436584e-01 1.790539361536502838e-02 -9.304455667734146118e-02 2.035582810640335083e-01 -6.148589029908180237e-02 1.386671364307403564e-01 3.523145988583564758e-02 1.824827641248703003e-01 -1.937031447887420654e-01 2.005092054605484009e-01 -3.760005161166191101e-02 8.087267726659774780e-02 -7.010889798402786255e-02 -3.372727632522583008e-01 6.934371590614318848e-02 1.668115705251693726e-01 -2.512006089091300964e-02 1.386449784040451050e-01 -2.125722318887710571e-01 -1.057659834623336792e-02 4.234653711318969727e-01 4.533072561025619507e-02 1.568197831511497498e-02
-2.621114552021026611e-01 1.007067337632179260e-01 -1.495971232652664185e-01 3.305844217538833618e-02 -3.153197169303894043e-01 2.211892753839492798e-01 7.803896069526672363e-02 -1.241870671510696411e-01 -1.307675391435623169e-01 -2.484139949083328247e-01 9.362857043743133545e-02 2.863743156194686890e-02 -1.348003596067428589e-01 3.413659706711769104e-02 1.142899096012115479e-01 1.009415537118911743e-01 -6.324095278978347778e-02 -1.318464577198028564e-01 3.898120224475860596e-01 9.677992202341556549e-03 -1.845419704914093018e-01 2.284630388021469116e-02 -3.031867444515228271e-01 -4.532262682914733887e-02 2.031876742839813232e-01 7.198280189186334610e-03 -9.727539494633674622e-03 -2.607840001583099365e-01 -8.153862506151199341e-02 -2.792728133499622345e-02 -2.049256414175033569e-01 3.687667548656463623e-01
-1.780184060335159302e-01 7.790068630129098892e-03 2.398816496133804321e-01 1.803804375231266022e-02 -8.091402798891067505e-02 -1.042474582791328430e-01 5.072396621108055115e-02 6.833003461360931396e-02 1.931351050734519958e-02 -1.235605105757713318e-01 1.666032709181308746e-02 -5.780219659209251404e-02 6.617905944585800171e-02 2.002402842044830322e-01 4.588631093502044678e-01 -1.666377484798431396e-01 -2.571825683116912842e-01 -1.654330044984817505e-01 1.070638522505760193e-01 2.673853635787963867e-01 1.482921391725540161e-01 -1.531654745340347290e-01 -2.742113359272480011e-02 8.765225112438201904e-02 1.709920316934585571e-01 8.320832252502441406e-02 2.478370070457458496e-01 -3.326489031314849854e-01 1.719770580530166626e-01 1.531880535185337067e-02 7.977865636348724365e-02 3.299940526485443115e-01
-3.268217146396636963e-01 6.443095952272415161e-02 -4.039638116955757141e-02 1.298189908266067505e-01 -1.604622602462768555e-01 4.497561603784561157e-03 2.954786121845245361e-01 -3.638104721903800964e-02 7.186840474605560303e-02 -1.785627752542495728e-01 1.012607514858245850e-01 -1.030293758958578110e-02 -8.853278309106826782e-02 -7.448363304138183594e-02 -1.309708226472139359e-02 -1.201450154185295105e-01 -1.787101924419403076e-01 1.259952485561370850e-01 -1.329982727766036987e-01 -2.372951656579971313e-01 -1.104333321563899517e-03 2.313687503337860107e-01 -3.883565366268157959e-01 3.585992455482482910e-01 1.072596162557601929e-01 2.160613387823104858e-01 3.015098161995410919e-03 -7.234879583120346069e-02 1.500062495470046997e-01 2.590014040470123291e-01 3.839594498276710510e-02 2.674041092395782471e-01
-1.102537009865045547e-02 -9.083284437656402588e-02 6.509531289339065552e-02 9.024883806705474854e-02 -2.196412384510040283e-01 -8.035824447870254517e-02 9.147102385759353638e-02 -5.079028010368347168e-02 1.817469000816345215e-01 6.066768616437911987e-02 9.609130024909973145e-02 -8.096154034137725830e-02 -3.179643154144287109e-01 -1.992903649806976318e-01 3.111544847488403320e-01 1.043005585670471191e-01 -2.868888378143310547e-01 -2.642857730388641357e-01 9.421943128108978271e-02 1.024038791656494141e-01 7.080470025539398193e-02 4.602493252605199814e-03 -9.311680495738983154e-02 -8.137105405330657959e-02 2.132876068353652954e-01 4.383014142513275146e-01 2.956798076629638672e-01 -2.713159024715423584e-01 4.208666831254959106e-02 8.772712200880050659e-02 8.929759263992309570e-02 6.828024983406066895e-02
-1.132700592279434204e-01 1.918825656175613403e-01 -1.227843537926673889e-01 9.277537465095520020e-02 5.776401981711387634e-02 1.712671220302581787e-01 2.051165103912353516e-01 5.343155935406684875e-02 -3.203536272048950195e-01 -1.521007865667343140e-01 -2.017298042774200439e-01 -1.353085935115814209e-01 -9.740579128265380859e-02 1.278479397296905518e-01 1.070098653435707092e-01 2.087594941258430481e-02 -1.915983855724334717e-02 -3.699475526809692383e-02 2.737040817737579346e-01 6.452615559101104736e-02 -1.120917350053787231e-01 2.064544707536697388e-01 -1.067900583148002625e-01 -4.817919433116912842e-02 6.851301342248916626e-02 -5.997673794627189636e-02 2.304504960775375366e-01 -5.578306317329406738e-01 1.542047709226608276e-01 1.446226984262466431e-01 1.198949441313743591e-01 2.126419395208358765e-01
-3.947189822793006897e-02 2.766350507736206055e-01 -3.312746807932853699e-02 5.037678480148315430e-01 -7.921241968870162964e-02 5.232284590601921082e-02 7.804637309163808823e-03 2.539441734552383423e-02 -1.998661831021308899e-02 -3.999056294560432434e-02 1.671894341707229614e-01 -1.760581159032881260e-03 4.278796017169952393e-01 -8.868402242660522461e-02 -3.033966943621635437e-02 -1.111434996128082275e-01 1.444342285394668579e-01 5.106778815388679504e-02 8.240061998367309570e-02 8.829585462808609009e-02 -7.819370180368423462e-02 1.362058669328689575e-01 -2.653999030590057373e-01 2.063020765781402588e-01 -6.070026010274887085e-02 1.930898129940032959e-01 1.999051272869110107e-01 -2.920831143856048584e-01 -9.894920140504837036e-02 8.307278901338577271e-02 4.015951883047819138e-03 2.539173960685729980e-01
-5.234855785965919495e-02 -5.353464558720588684e-02 -1.354496031999588013e-01 5.650503933429718018e-02 -4.035159945487976074e-02 2.635747380554676056e-02 -5.190002173185348511e-02 -1.065324246883392334e-01 -8.551976829767227173e-02 -2.145444154739379883e-01 3.709267824888229370e-02 -3.890719264745712280e-02 -1.620338708162307739e-01 -1.948562450706958771e-02 3.439833223819732666e-01 -1.617218703031539917e-01 -1.552757769823074341e-01 -1.521124392747879028e-01 1.597729921340942383e-01 -2.047110497951507568e-01 2.983269393444061279e-01 8.124069869518280029e-02 5.436975043267011642e-03 -1.586079597473144531e-01 4.458583295345306396e-01 3.406954109668731689e-01 -1.128639876842498779e-01 -2.350715249776840210e-01 1.610183119773864746e-01 -1.025823801755905151e-01 -1.468263473361730576e-02 2.723040878772735596e-01
-1.384999230504035950e-02 1.058249473571777344e-01 -2.754746973514556885e-01 8.839365094900131226e-02 -3.477923274040222168e-01 7.094874978065490723e-02 -1.627393215894699097e-01 3.968261927366256714e-02 2.060784548521041870e-01 -2.082669585943222046e-01 8.680845797061920166e-02 3.261773288249969482e-02 -8.213379234075546265e-02 -1.549667567014694214e-01 1.328424960374832153e-01 2.109246794134378433e-03 -3.563787788152694702e-02 -1.325885206460952759e-01 2.414958477020263672e-01 -1.065676007419824600e-02 -7.103363424539566040e-02 2.480773031711578369e-01 -1.654353290796279907e-01 -1.381697505712509155e-01 4.069386720657348633e-01 -2.858754247426986694e-02 1.694127470254898071e-01 -1.161161512136459351e-01 2.055034786462783813e-01 3.139885365962982178e-01 -3.364157676696777344e-02 2.590724229812622070e-01
8.674816042184829712e-02 -1.267438381910324097e-01 8.754553645849227905e-02 1.926599889993667603e-01 -1.127665489912033081e-01 -1.839529257267713547e-03 1.435876488685607910e-01 1.074912622570991516e-01 -1.210087761282920837e-01 -2.378002405166625977e-01 9.081265330314636230e-02 2.691936194896697998e-01 2.216243296861648560e-01 -1.736265718936920166e-01 1.016657799482345581e-01 -3.801784710958600044e-03 5.398149788379669189e-02 -1.133166104555130005e-01 2.262722551822662354e-01 5.645123124122619629e-02 9.235827252268791199e-03 1.343456655740737915e-01 -3.168514072895050049e-01 -1.531927287578582764e-01 5.327367186546325684e-01 1.511118747293949127e-02 -4.747005552053451538e-02 -3.132523000240325928e-01 1.142940111458301544e-02 -1.399592757225036621e-01 1.457176357507705688e-01 8.781723678112030029e-02
-1.049795672297477722e-01 2.167589217424392700e-01 1.185336336493492126e-01 3.504698872566223145e-01 -2.239615023136138916e-01 -7.516043633222579956e-02 -8.740206062793731689e-02 1.344709247350692749e-01 1.455471664667129517e-01 -2.170035988092422485e-01 3.335864245891571045e-01 1.001324504613876343e-01 1.739902496337890625e-01 -2.376139536499977112e-02 4.132337123155593872e-02 1.218733191490173340e-02 -9.972679428756237030e-03 2.308552861213684082e-01 2.966799736022949219e-01 -1.689147204160690308e-01 1.395140588283538818e-01 -9.449163079261779785e-02 -1.867327541112899780e-01 1.986475475132465363e-02 6.865344196557998657e-02 1.493861377239227295e-01 -7.972890138626098633e-02 -2.263409458100795746e-02 1.340755727142095566e-02 1.662625074386596680e-01 3.344228267669677734e-01 3.068390786647796631e-01
-1.429310534149408340e-02 3.137059882283210754e-02 2.900917828083038330e-01 3.584912419319152832e-01 -4.162086173892021179e-02 2.200011312961578369e-01 -1.693963408470153809e-01 9.819177538156509399e-02 -1.226291619241237640e-02 -4.863312095403671265e-02 1.053177565336227417e-01 7.010801881551742554e-02 7.720898091793060303e-02 -1.421186774969100952e-01 5.554601177573204041e-02 -1.628380864858627319e-01 2.239079773426055908e-01 1.247316226363182068e-02 3.107513487339019775e-01 1.017882451415061951e-01 -3.023757934570312500e-01 1.681784689426422119e-01 -5.073805898427963257e-02 2.296757698059082031e-01 5.093174055218696594e-02 3.608593642711639404e-01 -9.484722465276718140e-02 -3.117536008358001709e-01 6.933853030204772949e-02 -4.069053009152412415e-02 9.835445135831832886e-02 1.897226274013519287e-01
-8.548246324062347412e-02 4.703106824308633804e-04 -1.607037484645843506e-01 2.544485032558441162e-01 6.403693556785583496e-02 -3.478740155696868896e-01 9.816234558820724487e-02 -6.336559355258941650e-02 -7.497259974479675293e-02 -1.281759142875671387e-01 6.438815593719482422e-02 -1.240641698241233826e-01 -2.019409090280532837e-01 2.004419565200805664e-01 3.765488862991333008e-01 -6.976960692554712296e-03 5.000900104641914368e-02 -2.052645385265350342e-01 -1.436022073030471802e-01 4.604559391736984253e-02 8.649990707635879517e-02 -1.980618946254253387e-02 -1.231152191758155823e-02 2.434717118740081787e-01 6.084482744336128235e-02 2.489985711872577667e-02 8.985670283436775208e-03 -3.010754883289337158e-01 3.559619560837745667e-02 -1.095881238579750061e-01 2.822552435100078583e-02 5.051423907279968262e-01
-2.052330523729324341e-01 -1.277458369731903076e-01 -2.475650757551193237e-01 1.314020156860351562e-01 -3.354706335812807083e-03 1.342572271823883057e-01 -1.732984334230422974e-01 3.327490985393524170e-01 1.203076541423797607e-01 -3.130835294723510742e-01 -4.092770069837570190e-02 3.965096175670623779e-02 5.621962621808052063e-02 3.148726886138319969e-03 2.399422824382781982e-01 -7.386087626218795776e-02 2.695819735527038574e-01 -5.931201949715614319e-02 4.610286653041839600e-01 -1.094478294253349304e-01 1.216867119073867798e-01 -2.096687385346740484e-04 -1.502543687820434570e-01 2.178297378122806549e-02 2.173421978950500488e-01 -2.135368250310420990e-02 1.782814562320709229e-01 -1.040151193737983704e-01 1.961902230978012085e-01 1.659155189990997314e-01 2.645891904830932617e-02 1.633443683385848999e-01
-6.487420946359634399e-02 7.945779711008071899e-02 -1.271582841873168945e-01 4.662535786628723145e-01 2.249721251428127289e-02 -2.146508246660232544e-01 -1.277196109294891357e-01 -1.570674926042556763e-01 -5.541063728742301464e-04 -1.578613221645355225e-01 -1.210132241249084473e-01 -2.585430443286895752e-01 -2.530429065227508545e-01 1.475489735603332520e-01 2.723786234855651855e-01 -8.730939775705337524e-02 2.258505523204803467e-01 -1.780959963798522949e-01 3.886635601520538330e-02 -1.218618005514144897e-01 1.521058380603790283e-02 1.329493820667266846e-01 -2.139762341976165771e-01 2.567342221736907959e-01 5.264342948794364929e-02 1.023739278316497803e-01 3.927009925246238708e-02 -1.923264414072036743e-01 -1.436834037303924561e-01 8.423299342393875122e-02 2.447292059659957886e-01 1.619266122579574585e-01
-3.535568714141845703e-02 -6.096236035227775574e-02 3.201481401920318604e-01 2.374584078788757324e-01 -7.939677685499191284e-02 -9.233769029378890991e-02 9.835651516914367676e-02 -1.103014945983886719e-01 7.455985248088836670e-02 -6.561175733804702759e-02 1.460207551717758179e-01 -2.471319139003753662e-01 -2.580406367778778076e-01 4.037712886929512024e-02 3.052829205989837646e-01 -5.052967742085456848e-02 -7.824242115020751953e-03 1.015748903155326843e-01 -1.403903514146804810e-01 1.363335102796554565e-01 1.783941388130187988e-01 -1.836447566747665405e-01 -1.233950108289718628e-01 -5.529659986495971680e-02 -1.984023302793502808e-02 1.082378029823303223e-01 -1.386616379022598267e-02 -5.024711489677429199e-01 3.452232480049133301e-02 -4.155169799923896790e-02 9.989047795534133911e-02 3.647895455360412598e-01
2.235919935628771782e-03 -1.713397204875946045e-01 -1.058536842465400696e-01 1.884939968585968018e-01 -1.342912167310714722e-01 -1.260172426700592041e-01 -6.392223387956619263e-02 3.775115609169006348e-01 -1.190271303057670593e-01 6.549515295773744583e-03 -1.657476462423801422e-02 -1.668467074632644653e-01 -1.601518839597702026e-01 -3.929445147514343262e-02 2.917955219745635986e-01 2.245588898658752441e-01 -3.485058248043060303e-02 -2.377888262271881104e-01 4.887434095144271851e-02 4.392551630735397339e-02 -7.528231292963027954e-02 2.553235888481140137e-01 -7.078448683023452759e-02 2.414366304874420166e-01 -4.684162139892578125e-02 1.078587397933006287e-01 2.002762258052825928e-01 -2.696675360202789307e-01 2.169621586799621582e-01 1.034912317991256714e-01 1.707180142402648926e-01 3.584380447864532471e-01
8.396052569150924683e-02 -1.736178845167160034e-01 -1.460397094488143921e-01 1.389146447181701660e-01 6.123203784227371216e-02 -4.115144163370132446e-02 -1.642630547285079956e-01 1.132564321160316467e-01 1.041405275464057922e-01 -6.506563723087310791e-02 1.767280250787734985e-01 -3.905818611383438110e-02 -7.441432029008865356e-02 -1.841462552547454834e-01 4.788486063480377197e-01 8.717776089906692505e-02 -3.284759074449539185e-02 -9.799468517303466797e-02 6.615702062845230103e-02 -1.508703827857971191e-01 3.496708720922470093e-02 3.892920911312103271e-01 -1.439212113618850708e-01 3.879860416054725647e-02 1.494311988353729248e-01 2.149664610624313354e-02 2.101957499980926514e-01 -1.552737951278686523e-01 2.805010676383972168e-01 1.402245312929153442e-01 1.938488334417343140e-01 3.360573649406433105e-01
-1.363012492656707764e-01 1.624372899532318115e-01 -3.056886047124862671e-02 4.386681914329528809e-01 -1.694732010364532471e-01 2.114021927118301392e-01 8.748165518045425415e-02 4.498046636581420898e-02 1.732482612133026123e-01 -1.314786821603775024e-01 3.179942071437835693e-02 7.243841886520385742e-02 2.000558376312255859e-01 1.111684367060661316e-01 -7.771683484315872192e-02 -9.287001192569732666e-02 7.858729362487792969e-02 2.397108227014541626e-01 4.463124573230743408e-01 3.493817895650863647e-02 6.858511269092559814e-02 -3.596664220094680786e-02 -1.338706910610198975e-01 -3.138358145952224731e-02 -1.132730394601821899e-01 3.063323199748992920e-01 -2.747712424024939537e-04 -7.582267373800277710e-02 1.127438098192214966e-01 3.436500579118728638e-02 1.549671441316604614e-01 3.445214033126831055e-01
6.670220289379358292e-03 1.586181521415710449e-01 -9.766831994056701660e-02 1.667979955673217773e-01 9.388724714517593384e-02 -1.834880188107490540e-02 -9.951440244913101196e-02 6.121679767966270447e-02 1.684807986021041870e-01 -2.342500537633895874e-01 1.498737335205078125e-01 1.031329706311225891e-01 7.020277529954910278e-02 1.072697713971138000e-01 2.177294343709945679e-01 8.560326695442199707e-02 4.114174097776412964e-02 -1.962904781103134155e-01 1.156187653541564941e-01 7.993050664663314819e-02 1.033666208386421204e-01 5.430180206894874573e-02 -9.176391363143920898e-02 -4.856911301612854004e-02 6.708990931510925293e-01 1.406192034482955933e-01 -5.816049501299858093e-02 -3.814408481121063232e-01 2.416200749576091766e-02 1.311230510473251343e-01 7.854256033897399902e-02 -3.012163098901510239e-03
1.138332933187484741e-01 -3.551207855343818665e-02 4.621646180748939514e-02 2.138145118951797485e-01 -2.807323336601257324e-01 -1.025453209877014160e-01 -5.832786113023757935e-02 2.783733420073986053e-02 -1.301533877849578857e-01 2.372848391532897949e-01 2.410487979650497437e-01 -2.059296891093254089e-02 -1.969172954559326172e-01 -3.954933583736419678e-01 3.393754959106445312e-01 -5.109243839979171753e-02 -1.669658720493316650e-01 -1.874797642230987549e-01 7.463715970516204834e-02 9.307675063610076904e-02 2.863474376499652863e-02 1.009491160511970520e-01 -1.127327308058738708e-01 3.404100984334945679e-02 2.937331795692443848e-01 2.270333915948867798e-01 1.666442155838012695e-01 -3.283734917640686035e-01 6.068601459264755249e-02 2.493344619870185852e-02 -6.560316681861877441e-02 1.245207339525222778e-01
-1.139701679348945618e-01 1.316982060670852661e-01 -2.228747457265853882e-01 1.967015117406845093e-01 7.941004633903503418e-02 -6.367516517639160156e-02 8.411384373903274536e-02 -4.943956062197685242e-02 1.147288829088211060e-02 -1.213207393884658813e-01 2.916616797447204590e-01 -2.495464980602264404e-01 -2.328893989324569702e-01 -1.580520272254943848e-01 1.229036748409271240e-01 -6.543973833322525024e-02 2.172178402543067932e-02 -1.134355589747428894e-01 6.026729941368103027e-02 -8.875266462564468384e-02 5.668953806161880493e-02 -4.795589298009872437e-02 -6.664201617240905762e-02 -4.125443845987319946e-02 5.604895353317260742e-01 2.992309629917144775e-01 6.522493064403533936e-02 -8.851717412471771240e-02 4.984351620078086853e-02 -1.536703854799270630e-01 -1.984111592173576355e-02 3.490714430809020996e-01
-2.322068661451339722e-01 7.963133603334426880e-02 2.244653254747390747e-01 2.390328347682952881e-01 -6.083669513463973999e-02 7.735573500394821167e-02 7.519203424453735352e-02 -3.066301941871643066e-01 -9.187602996826171875e-02 -2.287056744098663330e-01 7.505260407924652100e-02 -2.251562327146530151e-01 -1.075530424714088440e-01 -2.477713078260421753e-01 1.470071822404861450e-01 5.859274789690971375e-02 -2.499995380640029907e-02 1.528968960046768188e-01 -1.478818152099847794e-02 -4.896678403019905090e-02 -3.119897283613681793e-02 9.608806669712066650e-02 -1.103355735540390015e-01 1.973048895597457886e-01 7.032433897256851196e-02 3.261944055557250977e-01 7.177795469760894775e-02 7.556216418743133545e-02 9.034111350774765015e-02 3.106001615524291992e-01 2.307379394769668579e-01 3.738529384136199951e-01
-1.004773080348968506e-01 2.347309589385986328e-01 -1.713939607143402100e-01 1.011892855167388916e-01 -1.438068877905607224e-02 1.136786863207817078e-01 8.759447932243347168e-02 4.720787331461906433e-02 8.376540243625640869e-02 -2.748507261276245117e-01 -3.010543622076511383e-02 -1.163048017770051956e-02 -4.844573512673377991e-02 -2.472220212221145630e-01 3.126825392246246338e-01 5.806093662977218628e-02 2.916125021874904633e-02 3.010457567870616913e-02 1.734891384840011597e-01 -2.855335772037506104e-01 -1.915604472160339355e-01 6.340458244085311890e-02 -1.221717447042465210e-01 1.407740730792284012e-02 3.820376098155975342e-01 -1.829518079757690430e-01 2.274162024259567261e-01 -2.350966930389404297e-01 2.275039255619049072e-01 3.032374680042266846e-01 4.400881752371788025e-02 1.505544632673263550e-01
-8.247204869985580444e-02 -2.472824603319168091e-02 -1.799131333827972412e-01 2.054508030414581299e-02 -3.497585356235504150e-01 9.643148630857467651e-02 5.650030449032783508e-02 2.395889461040496826e-01 2.402311265468597412e-01 -3.424998521804809570e-01 2.028758674860000610e-01 -3.094189465045928955e-01 1.189255639910697937e-01 -7.559560239315032959e-02 1.517941802740097046e-01 -2.771070413291454315e-02 -5.069639161229133606e-02 8.851890265941619873e-02 2.415936291217803955e-01 -3.146242201328277588e-01 9.054750204086303711e-02 2.044508755207061768e-01 -1.593053489923477173e-01 -4.054195061326026917e-02 1.317247152328491211e-01 1.631129682064056396e-01 1.607680320739746094e-01 -1.788025498390197754e-01 -1.490683704614639282e-01 5.953560769557952881e-02 -4.513433948159217834e-02 1.939804255962371826e-01
-6.959547847509384155e-02 4.970698058605194092e-02 -2.881217300891876221e-01 1.095301434397697449e-01 -1.883344352245330811e-01 2.080868631601333618e-01 -6.510246545076370239e-02 3.606196641921997070e-01 1.768444627523422241e-01 -2.381865829229354858e-01 6.939170509576797485e-02 1.454176604747772217e-01 -2.228420041501522064e-02 4.122433066368103027e-02 -5.320812389254570007e-02 -1.726033240556716919e-01 4.638867825269699097e-02 -1.378474533557891846e-01 4.090811014175415039e-01 -3.289809450507164001e-02 8.264409005641937256e-02 -1.862115599215030670e-02 -2.466453015804290771e-01 -5.191358178853988647e-02 9.475105255842208862e-02 -2.044990425929427147e-03 3.372121453285217285e-01 -1.056639254093170166e-01 2.765686213970184326e-01 1.558259874582290649e-01 4.253023862838745117e-02 1.977462321519851685e-01
-3.119635395705699921e-02 2.321676462888717651e-01 7.905755937099456787e-02 4.130152761936187744e-01 -1.241961866617202759e-01 7.678171992301940918e-02 6.135485693812370300e-02 -1.207623630762100220e-01 2.275725267827510834e-02 -2.620813436806201935e-02 3.431151807308197021e-01 -1.955731585621833801e-02 2.890626192092895508e-01 -4.797960445284843445e-02 -5.234075710177421570e-03 -1.128582432866096497e-01 1.336816400289535522e-01 -1.185547932982444763e-01 -1.166272684931755066e-01 -1.962345838546752930e-02 -1.380472928285598755e-01 -1.875074654817581177e-01 -6.992559880018234253e-02 1.126990094780921936e-01 9.904282540082931519e-02 1.529362499713897705e-01 3.161943256855010986e-01 -2.903327047824859619e-01 7.022053003311157227e-02 1.123361587524414062e-01 -1.881205886602401733e-01 3.500798344612121582e-01
-3.186388686299324036e-02 -1.702599823474884033e-01 -8.387455344200134277e-02 2.255149930715560913e-01 1.383225470781326294e-01 1.956918686628341675e-01 -1.579394340515136719e-01 -8.358908444643020630e-02 1.585261821746826172e-01 -2.259466499090194702e-01 -9.256664663553237915e-02 -2.276045829057693481e-01 -3.172221779823303223e-02 -1.009354814887046814e-01 2.641274333000183105e-01 7.613900816068053246e-04 -2.390452325344085693e-01 -7.411232590675354004e-02 -3.789695352315902710e-02 2.180061042308807373e-01 3.520673513412475586e-01 2.631081640720367432e-02 -2.446606159210205078e-01 1.567151863127946854e-03 1.445201635360717773e-01 4.189971089363098145e-02 2.409690469503402710e-01 -1.458768695592880249e-01 -1.647157222032546997e-01 -1.841041892766952515e-01 -6.591153889894485474e-02 3.765236735343933105e-01
3.453467786312103271e-02 1.235460788011550903e-01 -1.501631736755371094e-02 2.777616083621978760e-01 3.025968326255679131e-03 8.355309814214706421e-02 -2.661175429821014404e-01 -1.421305388212203979e-01 3.062781393527984619e-01 1.298358887434005737e-01 1.345789432525634766e-01 -3.401228785514831543e-01 1.305060237646102905e-01 1.311657577753067017e-02 1.437202394008636475e-01 2.564208805561065674e-01 -2.300121784210205078e-01 -2.927731275558471680e-01 2.216462492942810059e-01 2.204334549605846405e-02 1.739364862442016602e-01 1.024766787886619568e-01 -7.057020068168640137e-02 3.522222861647605896e-02 5.800117924809455872e-02 1.124452129006385803e-01 1.105305254459381104e-01 -3.855305016040802002e-01 -2.831683866679668427e-02 -5.758387967944145203e-02 1.166507601737976074e-01 1.740466356277465820e-01
-1.875157095491886139e-02 2.344011664390563965e-01 8.142068982124328613e-02 1.328226923942565918e-01 -3.729104399681091309e-01 -2.682865783572196960e-02 -8.753947913646697998e-02 -1.121460348367691040e-01 -9.370409697294235229e-02 -2.190003246068954468e-01 6.595038622617721558e-02 8.341244421899318695e-03 3.892572224140167236e-02 -2.486542798578739166e-02 2.350740283727645874e-01 1.627233624458312988e-01 2.113438546657562256e-01 -1.002001911401748657e-01 1.980735063552856445e-01 6.847552955150604248e-03 1.252398192882537842e-01 -1.128820888698101044e-02 -1.768660098314285278e-01 1.265852898359298706e-01 6.025381088256835938e-01 2.049067430198192596e-02 -8.115923404693603516e-02 -2.245340943336486816e-01 -4.149231687188148499e-02 5.232442170381546021e-02 1.198421418666839600e-01 1.377626806497573853e-01
5.674617737531661987e-02 1.078568957746028900e-02 -2.671687006950378418e-01 2.098803371191024780e-01 -3.160369396209716797e-01 -1.242861710488796234e-02 1.390288770198822021e-02 -1.168932318687438965e-01 -1.267700493335723877e-01 -3.419644236564636230e-01 -1.316148340702056885e-01 -1.091427057981491089e-01 3.921075165271759033e-02 -4.188043996691703796e-02 1.405142098665237427e-01 -1.205848529934883118e-01 2.334040403366088867e-01 -2.221445441246032715e-01 3.017257452011108398e-01 -2.761713564395904541e-01 1.486741900444030762e-01 1.969798058271408081e-01 -2.603335678577423096e-01 -6.182965636253356934e-02 1.247981190681457520e-01 -9.501592069864273071e-02 1.502437293529510498e-01 -7.222400605678558350e-02 -2.317842654883861542e-02 -2.080116607248783112e-02 6.607582420110702515e-02 3.258188664913177490e-01
1.315918862819671631e-01 7.593118399381637573e-02 -5.786290019750595093e-02 3.091267049312591553e-01 -2.804283797740936279e-01 2.207395993173122406e-02 1.236643493175506592e-01 1.553670912981033325e-01 -9.074027836322784424e-02 1.550786495208740234e-01 -1.847603917121887207e-01 8.317003026604652405e-03 2.306164614856243134e-02 4.168388620018959045e-02 2.765853404998779297e-01 -1.486849188804626465e-01 8.855940401554107666e-02 5.651711486279964447e-03 -1.491898554377257824e-03 3.993824869394302368e-02 -3.818866908550262451e-01 -1.068982258439064026e-01 -1.051262542605400085e-01 -5.953211337327957153e-03 3.906425833702087402e-01 1.609761863946914673e-01 2.584840357303619385e-01 -3.312732279300689697e-01 -7.913940399885177612e-02 -9.674546867609024048e-02 -8.070595562458038330e-02 1.924996227025985718e-01
2.007861733436584473e-01 -1.701023429632186890e-01 9.262154251337051392e-02 2.935160100460052490e-01 5.529065430164337158e-02 2.333348616957664490e-02 -8.859440684318542480e-02 -7.553447037935256958e-02 1.232735216617584229e-01 1.051776632666587830e-01 -4.509541206061840057e-03 -1.066662818193435669e-01 -2.839369177818298340e-01 -7.098005712032318115e-02 3.662397265434265137e-01 -2.224943786859512329e-02 -9.747729450464248657e-02 7.068333029747009277e-02 2.681926190853118896e-01 -7.133755832910537720e-03 7.746370043605566025e-03 1.633626222610473633e-01 -1.422365307807922363e-01 1.361713260412216187e-01 3.712323307991027832e-01 1.259452402591705322e-01 1.236738935112953186e-01 -2.675214707851409912e-01 1.221742704510688782e-01 2.608388066291809082e-01 -2.245610356330871582e-01 1.870694011449813843e-01
1.136553101241588593e-02 -1.987446248531341553e-01 2.099525332450866699e-01 1.119074076414108276e-01 -8.192043006420135498e-02 -4.529723525047302246e-02 1.185612082481384277e-01 -9.661508351564407349e-02 -3.032224811613559723e-02 -2.421700358390808105e-01 1.570790708065032959e-01 5.598178505897521973e-02 -3.099287748336791992e-01 -1.820671260356903076e-01 8.026278018951416016e-02 -1.890468038618564606e-02 -1.351689100265502930e-01 -1.661169901490211487e-02 1.747302114963531494e-01 2.207971960306167603e-01 2.330039590597152710e-01 -1.390026067383587360e-03 -3.274779319763183594e-01 9.456484019756317139e-02 1.198760326951742172e-02 3.831793367862701416e-01 2.354708313941955566e-01 -2.774844169616699219e-01 -1.602574139833450317e-01 1.383874416351318359e-01 -1.534376144409179688e-01 1.792768985033035278e-01
-5.201800540089607239e-02 4.538855329155921936e-02 7.561331149190664291e-03 2.818746268749237061e-01 -2.633137404918670654e-01 -1.329027265310287476e-01 -1.020441651344299316e-01 -2.930852584540843964e-02 -1.821984052658081055e-01 -1.901520937681198120e-01 3.600327372550964355e-01 2.029541283845901489e-01 1.771579235792160034e-01 -1.230451613664627075e-01 1.919364482164382935e-01 1.242634654045104980e-01 2.464234530925750732e-01 1.614333838224411011e-01 2.103295922279357910e-02 1.327779376879334450e-03 -1.774284988641738892e-02 -1.491173654794692993e-01 -1.323493868112564087e-01 9.407313913106918335e-02 3.772127628326416016e-01 3.010293096303939819e-02 -1.367130875587463379e-01 -3.061989843845367432e-01 6.512513500638306141e-04 -4.224101826548576355e-02 -1.917220652103424072e-03 2.913788259029388428e-01
-3.692050278186798096e-02 7.246659696102142334e-02 -1.203149650245904922e-02 1.383090019226074219e-01 -3.835240006446838379e-02 -3.059217892587184906e-02 4.470393359661102295e-01 1.238161101937294006e-01 2.095892839133739471e-02 -6.100646406412124634e-02 -1.136066615581512451e-01 2.373729459941387177e-02 -6.202737614512443542e-02 2.075117230415344238e-01 4.484786689281463623e-01 -1.292278766632080078e-01 -1.743501611053943634e-02 6.086714938282966614e-02 2.206613868474960327e-01 1.794816255569458008e-01 1.794293336570262909e-02 3.303990662097930908e-01 -1.762188971042633057e-01 1.668538749217987061e-01 -2.374122291803359985e-02 7.118219882249832153e-02 2.521127760410308838e-01 -2.649863362312316895e-01 6.351967155933380127e-02 2.533571124076843262e-01 -7.065398991107940674e-02 9.076866507530212402e-02
2.917762659490108490e-02 1.020987853407859802e-01 -2.951929867267608643e-01 2.213603705167770386e-01 -1.508586257696151733e-01 2.277310192584991455e-01 -4.902094975113868713e-02 4.629500210285186768e-02 3.179709911346435547e-01 2.075390070676803589e-01 3.952005878090858459e-02 -1.149336993694305420e-01 -1.212952956557273865e-01 -7.954079657793045044e-02 2.223822176456451416e-01 5.008805170655250549e-02 1.211006008088588715e-02 1.221903711557388306e-01 3.131988048553466797e-01 2.029364407062530518e-01 4.893744364380836487e-02 1.341767311096191406e-01 -1.105086505413055420e-01 1.808718661777675152e-03 2.810712158679962158e-01 3.344559073448181152e-01 -5.127575993537902832e-02 -2.632198333740234375e-01 7.930485159158706665e-02 2.506856918334960938e-01 1.355243027210235596e-01 -6.499965488910675049e-02
-3.295707702636718750e-01 -3.608556836843490601e-02 -5.731666460633277893e-02 2.155586481094360352e-01 -3.770080804824829102e-01 -6.532779335975646973e-02 -4.961460828781127930e-02 1.252021044492721558e-01 2.994931302964687347e-02 -1.811335235834121704e-01 2.162047661840915680e-02 -8.013045042753219604e-02 3.195151388645172119e-01 -5.188826099038124084e-02 1.999595314264297485e-01 -4.390626400709152222e-02 1.952611207962036133e-01 -8.021192997694015503e-02 2.503115236759185791e-01 1.070794016122817993e-01 -1.410781312733888626e-02 -1.303044706583023071e-01 -2.762652039527893066e-01 -2.855239994823932648e-02 1.137061119079589844e-01 1.088530872948467731e-03 2.392200231552124023e-01 -2.852488160133361816e-01 -3.435767441987991333e-02 3.372725546360015869e-01 9.403576701879501343e-02 1.426604203879833221e-02
-6.967195868492126465e-02 2.727209031581878662e-01 -2.078649774193763733e-02 2.563410401344299316e-01 -5.844126641750335693e-02 -1.438244432210922241e-01 -1.371985077857971191e-01 -1.442992836236953735e-01 -1.483332663774490356e-01 -8.941275626420974731e-02 2.163915634155273438e-01 1.300614923238754272e-01 2.366259247064590454e-01 7.108455989509820938e-03 1.321841031312942505e-01 2.638589066918939352e-04 3.737235367298126221e-01 7.896893471479415894e-02 -3.385939868167042732e-03 1.996394395828247070e-01 6.532793492078781128e-02 -2.199278213083744049e-02 -2.015812247991561890e-01 1.128009334206581116e-01 3.340933322906494141e-01 3.586019203066825867e-02 -1.035810187458992004e-01 -3.108185529708862305e-01 -2.246565930545330048e-02 1.661055907607078552e-02 1.803334802389144897e-01 3.552472591400146484e-01
4.887341707944869995e-02 -1.585444509983062744e-01 1.253755986690521240e-01 2.036757022142410278e-01 4.446696490049362183e-02 5.922098830342292786e-02 -5.411718506366014481e-03 -1.659369282424449921e-02 1.223057806491851807e-01 -1.914712339639663696e-01 4.016464650630950928e-01 -1.797177940607070923e-01 -4.134747087955474854e-01 -4.461283981800079346e-02 9.414520114660263062e-02 -1.895853281021118164e-01 -4.163765907287597656e-02 8.166835643351078033e-03 2.588328421115875244e-01 2.631336152553558350e-01 -8.744851499795913696e-02 1.506491750478744507e-01 -1.109924092888832092e-01 -3.111826814711093903e-02 9.465239197015762329e-02 8.941297233104705811e-02 2.866207361221313477e-01 -2.494021654129028320e-01 2.317214459180831909e-01 1.506258696317672729e-01 5.599565431475639343e-02 1.549125462770462036e-01
1.659706234931945801e-01 -1.354814767837524414e-01 4.607260227203369141e-02 1.268624812364578247e-01 -3.250768780708312988e-01 1.623911084607243538e-03 -4.463553801178932190e-02 -1.358200758695602417e-01 -1.787890866398811340e-02 -1.814579218626022339e-02 2.091935127973556519e-01 -2.892755158245563507e-02 -1.114220768213272095e-01 -2.205967009067535400e-01 4.778226912021636963e-01 -1.008455902338027954e-01 1.333580911159515381e-01 -2.600998580455780029e-01 1.466273143887519836e-02 2.527008354663848877e-01 3.179957270622253418e-01 8.786018937826156616e-03 -2.321885526180267334e-02 7.114726118743419647e-03 1.244356036186218262e-01 2.266451865434646606e-01 2.438579350709915161e-01 -1.459186971187591553e-01 -5.583921447396278381e-02 4.358878359198570251e-02 -1.771257258951663971e-02 2.464039474725723267e-01
5.190305411815643311e-02 -4.691653698682785034e-02 1.337798591703176498e-02 3.183761239051818848e-01 -2.522453367710113525e-01 -1.661532819271087646e-01 -1.724623143672943115e-01 -6.850725412368774414e-02 -9.550891816616058350e-02 2.706143260002136230e-02 5.848985165357589722e-02 -1.654280722141265869e-01 -3.157825767993927002e-01 3.325237706303596497e-02 2.240416258573532104e-01 -1.690634042024612427e-01 -1.696416288614273071e-01 -2.072680741548538208e-02 -4.496024549007415771e-02 1.734291166067123413e-01 2.685601115226745605e-01 -1.548046022653579712e-01 1.361306756734848022e-02 2.229655385017395020e-01 1.247021257877349854e-01 2.480828315019607544e-01 1.364595163613557816e-02 -4.221749305725097656e-01 -3.596986830234527588e-02 3.329693526029586792e-02 1.381505280733108521e-01 2.516977787017822266e-01
-1.518783569335937500e-01 1.250824518501758575e-02 -1.807562261819839478e-01 4.690269473940134048e-03 -1.027410104870796204e-01 2.973828017711639404e-01 2.453296212479472160e-03 -2.435213923454284668e-01 3.064107894897460938e-02 9.046541899442672729e-02 3.722291067242622375e-02 -2.425082623958587646e-01 9.761620312929153442e-02 2.786029875278472900e-02 7.456822693347930908e-02 1.494798660278320312e-01 1.818015277385711670e-01 -1.356639433652162552e-02 2.485795021057128906e-01 1.432126313447952271e-01 7.342325150966644287e-02 -5.870082415640354156e-03 4.184889793395996094e-02 7.328597456216812134e-02 3.883372247219085693e-01 1.641759574413299561e-01 1.300128996372222900e-01 -5.314188003540039062e-01 1.362926214933395386e-01 1.480931937694549561e-01 1.723809242248535156e-01 5.362765118479728699e-02
3.679680824279785156e-02 -1.188791692256927490e-01 1.724608838558197021e-01 1.932858973741531372e-01 4.983431845903396606e-02 1.262067854404449463e-01 -6.935101002454757690e-02 -1.048000231385231018e-01 -2.188949882984161377e-01 -2.136399745941162109e-01 3.502604067325592041e-01 -2.142586186528205872e-02 -2.102129161357879639e-01 1.262921374291181564e-02 2.881501615047454834e-01 -4.210683330893516541e-02 1.570726633071899414e-01 -2.393805682659149170e-01 2.439078986644744873e-01 1.880307048559188843e-01 1.265738159418106079e-01 1.720158159732818604e-01 -9.897870570421218872e-02 -1.233925521373748779e-01 -2.773430198431015015e-02 1.484993994235992432e-01 1.784381568431854248e-01 -3.079228699207305908e-01 2.035321742296218872e-01 1.342819184064865112e-01 -1.327978074550628662e-01 2.516579031944274902e-01
-6.779804825782775879e-02 1.651349067687988281e-01 8.940364420413970947e-02 1.287780702114105225e-01 -1.529120504856109619e-01 9.579325094819068909e-03 1.686706840991973877e-01 2.283824607729911804e-02 1.509501039981842041e-01 -2.575683221220970154e-02 -8.076766133308410645e-02 1.137692928314208984e-01 3.767277672886848450e-02 5.764005333185195923e-02 2.061054855585098267e-01 1.022335290908813477e-01 -2.419321835041046143e-01 6.690477579832077026e-02 2.409732192754745483e-01 -7.105390541255474091e-03 1.562084909528493881e-02 2.547080516815185547e-01 -1.933502405881881714e-01 -3.026299877092242241e-03 -1.171118114143610001e-02 -8.285477757453918457e-02 3.602316975593566895e-01 -3.267562985420227051e-01 4.656046032905578613e-01 1.084250956773757935e-01 1.053076684474945068e-01 2.893287539482116699e-01
2.140692472457885742e-01 -3.217333853244781494e-01 -6.950319558382034302e-02 2.984701097011566162e-01 1.639201492071151733e-01 -7.007045298814773560e-02 -1.173389554023742676e-01 8.055222779512405396e-02 -1.231809407472610474e-01 -6.701648235321044922e-02 2.111526876688003540e-01 -8.862823992967605591e-02 -1.225231587886810303e-01 -6.268084980547428131e-04 4.213171005249023438e-01 3.593333065509796143e-02 1.055756360292434692e-01 -6.858014315366744995e-02 7.764511555433273315e-02 1.103010699152946472e-01 6.716178357601165771e-02 1.653970927000045776e-01 -1.951060146093368530e-01 -2.561657316982746124e-02 1.026124432682991028e-01 1.558725256472826004e-02 3.467362821102142334e-01 -1.591495275497436523e-01 1.887529939413070679e-01 1.450252383947372437e-01 -8.291532285511493683e-03 3.479996025562286377e-01
-8.225321024656295776e-02 1.592884212732315063e-01 2.124728858470916748e-01 1.503399107605218887e-03 -2.101900428533554077e-01 1.546605080366134644e-01 1.524527668952941895e-01 8.325817435979843140e-02 1.663898490369319916e-02 -3.554826378822326660e-01 2.140691876411437988e-01 -7.544032763689756393e-03 1.765913888812065125e-02 5.228331312537193298e-02 -2.876833453774452209e-02 3.066307492554187775e-02 -1.453730911016464233e-01 -1.431955844163894653e-01 1.543718390166759491e-02 7.299244403839111328e-02 -2.357282042503356934e-01 5.917316302657127380e-02 -3.343250751495361328e-01 -8.256031572818756104e-02 2.935010194778442383e-01 -6.084592267870903015e-02 4.024978354573249817e-02 -4.178062081336975098e-01 3.781664967536926270e-01 -8.878244459629058838e-02 -3.852407261729240417e-02 6.191830337047576904e-02
-2.455222159624099731e-01 2.685972861945629120e-02 -2.081297105178236961e-03 2.230405956506729126e-01 -6.967813521623611450e-02 -3.444907665252685547e-01 -9.484260529279708862e-02 -2.291029244661331177e-01 5.426789075136184692e-02 -2.427960187196731567e-01 -3.891096264123916626e-02 -2.748682498931884766e-01 1.325041353702545166e-01 -5.548727512359619141e-02 -2.670202811714261770e-04 -1.538209021091461182e-01 6.983633339405059814e-02 4.235453531146049500e-02 -5.039557442069053650e-02 -2.488539554178714752e-02 -1.487803310155868530e-01 5.422015860676765442e-02 -1.785348206758499146e-01 2.771330177783966064e-01 2.010443806648254395e-01 1.920019090175628662e-01 -8.391980081796646118e-02 -7.070960849523544312e-02 2.719101011753082275e-01 1.161429435014724731e-01 3.387278318405151367e-01 2.930963337421417236e-01
-5.190153047442436218e-02 7.987219095230102539e-02 -2.599926292896270752e-01 8.794656395912170410e-02 -7.959423214197158813e-02 -4.650964960455894470e-02 1.842452958226203918e-02 2.753601409494876862e-03 -1.303815245628356934e-01 -2.214390337467193604e-01 1.778832525014877319e-01 -1.998370587825775146e-01 -2.060421183705329895e-02 1.104418262839317322e-01 2.297646105289459229e-01 -6.072179973125457764e-02 -4.078307747840881348e-02 -2.117690630257129669e-02 2.393030971288681030e-01 1.362290531396865845e-01 1.249748766422271729e-01 2.476292103528976440e-01 1.705266982316970825e-01 2.079661041498184204e-01 3.703848123550415039e-01 2.093999832868576050e-01 -1.048055887222290039e-01 -4.431461393833160400e-01 -8.625122159719467163e-02 1.458497941493988037e-01 1.174430996179580688e-01 2.047757953405380249e-01
-7.004905957728624344e-03 -2.014088034629821777e-01 -8.291157335042953491e-02 3.441590815782546997e-02 -1.086441352963447571e-01 1.671977937221527100e-01 -1.454130560159683228e-01 -2.255135774612426758e-01 -7.243300974369049072e-02 -3.160018622875213623e-01 -3.745689615607261658e-02 -7.341004908084869385e-02 1.064322609454393387e-02 1.601852923631668091e-01 5.717765092849731445e-01 -6.398285925388336182e-02 -5.259009823203086853e-02 -1.615226268768310547e-01 -2.666640654206275940e-02 2.284293919801712036e-01 9.003953635692596436e-02 -5.814861506223678589e-02 -1.966043114662170410e-01 1.306689232587814331e-01 -4.805565625429153442e-02 2.301266044378280640e-02 4.951624572277069092e-02 -2.230812013149261475e-01 8.703984320163726807e-02 -1.383098661899566650e-01 2.267144769430160522e-01 2.979138195514678955e-01
-2.602727115154266357e-01 -3.745748195797204971e-03 1.508519947528839111e-01 2.468185275793075562e-01 -1.028586477041244507e-01 -1.025080680847167969e-01 -7.690203934907913208e-02 9.633211791515350342e-02 -9.378341585397720337e-02 -1.490493863821029663e-01 -1.890548616647720337e-01 -1.339489370584487915e-01 6.215595453977584839e-02 1.188730821013450623e-01 6.215783953666687012e-02 6.779751181602478027e-02 9.088038653135299683e-02 -7.125157862901687622e-02 6.940252333879470825e-02 1.573857963085174561e-01 -2.102855145931243896e-01 1.060995459556579590e-01 -1.873103082180023193e-01 2.643955051898956299e-01 3.800015449523925781e-01 -3.568735346198081970e-02 3.980131149291992188e-01 -2.650061845779418945e-01 -1.376880556344985962e-01 1.764342635869979858e-01 -1.453662365674972534e-01 2.284977287054061890e-01
5.004077404737472534e-02 3.680843114852905273e-02 6.989444792270660400e-02 2.514179944992065430e-01 -1.164687946438789368e-01 -3.014419674873352051e-01 8.761910349130630493e-02 -9.596218913793563843e-02 -1.489245295524597168e-01 -2.484386973083019257e-02 2.169496417045593262e-01 -5.965235456824302673e-02 -1.263953279703855515e-03 -1.156937927007675171e-01 3.050070106983184814e-01 -3.105860054492950439e-01 -1.354446727782487869e-02 -1.956777181476354599e-03 7.495223730802536011e-02 2.935162484645843506e-01 8.925454318523406982e-02 9.721267968416213989e-02 -1.964752078056335449e-01 -1.398745477199554443e-01 3.320662379264831543e-01 2.460430711507797241e-01 2.327907830476760864e-02 -2.176058888435363770e-01 2.859123051166534424e-01 5.111369863152503967e-02 -2.245185822248458862e-01 9.704870730638504028e-02
-2.529990375041961670e-01 6.118148448877036572e-04 -1.505264788866043091e-01 5.091976523399353027e-01 1.840601712465286255e-01 -1.145772188901901245e-01 -1.421311870217323303e-02 -1.483790576457977295e-01 5.057499743998050690e-03 -6.810643523931503296e-02 1.404555141925811768e-02 -1.248903498053550720e-01 -2.766333706676959991e-02 1.196493804454803467e-01 1.644313782453536987e-01 3.759267041459679604e-03 -7.677284628152847290e-02 -1.932747662067413330e-01 1.092573776841163635e-01 8.347275108098983765e-02 2.521130815148353577e-02 5.056506488472223282e-03 -1.458791643381118774e-01 4.233419001102447510e-01 1.298692524433135986e-01 8.830218762159347534e-02 -3.050236403942108154e-01 -1.883156001567840576e-01 8.920575678348541260e-02 1.276512444019317627e-01 2.204167544841766357e-01 1.814348101615905762e-01
-2.324270755052566528e-01 2.424169927835464478e-01 -2.596862614154815674e-01 1.482632011175155640e-01 4.513248801231384277e-02 9.527507424354553223e-02 8.976042270660400391e-02 4.907552152872085571e-02 2.281182259321212769e-01 8.192083239555358887e-02 1.947807222604751587e-01 -3.270678594708442688e-02 -6.627834588289260864e-02 5.344181880354881287e-02 3.025473356246948242e-01 2.461268194019794464e-02 -8.277957141399383545e-02 5.059718713164329529e-02 2.143589258193969727e-01 -3.720066696405410767e-02 2.236877381801605225e-02 -2.137495428323745728e-01 -2.772916294634342194e-02 -1.936703324317932129e-01 4.785594642162322998e-01 2.228712886571884155e-01 2.292009741067886353e-01 -1.421887576580047607e-01 1.332688629627227783e-01 -1.797816604375839233e-01 8.376726508140563965e-02 1.712081581354141235e-01
2.953064627945423126e-03 5.250059068202972412e-02 3.272026479244232178e-01 2.775150537490844727e-01 -1.528841108083724976e-01 2.460369653999805450e-02 6.048028543591499329e-02 1.095266342163085938e-01 1.969197243452072144e-01 1.291619986295700073e-02 1.392176449298858643e-01 -2.711296677589416504e-01 -4.184522479772567749e-02 -1.701142340898513794e-01 9.316053986549377441e-02 -2.409757673740386963e-01 2.696486413478851318e-01 -2.844186127185821533e-01 -5.501533299684524536e-02 2.027735412120819092e-01 -8.374864608049392700e-02 1.077082157135009766e-01 -1.986583024263381958e-01 2.817970812320709229e-01 7.105496525764465332e-02 2.197430431842803955e-01 1.659896373748779297e-01 -2.042920887470245361e-01 2.022338956594467163e-01 -1.068975031375885010e-01 1.468800902366638184e-01 1.117592751979827881e-01
1.236049011349678040e-01 1.797520071268081665e-01 -2.045685648918151855e-01 3.843691647052764893e-01 -1.765975803136825562e-01 -7.806651294231414795e-02 7.028652727603912354e-02 -3.459381684660911560e-02 2.313077896833419800e-01 -2.300990223884582520e-01 1.695792824029922485e-01 -9.727290272712707520e-02 -1.222030520439147949e-01 -3.161044791340827942e-02 2.314033657312393188e-01 4.368591308593750000e-02 6.321232020854949951e-02 -1.409212052822113037e-01 -7.896149158477783203e-02 2.144330292940139771e-01 2.041707001626491547e-02 1.735035032033920288e-01 -1.619652956724166870e-01 -1.162496507167816162e-01 4.388454258441925049e-01 2.026189118623733521e-02 6.876431405544281006e-02 1.277458295226097107e-02 -1.236750036478042603e-01 3.020908832550048828e-01 -1.092413440346717834e-01 2.015797346830368042e-01
6.481295824050903320e-02 9.973408281803131104e-02 4.428818821907043457e-02 3.725561499595642090e-01 -1.189142316579818726e-01 -1.749847829341888428e-02 9.409070760011672974e-02 1.217776089906692505e-01 2.114677056670188904e-02 -1.882792860269546509e-01 2.259032875299453735e-01 -3.251392841339111328e-01 2.597507648169994354e-02 -1.676013022661209106e-01 3.613921701908111572e-01 -3.183786943554878235e-02 -1.802192814648151398e-02 1.830417364835739136e-01 4.555387049913406372e-02 2.053541094064712524e-01 -2.022644728422164917e-01 3.052558898925781250e-01 -1.705671548843383789e-01 1.148499622941017151e-01 2.948401272296905518e-01 -8.470622450113296509e-02 -9.115727990865707397e-02 -7.754240185022354126e-02 -1.687665283679962158e-02 2.932099699974060059e-01 2.082794345915317535e-02 6.608206033706665039e-02
-1.578641682863235474e-01 1.185407191514968872e-01 -1.058502309024333954e-02 7.450921088457107544e-02 -1.646114140748977661e-01 -3.745879530906677246e-01 -1.177754476666450500e-01 1.424539387226104736e-01 8.976599574089050293e-02 -1.408787220716476440e-01 2.059863507747650146e-01 -2.118385732173919678e-01 -2.513065040111541748e-01 1.727063506841659546e-01 1.761802285909652710e-01 4.195614531636238098e-02 -5.861736834049224854e-02 1.438616365194320679e-01 1.276319473981857300e-01 3.031175136566162109e-01 -1.399220377206802368e-01 -1.332768648862838745e-01 -2.594079971313476562e-01 3.077138662338256836e-01 2.778009474277496338e-01 4.152823239564895630e-02 8.539054542779922485e-02 -2.341186255216598511e-01 1.289957612752914429e-01 7.497105747461318970e-02 -1.276832371950149536e-01 4.006535187363624573e-02
-1.921398490667343140e-01 2.586606144905090332e-01 1.853864043951034546e-01 3.579971492290496826e-01 -1.964616924524307251e-01 -3.097757324576377869e-02 -2.718875706195831299e-01 1.714091300964355469e-01 -1.362744867801666260e-01 -1.602078527212142944e-01 2.538902759552001953e-01 -1.148163527250289917e-01 2.090279906988143921e-01 -6.650079786777496338e-02 9.453824162483215332e-02 -1.891572773456573486e-01 9.878113120794296265e-02 1.681000739336013794e-01 5.728633701801300049e-02 -4.236453969497233629e-04 -2.883520908653736115e-02 5.428303778171539307e-02 5.029546841979026794e-02 -1.015557348728179932e-01 7.052146643400192261e-02 2.110906392335891724e-01 -4.829904809594154358e-02 -6.551432609558105469e-02 1.841873824596405029e-01 4.742128029465675354e-02 3.124821186065673828e-01 3.580196499824523926e-01
-1.015042290091514587e-01 -2.280469685792922974e-01 -2.461023442447185516e-02 1.546455919742584229e-01 -1.526870429515838623e-01 2.531308829784393311e-01 1.548331929370760918e-03 3.958703018724918365e-03 9.400527179241180420e-02 -1.153588742017745972e-01 1.052699312567710876e-01 -9.293081238865852356e-03 -1.052333973348140717e-02 -1.510901749134063721e-02 2.490480393171310425e-01 7.764468342065811157e-02 -1.054442301392555237e-01 -2.874715626239776611e-01 1.703039705753326416e-01 1.844214797019958496e-01 2.493044137954711914e-01 -2.854228615760803223e-01 -2.248501777648925781e-01 -2.550025098025798798e-02 -9.694746881723403931e-02 -1.481681913137435913e-01 -7.166890054941177368e-02 -2.796551287174224854e-01 -5.433656275272369385e-02 2.250551283359527588e-01 1.826477646827697754e-01 4.132797420024871826e-01
2.909613959491252899e-02 1.489032655954360962e-01 6.785770505666732788e-02 1.409677602350711823e-02 1.562603935599327087e-02 5.896216630935668945e-02 -1.651439219713211060e-01 -9.975099563598632812e-02 2.995904684066772461e-01 -1.761269569396972656e-01 2.982414662837982178e-01 -1.699590235948562622e-01 -3.074411749839782715e-01 -1.475411355495452881e-01 -6.617762893438339233e-02 2.085217647254467010e-02 -1.994800567626953125e-01 1.136142462491989136e-01 2.291160374879837036e-01 1.501457691192626953e-01 1.138156130909919739e-01 2.066263258457183838e-01 -3.169203400611877441e-01 4.260311275720596313e-02 1.242795437574386597e-01 2.034830898046493530e-01 2.678994238376617432e-01 -2.637614011764526367e-01 2.082015424966812134e-01 1.684811711311340332e-01 1.263049542903900146e-01 2.118965145200490952e-03
-1.269660145044326782e-01 2.033890783786773682e-01 8.654448390007019043e-02 4.391101002693176270e-01 -3.379040360450744629e-01 -5.905204638838768005e-02 1.677795685827732086e-02 -9.156893356703221798e-04 1.127663403749465942e-01 -7.434263825416564941e-02 1.270220130681991577e-01 -2.837952598929405212e-02 1.873494982719421387e-01 6.618228554725646973e-02 -1.514438632875680923e-02 -2.633772045373916626e-02 -1.585921198129653931e-01 2.215084135532379150e-01 3.135561048984527588e-01 -5.782010033726692200e-02 1.528883278369903564e-01 7.586346007883548737e-03 -1.284928619861602783e-01 -2.720624208450317383e-02 1.097532063722610474e-01 1.294593662023544312e-01 -1.136293821036815643e-02 3.687527403235435486e-02 -1.017052009701728821e-01 1.312619149684906006e-01 3.716938197612762451e-01 3.688968122005462646e-01
-1.048502177000045776e-01 -1.574449241161346436e-01 8.779391646385192871e-02 1.312053650617599487e-01 -3.046030700206756592e-01 2.014279812574386597e-01 -1.230866089463233948e-02 -1.468150764703750610e-01 2.034680172801017761e-02 -2.689337730407714844e-01 -7.697321474552154541e-03 4.461351037025451660e-02 5.840911064296960831e-03 -8.406485617160797119e-02 -6.317917257547378540e-02 1.185579225420951843e-02 4.267066344618797302e-02 -7.050601392984390259e-02 3.514161333441734314e-02 -1.801400096155703068e-03 1.852950900793075562e-01 1.321278363466262817e-01 -4.385186731815338135e-01 -8.844459662213921547e-04 4.859898388385772705e-01 -1.801194846630096436e-01 1.381124556064605713e-01 -2.530203163623809814e-01 -1.183365955948829651e-01 1.224092394113540649e-01 2.520233690738677979e-01 4.315370693802833557e-02
-9.590235352516174316e-02 -1.128775253891944885e-02 4.113110527396202087e-02 1.319695115089416504e-01 3.399664536118507385e-02 2.732414007186889648e-01 -1.595331430435180664e-01 -3.027348220348358154e-01 9.113355539739131927e-03 -1.990755051374435425e-01 7.150868326425552368e-02 -1.499802917242050171e-01 -1.597838103771209717e-01 -2.764577865600585938e-01 3.359582424163818359e-01 -2.839375138282775879e-01 1.051853969693183899e-01 -1.926335245370864868e-01 6.154750287532806396e-02 -1.705329269170761108e-01 -2.460253611207008362e-02 1.841378957033157349e-01 -1.822977513074874878e-01 2.470310926437377930e-01 2.396697551012039185e-01 -1.530993580818176270e-01 2.077407836914062500e-01 -2.237396687269210815e-01 -7.491549104452133179e-02 2.138532511889934540e-02 1.422006040811538696e-01 7.539446651935577393e-02
-1.535223573446273804e-01 9.379053860902786255e-02 1.973794847726821899e-01 9.995319694280624390e-02 -2.533036842942237854e-02 -1.325432658195495605e-01 1.914447247982025146e-01 2.696262672543525696e-02 -5.907976627349853516e-02 -2.729346454143524170e-01 -1.931879222393035889e-01 6.887225061655044556e-02 4.481080919504165649e-03 2.426115125417709351e-01 2.071051150560379028e-01 1.167032495141029358e-01 3.384090587496757507e-02 -1.413780078291893005e-02 1.251697689294815063e-01 1.994724720716476440e-01 1.539753675460815430e-01 1.280513703823089600e-01 -1.823800206184387207e-01 6.265518814325332642e-02 2.794446647167205811e-01 -1.297792512923479080e-02 8.094199746847152710e-02 -4.384331107139587402e-01 3.738648891448974609e-01 2.448248565196990967e-01 -5.692943930625915527e-02 1.165021881461143494e-01
1.057948842644691467e-01 6.643708795309066772e-02 1.241077482700347900e-01 9.066466009244322777e-04 -8.894995786249637604e-03 2.709208130836486816e-01 1.905066370964050293e-01 1.926478371024131775e-02 7.039398699998855591e-02 -2.114622294902801514e-01 -1.297083348035812378e-01 1.359320431947708130e-01 -2.279746681451797485e-01 4.722301661968231201e-02 2.504274547100067139e-01 -1.894925683736801147e-01 -2.772076129913330078e-01 -1.103008687496185303e-01 1.456111762672662735e-02 2.167477756738662720e-01 1.513146758079528809e-01 6.613872200250625610e-02 -4.772739484906196594e-02 -1.008340492844581604e-01 1.808158159255981445e-01 2.585757672786712646e-01 2.176521867513656616e-01 -2.276126742362976074e-01 3.099372982978820801e-01 2.710443139076232910e-01 1.590790003538131714e-01 2.270807921886444092e-01
-1.310662031173706055e-01 -1.030173748731613159e-01 -5.436106026172637939e-02 -7.003738731145858765e-02 -6.154621392488479614e-02 7.400705665349960327e-02 1.334692686796188354e-01 -1.035254672169685364e-01 -2.779877781867980957e-01 -1.689626425504684448e-01 2.671844363212585449e-01 8.266138285398483276e-02 -6.362184882164001465e-02 6.065440177917480469e-02 2.218999266624450684e-01 -2.095481157302856445e-01 -2.370486408472061157e-01 -1.125153526663780212e-01 2.709957063198089600e-01 2.942340215668082237e-03 3.324303925037384033e-01 -1.533622145652770996e-01 -3.008321672677993774e-02 4.814868792891502380e-02 2.674977183341979980e-01 -1.636238023638725281e-02 1.903360784053802490e-01 -2.028559297323226929e-01 2.368774451315402985e-02 -3.553208336234092712e-02 2.169041484594345093e-01 4.049752950668334961e-01
1.829793006181716919e-01 -3.493680059909820557e-02 2.042808011174201965e-02 6.533415615558624268e-02 1.428729295730590820e-01 -1.010383367538452148e-01 -5.145141854882240295e-03 3.062820434570312500e-02 -2.217373438179492950e-02 -7.320857048034667969e-02 3.278291225433349609e-01 -1.494486778974533081e-01 -1.167999282479286194e-01 -1.589524000883102417e-01 3.360289633274078369e-01 1.028912439942359924e-01 5.379443615674972534e-02 -6.422718614339828491e-02 -3.830088768154382706e-03 -1.100471094250679016e-01 6.003194302320480347e-02 2.216099202632904053e-01 -3.360647857189178467e-01 -8.002587407827377319e-02 4.927912726998329163e-02 3.823541849851608276e-02 3.613663613796234131e-01 -1.964263767004013062e-01 2.806611955165863037e-01 1.721086949110031128e-01 2.247163951396942139e-01 3.283394277095794678e-01
-1.895345896482467651e-01 9.358794242143630981e-02 -1.808481514453887939e-01 3.096633851528167725e-01 -2.781904935836791992e-01 4.502834379673004150e-02 -6.613930221647024155e-03 -2.053098753094673157e-02 9.761339426040649414e-02 -2.216604053974151611e-01 -6.028572842478752136e-02 -5.092300474643707275e-02 9.556879103183746338e-02 2.904389984905719757e-02 -2.268112264573574066e-02 -1.192210987210273743e-01 1.095589175820350647e-01 -3.493765741586685181e-02 3.005575239658355713e-01 -1.861530095338821411e-01 5.115577206015586853e-02 3.053134381771087646e-01 -1.198291480541229248e-01 2.464981377124786377e-01 3.241409659385681152e-01 -3.374674618244171143e-01 2.919040434062480927e-02 -3.292962014675140381e-01 7.884426414966583252e-02 7.143719494342803955e-02 7.255847007036209106e-02 5.704561993479728699e-02
-1.780305951833724976e-01 2.898660600185394287e-01 6.530063599348068237e-02 8.276187628507614136e-02 -1.699636876583099365e-01 3.518276289105415344e-02 -7.531026005744934082e-02 1.745444685220718384e-01 2.769770845770835876e-02 -2.338322997093200684e-01 5.909064318984746933e-03 -2.567161321640014648e-01 -9.033195674419403076e-02 -2.390985339879989624e-01 -3.642051294445991516e-02 -2.437672577798366547e-02 -1.326061338186264038e-01 2.202711701393127441e-01 1.723779737949371338e-01 -1.812241673469543457e-01 1.990295499563217163e-01 2.547679543495178223e-01 -1.102933436632156372e-01 2.768664062023162842e-01 3.666986227035522461e-01 1.818429380655288696e-01 -8.966214954853057861e-04 -2.864414751529693604e-01 -8.851219713687896729e-02 1.347487568855285645e-01 8.179052919149398804e-02 1.183638423681259155e-01
-1.278331279754638672e-01 9.490727633237838745e-02 1.173544116318225861e-02 1.808521598577499390e-01 -1.848807930946350098e-01 -3.274742886424064636e-02 8.565276116132736206e-02 -2.476609498262405396e-01 1.458607017993927002e-01 -1.336898505687713623e-01 8.692343533039093018e-02 -2.821347117424011230e-02 1.556762754917144775e-01 -3.201780915260314941e-01 4.307035207748413086e-01 -1.339470148086547852e-01 -1.317069381475448608e-01 -8.740500360727310181e-02 2.477773874998092651e-01 -2.173551768064498901e-01 -1.131029501557350159e-01 2.154780179262161255e-01 -2.238214910030364990e-01 1.987753957509994507e-01 1.422141790390014648e-01 -1.782079935073852539e-01 2.229138016700744629e-01 8.682566136121749878e-02 3.438807278871536255e-02 1.111617535352706909e-01 2.039898931980133057e-02 2.335857152938842773e-01
-1.078655496239662170e-01 7.025273889303207397e-02 -1.171901673078536987e-01 2.651611864566802979e-01 6.848732382059097290e-02 1.333188358694314957e-02 7.121415436267852783e-02 4.839461669325828552e-02 4.258445799350738525e-01 1.314259599894285202e-03 -6.806494295597076416e-02 -1.811409294605255127e-01 -1.172923445701599121e-01 1.312886178493499756e-01 4.032573997974395752e-01 -2.596614658832550049e-01 -1.535960379987955093e-02 -1.988517306745052338e-02 3.673507645726203918e-02 8.970200270414352417e-02 2.182419747114181519e-01 -1.396355181932449341e-01 -1.844930648803710938e-01 -9.658200293779373169e-02 -9.344320744276046753e-03 -1.472389884293079376e-02 -1.895904988050460815e-01 -3.310998678207397461e-01 9.168500453233718872e-02 2.666094601154327393e-01 1.273590922355651855e-01 2.125452309846878052e-01
-2.481346577405929565e-01 -1.925599947571754456e-02 -1.745856255292892456e-01 1.813621670007705688e-01 -4.107763059437274933e-03 -3.263636305928230286e-02 4.085466265678405762e-02 -1.672028899192810059e-01 7.444582879543304443e-02 -1.696494668722152710e-01 1.109378859400749207e-01 -2.114847451448440552e-01 -1.603302955627441406e-01 2.853652238845825195e-01 3.495220243930816650e-01 5.841204524040222168e-02 -2.831506729125976562e-01 -2.181553989648818970e-01 -1.805820763111114502e-01 1.493522822856903076e-01 1.715288609266281128e-01 1.907757818698883057e-01 -9.159270673990249634e-02 -1.604329608380794525e-02 3.325525298714637756e-02 -6.035571917891502380e-02 1.860521137714385986e-01 -3.599656224250793457e-01 9.779497981071472168e-02 2.540992945432662964e-02 6.295208632946014404e-02 2.822180986404418945e-01
-2.277974337339401245e-01 -2.440945506095886230e-01 -1.030335947871208191e-01 2.192967385053634644e-01 2.075083255767822266e-01 2.511906996369361877e-02 -1.814716756343841553e-01 7.182293385267257690e-02 -6.069341674447059631e-03 -2.792161330580711365e-02 8.460606634616851807e-02 -1.512320786714553833e-01 1.579868942499160767e-01 1.886082887649536133e-01 3.729402422904968262e-01 -5.824664235115051270e-02 -3.635988011956214905e-02 -2.387290745973587036e-01 -9.650763124227523804e-02 9.274942427873611450e-02 -6.186022609472274780e-02 -1.306046247482299805e-01 -2.222974151372909546e-01 -6.618399173021316528e-02 1.725852191448211670e-01 -9.659162163734436035e-02 1.737280339002609253e-01 -2.436333894729614258e-01 2.419642210006713867e-01 -4.788947105407714844e-02 8.864058554172515869e-02 4.073329567909240723e-01
-2.631750702857971191e-01 1.975135952234268188e-01 -1.001193374395370483e-01 2.649376392364501953e-01 -1.464421004056930542e-01 7.102117687463760376e-02 1.888339668512344360e-01 -1.251271925866603851e-02 1.939237266778945923e-01 -2.631906270980834961e-01 -1.713051833212375641e-02 -1.120246201753616333e-01 1.310728937387466431e-01 6.373248249292373657e-02 1.409452259540557861e-01 -1.684468239545822144e-01 -3.742492944002151489e-02 5.565809085965156555e-02 1.543603390455245972e-01 -4.009211361408233643e-01 6.435096263885498047e-02 1.283444464206695557e-01 -1.740726530551910400e-01 -1.234198268502950668e-02 2.049647420644760132e-01 -1.497368812561035156e-01 2.435420602560043335e-01 -2.222478538751602173e-01 2.295185625553131104e-01 2.850712537765502930e-01 -8.765361458063125610e-02 7.148697972297668457e-02
1.246054563671350479e-02 4.130987450480461121e-02 1.892511397600173950e-01 8.557145297527313232e-02 -1.376005262136459351e-01 3.092173300683498383e-02 -9.463238716125488281e-02 -1.945117861032485962e-02 -1.831840425729751587e-01 -1.853217184543609619e-01 5.799972638487815857e-02 -1.071777120232582092e-01 5.237599834799766541e-02 8.974929153919219971e-02 1.214340254664421082e-01 1.433697342872619629e-01 3.824331611394882202e-02 -1.298007220029830933e-01 4.396786540746688843e-02 5.640351027250289917e-02 1.086399108171463013e-01 -1.125805005431175232e-01 -1.622315943241119385e-01 -7.630481570959091187e-02 6.845054030418395996e-01 -9.804473817348480225e-02 2.400902509689331055e-01 -1.722173690795898438e-01 -1.386008411645889282e-01 1.302337199449539185e-01 2.639406323432922363e-01 2.135025858879089355e-01
-1.217102184891700745e-01 2.072512507438659668e-01 1.171018853783607483e-01 2.677647471427917480e-01 7.354596257209777832e-02 -1.157197505235671997e-01 3.146802783012390137e-01 -1.098113209009170532e-01 6.844020634889602661e-02 -7.640609890222549438e-02 -1.416873931884765625e-01 7.522524893283843994e-02 -8.185876160860061646e-02 1.620011776685714722e-01 2.919158637523651123e-01 -2.826702035963535309e-02 -4.333645477890968323e-02 -1.345542073249816895e-01 5.940916761755943298e-02 1.080721765756607056e-01 1.338684582151472569e-03 5.425893142819404602e-02 -8.014719188213348389e-02 -4.303248971700668335e-02 1.047480106353759766e-02 -1.156366243958473206e-01 3.380966782569885254e-01 -3.882116973400115967e-01 3.781849741935729980e-01 2.090037167072296143e-01 9.349161386489868164e-02 2.266399860382080078e-01
6.134204939007759094e-02 5.325065925717353821e-02 1.363067626953125000e-01 3.760606348514556885e-01 1.625817269086837769e-01 2.592175640165805817e-02 -8.520137518644332886e-02 -9.627488255500793457e-02 7.479345798492431641e-02 5.140097439289093018e-02 1.737504005432128906e-01 -9.164123982191085815e-02 -2.870371043682098389e-01 -1.468565911054611206e-01 1.295284181833267212e-01 1.741705983877182007e-01 -5.116796493530273438e-02 1.806125789880752563e-01 2.076367586851119995e-01 2.824298143386840820e-01 -1.410330682992935181e-01 1.844533830881118774e-01 -2.753174901008605957e-01 3.457430750131607056e-02 1.498676389455795288e-01 2.279172092676162720e-02 3.070313632488250732e-01 -2.390233427286148071e-01 7.387194037437438965e-02 2.971127629280090332e-01 4.855831712484359741e-02 1.799319237470626831e-01
-1.678490191698074341e-01 -2.333565615117549896e-02 -4.797674342989921570e-02 4.373593926429748535e-01 -2.643360197544097900e-01 -2.064619809389114380e-01 8.118765056133270264e-02 -1.220032274723052979e-01 -1.151857003569602966e-01 6.893426179885864258e-02 1.578840464353561401e-01 -1.522238403558731079e-01 -9.989053755998611450e-02 4.111085087060928345e-02 8.651497215032577515e-02 -3.947635293006896973e-01 -4.157588258385658264e-02 -5.472446605563163757e-02 -7.057625800371170044e-02 -6.987559050321578979e-02 -4.003500193357467651e-02 -1.242871209979057312e-01 -3.625568933784961700e-03 -3.023215532302856445e-01 4.288080707192420959e-02 2.026122361421585083e-01 -5.892011336982250214e-03 -2.958029210567474365e-01 2.244833111763000488e-01 6.532599776983261108e-02 9.894000738859176636e-02 2.910118699073791504e-01
2.125400155782699585e-01 -5.761330574750900269e-02 1.563533246517181396e-01 4.338160455226898193e-01 5.878012999892234802e-02 1.704862713813781738e-02 9.951607789844274521e-04 3.608112782239913940e-02 1.148558109998703003e-01 -7.863475382328033447e-02 9.322561323642730713e-02 1.054818704724311829e-01 2.248808443546295166e-01 -9.271955490112304688e-02 -6.927208602428436279e-02 4.328963905572891235e-02 -1.129456087946891785e-01 -1.587657481431961060e-01 2.164436429738998413e-01 -1.048844084143638611e-01 -4.486649110913276672e-02 3.178927600383758545e-01 -2.630778551101684570e-01 7.042258232831954956e-02 3.423845469951629639e-01 1.573619842529296875e-01 1.797924004495143890e-02 -1.112319678068161011e-01 7.928993552923202515e-02 2.557357251644134521e-01 -2.349272817373275757e-01 2.723382115364074707e-01
5.163478665053844452e-03 -1.033619642257690430e-01 5.701346695423126221e-02 -3.537460789084434509e-02 -7.265941798686981201e-02 1.318243294954299927e-01 5.902087315917015076e-02 7.342571765184402466e-02 -3.240728974342346191e-01 -2.264841794967651367e-01 2.639748454093933105e-01 6.155509874224662781e-02 2.835926413536071777e-02 9.672965109348297119e-02 3.359349966049194336e-01 -1.964376568794250488e-01 -2.255164384841918945e-01 -8.411995321512222290e-02 1.915002167224884033e-01 -8.265855163335800171e-02 2.981290221214294434e-01 -9.510502219200134277e-02 -7.756423205137252808e-02 1.736425310373306274e-01 2.492116689682006836e-01 9.876066446304321289e-02 5.209992080926895142e-02 -2.866910398006439209e-01 -2.373015880584716797e-02 -4.782808572053909302e-02 2.537270486354827881e-01 3.199031352996826172e-01
-1.110130622982978821e-01 8.198284357786178589e-02 -8.888746052980422974e-02 3.848760128021240234e-01 -1.484375745058059692e-01 -1.296573579311370850e-01 -8.824340254068374634e-02 -1.517085582017898560e-01 -1.760525442659854889e-02 -2.449120283126831055e-01 9.867447428405284882e-03 -1.604041159152984619e-01 -6.571768224239349365e-02 3.173430860042572021e-01 6.409957259893417358e-02 9.099533408880233765e-02 2.326253950595855713e-01 -2.320329248905181885e-01 -3.489142656326293945e-02 -2.538098394870758057e-01 -6.002011150121688843e-02 3.366460278630256653e-02 -2.173354178667068481e-01 2.006294727325439453e-01 1.894632875919342041e-01 5.708791688084602356e-02 -4.527787864208221436e-02 -3.520193994045257568e-01 1.791138648986816406e-01 1.729064621031284332e-02 2.897147536277770996e-01 6.702513992786407471e-02
-2.015471830964088440e-02 3.714443417266011238e-03 1.845450326800346375e-02 2.234320044517517090e-01 9.978383779525756836e-02 -1.698036044836044312e-01 2.068938314914703369e-02 7.054612785577774048e-02 4.041416347026824951e-01 -1.251219213008880615e-01 1.109123602509498596e-01 -1.617615222930908203e-01 -1.248756051063537598e-01 1.480428967624902725e-02 9.587152302265167236e-02 -3.000341653823852539e-01 2.981195971369743347e-02 -9.300022572278976440e-02 -1.476948615163564682e-02 8.377961814403533936e-02 1.184429451823234558e-01 -1.517213284969329834e-01 -3.134139180183410645e-01 -2.383435964584350586e-01 5.394747480750083923e-02 3.872728347778320312e-02 -1.777873188257217407e-01 -4.002949297428131104e-01 -8.241580426692962646e-02 1.634653657674789429e-01 -7.006170693784952164e-03 3.660160005092620850e-01
7.699519395828247070e-02 -1.610191017389297485e-01 -1.462277304381132126e-02 2.479609251022338867e-01 7.775658369064331055e-02 9.868431091308593750e-02 -6.634540855884552002e-02 4.066770523786544800e-02 1.352661401033401489e-01 -1.908966898918151855e-01 2.142765522003173828e-01 9.579746425151824951e-02 -2.037590742111206055e-01 -1.292119026184082031e-01 3.255368471145629883e-01 -3.900622129440307617e-01 1.365622133016586304e-01 -1.219260413199663162e-02 4.131093248724937439e-02 -2.150349617004394531e-01 -7.575128227472305298e-02 1.265260726213455200e-01 -6.914884597063064575e-02 2.138023376464843750e-01 2.243517041206359863e-01 2.396957762539386749e-02 -4.677005857229232788e-02 -3.154132962226867676e-01 -2.998828887939453125e-01 1.550308316946029663e-01 6.289421766996383667e-02 2.212553024291992188e-01
-1.755999326705932617e-01 1.001061573624610901e-01 -2.939015626907348633e-01 1.096804067492485046e-01 -3.486228287220001221e-01 8.519584685564041138e-02 7.924627512693405151e-02 -8.048161119222640991e-02 -1.393969208002090454e-01 -2.791413366794586182e-01 1.360704600811004639e-01 2.401213906705379486e-02 -6.314196437597274780e-02 6.349437683820724487e-02 -3.525372967123985291e-02 4.796671867370605469e-02 -1.730484366416931152e-01 -3.003664501011371613e-02 3.237887322902679443e-01 -1.343766599893569946e-01 -1.321889907121658325e-01 8.869047462940216064e-02 -3.064647316932678223e-01 -4.843783378601074219e-02 1.628368347883224487e-01 3.840843588113784790e-02 -1.536840805783867836e-03 -3.033322095870971680e-01 -8.509694039821624756e-02 4.531313478946685791e-02 -1.277566105127334595e-01 4.125596284866333008e-01
-2.001134753227233887e-01 2.584607005119323730e-01 1.469643712043762207e-01 6.217171624302864075e-02 -6.702369451522827148e-02 5.349600315093994141e-02 1.440235823392868042e-01 1.792626678943634033e-01 1.362803298979997635e-02 -1.209438592195510864e-01 -8.901517838239669800e-02 2.835235930979251862e-02 -1.682975143194198608e-01 1.234194710850715637e-01 1.907317042350769043e-01 -7.661741226911544800e-02 -2.071094661951065063e-01 -9.645538777112960815e-02 1.666563153266906738e-01 2.602867484092712402e-01 -1.131772994995117188e-01 3.778622150421142578e-01 -7.350865751504898071e-02 -1.576572307385504246e-03 1.189108714461326599e-01 1.066248714923858643e-01 2.515531778335571289e-01 -2.676419913768768311e-01 3.459946513175964355e-01 2.120333462953567505e-01 1.718154549598693848e-01 1.865036040544509888e-01
-2.276827953755855560e-02 3.393045961856842041e-01 1.038919836282730103e-01 8.153690397739410400e-02 -5.016019344329833984e-01 1.256613582372665405e-01 5.110091716051101685e-02 -8.538305759429931641e-03 1.007076203823089600e-01 -5.082256346940994263e-02 1.898196041584014893e-01 -1.384867131710052490e-01 -1.081348210573196411e-02 1.150546316057443619e-02 -1.391666233539581299e-01 2.228518016636371613e-02 1.737553179264068604e-01 4.638704285025596619e-02 2.997049316763877869e-02 1.039088666439056396e-01 -1.257478296756744385e-01 1.459504812955856323e-01 -2.194707095623016357e-01 1.503405421972274780e-01 2.161724418401718140e-01 9.063877165317535400e-02 2.182627618312835693e-01 -3.686036169528961182e-01 2.027720399200916290e-02 -1.697424799203872681e-01 3.440013155341148376e-02 2.966522276401519775e-01
-2.277788370847702026e-01 1.197179853916168213e-01 -2.192902565002441406e-01 9.143313765525817871e-02 -1.593067497014999390e-01 -4.846018552780151367e-02 5.717250169254839420e-04 3.838504850864410400e-02 -1.580417454242706299e-01 -3.627249598503112793e-01 1.789317876100540161e-01 -6.328587979078292847e-02 3.888725116848945618e-02 4.169181920588016510e-04 1.752582341432571411e-01 1.491503231227397919e-02 1.217443570494651794e-01 -2.530229045078158379e-03 7.512827217578887939e-02 -9.320832788944244385e-02 1.322997510433197021e-01 1.452255994081497192e-01 8.816514909267425537e-02 2.383062392473220825e-01 4.447337985038757324e-01 1.156954318284988403e-01 -2.244292050600051880e-01 -4.119835495948791504e-01 1.508386582136154175e-01 4.760621488094329834e-02 1.796615570783615112e-01 4.722903668880462646e-02
-1.220045760273933411e-01 5.828638747334480286e-02 1.236812472343444824e-01 1.795131117105484009e-01 -1.663979887962341309e-01 -1.275124251842498779e-01 2.770992517471313477e-01 -1.883255243301391602e-01 -3.541673347353935242e-02 -3.033227920532226562e-01 3.231341391801834106e-02 1.533063799142837524e-01 -7.021374255418777466e-02 -4.879015684127807617e-02 1.207199618220329285e-01 5.181873962283134460e-02 -1.330901533365249634e-01 -1.581933945417404175e-01 -3.295375034213066101e-02 -1.694991439580917358e-01 -1.050207242369651794e-01 1.464930921792984009e-01 -1.428106725215911865e-01 3.024579882621765137e-01 -4.619399458169937134e-02 2.368667572736740112e-01 -3.742733597755432129e-02 -3.360372781753540039e-01 3.024621866643428802e-02 4.404414594173431396e-01 7.157833874225616455e-02 2.147424221038818359e-01
-7.190129160881042480e-02 8.972031623125076294e-02 -1.502185035496950150e-02 3.587271273136138916e-01 -2.585940062999725342e-01 2.555918097496032715e-01 2.954846918582916260e-01 1.569951474666595459e-01 1.929751783609390259e-01 -2.382500842213630676e-02 2.451799660921096802e-01 -1.185540854930877686e-01 1.532047688961029053e-01 -1.860118210315704346e-01 1.375285163521766663e-02 -1.191649138927459717e-01 7.910966128110885620e-02 1.432500332593917847e-01 1.378423273563385010e-01 1.502658575773239136e-01 3.620918467640876770e-02 1.960838735103607178e-01 -3.473850488662719727e-01 2.094137966632843018e-01 -1.055357754230499268e-01 1.485629528760910034e-01 1.877055466175079346e-01 -2.209613770246505737e-01 1.094085797667503357e-01 -1.552682220935821533e-01 -5.646165832877159119e-02 9.695117361843585968e-03
2.257433980703353882e-01 -2.389187067747116089e-01 -1.126739531755447388e-01 2.117885649204254150e-01 1.216089054942131042e-01 -1.744832545518875122e-01 -6.462731212377548218e-02 2.335511744022369385e-01 -3.449674323201179504e-02 -3.811993449926376343e-02 8.874338120222091675e-02 -4.183817654848098755e-02 -3.296246007084846497e-02 -1.557631790637969971e-02 2.794568240642547607e-01 1.581774801015853882e-01 9.338464587926864624e-02 -5.490718409419059753e-02 4.941001161932945251e-02 2.712792158126831055e-02 -5.407702177762985229e-02 2.112933695316314697e-01 -2.115068733692169189e-01 1.619356311857700348e-02 1.040753275156021118e-01 -8.268834650516510010e-02 2.857953011989593506e-01 -2.814159095287322998e-01 2.589533030986785889e-01 1.247656643390655518e-01 1.217025145888328552e-01 4.798756241798400879e-01
9.936001151800155640e-02 -2.782825529575347900e-01 -9.859926998615264893e-02 2.523717284202575684e-01 6.754521280527114868e-02 1.987335272133350372e-03 -1.937783211469650269e-01 2.100970596075057983e-01 -1.730432733893394470e-02 3.690822049975395203e-02 2.429470866918563843e-01 -5.474216863512992859e-02 -4.717256501317024231e-02 -1.769634932279586792e-01 2.222503572702407837e-01 1.753042489290237427e-01 1.037822384387254715e-02 4.913020506501197815e-02 1.820996403694152832e-01 -6.935379654169082642e-02 8.703426271677017212e-02 3.408100306987762451e-01 -2.779683768749237061e-01 9.012849628925323486e-02 1.157685667276382446e-01 -2.484006136655807495e-01 1.822779774665832520e-01 -3.053102791309356689e-01 5.908250808715820312e-02 8.396102488040924072e-02 4.141255468130111694e-02 3.350498378276824951e-01
-8.988549560308456421e-02 -2.437668591737747192e-01 7.281352579593658447e-02 3.820647597312927246e-01 -2.628471255302429199e-01 -1.438597738742828369e-01 -7.367947697639465332e-02 4.853729531168937683e-02 -5.223568156361579895e-02 1.384171694517135620e-01 7.908827811479568481e-02 -1.433403342962265015e-01 -2.260114103555679321e-01 3.326752036809921265e-02 2.537805736064910889e-01 -2.852977216243743896e-01 -1.427928954362869263e-01 2.233054488897323608e-02 -1.010969057679176331e-01 -2.983379364013671875e-02 3.012729585170745850e-01 -1.754509806632995605e-01 -1.155625954270362854e-01 1.139047518372535706e-01 1.799539923667907715e-01 2.945066690444946289e-01 1.206405088305473328e-02 -2.761168479919433594e-01 1.297868695110082626e-02 -6.747980415821075439e-02 9.223397821187973022e-02 2.199279814958572388e-01
-1.742351502180099487e-01 2.218782454729080200e-01 -3.256658315658569336e-01 2.659930288791656494e-01 1.194399502128362656e-02 2.137968242168426514e-01 -1.346762180328369141e-01 4.045644029974937439e-02 -6.166534125804901123e-02 -7.011711597442626953e-02 3.088413178920745850e-01 -1.112722456455230713e-01 -2.115021646022796631e-02 -6.146464147605001926e-04 2.252889424562454224e-02 8.999510109424591064e-02 -1.700419634580612183e-01 -7.352028787136077881e-02 5.112556815147399902e-01 1.635225117206573486e-01 -1.728380098938941956e-02 1.542079299688339233e-01 -7.783252000808715820e-02 -2.207194268703460693e-01 1.610043942928314209e-01 2.246636748313903809e-01 1.952295750379562378e-02 -2.028482258319854736e-01 1.628487743437290192e-02 -1.512917969375848770e-02 2.354224398732185364e-02 1.793580949306488037e-01
1.632027626037597656e-01 -2.301056385040283203e-01 6.904098391532897949e-02 1.448155492544174194e-01 6.379177421331405640e-02 -2.698715217411518097e-02 1.004114449024200439e-01 7.141171395778656006e-02 1.787051558494567871e-02 -1.770952902734279633e-02 1.491206139326095581e-01 -1.255070697516202927e-02 -3.960338886827230453e-03 -1.002172455191612244e-01 3.246152698993682861e-01 1.760600656270980835e-01 2.175019383430480957e-01 9.176088124513626099e-02 3.036060333251953125e-01 3.260979950428009033e-01 1.421235650777816772e-01 4.002437368035316467e-02 -2.478172481060028076e-01 1.849032044410705566e-01 2.795267701148986816e-01 1.589590460062026978e-01 2.817949652671813965e-01 -1.933870911598205566e-01 2.476054802536964417e-02 9.708777815103530884e-02 -2.536429762840270996e-01 1.975049525499343872e-01
7.775373011827468872e-02 6.223254278302192688e-02 -9.221199899911880493e-02 1.848206967115402222e-01 2.655992098152637482e-02 4.249179270118474960e-03 6.695193052291870117e-02 3.389642760157585144e-02 3.410860300064086914e-01 -6.758039444684982300e-02 9.155639261007308960e-02 -4.190416336059570312e-01 -2.786750197410583496e-01 1.424587666988372803e-01 4.722322151064872742e-02 -2.359510511159896851e-01 1.068369206041097641e-02 -2.556384801864624023e-01 1.500796675682067871e-01 -9.677725029177963734e-04 -5.974517390131950378e-02 4.392183199524879456e-02 -1.840458512306213379e-01 2.841216921806335449e-01 1.722577512264251709e-01 -2.968439757823944092e-01 2.108419686555862427e-01 -2.030773311853408813e-01 -3.773078089579939842e-03 5.279945209622383118e-02 1.413553208112716675e-01 2.144028246402740479e-01
-7.509040832519531250e-02 -9.149232506752014160e-02 -5.044309049844741821e-02 -9.922224096953868866e-03 1.905733905732631683e-02 2.292786240577697754e-01 1.467775106430053711e-01 1.756441406905651093e-02 -2.662169039249420166e-01 -9.746430814266204834e-02 2.206431776285171509e-01 1.267841011285781860e-01 5.143719166517257690e-02 1.105221882462501526e-01 2.928053140640258789e-01 -1.488236784934997559e-01 -1.579701304435729980e-01 -5.054888874292373657e-02 2.248688787221908569e-01 -6.684868782758712769e-02 3.841004669666290283e-01 -1.261352151632308960e-01 -6.859969347715377808e-02 1.113893464207649231e-01 1.642684489488601685e-01 1.367981284856796265e-01 7.177809625864028931e-02 -3.901769518852233887e-01 -6.950451433658599854e-02 3.125080093741416931e-02 9.812269359827041626e-02 3.988306820392608643e-01
-2.281766086816787720e-01 1.685927272774279118e-03 -1.287298798561096191e-01 2.139371931552886963e-01 -6.072280555963516235e-02 2.477417290210723877e-01 1.142600700259208679e-01 2.574511766433715820e-01 2.636332996189594269e-02 -1.810326874256134033e-01 2.054401487112045288e-01 7.156893610954284668e-02 4.206819087266921997e-02 3.090336546301841736e-02 1.705055534839630127e-01 3.656112775206565857e-02 -4.158639907836914062e-02 -2.414945960044860840e-01 3.680437803268432617e-02 3.893469572067260742e-01 2.506704628467559814e-01 -8.247011154890060425e-02 -1.798630952835083008e-01 -2.812966108322143555e-01 4.455435648560523987e-02 3.394915536046028137e-02 -7.763623446226119995e-02 -2.451115697622299194e-01 8.584773540496826172e-02 1.439631879329681396e-01 1.086594536900520325e-01 3.521450757980346680e-01
-1.575206816196441650e-01 -7.903771474957466125e-04 1.382381170988082886e-01 1.921093910932540894e-01 -2.744716703891754150e-01 1.327354740351438522e-02 -3.786996006965637207e-02 1.020665094256401062e-02 -1.164807751774787903e-01 -2.021093517541885376e-01 5.458590760827064514e-02 -1.241201832890510559e-01 1.433898806571960449e-01 -4.185874760150909424e-02 5.487396940588951111e-02 1.021859981119632721e-02 -1.878914423286914825e-02 2.175712883472442627e-01 1.263714134693145752e-01 -3.137396275997161865e-01 -1.699860244989395142e-01 2.851399779319763184e-01 -1.043672189116477966e-01 1.646945327520370483e-01 3.163434565067291260e-01 2.280630171298980713e-01 8.052541315555572510e-02 -1.969085931777954102e-01 2.086360752582550049e-02 4.052143096923828125e-01 -1.921923644840717316e-02 2.669002115726470947e-01
-6.372481118887662888e-03 1.023309212177991867e-02 8.527839928865432739e-02 2.515201568603515625e-01 -5.325057357549667358e-02 -1.067162379622459412e-01 3.628728538751602173e-02 -1.081211641430854797e-01 -6.525582075119018555e-02 1.570769101381301880e-01 2.595191001892089844e-01 -5.237362161278724670e-02 -2.362306714057922363e-01 -7.112992554903030396e-02 2.116890400648117065e-01 -2.714622914791107178e-01 7.205683737993240356e-02 5.081646889448165894e-02 8.378382027149200439e-02 1.111363992094993591e-01 1.492897868156433105e-01 -2.943314313888549805e-01 -1.313298493623733521e-01 -1.474331617355346680e-01 4.145079553127288818e-01 -4.880741238594055176e-03 1.277496516704559326e-01 -4.032682776451110840e-01 1.284205168485641479e-01 -7.929127663373947144e-02 -5.770525708794593811e-02 2.678676545619964600e-01
-2.221983484923839569e-02 1.562993526458740234e-01 -2.750273607671260834e-02 4.650214686989784241e-02 -4.963921904563903809e-01 1.305074840784072876e-01 1.580633781850337982e-02 1.692580729722976685e-01 1.052494719624519348e-01 6.999354809522628784e-02 2.284965217113494873e-01 -7.451148331165313721e-02 2.951170206069946289e-01 -4.666907340288162231e-02 1.820908784866333008e-01 -8.932660520076751709e-02 1.054498851299285889e-01 1.250470876693725586e-01 2.878625877201557159e-02 5.236860737204551697e-02 -5.674267560243606567e-02 1.159129291772842407e-01 -7.765687257051467896e-02 3.024823069572448730e-01 7.569552958011627197e-02 1.835475414991378784e-01 3.158181011676788330e-01 2.747022546827793121e-02 1.648920588195323944e-02 4.935200326144695282e-03 2.190808057785034180e-01 3.780974447727203369e-01
-3.061216175556182861e-01 -2.435885667800903320e-01 -4.464228823781013489e-02 2.694924771785736084e-01 -4.297336041927337646e-01 3.307120129466056824e-02 4.024486243724822998e-02 -5.209860578179359436e-02 7.165773212909698486e-02 -1.454850137233734131e-01 3.336386010050773621e-02 -1.369130015373229980e-01 1.074734628200531006e-01 -5.128962174057960510e-02 5.524185299873352051e-02 -8.137431740760803223e-02 2.356985211372375488e-01 4.956911131739616394e-02 1.982513517141342163e-01 -2.416073344647884369e-02 1.181842312216758728e-01 -1.286689788103103638e-01 -2.963113188743591309e-01 -1.569434553384780884e-01 1.551275402307510376e-01 -9.159526973962783813e-02 1.382132470607757568e-01 -2.298331409692764282e-01 -2.257561497390270233e-02 3.390935063362121582e-01 2.260733097791671753e-01 1.964736543595790863e-02
6.517907977104187012e-02 5.893304571509361267e-02 -1.987661719322204590e-01 4.151770379394292831e-03 -1.781437397003173828e-01 1.586441248655319214e-01 -2.906480105593800545e-03 -1.634285449981689453e-01 -1.169219985604286194e-01 -1.955852359533309937e-01 1.570841372013092041e-01 -1.692730188369750977e-01 1.063159666955471039e-02 -1.273276284337043762e-02 1.469001770019531250e-01 3.208171948790550232e-02 1.372597459703683853e-02 -1.593690365552902222e-01 7.039934396743774414e-02 9.596703201532363892e-02 1.277665346860885620e-01 3.180063962936401367e-01 2.218079417943954468e-01 3.472061455249786377e-01 3.429722785949707031e-01 2.746115624904632568e-01 1.150024905800819397e-01 -3.035181462764739990e-01 -1.738383062183856964e-02 1.898487955331802368e-01 1.931762844324111938e-01 2.049088031053543091e-01
-2.123903483152389526e-01 -1.373496502637863159e-01 -1.670028120279312134e-01 3.930730521678924561e-01 -7.661271840333938599e-02 -6.083532422780990601e-02 -1.076154783368110657e-01 -2.568985223770141602e-01 4.702352732419967651e-02 -7.481539249420166016e-02 1.213055327534675598e-01 -1.385638117790222168e-01 -2.297259867191314697e-02 -9.775059670209884644e-02 3.629157245159149170e-01 -1.022316962480545044e-01 6.461826153099536896e-03 -3.462769389152526855e-01 -1.758014261722564697e-01 -8.597251772880554199e-02 -7.695197314023971558e-02 1.965874880552291870e-01 -2.979378402233123779e-01 1.282235383987426758e-01 1.305274814367294312e-01 -1.718118339776992798e-01 1.745299249887466431e-02 -2.052602618932723999e-01 5.660296231508255005e-02 1.569255292415618896e-01 2.147509008646011353e-01 3.938731923699378967e-02
4.780296608805656433e-02 1.931942701339721680e-01 -3.548291977494955063e-03 5.006502270698547363e-01 -1.034287363290786743e-01 -1.682613790035247803e-02 3.463691473007202148e-02 5.117220804095268250e-02 1.678805202245712280e-01 6.800313480198383331e-03 2.316780835390090942e-01 2.710020914673805237e-02 2.747721672058105469e-01 -2.438606694340705872e-02 -7.190435379743576050e-02 -1.658601462841033936e-01 1.601625829935073853e-01 -2.067249082028865814e-02 -4.137817025184631348e-02 1.403327584266662598e-01 -1.203493326902389526e-01 2.185715883970260620e-01 -2.190636545419692993e-01 3.072778284549713135e-01 1.076635867357254028e-01 1.279014050960540771e-01 2.508531212806701660e-01 -2.905793488025665283e-01 -2.098696306347846985e-02 4.297174885869026184e-02 -1.017507463693618774e-01 2.518141269683837891e-01
1.267697364091873169e-01 -1.891506612300872803e-01 1.025960370898246765e-01 8.341839909553527832e-02 -3.676349669694900513e-02 4.728620499372482300e-02 -1.405545324087142944e-01 3.048619814217090607e-02 -3.529504174366593361e-03 -9.129086136817932129e-02 1.840898394584655762e-01 -1.189729049801826477e-01 -2.674125134944915771e-01 -1.618382334709167480e-01 5.172638297080993652e-01 -1.675834655761718750e-01 -7.805312052369117737e-03 -1.616544723510742188e-01 2.032287418842315674e-01 6.635665148496627808e-02 -1.993367969989776611e-01 7.642717100679874420e-03 -1.743207685649394989e-02 3.318926692008972168e-01 3.171472251415252686e-01 5.623330548405647278e-02 -4.332792013883590698e-02 -2.642220258712768555e-01 -1.325209140777587891e-01 1.432727724313735962e-01 1.015590950846672058e-01 1.032979711890220642e-01
-5.279013887047767639e-02 -2.124519199132919312e-01 -1.735090315341949463e-01 5.336536169052124023e-01 -1.738033741712570190e-01 -1.689656823873519897e-01 5.528233200311660767e-02 -2.870154678821563721e-01 6.306568160653114319e-03 -1.368044018745422363e-01 -2.067566849291324615e-03 -1.717600971460342407e-01 1.015305295586585999e-01 -2.452243864536285400e-02 -3.717046976089477539e-02 -9.336892515420913696e-02 2.430184483528137207e-01 -1.491099447011947632e-01 1.232969947159290314e-02 -6.831295788288116455e-03 1.053488161414861679e-02 7.950841635465621948e-02 -3.405892848968505859e-01 2.212714999914169312e-01 8.531535416841506958e-02 -8.488055318593978882e-02 -1.250192224979400635e-01 -2.352915704250335693e-01 7.370611280202865601e-02 -1.285691410303115845e-01 1.429702341556549072e-01 2.072702199220657349e-01
-7.398081570863723755e-02 -3.744448348879814148e-02 7.078556716442108154e-02 1.398131996393203735e-01 -1.421552598476409912e-01 -3.843810558319091797e-01 -1.117930114269256592e-01 -5.847366899251937866e-02 1.732892990112304688e-01 2.436671219766139984e-02 1.690429598093032837e-01 -1.127407252788543701e-01 1.965895891189575195e-01 3.479850888252258301e-01 -6.693942844867706299e-02 -2.652797400951385498e-01 -2.113130129873752594e-02 -1.199810579419136047e-01 1.909096390008926392e-01 2.147469297051429749e-02 -1.965225934982299805e-01 -2.209182828664779663e-02 -3.003777861595153809e-01 7.815898209810256958e-02 1.395818889141082764e-01 -3.822340443730354309e-02 -3.643019497394561768e-02 -4.413230121135711670e-01 1.864366084337234497e-01 1.172232031822204590e-01 1.537222415208816528e-01 4.273558035492897034e-02
-3.204289376735687256e-01 3.726880848407745361e-01 -3.995047509670257568e-02 1.514028906822204590e-01 -1.875972598791122437e-01 -1.839363425970077515e-01 1.120008453726768494e-01 1.718447655439376831e-01 1.733440011739730835e-01 -2.613517642021179199e-01 2.018242375925183296e-03 -4.976539686322212219e-02 -3.514836728572845459e-02 -1.568960770964622498e-02 1.463965624570846558e-01 1.564246043562889099e-02 3.621095791459083557e-02 1.218870803713798523e-01 1.186479330062866211e-01 -2.028996497392654419e-01 2.683641575276851654e-02 1.707410365343093872e-01 -1.838201284408569336e-01 8.477015420794487000e-03 2.262877374887466431e-01 -1.569033414125442505e-01 1.502837240695953369e-01 -3.629583716392517090e-01 1.756499707698822021e-01 2.678588330745697021e-01 5.402288213372230530e-02 1.673376262187957764e-01
2.250017672777175903e-01 -9.527038037776947021e-02 1.260669529438018799e-02 2.210155129432678223e-01 -1.846188157796859741e-01 -6.145089492201805115e-02 6.966815888881683350e-02 2.634796202182769775e-01 -1.603534370660781860e-01 -1.462080478668212891e-01 5.314396321773529053e-02 2.071176469326019287e-01 1.833716332912445068e-01 1.233580522239208221e-02 7.450212538242340088e-02 8.649783581495285034e-02 3.577665984630584717e-02 -1.926545202732086182e-01 2.223921716213226318e-01 1.087481155991554260e-01 8.048399537801742554e-02 1.600327529013156891e-02 -1.789303570985794067e-01 -1.435853987932205200e-01 4.904059171676635742e-01 2.151203006505966187e-01 7.231491804122924805e-02 -3.000109791755676270e-01 1.137657463550567627e-01 -1.030578985810279846e-01 2.477127760648727417e-01 1.164092049002647400e-01
2.707399129867553711e-01 5.332366749644279480e-02 5.170470476150512695e-02 -5.222556740045547485e-02 -6.295701861381530762e-02 1.200132071971893311e-01 6.246112287044525146e-02 1.161321550607681274e-01 1.398932486772537231e-01 -4.419820755720138550e-02 -4.987590387463569641e-02 -2.520111501216888428e-01 -2.300374507904052734e-01 -2.591953240334987640e-02 2.769899964332580566e-01 -4.209453463554382324e-01 8.182264864444732666e-02 -2.860998176038265228e-02 3.910254687070846558e-03 1.677143871784210205e-01 1.854920536279678345e-01 -6.160304322838783264e-02 -2.702864110469818115e-01 5.047459900379180908e-02 2.152143716812133789e-01 2.380816936492919922e-01 -9.614136815071105957e-02 -1.200014501810073853e-01 -7.470525056123733521e-02 2.803484499454498291e-01 6.286210566759109497e-02 3.513397276401519775e-01
-1.287974864244461060e-01 1.702876687049865723e-01 -9.163294918835163116e-03 1.610965877771377563e-01 -8.751478046178817749e-02 -1.230593025684356689e-01 -2.454460784792900085e-02 1.110816821455955505e-01 -2.122324258089065552e-01 -6.569511443376541138e-02 2.369044423103332520e-01 1.879046112298965454e-01 1.461775302886962891e-01 -9.695568680763244629e-02 1.543420404195785522e-01 2.935812436044216156e-02 3.495724499225616455e-01 2.782542025670409203e-03 1.232015416026115417e-01 7.008164376020431519e-02 7.193554937839508057e-02 -1.195923462510108948e-01 -6.676644831895828247e-02 1.123894676566123962e-01 5.686690211296081543e-01 8.750338107347488403e-02 -1.079538017511367798e-01 -2.855882346630096436e-01 -4.554717242717742920e-02 3.095888905227184296e-02 2.027119249105453491e-01 2.216875851154327393e-01
-1.643813997507095337e-01 -1.374250054359436035e-01 8.949851989746093750e-02 1.685279905796051025e-01 -1.256532669067382812e-01 1.524890959262847900e-01 4.069872573018074036e-02 -1.774737685918807983e-01 -6.197990849614143372e-02 -1.819096505641937256e-01 5.866722390055656433e-02 1.488367617130279541e-01 1.844211481511592865e-02 3.046696446835994720e-02 -2.125808298587799072e-01 1.100755110383033752e-01 -5.329295061528682709e-03 -1.306864768266677856e-01 3.437573611736297607e-01 -1.896547377109527588e-01 -1.947472244501113892e-01 -7.061295211315155029e-02 -3.479440510272979736e-01 -1.365047395229339600e-01 3.164367973804473877e-01 -9.339571744203567505e-02 1.736622601747512817e-01 -2.194486260414123535e-01 -6.252831220626831055e-02 9.206382930278778076e-02 1.675597727298736572e-01 3.780135810375213623e-01
-1.316045224666595459e-01 -2.651751227676868439e-02 -3.955162689089775085e-02 2.887011319398880005e-02 -9.696381539106369019e-02 8.022953569889068604e-02 -3.202440962195396423e-02 -8.639831095933914185e-02 -2.953242659568786621e-01 -3.811811655759811401e-02 2.607727944850921631e-01 2.437129765748977661e-01 2.121777646243572235e-02 -1.971872523427009583e-02 2.983421683311462402e-01 -1.379905641078948975e-01 -2.891714572906494141e-01 -1.844160407781600952e-01 3.230687081813812256e-01 5.777188390493392944e-02 3.256674706935882568e-01 -8.009722083806991577e-02 -8.074287325143814087e-02 2.531146705150604248e-01 1.801304370164871216e-01 -5.952177941799163818e-02 6.800603866577148438e-02 -2.411808073520660400e-01 5.759549140930175781e-02 5.423811823129653931e-02 1.793126314878463745e-01 2.910279035568237305e-01
-1.580102927982807159e-02 1.914706528186798096e-01 -5.788579583168029785e-02 4.507373273372650146e-01 -2.671099826693534851e-02 -2.633556127548217773e-01 -1.811536401510238647e-01 -7.478364557027816772e-02 6.276724487543106079e-02 -7.878580689430236816e-02 -1.566096395254135132e-02 -1.328130364418029785e-01 -2.676987946033477783e-01 1.292051672935485840e-01 1.896650642156600952e-01 8.724737912416458130e-02 -4.052005335688591003e-02 -2.090667374432086945e-02 -1.974779181182384491e-02 8.048927411437034607e-03 -6.106148939579725266e-03 -2.579070329666137695e-01 -3.554002847522497177e-03 1.472053974866867065e-01 1.162428036332130432e-01 2.537140250205993652e-01 2.236509136855602264e-02 -2.037522196769714355e-01 -8.598771877586841583e-03 2.033254206180572510e-01 2.484049499034881592e-01 4.175340533256530762e-01
-1.244433894753456116e-01 2.328607439994812012e-01 6.135092303156852722e-02 -2.867711149156093597e-02 -1.401909887790679932e-01 4.850673489272594452e-03 1.366785913705825806e-01 -8.024869114160537720e-02 1.096001043915748596e-01 -1.327827870845794678e-01 -7.914623618125915527e-02 -2.687889710068702698e-02 -2.009886503219604492e-02 2.658858597278594971e-01 4.013006687164306641e-01 1.968704313039779663e-01 -2.146398574113845825e-01 -1.088220775127410889e-01 3.072344958782196045e-01 1.523884385824203491e-01 1.925221979618072510e-01 1.433051824569702148e-01 -5.946772918105125427e-02 2.558907270431518555e-01 2.247081249952316284e-01 5.309976637363433838e-02 -1.045818347483873367e-02 -4.320700764656066895e-01 1.065153181552886963e-01 -2.561913058161735535e-02 -8.057831972837448120e-02 1.123764440417289734e-01
-1.691495180130004883e-01 1.438760757446289062e-01 -1.959092468023300171e-01 2.670044600963592529e-01 -2.455194145441055298e-01 1.449753791093826294e-01 3.652499243617057800e-02 3.786343708634376526e-02 1.935303509235382080e-01 8.588369935750961304e-02 -7.469547912478446960e-03 -8.976601064205169678e-02 -3.370637297630310059e-01 -1.062666177749633789e-01 2.016514986753463745e-01 2.426684051752090454e-01 1.308355927467346191e-01 -6.184692680835723877e-02 3.869633749127388000e-02 6.607193499803543091e-02 1.310972273349761963e-01 4.890725761651992798e-02 -1.573645770549774170e-01 -2.612458765506744385e-01 -1.172127574682235718e-02 -1.076959595084190369e-01 1.704540550708770752e-01 -3.227837979793548584e-01 1.958810240030288696e-01 6.481482088565826416e-02 -2.123309299349784851e-02 3.900681138038635254e-01
1.937510967254638672e-01 -2.056362926959991455e-01 -5.717281252145767212e-02 1.162694916129112244e-01 -8.521154522895812988e-03 1.305342093110084534e-02 8.800963871181011200e-03 -9.025812894105911255e-02 -1.058953776955604553e-01 1.727427914738655090e-02 1.755407005548477173e-01 -9.788384288549423218e-02 -2.133495211601257324e-01 -8.102814108133316040e-02 4.946533739566802979e-01 4.799373075366020203e-02 -4.695311188697814941e-02 -3.599607944488525391e-02 8.098174631595611572e-02 -2.310314215719699860e-02 8.723817765712738037e-02 -2.860589325428009033e-02 -1.293140947818756104e-01 1.748050004243850708e-01 3.863444328308105469e-01 2.688113152980804443e-01 2.053968906402587891e-01 -3.514321744441986084e-01 2.721644639968872070e-01 8.637081831693649292e-02 -2.585559524595737457e-02 9.070421755313873291e-02
-1.414337903261184692e-01 -2.286344952881336212e-02 1.227662563323974609e-01 1.260085552930831909e-01 -2.651830911636352539e-01 3.284162282943725586e-02 -5.802096426486968994e-02 1.015903502702713013e-01 -1.509172916412353516e-01 -1.186580359935760498e-01 9.857080876827239990e-02 7.984872162342071533e-02 1.073018014430999756e-01 -1.548269689083099365e-01 1.980591118335723877e-01 1.725763231515884399e-01 1.612466722726821899e-01 1.850558444857597351e-02 1.101074442267417908e-01 -6.235335022211074829e-02 5.719808489084243774e-02 8.945609629154205322e-02 -3.498810231685638428e-01 -5.031973123550415039e-02 5.910983085632324219e-01 1.868636906147003174e-01 1.162283420562744141e-01 -1.370243430137634277e-01 6.586325168609619141e-02 -1.117501109838485718e-01 3.060527145862579346e-01 1.794346608221530914e-02
-1.379181593656539917e-01 2.723387777805328369e-01 1.815719157457351685e-01 5.143876075744628906e-01 -2.218769937753677368e-01 6.780743598937988281e-02 -2.204688489437103271e-01 6.112035736441612244e-02 6.926415860652923584e-02 -2.298632860183715820e-01 2.269991934299468994e-01 -7.559414952993392944e-02 7.901675254106521606e-02 3.869794681668281555e-02 7.735354453325271606e-02 -6.629365682601928711e-02 1.736338734626770020e-01 1.534231901168823242e-01 1.836160421371459961e-01 -3.221501037478446960e-02 1.416689753532409668e-01 2.205478772521018982e-02 -1.194416359066963196e-01 -9.442204982042312622e-02 2.755208499729633331e-02 2.181276679039001465e-01 -4.778371006250381470e-02 -8.646105416119098663e-03 -2.158880000934004784e-03 2.201424445956945419e-03 1.228719651699066162e-01 4.148471951484680176e-01
8.999257534742355347e-02 -1.118676662445068359e-01 -6.105093285441398621e-03 1.008155196905136108e-01 -5.168287083506584167e-02 -7.204427570104598999e-02 4.193204641342163086e-02 -2.030246853828430176e-01 -8.089505881071090698e-02 -4.820424318313598633e-02 2.194338887929916382e-01 -2.024946361780166626e-01 -2.951932549476623535e-01 -1.105147525668144226e-01 3.828792572021484375e-01 -4.341187886893749237e-04 -2.556547708809375763e-02 -1.465565562248229980e-01 1.954583227634429932e-01 2.306039631366729736e-01 1.988383978605270386e-01 1.770455390214920044e-01 -1.932171434164047241e-01 -2.712578512728214264e-02 9.294130653142929077e-02 2.434991300106048584e-01 2.843995392322540283e-01 -3.149658441543579102e-01 2.241548448801040649e-01 1.074987873435020447e-01 -3.474074974656105042e-02 2.022004127502441406e-01
1.882856190204620361e-01 8.513906598091125488e-02 -2.002994120121002197e-01 -3.446037694811820984e-02 -3.827531263232231140e-02 2.262459695339202881e-01 -1.173515319824218750e-01 -2.014320641756057739e-01 -2.484886348247528076e-01 -7.249333709478378296e-02 1.090948879718780518e-01 -3.032121062278747559e-01 -1.176537349820137024e-01 6.068311259150505066e-02 -4.614338651299476624e-02 5.255376547574996948e-02 -1.345082670450210571e-01 7.004514336585998535e-02 3.310644924640655518e-01 1.369932293891906738e-01 2.638764306902885437e-02 6.739314645528793335e-02 -1.518864929676055908e-01 2.128939889371395111e-02 2.817107439041137695e-01 2.360470443964004517e-01 1.365329772233963013e-01 -3.862440288066864014e-01 1.533464901149272919e-02 2.232609838247299194e-01 1.542761027812957764e-01 2.425278574228286743e-01
-2.492973655462265015e-01 -1.069259867072105408e-01 -1.626490354537963867e-01 2.824926674365997314e-01 -2.153698354959487915e-01 3.822939470410346985e-03 -1.298820078372955322e-01 -5.909102782607078552e-02 -9.088305383920669556e-02 -2.660268247127532959e-01 -6.227923184633255005e-02 5.484522879123687744e-02 -9.968303143978118896e-02 -2.575752139091491699e-02 7.131580263376235962e-02 -5.096099339425563812e-03 -1.395367644727230072e-02 -6.921936571598052979e-02 5.748405456542968750e-01 -6.373592186719179153e-04 -6.623573601245880127e-02 1.165918335318565369e-01 -1.922145187854766846e-01 1.026240177452564240e-02 2.387304902076721191e-01 2.028303593397140503e-01 7.247519493103027344e-02 1.391891296952962875e-02 -2.289495058357715607e-02 1.482469867914915085e-02 -1.559072732925415039e-01 3.642548918724060059e-01
-2.763646543025970459e-01 -4.186664521694183350e-02 -2.344531267881393433e-01 3.087765276432037354e-01 -8.179538883268833160e-03 2.892118096351623535e-01 -1.441089063882827759e-01 1.299187839031219482e-01 7.079451531171798706e-02 -1.583269387483596802e-01 7.480318099260330200e-02 -1.197146624326705933e-02 -1.953294724225997925e-01 -1.410681903362274170e-01 3.813219442963600159e-02 1.529968976974487305e-01 -5.343573912978172302e-02 -2.171661853790283203e-01 4.240454733371734619e-01 5.056431889533996582e-02 -2.293625324964523315e-01 -3.124472312629222870e-02 -1.147810220718383789e-01 5.710636451840400696e-02 4.380584135651588440e-02 3.482019901275634766e-01 1.550472229719161987e-01 -1.427323073148727417e-01 -2.855112776160240173e-03 4.470732063055038452e-02 2.226151712238788605e-02 2.428636997938156128e-01
-2.753240168094635010e-01 9.068374522030353546e-03 -3.504683449864387512e-02 1.374575495719909668e-01 -2.262011468410491943e-01 5.141794309020042419e-02 -1.064347773790359497e-01 3.797068074345588684e-02 1.637442559003829956e-01 -4.565966129302978516e-01 3.716845065355300903e-02 5.034190043807029724e-02 1.399348527193069458e-01 2.017040848731994629e-01 -2.389280125498771667e-02 3.668833896517753601e-02 6.318827718496322632e-02 -8.119461685419082642e-02 1.733678132295608521e-01 -1.478226482868194580e-01 2.569216303527355194e-02 1.552568674087524414e-01 -3.446547091007232666e-01 -9.008458256721496582e-02 1.563127338886260986e-01 1.918752938508987427e-01 3.964573740959167480e-01 -2.280129343271255493e-01 -1.649377942085266113e-01 7.532224059104919434e-03 -5.360970646142959595e-02 1.459646075963973999e-01
1.098754778504371643e-01 -6.771418452262878418e-02 -2.409083098173141479e-01 -3.024804592132568359e-02 -4.609646275639533997e-02 -3.289409726858139038e-02 -6.788990646600723267e-02 1.654046028852462769e-02 1.930152773857116699e-01 -1.881031095981597900e-01 2.095345705747604370e-01 1.711895018815994263e-01 -1.437434107065200806e-01 -6.103717535734176636e-02 3.013173639774322510e-01 1.443183869123458862e-01 6.164525821805000305e-02 -4.504263773560523987e-02 2.030496448278427124e-01 5.963980033993721008e-02 -4.201577976346015930e-02 2.934693694114685059e-01 -1.194298490881919861e-01 1.140160411596298218e-01 2.429100275039672852e-01 7.413094490766525269e-02 2.458822727203369141e-01 -5.891705676913261414e-02 2.034564763307571411e-01 2.536515593528747559e-01 -1.626890450716018677e-01 4.561207890510559082e-01
3.487930446863174438e-02 2.006735503673553467e-01 -2.565148845314979553e-02 3.587040603160858154e-01 -2.255513817071914673e-01 -6.158905848860740662e-02 6.562795490026473999e-02 9.177258238196372986e-03 8.009176701307296753e-02 -1.045033857226371765e-01 2.022910267114639282e-01 -2.076092176139354706e-02 -4.307055473327636719e-02 -6.428809463977813721e-02 1.961675733327865601e-01 -1.061063110828399658e-01 -7.541442662477493286e-02 6.451397389173507690e-02 -1.113992035388946533e-01 3.980058133602142334e-01 -4.630231484770774841e-02 3.230022192001342773e-01 -2.780998647212982178e-01 7.422167062759399414e-02 4.296905994415283203e-01 -8.345400542020797729e-02 7.324304431676864624e-03 -1.197736114263534546e-01 -1.510368660092353821e-02 2.557031214237213135e-01 -1.391461933963000774e-03 1.187851652503013611e-01
-1.252848207950592041e-01 1.984694302082061768e-01 -2.092220485210418701e-01 3.667306527495384216e-02 -1.087087672203779221e-02 8.520129323005676270e-02 -3.428553789854049683e-02 -8.328852802515029907e-02 1.459850817918777466e-01 3.086142241954803467e-02 1.535847783088684082e-01 -9.163804352283477783e-02 2.388507686555385590e-02 -1.633433103561401367e-01 1.501888036727905273e-01 1.234425008296966553e-01 -6.544566713273525238e-03 -7.835716009140014648e-02 3.044591248035430908e-01 8.815412968397140503e-02 1.222747787833213806e-01 1.129947751760482788e-01 -3.068004548549652100e-01 -2.288165688514709473e-01 2.881750762462615967e-01 3.834692239761352539e-01 3.053593039512634277e-01 -1.857318729162216187e-01 1.223162561655044556e-01 -2.282043397426605225e-01 4.884979501366615295e-02 2.385334968566894531e-01
-2.699189782142639160e-01 -1.987588554620742798e-01 8.578325505368411541e-04 2.336159348487854004e-01 -5.216745287179946899e-02 1.087710708379745483e-01 -9.115797281265258789e-02 1.676823794841766357e-01 1.802713572978973389e-01 -1.017995178699493408e-01 1.443753689527511597e-01 4.008628055453300476e-02 1.681358665227890015e-01 -1.683915108442306519e-01 2.024655789136886597e-01 -6.946562230587005615e-02 -1.767238951288163662e-03 -2.075634449720382690e-01 -7.724135369062423706e-02 2.388927489519119263e-01 1.605437323451042175e-02 -3.651164174079895020e-01 -1.549627333879470825e-01 1.391068994998931885e-01 3.738689050078392029e-02 -2.060937285423278809e-01 5.795718729496002197e-02 -2.264479845762252808e-01 1.656633168458938599e-01 1.172606721520423889e-01 7.120692729949951172e-02 4.318541586399078369e-01
-1.978258937597274780e-01 -6.361993402242660522e-02 -1.063914671540260315e-01 1.041405498981475830e-01 -8.850415796041488647e-02 -6.218254100531339645e-03 2.025864124298095703e-01 6.264113634824752808e-02 -1.150117814540863037e-01 -7.313061505556106567e-02 1.523502916097640991e-01 -2.124622464179992676e-01 -2.647167146205902100e-01 -1.039977651089429855e-02 2.911181747913360596e-01 -1.056397929787635803e-01 -1.250665932893753052e-01 2.291514351963996887e-02 3.184839710593223572e-02 -1.286483705043792725e-01 1.347814053297042847e-01 7.068175077438354492e-02 -1.031718924641609192e-01 5.896437540650367737e-02 6.505055427551269531e-01 1.443027257919311523e-01 -5.293761566281318665e-02 -1.997573673725128174e-01 -2.028345130383968353e-02 -2.121876180171966553e-01 5.388943850994110107e-02 1.508551537990570068e-01
-2.846576273441314697e-01 -1.233310922980308533e-01 1.793327368795871735e-02 3.067846596240997314e-01 -4.310019612312316895e-01 1.116881333291530609e-02 8.843541890382766724e-02 9.654683992266654968e-03 9.931521862745285034e-02 6.417872011661529541e-02 7.021288573741912842e-02 -3.148349002003669739e-02 2.011507600545883179e-01 -2.083433568477630615e-01 -1.372895389795303345e-02 -1.188789308071136475e-01 3.172867000102996826e-02 -6.365415453910827637e-02 6.853935867547988892e-02 8.984385430812835693e-02 1.140469778329133987e-02 -3.815993294119834900e-02 -3.546964824199676514e-01 -1.110640913248062134e-01 1.354640424251556396e-01 -1.242373883724212646e-01 1.454166173934936523e-01 -2.428204268217086792e-01 -5.582972988486289978e-02 4.525871574878692627e-01 1.228721067309379578e-01 5.408124625682830811e-02
-1.840263158082962036e-01 1.505236923694610596e-01 3.385292366147041321e-02 4.461886733770370483e-02 -3.889953494071960449e-01 1.618525981903076172e-01 -8.485607802867889404e-02 1.203389912843704224e-01 1.410521119832992554e-01 -1.923459172248840332e-01 -1.502830684185028076e-01 -2.015701085329055786e-01 -1.479499340057373047e-01 1.644912958145141602e-01 2.514113485813140869e-01 1.409547030925750732e-01 -9.871260821819305420e-02 4.974298551678657532e-02 1.116466373205184937e-01 -2.531160116195678711e-01 -1.016461029648780823e-01 -3.172633424401283264e-02 -1.759698241949081421e-01 -3.779203817248344421e-02 3.988707065582275391e-01 6.685364246368408203e-02 4.036116600036621094e-02 -1.623442918062210083e-01 2.072644419968128204e-04 2.989616096019744873e-01 1.910845786333084106e-01 1.977047473192214966e-01
-1.007552072405815125e-01 -8.362879604101181030e-02 -2.581718936562538147e-02 3.591863811016082764e-02 -1.183835864067077637e-01 1.412927806377410889e-01 -2.012603543698787689e-02 -4.922595620155334473e-02 -3.517495095729827881e-01 3.681075200438499451e-02 7.559219002723693848e-02 7.536689192056655884e-02 -9.891872853040695190e-02 -1.237373612821102142e-02 2.700560092926025391e-01 -1.906938701868057251e-01 -1.862952709197998047e-01 -1.082333251833915710e-01 1.744549572467803955e-01 1.350458245724439621e-02 4.824050962924957275e-01 -2.049932256340980530e-02 -1.861779987812042236e-01 1.201221719384193420e-01 2.383299469947814941e-01 7.667104154825210571e-02 3.878530487418174744e-02 -3.050068318843841553e-01 -5.438781157135963440e-02 -2.403066866099834442e-02 1.992285549640655518e-01 3.587164282798767090e-01
-2.219127491116523743e-02 -2.017134279012680054e-01 1.189929395914077759e-01 2.934233844280242920e-01 -2.538742423057556152e-01 2.025891691446304321e-01 1.286580115556716919e-01 -1.837452352046966553e-01 -1.387435011565685272e-02 -1.768559813499450684e-01 4.985914751887321472e-02 1.289260983467102051e-01 1.277126669883728027e-01 -2.052571773529052734e-01 -2.060950174927711487e-02 4.148245602846145630e-02 1.923507004976272583e-01 7.895930670201778412e-03 1.875073909759521484e-01 -1.508304625749588013e-01 1.606980711221694946e-01 1.076759845018386841e-01 -3.215248584747314453e-01 -7.963626831769943237e-02 4.191123843193054199e-01 -1.984126493334770203e-02 1.159734353423118591e-01 -2.198876738548278809e-01 -3.844193415716290474e-03 2.922452986240386963e-01 1.393632441759109497e-01 8.237946033477783203e-02
-1.352078020572662354e-01 1.375418622046709061e-02 2.074528038501739502e-01 4.027818739414215088e-01 -2.094011157751083374e-01 3.222832381725311279e-01 1.964611187577247620e-02 8.065217733383178711e-02 1.318535655736923218e-01 -2.935762107372283936e-01 1.255013942718505859e-01 7.959064841270446777e-02 2.249777615070343018e-01 -2.672702632844448090e-02 -5.478396546095609665e-03 -2.112802565097808838e-01 1.261536628007888794e-01 2.331040352582931519e-01 1.165132224559783936e-01 -1.023048348724842072e-02 5.226315185427665710e-02 -1.699759042821824551e-03 -1.544514596462249756e-01 1.824539341032505035e-02 -6.216219440102577209e-02 1.581383645534515381e-01 1.102770566940307617e-01 2.868678607046604156e-02 1.513415873050689697e-01 -5.310486629605293274e-02 1.956178247928619385e-01 4.281310737133026123e-01
-2.903733253479003906e-01 5.436762049794197083e-02 -2.838996350765228271e-01 3.029492683708667755e-02 -3.716246187686920166e-01 2.798976609483361244e-03 -4.837350919842720032e-02 -7.205276191234588623e-02 3.216145560145378113e-02 -3.299129307270050049e-01 1.107122898101806641e-01 5.682219192385673523e-02 -6.232536584138870239e-02 1.779492199420928955e-02 1.196197718381881714e-01 1.225087344646453857e-01 -1.038356348872184753e-01 -6.014665588736534119e-02 3.313232660293579102e-01 -1.898829936981201172e-01 1.098827645182609558e-01 2.478602379560470581e-01 -2.520864605903625488e-01 -8.036594837903976440e-02 1.695227771997451782e-01 9.320414811372756958e-02 1.172307506203651428e-01 -1.878241747617721558e-01 -7.791141420602798462e-02 2.077492885291576385e-03 -7.758062332868576050e-02 3.527047634124755859e-01
-2.091785706579685211e-02 -1.490268260240554810e-01 7.739546895027160645e-02 2.443117797374725342e-01 -1.455840021371841431e-01 2.057816833257675171e-01 1.706136204302310944e-02 6.918766349554061890e-02 -2.883279621601104736e-01 3.427552059292793274e-02 1.603942662477493286e-01 -1.232166141271591187e-01 -3.570587560534477234e-02 -2.005812153220176697e-02 5.991550907492637634e-02 -1.839457154273986816e-01 -1.878097951412200928e-01 -2.333213388919830322e-02 2.289851009845733643e-01 3.704657256603240967e-01 3.740473687648773193e-01 -1.462366729974746704e-01 -1.761607825756072998e-01 -2.665773034095764160e-02 6.512379646301269531e-02 1.461291015148162842e-01 -2.436221204698085785e-02 -3.920426666736602783e-01 -8.323168009519577026e-02 1.087741926312446594e-02 -7.291536033153533936e-02 2.606773674488067627e-01
-1.830406337976455688e-01 -9.529493004083633423e-02 1.327854581177234650e-02 1.978446692228317261e-01 -2.287223041057586670e-01 1.383769959211349487e-01 1.449452340602874756e-01 1.117405965924263000e-01 -2.260801196098327637e-02 -2.557520568370819092e-01 -5.145734921097755432e-02 -4.742259904742240906e-02 -1.526009589433670044e-01 -1.673108190298080444e-01 2.444145977497100830e-01 1.623359508812427521e-02 -2.443245053291320801e-01 -4.033751413226127625e-02 1.551188826560974121e-01 1.806495934724807739e-01 3.395361304283142090e-01 -2.939601540565490723e-01 -4.721631109714508057e-02 -1.912355422973632812e-01 1.387455165386199951e-01 -1.719587948173284531e-03 8.746238797903060913e-02 -3.126144111156463623e-01 1.321220248937606812e-01 3.751119226217269897e-02 1.277922391891479492e-01 3.357079625129699707e-01
2.921573817729949951e-01 7.590001821517944336e-02 -3.244847059249877930e-02 2.510766983032226562e-01 -3.630956113338470459e-01 -5.271156318485736847e-03 2.386737465858459473e-01 -1.971866786479949951e-01 -1.243116683326661587e-03 -1.999389678239822388e-01 7.784901559352874756e-02 -3.129575550556182861e-01 2.563088238239288330e-01 -3.015245497226715088e-02 1.841942369937896729e-01 5.024588480591773987e-02 1.256861165165901184e-02 -1.692899465560913086e-01 -5.165935680270195007e-02 1.244382932782173157e-01 1.135063730180263519e-02 -2.270113229751586914e-01 -1.190635040402412415e-01 6.917087733745574951e-02 -2.149875909090042114e-01 1.023740768432617188e-01 1.376644074916839600e-01 -1.809592097997665405e-01 6.809179484844207764e-02 9.457655251026153564e-02 1.453715711832046509e-01 3.306586444377899170e-01
-2.590878307819366455e-01 -1.112979725003242493e-01 -1.121055241674184799e-02 -8.445752784609794617e-03 -7.129282504320144653e-02 1.554136909544467926e-02 9.686704725027084351e-02 -5.947817116975784302e-02 -2.404096722602844238e-01 -1.896689981222152710e-01 2.013023942708969116e-01 2.716767191886901855e-01 -1.042132526636123657e-01 7.110561430454254150e-02 3.163005709648132324e-01 -1.198284402489662170e-01 -2.728417217731475830e-01 -6.673885136842727661e-02 2.000910192728042603e-01 -4.678465053439140320e-02 2.650378644466400146e-01 -9.471279382705688477e-02 -6.048309057950973511e-02 5.213789641857147217e-02 2.935066819190979004e-01 2.232928723096847534e-01 3.889816999435424805e-02 -2.005971819162368774e-01 8.606705814599990845e-02 6.893648207187652588e-02 4.115372896194458008e-02 4.065649509429931641e-01
-2.635796070098876953e-01 6.219452992081642151e-02 -1.517275273799896240e-01 1.956398338079452515e-01 -2.247789651155471802e-01 4.360575973987579346e-02 2.707580290734767914e-02 2.676853537559509277e-02 7.303433865308761597e-02 7.546610198915004730e-03 4.666732251644134521e-02 1.437788605690002441e-01 -2.737367451190948486e-01 -3.851511701941490173e-02 1.586857885122299194e-01 1.497743129730224609e-01 1.667549367994070053e-03 -4.812702536582946777e-02 3.589949756860733032e-02 2.137130200862884521e-01 1.199017912149429321e-01 -1.326183974742889404e-01 -2.313434332609176636e-01 -3.471268415451049805e-01 7.079320400953292847e-02 -8.802740834653377533e-03 1.477112919092178345e-01 -4.050471186637878418e-01 3.213933706283569336e-01 3.637448325753211975e-02 6.107540056109428406e-02 3.234736025333404541e-01
-2.522660195827484131e-01 3.147702217102050781e-01 -2.025432288646697998e-01 1.396731436252593994e-01 -1.986698955297470093e-01 1.822735071182250977e-01 -2.410710044205188751e-02 3.206225112080574036e-02 -4.244133085012435913e-02 -8.743699640035629272e-02 -1.384101249277591705e-02 -5.848284065723419189e-02 -1.512829810380935669e-01 9.980017691850662231e-02 3.689391016960144043e-01 2.530609816312789917e-02 -1.666228771209716797e-01 1.239382289350032806e-02 1.607332825660705566e-01 -7.687561959028244019e-02 -6.102161481976509094e-03 7.172210514545440674e-02 -2.928611338138580322e-01 -2.591606974601745605e-01 1.925068944692611694e-01 1.034648641943931580e-01 1.191014200448989868e-01 -3.684700131416320801e-01 7.091251015663146973e-02 -2.953788042068481445e-01 -2.017208188772201538e-02 1.077358573675155640e-01
-3.290173411369323730e-01 -6.899563968181610107e-02 -8.438488468527793884e-03 2.930088639259338379e-01 -3.271156251430511475e-01 8.049536496400833130e-02 -7.310342788696289062e-02 2.186385169625282288e-02 1.378667801618576050e-01 -4.148149117827415466e-02 -1.868476271629333496e-01 -1.774540394544601440e-01 1.386447399854660034e-01 -1.732255220413208008e-01 9.815449267625808716e-02 -1.208567395806312561e-01 1.840463429689407349e-01 1.060120528563857079e-03 1.173765659332275391e-01 1.087960824370384216e-01 8.840198069810867310e-02 -1.553528606891632080e-01 -4.320614635944366455e-01 -1.585122197866439819e-02 2.118957638740539551e-01 -5.015100911259651184e-02 1.889621019363403320e-01 -2.138729840517044067e-01 -3.316901624202728271e-02 3.281502723693847656e-01 7.165963202714920044e-02 -2.890150994062423706e-03
-6.570343673229217529e-02 -2.514477074146270752e-01 7.646782696247100830e-02 2.658848166465759277e-01 8.095697266981005669e-04 -5.761874839663505554e-03 5.600396543741226196e-02 2.369133681058883667e-01 -4.888332262635231018e-02 8.853195607662200928e-02 -8.516109548509120941e-03 -1.379515528678894043e-01 1.267025619745254517e-01 1.706151813268661499e-01 4.670843183994293213e-01 -8.133933693170547485e-02 -7.378681004047393799e-02 -3.657995164394378662e-01 4.554274678230285645e-02 3.864987939596176147e-02 9.206990152597427368e-02 -1.534467637538909912e-01 -2.216699868440628052e-01 -8.860731124877929688e-02 1.451283544301986694e-01 -7.419157773256301880e-02 9.588226675987243652e-02 -2.722664773464202881e-01 7.511326670646667480e-02 1.503026932477951050e-01 -6.395322084426879883e-02 3.511321842670440674e-01
-2.476331740617752075e-01 3.696283400058746338e-01 9.878902882337570190e-02 1.335805058479309082e-01 -1.807305216789245605e-01 -8.103595115244388580e-03 4.637043923139572144e-02 3.445504978299140930e-02 1.822120994329452515e-01 -2.202904224395751953e-01 -8.084392547607421875e-02 1.979865878820419312e-02 1.239469200372695923e-01 -1.211620196700096130e-01 2.646415829658508301e-01 -1.512125283479690552e-01 1.507430821657180786e-01 1.437174230813980103e-01 2.569508850574493408e-01 -1.389361917972564697e-01 -1.051246672868728638e-01 9.559046477079391479e-03 -1.364859193563461304e-01 1.589012891054153442e-01 3.149538934230804443e-01 -5.609012395143508911e-02 1.688233166933059692e-01 7.697084452956914902e-03 5.749684199690818787e-02 3.576343655586242676e-01 1.053425893187522888e-01 2.642897963523864746e-01
-2.810409367084503174e-01 6.322920322418212891e-02 -6.596150994300842285e-02 2.153074555099010468e-02 -4.171323776245117188e-01 1.715009659528732300e-01 -5.225547403097152710e-02 -4.958302527666091919e-02 1.018021106719970703e-01 1.623578136786818504e-03 -3.138637244701385498e-01 -1.735440641641616821e-01 -1.660481542348861694e-01 1.046407669782638550e-01 1.023018881678581238e-01 1.211322993040084839e-01 4.987178742885589600e-02 -4.947172477841377258e-02 -5.642420053482055664e-02 -1.483436673879623413e-01 -9.963174164295196533e-02 1.025303453207015991e-01 -1.095680072903633118e-01 9.799897670745849609e-02 3.611419200897216797e-01 1.100086644291877747e-01 9.401040524244308472e-02 -3.369030952453613281e-01 -2.379243815084919333e-04 2.126353979110717773e-01 1.894653737545013428e-01 2.877460420131683350e-01
-1.584042459726333618e-01 1.998494416475296021e-01 -1.803382299840450287e-02 4.587643146514892578e-01 1.010960116982460022e-01 -7.935268431901931763e-02 -2.282064855098724365e-01 -9.317215532064437866e-02 3.474013879895210266e-03 -1.331713795661926270e-01 1.162535697221755981e-01 -9.967637062072753906e-02 -1.899044960737228394e-01 1.892405897378921509e-01 3.245987296104431152e-01 6.720661371946334839e-02 1.738218367099761963e-01 -2.757380008697509766e-01 7.907361537218093872e-02 -5.008095502853393555e-02 -1.557057816535234451e-02 -1.173932291567325592e-02 -1.067658886313438416e-01 3.372148871421813965e-01 1.195148602128028870e-01 1.116100884974002838e-02 -1.559752821922302246e-01 -3.114491701126098633e-01 -1.470305584371089935e-02 -1.609190925955772400e-02 1.061713546514511108e-01 1.896417737007141113e-01
-2.545530498027801514e-01 2.291809394955635071e-02 1.400254070758819580e-01 5.556541681289672852e-01 -1.480724513530731201e-01 -2.575159072875976562e-01 -9.843746200203895569e-03 7.437190040946006775e-03 1.326267719268798828e-01 -3.224646672606468201e-02 -6.244113668799400330e-02 4.025796055793762207e-02 -1.098841652274131775e-01 2.961563318967819214e-02 1.804508566856384277e-01 -6.660880148410797119e-02 -4.441722854971885681e-02 -3.352546319365501404e-02 2.325250804424285889e-01 6.376828998327255249e-02 8.673320524394512177e-03 -2.195416539907455444e-01 -1.367716193199157715e-01 3.129372373223304749e-02 1.706250458955764771e-01 8.867910131812095642e-03 1.656422168016433716e-01 1.868142560124397278e-02 1.665525436401367188e-01 -7.165854424238204956e-02 4.076218605041503906e-01 2.421319782733917236e-01
8.741843700408935547e-02 -1.026440709829330444e-01 4.852084070444107056e-02 3.051667809486389160e-01 5.301144346594810486e-02 6.052375957369804382e-02 -7.886142283678054810e-02 2.723114192485809326e-02 1.478600353002548218e-01 7.034539431333541870e-02 2.047833353281021118e-01 -7.372795045375823975e-02 -3.570015728473663330e-01 -1.423875987529754639e-01 3.788793087005615234e-01 1.524770706892013550e-01 2.295973524451255798e-02 6.692019104957580566e-02 2.638712823390960693e-01 1.358058750629425049e-01 -1.559596061706542969e-01 1.045211106538772583e-01 -1.867295801639556885e-01 7.766854763031005859e-02 2.322697788476943970e-01 1.418987512588500977e-01 2.866107523441314697e-01 -2.618740200996398926e-01 4.828035162063315511e-05 2.918014526367187500e-01 -6.760924309492111206e-02 2.117983810603618622e-02
-1.926471740007400513e-01 -1.929847300052642822e-01 -4.159161448478698730e-02 -1.266810148954391479e-01 -1.694463640451431274e-01 1.410483270883560181e-01 1.148728579282760620e-01 4.071737825870513916e-02 -2.585555016994476318e-01 -9.773159027099609375e-02 1.651304811239242554e-01 2.185723185539245605e-01 -1.096297502517700195e-01 -1.117334663867950439e-01 2.404894083738327026e-01 -1.376342326402664185e-01 -1.331551074981689453e-01 -1.012408807873725891e-01 2.825343310832977295e-01 5.294581130146980286e-02 1.743757277727127075e-01 -3.524883836507797241e-02 -7.430949807167053223e-02 2.764684520661830902e-02 2.765653729438781738e-01 1.469707489013671875e-01 -7.060115691274404526e-03 -2.844502925872802734e-01 1.109788492321968079e-01 -7.691747695207595825e-02 -1.953711733222007751e-02 4.954498112201690674e-01
-1.381779909133911133e-01 5.753164365887641907e-02 -3.847276046872138977e-02 1.614256948232650757e-01 -3.435988128185272217e-01 9.399978071451187134e-02 -4.677539691329002380e-02 -2.562799025326967239e-03 1.460828483104705811e-01 -1.815395951271057129e-01 -2.526753349229693413e-03 -7.007989287376403809e-02 1.577289402484893799e-01 -2.994007430970668793e-02 7.229232788085937500e-02 4.041838645935058594e-02 1.891341954469680786e-01 -5.186264589428901672e-02 -2.454668842256069183e-02 2.833406627178192139e-02 3.186802938580513000e-02 -7.209525909274816513e-03 -2.687581181526184082e-01 -2.026443928480148315e-01 3.673346936702728271e-01 -6.607385724782943726e-02 2.802761793136596680e-01 -4.015546143054962158e-01 -1.437067538499832153e-01 3.609795868396759033e-01 1.962766200304031372e-01 7.940440624952316284e-02
-4.807668924331665039e-02 -7.975214719772338867e-02 1.928368508815765381e-01 1.391414254903793335e-01 1.108568385243415833e-01 -2.956169657409191132e-02 -3.814697638154029846e-02 -1.293079853057861328e-01 1.874631643295288086e-01 -2.729551494121551514e-01 3.995836973190307617e-01 -1.348158121109008789e-01 -3.299984931945800781e-01 -9.262377768754959106e-02 -5.146349314600229263e-03 -1.498475968837738037e-01 4.877784848213195801e-02 7.658699527382850647e-03 2.587438225746154785e-01 7.536025345325469971e-02 3.682864084839820862e-02 1.884437054395675659e-01 -2.913764119148254395e-01 1.370896399021148682e-01 2.864729054272174835e-02 2.486287355422973633e-01 2.023947536945343018e-01 -2.324016541242599487e-01 1.523628234863281250e-01 2.733770012855529785e-01 3.043262101709842682e-02 6.230194866657257080e-02
-1.624785959720611572e-01 -2.847335487604141235e-02 -1.177697032690048218e-01 1.686002910137176514e-01 -2.404809147119522095e-01 -1.113158091902732849e-01 -2.680570781230926514e-01 1.287132203578948975e-01 7.955049723386764526e-02 -1.726772338151931763e-01 5.064643621444702148e-01 -8.909808844327926636e-02 -3.618590831756591797e-01 2.422958016395568848e-01 9.197262674570083618e-02 7.463125884532928467e-02 -4.221294820308685303e-02 -4.126908257603645325e-02 -7.736802101135253906e-02 1.799836158752441406e-01 -6.829061359167098999e-02 -1.675158143043518066e-01 -1.666060537099838257e-01 7.800593972206115723e-02 2.330299019813537598e-01 9.809318184852600098e-02 5.220782384276390076e-02 -1.493776589632034302e-01 1.755973845720291138e-01 1.667413115501403809e-01 1.250491105020046234e-02 1.067294552922248840e-01
-7.637201994657516479e-02 -3.585126623511314392e-02 -1.472223252058029175e-01 3.074639141559600830e-01 -2.511551082134246826e-01 2.254025340080261230e-01 8.339381217956542969e-02 -5.550731718540191650e-02 6.324610859155654907e-02 -7.345698028802871704e-02 4.069357216358184814e-01 -1.521695554256439209e-01 -1.345058530569076538e-02 -8.937737438827753067e-04 1.224657222628593445e-01 -1.682023555040359497e-01 -1.552018430083990097e-02 -1.796687953174114227e-02 -3.438355401158332825e-02 -1.133383587002754211e-01 -5.637072771787643433e-02 -2.363050729036331177e-01 -2.990585863590240479e-01 7.761910557746887207e-02 2.087874263525009155e-01 3.018892705440521240e-01 2.096141725778579712e-01 1.010580286383628845e-01 2.851142287254333496e-01 1.567715704441070557e-01 2.146564573049545288e-01 -3.518355265259742737e-02
-1.460520476102828979e-01 -1.395745426416397095e-01 6.109055504202842712e-02 1.925310194492340088e-01 -3.174861371517181396e-01 2.510353028774261475e-01 1.136538386344909668e-02 -6.823182851076126099e-02 7.257276028394699097e-02 -2.703107893466949463e-03 -1.951449811458587646e-01 -4.349987953901290894e-02 1.654617190361022949e-01 -1.202165037393569946e-01 -1.443484723567962646e-01 -1.462708506733179092e-02 1.316520851105451584e-02 -6.366062164306640625e-02 1.832366734743118286e-02 -4.257062822580337524e-02 9.317594766616821289e-02 1.501839011907577515e-01 -3.756246566772460938e-01 5.226792022585868835e-02 2.933199703693389893e-01 -7.980003952980041504e-02 2.737345397472381592e-01 -3.181174099445343018e-01 -1.101681813597679138e-01 3.118225932121276855e-01 2.538251876831054688e-01 1.337548792362213135e-01
3.568954393267631531e-02 8.954736590385437012e-02 -2.955871224403381348e-01 2.136470563709735870e-02 -1.407079696655273438e-01 -2.201005816459655762e-02 3.860041871666908264e-02 -7.676030695438385010e-02 -6.429454684257507324e-02 -2.372430711984634399e-01 2.378599494695663452e-01 -2.345208823680877686e-01 -1.427810639142990112e-01 3.235983848571777344e-02 5.099666118621826172e-02 -9.323822706937789917e-02 -5.305378139019012451e-02 -1.409275270998477936e-02 1.021795719861984253e-01 1.198803558945655823e-01 1.433734409511089325e-02 2.957749068737030029e-01 8.472931385040283203e-02 2.869036793708801270e-01 3.754090666770935059e-01 2.078891694545745850e-01 3.592685237526893616e-02 -4.533597528934478760e-01 -4.212534055113792419e-02 5.427516251802444458e-02 1.390712708234786987e-01 2.246057689189910889e-01
-2.707712352275848389e-01 -6.651095300912857056e-02 3.222079575061798096e-02 1.904988139867782593e-01 -1.580673158168792725e-01 -3.021144308149814606e-02 3.693552687764167786e-02 1.385318785905838013e-01 -1.270191837102174759e-02 -2.270187884569168091e-01 1.507228910923004150e-01 -1.495094746351242065e-01 -2.818639874458312988e-01 -2.693198323249816895e-01 1.113338321447372437e-01 -1.516513824462890625e-01 -2.208787649869918823e-01 -4.861135035753250122e-02 3.683062493801116943e-01 2.254852056503295898e-01 2.577146328985691071e-02 -1.588104367256164551e-01 -1.443101465702056885e-01 -2.893626689910888672e-02 8.154731988906860352e-02 3.157056570053100586e-01 1.395098166540265083e-03 -3.248332440853118896e-02 7.840190827846527100e-02 5.582747980952262878e-02 -3.179478347301483154e-01 2.267419099807739258e-01
-9.576379507780075073e-02 2.667456865310668945e-01 1.444074809551239014e-01 1.428130567073822021e-01 -2.402000874280929565e-01 1.391236186027526855e-01 2.887228317558765411e-02 2.716681957244873047e-01 8.316813409328460693e-02 -4.151193797588348389e-02 6.215811148285865784e-02 -3.484327346086502075e-02 7.362996786832809448e-02 2.322833985090255737e-02 -4.983557388186454773e-02 5.692235752940177917e-02 1.113992482423782349e-01 2.247531861066818237e-01 1.806986331939697266e-01 -2.734532058238983154e-01 4.529487714171409607e-02 -1.549139171838760376e-01 -3.841189444065093994e-01 2.833504378795623779e-01 2.282226234674453735e-01 1.729302108287811279e-01 4.165467619895935059e-02 -9.751108288764953613e-02 1.711049079895019531e-01 2.691863104701042175e-02 1.766700893640518188e-01 3.502153754234313965e-01
1.191930174827575684e-01 -1.775449886918067932e-02 -1.250814646482467651e-01 1.406939029693603516e-01 -1.515514254570007324e-01 1.377211958169937134e-01 1.537655591964721680e-01 4.364598169922828674e-02 -8.529425412416458130e-02 -5.091545581817626953e-01 -4.217071831226348877e-02 -1.661576926708221436e-01 -3.673053160309791565e-02 -4.379313439130783081e-02 2.766190171241760254e-01 2.660080790519714355e-02 3.127877414226531982e-01 -2.322390377521514893e-01 2.964844107627868652e-01 -8.629902452230453491e-02 7.509122788906097412e-02 -3.260803595185279846e-02 -3.535806536674499512e-01 -9.342191368341445923e-02 1.808781363070011139e-02 -1.365489065647125244e-01 1.631218940019607544e-01 -1.732719503343105316e-02 -5.715019628405570984e-02 1.565056294202804565e-02 3.793369745835661888e-03 2.630273997783660889e-01
-3.214744329452514648e-01 3.735432028770446777e-02 1.986091732978820801e-01 9.571232646703720093e-02 -2.151874452829360962e-01 4.746830835938453674e-02 4.118007794022560120e-02 -1.835116744041442871e-01 -1.690648049116134644e-01 -2.109520137310028076e-01 1.282194107770919800e-01 -2.702438831329345703e-01 -1.710752844810485840e-01 -2.870523631572723389e-01 1.611585319042205811e-01 -1.408409774303436279e-01 1.665805429220199585e-01 2.014030218124389648e-01 2.998631447553634644e-02 -4.825849831104278564e-02 -8.334724605083465576e-02 2.076872140169143677e-01 -2.156524807214736938e-01 2.392915934324264526e-01 1.150753945112228394e-01 2.593272132799029350e-03 2.052668184041976929e-01 1.645381376147270203e-02 2.055959403514862061e-02 2.062371075153350830e-01 1.265755593776702881e-01 3.204244673252105713e-01
-1.303682923316955566e-01 1.748182773590087891e-01 -2.809421718120574951e-01 -8.047868311405181885e-02 -1.824451088905334473e-01 3.232404217123985291e-02 -6.171432137489318848e-02 -5.226992815732955933e-02 -9.445238113403320312e-02 -1.772391796112060547e-01 1.750323548913002014e-02 1.500214040279388428e-01 -1.250828951597213745e-01 8.210016787052154541e-02 3.715697824954986572e-01 1.462559588253498077e-02 -1.344727724790573120e-01 2.801094762980937958e-02 6.895300745964050293e-02 -1.233906596899032593e-01 -3.466903418302536011e-02 -8.861126750707626343e-02 -3.538160324096679688e-01 -9.193869680166244507e-02 2.952511906623840332e-01 2.709831856191158295e-02 6.376116722822189331e-02 -5.070070624351501465e-01 5.685301125049591064e-02 -9.797442704439163208e-02 -1.468278616666793823e-01 1.933780163526535034e-01
8.561039716005325317e-02 3.986336290836334229e-02 4.221969470381736755e-02 -3.984889015555381775e-02 -1.012062653899192810e-01 1.168706733733415604e-02 1.841843426227569580e-01 7.984860986471176147e-02 2.468655407428741455e-01 8.712912350893020630e-02 5.916511267423629761e-02 -1.546166837215423584e-01 1.032569184899330139e-01 -5.789529532194137573e-02 3.050932586193084717e-01 -1.135523319244384766e-01 -3.039181465283036232e-03 1.107673868536949158e-01 2.918440662324428558e-02 -6.354433298110961914e-02 1.345846503973007202e-01 -1.521509736776351929e-01 -1.105342246592044830e-02 -2.192279882729053497e-02 4.444413483142852783e-01 2.705986499786376953e-01 1.195793226361274719e-02 -5.470141172409057617e-01 2.527696788311004639e-01 -5.652462318539619446e-02 4.905905947089195251e-02 1.498469263315200806e-01
4.363223910331726074e-02 -9.396338462829589844e-02 -2.017222531139850616e-02 1.527123153209686279e-01 4.346562922000885010e-02 1.039782017469406128e-01 1.465479582548141479e-01 -2.464182972908020020e-01 -1.176810190081596375e-01 -2.571964561939239502e-01 1.593775153160095215e-01 -1.825577467679977417e-01 -1.668785214424133301e-01 -8.192055672407150269e-02 2.548913955688476562e-01 -5.028106644749641418e-02 1.155433356761932373e-01 -9.539320319890975952e-02 2.282820194959640503e-01 4.440589547157287598e-01 1.771130412817001343e-01 8.760455995798110962e-02 -2.599099576473236084e-01 2.427998743951320648e-02 3.076176159083843231e-02 3.118453919887542725e-01 1.766346246004104614e-01 -1.957847923040390015e-01 1.288392841815948486e-01 1.023003235459327698e-01 -7.422667741775512695e-02 2.249853163957595825e-01
-1.744042187929153442e-01 6.458971649408340454e-02 -8.603911846876144409e-02 2.434251457452774048e-01 -1.861447691917419434e-01 1.213513761758804321e-01 -6.064400821924209595e-02 7.875614613294601440e-02 1.442161798477172852e-01 8.271659910678863525e-02 2.924953401088714600e-02 3.239443898200988770e-02 -3.371074199676513672e-01 -5.978043004870414734e-02 1.431887000799179077e-01 1.921205073595046997e-01 -5.508064851164817810e-02 -1.061855405569076538e-01 1.925845444202423096e-02 1.840981990098953247e-01 -3.219946101307868958e-02 -4.574472550302743912e-03 -8.327490091323852539e-02 -2.350940257310867310e-01 -1.546598318964242935e-02 -4.063545167446136475e-02 1.851679533720016479e-01 -4.866595268249511719e-01 3.815844655036926270e-01 8.439340442419052124e-02 6.515964865684509277e-02 3.057764172554016113e-01
-5.003214627504348755e-02 -2.208712100982666016e-01 -2.113005891442298889e-02 2.286496907472610474e-01 -2.917709946632385254e-01 -1.097951084375381470e-01 3.971419855952262878e-02 -1.286772489547729492e-01 1.054895445704460144e-01 2.617937326431274414e-01 1.548140794038772583e-01 -1.612975299358367920e-01 -1.929991692304611206e-01 -1.556586176156997681e-01 2.114835530519485474e-01 1.867751032114028931e-01 -3.705754280090332031e-01 -2.103922516107559204e-01 1.908594220876693726e-01 6.923246383666992188e-02 -8.518891036510467529e-02 1.819544881582260132e-01 -1.077330037951469421e-01 5.792340263724327087e-02 2.446067482233047485e-01 2.877158820629119873e-01 9.847368299961090088e-02 -2.081682682037353516e-01 1.077811792492866516e-02 -3.132660314440727234e-02 8.237912505865097046e-02 1.681159585714340210e-01
-3.200645744800567627e-02 -1.512599736452102661e-01 2.138731926679611206e-01 1.601401567459106445e-01 9.698432683944702148e-02 4.857406020164489746e-02 -8.681993931531906128e-02 -1.697824746370315552e-01 -1.486549433320760727e-02 -2.104824483394622803e-01 2.141642719507217407e-01 -2.439058423042297363e-01 7.758786529302597046e-02 -6.807995587587356567e-02 1.851187050342559814e-01 -4.954247549176216125e-02 1.487634330987930298e-01 -1.822899580001831055e-01 1.346498075872659683e-02 3.508859574794769287e-01 3.427253067493438721e-01 -7.593952119350433350e-03 -1.498663723468780518e-01 9.865748137235641479e-02 2.160478234291076660e-01 3.394338786602020264e-01 2.651451826095581055e-01 -1.718577146530151367e-01 1.285142004489898682e-01 9.839039557846263051e-05 -9.486272931098937988e-02 2.090546041727066040e-01
2.728362381458282471e-02 5.885018035769462585e-02 2.635159194469451904e-01 1.609541326761245728e-01 -2.444237321615219116e-01 -3.280868753790855408e-02 -1.666364371776580811e-01 -1.679589301347732544e-01 -8.146478980779647827e-02 -1.818587183952331543e-01 1.914530992507934570e-01 -1.485501527786254883e-01 -2.917481064796447754e-01 -2.498472854495048523e-02 2.613821327686309814e-01 -3.760017827153205872e-02 -1.062901914119720459e-01 1.658732444047927856e-01 1.028113514184951782e-01 -2.101093381643295288e-01 -1.032000556588172913e-01 2.514200806617736816e-01 -1.229554042220115662e-01 2.134316414594650269e-01 1.269509643316268921e-01 2.519052922725677490e-01 2.524593472480773926e-01 -1.974724046885967255e-02 -4.027352854609489441e-02 2.710080742835998535e-01 -4.925414547324180603e-02 2.837063074111938477e-01
-8.951354771852493286e-02 -1.866815984249114990e-01 -1.609847694635391235e-01 1.917117685079574585e-01 -7.128098607063293457e-02 1.447899341583251953e-01 -2.719516158103942871e-01 1.554894596338272095e-01 1.772618591785430908e-01 -1.703537106513977051e-01 3.071190118789672852e-01 -1.088388189673423767e-01 3.875297680497169495e-02 -1.175570562481880188e-01 3.117213398218154907e-02 1.748135089874267578e-01 1.039672493934631348e-01 8.610030636191368103e-03 6.394049525260925293e-02 6.506330519914627075e-02 -1.458300054073333740e-01 1.151440739631652832e-01 -2.390720099210739136e-01 -3.433276414871215820e-01 -2.655387669801712036e-02 2.748231887817382812e-01 -2.398953028023242950e-02 -2.673035860061645508e-01 4.344525188207626343e-02 3.290428593754768372e-02 3.421492874622344971e-01 2.444800436496734619e-01
-2.198969721794128418e-01 -1.727829724550247192e-01 6.853305548429489136e-02 7.051645964384078979e-02 -4.393723607063293457e-02 7.126012444496154785e-02 1.793068647384643555e-01 2.052475959062576294e-01 -1.037351191043853760e-01 -1.495056599378585815e-01 1.754919416271150112e-03 1.652206629514694214e-01 2.599249593913555145e-02 -5.750199034810066223e-02 2.671634554862976074e-01 -5.667181685566902161e-02 -2.513419687747955322e-01 -1.559262871742248535e-01 1.582498252391815186e-01 -1.159448176622390747e-02 3.101429939270019531e-01 -6.627730280160903931e-02 -1.731559485197067261e-01 3.556345775723457336e-02 1.274746060371398926e-01 6.293700635433197021e-02 2.242907583713531494e-01 -3.769683837890625000e-01 6.240472942590713501e-02 5.527867376804351807e-02 1.150868181139230728e-02 4.771320223808288574e-01
-2.192008048295974731e-01 1.384710073471069336e-01 -6.326879560947418213e-02 1.085867360234260559e-01 -4.186697006225585938e-01 -4.469455033540725708e-02 8.494734764099121094e-02 9.291788935661315918e-02 1.003151759505271912e-01 -3.156684935092926025e-01 5.728115886449813843e-02 -9.376348555088043213e-02 1.214995980262756348e-01 5.063743796199560165e-03 2.039464563131332397e-01 1.173033006489276886e-02 1.685311496257781982e-01 1.543820500373840332e-01 9.539912641048431396e-02 -9.390453249216079712e-02 -6.185326352715492249e-02 1.157438978552818298e-01 -2.112848460674285889e-01 1.015018373727798462e-01 3.059528470039367676e-01 -1.704095155000686646e-01 2.679601311683654785e-01 -3.018410503864288330e-01 2.879403829574584961e-01 9.852804243564605713e-02 1.512499898672103882e-01 -4.664758220314979553e-02
-2.771900892257690430e-01 5.503334105014801025e-02 7.249151170253753662e-02 9.222328662872314453e-02 -2.273918092250823975e-01 1.869359910488128662e-01 1.805281341075897217e-01 2.927483059465885162e-02 -6.922877579927444458e-02 -1.957448199391365051e-03 -1.964928358793258667e-01 -5.488872900605201721e-02 -3.605107590556144714e-02 2.444685548543930054e-01 1.353040933609008789e-01 1.537611633539199829e-01 -2.409665286540985107e-01 -3.607704490423202515e-02 1.633028984069824219e-01 3.431642800569534302e-02 -8.503854274749755859e-02 3.028062880039215088e-01 -4.102394580841064453e-01 5.002609640359878540e-02 2.671553492546081543e-01 -1.162130609154701233e-01 1.325195282697677612e-01 -2.450598627328872681e-01 2.049926668405532837e-01 -9.683872759342193604e-02 -5.927456170320510864e-02 2.500076591968536377e-01
8.592516928911209106e-02 -2.315690927207469940e-02 -9.807708673179149628e-03 3.178283274173736572e-01 -9.760950505733489990e-02 -6.501914560794830322e-02 -1.654865592718124390e-01 -2.389909178018569946e-01 -1.723318360745906830e-02 -2.019618451595306396e-01 1.406041085720062256e-01 -7.373766601085662842e-02 -1.095009446144104004e-01 -3.859676420688629150e-02 3.100735843181610107e-01 2.059536287561058998e-03 8.165332674980163574e-02 -2.764393575489521027e-02 8.711557835340499878e-03 2.764880098402500153e-02 -1.212864890694618225e-01 1.629758626222610474e-01 -2.471771240234375000e-01 1.140595078468322754e-01 4.999887347221374512e-01 8.886253088712692261e-02 2.190866470336914062e-01 -2.769699394702911377e-01 9.145022928714752197e-02 1.296677291393280029e-01 -2.916220128536224365e-01 1.798156090080738068e-02
1.173056811094284058e-01 -1.525181811302900314e-02 2.119978219270706177e-01 2.600358128547668457e-01 8.847964555025100708e-02 -1.267088949680328369e-01 1.162218749523162842e-01 -4.130343720316886902e-02 -6.362934410572052002e-02 -3.363324403762817383e-01 1.465129107236862183e-01 -9.348379820585250854e-02 -4.013552963733673096e-01 -1.232260838150978088e-01 1.657332032918930054e-01 -1.044713482260704041e-01 -5.498610436916351318e-02 1.276264339685440063e-01 5.713338032364845276e-02 3.114517331123352051e-01 1.009960398077964783e-01 1.558807790279388428e-01 -2.151085734367370605e-01 -5.456207692623138428e-02 9.020670503377914429e-02 2.212661951780319214e-01 2.207671552896499634e-01 -1.903496533632278442e-01 1.170268803834915161e-01 1.254081279039382935e-01 -2.006252668797969818e-02 3.116146624088287354e-01
8.011608570814132690e-02 -1.785237193107604980e-01 -1.786238253116607666e-01 2.256946861743927002e-01 -1.252524852752685547e-01 9.195756167173385620e-02 2.017892450094223022e-01 -1.578941941261291504e-01 -1.812975406646728516e-01 -1.026128381490707397e-01 -8.248554915189743042e-02 -3.082526847720146179e-02 -7.740661501884460449e-02 2.646734565496444702e-02 2.006622999906539917e-01 -2.842859029769897461e-01 1.128363683819770813e-01 -4.043439403176307678e-03 2.027090340852737427e-01 1.110090613365173340e-01 3.189200758934020996e-01 2.009656280279159546e-01 -1.894881874322891235e-01 -1.867290437221527100e-01 -2.992313727736473083e-02 4.011849164962768555e-01 3.020968660712242126e-02 -2.536821961402893066e-01 1.374264061450958252e-01 -1.519152820110321045e-01 1.835934966802597046e-01 1.683086454868316650e-01
1.238083839416503906e-01 -1.156005188822746277e-01 1.345569640398025513e-01 1.248949319124221802e-01 1.133509799838066101e-01 2.365209311246871948e-01 -7.544367760419845581e-02 -2.881228923797607422e-02 8.066964149475097656e-02 -1.031540408730506897e-01 1.044070571660995483e-01 -8.482336066663265228e-03 -3.646736443042755127e-01 -1.170001029968261719e-01 3.458437621593475342e-01 -2.456290274858474731e-01 1.818665303289890289e-02 -1.049565523862838745e-01 3.345892578363418579e-02 -2.754705213010311127e-02 -1.529778838157653809e-01 6.860055727884173393e-04 -1.120941266417503357e-01 3.259092867374420166e-01 3.195919096469879150e-01 1.139740198850631714e-01 2.712103724479675293e-02 -2.711956501007080078e-01 -1.329056620597839355e-01 3.057447075843811035e-01 1.528139263391494751e-01 1.680335253477096558e-01
-2.668128609657287598e-01 -9.003166109323501587e-03 7.832209579646587372e-03 2.442523837089538574e-02 -9.279738366603851318e-02 2.132573723793029785e-01 -1.134146228432655334e-01 6.653513014316558838e-02 -6.933838874101638794e-02 -8.347004652023315430e-02 -1.401315722614526749e-02 1.094181463122367859e-01 5.524206906557083130e-02 -1.238385811448097229e-01 3.045518323779106140e-02 -8.628781884908676147e-02 1.253195852041244507e-01 -2.300521582365036011e-01 3.030054867267608643e-01 9.826430678367614746e-02 7.427711784839630127e-02 1.002558246254920959e-01 -4.123638868331909180e-01 -1.207228899002075195e-01 4.107408225536346436e-01 -1.814223676919937134e-01 2.892079353332519531e-01 -4.340453445911407471e-02 9.493290632963180542e-02 2.280184179544448853e-01 2.536885440349578857e-01 1.522966176271438599e-01
-1.234607547521591187e-01 3.097121119499206543e-01 2.081499807536602020e-02 2.164223939180374146e-01 -2.412051111459732056e-01 5.685622617602348328e-02 -1.353079527616500854e-01 -5.889084190130233765e-03 4.195419605821371078e-03 -1.897460967302322388e-01 2.440932542085647583e-01 2.026586085557937622e-01 1.382745336741209030e-02 -9.897957742214202881e-02 1.046250611543655396e-01 -3.426688909530639648e-01 6.198379769921302795e-02 -1.001485884189605713e-01 -1.291020959615707397e-01 2.605000734329223633e-01 -1.448094397783279419e-01 -1.457097083330154419e-01 -3.354498744010925293e-01 1.133753284811973572e-01 3.489058911800384521e-01 9.357882291078567505e-02 -5.479959398508071899e-02 -2.769328653812408447e-01 4.176861792802810669e-02 3.395888581871986389e-02 -7.935242354869842529e-02 3.762731701135635376e-02
7.451158016920089722e-02 -1.040984503924846649e-02 -2.316370420157909393e-02 2.315860241651535034e-01 -2.020355165004730225e-01 3.022132068872451782e-02 8.976548910140991211e-02 5.705993250012397766e-02 -7.235517725348472595e-03 -2.180425822734832764e-01 7.031365483999252319e-02 3.190607130527496338e-01 1.411787271499633789e-01 -1.545696258544921875e-01 -9.121992439031600952e-02 5.671681463718414307e-02 -3.766727750189602375e-04 -3.786691231653094292e-04 1.548629701137542725e-01 2.365817576646804810e-01 -1.155352070927619934e-01 3.782541304826736450e-02 -2.246327251195907593e-01 -1.190733164548873901e-01 4.381963610649108887e-01 1.384453326463699341e-01 8.760999143123626709e-02 -3.950078487396240234e-01 1.171553507447242737e-01 -8.507660031318664551e-02 3.436813652515411377e-01 6.391036510467529297e-02
2.418946921825408936e-01 -1.810060441493988037e-01 1.056096106767654419e-01 2.597310841083526611e-01 8.153908699750900269e-02 -1.778466552495956421e-01 -1.297421008348464966e-01 9.870760887861251831e-02 5.980358272790908813e-02 -1.523098796606063843e-01 1.938358321785926819e-02 -4.001273587346076965e-02 -3.756559640169143677e-02 -1.368353217840194702e-01 2.724432945251464844e-01 2.241463512182235718e-01 -5.052271299064159393e-03 3.053629212081432343e-02 2.200275808572769165e-01 1.041199117898941040e-01 1.058474555611610413e-01 2.537704408168792725e-01 -4.357638955116271973e-01 7.060337066650390625e-02 -9.024983644485473633e-02 -1.846944391727447510e-01 2.141223698854446411e-01 -1.512092500925064087e-01 -4.648710042238235474e-02 1.306428611278533936e-01 1.484934389591217041e-01 3.300976753234863281e-01
1.542439777404069901e-02 -1.253437399864196777e-01 -3.685783222317695618e-02 2.007449269294738770e-01 -2.939242422580718994e-01 -7.004734873771667480e-02 -5.461193993687629700e-02 -1.417092084884643555e-01 4.652592539787292480e-02 -1.243063658475875854e-01 2.476258873939514160e-01 -4.418705776333808899e-02 -2.031084597110748291e-01 -2.165613919496536255e-01 1.895293742418289185e-01 -2.963393330574035645e-01 -4.502367600798606873e-02 8.572734892368316650e-02 -4.372976720333099365e-02 2.509213685989379883e-01 3.891259431838989258e-02 2.461299300193786621e-01 -7.749757915735244751e-02 -2.066957056522369385e-01 3.737840056419372559e-01 1.845314353704452515e-01 4.662743955850601196e-02 -3.247928321361541748e-01 2.432058006525039673e-01 -2.392154186964035034e-02 7.193541526794433594e-02 -6.208061426877975464e-02
1.795211285352706909e-01 -1.562922894954681396e-01 4.963580146431922913e-02 1.330928653478622437e-01 1.434338539838790894e-01 8.653881400823593140e-02 -1.471678167581558228e-01 1.234112214297056198e-02 9.543158113956451416e-03 -1.227988600730895996e-01 9.070013463497161865e-02 4.399688914418220520e-02 -3.273556530475616455e-01 1.047154292464256287e-01 2.361324578523635864e-01 -1.477853804826736450e-01 -3.546169400215148926e-02 -2.398532330989837646e-01 1.618080735206604004e-01 -2.594618499279022217e-02 -1.548708677291870117e-01 -2.123245038092136383e-02 -3.336451053619384766e-01 4.424163401126861572e-01 1.823604255914688110e-01 2.272686064243316650e-01 3.943707793951034546e-02 -2.634855210781097412e-01 -1.820253580808639526e-01 1.600148081779479980e-01 -1.638721860945224762e-02 1.421740502119064331e-01
-2.611799836158752441e-01 1.129913628101348877e-01 1.532980948686599731e-01 3.392437994480133057e-01 -3.596167266368865967e-01 5.163130164146423340e-02 -4.874695092439651489e-02 2.267603948712348938e-02 1.628079563379287720e-01 -1.677975654602050781e-01 1.999909877777099609e-01 -3.498319163918495178e-02 1.787170916795730591e-01 2.073253393173217773e-01 -8.761870115995407104e-02 8.278463501483201981e-04 1.207791194319725037e-01 1.536144409328699112e-02 3.363020122051239014e-01 5.329556763172149658e-02 1.315078288316726685e-01 1.046406105160713196e-01 -2.527051270008087158e-01 5.076641216874122620e-02 -2.114585414528846741e-02 2.254524976015090942e-01 -2.690381556749343872e-02 8.277986198663711548e-02 -6.178908422589302063e-02 -2.551007829606533051e-02 2.652092576026916504e-01 3.285815417766571045e-01
-6.255766842514276505e-03 1.211218386888504028e-01 -2.179089784622192383e-01 2.675409317016601562e-01 -5.906115472316741943e-02 3.465601801872253418e-02 1.475677937269210815e-01 4.394341632723808289e-02 -6.197657808661460876e-02 -4.008753001689910889e-01 1.571418792009353638e-01 -7.171882782131433487e-03 -7.305847853422164917e-02 -1.402615010738372803e-01 5.125793814659118652e-02 -1.848745495080947876e-01 -1.771060675382614136e-01 -9.469300508499145508e-02 9.550463408231735229e-02 1.599227823317050934e-02 9.536251425743103027e-02 3.778125047683715820e-01 9.199777245521545410e-02 3.255805671215057373e-01 2.977562248706817627e-01 -1.027471758425235748e-02 2.553632250055670738e-03 -3.132241070270538330e-01 -1.321847736835479736e-01 1.446774303913116455e-01 1.922839879989624023e-01 9.196095913648605347e-02
-3.889715299010276794e-02 2.190481424331665039e-01 -2.692639231681823730e-01 2.904637455940246582e-01 -1.058404892683029175e-01 6.979229301214218140e-02 -1.367253363132476807e-01 1.112188026309013367e-01 5.593170598149299622e-02 2.317887693643569946e-01 1.082759574055671692e-01 -1.667014211416244507e-01 -2.579960525035858154e-01 1.100261509418487549e-01 3.423628509044647217e-01 -2.922667888924479485e-03 -8.411069214344024658e-02 -1.131464727222919464e-02 2.220808565616607666e-01 3.251205012202262878e-02 1.943019628524780273e-01 -2.444508224725723267e-01 -8.388029783964157104e-02 -1.612276583909988403e-02 4.035567045211791992e-01 6.998691707849502563e-02 2.177351713180541992e-01 -2.132184207439422607e-01 7.078275084495544434e-02 -1.119541898369789124e-01 1.063935309648513794e-01 4.862896353006362915e-02
2.493373155593872070e-01 4.154487326741218567e-02 5.162242054939270020e-02 3.122832179069519043e-01 -2.394295483827590942e-01 2.348016351461410522e-01 -1.988314650952816010e-02 -2.245201170444488525e-02 9.328592568635940552e-02 -1.123540252447128296e-01 8.451561629772186279e-02 -1.150881499052047729e-01 3.036814033985137939e-01 -7.083991914987564087e-02 -2.332098037004470825e-01 -5.953010916709899902e-02 9.419500827789306641e-02 -6.041726842522621155e-02 3.017259538173675537e-01 5.411200618254952133e-06 -5.653695017099380493e-02 1.871329694986343384e-01 -2.175088524818420410e-01 1.381535530090332031e-01 3.226506114006042480e-01 2.378169298171997070e-01 2.263643145561218262e-01 -2.987043932080268860e-02 6.522540748119354248e-02 1.376623064279556274e-01 -7.153385877609252930e-02 2.763828337192535400e-01
-1.389767229557037354e-01 -1.814215183258056641e-01 -3.239672631025314331e-02 -2.776549197733402252e-02 -1.921571232378482819e-02 3.030485101044178009e-02 8.971082046627998352e-03 -3.431973606348037720e-02 -3.102575540542602539e-01 -6.763231754302978516e-02 1.915727853775024414e-01 3.723546490073204041e-02 -1.746339723467826843e-02 7.312083244323730469e-02 3.014845550060272217e-01 -1.207585260272026062e-01 -2.798976600170135498e-01 -1.822123825550079346e-01 3.432115614414215088e-01 9.110468439757823944e-03 2.501125931739807129e-01 -8.433159440755844116e-02 -1.285977065563201904e-01 1.430557668209075928e-01 2.837234735488891602e-01 4.589547961950302124e-02 7.379534840583801270e-02 -4.002517461776733398e-01 -1.419297792017459869e-02 -4.671959206461906433e-02 2.570231854915618896e-01 2.014159858226776123e-01
6.157475337386131287e-02 8.818532526493072510e-02 -3.984253481030464172e-02 2.453731149435043335e-01 -6.260375678539276123e-02 -2.136594504117965698e-01 5.410937219858169556e-02 1.211386397480964661e-01 1.291819959878921509e-01 1.671070605516433716e-01 4.722779616713523865e-02 -2.978766858577728271e-01 -7.521597295999526978e-02 -1.291520446538925171e-01 1.471235901117324829e-01 -2.109066769480705261e-02 -2.802909314632415771e-01 -3.425840437412261963e-01 3.023912608623504639e-01 -2.416268456727266312e-03 -1.887615621089935303e-01 5.088601633906364441e-02 -1.471241861581802368e-01 1.169727221131324768e-01 8.643229305744171143e-02 7.713066041469573975e-02 1.216292530298233032e-01 -4.062101542949676514e-01 -9.755497798323631287e-03 -1.466374844312667847e-01 1.309291273355484009e-01 2.942470014095306396e-01
-3.405330702662467957e-03 -4.035282507538795471e-02 -2.452944219112396240e-01 2.062556296586990356e-01 -1.712115108966827393e-01 3.857562318444252014e-02 -1.394038945436477661e-01 1.833886057138442993e-01 -5.218816176056861877e-02 -2.559625506401062012e-01 -1.479712277650833130e-01 2.728252671658992767e-02 3.126877825707197189e-03 -9.831678122282028198e-02 1.541416943073272705e-01 -9.090605378150939941e-02 1.366920769214630127e-01 -2.252482771873474121e-01 3.702197372913360596e-01 -1.123887449502944946e-01 -8.416966348886489868e-02 -6.870931386947631836e-02 -1.395939737558364868e-01 -5.279133841395378113e-02 2.474634945392608643e-01 -5.211504548788070679e-02 2.642605602741241455e-01 2.355214953422546387e-02 3.535121083259582520e-01 2.811202406883239746e-01 1.112979725003242493e-01 2.743719220161437988e-01
-1.752638071775436401e-02 2.370641976594924927e-01 -2.696956135332584381e-02 2.499021440744400024e-01 -3.336542546749114990e-01 -5.193816125392913818e-02 -4.031301289796829224e-02 -9.886944293975830078e-02 -6.312946975231170654e-02 -4.017260372638702393e-01 1.658370047807693481e-01 -1.160236448049545288e-01 7.127010822296142578e-02 -1.050978084094822407e-03 2.115312367677688599e-01 -6.753189861774444580e-02 7.720003835856914520e-03 4.264005646109580994e-02 1.791769266128540039e-01 1.822063773870468140e-01 4.956017062067985535e-02 1.811907440423965454e-01 -1.036743968725204468e-01 3.165464401245117188e-01 4.774100780487060547e-01 -1.041884496808052063e-01 4.171147942543029785e-02 1.045626103878021240e-01 4.311884194612503052e-02 -4.190966859459877014e-02 1.989264739677309990e-03 1.602714210748672485e-01
-5.661207064986228943e-02 4.280218482017517090e-01 -1.691451668739318848e-02 8.953345566987991333e-02 -3.828410506248474121e-01 1.659276187419891357e-01 2.358177602291107178e-01 7.891339063644409180e-02 1.820153295993804932e-01 -1.354601532220840454e-01 1.861581206321716309e-01 -4.529107827693223953e-03 -4.120105132460594177e-02 -5.089380964636802673e-02 -5.182188749313354492e-02 2.466011419892311096e-02 -1.291160285472869873e-01 1.081543415784835815e-01 1.228091120719909668e-01 1.716540157794952393e-01 -2.280517369508743286e-01 8.031525462865829468e-02 -2.601081728935241699e-01 9.310097247362136841e-02 3.344550132751464844e-01 1.079512536525726318e-01 7.164518535137176514e-02 -1.739853173494338989e-01 1.357850581407546997e-01 -1.196703389286994934e-01 1.094383150339126587e-01 2.535097599029541016e-01
7.936841994524002075e-02 -9.869001060724258423e-02 3.428815677762031555e-02 2.968740463256835938e-01 1.222904920578002930e-01 6.306357681751251221e-02 -5.441850796341896057e-02 -1.717336773872375488e-01 -1.654433161020278931e-01 -7.338806986808776855e-02 2.050728052854537964e-01 1.465151906013488770e-01 1.368278171867132187e-03 -8.994326740503311157e-02 1.581547409296035767e-01 -3.702998533844947815e-02 1.147172078490257263e-01 -3.084350228309631348e-01 1.032944545149803162e-01 3.166220486164093018e-01 2.565574944019317627e-01 3.784480690956115723e-02 -2.240496724843978882e-01 -1.215592101216316223e-01 2.147765159606933594e-01 2.949727475643157959e-01 1.668220758438110352e-01 -4.014202356338500977e-01 1.962343230843544006e-02 1.083120331168174744e-01 -9.955623745918273926e-02 1.301412582397460938e-01
6.793168187141418457e-02 -1.667267233133316040e-01 -2.799783647060394287e-02 2.550217807292938232e-01 -1.747368462383747101e-02 1.844783499836921692e-02 1.016862243413925171e-01 -1.116163358092308044e-01 -1.429413706064224243e-01 -1.348774135112762451e-01 5.922932550311088562e-02 -9.597061574459075928e-02 -1.662049889564514160e-01 6.522248731926083565e-04 2.056328505277633667e-01 -1.626228541135787964e-01 1.996356844902038574e-01 -3.062456846237182617e-02 3.120995163917541504e-01 3.507270514965057373e-01 3.331629037857055664e-01 7.055823504924774170e-02 -2.155658006668090820e-01 -2.431750595569610596e-01 1.784011125564575195e-01 2.894784808158874512e-01 1.231467574834823608e-01 -5.116929858922958374e-02 2.440074980258941650e-01 3.330720961093902588e-02 1.389484573155641556e-02 2.314919680356979370e-01
8.024973422288894653e-02 3.682234883308410645e-02 4.895945265889167786e-02 3.303768634796142578e-01 7.696371525526046753e-02 -3.409606218338012695e-01 -9.966180473566055298e-02 6.137496605515480042e-02 2.148952335119247437e-01 -2.083610594272613525e-01 -9.005078673362731934e-02 -1.157876774668693542e-01 -2.940287888050079346e-01 1.679470241069793701e-01 2.027851790189743042e-01 -1.001548543572425842e-01 -1.532817780971527100e-01 1.376047581434249878e-01 7.763210684061050415e-02 1.154348626732826233e-01 6.023525074124336243e-02 -2.197414636611938477e-01 2.818125113844871521e-02 1.616979539394378662e-01 5.136135593056678772e-02 2.984509468078613281e-01 1.233576685190200806e-01 -3.058236241340637207e-01 8.978909999132156372e-02 7.956033200025558472e-02 7.030188292264938354e-02 3.277675509452819824e-01
-2.544748783111572266e-01 1.891064494848251343e-01 5.251627787947654724e-02 8.081374689936637878e-03 3.864239528775215149e-02 -8.702453225851058960e-03 2.590958476066589355e-01 -7.467541843652725220e-02 7.649967912584543228e-03 -1.900218613445758820e-02 -1.456587463617324829e-01 1.826023496687412262e-02 -7.393928617238998413e-02 9.718004614114761353e-02 1.810244023799896240e-01 1.524348556995391846e-01 -1.933523863554000854e-01 1.030473187565803528e-01 1.045342162251472473e-01 2.355148643255233765e-01 1.634219847619533539e-02 3.288981616497039795e-01 -2.179465442895889282e-01 1.651680022478103638e-01 3.291380405426025391e-01 2.179338596761226654e-02 1.262943893671035767e-01 -4.351615309715270996e-01 2.004619687795639038e-01 1.136778965592384338e-01 1.904263943433761597e-01 1.684693694114685059e-01
-1.644325107336044312e-01 1.370528787374496460e-01 6.458423286676406860e-02 5.340212583541870117e-01 -3.315588086843490601e-02 -3.375142440199851990e-02 3.143194615840911865e-01 1.129974145442247391e-03 1.379315108060836792e-01 3.764261677861213684e-02 3.861223757266998291e-01 3.908254578709602356e-02 1.746889762580394745e-02 1.089992448687553406e-01 -5.570428911596536636e-03 -2.185817807912826538e-01 1.289134472608566284e-01 -2.161374390125274658e-01 8.557713031768798828e-02 -1.181214489042758942e-02 2.194353789091110229e-01 -3.012790344655513763e-02 -1.592354774475097656e-01 5.044688284397125244e-02 1.648087948560714722e-01 1.928793042898178101e-01 4.058938100934028625e-02 -2.139499634504318237e-01 1.336649805307388306e-01 1.117004528641700745e-01 1.964427828788757324e-01 -6.526980549097061157e-02
2.796869575977325439e-01 -6.834231782704591751e-03 1.161009967327117920e-01 1.511635184288024902e-01 -2.595153450965881348e-02 5.502931401133537292e-02 8.816524595022201538e-02 -9.297076612710952759e-03 1.214358210563659668e-01 -1.580881625413894653e-01 9.966439008712768555e-02 -7.517803460359573364e-02 -1.120510697364807129e-01 -1.064822375774383545e-01 5.930396914482116699e-02 9.216365218162536621e-02 2.580905519425868988e-02 1.877768314443528652e-03 3.284505307674407959e-01 2.900840342044830322e-01 6.874525547027587891e-02 7.517635822296142578e-02 -1.611702889204025269e-01 1.368381679058074951e-01 2.331329137086868286e-01 1.444415003061294556e-01 1.072572022676467896e-01 -3.356503248214721680e-01 1.289181262254714966e-01 -4.769343733787536621e-01 2.226140499114990234e-01 2.044752836227416992e-01
-2.581793665885925293e-01 8.920932561159133911e-02 1.050568297505378723e-01 2.446219474077224731e-01 -3.450394570827484131e-01 6.041665747761726379e-02 4.497988149523735046e-02 -1.165121495723724365e-01 -1.333145201206207275e-01 -2.137108296155929565e-01 1.328799277544021606e-01 9.462290257215499878e-02 1.201225444674491882e-01 8.875195682048797607e-02 -6.960293650627136230e-02 -3.288276121020317078e-02 2.619312107563018799e-01 -8.597793430089950562e-02 -6.359153427183628082e-03 1.007006317377090454e-01 4.882255569100379944e-02 1.588567048311233521e-01 -3.286571204662322998e-01 -2.152570895850658417e-02 3.776722252368927002e-01 -6.571380048990249634e-02 2.696780562400817871e-01 -2.649789452552795410e-01 4.222523048520088196e-02 2.787020504474639893e-01 7.318016141653060913e-02 3.054293245077133179e-02
-2.682719752192497253e-02 -7.487071305513381958e-02 -9.767272323369979858e-02 4.783335700631141663e-02 -3.551284968852996826e-01 2.824435532093048096e-01 9.413030743598937988e-02 -2.689625322818756104e-01 1.147930473089218140e-01 3.280638158321380615e-02 1.068431362509727478e-01 -8.415734022855758667e-02 1.966736167669296265e-01 -2.221065461635589600e-01 1.238955780863761902e-01 5.475995317101478577e-02 1.955968141555786133e-01 1.681951433420181274e-01 1.947236955165863037e-01 2.736552990972995758e-02 1.798478662967681885e-01 1.003684699535369873e-01 -2.054438553750514984e-02 2.176261693239212036e-02 2.703997790813446045e-01 -1.877028308808803558e-02 1.061134934425354004e-01 -5.039245486259460449e-01 6.140354275703430176e-02 2.459256052970886230e-01 4.904845729470252991e-02 4.230897128582000732e-02
-3.970782756805419922e-01 -3.179645910859107971e-02 -6.548909097909927368e-02 2.711976766586303711e-01 -5.140833854675292969e-01 -1.172160031273961067e-03 -6.058822572231292725e-02 9.329988807439804077e-02 5.057136341929435730e-02 -3.754133358597755432e-02 -5.514998361468315125e-02 -4.220682755112648010e-02 9.512893110513687134e-02 -1.134221628308296204e-01 1.241887435317039490e-01 7.355570793151855469e-02 1.283708661794662476e-01 -2.837049588561058044e-02 1.214909404516220093e-01 6.770612299442291260e-02 1.580564528703689575e-01 -8.317302912473678589e-02 -2.497588843107223511e-01 -4.503566771745681763e-02 1.633922308683395386e-01 -6.387415528297424316e-02 1.154478415846824646e-01 -3.182020783424377441e-01 -3.064315579831600189e-02 3.739648163318634033e-01 1.186484396457672119e-01 4.610481485724449158e-02
-1.355238854885101318e-01 -3.280301019549369812e-02 -8.829433354549109936e-04 6.132867187261581421e-02 -1.191167682409286499e-01 1.725455969572067261e-01 1.218481883406639099e-01 1.307419538497924805e-01 1.799053400754928589e-01 -2.388193905353546143e-01 6.329678930342197418e-03 2.000129669904708862e-01 6.757865101099014282e-02 8.193120360374450684e-02 3.619599044322967529e-01 1.851062327623367310e-01 -9.750278294086456299e-02 -1.950309872627258301e-01 9.487626142799854279e-03 6.338438391685485840e-02 1.312474757432937622e-01 -1.035821586847305298e-01 -3.573217689990997314e-01 -3.844258375465869904e-03 -4.497311264276504517e-02 -1.048031076788902283e-01 -9.211762249469757080e-02 -3.501940369606018066e-01 8.547343313694000244e-02 -1.036510989069938660e-02 2.581338286399841309e-01 4.116004705429077148e-01
-1.400774717330932617e-02 -2.071883082389831543e-01 2.096790373325347900e-01 8.428790420293807983e-02 -3.248584643006324768e-02 9.525671601295471191e-02 -3.990150243043899536e-02 -1.250476539134979248e-01 -1.337892096489667892e-02 -1.986455619335174561e-01 -6.373296678066253662e-02 -3.250283896923065186e-01 1.470120400190353394e-01 -7.909254729747772217e-02 1.988019794225692749e-01 -1.580846309661865234e-01 7.336270529776811600e-03 -1.658423393964767456e-01 1.221055537462234497e-01 3.554100692272186279e-01 4.424097836017608643e-01 -4.350790008902549744e-02 2.929003909230232239e-02 1.395715177059173584e-01 1.352584362030029297e-01 8.865512162446975708e-02 1.912008225917816162e-01 -1.328605413436889648e-01 1.129392012953758240e-01 1.617369055747985840e-01 2.079755440354347229e-02 3.609311580657958984e-01
-1.730579882860183716e-01 1.049988642334938049e-01 -1.086385454982519150e-02 3.455024361610412598e-01 -3.187324106693267822e-01 -4.719873517751693726e-02 1.963668763637542725e-01 2.607900202274322510e-01 1.039543002843856812e-01 -5.394947901368141174e-02 -8.649533987045288086e-02 -1.873847544193267822e-01 1.199754625558853149e-01 2.297766953706741333e-01 1.544324606657028198e-01 2.023172331973910332e-03 -4.547281935811042786e-02 -1.195710301399230957e-01 5.392019078135490417e-02 6.384516507387161255e-02 -2.395141422748565674e-01 -5.912703275680541992e-02 -3.366396203637123108e-02 -1.777191013097763062e-01 2.523687481880187988e-01 -7.899460941553115845e-02 1.760533452033996582e-01 -2.984943389892578125e-01 2.191624194383621216e-01 -1.501251906156539917e-01 2.732600271701812744e-01 1.720373183488845825e-01
-1.608419567346572876e-01 -4.613203927874565125e-03 -9.765432029962539673e-02 2.290557324886322021e-01 -2.967188060283660889e-01 4.076812043786048889e-02 9.207525849342346191e-02 -4.966219421476125717e-03 -6.565123051404953003e-02 -2.644298374652862549e-01 9.906380623579025269e-02 -5.026527866721153259e-02 3.793222829699516296e-02 -1.033893674612045288e-01 6.624665111303329468e-02 -3.850067779421806335e-02 2.542723715305328369e-01 1.599107123911380768e-02 2.463892549276351929e-01 3.523696213960647583e-02 2.565841078758239746e-01 -5.772335827350616455e-02 -2.529165446758270264e-01 -8.317829668521881104e-02 1.836666017770767212e-01 1.997161842882633209e-02 3.957300484180450439e-01 -4.127084910869598389e-01 3.299270756542682648e-03 2.233033031225204468e-01 1.280797272920608521e-02 -1.769527196884155273e-01
-9.793426096439361572e-02 -1.189074292778968811e-02 -1.484071463346481323e-01 1.723208650946617126e-02 -9.524819999933242798e-02 -3.901114165782928467e-01 -3.382297754287719727e-01 6.743112206459045410e-02 1.075190752744674683e-01 -5.552994832396507263e-02 2.564779818058013916e-01 -1.421796530485153198e-01 4.739046096801757812e-02 1.332949101924896240e-01 2.046916782855987549e-01 -6.470435857772827148e-02 -2.631446346640586853e-02 -2.016569226980209351e-01 -3.585731610655784607e-02 4.048639535903930664e-02 -3.895356506109237671e-02 -5.956212058663368225e-02 -3.060702085494995117e-01 1.188038066029548645e-01 2.669848203659057617e-01 -9.163245558738708496e-02 2.603945732116699219e-01 -2.524912357330322266e-02 2.683481276035308838e-01 9.113273024559020996e-02 2.043618261814117432e-01 3.060402870178222656e-01
-2.837327718734741211e-01 1.694540083408355713e-01 6.061469390988349915e-02 2.038692235946655273e-01 -6.533784419298171997e-02 1.391061842441558838e-01 2.374161034822463989e-01 -5.643430352210998535e-02 -6.984269618988037109e-02 4.473429173231124878e-02 4.808487836271524429e-03 -1.736967638134956360e-02 -2.475115805864334106e-01 -3.549953922629356384e-02 2.396624237298965454e-01 -1.080747917294502258e-01 1.472018361091613770e-01 -1.587755084037780762e-01 1.702041327953338623e-01 1.577156931161880493e-01 9.708181023597717285e-03 -2.286080867052078247e-01 -7.730163633823394775e-02 -2.746245265007019043e-01 2.800894156098365784e-02 -9.040897339582443237e-02 2.508974075317382812e-01 -4.214879870414733887e-01 1.160689741373062134e-01 -1.352810561656951904e-01 5.965651199221611023e-02 3.227463960647583008e-01
-1.927254796028137207e-01 1.052515357732772827e-01 1.423258930444717407e-01 1.371271349489688873e-02 -2.054717838764190674e-01 6.041768193244934082e-02 -1.175398007035255432e-01 9.030883200466632843e-03 -1.422553509473800659e-01 2.118240110576152802e-02 4.869493842124938965e-02 6.888309121131896973e-02 1.852136403322219849e-01 5.245744809508323669e-02 1.723796129226684570e-01 5.542888492345809937e-02 -5.648283986374735832e-04 1.068430468440055847e-01 -2.441740408539772034e-02 2.490834705531597137e-02 1.688884198665618896e-01 -2.286272495985031128e-02 -4.403716027736663818e-01 -1.890618354082107544e-02 5.650879740715026855e-01 2.169574424624443054e-02 2.742197215557098389e-01 -1.799602210521697998e-01 -2.202355712652206421e-01 7.069272547960281372e-02 1.991299539804458618e-01 1.320209652185440063e-01
-2.200219780206680298e-01 -2.542491257190704346e-01 -1.902619451284408569e-01 3.525383472442626953e-01 4.560963436961174011e-02 -1.636737734079360962e-01 6.016088649630546570e-02 -3.999834135174751282e-02 -3.722176328301429749e-02 -2.433781176805496216e-01 1.516178101301193237e-01 -2.303585410118103027e-01 2.254024446010589600e-01 -3.159050643444061279e-02 2.394342422485351562e-01 -3.353945165872573853e-02 5.432435125112533569e-02 -2.980677485466003418e-01 1.107633579522371292e-02 -1.568475961685180664e-01 -1.142769902944564819e-01 1.123183965682983398e-02 -1.683412790298461914e-01 -1.036269962787628174e-02 6.921838223934173584e-02 -3.060445934534072876e-02 -9.557172656059265137e-02 -3.022679686546325684e-01 1.722458153963088989e-01 2.102698683738708496e-01 3.262397944927215576e-01 -2.745713107287883759e-02
-2.104242444038391113e-01 1.141811460256576538e-01 -3.539733588695526123e-01 -4.909013211727142334e-02 -2.907148003578186035e-01 4.693702608346939087e-02 7.161092758178710938e-02 -2.133945524692535400e-01 1.333461795002222061e-02 -2.261271178722381592e-01 6.016676500439643860e-02 -3.271858766674995422e-02 -5.383029952645301819e-02 -3.068780899047851562e-01 1.897963434457778931e-01 1.017709225416183472e-01 3.985305875539779663e-02 1.259037014096975327e-02 1.759837567806243896e-02 2.561479806900024414e-01 2.068633027374744415e-02 3.652393072843551636e-02 -8.635242283344268799e-02 -1.697808802127838135e-01 1.227088868618011475e-01 1.254817098379135132e-01 6.906614452600479126e-02 -4.583565592765808105e-01 3.301243484020233154e-02 8.214265108108520508e-02 -1.345153599977493286e-01 3.175406455993652344e-01
-3.009129762649536133e-01 3.072551786899566650e-01 -1.334427762776613235e-02 2.992927432060241699e-01 -7.656498253345489502e-02 3.132520914077758789e-01 -1.156323030591011047e-01 -1.492601931095123291e-01 -1.331771258264780045e-02 -1.790159046649932861e-01 1.433987617492675781e-01 -1.574712991714477539e-01 4.739193618297576904e-02 -2.195966839790344238e-01 3.258069753646850586e-01 -1.582615077495574951e-01 1.613212078809738159e-01 1.283676624298095703e-01 4.762722924351692200e-02 -2.006787657737731934e-01 -1.635221689939498901e-01 1.711692810058593750e-01 -1.431904435157775879e-01 7.874966412782669067e-02 1.258730143308639526e-01 -5.871671810746192932e-02 2.820483744144439697e-01 -1.506908535957336426e-01 -5.776383727788925171e-02 -4.042835906147956848e-03 1.100795790553092957e-01 1.469530761241912842e-01
1.590284518897533417e-02 -5.308635905385017395e-02 -1.139369681477546692e-01 2.313564866781234741e-01 -1.800633221864700317e-01 -9.819390624761581421e-02 9.645596146583557129e-02 4.932218044996261597e-02 1.931866705417633057e-01 3.177336454391479492e-01 9.428899735212326050e-02 -2.155868411064147949e-01 -5.483003705739974976e-02 -2.301002889871597290e-01 2.857767045497894287e-01 1.822429299354553223e-01 -2.778807282447814941e-01 -1.602147519588470459e-01 1.927442401647567749e-01 3.785140812397003174e-03 -7.092933356761932373e-02 1.243934482336044312e-01 -8.533261716365814209e-02 -1.384133547544479370e-01 2.229695618152618408e-01 3.815131783485412598e-01 1.673841178417205811e-01 -1.410010457038879395e-01 -6.109635904431343079e-02 2.212948352098464966e-02 3.166541457176208496e-02 2.770481705665588379e-01
-1.999730467796325684e-01 -8.470539748668670654e-02 2.005175054073333740e-01 5.977628007531166077e-02 5.416110903024673462e-02 2.373706735670566559e-02 6.197921186685562134e-02 2.111951112747192383e-01 -1.157066076993942261e-01 -1.037734597921371460e-01 8.023715019226074219e-02 1.829009205102920532e-01 -6.436063349246978760e-02 -4.661162197589874268e-02 2.411860674619674683e-01 -8.322677761316299438e-02 -1.422227323055267334e-01 -2.250459939241409302e-01 1.345366388559341431e-01 -8.874629437923431396e-02 3.939470946788787842e-01 -1.219735294580459595e-01 -1.567904353141784668e-01 1.367628723382949829e-01 1.033847630023956299e-01 6.342729181051254272e-02 9.661184251308441162e-02 -3.826798796653747559e-01 3.753621503710746765e-02 1.574385464191436768e-01 2.900429368019104004e-01 3.614354431629180908e-01
-3.060049936175346375e-02 5.077213793992996216e-02 2.504737973213195801e-01 2.221711724996566772e-01 1.181603670120239258e-01 1.040135845541954041e-01 2.877626009285449982e-02 -1.290389299392700195e-01 -1.228265464305877686e-01 -7.815159857273101807e-02 2.144338041543960571e-01 6.074496731162071228e-02 -1.304183453321456909e-01 -2.671330235898494720e-02 3.776888549327850342e-01 5.273842811584472656e-02 2.429673969745635986e-01 -2.426119893789291382e-01 5.323882400989532471e-02 2.568455338478088379e-01 1.467312276363372803e-01 6.007047370076179504e-02 -3.202098011970520020e-01 -6.507746875286102295e-02 2.097179889678955078e-01 3.962034583091735840e-01 8.818759769201278687e-02 -2.197115868330001831e-01 5.779607594013214111e-02 1.006906628608703613e-01 -8.662782609462738037e-02 1.072947233915328979e-01
-1.542124301195144653e-01 7.274920493364334106e-02 -9.553478658199310303e-02 1.017306745052337646e-01 1.655578017234802246e-01 2.973937094211578369e-01 -1.593943387269973755e-01 -1.751449406147003174e-01 -5.060689523816108704e-02 -2.423121631145477295e-01 1.200257986783981323e-01 -2.530471384525299072e-01 -5.889463797211647034e-02 2.751469425857067108e-02 2.633406519889831543e-01 -2.782421708106994629e-01 2.825525403022766113e-01 7.469022274017333984e-02 -1.022201590240001678e-02 -1.170829758048057556e-01 -9.031658619642257690e-02 8.500102162361145020e-02 -2.231207638978958130e-01 2.404133975505828857e-01 2.486100047826766968e-01 -8.251822739839553833e-02 2.136825770139694214e-01 -2.228926122188568115e-01 -9.140101820230484009e-02 8.898901194334030151e-02 -2.157451957464218140e-02 2.931208908557891846e-01
-9.956528991460800171e-02 1.794327348470687866e-01 -1.156922131776809692e-01 1.048617213964462280e-01 -1.866799294948577881e-01 -3.363504409790039062e-01 -3.315837681293487549e-01 -2.455264627933502197e-01 4.698950052261352539e-02 -1.371545940637588501e-01 4.441238641738891602e-01 -1.199630871415138245e-01 6.363035645335912704e-03 1.619516164064407349e-01 2.441591769456863403e-01 -7.420116662979125977e-02 -6.006722897291183472e-02 -2.029837071895599365e-01 6.104622036218643188e-02 -6.254015117883682251e-02 -9.815034270286560059e-02 -3.165500983595848083e-02 -4.536185786128044128e-02 2.131684571504592896e-01 5.202969163656234741e-02 -1.115711499005556107e-02 1.462616324424743652e-01 -1.640858650207519531e-01 -1.322203036397695541e-02 4.855777602642774582e-03 1.689477562904357910e-01 3.174596726894378662e-01
-6.352674961090087891e-02 2.177670449018478394e-01 -5.288464203476905823e-02 -9.724221378564834595e-02 -2.743784189224243164e-01 1.763455010950565338e-02 4.378308728337287903e-02 1.279185414314270020e-01 2.869413197040557861e-01 -1.594316661357879639e-01 2.364487648010253906e-01 -6.249645352363586426e-02 2.388275861740112305e-01 -1.118686348199844360e-01 5.877175927162170410e-02 1.531358342617750168e-02 1.668407022953033447e-01 1.682254225015640259e-01 6.058130040764808655e-02 4.450726136565208435e-02 8.733262121677398682e-02 -1.285777986049652100e-01 -1.774680912494659424e-01 3.176866471767425537e-01 1.358342766761779785e-01 2.337283641099929810e-01 7.099741697311401367e-02 -4.427504166960716248e-02 -7.100383192300796509e-02 7.230774313211441040e-02 2.419749200344085693e-01 4.840835034847259521e-01
5.789237469434738159e-02 2.315466105937957764e-01 -1.412276178598403931e-01 1.922641247510910034e-01 -1.374383568763732910e-01 -4.778413847088813782e-02 3.537028282880783081e-02 -2.151264064013957977e-02 -2.780677378177642822e-02 -1.487578004598617554e-01 2.551267147064208984e-01 8.845439553260803223e-02 1.800568550825119019e-01 -5.929449200630187988e-02 2.128168344497680664e-01 -3.468309715390205383e-02 3.335893750190734863e-01 1.889992207288742065e-01 1.136171072721481323e-01 1.290247142314910889e-01 1.136589348316192627e-01 1.298182606697082520e-01 -3.468903601169586182e-01 5.655660107731819153e-02 4.289010763168334961e-01 -2.363022863864898682e-01 3.828629478812217712e-02 -1.537769436836242676e-01 1.904600411653518677e-01 -9.366969019174575806e-02 1.243860274553298950e-01 1.723390221595764160e-01
-4.737962782382965088e-02 -2.247423231601715088e-01 1.151340082287788391e-01 1.794437468051910400e-01 -3.196440637111663818e-02 1.126736104488372803e-01 2.655299007892608643e-02 -1.384854763746261597e-01 -1.979313492774963379e-01 -1.260666102170944214e-01 3.438108861446380615e-01 3.137758001685142517e-02 -3.165637850761413574e-01 6.684237718582153320e-02 1.694976538419723511e-01 -1.328703202307224274e-02 -8.247803151607513428e-02 2.902718260884284973e-04 2.488942295312881470e-01 3.098117113113403320e-01 2.285720556974411011e-01 -2.613925933837890625e-02 -1.408818811178207397e-01 -2.053737193346023560e-01 9.238126687705516815e-03 7.988593727350234985e-02 1.627269238233566284e-01 -2.970096468925476074e-01 1.880900114774703979e-01 1.055282130837440491e-01 -9.262280166149139404e-02 3.231092095375061035e-01
1.205292250961065292e-02 1.732328534126281738e-01 -2.897287011146545410e-01 1.495860368013381958e-01 2.604642324149608612e-02 7.331138942390680313e-03 4.628975316882133484e-02 1.168157234787940979e-01 -6.665579229593276978e-02 -3.942412436008453369e-01 2.177014760673046112e-02 -5.507561191916465759e-02 6.418026983737945557e-02 -3.135823458433151245e-02 2.861617803573608398e-01 -1.223415136337280273e-01 1.480894535779953003e-01 -2.881019413471221924e-01 4.813395142555236816e-01 -9.252285212278366089e-02 -9.967291355133056641e-02 1.268675737082958221e-02 -2.330162078142166138e-01 8.131716400384902954e-03 1.631025969982147217e-01 -1.602388471364974976e-01 2.380476295948028564e-01 -7.641065865755081177e-03 -2.077585086226463318e-02 1.202654931694269180e-02 -1.430949475616216660e-02 2.494913786649703979e-01
-1.034886017441749573e-01 1.235543936491012573e-01 -2.209333181381225586e-01 8.703943341970443726e-02 -1.053858548402786255e-01 1.799551546573638916e-01 -1.033880934119224548e-01 -1.264424175024032593e-01 -8.459919691085815430e-02 9.421448409557342529e-02 1.707125082612037659e-02 -4.074950814247131348e-01 1.439632177352905273e-01 1.155549585819244385e-01 6.707754731178283691e-02 3.353273496031761169e-03 -2.781592607498168945e-01 -1.150401607155799866e-01 3.659838140010833740e-01 1.970866620540618896e-01 -4.259582236409187317e-02 4.087166488170623779e-02 -1.122223436832427979e-01 2.206179127097129822e-02 2.834461927413940430e-01 2.356411963701248169e-01 2.585445344448089600e-01 -2.524360716342926025e-01 -7.215601950883865356e-02 1.723794043064117432e-01 -1.310570091009140015e-01 1.673615127801895142e-01
-1.843211054801940918e-01 -2.641308866441249847e-02 -9.828947484493255615e-02 2.709266543388366699e-01 -3.884563446044921875e-01 1.681543439626693726e-01 1.655689179897308350e-01 -1.103180870413780212e-01 4.404501616954803467e-02 -1.638257652521133423e-01 9.277421236038208008e-02 1.098047718405723572e-01 5.757994949817657471e-02 -1.824328601360321045e-01 -4.730124399065971375e-02 -8.677649497985839844e-02 1.850697100162506104e-01 -5.769135430455207825e-03 1.128958240151405334e-01 -2.462897263467311859e-02 9.625925868749618530e-02 9.194223582744598389e-02 -2.853834331035614014e-01 -4.865013062953948975e-02 2.471757084131240845e-01 -1.698069870471954346e-01 2.274827361106872559e-01 -3.187150359153747559e-01 1.325056254863739014e-01 3.140530288219451904e-01 2.424244284629821777e-01 1.790234260261058807e-02
7.371914107352495193e-03 -1.319054067134857178e-01 3.567890822887420654e-02 6.177989840507507324e-01 -1.532507985830307007e-01 8.543477207422256470e-02 2.265633046627044678e-01 -2.749734222888946533e-01 1.390690803527832031e-01 4.246429353952407837e-02 1.125864461064338684e-01 -1.998629420995712280e-01 1.102690324187278748e-01 -7.115048822015523911e-03 -1.820731535553932190e-02 -4.281910508871078491e-02 5.668693780899047852e-02 4.240040667355060577e-03 3.408121410757303238e-03 -1.111557781696319580e-01 -1.716047525405883789e-02 -3.552607074379920959e-02 -3.553157299757003784e-02 3.397683501243591309e-01 1.523573696613311768e-01 6.009255349636077881e-02 2.793590128421783447e-01 -1.905281692743301392e-01 1.000857949256896973e-01 -6.402552127838134766e-02 1.518083363771438599e-01 2.038234919309616089e-01
-3.297063410282135010e-01 -1.644450426101684570e-01 -1.905088424682617188e-01 2.960684597492218018e-01 -4.146027266979217529e-01 3.675218671560287476e-02 -5.428259447216987610e-02 1.370565295219421387e-01 8.397589623928070068e-02 -1.065963879227638245e-01 7.111079245805740356e-02 -5.772846564650535583e-02 1.907430291175842285e-01 -2.705210074782371521e-02 1.446885168552398682e-01 -6.787784397602081299e-02 7.934670150279998779e-02 -2.438237145543098450e-02 1.502090841531753540e-01 3.254157677292823792e-02 9.114192426204681396e-02 -1.035829707980155945e-01 -2.970048487186431885e-01 -3.227106109261512756e-02 1.655257940292358398e-01 -5.356159061193466187e-02 1.140935495495796204e-01 -2.564223408699035645e-01 -1.156504899263381958e-01 4.231176078319549561e-01 1.187165379524230957e-01 -3.907524794340133667e-02
-3.318603932857513428e-01 1.383642107248306274e-01 -2.663197815418243408e-01 8.286202698945999146e-02 7.040425390005111694e-02 -1.318161338567733765e-01 1.685522645711898804e-01 3.666364774107933044e-02 -1.250560283660888672e-01 -9.257208555936813354e-02 1.394736617803573608e-01 -3.606455028057098389e-01 -1.638342887163162231e-01 -3.372490406036376953e-02 1.762150675058364868e-01 -1.750729531049728394e-01 5.403842777013778687e-02 -1.114924848079681396e-01 -7.432265579700469971e-02 1.834560930728912354e-01 1.077267080545425415e-01 2.932960353791713715e-02 -7.441557198762893677e-02 1.615339964628219604e-01 4.436254501342773438e-01 1.778637915849685669e-01 2.957439795136451721e-02 -2.756409347057342529e-01 -1.448569148778915405e-01 -1.026211827993392944e-01 4.912639781832695007e-02 1.989743858575820923e-01
-6.446535140275955200e-02 -1.904335469007492065e-01 1.866850107908248901e-01 1.996248401701450348e-02 4.152039065957069397e-02 5.452398210763931274e-02 -4.216318204998970032e-02 1.503891199827194214e-01 8.284191787242889404e-02 -1.770165264606475830e-01 1.467190831899642944e-01 -7.374233752489089966e-02 1.384389549493789673e-01 5.188303440809249878e-02 2.978921830654144287e-01 -1.882063597440719604e-01 -1.430175174027681351e-02 -3.522936701774597168e-01 9.981302171945571899e-02 8.139384537935256958e-02 1.360833793878555298e-01 -9.191344678401947021e-02 -1.672169268131256104e-01 -8.964017033576965332e-02 3.050023131072521210e-02 -5.808916687965393066e-02 -9.761378914117813110e-02 -3.609772026538848877e-01 1.343697905540466309e-01 2.052073478698730469e-01 2.519246377050876617e-02 5.246460437774658203e-01
7.853058725595474243e-02 2.248121947050094604e-01 -4.577561095356941223e-02 2.436624616384506226e-01 -1.670829951763153076e-01 1.212505847215652466e-01 -4.028241336345672607e-02 4.810630809515714645e-03 9.917926788330078125e-02 -1.365260928869247437e-01 1.159741580486297607e-01 9.055966138839721680e-02 -1.074931100010871887e-01 -8.549270033836364746e-02 -1.504460722208023071e-02 -3.111840188503265381e-01 7.928729802370071411e-02 -8.172608911991119385e-02 1.807732135057449341e-02 1.100734621286392212e-01 -1.673012077808380127e-01 -2.037197649478912354e-01 -3.408685624599456787e-01 9.839624911546707153e-02 3.270324766635894775e-01 1.733618676662445068e-01 1.043829917907714844e-01 -3.860962390899658203e-01 3.132671415805816650e-01 -2.922872640192508698e-02 -2.337115108966827393e-01 1.238329522311687469e-02
1.432669758796691895e-01 -7.154339551925659180e-02 9.794297814369201660e-02 3.601492047309875488e-01 -1.944254636764526367e-01 2.200834602117538452e-01 1.076702252030372620e-01 -1.091665178537368774e-01 1.995189040899276733e-01 -6.903861463069915771e-02 1.832530274987220764e-02 -5.060104280710220337e-02 1.191556230187416077e-01 7.662392407655715942e-02 -2.663797438144683838e-01 -1.254480779170989990e-01 -1.337185874581336975e-02 -4.770043864846229553e-02 2.817290425300598145e-01 1.376083046197891235e-01 -1.494764089584350586e-01 2.221442759037017822e-01 -1.785317510366439819e-01 -2.314098551869392395e-02 4.341757893562316895e-01 1.750692427158355713e-01 1.709799170494079590e-01 -1.688321381807327271e-01 2.132662534713745117e-01 5.864913761615753174e-02 -7.206472009420394897e-02 1.876140236854553223e-01
6.235321983695030212e-02 -1.459153890609741211e-01 -5.658398382365703583e-03 -3.308972716331481934e-02 1.429610699415206909e-01 1.496163308620452881e-01 7.726163603365421295e-03 -1.845666319131851196e-01 5.753668025135993958e-02 -3.068599104881286621e-01 2.040585875511169434e-01 -6.649120897054672241e-02 -2.254006415605545044e-01 7.176122814416885376e-02 2.954347133636474609e-01 5.945579335093498230e-02 7.222827523946762085e-02 -6.483157724142074585e-02 1.231289133429527283e-01 6.884757429361343384e-02 -3.808232545852661133e-01 -2.003093957901000977e-01 -8.768101781606674194e-02 1.470084488391876221e-01 1.095207259058952332e-01 -6.263817101716995239e-02 1.144391745328903198e-01 -4.107949733734130859e-01 2.938312292098999023e-02 1.730756312608718872e-01 2.243423908948898315e-01 2.894037067890167236e-01
-1.764794695191085339e-03 -1.190007105469703674e-01 7.673914730548858643e-02 2.839643359184265137e-01 1.277487576007843018e-01 2.061654813587665558e-02 5.624283803626894951e-04 -1.910706311464309692e-01 5.917160585522651672e-02 -9.977452456951141357e-02 -9.824448078870773315e-02 -2.765002474188804626e-02 -2.107970267534255981e-01 8.419148623943328857e-03 4.476515650749206543e-01 -1.498949676752090454e-01 -8.381918072700500488e-03 1.567605882883071899e-01 1.165898591279983521e-01 1.822340488433837891e-01 2.004751376807689667e-02 -4.953889921307563782e-02 1.926103048026561737e-02 2.687282264232635498e-01 5.399476364254951477e-02 1.209551692008972168e-01 3.225691914558410645e-01 -3.225148022174835205e-01 1.283013820648193359e-01 2.896479964256286621e-01 -8.160876482725143433e-02 2.744098603725433350e-01
1.508783083409070969e-02 -1.743434071540832520e-01 -4.451243579387664795e-02 1.397833973169326782e-01 -8.240393549203872681e-02 -1.773817390203475952e-01 -1.066086888313293457e-01 1.417241990566253662e-01 4.351160302758216858e-02 6.768049299716949463e-02 8.982993662357330322e-02 -3.275737538933753967e-02 -8.343993127346038818e-02 -9.822185337543487549e-02 2.552814781665802002e-01 2.447126060724258423e-01 -8.196295797824859619e-02 -3.287553042173385620e-02 7.421930134296417236e-02 -1.819607615470886230e-01 3.555900976061820984e-02 6.709250807762145996e-02 -1.789148896932601929e-01 3.152845501899719238e-01 4.486407712101936340e-02 -5.160004645586013794e-02 3.967146575450897217e-01 -2.446474730968475342e-01 3.073671758174896240e-01 -4.291643574833869934e-02 3.058563470840454102e-01 3.542579412460327148e-01
-1.216272637248039246e-01 -8.849936723709106445e-02 1.617455929517745972e-01 3.014640808105468750e-01 -1.564239263534545898e-01 9.603106230497360229e-02 3.893332555890083313e-02 -1.178686395287513733e-01 -6.956424564123153687e-02 -2.171214222908020020e-01 -6.260672211647033691e-02 8.778943866491317749e-02 3.551232069730758667e-02 -1.679873913526535034e-01 7.955003529787063599e-02 8.407054096460342407e-02 2.017143666744232178e-01 -7.288548350334167480e-02 6.039208918809890747e-02 -1.640799641609191895e-01 -4.249599203467369080e-02 -3.871550410985946655e-02 -2.831176519393920898e-01 -7.854548841714859009e-02 6.303716897964477539e-01 4.647792130708694458e-02 1.199652999639511108e-02 -2.042945027351379395e-01 -6.838260591030120850e-02 -1.768846809864044189e-02 2.786262333393096924e-01 1.204916760325431824e-01
2.836826443672180176e-02 -1.024352908134460449e-01 -2.315634861588478088e-02 8.973206579685211182e-02 -2.244233787059783936e-01 1.186921969056129456e-01 1.376841217279434204e-01 -1.082472950220108032e-01 2.584815025329589844e-02 -2.827592194080352783e-01 9.537099301815032959e-02 -1.709524425677955151e-03 9.126251935958862305e-02 -1.969552040100097656e-01 -2.728018462657928467e-01 -9.247834980487823486e-02 -7.281090319156646729e-02 -1.471556723117828369e-02 1.371566206216812134e-01 9.802831709384918213e-02 1.013613939285278320e-01 1.011783927679061890e-01 -4.665594995021820068e-01 -8.581690490245819092e-02 3.925251364707946777e-01 -7.949763536453247070e-02 1.367127001285552979e-01 -1.306875348091125488e-01 1.485716700553894043e-01 1.971617639064788818e-01 3.486266434192657471e-01 8.383380621671676636e-02
-1.340117603540420532e-01 4.271389171481132507e-02 -2.093092203140258789e-01 3.968687951564788818e-01 -2.597470283508300781e-01 5.926916748285293579e-02 -1.391431987285614014e-01 -2.706473469734191895e-01 -7.316698879003524780e-02 -3.970192372798919678e-01 1.356641501188278198e-01 -4.380947723984718323e-02 -4.709455743432044983e-02 -8.887184411287307739e-02 1.327064186334609985e-01 1.580652594566345215e-02 -1.300733983516693115e-01 1.459500938653945923e-01 2.889891564846038818e-01 -1.062063500285148621e-02 1.377608180046081543e-01 2.379582524299621582e-01 -8.375859260559082031e-02 2.224741429090499878e-01 3.618356585502624512e-01 2.378223836421966553e-02 6.996203213930130005e-02 4.174621775746345520e-02 5.698185041546821594e-02 6.589157134294509888e-02 -6.313458830118179321e-02 1.916326396167278290e-02
1.085001975297927856e-01 -9.034048765897750854e-02 1.127271354198455811e-01 9.121915698051452637e-02 -3.411583006381988525e-01 -7.701434940099716187e-02 -9.485626965761184692e-02 -1.513668000698089600e-01 -1.276818513870239258e-01 5.958803370594978333e-02 2.558363676071166992e-01 -2.952036075294017792e-02 -1.548486649990081787e-01 -2.586517035961151123e-01 3.763054311275482178e-01 -1.337535083293914795e-01 2.815822511911392212e-02 -2.599640786647796631e-01 9.099493920803070068e-02 2.672546505928039551e-01 2.578270435333251953e-01 3.341215196996927261e-03 -1.596855372190475464e-01 1.548707783222198486e-01 1.018065959215164185e-01 2.278388440608978271e-01 2.134638428688049316e-01 -1.740315705537796021e-01 6.541267968714237213e-03 2.370986156165599823e-02 -2.712039463222026825e-02 2.544353306293487549e-01
-1.908931583166122437e-01 2.956410348415374756e-01 -3.571495711803436279e-01 9.378499537706375122e-02 -2.100587449967861176e-02 2.454893141984939575e-01 -3.185869753360748291e-02 9.379365295171737671e-02 -2.265570908784866333e-01 -2.264072746038436890e-01 6.920432299375534058e-02 -1.509568244218826294e-01 8.730185031890869141e-02 1.686137355864048004e-02 1.129249632358551025e-01 -1.640667766332626343e-01 -2.040896192193031311e-02 7.436065375804901123e-02 2.481644600629806519e-01 -4.074131324887275696e-02 1.312264520674943924e-02 1.291700154542922974e-01 -2.956023514270782471e-01 1.787188649177551270e-01 3.371862173080444336e-01 3.750218451023101807e-02 -2.270837314426898956e-03 -2.946998775005340576e-01 1.190656679682433605e-03 1.726502478122711182e-01 -1.261670440435409546e-01 1.961972713470458984e-01
-1.250946074724197388e-01 1.876951158046722412e-01 -2.309385389089584351e-01 2.281358093023300171e-01 -2.082337997853755951e-02 -1.566540263593196869e-02 -2.712334878742694855e-02 4.742538183927536011e-02 -1.484671086072921753e-01 -3.690512776374816895e-01 2.665553689002990723e-01 -4.473017528653144836e-02 -1.066587213426828384e-02 -1.878399550914764404e-01 1.326536834239959717e-01 -6.125579774379730225e-02 -1.190784126520156860e-01 2.482060156762599945e-02 3.356614336371421814e-02 9.761404991149902344e-02 1.705051809549331665e-01 2.154522240161895752e-01 1.165717914700508118e-01 3.078579306602478027e-01 3.657123446464538574e-01 1.959005557000637054e-02 1.524698361754417419e-02 -3.636965751647949219e-01 -6.065805256366729736e-02 1.119892597198486328e-01 2.272187024354934692e-01 9.079768508672714233e-02
-3.960209339857101440e-02 -1.199430599808692932e-01 -2.002723067998886108e-01 5.052133277058601379e-02 -2.398675978183746338e-01 6.294653564691543579e-02 -1.565015017986297607e-01 1.435417495667934418e-02 -5.791679397225379944e-02 -2.614583969116210938e-01 -1.650997400283813477e-01 -3.529867529869079590e-02 -1.999692022800445557e-01 1.415192782878875732e-01 1.108893230557441711e-01 -8.518618345260620117e-02 -5.930913612246513367e-02 1.587928086519241333e-01 -9.449826925992965698e-02 1.033298820257186890e-01 -6.648612767457962036e-02 1.786317676305770874e-02 -2.796798050403594971e-01 1.425331681966781616e-01 3.997422754764556885e-01 -7.390691433101892471e-03 2.634539306163787842e-01 -1.819022446870803833e-01 1.864441931247711182e-01 4.343649148941040039e-01 1.870646476745605469e-01 5.487077310681343079e-02
-7.289296388626098633e-02 2.493950128555297852e-01 1.952861398458480835e-01 4.806047081947326660e-01 -1.396712511777877808e-01 7.003015279769897461e-02 -2.016174644231796265e-01 1.979061067104339600e-01 6.996513903141021729e-02 -1.829193532466888428e-01 2.038944810628890991e-01 -3.632748033851385117e-03 1.190909594297409058e-01 8.508688956499099731e-02 -3.490483388304710388e-02 -6.160023063421249390e-02 4.097588360309600830e-02 2.043385654687881470e-01 2.267239242792129517e-01 -6.095249578356742859e-02 1.887317001819610596e-01 5.880169570446014404e-02 -1.790574043989181519e-01 -7.542153447866439819e-02 1.598098576068878174e-01 1.672652512788772583e-01 -2.442608214914798737e-02 -2.443592064082622528e-02 -9.438578854314982891e-04 2.067055180668830872e-02 2.620785236358642578e-01 3.918712735176086426e-01
-3.134010136127471924e-01 -1.104430481791496277e-01 -1.741701364517211914e-01 2.647497355937957764e-01 5.018256604671478271e-02 -6.051049754023551941e-02 2.134511619806289673e-01 -1.673105359077453613e-01 -6.587477773427963257e-02 -1.528064459562301636e-01 1.110661253333091736e-01 -2.154708653688430786e-01 -1.167297735810279846e-01 -9.584845602512359619e-02 2.057049423456192017e-01 1.416485309600830078e-01 -6.304671615362167358e-02 1.012686565518379211e-01 -5.719284340739250183e-02 -6.433949805796146393e-03 1.735596358776092529e-01 4.990110918879508972e-02 -8.648186922073364258e-02 1.127373427152633667e-01 5.555889010429382324e-01 1.059566512703895569e-01 1.731715947389602661e-01 -1.137263327836990356e-01 -1.394963711500167847e-01 -6.460475921630859375e-02 -1.203352957963943481e-01 2.578569054603576660e-01
-2.587865889072418213e-01 4.073306918144226074e-02 -1.466211527585983276e-01 4.440410137176513672e-01 1.490506231784820557e-01 -2.633962333202362061e-01 -1.004324406385421753e-01 -2.388318181037902832e-01 -4.543915390968322754e-02 -1.164962202310562134e-01 5.153733771294355392e-03 -1.277016103267669678e-01 -1.432073712348937988e-01 1.774030923843383789e-01 1.843773871660232544e-01 8.664054423570632935e-02 -6.462930142879486084e-02 -5.909288302063941956e-02 4.493356496095657349e-02 -2.282020822167396545e-02 7.961929589509963989e-02 -2.414632216095924377e-02 -2.370219528675079346e-01 2.425187230110168457e-01 1.721838861703872681e-02 1.101019084453582764e-01 -1.317514926195144653e-01 -3.494691848754882812e-01 4.038245975971221924e-02 4.746799916028976440e-02 3.144566118717193604e-01 2.042747586965560913e-01
9.842985868453979492e-02 -1.585471332073211670e-01 5.784504115581512451e-02 9.242777526378631592e-02 -8.639797568321228027e-03 -1.736723035573959351e-01 -1.158551424741744995e-01 1.979494988918304443e-01 1.453677564859390259e-01 -9.886999428272247314e-02 4.337967187166213989e-02 -1.726929992437362671e-01 -1.447218805551528931e-01 -9.314324706792831421e-02 3.307588994503021240e-01 2.290762215852737427e-01 4.653516411781311035e-02 1.913253217935562134e-02 3.527753427624702454e-02 -1.369851976633071899e-01 9.789470583200454712e-02 9.701269119977951050e-02 -2.806419134140014648e-01 2.030811607837677002e-01 2.434108257293701172e-01 -1.682262122631072998e-01 2.083113938570022583e-01 -1.490705758333206177e-01 3.100060224533081055e-01 1.834225282073020935e-02 3.126911222934722900e-01 3.277423381805419922e-01
2.304753959178924561e-01 -1.021834611892700195e-01 -1.092150956392288208e-01 -7.153983414173126221e-02 -9.399732202291488647e-02 2.787525020539760590e-02 -2.230554074048995972e-01 6.168113648891448975e-02 3.302291631698608398e-01 1.059358492493629456e-01 1.811378151178359985e-01 -1.994413090869784355e-03 -1.611875295639038086e-01 -1.567106842994689941e-01 2.739781737327575684e-01 1.396430879831314087e-01 2.685396745800971985e-02 -8.024016767740249634e-02 2.507764995098114014e-01 5.018223449587821960e-02 2.134768106043338776e-02 4.828127846121788025e-02 -1.688359826803207397e-01 2.310210317373275757e-01 2.649434208869934082e-01 1.748444288969039917e-01 2.595672905445098877e-01 -4.450380206108093262e-01 1.416627224534749985e-02 5.483618006110191345e-02 -8.997506648302078247e-02 1.526364684104919434e-01
1.232268214225769043e-01 -1.113415136933326721e-01 1.562971323728561401e-01 2.825188636779785156e-01 1.548131704330444336e-01 1.816931217908859253e-01 3.106203489005565643e-02 2.146697938442230225e-01 1.353200078010559082e-01 -2.164906114339828491e-01 2.370643913745880127e-01 1.163038238883018494e-01 -1.397408246994018555e-01 -2.594558149576187134e-02 4.456509053707122803e-01 -2.013145089149475098e-01 6.272944062948226929e-02 1.548442542552947998e-01 2.415626347064971924e-01 -1.282462030649185181e-01 3.547905385494232178e-02 4.959656298160552979e-02 6.547489762306213379e-02 1.721662878990173340e-01 2.684161365032196045e-01 8.566351234912872314e-02 3.537693992257118225e-02 -1.832025647163391113e-01 -1.575148999691009521e-01 8.955558389425277710e-02 2.576470077037811279e-01 1.270228028297424316e-01
6.511179357767105103e-02 -1.489368081092834473e-01 1.774700433015823364e-01 2.949498593807220459e-01 -2.010005116462707520e-01 2.254599183797836304e-01 5.702381581068038940e-02 -7.100445684045553207e-03 5.922848358750343323e-02 -7.921130955219268799e-02 -4.655384644865989685e-02 8.458779007196426392e-02 1.137577816843986511e-01 -7.670726627111434937e-02 1.330092996358871460e-01 1.339435577392578125e-01 7.017277926206588745e-02 -8.898054808378219604e-02 3.180994838476181030e-02 -1.967822611331939697e-01 -3.290075063705444336e-02 5.045942962169647217e-02 -3.455814421176910400e-01 -1.542087048292160034e-01 5.695673823356628418e-01 4.235544428229331970e-02 -9.478589147329330444e-02 -2.167621701955795288e-01 -1.545384824275970459e-01 1.525488048791885376e-01 1.805776208639144897e-01 1.601399332284927368e-01
-2.441875040531158447e-01 2.264351695775985718e-01 -6.194631382822990417e-02 -3.972155507653951645e-03 -4.887507855892181396e-02 1.399829089641571045e-01 -2.938270568847656250e-02 7.233837991952896118e-02 3.222617879509925842e-02 -2.133654505014419556e-01 1.621517539024353027e-01 -3.148880898952484131e-01 4.764275252819061279e-02 -1.036348715424537659e-01 -8.914860337972640991e-02 1.091112289577722549e-02 -1.135606020689010620e-01 2.500331997871398926e-01 1.584153920412063599e-01 -2.427066564559936523e-01 -1.294606775045394897e-01 1.501300185918807983e-01 -2.753266394138336182e-01 1.894803792238235474e-01 2.893861532211303711e-01 2.336977869272232056e-01 8.503618836402893066e-02 -2.474832236766815186e-01 1.293618814088404179e-03 2.151671200990676880e-01 -1.151080708950757980e-02 3.168412744998931885e-01
-2.100323736667633057e-01 -1.276269108057022095e-01 -7.146137952804565430e-02 -8.485995978116989136e-02 -9.981576353311538696e-02 3.646891191601753235e-02 1.193009987473487854e-01 6.770946830511093140e-02 -2.657364308834075928e-01 -3.570189699530601501e-02 1.090844199061393738e-01 1.417434960603713989e-01 -7.793907821178436279e-02 -7.593598216772079468e-02 2.902335226535797119e-01 -2.639729678630828857e-01 -2.949032187461853027e-01 -1.157070547342300415e-01 2.483741790056228638e-01 2.508653514087200165e-02 2.690445780754089355e-01 -8.835327625274658203e-02 -1.439627408981323242e-01 -3.641087189316749573e-02 2.515459656715393066e-01 2.485593855381011963e-01 2.176658064126968384e-02 -3.030499517917633057e-01 5.266066640615463257e-03 4.346781224012374878e-02 1.175681501626968384e-01 3.598797321319580078e-01
-7.948290556669235229e-02 5.430927872657775879e-02 5.363775044679641724e-02 4.171990454196929932e-01 -1.972181946039199829e-01 9.411772340536117554e-02 2.004875428974628448e-02 2.129258811473846436e-01 2.039185166358947754e-01 -2.432574480772018433e-01 2.326868921518325806e-01 -1.343563050031661987e-01 1.282737404108047485e-01 1.213257759809494019e-01 -1.217352319508790970e-02 -2.115865796804428101e-01 5.439633876085281372e-02 1.759974509477615356e-01 1.985952854156494141e-01 1.606441885232925415e-01 -3.153879195451736450e-02 1.643043942749500275e-02 -1.974412202835083008e-01 1.914674788713455200e-01 -1.399073302745819092e-01 2.968230247497558594e-01 3.004990816116333008e-01 -4.517884925007820129e-03 3.577836975455284119e-02 -2.517823502421379089e-02 1.521887034177780151e-01 2.685213685035705566e-01
-2.871424257755279541e-01 1.977929621934890747e-01 -2.689087092876434326e-01 1.696396917104721069e-01 -1.219471693038940430e-01 4.740908741950988770e-02 -1.283220201730728149e-01 3.857000544667243958e-02 -2.553788721561431885e-01 -1.590880900621414185e-01 3.468553125858306885e-01 6.126828026026487350e-03 -6.448194384574890137e-02 -9.194792062044143677e-02 1.332717239856719971e-01 1.938184909522533417e-02 1.609053760766983032e-01 -3.422320634126663208e-02 -1.166940387338399887e-02 2.362653426826000214e-02 -8.476835675537586212e-03 1.965615199878811836e-03 3.361350297927856445e-02 3.155624568462371826e-01 3.957253098487854004e-01 1.454859878867864609e-02 -1.529965400695800781e-01 -3.952733874320983887e-01 5.112255737185478210e-02 -1.061502262018620968e-03 6.326056271791458130e-02 1.703662574291229248e-01
1.308051496744155884e-01 -1.786214858293533325e-02 -1.940978467464447021e-01 6.038728356361389160e-02 -1.412779837846755981e-01 -1.619024425745010376e-01 6.820150185376405716e-03 -6.483988463878631592e-02 -2.319673448801040649e-02 -3.280909657478332520e-01 2.599710822105407715e-01 -1.248222663998603821e-01 -8.059132099151611328e-02 -7.583678513765335083e-02 2.097751200199127197e-01 1.328006982803344727e-01 2.116585895419120789e-02 5.897564813494682312e-02 2.775714099407196045e-01 -2.274431884288787842e-01 1.904877275228500366e-01 2.021275013685226440e-01 1.880769729614257812e-01 2.609655559062957764e-01 3.087802231311798096e-01 1.860462576150894165e-01 4.750395938754081726e-02 -2.701898515224456787e-01 4.410367831587791443e-02 1.903738975524902344e-01 -5.103257670998573303e-02 2.574175298213958740e-01
-3.807093799114227295e-01 -5.604555085301399231e-02 -2.123388648033142090e-02 2.021043151617050171e-01 -3.140574991703033447e-01 6.829784810543060303e-02 -7.804942131042480469e-02 1.735327988862991333e-01 1.062654554843902588e-01 -1.500029116868972778e-01 1.445363275706768036e-02 -7.299969345331192017e-02 1.750624626874923706e-01 -9.102424979209899902e-02 1.892069131135940552e-01 -1.559641957283020020e-01 1.699857115745544434e-01 -5.591522157192230225e-02 3.840872049331665039e-01 7.285319268703460693e-03 5.066765472292900085e-02 -1.186172515153884888e-01 -2.302695661783218384e-01 -1.375216990709304810e-02 3.575774431228637695e-01 1.064685452729463577e-02 2.380678057670593262e-01 -8.050935715436935425e-02 5.305432900786399841e-02 2.972720861434936523e-01 3.104598633944988251e-02 -1.437129569239914417e-03
2.336128428578376770e-02 2.196346819400787354e-01 -1.762941032648086548e-01 3.594150841236114502e-01 -1.897632628679275513e-01 -6.010273471474647522e-02 -3.104205429553985596e-02 -1.228678897023200989e-01 2.797565460205078125e-01 -1.050043404102325439e-01 1.043174862861633301e-01 -2.312386408448219299e-02 -2.536294609308242798e-02 -1.722242981195449829e-01 2.116273641586303711e-01 -2.619755268096923828e-02 -2.554956264793872833e-02 1.270260810852050781e-01 -5.574542284011840820e-02 4.335086643695831299e-01 3.660179674625396729e-03 3.406642675399780273e-01 -2.037714570760726929e-01 5.607396364212036133e-02 3.125683367252349854e-01 -2.409972436726093292e-02 2.505162954330444336e-01 -1.273822635412216187e-01 -1.948904719029087573e-05 5.650093033909797668e-02 6.893993169069290161e-02 7.086714357137680054e-02
-3.071535825729370117e-01 7.354275882244110107e-02 -9.223125129938125610e-02 8.063399046659469604e-02 -3.783802390098571777e-01 1.051454320549964905e-01 -6.618811935186386108e-02 2.614844143390655518e-01 3.106047213077545166e-01 -9.113440662622451782e-02 -1.298952847719192505e-01 -2.327338308095932007e-01 1.229741349816322327e-01 6.814857944846153259e-03 9.180944412946701050e-02 1.033830121159553528e-01 -4.831346124410629272e-02 -8.845867216587066650e-02 1.072512492537498474e-01 -1.822983622550964355e-01 4.661994799971580505e-02 1.648236811161041260e-01 -2.486744523048400879e-01 4.546473175287246704e-02 2.976505756378173828e-01 7.364983856678009033e-02 1.488694101572036743e-01 -2.990630865097045898e-01 -1.406561136245727539e-01 2.274974584579467773e-01 1.262889206409454346e-01 8.308370411396026611e-02
-1.968032866716384888e-01 -8.631435036659240723e-02 1.257319375872612000e-02 8.771928399801254272e-02 -2.384434342384338379e-01 4.723567515611648560e-02 1.295298337936401367e-01 2.353078722953796387e-01 -1.712927222251892090e-01 -2.899120748043060303e-01 7.691750768572092056e-03 -1.685553789138793945e-01 -1.461724638938903809e-01 -1.816749572753906250e-01 2.010246813297271729e-01 1.250241547822952271e-01 -3.076390027999877930e-01 -3.180140629410743713e-02 1.909349411725997925e-01 1.134355664253234863e-01 3.171534836292266846e-01 -2.141842544078826904e-01 -1.839125603437423706e-01 7.861216552555561066e-03 -9.641526266932487488e-03 2.978016436100006104e-02 1.515144258737564087e-01 -2.290581464767456055e-01 4.818702489137649536e-02 1.536759436130523682e-01 2.102695256471633911e-01 3.009608983993530273e-01
-1.868875920772552490e-01 -5.206778645515441895e-02 -3.431348502635955811e-01 2.219946831464767456e-01 -3.522469699382781982e-01 1.150702983140945435e-01 -9.872078150510787964e-02 8.687920868396759033e-02 4.342312458902597427e-03 -1.925072818994522095e-01 -4.645900055766105652e-02 1.411262154579162598e-01 -1.379258483648300171e-01 -1.930338889360427856e-02 1.088097319006919861e-01 3.342629969120025635e-02 -9.589845314621925354e-03 -1.067615225911140442e-01 4.722254276275634766e-01 1.155889406800270081e-02 -1.126958355307579041e-01 1.250869184732437134e-01 -1.396867632865905762e-01 -1.072663590312004089e-01 2.742959558963775635e-01 2.722669839859008789e-01 1.482332795858383179e-01 -7.316967099905014038e-02 -2.597714960575103760e-02 1.070102527737617493e-01 -7.442838698625564575e-02 2.467263489961624146e-01
-2.537927627563476562e-01 -3.221985399723052979e-01 -1.798270344734191895e-01 -3.601231053471565247e-02 -1.807192526757717133e-02 1.194847896695137024e-01 1.251758635044097900e-01 1.197450831532478333e-01 2.672539949417114258e-01 -2.472277283668518066e-01 5.218707025051116943e-02 1.867701532319188118e-03 4.391556978225708008e-02 -7.272365689277648926e-02 9.774360060691833496e-02 1.652629077434539795e-01 7.032072544097900391e-02 -1.256203353404998779e-01 -8.346410840749740601e-02 8.626550436019897461e-02 2.673027217388153076e-01 -1.270546317100524902e-01 -2.103834003210067749e-01 4.141580685973167419e-02 9.064847230911254883e-02 1.414291560649871826e-01 -1.649147272109985352e-01 -2.333707809448242188e-01 5.313310399651527405e-02 2.178331911563873291e-01 3.552894890308380127e-01 3.450922369956970215e-01
-1.767890453338623047e-01 -9.118855744600296021e-02 -6.923755258321762085e-02 3.463088572025299072e-01 -3.458799719810485840e-01 3.336880728602409363e-02 -6.323830783367156982e-02 5.048050731420516968e-02 8.183642476797103882e-02 -1.429113298654556274e-01 -2.113897539675235748e-02 -5.893107876181602478e-02 2.656070291996002197e-01 -1.601259559392929077e-01 1.335942447185516357e-01 -4.611336439847946167e-02 1.298405826091766357e-01 -2.656431123614311218e-02 2.613989710807800293e-01 1.673840102739632130e-03 1.019381731748580933e-01 -1.083741188049316406e-01 -3.285164535045623779e-01 2.816013060510158539e-02 1.344885826110839844e-01 -9.510045871138572693e-03 2.867272794246673584e-01 -2.701342403888702393e-01 -5.389110371470451355e-02 3.861476182937622070e-01 1.203825250267982483e-01 -6.777343153953552246e-02
3.147481754422187805e-02 -1.731125563383102417e-01 -3.040521219372749329e-02 1.834304444491863251e-02 -3.352678120136260986e-01 -4.987567290663719177e-02 1.607186645269393921e-01 -1.837901175022125244e-01 -6.984517723321914673e-02 -1.121800974942743778e-03 1.968428939580917358e-01 1.382032688707113266e-02 -5.519125610589981079e-02 -3.230950236320495605e-01 3.463281989097595215e-01 -9.708004444837570190e-02 2.309009581804275513e-01 -2.425333708524703979e-01 1.144319102168083191e-01 2.874129712581634521e-01 2.123004198074340820e-01 9.145545959472656250e-02 -1.200870424509048462e-01 -2.809297107160091400e-02 -1.073434278368949890e-01 2.281527817249298096e-01 1.359150260686874390e-01 -3.510771989822387695e-01 -7.086743414402008057e-02 8.736062794923782349e-02 -6.065783556550741196e-03 1.348241120576858521e-01
-2.784691751003265381e-01 -2.612703740596771240e-01 -3.447975516319274902e-01 2.369491606950759888e-01 -1.694240421056747437e-01 6.495103240013122559e-02 -9.305287897586822510e-02 -9.695953130722045898e-02 2.149857729673385620e-01 -5.085634812712669373e-02 8.371797949075698853e-02 1.453054845333099365e-01 -1.038015261292457581e-01 -2.716839686036109924e-02 9.948718547821044922e-02 3.665317222476005554e-02 2.683742716908454895e-02 -1.770600527524948120e-01 4.354875087738037109e-01 2.242568880319595337e-01 -1.829299181699752808e-01 1.337593644857406616e-01 -2.753500267863273621e-02 5.932657793164253235e-02 9.804774075746536255e-02 2.003183811902999878e-01 -5.029710754752159119e-02 -4.716056957840919495e-02 -9.740558266639709473e-02 1.503285467624664307e-01 7.554188370704650879e-02 3.294935226440429688e-01
-2.355526983737945557e-01 2.131100594997406006e-01 2.408688217401504517e-01 8.239185065031051636e-02 -3.682024776935577393e-01 1.450848728418350220e-01 -3.294021589681506157e-03 7.847753912210464478e-02 1.100590676069259644e-01 -1.438005119562149048e-01 5.911208316683769226e-02 -7.865844666957855225e-02 1.369417011737823486e-01 7.585681974887847900e-02 -2.563538961112499237e-02 1.354940049350261688e-02 -3.518424183130264282e-02 1.235132142901420593e-01 2.640672028064727783e-01 -1.150959208607673645e-01 5.138211324810981750e-02 -1.944283694028854370e-01 -3.338091373443603516e-01 2.947884798049926758e-01 2.116399407386779785e-01 1.360919773578643799e-01 -1.766273081302642822e-01 -4.523264989256858826e-02 6.970406323671340942e-02 2.308980673551559448e-01 1.216680854558944702e-01 3.096851706504821777e-01
-2.847624421119689941e-01 2.483776360750198364e-01 -2.429471611976623535e-01 1.727790012955665588e-02 -1.063996776938438416e-01 2.015736550092697144e-01 2.653363905847072601e-02 -2.319416254758834839e-01 -1.957886219024658203e-01 -1.387237608432769775e-01 -1.882948353886604309e-02 -2.099068611860275269e-01 1.558779329061508179e-01 1.872913688421249390e-01 -7.335720956325531006e-02 -7.422537356615066528e-02 -7.627236843109130859e-02 -3.754150867462158203e-02 7.710155844688415527e-02 1.490921825170516968e-01 6.901562958955764771e-02 2.939982712268829346e-01 -2.322143614292144775e-01 3.253137320280075073e-02 1.102946624159812927e-01 1.195360422134399414e-01 1.953941881656646729e-01 -3.742175102233886719e-01 1.486729085445404053e-01 2.607620656490325928e-01 8.669556677341461182e-02 1.879247426986694336e-01
-2.190244942903518677e-02 -1.111234445124864578e-02 -2.879947423934936523e-01 1.583214700222015381e-01 -1.107907146215438843e-01 2.275287508964538574e-01 9.543056041002273560e-02 -2.501408755779266357e-02 1.013151705265045166e-01 -3.246707022190093994e-01 1.815479993820190430e-01 -1.206521615386009216e-01 -4.668680950999259949e-02 8.083554357290267944e-02 2.395586967468261719e-01 6.052821129560470581e-02 1.850633174180984497e-01 -4.463704824447631836e-01 2.108681350946426392e-01 -6.131103634834289551e-02 -6.467735767364501953e-02 1.774357110261917114e-01 -2.709425091743469238e-01 1.406766176223754883e-01 1.699694693088531494e-01 -7.590078562498092651e-02 2.870690226554870605e-01 1.405197232961654663e-01 8.737940341234207153e-02 -7.064190693199634552e-03 -6.047445535659790039e-02 1.610039025545120239e-01
-8.028805255889892578e-02 1.498505286872386932e-02 -1.072273254394531250e-01 4.774752631783485413e-02 -1.709580570459365845e-01 1.276339143514633179e-01 -4.753252863883972168e-02 3.179524540901184082e-01 5.442249774932861328e-02 -2.901282906532287598e-01 -7.206767797470092773e-02 5.850492417812347412e-02 -9.179507941007614136e-02 -4.495429247617721558e-02 8.350664749741554260e-03 -4.565960913896560669e-02 2.975103557109832764e-01 -5.215696245431900024e-02 4.490652084350585938e-01 -2.123690582811832428e-02 2.295155525207519531e-01 9.197384119033813477e-03 -2.681778669357299805e-01 -9.212659299373626709e-02 2.002286165952682495e-01 2.157167904078960419e-02 2.378067821264266968e-01 -3.870192170143127441e-02 1.812724918127059937e-01 2.094017118215560913e-01 1.016852557659149170e-01 3.319029211997985840e-01
1.055988520383834839e-01 1.793304085731506348e-01 -4.817937314510345459e-02 4.538562893867492676e-01 -9.263361990451812744e-02 6.189803034067153931e-02 1.249957829713821411e-02 1.896577142179012299e-02 2.107375860214233398e-02 5.013233423233032227e-02 2.674795687198638916e-01 3.940920159220695496e-02 3.197152316570281982e-01 9.006956219673156738e-02 -6.958778947591781616e-02 -1.517521888017654419e-01 8.337030559778213501e-02 1.053891554474830627e-01 1.515578292310237885e-02 -9.157129377126693726e-02 5.442566052079200745e-02 1.216009110212326050e-01 -1.860350519418716431e-01 3.037944734096527100e-01 1.307844221591949463e-01 1.716697067022323608e-01 1.997538059949874878e-01 -3.694534003734588623e-01 8.402503095567226410e-03 1.244977712631225586e-01 -1.971134543418884277e-01 2.692192494869232178e-01
-2.555392980575561523e-01 3.181944787502288818e-02 -3.245377838611602783e-01 -3.799620270729064941e-02 -2.324068546295166016e-01 2.997143380343914032e-02 1.927188336849212646e-01 2.277175523340702057e-02 -6.455564498901367188e-02 -3.062567412853240967e-01 2.622692473232746124e-02 -1.432284414768218994e-01 -4.412098601460456848e-02 1.742730289697647095e-01 3.719635307788848877e-02 9.117936342954635620e-02 6.329409778118133545e-02 -6.616158038377761841e-02 2.539712190628051758e-01 -7.885732501745223999e-02 4.791593551635742188e-02 2.789319753646850586e-01 -2.562066912651062012e-01 3.193981572985649109e-02 2.613465189933776855e-01 -1.415088772773742676e-02 -1.754542253911495209e-02 -1.745991557836532593e-01 -5.463926494121551514e-02 -1.538387089967727661e-01 4.046588763594627380e-02 4.687448740005493164e-01
1.159601565450429916e-02 -8.340346068143844604e-02 3.918760269880294800e-02 1.946414113044738770e-01 -2.520920932292938232e-01 -1.004244759678840637e-01 -1.282071918249130249e-01 1.004935875535011292e-01 3.226096928119659424e-01 7.839003950357437134e-02 -5.005029216408729553e-02 -1.671024113893508911e-01 -1.928616464138031006e-01 8.499908447265625000e-02 4.109378457069396973e-01 -1.615344136953353882e-01 -6.247644498944282532e-02 -2.561176717281341553e-01 1.082246308214962482e-03 6.685358285903930664e-02 4.045743122696876526e-02 1.883652806282043457e-02 -2.790872454643249512e-01 -1.149054467678070068e-01 -1.479871571063995361e-01 1.292288750410079956e-01 4.592571407556533813e-02 -3.235575854778289795e-01 1.472007036209106445e-01 -1.843044608831405640e-01 4.270008578896522522e-02 3.215116560459136963e-01
-2.608711831271648407e-02 -9.873911738395690918e-02 -5.711513385176658630e-02 1.582408547401428223e-01 1.105907112360000610e-01 8.993572741746902466e-02 -4.238146916031837463e-02 -2.441494464874267578e-01 1.110661253333091736e-01 -1.866223365068435669e-01 -1.345021724700927734e-01 7.353597879409790039e-02 -2.007531374692916870e-01 3.530470654368400574e-02 2.573063671588897705e-01 -2.223962992429733276e-01 9.288211911916732788e-02 5.582705885171890259e-02 1.214472725987434387e-01 2.094269990921020508e-01 1.920446008443832397e-01 -2.005713619291782379e-02 -8.330697566270828247e-02 2.778211236000061035e-01 3.986331447958946228e-02 2.559825181961059570e-01 4.047965109348297119e-01 -2.560631036758422852e-01 4.462407901883125305e-02 -3.590654581785202026e-02 -1.193940192461013794e-01 3.818717300891876221e-01
-2.517253756523132324e-01 -9.754716604948043823e-02 1.399278491735458374e-01 1.576142013072967529e-01 -1.857471764087677002e-01 -2.313446439802646637e-02 -1.347878761589527130e-02 1.656673699617385864e-01 -1.265576481819152832e-01 -1.601391732692718506e-01 -6.217613816261291504e-02 3.514567017555236816e-02 2.956268191337585449e-01 2.553409636020660400e-01 -6.569422781467437744e-03 5.201531201601028442e-02 3.672669827938079834e-02 -1.581273786723613739e-02 4.858490079641342163e-02 5.263685807585716248e-02 -7.362197339534759521e-02 1.566126197576522827e-01 -2.177656888961791992e-01 1.719602644443511963e-01 4.427233934402465820e-01 5.380700901150703430e-02 3.343150317668914795e-01 -3.113366365432739258e-01 -1.533904373645782471e-01 1.289846748113632202e-01 -2.577718533575534821e-02 2.362845838069915771e-01
-3.866268694400787354e-01 -1.072023436427116394e-01 -1.290083974599838257e-01 3.237501382827758789e-01 -4.205147624015808105e-01 5.688656866550445557e-02 -8.844041079282760620e-02 1.275834143161773682e-01 4.594961181282997131e-02 -1.667831838130950928e-01 4.150787740945816040e-02 -7.954866439104080200e-02 1.938753575086593628e-01 -9.633901715278625488e-02 1.213073581457138062e-01 -2.337129972875118256e-02 2.073023766279220581e-01 -3.995503485202789307e-02 2.033634930849075317e-01 -8.414573036134243011e-03 2.084809169173240662e-02 -1.448614597320556641e-01 -1.997510939836502075e-01 -8.678879588842391968e-02 1.779658198356628418e-01 -1.503077708184719086e-02 1.618133932352066040e-01 -2.622496485710144043e-01 -5.374994874000549316e-02 3.472890853881835938e-01 8.580130338668823242e-02 2.693073637783527374e-02
5.452093854546546936e-02 1.174983754754066467e-01 -3.474669158458709717e-01 5.799267441034317017e-02 6.369128823280334473e-02 -3.985637053847312927e-02 1.486081629991531372e-01 1.499645691365003586e-02 5.178814753890037537e-02 -2.932037115097045898e-01 3.186952769756317139e-01 -2.486314177513122559e-01 -5.241442844271659851e-02 -8.130779862403869629e-02 1.236574947834014893e-01 -6.122450903058052063e-02 6.364957243204116821e-02 -9.597716480493545532e-02 6.234608218073844910e-02 2.043100595474243164e-01 1.266139298677444458e-01 1.551230400800704956e-01 9.170925617218017578e-02 3.495515286922454834e-01 2.875383496284484863e-01 1.010918524116277695e-02 1.536101009696722031e-02 -4.099861979484558105e-01 1.945967040956020355e-02 3.953879699110984802e-02 -8.567185699939727783e-02 2.465112358331680298e-01
3.995691239833831787e-02 2.093574106693267822e-01 5.209370702505111694e-02 2.845489084720611572e-01 -8.779191970825195312e-02 1.393255889415740967e-01 -1.649266630411148071e-01 7.447803765535354614e-02 3.193919360637664795e-02 -5.847370252013206482e-03 1.277101486921310425e-01 1.434497535228729248e-01 -7.328830659389495850e-02 -1.464729309082031250e-01 7.771614938974380493e-02 -2.738088369369506836e-01 -7.826150953769683838e-02 -2.550126053392887115e-02 3.949272632598876953e-02 1.093086749315261841e-01 -3.088011220097541809e-02 -2.620029151439666748e-01 -1.257100105285644531e-01 1.777421236038208008e-01 2.339532226324081421e-01 3.474522233009338379e-01 2.318081408739089966e-01 -3.734507560729980469e-01 3.240756094455718994e-01 1.480552852153778076e-01 1.731967031955718994e-01 -4.866107553243637085e-02
-1.298934370279312134e-01 -2.351298034191131592e-01 9.183073788881301880e-02 1.716744899749755859e-01 -1.792667061090469360e-01 1.393894702196121216e-01 -5.790069699287414551e-02 9.422057867050170898e-02 6.825295835733413696e-02 -3.665843009948730469e-01 1.181985810399055481e-02 -5.897485092282295227e-02 2.508448958396911621e-01 1.787621378898620605e-01 -1.263830959796905518e-01 -6.239229813218116760e-02 1.565209031105041504e-01 -4.471349716186523438e-02 1.220611333847045898e-01 -3.622141852974891663e-02 1.103178784251213074e-01 5.153857171535491943e-02 -3.709402680397033691e-01 -1.940331310033798218e-01 3.476628959178924561e-01 4.434420540928840637e-02 2.838561534881591797e-01 -2.202629745006561279e-01 -1.771885007619857788e-01 4.541323333978652954e-02 -3.476382046937942505e-02 2.221765369176864624e-01
-1.861383020877838135e-01 -1.276455670595169067e-01 5.663049221038818359e-02 7.239603996276855469e-02 -1.860927790403366089e-01 1.155942976474761963e-01 -3.019767440855503082e-02 1.412398070096969604e-01 1.756831188686192036e-04 -2.348093241453170776e-01 -1.823628135025501251e-02 1.802761256694793701e-01 4.470908641815185547e-02 -1.572251468896865845e-01 6.259904801845550537e-02 -1.589747369289398193e-01 5.248650908470153809e-02 -1.128639951348304749e-01 5.634677410125732422e-01 8.997348137199878693e-03 -1.310630142688751221e-01 1.019069328904151917e-01 -3.455331921577453613e-01 6.236654147505760193e-02 3.061674535274505615e-01 -5.365350097417831421e-02 1.605168282985687256e-01 -9.234092384576797485e-02 2.070696800947189331e-01 2.226670086383819580e-01 7.329498231410980225e-02 1.233872994780540466e-01
-1.253569275140762329e-01 -1.075508967041969299e-01 9.445734322071075439e-02 9.260893613100051880e-02 1.447435468435287476e-01 -2.236079424619674683e-01 8.451082557439804077e-02 1.743947565555572510e-01 1.166104897856712341e-01 -4.282107949256896973e-02 5.546853411942720413e-03 9.275545924901962280e-02 -4.461281746625900269e-02 4.206121712923049927e-02 2.251802235841751099e-01 7.801602780818939209e-02 -6.162733770906925201e-03 -8.173111081123352051e-02 1.576203703880310059e-01 9.785858541727066040e-02 6.217326223850250244e-02 3.957133293151855469e-01 -2.236102223396301270e-01 -6.859728693962097168e-02 1.316000055521726608e-02 5.213127471506595612e-03 2.814087569713592529e-01 -3.000520765781402588e-01 3.730688989162445068e-01 6.167807802557945251e-02 1.869857907295227051e-01 3.980252742767333984e-01
-7.755909860134124756e-02 -2.557881176471710205e-01 1.154813822358846664e-02 3.764124810695648193e-01 -2.008135020732879639e-01 -3.996111825108528137e-02 -7.642661035060882568e-02 5.521965399384498596e-02 -5.563316121697425842e-02 1.359111070632934570e-01 2.612294629216194153e-02 -2.154167294502258301e-01 -1.901495903730392456e-01 -7.405318319797515869e-02 1.756940484046936035e-01 -3.230829834938049316e-01 -1.074880063533782959e-01 1.279405318200588226e-02 -9.131758660078048706e-02 9.828554838895797729e-02 2.677243351936340332e-01 -2.079060524702072144e-01 -9.017211198806762695e-02 1.763465255498886108e-01 1.610052585601806641e-01 2.867269515991210938e-01 3.738505020737648010e-02 -3.304193019866943359e-01 8.824800699949264526e-02 -5.875063687562942505e-02 1.194777712225914001e-01 2.496158182621002197e-01
-8.151537925004959106e-02 2.189378440380096436e-01 1.718817055225372314e-01 2.080520987510681152e-01 -1.853797435760498047e-01 1.484592407941818237e-01 6.063224747776985168e-02 -1.219708621501922607e-01 3.430580794811248779e-01 -1.302112042903900146e-01 -5.225387588143348694e-02 -3.229302763938903809e-01 1.557847708463668823e-01 1.064703837037086487e-01 1.724471449851989746e-01 -2.151874750852584839e-01 1.530673652887344360e-01 1.508911848068237305e-01 3.212532401084899902e-01 -2.357065826654434204e-01 -1.575246080756187439e-02 1.529317349195480347e-01 -1.652827411890029907e-01 8.104150742292404175e-02 2.382173947989940643e-02 2.329902797937393188e-01 7.262955885380506516e-03 -4.917513951659202576e-02 6.612272560596466064e-02 1.526978462934494019e-01 2.270000576972961426e-01 2.128493338823318481e-01
-9.697036445140838623e-02 -3.949126303195953369e-01 1.144233345985412598e-01 5.273854136466979980e-01 -1.760690808296203613e-01 1.237426400184631348e-01 3.919589798897504807e-03 -9.214307367801666260e-02 1.112324371933937073e-01 -2.587490901350975037e-02 -5.848527885973453522e-03 -2.934145629405975342e-01 2.293729782104492188e-02 1.384602040052413940e-01 -1.355959922075271606e-01 -5.314952880144119263e-02 1.879353374242782593e-01 6.242552399635314941e-02 1.411379277706146240e-01 -2.007445096969604492e-01 5.608172342181205750e-02 -1.385138928890228271e-02 6.107486784458160400e-02 1.427648961544036865e-01 1.175355091691017151e-01 2.617657184600830078e-01 2.091670334339141846e-01 -1.669517010450363159e-01 1.424338519573211670e-01 4.753265902400016785e-02 7.868426293134689331e-02 1.973220258951187134e-01
5.995682254433631897e-02 1.074911430478096008e-01 -1.437072176486253738e-02 1.483825892210006714e-01 -2.835012078285217285e-01 8.564509451389312744e-02 -3.373576328158378601e-02 1.020544022321701050e-01 1.733277738094329834e-02 -1.153556481003761292e-01 1.048147007822990417e-01 5.873269867151975632e-03 -4.968727380037307739e-02 2.728851884603500366e-02 1.629647165536880493e-01 -4.227306842803955078e-01 -8.144959062337875366e-02 -1.373162120580673218e-01 1.715115085244178772e-02 5.511758103966712952e-02 -7.110008597373962402e-02 -2.432078570127487183e-01 -2.995440363883972168e-01 1.226183846592903137e-01 3.268122375011444092e-01 3.108140826225280762e-01 1.018033772706985474e-01 -1.571382284164428711e-01 3.703537285327911377e-01 4.382272437214851379e-02 -2.321159541606903076e-01 -3.238130360841751099e-02
3.524470329284667969e-02 -5.587158724665641785e-02 -7.617176324129104614e-02 1.603930443525314331e-01 -1.601621508598327637e-01 2.136585414409637451e-01 -3.298989683389663696e-02 5.524894222617149353e-04 1.092149019241333008e-01 -2.294590473175048828e-01 1.273660063743591309e-01 -4.652436822652816772e-02 2.118331044912338257e-01 -2.666034176945686340e-02 -1.104392856359481812e-01 -9.801851958036422729e-02 9.222389757633209229e-02 -1.647908836603164673e-01 2.716371119022369385e-01 -2.094411551952362061e-01 -2.377256564795970917e-02 -5.618959665298461914e-02 -3.496515452861785889e-01 -2.327319793403148651e-02 2.278087586164474487e-01 -1.422103196382522583e-01 2.639777064323425293e-01 -3.584854304790496826e-01 -1.633450686931610107e-01 3.729922175407409668e-01 4.203706979751586914e-02 1.537554860115051270e-01
-3.666526377201080322e-01 3.308642804622650146e-01 -2.007915526628494263e-01 -3.000242286361753941e-04 -1.284425109624862671e-01 2.059731781482696533e-01 1.311312057077884674e-02 -2.557902038097381592e-01 -8.952111750841140747e-02 -9.519569575786590576e-02 1.563545167446136475e-01 -7.585535198450088501e-02 -2.665381506085395813e-02 1.177561096847057343e-02 2.017850279808044434e-01 8.703058212995529175e-02 9.173512458801269531e-02 -4.890252649784088135e-02 1.699448376893997192e-01 5.136449262499809265e-02 -4.922825098037719727e-02 -4.448586329817771912e-02 -1.170964315533638000e-01 -7.335284352302551270e-02 3.901222646236419678e-01 3.642890229821205139e-02 -7.880562543869018555e-02 -4.723480045795440674e-01 1.480547785758972168e-01 8.616551011800765991e-02 1.545530930161476135e-02 1.287898421287536621e-01
1.621597073972225189e-02 1.002124771475791931e-01 5.631998553872108459e-02 3.855754733085632324e-01 -3.068479942157864571e-03 -1.114114895462989807e-01 2.331950142979621887e-02 8.350101858377456665e-02 4.097609221935272217e-01 -1.213482171297073364e-01 -5.706060305237770081e-02 -3.296785354614257812e-01 -1.515210866928100586e-01 -3.143424168229103088e-03 1.457106471061706543e-01 1.038348395377397537e-02 7.001692801713943481e-02 -2.056892812252044678e-01 2.833886444568634033e-01 1.460457686334848404e-02 1.922673545777797699e-02 -2.261446118354797363e-01 -5.340584903024137020e-04 9.929376095533370972e-02 -7.810901105403900146e-02 4.710532352328300476e-02 3.094787523150444031e-02 -3.059282898902893066e-01 2.190839201211929321e-01 1.835006326436996460e-01 2.462712824344635010e-01 2.115228474140167236e-01
-1.196279935538768768e-02 2.129880487918853760e-01 -6.087692454457283020e-02 2.188364863395690918e-01 -1.057243347167968750e-01 -4.316453263163566589e-02 1.208149269223213196e-01 1.868900358676910400e-01 1.016629561781883240e-01 -1.142363175749778748e-01 3.101486563682556152e-01 3.794372081756591797e-02 -5.705443397164344788e-02 -6.852039694786071777e-02 1.680053621530532837e-01 2.531356411054730415e-03 8.659751713275909424e-02 1.542753577232360840e-01 8.407712727785110474e-02 3.854900002479553223e-01 3.415570408105850220e-02 1.576256752014160156e-01 -1.443198621273040771e-01 -2.762705981731414795e-01 5.106137990951538086e-01 -1.124736145138740540e-01 9.114944189786911011e-02 -2.193340510129928589e-01 -6.603584438562393188e-02 5.464082583785057068e-03 1.569043546915054321e-01 1.191361770033836365e-01
1.888561621308326721e-02 3.162983059883117676e-01 -2.709614336490631104e-01 7.080739736557006836e-02 -1.905786246061325073e-01 3.698253631591796875e-01 -1.707207709550857544e-01 3.784591704607009888e-02 -2.170779854059219360e-01 -1.722913235425949097e-01 1.241175830364227295e-01 -1.490259915590286255e-01 5.613738298416137695e-02 5.936393514275550842e-02 9.819111227989196777e-02 -1.373115479946136475e-01 -1.609577983617782593e-01 -2.100925594568252563e-01 1.014552190899848938e-01 1.463548373430967331e-02 -1.013033166527748108e-01 6.495347619056701660e-02 -3.402690887451171875e-01 1.515755802392959595e-01 2.310555428266525269e-01 6.464040279388427734e-02 8.688374608755111694e-02 -2.742758989334106445e-01 2.135237865149974823e-02 2.634952664375305176e-01 -6.531040370464324951e-02 1.400652080774307251e-01
8.958882093429565430e-02 -1.818679869174957275e-01 -2.291463166475296021e-01 -8.861796557903289795e-02 -1.476889550685882568e-01 -3.610385954380035400e-02 2.313852496445178986e-02 1.912617087364196777e-01 8.628761023283004761e-02 -2.893929481506347656e-01 3.183318972587585449e-01 -1.798516809940338135e-01 -1.259183585643768311e-01 1.210052613168954849e-02 8.539863675832748413e-02 5.975983664393424988e-02 2.262485176324844360e-01 -2.407999336719512939e-02 4.435175359249114990e-01 -1.642288267612457275e-01 8.615020662546157837e-02 2.056259810924530029e-01 -8.933684229850769043e-02 2.144795209169387817e-01 1.966845393180847168e-01 -2.195570990443229675e-02 1.155119687318801880e-01 -2.484733164310455322e-01 -4.923828691244125366e-02 2.432696074247360229e-01 -7.963620871305465698e-02 1.588525921106338501e-01
1.550375018268823624e-02 -4.820961877703666687e-02 -1.078179553151130676e-01 2.331404089927673340e-01 1.096761077642440796e-01 7.680515199899673462e-02 -2.062826007604598999e-01 -8.140032738447189331e-02 1.492811739444732666e-01 -1.961013078689575195e-01 1.097401902079582214e-01 -1.411892026662826538e-01 1.746563464403152466e-01 -6.224112585186958313e-02 1.474982053041458130e-01 3.759418427944183350e-02 -2.659637928009033203e-01 1.770936883985996246e-02 2.861869521439075470e-03 1.975655108690261841e-01 4.072068035602569580e-01 7.455794513225555420e-02 -8.823624998331069946e-02 1.549771726131439209e-01 9.496676735579967499e-03 1.925668716430664062e-01 2.331747114658355713e-01 -2.310060560703277588e-01 -6.981325801461935043e-03 -2.999904751777648926e-01 2.677918970584869385e-02 4.063827693462371826e-01
-7.512741535902023315e-02 -8.974833786487579346e-02 2.307872846722602844e-02 1.638241261243820190e-01 -2.245424687862396240e-01 5.772579461336135864e-02 8.754675090312957764e-02 -1.464308500289916992e-01 -8.506301790475845337e-02 -3.088636398315429688e-01 2.207965999841690063e-01 -1.249969005584716797e-01 -6.761125475168228149e-02 -6.101043894886970520e-03 1.752968132495880127e-01 -2.357505410909652710e-01 7.314319908618927002e-02 9.003967046737670898e-02 -1.706390827894210815e-01 3.731638193130493164e-01 -8.508460596203804016e-03 3.282929062843322754e-01 -2.517080008983612061e-01 6.193314120173454285e-02 3.819719552993774414e-01 6.966178864240646362e-02 1.354824453592300415e-01 2.126993145793676376e-03 2.752429842948913574e-01 1.031691133975982666e-01 5.579461902379989624e-02 5.148108303546905518e-02
-1.150280684232711792e-01 2.876935303211212158e-01 -1.494268607348203659e-02 7.778397947549819946e-02 -4.040270447731018066e-01 2.477660030126571655e-01 1.884339898824691772e-01 7.987559586763381958e-02 2.267425954341888428e-01 -5.451310425996780396e-02 2.101388275623321533e-01 -1.757158637046813965e-01 -1.762209832668304443e-01 3.625418245792388916e-02 -3.681509569287300110e-02 1.067831218242645264e-01 -3.181665763258934021e-02 9.591064602136611938e-02 2.925137579441070557e-01 2.292669564485549927e-01 -1.628680676221847534e-01 1.289802640676498413e-01 -2.711550593376159668e-01 -1.032927557826042175e-01 1.664126068353652954e-01 1.626432240009307861e-01 9.628758579492568970e-02 -2.167399525642395020e-01 -7.793511450290679932e-02 -5.892910063266754150e-02 1.280626207590103149e-01 2.112691402435302734e-01
1.091967802494764328e-02 -2.212966047227382660e-02 -9.804736822843551636e-02 8.354307711124420166e-02 1.534738242626190186e-01 2.365642040967941284e-01 -5.056832730770111084e-02 -1.734065264463424683e-01 8.776960521936416626e-02 -2.258984893560409546e-01 1.422982066869735718e-01 1.373353749513626099e-01 -1.057924032211303711e-01 8.769299834966659546e-02 2.485737055540084839e-01 -1.526706367731094360e-01 -7.657981663942337036e-02 -5.547330155968666077e-02 2.200504094362258911e-01 2.793267369270324707e-01 -1.313473731279373169e-01 -1.765014678239822388e-01 -4.209152981638908386e-02 -1.842975057661533356e-02 3.279599919915199280e-02 -1.669639796018600464e-01 -1.415191739797592163e-01 -2.369621992111206055e-01 -5.056719854474067688e-02 2.788808047771453857e-01 2.824889123439788818e-01 4.665460884571075439e-01
1.145076937973499298e-02 -5.947819352149963379e-02 -8.871172368526458740e-02 4.773909226059913635e-02 -4.101058840751647949e-02 -1.354520916938781738e-01 -2.697551064193248749e-02 5.622007325291633606e-02 5.756660550832748413e-02 -5.586726590991020203e-02 -9.315221756696701050e-02 9.352006763219833374e-02 1.169480681419372559e-01 3.423128426074981689e-01 2.287004441022872925e-01 -2.799696624279022217e-01 -4.683255031704902649e-02 2.455474883317947388e-01 3.328279852867126465e-01 1.405255347490310669e-01 1.348015069961547852e-01 3.447562158107757568e-01 -1.205461099743843079e-01 2.792312800884246826e-01 9.570625424385070801e-02 2.995146252214908600e-02 1.373271495103836060e-01 -3.373558223247528076e-01 4.302034527063369751e-02 3.006722331047058105e-01 -2.796046994626522064e-02 1.362551152706146240e-01
1.765312999486923218e-01 -3.000631630420684814e-01 -5.423220805823802948e-03 2.942229211330413818e-01 1.204647347331047058e-01 -6.555774807929992676e-02 3.745523840188980103e-02 -6.181164085865020752e-02 -5.192909156903624535e-04 1.272150198929011822e-03 -1.587942615151405334e-02 -1.080416589975357056e-01 -9.103900194168090820e-02 -2.805939503014087677e-02 2.572747766971588135e-01 1.392687708139419556e-01 1.167968809604644775e-01 1.093697622418403625e-01 6.022125948220491409e-03 1.611693203449249268e-02 5.160859320312738419e-03 1.289435625076293945e-01 -4.528593719005584717e-01 -3.190555423498153687e-02 -2.494312636554241180e-02 -1.433929651975631714e-01 3.216947317123413086e-01 -2.801772654056549072e-01 4.262688755989074707e-02 1.968346536159515381e-01 -1.325898151844739914e-02 4.111222624778747559e-01
-3.081721067428588867e-01 -1.544447094202041626e-01 -1.997245848178863525e-01 7.315950095653533936e-02 1.981791481375694275e-02 -4.609042406082153320e-02 1.799518465995788574e-01 3.706482937559485435e-03 -1.739454716444015503e-01 -3.682691976428031921e-02 1.116216108202934265e-01 -2.770395576953887939e-01 -2.478149831295013428e-01 -2.212636172771453857e-01 5.486634746193885803e-02 -6.889502704143524170e-02 7.637317478656768799e-02 -1.490029543638229370e-01 -7.611804455518722534e-02 9.079235792160034180e-02 4.379294067621231079e-02 5.520011484622955322e-02 -2.645274698734283447e-01 4.598635062575340271e-02 5.054902434349060059e-01 1.728864759206771851e-01 2.736895680427551270e-01 -1.176962703466415405e-01 -9.848316013813018799e-02 -1.600932180881500244e-01 2.563956566154956818e-02 1.810797750949859619e-01
-1.302918512374162674e-02 -1.919694431126117706e-02 8.340335637331008911e-02 9.438698738813400269e-02 1.949750185012817383e-01 4.227227345108985901e-02 -2.032036483287811279e-01 7.042240351438522339e-02 7.572418451309204102e-02 -7.354824990034103394e-02 3.359562456607818604e-01 -2.026429623365402222e-01 -2.325348705053329468e-01 -8.039750903844833374e-02 1.004353389143943787e-01 -8.013011515140533447e-02 -3.373451530933380127e-02 1.903629302978515625e-01 1.440344303846359253e-01 1.200584694743156433e-01 -1.039422955363988876e-02 1.448692083358764648e-01 -2.931102812290191650e-01 7.060272246599197388e-02 1.298978179693222046e-01 3.422223627567291260e-01 2.251885831356048584e-01 -3.463258743286132812e-01 2.031001895666122437e-01 3.188282847404479980e-01 2.194070443511009216e-02 1.512336134910583496e-01
6.260176002979278564e-02 7.566381990909576416e-02 -9.994736872613430023e-03 2.614473998546600342e-01 -5.617349222302436829e-02 -7.065656781196594238e-02 -2.335093915462493896e-01 1.836743205785751343e-01 -1.095065250992774963e-01 -1.031532734632492065e-01 -4.203526675701141357e-02 1.775789707899093628e-01 -1.606044918298721313e-01 -2.989252842962741852e-02 2.042919844388961792e-01 -1.703902184963226318e-01 -6.250378489494323730e-02 -6.036034598946571350e-02 -8.356278389692306519e-02 2.706613540649414062e-01 7.945837080478668213e-02 -1.205613985657691956e-01 -2.603014409542083740e-01 1.044407108565792441e-04 6.113299131393432617e-01 1.729771345853805542e-01 2.019563168287277222e-01 -1.207759380340576172e-01 1.411632150411605835e-01 1.559801399707794189e-02 7.266487460583448410e-03 1.283131241798400879e-01
2.519058436155319214e-02 -2.460165023803710938e-01 -7.178403437137603760e-02 6.053950786590576172e-01 -8.799158781766891479e-02 -7.071992754936218262e-02 1.503625065088272095e-01 -1.406852602958679199e-01 1.224336624145507812e-01 6.028459593653678894e-02 3.756179660558700562e-02 -2.313186675310134888e-01 1.621546745300292969e-01 -3.796885535120964050e-02 -9.667513519525527954e-02 -6.049256399273872375e-02 -5.190893635153770447e-02 1.847199797630310059e-01 1.143086701631546021e-01 -1.523747146129608154e-01 5.920170247554779053e-02 6.776908785104751587e-02 -2.647224962711334229e-01 2.826499044895172119e-01 1.366996914148330688e-01 1.673867851495742798e-01 2.006137967109680176e-01 -1.992207318544387817e-01 1.896238699555397034e-02 -1.472465097904205322e-01 5.089257284998893738e-02 1.237634941935539246e-01
-6.731427460908889771e-02 -1.909425854682922363e-01 -1.275151968002319336e-01 8.967751637101173401e-03 -4.238691180944442749e-02 8.508720993995666504e-02 5.662390589714050293e-02 -2.221505194902420044e-01 8.723090589046478271e-02 -7.684798538684844971e-02 3.866454819217324257e-03 -1.691888421773910522e-01 -3.880900889635086060e-02 -2.611126936972141266e-02 3.404505252838134766e-01 -1.335793733596801758e-01 -4.237135127186775208e-02 1.886343024671077728e-02 2.480060160160064697e-01 4.107066094875335693e-01 3.280001878738403320e-01 1.537493430078029633e-02 -3.179568648338317871e-01 -1.211842596530914307e-01 2.027990370988845825e-01 3.920779228210449219e-01 5.196992680430412292e-02 -1.165360733866691589e-01 6.798776239156723022e-02 -2.272435277700424194e-02 -3.307635709643363953e-02 1.722651273012161255e-01
-4.623298346996307373e-02 9.863861836493015289e-03 1.582027599215507507e-02 3.412213921546936035e-01 -9.862127900123596191e-02 -2.198175489902496338e-01 -1.288786530494689941e-01 1.429574340581893921e-01 -3.191677629947662354e-01 -7.828266918659210205e-02 1.178575120866298676e-02 6.768644601106643677e-02 -1.046146154403686523e-01 -2.992097139358520508e-01 2.855170071125030518e-01 -1.661091446876525879e-01 8.257073163986206055e-02 1.328099370002746582e-01 -2.703176811337471008e-02 -5.543340742588043213e-02 2.962855994701385498e-01 9.735153615474700928e-02 -1.595893502235412598e-01 -7.525386661291122437e-02 2.243194133043289185e-01 1.082985550165176392e-01 1.254985630512237549e-01 -2.721288502216339111e-01 3.298396170139312744e-01 2.869942784309387207e-02 -4.818575829267501831e-02 2.079551070928573608e-01
1.466627866029739380e-01 2.114232927560806274e-01 -5.778623279184103012e-03 4.748198688030242920e-01 -3.455918654799461365e-02 -2.383450567722320557e-01 1.827902346849441528e-02 -3.217224776744842529e-02 6.948813796043395996e-02 -1.204474344849586487e-01 -1.388458907604217529e-01 -2.563802599906921387e-01 3.430949524044990540e-02 -1.002220287919044495e-01 2.637105286121368408e-01 -5.791048333048820496e-02 -5.490893870592117310e-02 3.203438222408294678e-02 1.711669713258743286e-01 9.904304891824722290e-02 -5.683239549398422241e-02 -6.301003694534301758e-02 -7.573392242193222046e-02 3.977613523602485657e-02 2.583869732916355133e-03 1.190411895513534546e-01 2.321649789810180664e-01 1.346989125013351440e-01 2.112992852926254272e-01 7.997261732816696167e-02 1.836881190538406372e-01 4.814502894878387451e-01
3.225573524832725525e-02 2.544601261615753174e-01 -6.509716063737869263e-02 4.313557147979736328e-01 -9.864515066146850586e-02 1.865348219871520996e-01 -6.759657710790634155e-02 -4.297330603003501892e-02 1.761147677898406982e-01 5.134022980928421021e-02 2.110142260789871216e-01 8.748359233140945435e-02 8.361164480447769165e-02 -1.067238673567771912e-01 -1.261107921600341797e-01 -2.645811438560485840e-01 1.267866343259811401e-01 8.549881726503372192e-02 -1.842730343341827393e-01 5.970882251858711243e-02 -2.854360453784465790e-02 5.000295490026473999e-02 -1.553182899951934814e-01 2.088583111763000488e-01 2.170134335756301880e-01 2.772919237613677979e-01 2.115657329559326172e-01 -3.370110094547271729e-01 4.280879721045494080e-02 1.567594856023788452e-01 -6.641745567321777344e-02 2.402804791927337646e-01
-6.646253168582916260e-02 9.762676781974732876e-04 1.679222881793975830e-01 3.450156152248382568e-01 -1.460797041654586792e-01 -1.181968748569488525e-01 2.093149423599243164e-01 7.797449361532926559e-03 2.421437054872512817e-01 -9.748715162277221680e-02 4.230365157127380371e-02 -3.627100586891174316e-01 -2.186986654996871948e-01 1.789043694734573364e-01 2.426244616508483887e-01 -1.044370532035827637e-01 -1.531319618225097656e-01 -7.335072010755538940e-02 8.870894461870193481e-02 8.731252700090408325e-02 2.431444227695465088e-01 -1.886242926120758057e-01 -5.665622651576995850e-03 -1.616936922073364258e-01 3.318158537149429321e-02 3.940983861684799194e-02 5.932888016104698181e-02 -4.084404110908508301e-01 1.626517176628112793e-01 1.549877375364303589e-01 -2.961308462545275688e-03 1.714314073324203491e-01
2.804940752685070038e-02 -8.988028764724731445e-02 1.465686708688735962e-01 1.788216680288314819e-01 4.861328378319740295e-02 -6.235828623175621033e-02 -1.047114208340644836e-01 -2.619452476501464844e-01 -9.273707121610641479e-02 -3.218118846416473389e-01 1.639103442430496216e-01 -1.308638304471969604e-01 -8.978027850389480591e-02 -2.804571390151977539e-01 3.109278082847595215e-01 -1.807128489017486572e-01 5.860101431608200073e-02 -1.729589402675628662e-01 1.085192337632179260e-01 3.662725389003753662e-01 3.734150156378746033e-02 -8.709843270480632782e-03 -1.683004945516586304e-01 9.507072158157825470e-03 1.171374171972274780e-01 2.503618597984313965e-01 2.904997766017913818e-02 -2.568402588367462158e-01 2.449025511741638184e-01 -4.604371637105941772e-02 -2.216300368309020996e-02 2.543041110038757324e-01
-1.702475994825363159e-01 3.968343883752822876e-02 -7.546990178525447845e-03 1.062245443463325500e-01 -3.825842738151550293e-01 1.764426976442337036e-01 -1.439112573862075806e-01 1.308880746364593506e-01 3.986423611640930176e-01 -7.208565622568130493e-02 9.074562229216098785e-03 -2.433030307292938232e-01 1.455817669630050659e-01 -1.911747828125953674e-02 1.711124330759048462e-01 2.666611224412918091e-02 1.149826450273394585e-03 5.771240685135126114e-03 1.732547730207443237e-01 -2.899738252162933350e-01 1.224139928817749023e-01 1.036360487341880798e-01 -1.885741055011749268e-01 -1.054690256714820862e-01 2.806012928485870361e-01 -2.600304409861564636e-02 9.659265726804733276e-02 -2.839851081371307373e-01 -2.283257693052291870e-01 2.125981003046035767e-01 8.851293474435806274e-02 8.192776888608932495e-02
-2.063761502504348755e-01 -8.758608996868133545e-02 5.195334088057279587e-03 3.542371094226837158e-01 -3.139699101448059082e-01 8.524982258677482605e-03 -1.255182027816772461e-01 2.120855078101158142e-02 8.167568594217300415e-02 -1.164879277348518372e-01 -1.984477788209915161e-02 -1.277237683534622192e-01 6.337022036314010620e-02 -2.108109593391418457e-01 4.227843508124351501e-02 3.086611628532409668e-02 1.376940310001373291e-01 -9.057767689228057861e-02 6.207494065165519714e-02 5.820222944021224976e-02 6.597704440355300903e-02 -4.392010346055030823e-02 -4.043062925338745117e-01 4.697889462113380432e-02 2.885223627090454102e-01 -1.494571864604949951e-01 7.925511151552200317e-02 -2.479138076305389404e-01 -1.334090083837509155e-01 4.506604075431823730e-01 1.175809800624847412e-01 8.262453973293304443e-02
-6.382174789905548096e-02 4.506951197981834412e-02 2.202410697937011719e-01 1.095505058765411377e-01 -2.113574370741844177e-02 -1.053885072469711304e-01 -1.230826973915100098e-01 3.911230713129043579e-02 2.110716849565505981e-01 -1.187940165400505066e-01 3.260278403759002686e-01 -1.405684649944305420e-01 -3.290068507194519043e-01 -5.581608042120933533e-02 1.322451513260602951e-02 -2.080306410789489746e-02 3.476846218109130859e-02 8.925417810678482056e-02 1.614825874567031860e-01 1.253585964441299438e-01 5.687627196311950684e-02 3.215835094451904297e-01 -2.531844675540924072e-01 2.231277674436569214e-01 9.149501472711563110e-02 3.318478167057037354e-01 2.672975957393646240e-01 -2.435362339019775391e-01 1.237648501992225647e-01 2.513932883739471436e-01 2.051252312958240509e-02 9.367515891790390015e-02
-8.345656841993331909e-02 -7.310215383768081665e-02 -1.597936153411865234e-01 2.666404545307159424e-01 -3.817895948886871338e-01 2.218574099242687225e-02 -1.366269141435623169e-01 2.387668751180171967e-02 1.458149701356887817e-01 -2.531609237194061279e-01 3.918164968490600586e-02 9.446223825216293335e-02 -3.565065562725067139e-02 9.001269936561584473e-02 2.223257124423980713e-01 -3.159594535827636719e-02 1.194025203585624695e-02 4.813285544514656067e-03 1.379913985729217529e-01 -2.052763663232326508e-02 -1.169908940792083740e-01 9.125982224941253662e-02 -2.576311230659484863e-01 -7.608270645141601562e-02 4.530071318149566650e-01 -2.320989370346069336e-01 2.123136073350906372e-01 -7.385221123695373535e-02 9.385919570922851562e-02 3.483459055423736572e-01 9.076081216335296631e-02 9.023056179285049438e-02
3.264138102531433105e-02 3.317593410611152649e-02 8.471096307039260864e-02 2.218087464570999146e-01 1.415257751941680908e-01 -2.616721391677856445e-01 -4.775201901793479919e-02 1.179123818874359131e-01 -8.729708939790725708e-02 -1.721462118439376354e-03 -3.380942344665527344e-02 6.185920536518096924e-02 7.068458944559097290e-02 -2.652023434638977051e-01 1.358653306961059570e-01 -2.564961016178131104e-01 -2.262476645410060883e-02 7.895068079233169556e-02 -1.247430518269538879e-01 -4.174559563398361206e-02 1.940824687480926514e-01 1.648082137107849121e-01 -2.882195115089416504e-01 -1.100842803716659546e-01 4.006280601024627686e-01 1.909035891294479370e-01 1.820009052753448486e-01 -4.381718337535858154e-01 2.169525325298309326e-01 -3.286064788699150085e-02 -2.026186883449554443e-02 9.954707324504852295e-02
-1.168216168880462646e-01 -2.454892732203006744e-02 1.267999410629272461e-01 2.960072755813598633e-01 -5.046133324503898621e-02 1.265289038419723511e-01 -8.105490356683731079e-02 -9.735090285539627075e-02 2.490139007568359375e-01 1.066681370139122009e-01 -2.107336185872554779e-02 1.806811988353729248e-01 8.935065008699893951e-03 -1.963501125574111938e-01 1.882971823215484619e-01 9.660319983959197998e-02 -1.720730960369110107e-02 -5.342480912804603577e-02 -9.340459108352661133e-02 5.072314664721488953e-02 -1.668041050434112549e-01 -5.677202343940734863e-02 -1.067362725734710693e-01 3.262095153331756592e-02 5.819236636161804199e-01 -9.318424016237258911e-02 2.494822740554809570e-01 -3.731658458709716797e-01 9.989984333515167236e-02 1.797751709818840027e-02 3.492280375212430954e-03 2.011779993772506714e-01
-1.037608608603477478e-01 -5.797007307410240173e-02 -2.610999532043933868e-02 3.974385187029838562e-02 -1.166656911373138428e-01 6.299852579832077026e-02 -3.021977469325065613e-02 -2.394094131886959076e-02 -1.985937505960464478e-01 -3.825868964195251465e-01 -8.687524497509002686e-02 -1.710344292223453522e-02 2.686480805277824402e-02 1.293614972382783890e-02 3.490460813045501709e-01 -1.854468584060668945e-01 -2.214565724134445190e-01 -1.962435245513916016e-01 -1.439878642559051514e-01 2.440351247787475586e-01 1.304331719875335693e-01 -1.072071418166160583e-01 -3.299952745437622070e-01 3.698442876338958740e-02 -5.018982291221618652e-02 5.746938660740852356e-02 2.945605479180812836e-02 -2.167777866125106812e-01 -1.083300448954105377e-02 -6.579585373401641846e-02 2.731794714927673340e-01 4.176293909549713135e-01
-1.207787394523620605e-01 -2.501254379749298096e-01 -6.838808208703994751e-02 1.445500105619430542e-01 -1.369265653192996979e-02 8.300019055604934692e-02 2.489789016544818878e-02 4.043486714363098145e-02 -2.181373983621597290e-01 1.846306584775447845e-02 1.318643093109130859e-01 9.213334321975708008e-02 8.249571919441223145e-02 9.386873245239257812e-02 1.967224925756454468e-01 -2.455219477415084839e-01 -2.727329432964324951e-01 -1.834927946329116821e-01 2.328085601329803467e-01 1.300949007272720337e-01 3.555003106594085693e-01 -2.131117694079875946e-02 -1.857333928346633911e-01 7.823409885168075562e-02 1.617262959480285645e-01 5.024282634258270264e-02 -2.161324396729469299e-02 -4.521039724349975586e-01 6.290876120328903198e-02 -2.118342928588390350e-02 3.881521150469779968e-02 3.368385732173919678e-01
-2.821830809116363525e-01 -1.215181574225425720e-01 -1.418322771787643433e-01 1.420107483863830566e-01 -3.028661310672760010e-01 1.727941334247589111e-01 -3.139628469944000244e-02 -5.267227441072463989e-02 1.349119842052459717e-01 -4.372431337833404541e-02 -1.620676964521408081e-01 8.210172876715660095e-03 -1.594034135341644287e-01 1.720730811357498169e-01 1.447138041257858276e-01 5.433597601950168610e-03 -1.306742131710052490e-01 1.097465157508850098e-01 -3.571786917746067047e-03 5.384191870689392090e-02 -1.264575496315956116e-02 7.046692818403244019e-02 -2.576148211956024170e-01 8.727262914180755615e-02 4.040515124797821045e-01 4.762002080678939819e-02 1.972111016511917114e-01 -1.141092702746391296e-01 1.465155333280563354e-01 4.986802637577056885e-01 1.371502429246902466e-01 1.931845676153898239e-03
-2.026702910661697388e-01 -2.034515589475631714e-01 1.084631979465484619e-01 2.458557337522506714e-01 -3.896529972553253174e-01 9.595063328742980957e-02 1.047878786921501160e-01 -7.833578437566757202e-02 6.477307528257369995e-02 -7.765413075685501099e-02 -4.282864555716514587e-02 6.500959396362304688e-02 2.027523331344127655e-02 -2.056389898061752319e-01 1.369666457176208496e-01 7.528373599052429199e-02 3.790758550167083740e-02 -9.068340994417667389e-03 -3.791072219610214233e-02 -6.118216365575790405e-02 -5.331602320075035095e-02 -9.566044062376022339e-02 -3.640459179878234863e-01 -1.464341878890991211e-01 2.220355272293090820e-01 -4.443079605698585510e-02 2.947129607200622559e-01 -2.980207502841949463e-01 -1.681725531816482544e-01 3.566218316555023193e-01 1.200371757149696350e-01 1.194827631115913391e-01
-2.975895442068576813e-02 -2.318592816591262817e-01 5.728594213724136353e-02 3.150049149990081787e-01 -1.866221725940704346e-01 9.174933284521102905e-02 7.835789024829864502e-02 -7.158891763538122177e-03 -3.150702118873596191e-01 4.110775515437126160e-02 1.272099465131759644e-01 -1.264694184064865112e-01 -1.827103793621063232e-01 -9.093765914440155029e-02 1.536466330289840698e-01 -1.752914339303970337e-01 9.185701608657836914e-03 1.756586879491806030e-01 8.694282919168472290e-02 -3.470312431454658508e-02 4.054923057556152344e-01 -8.744366466999053955e-02 -2.164428681135177612e-01 -3.560559451580047607e-02 -6.202981341630220413e-03 2.829823791980743408e-01 3.988748416304588318e-02 -3.722089231014251709e-01 2.007778175175189972e-02 -1.317473798990249634e-01 9.595507383346557617e-02 2.391250431537628174e-01
-8.955678343772888184e-02 -8.497259765863418579e-02 3.231417760252952576e-02 8.946022391319274902e-02 -9.731111675500869751e-02 -1.254393160343170166e-01 1.177734956145286560e-01 1.101180091500282288e-01 -3.221095800399780273e-01 -1.302432268857955933e-01 1.129960045218467712e-01 1.147400364279747009e-01 -2.223068475723266602e-02 4.675965290516614914e-03 2.189503610134124756e-01 -1.891420185565948486e-01 -6.057783961296081543e-02 -3.900032863020896912e-02 1.415881216526031494e-01 1.855579465627670288e-01 3.658711314201354980e-01 -1.833554655313491821e-01 -2.431994825601577759e-01 -2.036719471216201782e-01 1.142153590917587280e-01 3.049755990505218506e-01 4.247463494539260864e-02 -3.603302836418151855e-01 4.700588434934616089e-02 -1.222388893365859985e-01 1.977671682834625244e-01 2.681227624416351318e-01
-1.089396104216575623e-01 1.978307217359542847e-02 1.792806237936019897e-01 1.946370154619216919e-01 -9.082263708114624023e-02 3.349151015281677246e-01 -1.230246722698211670e-01 8.221710473299026489e-02 1.811983436346054077e-01 -2.446840703487396240e-02 5.412239581346511841e-02 9.506756067276000977e-02 1.195666417479515076e-01 1.177300214767456055e-01 1.732768416404724121e-01 8.184185624122619629e-02 2.379918992519378662e-01 1.666498184204101562e-01 3.623254969716072083e-02 -8.250718563795089722e-02 1.066507324576377869e-01 -1.764760017395019531e-01 -4.284372031688690186e-01 2.564493715763092041e-01 1.484404951333999634e-01 3.206687867641448975e-01 2.765365839004516602e-01 -2.181399986147880554e-02 1.382696777582168579e-01 -1.153447031974792480e-01 9.836124256253242493e-03 2.154520153999328613e-01
[truncated: 3,264,116 more chars]
