# Supplementary material for: The Language of Innovation
Source: PLoS One. 2020 Apr 30;15(4):e0230107. doi: 10.1371/journal.pone.0230107 (PMC7194493; doi:10.1371/journal.pone.0230107)
Supplement: S24 File — (GZ) [file pone.0230107.s024.tar.gz › 2002-2006/V2Run_15_VS_4500_embeddings2002-2006ED32.txt]

3.225530311465263367e-02 1.359653472900390625e-01 2.135333567857742310e-01 2.004952132701873779e-01 -3.099592216312885284e-02 -1.313065141439437866e-01 -4.162975400686264038e-02 -1.890099644660949707e-01 -1.231523454189300537e-01 -1.519805788993835449e-01 -3.250847756862640381e-01 -7.028832286596298218e-02 2.785611152648925781e-01 1.158764306455850601e-02 1.707978248596191406e-01 6.290149688720703125e-02 -2.118847370147705078e-01 -1.951968967914581299e-01 1.036272048950195312e-01 -2.418547868728637695e-01 4.014299437403678894e-02 -3.407666385173797607e-01 8.545882254838943481e-02 1.277926564216613770e-01 -1.244422122836112976e-01 -1.046197712421417236e-01 2.239804863929748535e-01 1.252771764993667603e-01 3.735375702381134033e-01 8.214034140110015869e-02 6.181544438004493713e-02 2.080524414777755737e-01
-2.132171988487243652e-01 -1.974468678236007690e-01 1.721631735563278198e-02 -2.942059421911835670e-03 -2.153016775846481323e-01 -1.878898888826370239e-01 -5.521366372704505920e-02 -7.616109400987625122e-02 1.490487754344940186e-01 2.112767249345779419e-01 2.567389048635959625e-02 -3.343093395233154297e-01 8.583500981330871582e-02 1.175330951809883118e-01 -1.476924568414688110e-01 6.735671311616897583e-02 -7.993546128273010254e-02 1.540842205286026001e-01 4.040596634149551392e-02 -1.019193977117538452e-01 -4.748145118355751038e-02 4.359516501426696777e-02 2.202155590057373047e-01 -1.022969651967287064e-02 -2.320922464132308960e-01 -3.167893588542938232e-01 3.938996791839599609e-01 -1.114174574613571167e-01 1.229567527770996094e-01 3.771464526653289795e-02 1.850585192441940308e-01 3.611755371093750000e-01
-1.721321344375610352e-01 7.195248454809188843e-02 1.585084646940231323e-01 3.315477967262268066e-01 1.829834654927253723e-02 -3.019967675209045410e-01 1.303672417998313904e-02 -2.681277990341186523e-01 -9.734480082988739014e-02 -1.832049526274204254e-02 7.185661233961582184e-03 -2.852160632610321045e-01 -1.685220152139663696e-01 1.516272127628326416e-02 5.118685308843851089e-03 -2.137453556060791016e-01 -1.049331501126289368e-01 1.817013472318649292e-01 -3.424058109521865845e-02 9.500693529844284058e-02 -1.123322993516921997e-01 -1.524882763624191284e-01 2.423475980758666992e-01 1.179746538400650024e-01 -2.050730288028717041e-01 -1.933151185512542725e-01 2.581025063991546631e-01 -2.769928872585296631e-01 1.680858880281448364e-01 3.632986545562744141e-02 -2.025927603244781494e-01 2.118013948202133179e-01
-9.399373829364776611e-02 -9.543419629335403442e-02 7.509958744049072266e-02 3.194582462310791016e-01 1.805619150400161743e-01 1.900612376630306244e-02 -1.013168767094612122e-01 -1.443606317043304443e-01 -1.029250323772430420e-01 2.031384408473968506e-01 -5.876789242029190063e-02 -3.285318017005920410e-01 1.009621620178222656e-01 1.568505316972732544e-01 -1.800249218940734863e-01 -1.426231861114501953e-01 6.970534473657608032e-02 -1.559997051954269409e-01 5.065120756626129150e-02 -2.640333957970142365e-02 -1.211761236190795898e-01 -4.375870525836944580e-01 2.353945225477218628e-01 2.336827665567398071e-01 -2.289771884679794312e-01 -7.166318595409393311e-02 2.594258487224578857e-01 -5.327040329575538635e-02 -1.007484123110771179e-01 -1.605826467275619507e-01 2.121351510286331177e-01 -4.709338769316673279e-02
-5.596801638603210449e-02 1.017995104193687439e-01 -8.396077901124954224e-02 3.466406464576721191e-01 -1.176092475652694702e-01 -3.994305431842803955e-01 -2.126140147447586060e-01 -1.901655644178390503e-01 -1.714687496423721313e-01 -7.703957706689834595e-02 -9.751291573047637939e-02 -4.403757303953170776e-02 -1.565174944698810577e-02 -2.456155233085155487e-02 -5.384232103824615479e-02 -3.131015896797180176e-01 -7.061242312192916870e-02 7.205875962972640991e-02 7.394826412200927734e-02 -2.773907780647277832e-01 -1.382675115019083023e-02 -2.649045586585998535e-01 -6.679399311542510986e-02 -1.636073552072048187e-02 -4.241468757390975952e-02 6.856330484151840210e-02 2.651958465576171875e-01 2.441581711173057556e-02 3.485164046287536621e-01 7.331715524196624756e-02 7.901515811681747437e-02 2.789119184017181396e-01
1.588807553052902222e-01 1.229131966829299927e-01 2.238023728132247925e-01 2.342495918273925781e-01 -1.936549544334411621e-01 -3.070862889289855957e-01 -6.082744151353836060e-02 -2.474354505538940430e-01 7.834038115106523037e-05 5.861213803291320801e-02 -2.831397205591201782e-02 -1.824986338615417480e-01 6.936431676149368286e-02 1.535609662532806396e-01 -9.940759837627410889e-02 8.735948242247104645e-03 -9.550531953573226929e-02 2.495233267545700073e-01 1.349625736474990845e-01 -1.437190622091293335e-01 -2.669609487056732178e-01 -1.511297374963760376e-01 1.155384480953216553e-01 8.840034902095794678e-02 -6.377486139535903931e-02 1.325965523719787598e-01 4.789666533470153809e-01 -3.840889409184455872e-02 2.102472633123397827e-01 -2.102015614509582520e-01 -1.103523746132850647e-01 5.866977572441101074e-02
-5.441116541624069214e-02 1.559594124555587769e-01 1.979012042284011841e-01 4.370361566543579102e-01 -1.515033692121505737e-01 -2.461773455142974854e-01 -1.434547603130340576e-01 -2.085065692663192749e-01 2.459605969488620758e-02 -2.589373849332332611e-02 -5.364619195461273193e-02 -2.186460047960281372e-01 -1.811975985765457153e-01 3.049779534339904785e-01 -3.159821778535842896e-02 -1.076029911637306213e-01 -1.680164039134979248e-01 1.772448569536209106e-01 -9.049163013696670532e-02 2.898394130170345306e-02 7.949633896350860596e-02 -2.283843308687210083e-01 4.794067237526178360e-03 7.678636163473129272e-02 -2.762959152460098267e-02 -6.066149566322565079e-03 1.857680231332778931e-01 -2.295252382755279541e-01 3.149209022521972656e-01 -5.285660922527313232e-02 2.043575495481491089e-01 1.994103044271469116e-01
-1.238397061824798584e-01 2.265802770853042603e-01 5.303486809134483337e-02 -3.764971345663070679e-02 -1.861957460641860962e-02 -1.176994219422340393e-01 1.270812302827835083e-01 -1.650427281856536865e-01 6.677708774805068970e-02 -6.000930815935134888e-02 -3.461234271526336670e-01 1.421792805194854736e-02 -7.488384097814559937e-02 1.170845329761505127e-01 -3.322084667161107063e-03 2.308765202760696411e-01 -2.149530798196792603e-01 1.692780479788780212e-02 9.135385602712631226e-02 -2.266006767749786377e-01 -1.489482372999191284e-01 -1.463058143854141235e-01 2.040359377861022949e-01 6.677132844924926758e-02 -1.053834334015846252e-01 -7.624134421348571777e-02 2.063373327255249023e-01 -1.739594936370849609e-01 2.575073242187500000e-01 3.134815022349357605e-02 1.153890043497085571e-01 5.518908500671386719e-01
3.091496415436267853e-03 -6.324743479490280151e-02 1.902205646038055420e-01 6.318009644746780396e-02 -1.656573116779327393e-01 -2.327166646718978882e-01 -1.026319414377212524e-01 6.194049958139657974e-03 -8.784664422273635864e-02 -3.776056170463562012e-01 -2.251497209072113037e-01 -1.763516515493392944e-01 -8.667457848787307739e-02 2.969394437968730927e-02 -1.194746717810630798e-01 5.557817965745925903e-02 -9.257123619318008423e-02 8.180553466081619263e-02 -3.864412754774093628e-02 -1.875210180878639221e-02 -2.840167284011840820e-01 -2.515460848808288574e-01 7.415691018104553223e-02 5.545207485556602478e-02 -3.059043586254119873e-01 -2.341382205486297607e-01 3.157776594161987305e-01 -1.672929972410202026e-01 -1.091123595833778381e-01 1.269889771938323975e-01 2.253464758396148682e-01 2.850537598133087158e-01
-1.789558529853820801e-01 2.944706082344055176e-01 3.064138889312744141e-01 1.738964393734931946e-02 -2.078057676553726196e-01 -3.472024202346801758e-01 -2.258647233247756958e-01 -2.425934821367263794e-01 -4.561650007963180542e-02 -4.001041129231452942e-02 -2.210121601819992065e-01 3.074548952281475067e-02 -7.697238028049468994e-02 1.861757598817348480e-02 4.354231804609298706e-02 -1.509135216474533081e-01 -1.166690513491630554e-02 2.675460278987884521e-01 -1.251364946365356445e-01 -9.008874744176864624e-02 9.821321815252304077e-02 8.698027580976486206e-03 1.293129771947860718e-01 2.347433269023895264e-01 -8.711427450180053711e-02 -2.094980329275131226e-01 2.235268801450729370e-01 -2.026475667953491211e-01 2.291526049375534058e-01 -8.016151189804077148e-02 3.792050853371620178e-02 2.216574847698211670e-01
-4.401431977748870850e-02 1.879357844591140747e-01 2.689011693000793457e-01 7.752006500959396362e-02 2.555521763861179352e-02 -3.978816866874694824e-01 -7.471028715372085571e-02 -1.259436756372451782e-01 -3.858969807624816895e-01 -2.238321155309677124e-01 -2.544140815734863281e-01 -2.840705215930938721e-01 -1.602569520473480225e-01 1.200314238667488098e-01 -9.702593088150024414e-02 -1.091809496283531189e-01 -1.030042916536331177e-01 5.111011862754821777e-02 9.613581001758575439e-02 4.800501093268394470e-02 5.066894739866256714e-02 -2.446507364511489868e-01 -8.986265212297439575e-02 1.828918159008026123e-01 -1.395114958286285400e-01 1.087791752070188522e-02 3.527013063430786133e-01 -8.208386600017547607e-02 9.941549599170684814e-02 -5.994145572185516357e-02 2.614656090736389160e-02 6.754553318023681641e-02
-2.041464112699031830e-02 -3.749470412731170654e-02 1.746560335159301758e-01 8.559913933277130127e-02 -1.639796048402786255e-01 -3.640799224376678467e-02 -2.172364294528961182e-01 -3.075497150421142578e-01 -2.856459282338619232e-02 2.018698304891586304e-01 -5.351563170552253723e-02 -1.681188941001892090e-01 1.390003710985183716e-01 1.927873194217681885e-01 -3.011185117065906525e-02 -1.626698970794677734e-01 1.223381608724594116e-02 -4.358937591314315796e-02 3.068138659000396729e-01 -3.532381653785705566e-01 1.271421462297439575e-01 -1.586151421070098877e-01 -2.258697338402271271e-02 1.826804131269454956e-01 -1.897803097963333130e-01 2.290375344455242157e-02 5.107998847961425781e-02 -3.099243156611919403e-02 2.120519280433654785e-01 -2.162082940340042114e-01 2.425394505262374878e-01 3.833853006362915039e-01
-4.077883064746856689e-02 8.068524301052093506e-02 5.551119893789291382e-02 1.261521279811859131e-01 -7.362696528434753418e-02 -2.833615541458129883e-01 -1.670967787504196167e-01 -5.484652519226074219e-02 -5.448101460933685303e-02 6.572593748569488525e-02 -4.940366372466087341e-02 -1.927217692136764526e-01 -1.408390402793884277e-01 2.503789365291595459e-01 -1.001390442252159119e-01 -2.236758470535278320e-01 -1.249731779098510742e-01 2.671449780464172363e-01 -9.901239536702632904e-03 -2.956145107746124268e-01 1.325190663337707520e-01 -2.396465241909027100e-01 4.113566875457763672e-02 6.561066955327987671e-02 -2.049749344587326050e-01 -1.493427623063325882e-02 3.356276154518127441e-01 -1.669943481683731079e-01 4.141819179058074951e-01 -2.007416188716888428e-01 -1.367034390568733215e-03 1.290609389543533325e-01
3.096366226673126221e-01 -1.250060796737670898e-01 1.163193285465240479e-01 5.500207841396331787e-02 9.824850410223007202e-02 -2.797355130314826965e-02 -1.475996971130371094e-01 -2.498172968626022339e-01 -1.739741712808609009e-01 1.945467293262481689e-01 -1.124658584594726562e-01 -1.864462792873382568e-01 1.982260197401046753e-01 2.633677721023559570e-01 1.203432530164718628e-01 -2.021318227052688599e-01 1.139143407344818115e-01 1.696429960429668427e-02 1.336383670568466187e-01 -2.667669355869293213e-01 -1.390033811330795288e-01 -2.920432090759277344e-01 3.988132998347282410e-02 2.689661979675292969e-01 4.463766887784004211e-02 -8.789438754320144653e-02 1.830313205718994141e-01 -1.297048926353454590e-01 1.645544320344924927e-01 -2.546064555644989014e-01 -1.862229034304618835e-02 2.542984187602996826e-01
6.447244435548782349e-02 1.591895073652267456e-01 1.072294265031814575e-01 2.293984293937683105e-01 -8.633476495742797852e-02 -2.857763469219207764e-01 -1.472599208354949951e-01 -2.450167983770370483e-01 -1.412461251020431519e-01 -4.805136471986770630e-03 5.682997032999992371e-02 -1.057677194476127625e-01 6.433942168951034546e-02 1.626486182212829590e-01 -3.084826469421386719e-01 1.055973172187805176e-01 -2.345172315835952759e-01 2.015284448862075806e-01 -1.677275262773036957e-02 -7.109877467155456543e-02 -1.117031276226043701e-01 -2.026483863592147827e-01 1.546598039567470551e-02 6.346680968999862671e-02 -2.894221842288970947e-01 -4.772094264626502991e-02 3.945528268814086914e-01 -1.060409918427467346e-01 3.814463019371032715e-01 6.979139894247055054e-02 1.763296499848365784e-02 -4.291284084320068359e-02
1.914649307727813721e-01 -1.326408386230468750e-01 -1.114141792058944702e-01 -8.898662775754928589e-02 -2.757800221443176270e-01 -1.693358719348907471e-01 -2.456296980381011963e-02 -8.063826709985733032e-02 -3.194109722971916199e-02 -2.195708304643630981e-01 -1.780854463577270508e-01 -2.873646318912506104e-01 -8.801636844873428345e-02 -9.856120496988296509e-02 -3.225233405828475952e-02 -8.483117446303367615e-03 -3.147311210632324219e-01 -9.747434407472610474e-02 7.645544409751892090e-02 1.830535940825939178e-02 2.268488705158233643e-02 -9.092689305543899536e-02 1.740881502628326416e-01 3.900224715471267700e-02 2.030489034950733185e-02 -3.253180086612701416e-01 2.934401035308837891e-01 -7.665013521909713745e-02 2.146820724010467529e-01 -2.542595565319061279e-01 1.448593586683273315e-01 3.823458552360534668e-01
-1.504842005670070648e-02 1.522264778614044189e-01 3.227007091045379639e-01 1.917330622673034668e-01 1.143992971628904343e-02 -1.349931210279464722e-01 -6.815721094608306885e-02 -2.707084417343139648e-01 -8.249560487456619740e-04 -1.831604689359664917e-01 -1.569262892007827759e-02 -7.459167391061782837e-02 1.403560191392898560e-01 -8.775141090154647827e-02 -1.272836029529571533e-01 -2.082414031028747559e-01 3.777426481246948242e-02 2.675229609012603760e-01 -1.185313314199447632e-01 -3.487851619720458984e-01 -1.503084227442741394e-02 -3.489364981651306152e-01 1.869289278984069824e-01 -1.134187206625938416e-01 -5.173462256789207458e-02 1.582231819629669189e-01 1.911887079477310181e-01 -1.212742701172828674e-01 3.820080459117889404e-01 4.151710867881774902e-02 8.700363337993621826e-02 2.040251903235912323e-02
-9.882654994726181030e-02 -3.232225030660629272e-02 1.412833034992218018e-01 1.544945389032363892e-01 -8.865262567996978760e-02 3.415973042137920856e-04 -1.464563459157943726e-01 -1.720492094755172729e-01 -1.592840850353240967e-01 2.189509272575378418e-01 9.670010954141616821e-02 -1.572081744670867920e-01 2.188654094934463501e-01 1.993734985589981079e-01 -9.342090785503387451e-02 1.205348297953605652e-01 3.942793235182762146e-02 -2.616838514804840088e-01 4.428782965987920761e-03 -3.133724331855773926e-01 6.088530644774436951e-03 -3.748634159564971924e-01 4.376435652375221252e-02 1.781694591045379639e-01 -3.122441768646240234e-01 -4.060966074466705322e-01 2.312431186437606812e-01 -7.556775212287902832e-02 -4.583509173244237900e-03 -5.290165916085243225e-02 9.386838413774967194e-03 3.447331860661506653e-02
1.343252509832382202e-01 2.170045375823974609e-01 1.330495476722717285e-01 1.799330413341522217e-01 -2.320288866758346558e-01 -1.867928057909011841e-01 -2.021856606006622314e-01 -2.689508199691772461e-01 -2.811572551727294922e-01 7.159710675477981567e-02 -5.851506069302558899e-02 -8.217859268188476562e-02 -3.643610700964927673e-02 1.519494354724884033e-01 -1.001664251089096069e-01 -8.890248835086822510e-03 -3.821131289005279541e-01 1.489387750625610352e-01 2.501862682402133942e-02 -3.215264901518821716e-02 -2.180424183607101440e-01 -2.439457625150680542e-01 -2.643239684402942657e-02 -1.196445524692535400e-01 -1.614089906215667725e-01 -1.413360536098480225e-01 2.109292894601821899e-01 -2.088979184627532959e-01 1.219185665249824524e-01 -1.970216482877731323e-01 -2.033212482929229736e-01 1.812893748283386230e-01
-6.468180567026138306e-02 -2.195215076208114624e-01 -8.655361831188201904e-02 1.332550942897796631e-01 -2.091811597347259521e-01 -2.882789820432662964e-02 -1.068534478545188904e-01 -1.744646877050399780e-01 3.842720016837120056e-02 -1.796429455280303955e-01 -1.276399046182632446e-01 -1.756974309682846069e-01 -1.870932430028915405e-01 8.274577558040618896e-02 -4.272067546844482422e-02 -2.171004712581634521e-01 -2.609840333461761475e-01 1.341047603636980057e-02 2.391757909208536148e-03 6.548721343278884888e-02 -2.563083767890930176e-01 -2.922614216804504395e-01 2.550343275070190430e-01 1.962511539459228516e-01 -2.858264446258544922e-01 -6.579161435365676880e-02 2.858932316303253174e-01 -7.246582210063934326e-02 3.237337991595268250e-02 2.291411720216274261e-02 3.491429090499877930e-01 2.011877000331878662e-01
-6.642045825719833374e-02 6.102120876312255859e-02 7.105835713446140289e-03 3.091756999492645264e-01 -1.837157160043716431e-01 -2.136793285608291626e-01 -2.417945116758346558e-01 -6.046848744153976440e-02 -1.911728084087371826e-01 -9.862928651273250580e-03 -1.270408630371093750e-01 -2.526882588863372803e-01 3.301939740777015686e-02 7.636331021785736084e-02 -1.290499269962310791e-01 -2.169553041458129883e-01 -1.531870067119598389e-01 2.972035706043243408e-01 -1.329860687255859375e-01 -5.197468027472496033e-02 -7.637962698936462402e-03 -1.759916096925735474e-01 8.845282346010208130e-02 1.288275700062513351e-02 -5.715159233659505844e-03 -1.424295604228973389e-01 5.222918391227722168e-01 -6.902914494276046753e-02 2.880116105079650879e-01 -6.577705591917037964e-02 -9.617586433887481689e-02 4.253601655364036560e-02
-5.602702870965003967e-02 3.122478909790515900e-02 1.234560012817382812e-01 1.207036152482032776e-02 -2.003722786903381348e-01 -2.230259925127029419e-01 -2.844205498695373535e-01 -2.783315181732177734e-01 -1.873013675212860107e-01 -1.849282234907150269e-01 -5.165248177945613861e-03 -1.376523971557617188e-01 1.574382185935974121e-02 2.218661308288574219e-01 -2.401762157678604126e-01 -5.411503836512565613e-02 -8.363478630781173706e-02 9.002156555652618408e-02 5.564894527196884155e-03 -1.168094351887702942e-01 -1.185780093073844910e-01 -3.513808846473693848e-01 2.651398479938507080e-01 -2.812762372195720673e-02 -2.499969899654388428e-01 6.074127182364463806e-02 3.316847980022430420e-01 -2.224342972040176392e-01 7.396326959133148193e-02 -1.208594664931297302e-01 -2.241824567317962646e-01 -2.228452265262603760e-02
-6.617016345262527466e-02 2.491131275892257690e-01 1.660299003124237061e-01 2.542378604412078857e-01 -1.927789896726608276e-01 -1.052869409322738647e-01 -1.808822304010391235e-01 -9.740550071001052856e-02 -1.004925593733787537e-01 -1.261637657880783081e-01 -5.744388327002525330e-02 -5.100902915000915527e-01 -1.165963243693113327e-02 -1.447992324829101562e-01 6.577340513467788696e-02 3.331482782959938049e-02 -3.058948218822479248e-01 1.953629404306411743e-01 4.838326573371887207e-02 -1.446275264024734497e-01 -1.711568832397460938e-01 -1.844817548990249634e-01 5.829656962305307388e-03 8.941329270601272583e-02 -1.808835417032241821e-01 -2.354985103011131287e-02 2.242073714733123779e-01 -2.291639000177383423e-01 2.038546055555343628e-01 -1.105215102434158325e-01 -1.014291346073150635e-01 -9.158625453710556030e-02
7.084584981203079224e-02 -5.253200605511665344e-02 9.893660247325897217e-02 2.130690962076187134e-01 -1.397234052419662476e-01 -2.263057082891464233e-01 -1.672723144292831421e-01 -3.585253357887268066e-01 2.626165002584457397e-02 2.568258047103881836e-01 -2.766686975955963135e-01 -8.963693678379058838e-02 1.131144836544990540e-01 2.740833349525928497e-02 1.090194731950759888e-01 -1.838486939668655396e-01 2.898484170436859131e-01 -7.061544805765151978e-02 1.452322602272033691e-01 -1.428400874137878418e-01 6.815858930349349976e-02 -3.055852353572845459e-01 1.112439930438995361e-01 1.863550990819931030e-01 -1.047280989587306976e-02 -8.867882192134857178e-02 1.785627603530883789e-01 4.612697660923004150e-02 1.339603364467620850e-01 -2.581787109375000000e-01 1.065680533647537231e-01 2.928234040737152100e-01
-2.154481410980224609e-01 2.445936389267444611e-02 3.453756272792816162e-01 3.967245221138000488e-01 -2.044780701398849487e-01 5.398578941822052002e-02 -1.719765365123748779e-01 9.533424675464630127e-02 6.753163039684295654e-02 1.780967265367507935e-01 -8.942618966102600098e-02 -1.815533339977264404e-01 1.356159150600433350e-01 1.463061273097991943e-01 3.719045966863632202e-02 1.450195759534835815e-01 -1.459230184555053711e-01 1.770603209733963013e-01 -4.152997955679893494e-02 -9.733298420906066895e-02 1.582345813512802124e-01 1.005532592535018921e-01 1.542728301137685776e-02 9.612043946981430054e-02 -1.534626632928848267e-02 -3.538134992122650146e-01 2.846833765506744385e-01 1.022384986281394958e-01 5.767483264207839966e-02 -1.130771785974502563e-01 -4.438317939639091492e-02 3.316655755043029785e-01
4.359793663024902344e-02 1.194909587502479553e-01 1.951987892389297485e-01 1.128373667597770691e-01 7.995465397834777832e-02 -1.058683097362518311e-01 -1.825190782546997070e-01 -2.310771346092224121e-01 -3.705584108829498291e-01 2.560122907161712646e-01 -1.904817372560501099e-01 -3.313801586627960205e-01 8.387721329927444458e-02 1.276933401823043823e-01 -1.161316856741905212e-01 5.091710761189460754e-02 1.220174133777618408e-01 -2.102665454149246216e-01 8.800408989191055298e-02 -1.316594779491424561e-01 5.207859352231025696e-02 -3.669119477272033691e-01 6.689917296171188354e-02 1.470736563205718994e-01 -5.831268802285194397e-02 -1.965031325817108154e-01 1.095751896500587463e-01 -1.181398052722215652e-02 1.255709379911422729e-01 -2.271568179130554199e-01 2.491185218095779419e-01 9.535780549049377441e-02
6.376063078641891479e-02 1.536442339420318604e-01 6.076988205313682556e-02 1.552476286888122559e-01 1.611508727073669434e-01 -1.334587344899773598e-03 -2.566011250019073486e-01 -2.755958139896392822e-01 -1.119636371731758118e-01 1.317321509122848511e-01 5.829827859997749329e-02 -2.005456984043121338e-01 2.461814135313034058e-01 2.568484842777252197e-01 -1.503443419933319092e-01 5.448009818792343140e-02 1.915910243988037109e-01 -2.092184275388717651e-01 -7.488157600164413452e-02 -2.056153863668441772e-01 -6.918711960315704346e-02 -3.645617067813873291e-01 3.828423023223876953e-01 3.156621754169464111e-02 7.877916842699050903e-02 -2.407004684209823608e-01 2.076921164989471436e-01 -7.844228297472000122e-02 -3.195801749825477600e-02 -9.699748456478118896e-02 -1.066398918628692627e-01 -4.748716577887535095e-02
1.319129616022109985e-01 1.254693418741226196e-01 3.433690592646598816e-02 2.820052504539489746e-01 8.567311801016330719e-03 -3.675228357315063477e-01 -2.275919765233993530e-01 -2.168214470148086548e-01 3.025508671998977661e-02 -8.469934761524200439e-02 -6.326676905155181885e-02 -1.382105797529220581e-01 -1.297624558210372925e-01 1.126241311430931091e-02 -1.097153201699256897e-01 -7.707902044057846069e-02 -1.046801656484603882e-01 2.717537283897399902e-01 -9.992662817239761353e-02 -2.695311605930328369e-01 5.569264292716979980e-02 -1.670112311840057373e-01 1.448809634894132614e-02 8.547928929328918457e-02 -2.582575939595699310e-02 -1.145050227642059326e-01 5.016255378723144531e-01 -1.612625867128372192e-01 2.093138992786407471e-01 1.913669146597385406e-02 1.094894409179687500e-01 1.803510189056396484e-01
8.104771375656127930e-02 1.631791591644287109e-01 1.014476269483566284e-01 2.905752658843994141e-01 -2.294009327888488770e-01 -1.531156897544860840e-01 -2.619936764240264893e-01 -1.727151274681091309e-01 -2.542533278465270996e-01 1.534286737442016602e-01 -1.447161883115768433e-01 -3.189576864242553711e-01 3.108550421893596649e-02 1.631276495754718781e-02 1.607584655284881592e-01 1.077437028288841248e-01 -1.307031065225601196e-01 2.144388109445571899e-01 -1.720881462097167969e-01 2.400832064449787140e-02 3.146124631166458130e-02 -1.143004894256591797e-01 2.259578108787536621e-01 -2.073854506015777588e-01 -7.867822051048278809e-02 -4.133474081754684448e-02 2.991061508655548096e-01 -1.280396282672882080e-01 3.270750343799591064e-01 9.368748962879180908e-02 4.167300835251808167e-02 1.239518970251083374e-01
1.976628303527832031e-01 4.326202347874641418e-02 1.884990930557250977e-01 2.188138365745544434e-01 2.411319129168987274e-02 -3.829602599143981934e-01 -1.359257996082305908e-01 -4.103279486298561096e-02 -2.940889894962310791e-01 1.949877943843603134e-03 3.002875298261642456e-02 -9.693925082683563232e-02 -2.192853391170501709e-01 1.743840426206588745e-01 -3.758176416158676147e-02 5.777233745902776718e-03 -6.932309269905090332e-02 2.989511787891387939e-01 -1.223217546939849854e-01 -1.237034425139427185e-01 -6.412162631750106812e-02 -3.071981668472290039e-01 -1.160152163356542587e-02 -7.211192697286605835e-02 -1.104959696531295776e-01 -1.979026794433593750e-01 3.702712953090667725e-01 -1.271363347768783569e-01 1.890506595373153687e-01 -6.614715605974197388e-02 3.210010379552841187e-02 2.397276014089584351e-01
-2.115499526262283325e-01 6.601481698453426361e-03 2.693571448326110840e-01 2.327275276184082031e-02 -3.093007802963256836e-01 -2.697033584117889404e-01 2.128199040889739990e-01 1.549946367740631104e-01 7.613028585910797119e-02 -1.437128484249114990e-01 -1.428603529930114746e-01 -2.024023383855819702e-01 2.764807827770709991e-02 1.809021085500717163e-01 5.596455559134483337e-02 -5.379467830061912537e-02 -2.072946876287460327e-01 -1.992261596024036407e-02 -1.216010376811027527e-01 -1.205256730318069458e-01 1.827974915504455566e-01 -1.434804350137710571e-01 -2.882704511284828186e-02 3.798400759696960449e-01 -5.505670979619026184e-02 -2.298460304737091064e-01 7.239805907011032104e-02 -1.102779805660247803e-02 1.882903724908828735e-01 -1.675109714269638062e-01 -6.773249804973602295e-02 3.404824435710906982e-01
-5.630491301417350769e-02 1.301557570695877075e-01 8.298929780721664429e-02 7.899250835180282593e-02 -3.731111437082290649e-02 -2.367674708366394043e-01 -2.007978856563568115e-01 -2.343000918626785278e-01 -2.331639081239700317e-01 -1.618627011775970459e-01 1.375016719102859497e-01 -1.845951080322265625e-01 1.465730071067810059e-01 2.212817370891571045e-01 2.696477621793746948e-02 -1.999635994434356689e-01 1.232172269374132156e-02 2.551444172859191895e-01 -2.216153405606746674e-02 -2.921048402786254883e-01 -3.053786233067512512e-02 -3.020234107971191406e-01 -9.390082210302352905e-02 1.261070668697357178e-01 9.370951354503631592e-02 4.256753250956535339e-02 3.269943594932556152e-01 -1.759342998266220093e-01 3.660255074501037598e-01 1.142607070505619049e-02 1.291384100914001465e-01 -4.684700071811676025e-02
9.682022780179977417e-02 2.559015154838562012e-01 1.759371161460876465e-01 1.070952787995338440e-01 6.723545491695404053e-02 -6.197956204414367676e-02 4.381774738430976868e-02 8.325017243623733521e-02 1.218576505780220032e-01 1.746460348367691040e-01 -3.394309058785438538e-02 -2.266353070735931396e-01 2.478030174970626831e-01 4.156881570816040039e-02 5.742331966757774353e-02 -3.030735552310943604e-01 -2.804962545633316040e-02 -3.954764008522033691e-01 2.959376946091651917e-02 -2.894105911254882812e-01 9.085243940353393555e-02 -3.408086895942687988e-01 2.530630230903625488e-01 2.054584026336669922e-01 2.225106395781040192e-02 -2.555904984474182129e-01 2.239562422037124634e-01 -6.222238019108772278e-02 3.842455893754959106e-02 3.659368306398391724e-02 -7.563003152608871460e-02 9.211996942758560181e-02
3.914076462388038635e-02 -5.011515226215124130e-03 1.966455727815628052e-01 1.720959395170211792e-01 7.275484502315521240e-02 -3.248966112732887268e-02 -1.187234073877334595e-01 -2.426949143409729004e-01 -1.298298388719558716e-01 1.787172704935073853e-01 -2.465046793222427368e-01 -2.405728101730346680e-01 1.304496526718139648e-01 2.125696241855621338e-01 -8.341974020004272461e-02 5.488100647926330566e-02 7.423166185617446899e-02 -8.791215717792510986e-02 -2.163207903504371643e-02 -2.226325571537017822e-01 -7.172113656997680664e-02 -4.147931635379791260e-01 2.755008637905120850e-01 3.604125082492828369e-01 -2.545286417007446289e-01 -8.251510560512542725e-02 6.278804689645767212e-02 -1.748996526002883911e-01 8.216243982315063477e-02 -6.449888646602630615e-02 2.074463963508605957e-01 -6.974629312753677368e-02
-2.520183920860290527e-01 8.302908390760421753e-02 -5.847191065549850464e-02 2.472364008426666260e-01 -6.011882051825523376e-02 -4.564706236124038696e-03 -1.938632428646087646e-01 -2.253758460283279419e-01 -9.959530830383300781e-02 9.004465490579605103e-02 2.473579905927181244e-02 -1.134702116250991821e-01 1.260224729776382446e-01 -2.328525856137275696e-02 -1.609051972627639771e-01 -1.360268592834472656e-01 1.898057200014591217e-02 -3.552478253841400146e-01 1.484367810189723969e-02 -4.335571825504302979e-01 -2.197158783674240112e-01 -6.760065257549285889e-02 2.767299413681030273e-01 2.146681398153305054e-01 -1.783727202564477921e-03 -2.509206235408782959e-01 1.357372999191284180e-01 -1.708805859088897705e-01 1.957878023386001587e-01 -1.539885848760604858e-01 1.029162853956222534e-01 -8.495397865772247314e-02
-8.179758489131927490e-02 1.928213834762573242e-01 1.444293856620788574e-01 8.624944090843200684e-02 1.232841145247220993e-02 -1.888402551412582397e-01 -1.512476652860641479e-01 -1.239179372787475586e-01 -7.649285346269607544e-02 4.677115008234977722e-02 5.349896848201751709e-02 -7.025435566902160645e-02 9.297236055135726929e-02 2.015083730220794678e-01 -2.407271713018417358e-01 -1.414176225662231445e-01 3.262647986412048340e-02 2.442390769720077515e-01 4.603106528520584106e-02 -2.372289001941680908e-01 -3.851840272545814514e-02 -2.431544661521911621e-01 1.823397576808929443e-01 2.870502322912216187e-02 1.841020435094833374e-01 -1.509297452867031097e-02 5.682094693183898926e-01 -2.116929590702056885e-01 2.780258059501647949e-01 3.424326702952384949e-02 1.092425454407930374e-02 1.287286877632141113e-01
-7.101877592504024506e-03 2.175910398364067078e-02 1.178916320204734802e-01 2.821439504623413086e-01 -9.575477801263332367e-03 -2.157120406627655029e-01 -2.063486725091934204e-01 -2.337277382612228394e-01 -1.904308050870895386e-01 1.489150971174240112e-01 -8.629166334867477417e-02 -1.238319724798202515e-01 1.409029662609100342e-01 1.893606036901473999e-01 -8.779758214950561523e-02 -9.205353260040283203e-02 1.318878084421157837e-01 -1.532671600580215454e-01 -3.866829723119735718e-02 -2.450093030929565430e-01 -4.414881765842437744e-02 -4.063951671123504639e-01 1.479019969701766968e-01 3.905780911445617676e-01 -2.452806979417800903e-01 3.788619115948677063e-02 5.635292083024978638e-02 -1.311939507722854614e-01 8.051500655710697174e-03 -2.116904109716415405e-01 1.663042902946472168e-01 1.027832403779029846e-01
1.447974741458892822e-01 -1.366657018661499023e-02 5.887324735522270203e-02 1.594130098819732666e-01 9.802671521902084351e-02 -1.646939516067504883e-01 -2.024900764226913452e-01 -2.886677086353302002e-01 -1.593234986066818237e-01 1.334949284791946411e-01 2.386881038546562195e-02 -3.422719836235046387e-01 2.877323925495147705e-01 1.185962781310081482e-01 2.180022150278091431e-01 -2.924803644418716431e-03 1.323291212320327759e-01 -1.534807235002517700e-01 2.110215723514556885e-01 -1.149068921804428101e-01 -3.486343100666999817e-02 -3.180759847164154053e-01 8.396664261817932129e-02 3.178712427616119385e-01 -1.868234276771545410e-01 -2.227962575852870941e-02 1.659639328718185425e-01 -5.244927480816841125e-02 2.422383278608322144e-01 -2.044720947742462158e-01 1.476941816508769989e-02 8.892991393804550171e-02
-4.553115069866180420e-01 7.351516932249069214e-02 1.264192461967468262e-01 1.959476619958877563e-01 -1.637451797723770142e-01 -1.430524438619613647e-01 2.828723378479480743e-02 -2.131577432155609131e-01 -4.106546565890312195e-02 -4.529126361012458801e-02 -3.178054690361022949e-01 -6.338898837566375732e-02 1.940976232290267944e-01 1.056814938783645630e-01 5.352820828557014465e-02 -3.295310959219932556e-02 -1.079840958118438721e-01 -1.978736668825149536e-01 -7.355874031782150269e-02 1.262808740139007568e-01 -2.251601517200469971e-01 -1.140790134668350220e-01 1.663480252027511597e-01 1.541251391172409058e-01 -1.371291428804397583e-01 7.088835537433624268e-02 2.519646286964416504e-01 4.676679614931344986e-03 2.346667498350143433e-01 -5.224319919943809509e-02 2.613575384020805359e-02 3.804193735122680664e-01
-2.164814025163650513e-01 -9.821618348360061646e-02 1.851540803909301758e-01 6.739835441112518311e-02 -4.141485691070556641e-02 -3.332313001155853271e-01 -9.127803146839141846e-02 -1.920570731163024902e-01 -2.352857142686843872e-01 -1.716621369123458862e-01 -2.122229337692260742e-01 -3.128813803195953369e-01 1.497497707605361938e-01 7.452441751956939697e-02 4.203021153807640076e-02 -2.439958900213241577e-01 1.174427270889282227e-01 1.939743943512439728e-02 3.240909054875373840e-02 -2.847424335777759552e-02 -4.088399931788444519e-02 -1.899779736995697021e-01 -7.521406281739473343e-03 5.399160459637641907e-02 -2.212799042463302612e-01 5.600812844932079315e-03 -1.852322965860366821e-01 6.465920060873031616e-02 3.553442955017089844e-01 1.811885833740234375e-02 8.716503530740737915e-02 3.888450562953948975e-01
-2.507987916469573975e-01 6.313219666481018066e-02 -1.102070659399032593e-01 9.065376222133636475e-02 1.009040847420692444e-01 -1.668681502342224121e-01 2.722908556461334229e-02 7.922055199742317200e-03 2.259477525949478149e-01 -1.603983938694000244e-01 -1.444174498319625854e-01 -2.282165437936782837e-01 -2.363756597042083740e-01 1.557107418775558472e-01 4.428119584918022156e-02 -2.035347372293472290e-01 1.378143429756164551e-01 -6.248383969068527222e-02 2.418371848762035370e-03 -9.091342240571975708e-02 -8.084589615464210510e-03 -1.134517341852188110e-01 1.700621992349624634e-01 2.421279996633529663e-01 1.433228608220815659e-02 -2.684684991836547852e-01 2.842684090137481689e-01 -2.803189214318990707e-03 1.861409991979598999e-01 -2.019948065280914307e-01 2.611567974090576172e-01 4.150801897048950195e-01
-2.668528258800506592e-01 4.448536038398742676e-02 5.950988456606864929e-02 2.086752355098724365e-01 -2.213334143161773682e-01 -2.837216556072235107e-01 2.669444680213928223e-02 -7.279910612851381302e-03 -6.633728742599487305e-02 -1.518739312887191772e-01 -3.917732238769531250e-01 -6.895101815462112427e-02 6.599461287260055542e-02 2.597565948963165283e-01 1.712383925914764404e-01 -1.394372880458831787e-01 -1.688413023948669434e-01 2.181850969791412354e-01 8.132052421569824219e-02 -1.226970343850553036e-04 -3.416030406951904297e-01 -6.920787692070007324e-02 -2.265440300107002258e-02 8.342888951301574707e-02 -1.374701708555221558e-01 -1.582961231470108032e-01 3.025090396404266357e-01 -1.713304221630096436e-01 9.031942486763000488e-02 -9.581688046455383301e-02 4.732332378625869751e-02 2.170028686523437500e-01
-6.527341902256011963e-02 1.008269861340522766e-01 2.479622513055801392e-01 4.672091454267501831e-02 6.966762989759445190e-02 -1.513168960809707642e-01 -1.377324908971786499e-01 -3.799212574958801270e-01 -1.249931454658508301e-01 1.168957203626632690e-01 -1.768200248479843140e-01 -2.574925124645233154e-01 -1.248120069503784180e-01 1.982898563146591187e-01 1.253278553485870361e-01 5.698149278759956360e-02 1.424606293439865112e-01 1.902236640453338623e-01 1.861663758754730225e-01 -1.196604147553443909e-01 6.035790592432022095e-02 -4.506069421768188477e-01 -1.483202129602432251e-01 -4.743146523833274841e-02 -1.105154380202293396e-01 -2.774958312511444092e-01 1.380567550659179688e-01 -3.452423214912414551e-02 2.409257739782333374e-02 1.417422890663146973e-01 7.495004683732986450e-02 2.408007234334945679e-01
-2.518610954284667969e-01 8.911868929862976074e-02 2.976121604442596436e-01 2.297122031450271606e-01 -2.589158713817596436e-02 -2.915261983871459961e-01 -1.822050213813781738e-01 -5.992254614830017090e-02 -1.751222014427185059e-01 -1.937117725610733032e-01 2.837871201336383820e-02 -3.042599558830261230e-01 2.934311702847480774e-02 2.745298435911536217e-03 3.710443899035453796e-02 -1.827595680952072144e-01 4.482293128967285156e-02 2.537316381931304932e-01 -1.420135144144296646e-02 -1.405032426118850708e-01 -2.243162691593170166e-02 -1.175655424594879150e-01 4.140300303697586060e-02 1.719633340835571289e-01 -5.042070895433425903e-02 2.003220617771148682e-01 2.651273608207702637e-01 -1.926700919866561890e-01 6.258196383714675903e-02 -1.153008639812469482e-01 9.095223993062973022e-02 4.001337885856628418e-01
2.243579551577568054e-02 1.609763950109481812e-01 4.338318109512329102e-02 2.426099926233291626e-01 9.313270449638366699e-02 -1.458572000265121460e-01 -1.952301561832427979e-01 -1.838118135929107666e-01 -1.549468040466308594e-01 1.663165390491485596e-01 -2.363201528787612915e-01 -1.683979928493499756e-01 1.981224417686462402e-01 1.568509787321090698e-01 -1.543050408363342285e-01 -6.675484031438827515e-02 2.957892604172229767e-02 -2.096884101629257202e-01 -2.861358039081096649e-02 -2.497532665729522705e-01 -6.634051352739334106e-02 -4.250242710113525391e-01 2.612538337707519531e-01 2.968417108058929443e-01 -2.584460973739624023e-01 1.646800339221954346e-02 3.449448198080062866e-02 -1.737403571605682373e-01 -6.711418926715850830e-02 -7.974550873041152954e-02 1.438080966472625732e-01 5.963147431612014771e-02
-4.941438883543014526e-02 9.746929258108139038e-02 1.050652563571929932e-01 -7.472681254148483276e-02 -3.365653753280639648e-01 -4.715739190578460693e-02 -1.544057875871658325e-01 -1.312031596899032593e-01 7.843450456857681274e-02 -1.910204589366912842e-01 -8.935523778200149536e-02 -4.083638787269592285e-01 4.176066443324089050e-02 4.529937356710433960e-02 -7.397656142711639404e-02 2.739813327789306641e-01 -1.473106890916824341e-01 -3.264385741204023361e-03 -1.648614108562469482e-01 -1.634994298219680786e-01 -8.292488008737564087e-02 -7.273005694150924683e-02 1.526255905628204346e-01 -7.637753337621688843e-02 -4.986845701932907104e-02 -1.825019121170043945e-01 2.615409195423126221e-01 1.282801330089569092e-01 2.941630184650421143e-01 -4.847966507077217102e-02 3.030993640422821045e-01 3.079573214054107666e-01
2.400222793221473694e-02 4.727133363485336304e-02 1.240887045860290527e-01 4.471680894494056702e-02 3.841236233711242676e-02 -2.166967093944549561e-01 -2.634690403938293457e-01 -1.174575164914131165e-01 -9.808903187513351440e-02 1.227966398000717163e-01 -1.565347909927368164e-01 -8.583067357540130615e-02 2.146631181240081787e-01 1.164488643407821655e-01 -1.171112582087516785e-01 -7.723182439804077148e-02 1.383967399597167969e-01 -1.387514621019363403e-01 5.396353453397750854e-02 -1.833580583333969116e-01 -4.473754391074180603e-02 -5.335937142372131348e-01 1.011716425418853760e-01 3.492012321949005127e-01 -2.204100042581558228e-01 -1.256106793880462646e-01 7.729782164096832275e-02 -1.872572600841522217e-01 1.245587365701794624e-03 -2.413440346717834473e-01 2.254463583230972290e-01 -6.279624253511428833e-02
-1.597675383090972900e-01 -2.194749657064676285e-03 2.400068342685699463e-01 2.459442019462585449e-01 -4.224561154842376709e-03 -1.452284306287765503e-02 -5.401909351348876953e-02 -1.458159834146499634e-01 -7.021017372608184814e-02 -5.598811060190200806e-02 1.194513514637947083e-01 -2.189127802848815918e-01 7.635364681482315063e-02 -8.277773112058639526e-02 1.853271722793579102e-01 -2.649814635515213013e-02 -1.943445503711700439e-01 -1.563867479562759399e-01 -1.278085559606552124e-01 1.741559505462646484e-01 -2.453649491071701050e-01 -2.762417495250701904e-01 1.058255285024642944e-01 1.033526584506034851e-01 6.997934728860855103e-02 -2.489479035139083862e-01 9.811941534280776978e-02 -1.602119207382202148e-02 3.505463898181915283e-01 -9.382921457290649414e-02 3.924558460712432861e-01 2.902272343635559082e-01
-6.524426490068435669e-02 7.389914989471435547e-02 3.331112489104270935e-02 1.791060864925384521e-01 -5.822488665580749512e-02 -2.739928364753723145e-01 -1.956351250410079956e-01 -2.819132804870605469e-01 -3.133668005466461182e-01 -8.072941750288009644e-02 7.435990846715867519e-04 -2.132867723703384399e-01 -2.371636182069778442e-01 1.148174107074737549e-01 -2.083183228969573975e-01 7.452189177274703979e-02 -1.265956610441207886e-01 1.602122634649276733e-01 -2.085289917886257172e-03 -2.529654204845428467e-01 2.863977104425430298e-02 -1.625753045082092285e-01 8.374314010143280029e-02 1.447748988866806030e-01 1.098546981811523438e-01 3.176240622997283936e-02 2.905300855636596680e-01 1.205876469612121582e-02 4.145061969757080078e-01 -1.479508429765701294e-01 -6.865587085485458374e-02 1.879708766937255859e-01
6.654039025306701660e-02 7.242149859666824341e-02 1.434697657823562622e-01 3.772540092468261719e-01 6.061688065528869629e-02 -1.308182179927825928e-01 -8.628117293119430542e-02 -2.049761265516281128e-01 -9.094281494617462158e-02 1.620236784219741821e-01 -9.147398173809051514e-02 -9.543205052614212036e-02 1.892634183168411255e-01 2.293577343225479126e-01 -1.324370503425598145e-01 -8.465743064880371094e-02 8.245610445737838745e-02 -7.505192607641220093e-02 -4.828010499477386475e-02 -2.481067776679992676e-01 1.268399879336357117e-02 -4.400162696838378906e-01 2.347529083490371704e-01 2.612021863460540771e-01 -2.508087456226348877e-01 9.405333548784255981e-03 -3.132736682891845703e-02 -1.962286233901977539e-01 1.798959216102957726e-03 -1.932616680860519409e-01 2.421017736196517944e-01 1.300893165171146393e-02
6.207251455634832382e-03 2.936333417892456055e-01 3.289124369621276855e-01 1.223239153623580933e-01 -1.623745113611221313e-01 -1.491832882165908813e-01 -2.017861604690551758e-01 1.700973957777023315e-01 -1.298976689577102661e-01 -8.387021720409393311e-02 4.267483204603195190e-02 -7.205775380134582520e-02 8.470409363508224487e-02 1.281345188617706299e-01 1.651632338762283325e-01 -1.612436771392822266e-02 -1.510815173387527466e-01 3.053450286388397217e-01 -2.527396976947784424e-01 -2.770353853702545166e-01 7.306259870529174805e-02 -1.321324110031127930e-01 5.274331197142601013e-02 1.562067866325378418e-01 -1.299212425947189331e-01 -7.964863628149032593e-02 3.526518344879150391e-01 -1.205153763294219971e-01 1.868786811828613281e-01 -1.380123645067214966e-01 -4.030115157365798950e-02 2.567032575607299805e-01
-1.203199401497840881e-01 5.878174677491188049e-02 1.323419809341430664e-01 2.740253508090972900e-01 -1.727330982685089111e-01 -3.068827092647552490e-01 -1.163672059774398804e-01 -1.972581148147583008e-01 -1.908190995454788208e-01 -9.508875757455825806e-02 2.615707516670227051e-01 -1.468957960605621338e-01 -1.681387573480606079e-01 4.346249625086784363e-02 -1.211108714342117310e-01 -2.066815793514251709e-01 -2.240999341011047363e-01 1.851940453052520752e-01 -5.185710266232490540e-02 -1.934584677219390869e-01 8.618236333131790161e-02 -1.796005666255950928e-01 4.875617846846580505e-02 5.445577576756477356e-02 2.121113054454326630e-02 -3.735518082976341248e-02 4.834132492542266846e-01 3.170583769679069519e-02 1.534172743558883667e-01 -2.000822424888610840e-01 1.126330718398094177e-01 8.687508106231689453e-02
-1.273118704557418823e-01 3.050932660698890686e-02 1.734342575073242188e-01 3.883773982524871826e-01 -2.388070076704025269e-01 -2.024036496877670288e-01 -2.309667468070983887e-01 7.611811906099319458e-02 -1.997268944978713989e-01 -5.318957939743995667e-02 -1.291021555662155151e-01 -2.420741319656372070e-01 4.764809459447860718e-02 -7.161432504653930664e-02 1.798494011163711548e-01 -4.879804328083992004e-04 -1.820151880383491516e-02 1.095893681049346924e-01 -1.920289993286132812e-01 -2.299717217683792114e-01 2.279344350099563599e-01 -7.196725159883499146e-02 1.806650161743164062e-01 2.422773689031600952e-01 4.361678659915924072e-02 -2.588992714881896973e-01 1.292750835418701172e-01 2.198269404470920563e-02 2.304873317480087280e-01 1.178103685379028320e-01 -1.632456034421920776e-01 2.381642609834671021e-01
8.009313046932220459e-02 -1.361028403043746948e-01 1.378797441720962524e-01 1.877242624759674072e-01 9.110364317893981934e-02 -6.705853343009948730e-02 -1.649617552757263184e-01 -1.910660415887832642e-01 -1.157342791557312012e-01 -1.507927775382995605e-01 -1.681635677814483643e-01 -2.404766678810119629e-01 9.471641480922698975e-02 1.216838210821151733e-01 -8.519592136144638062e-02 -1.835827082395553589e-01 8.500656485557556152e-02 1.217446848750114441e-01 7.264649122953414917e-02 -2.973093390464782715e-01 4.868122190237045288e-02 -4.577726125717163086e-01 -1.722150743007659912e-01 -8.127219974994659424e-02 -1.634643077850341797e-01 4.939218610525131226e-02 3.196412324905395508e-01 -5.628513544797897339e-02 3.145782947540283203e-01 7.600628584623336792e-02 1.222572699189186096e-01 1.980544626712799072e-01
2.435768954455852509e-03 1.976326107978820801e-02 2.994264289736747742e-02 4.653386771678924561e-02 1.357244793325662613e-02 -7.047920674085617065e-02 -5.230999737977981567e-02 -1.158581003546714783e-01 -1.801896244287490845e-01 -3.433655202388763428e-02 -4.442068934440612793e-02 8.416078053414821625e-03 1.651835292577743530e-01 -1.044093668460845947e-01 -1.904020756483078003e-01 -2.141745686531066895e-01 -1.152483895421028137e-01 -8.232972770929336548e-02 3.680683672428131104e-01 -3.418806493282318115e-01 5.893370881676673889e-02 -1.488129794597625732e-01 4.314785301685333252e-01 -2.456490248441696167e-01 -3.456213325262069702e-02 -2.021929323673248291e-01 1.179034933447837830e-01 -1.538768690079450607e-02 1.114915497601032257e-02 -3.155254423618316650e-01 2.442226558923721313e-01 2.431790232658386230e-01
-1.913908869028091431e-01 -5.209811497479677200e-03 3.225946724414825439e-01 7.555139809846878052e-02 -5.403108149766921997e-02 -3.187069296836853027e-01 -6.755089759826660156e-02 -2.727343440055847168e-01 -2.200001329183578491e-01 -1.180585697293281555e-01 -6.291669793426990509e-03 -1.508461833000183105e-01 -2.517134416848421097e-03 1.050951257348060608e-01 -8.614069968461990356e-02 -1.524172276258468628e-01 -3.292539715766906738e-02 1.849777102470397949e-01 -6.514208763837814331e-02 -2.768442034721374512e-01 -4.735183715820312500e-02 -1.880614310503005981e-01 -9.756078571081161499e-02 1.760626435279846191e-01 -1.181403398513793945e-01 1.038636639714241028e-01 2.410310208797454834e-01 -2.221201807260513306e-01 1.206804662942886353e-01 -2.757386118173599243e-02 8.135975897312164307e-02 4.414269924163818359e-01
2.224122583866119385e-01 -1.230855192989110947e-02 -2.976659536361694336e-01 1.999291330575942993e-01 -1.806424111127853394e-01 -2.314832992851734161e-02 -2.723988294601440430e-01 -2.779795527458190918e-01 -1.911010965704917908e-02 -1.487089842557907104e-01 -1.741122156381607056e-01 -3.584666252136230469e-01 -8.114353567361831665e-02 1.627948582172393799e-01 -8.418803662061691284e-02 -1.474004387855529785e-01 -5.616251751780509949e-02 2.644335031509399414e-01 -6.858901679515838623e-02 1.012181714177131653e-01 -1.218584403395652771e-01 -3.055849671363830566e-01 1.208417788147926331e-01 2.547535486519336700e-02 -1.365777701139450073e-01 -1.086245104670524597e-01 1.483134776353836060e-01 7.635810878127813339e-03 2.619709372520446777e-01 -3.235146030783653259e-02 8.274615556001663208e-02 2.311422973871231079e-01
8.976457267999649048e-02 -2.219608873128890991e-01 6.384901702404022217e-02 8.396688848733901978e-02 -1.762546896934509277e-01 -5.101801156997680664e-01 -4.511722177267074585e-02 -1.574772298336029053e-01 -5.469924211502075195e-02 -1.938789337873458862e-02 -9.047839790582656860e-02 -1.770957410335540771e-01 -1.194640807807445526e-02 1.729198545217514038e-01 -3.719187900424003601e-02 -1.277426332235336304e-01 -1.353490203619003296e-01 2.026282548904418945e-01 -7.754197716712951660e-02 -1.163402572274208069e-02 1.367192342877388000e-02 -2.610836923122406006e-01 -2.900825999677181244e-02 6.360871344804763794e-02 -1.495312452316284180e-01 -5.232848227024078369e-02 4.028914868831634521e-01 6.140301749110221863e-02 4.257493317127227783e-01 8.800239302217960358e-03 -4.911943152546882629e-02 9.484058618545532227e-02
1.293112933635711670e-01 4.368125274777412415e-02 1.284056901931762695e-01 3.433802127838134766e-01 1.077651381492614746e-01 2.818011119961738586e-02 -1.836113482713699341e-01 -1.880144178867340088e-01 -2.148688733577728271e-01 1.195528823882341385e-02 -1.351130157709121704e-01 -1.660976856946945190e-01 2.385281324386596680e-01 1.104619577527046204e-01 -1.742957234382629395e-01 -4.857123643159866333e-02 8.220413327217102051e-02 -2.083908021450042725e-01 -1.064302623271942139e-01 -2.847958207130432129e-01 -8.062770962715148926e-02 -3.642889559268951416e-01 3.125038444995880127e-01 3.200382888317108154e-01 -2.067497670650482178e-01 -6.887021660804748535e-02 7.604209333658218384e-02 -7.823149114847183228e-02 -8.702064305543899536e-02 -3.012226335704326630e-02 1.448246836662292480e-01 2.748502790927886963e-02
-1.336487382650375366e-01 7.775256037712097168e-02 -9.944045543670654297e-02 3.330332338809967041e-01 -3.309428095817565918e-01 -1.057446897029876709e-01 -3.494780976325273514e-03 2.108643203973770142e-02 1.604927238076925278e-03 9.419793263077735901e-03 -1.939005106687545776e-01 -5.386385694146156311e-02 -2.770435623824596405e-02 1.368846558034420013e-02 1.334474608302116394e-02 1.127141788601875305e-01 -6.450196355581283569e-02 4.202065756544470787e-04 1.427038609981536865e-01 4.027376323938369751e-02 -1.388928443193435669e-01 -3.170114755630493164e-01 3.336512744426727295e-01 2.453355640172958374e-01 -2.704526185989379883e-01 -5.951920896768569946e-02 1.172652617096900940e-01 -4.794801771640777588e-02 2.644777297973632812e-01 1.046533957123756409e-01 2.364764958620071411e-01 3.642763495445251465e-01
1.742667406797409058e-01 2.491163834929466248e-02 3.024919331073760986e-01 1.582330018281936646e-01 1.075472459197044373e-01 -9.990322589874267578e-02 -1.527638584375381470e-01 -1.697905808687210083e-01 -1.924939602613449097e-01 2.845108807086944580e-01 -8.048833906650543213e-02 -2.842113375663757324e-01 2.356853634119033813e-01 1.751031726598739624e-02 1.636810302734375000e-01 -4.023082554340362549e-02 1.138989031314849854e-01 -9.014953672885894775e-02 1.585328429937362671e-01 -1.765654981136322021e-01 -7.590116583742201328e-04 -2.526827454566955566e-01 1.470552682876586914e-01 8.478849381208419800e-02 -2.454521656036376953e-01 -1.172154024243354797e-01 1.576507240533828735e-01 -1.959948986768722534e-01 1.049522385001182556e-01 -3.487214148044586182e-01 -7.600821554660797119e-02 2.086035162210464478e-01
-6.609733402729034424e-02 2.294883131980895996e-01 8.454873226583003998e-03 3.143052458763122559e-01 -1.391727179288864136e-01 -2.724477946758270264e-01 1.319067478179931641e-01 -5.633359402418136597e-02 -1.960737705230712891e-01 -2.433126866817474365e-01 -1.608851999044418335e-01 -9.322768449783325195e-02 1.501422971487045288e-01 7.171840220689773560e-02 2.501046657562255859e-02 -8.150900900363922119e-02 -1.090131029486656189e-01 3.194621801376342773e-01 -1.761412434279918671e-02 -5.863191559910774231e-02 1.809399761259555817e-02 -1.357629448175430298e-01 6.224710494279861450e-02 -3.277140855789184570e-02 -2.816945910453796387e-01 -7.642029970884323120e-02 2.583369910717010498e-01 -3.652604520320892334e-01 1.709958612918853760e-01 -1.774898916482925415e-01 -7.894696667790412903e-03 2.742538452148437500e-01
-1.019820570945739746e-02 9.118566662073135376e-02 7.080010324716567993e-02 -2.051846124231815338e-02 8.235587179660797119e-02 -2.092916965484619141e-01 -1.948533058166503906e-01 -2.870924174785614014e-01 -1.414699852466583252e-01 1.719283312559127808e-01 4.647770524024963379e-02 -2.658129334449768066e-01 1.455304473638534546e-01 1.443664580583572388e-01 -8.624897897243499756e-02 -2.910116873681545258e-02 1.140715032815933228e-01 -4.004123508930206299e-01 -1.041607931256294250e-01 -2.051335126161575317e-01 -2.091863304376602173e-01 -3.244847059249877930e-01 2.370783537626266479e-01 1.316654682159423828e-01 -6.549563258886337280e-02 -2.628509700298309326e-01 1.074048969894647598e-02 -1.131625398993492126e-01 -3.691108524799346924e-02 -1.993979215621948242e-01 2.344481348991394043e-01 1.059424877166748047e-01
-9.990428388118743896e-02 1.438580304384231567e-01 1.393861472606658936e-01 -3.227869793772697449e-02 4.236065223813056946e-02 -5.646508187055587769e-02 8.268136531114578247e-02 -3.213830590248107910e-01 2.747785449028015137e-01 -7.771211117506027222e-02 -1.413744986057281494e-01 -4.118715822696685791e-01 -1.001402512192726135e-01 2.591017186641693115e-01 -6.552828848361968994e-02 -8.682965300977230072e-03 -2.458381503820419312e-01 -4.262249171733856201e-02 2.142581529915332794e-02 2.541424334049224854e-01 -1.091746687889099121e-01 -2.669859863817691803e-02 5.183096602559089661e-02 1.240949332714080811e-01 -1.256626099348068237e-01 -1.964226178824901581e-02 3.147884607315063477e-01 1.945726014673709869e-02 6.639178842306137085e-02 -1.851041615009307861e-01 2.711419165134429932e-01 3.085350692272186279e-01
-1.260664761066436768e-01 1.532703451812267303e-02 5.793227627873420715e-02 1.803524196147918701e-01 -1.692602038383483887e-01 -3.611387908458709717e-01 -2.308520227670669556e-01 -7.343796640634536743e-02 4.802779585588723421e-04 -2.624166309833526611e-01 4.502373933792114258e-02 -3.696966767311096191e-01 -1.028555333614349365e-01 2.409915179014205933e-01 2.096119970083236694e-01 5.107025802135467529e-02 -1.630224585533142090e-01 6.822615861892700195e-02 -7.172621041536331177e-02 -6.277465727180242538e-03 -4.852797836065292358e-02 3.413548693060874939e-02 3.671875894069671631e-01 -2.349961102008819580e-01 5.472947657108306885e-02 -1.962309032678604126e-01 1.310013979673385620e-01 -2.135074287652969360e-01 2.405268102884292603e-01 2.917315997183322906e-02 3.576771542429924011e-02 1.151020154356956482e-01
6.581553071737289429e-02 4.888434335589408875e-02 1.647584587335586548e-01 2.621545195579528809e-01 2.436609007418155670e-02 -1.276735812425613403e-01 -1.059922799468040466e-01 -1.277623623609542847e-01 -1.003110930323600769e-01 1.221294030547142029e-01 -8.013313263654708862e-02 -2.479911446571350098e-01 2.612084746360778809e-01 2.583890259265899658e-01 -1.189416348934173584e-01 -1.438848078250885010e-01 1.470175683498382568e-01 -1.318210661411285400e-01 -2.392672598361968994e-01 -2.650652825832366943e-01 1.208458095788955688e-03 -3.281672596931457520e-01 2.076432853937149048e-01 2.984390556812286377e-01 -2.347483187913894653e-01 -4.765844717621803284e-02 1.345185488462448120e-01 -1.680583953857421875e-01 -6.097165495157241821e-02 -1.833782792091369629e-01 1.912588328123092651e-01 -7.870591431856155396e-02
1.846694760024547577e-02 2.547365427017211914e-02 2.489832788705825806e-01 9.059660881757736206e-02 2.821633359417319298e-03 -4.354718029499053955e-01 -1.605429649353027344e-01 -4.818200320005416870e-02 -2.821270525455474854e-01 5.555036664009094238e-02 -2.168004810810089111e-01 -7.997792214155197144e-02 2.791170217096805573e-02 -1.408908609300851822e-02 -3.163434267044067383e-01 -2.052687555551528931e-01 -1.164378002285957336e-01 1.061587184667587280e-01 -3.296621143817901611e-01 -7.206321507692337036e-02 -2.465648651123046875e-01 -2.136752158403396606e-01 1.347004622220993042e-01 -1.541866064071655273e-01 2.580987848341464996e-02 3.889186680316925049e-02 2.653727829456329346e-01 -1.276643127202987671e-01 5.977851524949073792e-02 -8.545796573162078857e-02 -2.106942236423492432e-02 2.109913975000381470e-01
6.778606027364730835e-02 -1.637612581253051758e-01 8.981387317180633545e-02 1.826772242784500122e-01 -3.948013111948966980e-02 -3.623024821281433105e-01 -8.040778338909149170e-02 -2.524436712265014648e-01 -1.696732789278030396e-01 -5.846052989363670349e-02 -1.270574033260345459e-01 -9.864868968725204468e-02 2.682824060320854187e-02 9.736631065607070923e-02 -1.625831276178359985e-01 -7.833223044872283936e-02 -1.171229258179664612e-01 3.383425772190093994e-01 -1.480717509984970093e-01 -6.791291385889053345e-02 2.351500988006591797e-01 -2.880123555660247803e-01 -3.954171389341354370e-02 3.544752299785614014e-02 -1.358289420604705811e-01 1.142499819397926331e-01 3.355465531349182129e-01 -1.359848976135253906e-01 2.803244292736053467e-01 -2.163076400756835938e-01 1.569499671459197998e-01 1.220497414469718933e-01
-1.021533906459808350e-01 2.943994700908660889e-01 -1.608745008707046509e-01 2.333755940198898315e-01 -1.941406428813934326e-01 -6.573870033025741577e-02 6.016648560762405396e-02 -2.334658801555633545e-02 -5.282823368906974792e-02 -1.675575077533721924e-01 -1.135945245623588562e-01 -1.714884936809539795e-01 1.020023003220558167e-01 5.855055898427963257e-02 2.094151675701141357e-01 -9.597312659025192261e-02 -2.001895904541015625e-01 -1.167621091008186340e-02 5.738767609000205994e-02 -2.010661177337169647e-02 -1.093242764472961426e-01 -1.451006382703781128e-01 1.599470227956771851e-01 -3.616641461849212646e-02 -8.481056243181228638e-02 -6.967666000127792358e-02 3.703611493110656738e-01 -3.545228838920593262e-01 1.276994049549102783e-01 -1.895845234394073486e-01 1.638554483652114868e-01 4.224793910980224609e-01
-1.349000632762908936e-01 -1.193720251321792603e-01 2.666709572076797485e-02 2.806138992309570312e-01 1.055741012096405029e-01 -4.328056052327156067e-02 -2.580460011959075928e-01 3.103119879961013794e-02 -1.759449243545532227e-01 3.374654799699783325e-02 1.367829646915197372e-02 -1.627097278833389282e-01 5.625493079423904419e-02 1.022461131215095520e-01 2.519527077674865723e-02 9.292914718389511108e-02 -2.781957983970642090e-01 -2.628710865974426270e-01 -1.899548321962356567e-01 -1.624011620879173279e-02 -1.812985390424728394e-01 -1.916527301073074341e-01 3.057983815670013428e-01 -1.792865991592407227e-02 -5.210672318935394287e-02 -1.777690798044204712e-01 1.022636592388153076e-01 -1.838859021663665771e-01 7.289362698793411255e-02 -3.502468466758728027e-01 2.141216844320297241e-01 3.566268384456634521e-01
-1.302968114614486694e-01 6.054669618606567383e-02 8.765295892953872681e-02 -7.454754412174224854e-02 8.697943389415740967e-02 -4.578511118888854980e-01 4.603833332657814026e-02 -2.867336869239807129e-01 -1.366545725613832474e-02 -2.315366566181182861e-01 -1.403393596410751343e-01 -4.971276968717575073e-02 4.849761724472045898e-03 6.276240944862365723e-02 -1.277771145105361938e-01 -5.311343073844909668e-02 -1.987499445676803589e-01 1.092794388532638550e-01 3.425302505493164062e-01 -8.425224572420120239e-02 -3.726841136813163757e-02 -4.118345677852630615e-01 -4.922506958246231079e-02 1.889565587043762207e-01 9.673511981964111328e-02 4.295600578188896179e-02 1.571262776851654053e-01 -2.149361222982406616e-01 2.610287368297576904e-01 3.241670876741409302e-02 -1.484502404928207397e-01 8.489822596311569214e-02
-1.316229254007339478e-01 -2.255196496844291687e-02 7.254425436258316040e-02 3.011869490146636963e-01 7.830309122800827026e-02 -9.816719591617584229e-02 -2.023337483406066895e-01 3.638312593102455139e-02 -2.891461253166198730e-01 7.449931651353836060e-02 4.175862297415733337e-02 -1.721129864454269409e-01 7.520475238561630249e-02 -4.027941823005676270e-02 1.201255917549133301e-01 5.695935338735580444e-02 -3.237763047218322754e-01 -2.293748408555984497e-01 -1.293725073337554932e-01 -1.613695025444030762e-01 -2.563807368278503418e-01 3.245571255683898926e-02 3.235996067523956299e-01 9.517940133810043335e-02 -8.606303483247756958e-02 -1.410038322210311890e-01 3.390247747302055359e-02 4.480649251490831375e-03 8.377292007207870483e-02 -3.035858571529388428e-01 1.175660565495491028e-01 4.005504846572875977e-01
5.035561695694923401e-02 -1.664020717144012451e-01 2.819212973117828369e-01 4.910606890916824341e-02 4.672349616885185242e-02 -1.020043492317199707e-01 6.855703145265579224e-02 -1.303645521402359009e-01 -2.027148604393005371e-01 -1.284355521202087402e-01 -1.643177419900894165e-01 2.794367074966430664e-01 1.024983972311019897e-01 2.396479099988937378e-01 -1.578472554683685303e-01 -1.246674805879592896e-01 -1.285762637853622437e-01 1.081187576055526733e-01 2.076736241579055786e-01 8.181951940059661865e-02 -1.498534679412841797e-01 -3.063812255859375000e-01 1.928791403770446777e-01 -1.348803043365478516e-01 1.756087690591812134e-02 -2.420349717140197754e-01 1.238853335380554199e-01 1.884065717458724976e-01 4.132542759180068970e-02 -2.141147553920745850e-01 3.373312056064605713e-01 2.483701705932617188e-01
-8.491341769695281982e-02 3.297812640666961670e-01 9.529052302241325378e-03 2.102808356285095215e-01 -1.893000900745391846e-01 -3.780551850795745850e-01 -2.425733059644699097e-01 -2.660015821456909180e-01 6.910496205091476440e-02 6.338748335838317871e-02 4.767525196075439453e-02 -2.414359003305435181e-01 1.681115850806236267e-02 2.308201193809509277e-01 -2.695516049861907959e-01 1.404137816280126572e-02 -3.590049222111701965e-02 1.721364110708236694e-01 -1.101591624319553375e-02 1.147381844930350780e-03 -1.952557265758514404e-01 -3.336726725101470947e-01 1.276204138994216919e-01 1.001647785305976868e-01 6.036934256553649902e-02 4.060762934386730194e-03 2.696002125740051270e-01 -1.453111469745635986e-01 1.323908120393753052e-01 1.285416074097156525e-02 -9.469204396009445190e-02 -6.818127632141113281e-02
8.011596649885177612e-02 3.160830959677696228e-02 8.570278435945510864e-02 3.364021480083465576e-01 -1.959749609231948853e-01 5.058110691606998444e-03 -9.518464654684066772e-02 -3.253856301307678223e-02 2.604805529117584229e-01 1.895731315016746521e-02 -2.661357223987579346e-01 -7.639642059803009033e-02 1.573815941810607910e-01 9.921493381261825562e-02 -1.706611961126327515e-01 9.973898530006408691e-02 -1.931233853101730347e-01 3.445353358983993530e-02 2.031620442867279053e-01 -2.577861547470092773e-01 -2.196990400552749634e-01 -1.631456464529037476e-01 2.842244207859039307e-01 -1.655808389186859131e-01 1.691087782382965088e-01 -1.490513235330581665e-01 6.875991076231002808e-02 -1.282411045394837856e-03 1.315955817699432373e-01 -1.001566350460052490e-01 -2.668815255165100098e-01 3.486337661743164062e-01
1.668701171875000000e-01 1.661302894353866577e-01 -5.773311480879783630e-03 1.367431785911321640e-02 -1.443593651056289673e-01 -5.238519608974456787e-02 -2.714581489562988281e-01 6.023703888058662415e-02 -1.189544498920440674e-01 -9.102325886487960815e-02 -2.771845161914825439e-01 -2.048346698284149170e-01 1.242437139153480530e-01 -2.196285724639892578e-01 -7.611946016550064087e-02 -2.314698398113250732e-01 -1.462004929780960083e-01 -1.736138947308063507e-02 -4.776073247194290161e-02 -2.751738019287586212e-02 -2.039471268653869629e-01 -1.883661746978759766e-01 3.338030576705932617e-01 -8.040713518857955933e-02 -3.338376879692077637e-01 1.711120456457138062e-02 1.746623814105987549e-01 -2.179681360721588135e-01 6.115662679076194763e-02 -4.419216513633728027e-02 1.301790922880172729e-01 3.835176229476928711e-01
-7.570389658212661743e-02 3.151431679725646973e-01 2.784090638160705566e-01 2.689491212368011475e-01 -7.146831601858139038e-02 -1.945158243179321289e-01 -1.270873248577117920e-01 -1.028246507048606873e-01 -3.456804901361465454e-02 -1.101796478033065796e-01 7.842951267957687378e-02 -9.920374304056167603e-02 -3.900008648633956909e-02 3.563113808631896973e-01 -1.811234503984451294e-01 -1.165791824460029602e-01 -2.051564157009124756e-01 9.209650009870529175e-02 2.101195156574249268e-01 -1.747240275144577026e-01 -1.526384055614471436e-01 -3.142727315425872803e-01 6.364522129297256470e-02 4.790737479925155640e-02 -1.696809381246566772e-01 6.716148555278778076e-02 2.766124904155731201e-01 -5.973436869680881500e-03 2.598599493503570557e-01 2.096631564199924469e-02 -1.993116885423660278e-01 -5.691185127943754196e-03
4.426706954836845398e-02 5.705988034605979919e-02 1.295601949095726013e-02 3.525495231151580811e-01 6.995042413473129272e-02 -6.534450501203536987e-02 -1.392662823200225830e-01 -1.992614865303039551e-01 -1.011539474129676819e-01 7.274819165468215942e-02 -1.081331670284271240e-01 -2.787220478057861328e-01 2.013482004404067993e-01 6.738583743572235107e-02 -1.140401437878608704e-01 -6.476953625679016113e-02 1.057482659816741943e-01 -2.681137919425964355e-01 -7.714602351188659668e-02 -1.736191809177398682e-01 7.734825462102890015e-02 -2.688440978527069092e-01 3.413921892642974854e-01 2.892881631851196289e-01 -2.453118115663528442e-01 -2.981378734111785889e-01 5.960870534181594849e-03 -2.163662910461425781e-01 6.728148460388183594e-02 -1.627836078405380249e-01 9.839742630720138550e-02 -2.442752197384834290e-02
9.403210133314132690e-03 -1.444753143005073071e-04 1.529934853315353394e-01 3.072833716869354248e-01 1.689590066671371460e-01 -1.430286914110183716e-01 -2.572369575500488281e-01 -2.119556367397308350e-01 1.181282848119735718e-02 1.549726724624633789e-01 -1.543947905302047729e-01 -2.412333190441131592e-01 2.614018321037292480e-01 2.505215704441070557e-01 -1.987599730491638184e-01 -3.937811031937599182e-02 7.056219130754470825e-02 -2.149886935949325562e-01 1.135385781526565552e-02 -2.605458199977874756e-01 6.957326829433441162e-02 -2.403442710638046265e-01 2.165301889181137085e-01 3.419330418109893799e-01 -1.418401598930358887e-01 -8.761403709650039673e-02 5.701760202646255493e-02 -1.696807742118835449e-01 -3.633682429790496826e-02 -5.811364948749542236e-02 1.737801879644393921e-01 5.735593289136886597e-02
-1.859426647424697876e-01 2.032704837620258331e-02 -1.439987099729478359e-03 1.915754377841949463e-01 -3.229769766330718994e-01 2.546522067859768867e-03 8.119463920593261719e-02 -6.345498561859130859e-02 -8.130636066198348999e-03 -4.861168563365936279e-02 -3.088329136371612549e-01 -8.449577540159225464e-02 3.883322700858116150e-02 6.608583778142929077e-02 1.838211864233016968e-01 -1.786120980978012085e-02 -1.113825142383575439e-01 6.471018493175506592e-02 5.420751869678497314e-02 -2.132375836372375488e-01 -2.082749456167221069e-01 -1.709921807050704956e-01 4.536663591861724854e-01 1.539251506328582764e-01 -1.285675819963216782e-02 1.268208175897598267e-01 1.454678624868392944e-01 -2.195501029491424561e-01 4.727271944284439087e-02 -7.102529704570770264e-02 2.528940141201019287e-01 3.800873458385467529e-01
2.676575779914855957e-01 -8.349898457527160645e-02 1.677900254726409912e-01 5.416994541883468628e-02 8.409948647022247314e-02 -3.037744164466857910e-01 -7.355079054832458496e-02 -1.908316016197204590e-01 -3.253784477710723877e-01 2.423757761716842651e-01 5.457590892910957336e-02 -2.379796952009201050e-01 3.698081374168395996e-01 4.710468929260969162e-03 -5.006224289536476135e-02 -1.889849305152893066e-01 5.866843834519386292e-02 -1.011093184351921082e-01 2.593925409018993378e-02 -2.584156990051269531e-01 -6.745909154415130615e-02 -1.868985742330551147e-01 1.878608316183090210e-01 2.346834540367126465e-01 -6.634954363107681274e-02 -2.637121640145778656e-02 2.096053063869476318e-01 1.255107969045639038e-01 2.375736273825168610e-02 -2.291605770587921143e-01 4.798944666981697083e-02 1.369528174400329590e-01
2.030416131019592285e-01 2.290039211511611938e-01 -4.783491045236587524e-02 8.053941279649734497e-02 -3.154445439577102661e-02 -7.925393432378768921e-02 -1.888848096132278442e-01 -1.371418833732604980e-01 -2.629590407013893127e-02 -2.114870995283126831e-01 6.566552817821502686e-02 -4.935677647590637207e-01 -8.691597729921340942e-02 1.385592818260192871e-01 -1.032055635005235672e-02 2.710909396409988403e-02 -2.346882224082946777e-01 -3.994728997349739075e-02 3.591676056385040283e-02 -1.979075744748115540e-02 9.369390457868576050e-02 -2.237875312566757202e-01 2.968621253967285156e-01 -3.810490015894174576e-03 2.011055350303649902e-01 -1.187864169478416443e-01 1.973941624164581299e-01 -3.131908178329467773e-02 1.468843817710876465e-01 1.103923246264457703e-01 -1.511392742395401001e-01 3.979954123497009277e-01
1.434253007173538208e-01 -3.028161078691482544e-02 1.236637085676193237e-01 2.012415416538715363e-02 -9.605084359645843506e-02 -1.959022879600524902e-01 -1.269585341215133667e-01 -1.193880289793014526e-01 -1.008946672081947327e-01 -1.794886738061904907e-01 3.401773795485496521e-02 -4.148621559143066406e-01 -5.167910084128379822e-02 -1.907431706786155701e-02 1.391287893056869507e-01 1.092545390129089355e-01 -3.858578205108642578e-01 2.508253790438175201e-02 -5.850247293710708618e-02 -1.132218632847070694e-02 -3.191451728343963623e-01 -4.154902324080467224e-02 4.892620071768760681e-02 1.096880808472633362e-01 -3.437694162130355835e-02 -8.650635927915573120e-02 2.683572173118591309e-01 -2.216437831521034241e-02 2.781584858894348145e-01 -4.121804237365722656e-02 8.704377710819244385e-02 4.426696300506591797e-01
7.726630568504333496e-02 -1.875402964651584625e-02 8.712039142847061157e-02 2.742411196231842041e-01 -3.297862038016319275e-02 -1.293292194604873657e-01 -2.197843044996261597e-01 -1.516282856464385986e-01 -2.161329835653305054e-01 1.121941208839416504e-01 -1.461412757635116577e-01 -4.003282487392425537e-01 2.572632431983947754e-01 1.538035869598388672e-01 -5.436713621020317078e-02 2.211130410432815552e-02 1.520101577043533325e-01 -1.224129125475883484e-01 2.429121546447277069e-02 -2.552998065948486328e-01 -9.423537552356719971e-02 -4.386228322982788086e-01 6.443189084529876709e-02 1.603591144084930420e-01 -1.629648208618164062e-01 -1.131286621093750000e-01 7.011870294809341431e-02 -1.596469730138778687e-01 -3.749072179198265076e-02 -1.888765543699264526e-01 2.114221006631851196e-01 3.208011388778686523e-02
-1.037686541676521301e-01 1.412993371486663818e-01 1.660020500421524048e-01 1.711951047182083130e-01 -1.569033712148666382e-01 -1.654071658849716187e-01 1.360678672790527344e-01 -1.459889560937881470e-01 -8.800204843282699585e-02 7.380011677742004395e-02 -2.573747932910919189e-01 -2.263364940881729126e-01 -2.535767555236816406e-01 -2.356100082397460938e-01 -2.986935675144195557e-01 -2.282153069972991943e-02 -1.320597529411315918e-01 2.116872742772102356e-02 -2.788161933422088623e-01 -2.142292633652687073e-02 -7.402594387531280518e-02 -1.496931016445159912e-01 1.270924806594848633e-01 1.264863759279251099e-01 -1.603057533502578735e-01 -1.807843297719955444e-01 9.309669584035873413e-02 1.627407371997833252e-01 1.783051639795303345e-01 -3.114589154720306396e-01 1.489977985620498657e-01 2.823598980903625488e-01
8.459790609776973724e-03 1.762264408171176910e-02 2.493230439722537994e-02 2.712268382310867310e-02 1.665624976158142090e-02 4.551976919174194336e-02 -1.793610155582427979e-01 -3.519745171070098877e-01 -2.516396045684814453e-01 5.771829187870025635e-02 -7.719896733760833740e-02 -3.407832980155944824e-01 4.238111078739166260e-01 2.190237343311309814e-01 -8.229202590882778168e-03 -1.143372580409049988e-01 -2.816891111433506012e-02 -2.565208375453948975e-01 1.251834183931350708e-01 -1.322302520275115967e-01 5.190259311348199844e-03 -3.711073994636535645e-01 1.019778847694396973e-01 1.950666904449462891e-01 -1.436364650726318359e-01 -1.878088265657424927e-01 1.287419945001602173e-01 -7.278411090373992920e-02 -7.717337459325790405e-02 -1.293243169784545898e-01 1.489818543195724487e-01 -4.216464608907699585e-02
2.218164950609207153e-01 -6.713587790727615356e-02 2.558027803897857666e-01 2.056876271963119507e-01 -1.425424963235855103e-01 7.569803297519683838e-02 -1.226164773106575012e-01 -1.169373393058776855e-01 2.082462310791015625e-01 -4.099072515964508057e-02 -1.910869926214218140e-01 7.693722844123840332e-02 1.996852010488510132e-01 1.879317760467529297e-01 3.571684285998344421e-02 9.835547953844070435e-02 -3.535042703151702881e-01 -1.206077728420495987e-02 9.305312484502792358e-02 -3.294535279273986816e-01 -1.948181241750717163e-01 -8.922071754932403564e-02 2.560920715332031250e-01 -1.781402230262756348e-01 1.369317770004272461e-01 -1.393751502037048340e-01 5.339975934475660324e-03 1.180758699774742126e-01 2.910459935665130615e-01 -4.114343971014022827e-02 7.432892173528671265e-02 2.838225662708282471e-01
-4.620209336280822754e-02 -9.890844672918319702e-02 2.169134169816970825e-01 2.175852060317993164e-01 1.173657476902008057e-01 -1.091851294040679932e-01 -2.634718120098114014e-01 -2.992788553237915039e-01 -3.569728136062622070e-01 4.018171504139900208e-02 -7.463820278644561768e-02 -2.295151501893997192e-01 8.237424306571483612e-03 1.515499353408813477e-01 1.370903998613357544e-01 -1.895223557949066162e-01 1.508119851350784302e-01 -1.788886338472366333e-01 1.851044148206710815e-01 -2.598740160465240479e-01 -1.524470001459121704e-02 -3.040225207805633545e-01 1.499318331480026245e-01 2.843544185161590576e-01 -7.076996564865112305e-02 -1.765645444393157959e-01 1.216380372643470764e-01 -9.891283512115478516e-02 3.962801769375801086e-02 -1.534759551286697388e-01 5.553641542792320251e-02 4.951006174087524414e-02
-2.259452790021896362e-01 1.100947335362434387e-01 1.685092747211456299e-01 2.022411525249481201e-01 2.303755581378936768e-01 4.041349887847900391e-02 -1.258054524660110474e-01 -2.117173820734024048e-01 -1.415206938982009888e-01 2.622387185692787170e-02 -1.464064717292785645e-01 -4.174965322017669678e-01 2.149441540241241455e-01 -4.367940127849578857e-02 2.061325609683990479e-01 9.652645140886306763e-02 1.104372460395097733e-02 6.677719205617904663e-02 -5.428232252597808838e-02 -3.972528874874114990e-01 -7.107859849929809570e-02 -1.566146612167358398e-01 -6.828767806291580200e-02 -2.237297222018241882e-02 -2.939474880695343018e-01 -2.574887871742248535e-01 1.481727957725524902e-01 2.486756071448326111e-02 -1.677554696798324585e-01 -5.149720981717109680e-02 -7.828418910503387451e-02 1.533610224723815918e-01
5.813048407435417175e-02 2.347731292247772217e-01 2.044320553541183472e-01 1.193491965532302856e-01 3.826239332556724548e-02 -2.751710414886474609e-01 -3.453561961650848389e-01 -3.001790642738342285e-01 -6.973993033170700073e-02 -1.733831465244293213e-01 7.480625063180923462e-02 -6.259969621896743774e-02 -5.085971206426620483e-02 7.172892242670059204e-02 -1.675280183553695679e-01 -9.446997195482254028e-03 -1.254436820745468140e-01 8.640047907829284668e-02 2.567932009696960449e-01 -5.057297274470329285e-02 -1.683150529861450195e-01 -3.739842772483825684e-01 6.606772541999816895e-02 4.454941302537918091e-02 -8.022408187389373779e-02 -1.608813181519508362e-02 4.196031987667083740e-01 -1.023670211434364319e-01 1.538480371236801147e-01 -8.209934085607528687e-02 -1.490999758243560791e-01 -8.031895011663436890e-02
-6.293166428804397583e-02 2.153490930795669556e-01 8.724543452262878418e-02 1.412601023912429810e-01 -2.642840147018432617e-01 -2.334799766540527344e-01 -1.126095578074455261e-01 -3.335946202278137207e-01 -1.002769023180007935e-01 -5.514084920287132263e-02 -3.687135130167007446e-02 -1.775941699743270874e-01 -1.981351710855960846e-02 1.422667950391769409e-01 -1.633586734533309937e-01 -7.597463577985763550e-02 -2.389425635337829590e-01 1.125289425253868103e-01 1.483682356774806976e-02 -4.762999713420867920e-02 -3.452214226126670837e-02 -4.146335124969482422e-01 6.380736082792282104e-02 4.181485623121261597e-02 -1.815101355314254761e-01 -5.128022748976945877e-03 4.323513209819793701e-01 -9.821899235248565674e-02 1.851930171251296997e-01 -1.481723785400390625e-01 -1.883564293384552002e-01 -4.725391417741775513e-02
1.086183935403823853e-01 5.861147306859493256e-03 3.883653786033391953e-03 1.393149048089981079e-01 5.483966693282127380e-02 -9.833697229623794556e-02 -2.171487063169479370e-01 -2.461264580488204956e-01 -1.814600676298141479e-01 1.492636203765869141e-01 -1.229958906769752502e-01 -2.009023874998092651e-01 1.957439482212066650e-01 1.556374877691268921e-01 -1.458355933427810669e-01 4.132466763257980347e-02 1.690007895231246948e-01 -9.866789728403091431e-02 2.465537935495376587e-02 -2.434769272804260254e-01 1.762500591576099396e-02 -4.107438623905181885e-01 2.658757269382476807e-01 3.445323109626770020e-01 -2.192367464303970337e-01 -6.589085608720779419e-02 1.747265011072158813e-01 -8.797718584537506104e-02 -5.018647015094757080e-02 -1.996762603521347046e-01 2.498900741338729858e-01 3.729437710717320442e-03
-1.625272445380687714e-02 1.570809781551361084e-01 2.226089984178543091e-01 2.187336087226867676e-01 -4.448871314525604248e-02 -1.377699077129364014e-01 -3.118006587028503418e-01 -1.099248230457305908e-01 -1.354321986436843872e-01 -3.264115750789642334e-01 1.316894441843032837e-01 -2.267103791236877441e-01 2.505531311035156250e-01 -5.006350949406623840e-02 -1.425299495458602905e-01 3.106828927993774414e-01 -9.656012803316116333e-02 -1.391393244266510010e-01 -7.211863249540328979e-02 1.959448158740997314e-01 -4.678818210959434509e-02 -2.327214628458023071e-01 1.109458282589912415e-01 -8.931762725114822388e-02 -3.201177716255187988e-02 -1.248938143253326416e-01 2.183361947536468506e-01 1.882804632186889648e-01 8.610679954290390015e-02 -1.241894513368606567e-01 3.049805164337158203e-01 -8.451811969280242920e-02
-1.001704707741737366e-01 1.010616347193717957e-01 6.532616168260574341e-02 4.343406483530998230e-02 -3.328881263732910156e-01 -1.115627363324165344e-01 -1.474869847297668457e-01 -2.193051278591156006e-01 -2.597277462482452393e-01 -1.167748216539621353e-02 1.655343770980834961e-01 -2.476345300674438477e-01 -1.254296302795410156e-01 -1.187980100512504578e-01 6.566881388425827026e-02 -8.232036978006362915e-02 -1.417581140995025635e-01 1.088360175490379333e-01 -2.528574466705322266e-01 -1.939507275819778442e-01 2.249025739729404449e-03 -4.546673893928527832e-01 1.423008888959884644e-01 4.811704531311988831e-02 4.596618562936782837e-02 8.091681450605392456e-02 2.834510803222656250e-01 -1.148454472422599792e-01 2.323772758245468140e-01 3.732484951615333557e-02 1.037102192640304565e-01 2.282699942588806152e-01
-1.658252030611038208e-01 4.480641335248947144e-02 -4.692277871072292328e-03 2.766917347908020020e-01 -2.383242547512054443e-02 -1.452071070671081543e-01 -1.541538834571838379e-01 -1.678012162446975708e-01 -1.806573756039142609e-02 1.707083731889724731e-02 -1.565962284803390503e-01 -1.661622226238250732e-01 3.913977369666099548e-02 6.042673066258430481e-02 8.369801938533782959e-02 -1.844551973044872284e-02 -2.512267231941223145e-01 -2.249378114938735962e-01 -1.999129503965377808e-01 -1.932580582797527313e-02 -1.940719634294509888e-01 -1.312406957149505615e-01 2.780620753765106201e-01 -4.007879644632339478e-02 7.629526406526565552e-02 -3.252798318862915039e-01 -1.293057352304458618e-01 -6.443421356379985809e-03 2.368554621934890747e-01 -2.597831487655639648e-01 2.170141041278839111e-01 4.100311398506164551e-01
-1.751229763031005859e-01 7.491400092840194702e-02 -3.065820410847663879e-02 6.713417917490005493e-02 -3.359271883964538574e-01 2.349403919652104378e-03 -2.355743199586868286e-01 2.955389581620693207e-02 -5.633271858096122742e-02 -3.317804634571075439e-02 -2.625409066677093506e-01 -1.824262738227844238e-01 2.523249387741088867e-01 -5.354976281523704529e-03 -9.309986978769302368e-02 -1.106784045696258545e-01 -3.118255436420440674e-01 -1.752697080373764038e-01 6.680860370397567749e-02 -2.585112154483795166e-01 -3.096549212932586670e-01 -2.819368839263916016e-01 2.425802648067474365e-01 -5.105359107255935669e-02 -4.003010690212249756e-02 -1.380153149366378784e-01 -9.874924272298812866e-02 2.747101485729217529e-01 1.704730242490768433e-01 -1.222175583243370056e-01 -6.657434254884719849e-02 8.709818869829177856e-02
2.110200673341751099e-01 -7.324096560478210449e-02 1.435403376817703247e-01 1.320494860410690308e-01 6.687276065349578857e-02 -2.431255578994750977e-01 -5.954977124929428101e-02 -2.270441949367523193e-01 -1.569493263959884644e-01 1.704640686511993408e-01 -2.771703898906707764e-01 -1.827064752578735352e-01 1.321354061365127563e-01 9.173911809921264648e-02 2.161153219640254974e-02 -2.313190102577209473e-01 1.023608744144439697e-01 -7.287545502185821533e-02 2.413651645183563232e-01 -2.405721098184585571e-01 -1.042126491665840149e-01 -2.701283395290374756e-01 6.256142258644104004e-02 2.951566576957702637e-01 -2.579554915428161621e-01 -1.790371835231781006e-01 3.295153751969337463e-02 -6.711595505475997925e-02 2.743271291255950928e-01 -2.285902649164199829e-01 3.772866213694214821e-03 1.055948063731193542e-01
1.074741035699844360e-02 5.332246795296669006e-02 -2.085054991766810417e-03 1.225427463650703430e-01 6.672373414039611816e-02 -2.088318467140197754e-01 1.878512203693389893e-01 -1.446238951757550240e-03 -1.366214305162429810e-01 2.620165795087814331e-02 7.609431445598602295e-02 -2.140744924545288086e-01 1.961656212806701660e-01 -6.012116000056266785e-02 4.665051121264696121e-03 1.568994671106338501e-02 -1.182398051023483276e-01 -5.986198782920837402e-02 -2.965981960296630859e-01 -8.800981938838958740e-02 2.328252196311950684e-01 -5.009541511535644531e-01 2.171854078769683838e-01 -1.394297629594802856e-01 7.024569064378738403e-02 -2.248439192771911621e-01 6.065421272069215775e-03 -2.363202273845672607e-01 1.020645424723625183e-01 5.391848459839820862e-02 2.557327449321746826e-01 3.319387733936309814e-01
1.352352946996688843e-01 -9.085652977228164673e-02 1.298037767410278320e-01 1.987003237009048462e-01 2.270852476358413696e-01 -3.705579936504364014e-01 -2.543391883373260498e-01 -1.408471763134002686e-01 1.794331520795822144e-01 -1.616365276277065277e-02 5.974603816866874695e-02 -4.789394140243530273e-02 -1.539414525032043457e-01 2.096342593431472778e-01 -1.298865824937820435e-01 -2.824713885784149170e-01 -1.971789598464965820e-01 3.922898322343826294e-02 2.617948651313781738e-01 6.693579256534576416e-02 9.728963673114776611e-02 -2.948668301105499268e-01 2.662463784217834473e-01 1.713910251855850220e-01 9.923283010721206665e-02 -1.366632133722305298e-01 1.554610300809144974e-02 1.161175742745399475e-01 2.094412744045257568e-01 1.077574193477630615e-01 -1.473693735897541046e-02 1.817680299282073975e-01
4.174257919657975435e-04 3.497830033302307129e-01 8.610565960407257080e-02 1.509220004081726074e-01 -2.646920382976531982e-01 -2.742771506309509277e-01 -9.666062891483306885e-02 -1.906861513853073120e-01 -9.607526659965515137e-02 -1.249893978238105774e-01 2.090719714760780334e-02 -1.287988573312759399e-01 -5.781498178839683533e-02 7.062198966741561890e-02 -2.676231861114501953e-01 3.593773394823074341e-02 -1.223435923457145691e-01 1.608365178108215332e-01 2.064160704612731934e-01 -1.116138994693756104e-01 -4.510122910141944885e-02 -3.682740330696105957e-01 1.964023411273956299e-01 1.185072362422943115e-01 -1.500455290079116821e-01 -1.330433636903762817e-01 3.482075035572052002e-01 -1.450852900743484497e-01 9.071325510740280151e-02 -1.370320469141006470e-01 -1.918844729661941528e-01 -2.871837280690670013e-02
-1.303146593272686005e-02 1.226569786667823792e-01 -9.713467955589294434e-02 9.888565540313720703e-02 1.620671004056930542e-01 -1.687075346708297729e-01 5.322676151990890503e-02 -5.793296173214912415e-02 -3.069692552089691162e-01 -8.965364657342433929e-03 8.235513418912887573e-02 -2.587265372276306152e-01 1.949417293071746826e-01 6.500300765037536621e-02 -2.270306348800659180e-01 9.716492891311645508e-02 3.148595802485942841e-03 -2.772180736064910889e-01 5.581783503293991089e-02 -3.778974115848541260e-01 -1.357512772083282471e-01 -1.843886226415634155e-01 1.667863279581069946e-01 2.524393796920776367e-01 -5.947321280837059021e-02 -3.196783959865570068e-01 1.837445348501205444e-01 -2.678905427455902100e-01 9.485942870378494263e-02 -1.275819689035415649e-01 1.730986386537551880e-01 -1.267162151634693146e-02
-1.072000935673713684e-01 -1.410095393657684326e-01 5.186843872070312500e-02 3.344390094280242920e-01 -4.375696647912263870e-03 -2.630716562271118164e-01 -3.116802573204040527e-01 -2.792522907257080078e-01 -1.231990531086921692e-01 -1.960481405258178711e-01 -2.904128283262252808e-02 -9.416370652616024017e-03 2.180518060922622681e-01 -7.455244660377502441e-02 -1.238625273108482361e-01 -2.527098543941974640e-02 -2.964597642421722412e-01 2.872479856014251709e-01 1.331912726163864136e-01 1.614492982625961304e-01 -6.162728741765022278e-02 -2.890591323375701904e-01 1.906578429043292999e-02 1.284581869840621948e-01 -5.709963664412498474e-02 -1.557086128741502762e-02 -1.466799676418304443e-01 -2.251766175031661987e-01 5.431095510721206665e-02 1.091139912605285645e-01 -1.088001672178506851e-02 2.774569094181060791e-01
-5.232596024870872498e-02 2.190650105476379395e-01 1.317326277494430542e-01 -2.992278151214122772e-02 1.546271443367004395e-01 9.649410098791122437e-02 -1.110292524099349976e-01 -3.101155161857604980e-01 -6.481624394655227661e-02 1.241227705031633377e-02 2.580058388411998749e-02 -2.349336743354797363e-01 1.680489033460617065e-01 3.439072668552398682e-01 1.550015658140182495e-01 -1.036317460238933563e-02 -7.391185313463211060e-02 -1.249027810990810394e-02 -6.318441033363342285e-02 -2.488142251968383789e-01 -2.744819521903991699e-01 -2.098907083272933960e-01 -2.821732759475708008e-01 1.233512535691261292e-01 -1.796536892652511597e-01 -2.436879426240921021e-01 1.497496962547302246e-01 -2.620987594127655029e-02 -5.162527412176132202e-02 -2.995289564132690430e-01 1.807931363582611084e-01 1.812510788440704346e-01
1.302985846996307373e-01 1.065148487687110901e-01 8.216446638107299805e-02 1.839692592620849609e-01 3.573330119252204895e-02 -4.136697389185428619e-03 -1.955169886350631714e-01 -2.058472335338592529e-01 -1.813598424196243286e-01 2.679604291915893555e-02 -1.075009927153587341e-01 -1.459012031555175781e-01 1.641293317079544067e-01 1.290048211812973022e-01 -1.872238963842391968e-01 -1.414008140563964844e-01 2.844263054430484772e-02 -1.675532758235931396e-01 -1.916430704295635223e-02 -2.597830891609191895e-01 -5.999099463224411011e-02 -4.919090569019317627e-01 3.233968317508697510e-01 2.109274268150329590e-01 -2.827026844024658203e-01 -5.017836112529039383e-03 1.039295345544815063e-01 -1.787930428981781006e-01 -4.206080734729766846e-02 -1.927025616168975830e-01 1.717949360609054565e-01 -3.985334932804107666e-02
-2.839957363903522491e-02 -1.175138354301452637e-01 -1.024199649691581726e-01 -1.230708956718444824e-01 -1.956284195184707642e-01 -8.743103593587875366e-02 -1.244952622801065445e-02 -4.350192099809646606e-02 1.614662259817123413e-01 -2.415580861270427704e-02 -3.181123360991477966e-02 -3.342306613922119141e-02 6.425371766090393066e-02 5.113356932997703552e-02 9.665805101394653320e-02 -7.737845927476882935e-02 -9.482920169830322266e-02 4.562265798449516296e-02 -4.656085371971130371e-02 2.948085591197013855e-02 -6.346619874238967896e-02 -4.152687788009643555e-01 3.824768662452697754e-01 1.789658218622207642e-01 -3.326382339000701904e-01 -3.449307680130004883e-01 1.680356115102767944e-01 1.381165832281112671e-01 9.293592721223831177e-02 -1.582816615700721741e-02 3.547677695751190186e-01 2.834404408931732178e-01
1.436564773321151733e-01 -1.996673494577407837e-01 2.344907224178314209e-01 1.333104372024536133e-01 -1.435986757278442383e-01 -6.248382106423377991e-02 -2.471613585948944092e-01 -1.562034040689468384e-01 -1.545269638299942017e-01 -2.030211966484785080e-03 -1.764071583747863770e-01 -1.766177266836166382e-01 1.955201327800750732e-01 1.431528031826019287e-01 4.471429809927940369e-02 -6.500212848186492920e-02 7.616851478815078735e-02 1.232117861509323120e-01 9.856598824262619019e-02 -1.194188520312309265e-01 -1.969592422246932983e-01 -4.198120236396789551e-01 -2.630317397415637970e-02 -1.266242563724517822e-01 -1.751395314931869507e-01 6.273645907640457153e-02 -2.037035487592220306e-02 1.865942925214767456e-01 2.368004620075225830e-01 -3.184280917048454285e-02 1.919699013233184814e-01 4.063019454479217529e-01
1.347289383411407471e-01 -1.983109395951032639e-03 1.480417698621749878e-01 1.847892105579376221e-01 -7.177338749170303345e-02 -1.332804560661315918e-01 -6.686232984066009521e-03 -1.952408403158187866e-01 -2.067903131246566772e-01 1.312586665153503418e-01 4.172120243310928345e-02 -2.346343547105789185e-01 3.123459517955780029e-01 7.639703899621963501e-02 1.154679805040359497e-01 -2.517286539077758789e-01 1.503540277481079102e-01 -1.388435363769531250e-01 1.388938426971435547e-01 -1.845263242721557617e-01 -1.247317567467689514e-01 -2.964354157447814941e-01 1.846617013216018677e-01 2.718447148799896240e-01 -1.494569927453994751e-01 -4.385980591177940369e-02 1.703863590955734253e-01 -4.238970950245857239e-02 3.054960668087005615e-01 -3.215344250202178955e-01 9.582333266735076904e-02 1.340795680880546570e-02
-1.583457738161087036e-02 2.427097596228122711e-02 2.564566433429718018e-01 2.636285424232482910e-01 3.426630795001983643e-02 -1.108975708484649658e-01 -2.588074803352355957e-01 -2.170579582452774048e-01 -1.240551322698593140e-01 1.024804487824440002e-01 -6.908655911684036255e-02 -1.538693457841873169e-01 1.962688565254211426e-01 1.921800523996353149e-01 -2.407013028860092163e-01 -1.299626976251602173e-01 9.471268206834793091e-02 -1.875780373811721802e-01 3.883330523967742920e-02 -2.263699918985366821e-01 -4.843315109610557556e-02 -3.675060868263244629e-01 2.681235074996948242e-01 3.355667889118194580e-01 -1.895979791879653931e-01 -1.022110134363174438e-01 1.418331917375326157e-02 -1.517162621021270752e-01 -8.880319446325302124e-02 -1.164690107107162476e-01 1.477326452732086182e-01 1.004760968498885632e-03
1.329611390829086304e-01 -1.009713672101497650e-02 1.614170074462890625e-01 1.755995899438858032e-01 7.108287513256072998e-02 -9.400200843811035156e-02 -3.009994328022003174e-01 -2.279171794652938843e-01 -2.728960812091827393e-01 1.958817541599273682e-01 -1.186915785074234009e-01 -1.720710545778274536e-01 2.475788742303848267e-01 1.561653763055801392e-01 1.283768713474273682e-01 -1.346466094255447388e-01 1.570769697427749634e-01 -4.971322417259216309e-02 1.854538321495056152e-01 -1.547297835350036621e-01 -1.021117791533470154e-01 -2.267525047063827515e-01 1.021067947149276733e-01 3.092504143714904785e-01 -1.188964694738388062e-01 -7.889912277460098267e-02 2.616908550262451172e-01 7.777817547321319580e-02 2.453201860189437866e-01 -1.035192310810089111e-01 2.613291442394256592e-01 6.777303665876388550e-02
-1.721526868641376495e-02 1.863756328821182251e-01 2.934246137738227844e-02 1.187537983059883118e-01 -1.447811573743820190e-01 -2.017598301172256470e-01 -1.171544790267944336e-01 -1.143032535910606384e-01 4.728117585182189941e-02 -2.133848965167999268e-01 -2.837410271167755127e-01 -2.881160974502563477e-01 -1.129297632724046707e-02 -1.023770943284034729e-01 7.567666471004486084e-02 -2.524656988680362701e-02 -1.596813052892684937e-01 -1.370692998170852661e-01 6.262840330600738525e-02 2.902294322848320007e-02 -2.669889628887176514e-01 2.507841959595680237e-02 3.296944797039031982e-01 2.548587918281555176e-01 -1.291004270315170288e-01 7.069962099194526672e-03 2.927052080631256104e-01 -1.177088357508182526e-02 -2.341428026556968689e-02 2.260792851448059082e-01 2.930790483951568604e-01 3.139784336090087891e-01
-1.068854480981826782e-01 -1.699490239843726158e-03 8.692267537117004395e-02 1.394152194261550903e-01 -6.564205884933471680e-02 -2.572854161262512207e-01 -9.629714488983154297e-02 -5.875894054770469666e-02 1.234981641173362732e-01 -1.395734399557113647e-01 -6.454707682132720947e-02 -2.072136104106903076e-01 1.836130768060684204e-01 -8.848027139902114868e-02 -1.484598368406295776e-01 -2.815973460674285889e-01 -2.222615927457809448e-01 1.298936009407043457e-01 2.336392104625701904e-01 2.492255531251430511e-02 6.430007517337799072e-02 -4.733657538890838623e-01 -1.074148993939161301e-02 5.347549542784690857e-02 -1.540018320083618164e-01 7.737204432487487793e-02 3.860132098197937012e-01 -3.228343427181243896e-01 9.102007746696472168e-02 -5.993161723017692566e-02 -7.100702077150344849e-02 3.344505280256271362e-02
-8.634848892688751221e-02 9.100300818681716919e-02 4.152710437774658203e-01 -1.470194850116968155e-02 -1.955394893884658813e-01 -1.380367130041122437e-01 -4.731554165482521057e-02 -2.211830466985702515e-01 -5.676644667983055115e-02 2.291694283485412598e-02 5.106239765882492065e-02 -3.328638076782226562e-01 -8.296684920787811279e-02 4.237766936421394348e-02 -5.144068505614995956e-03 7.237718999385833740e-02 -1.751241385936737061e-01 1.293629854917526245e-01 -1.017791628837585449e-01 -1.209138408303260803e-01 3.195236204192042351e-03 -4.258554875850677490e-01 9.953133761882781982e-02 9.112513810396194458e-02 1.793241947889328003e-01 3.733109682798385620e-03 4.081350266933441162e-01 4.156923666596412659e-02 2.494047135114669800e-01 1.795791983604431152e-01 -3.691349178552627563e-02 6.168548390269279480e-02
2.393697649240493774e-01 2.582398429512977600e-02 1.304019838571548462e-01 7.884683459997177124e-02 -2.167356386780738831e-02 -1.791388988494873047e-01 -2.261933684349060059e-01 -1.347099542617797852e-01 -1.834567040205001831e-01 1.748402267694473267e-01 -7.008602470159530640e-02 -3.986099958419799805e-01 6.978759914636611938e-02 1.132068857550621033e-01 1.166440173983573914e-01 -1.431870907545089722e-01 1.238768324255943298e-01 -8.697844296693801880e-02 1.062749475240707397e-01 -1.062455475330352783e-01 1.013206467032432556e-01 -4.595660567283630371e-01 7.353921979665756226e-02 3.775791227817535400e-01 -5.025411769747734070e-02 -1.705080270767211914e-01 3.984065726399421692e-02 4.020817577838897705e-02 1.447301656007766724e-01 -1.993471235036849976e-01 1.486014425754547119e-01 6.794251501560211182e-02
-2.103023082017898560e-01 -5.898499488830566406e-02 1.209168657660484314e-01 -1.036310642957687378e-01 1.341592073440551758e-01 -1.704810410737991333e-01 -9.722716361284255981e-02 -2.441337555646896362e-01 -1.369804143905639648e-01 -1.965456604957580566e-01 -1.707651466131210327e-01 -5.241360887885093689e-02 1.187778413295745850e-01 4.645184054970741272e-02 -4.794583469629287720e-02 -1.363295465707778931e-01 -1.663016974925994873e-01 2.457078993320465088e-01 -3.406127542257308960e-02 -1.621601581573486328e-01 2.782079577445983887e-02 -1.471623331308364868e-01 -2.763798646628856659e-02 1.137134730815887451e-01 -2.437721341848373413e-01 1.002589017152786255e-01 2.592053711414337158e-01 7.659332454204559326e-02 6.582287698984146118e-02 -1.736990176141262054e-02 4.184475168585777283e-02 6.195469498634338379e-01
-2.740660905838012695e-01 5.220114067196846008e-02 2.568234503269195557e-01 1.723926812410354614e-01 -1.417370419949293137e-02 -2.611444294452667236e-01 -1.532684862613677979e-01 -1.555971056222915649e-01 -3.382899463176727295e-01 -8.713915944099426270e-02 -8.319162577390670776e-02 -2.980366349220275879e-01 1.190385445952415466e-01 1.086223055608570576e-03 -9.637282788753509521e-02 -1.397587954998016357e-01 -3.126803040504455566e-02 2.571368813514709473e-01 1.418420672416687012e-01 -1.674592494964599609e-01 9.305277466773986816e-02 -2.311120778322219849e-01 -2.805232442915439606e-02 5.401173140853643417e-03 -1.876871138811111450e-01 2.472947351634502411e-02 2.618683874607086182e-02 -2.159704715013504028e-01 1.675763726234436035e-01 -1.630266197025775909e-02 1.029908563941717148e-02 3.998093903064727783e-01
-2.288737893104553223e-01 8.205513656139373779e-02 1.721434146165847778e-01 1.185572519898414612e-01 -1.246958225965499878e-01 -8.106097579002380371e-02 -3.095151484012603760e-01 5.627496168017387390e-03 1.811236143112182617e-01 -1.564931683242321014e-02 -6.488271802663803101e-02 1.669133454561233521e-01 9.242474287748336792e-02 1.384852081537246704e-01 -6.030286103487014771e-02 -2.015641331672668457e-02 7.515852898359298706e-02 -1.096522435545921326e-01 -3.084307312965393066e-01 4.066430847160518169e-04 -2.668041586875915527e-01 -3.327024877071380615e-01 6.690769642591476440e-02 3.053284585475921631e-01 8.966461569070816040e-02 -1.115588620305061340e-01 3.337200284004211426e-01 -1.972931921482086182e-01 1.429454386234283447e-01 -1.068334504961967468e-01 -2.063858136534690857e-02 2.948366999626159668e-01
-1.602537930011749268e-01 2.578615844249725342e-01 1.901423484086990356e-01 3.035409152507781982e-01 -1.293523516505956650e-02 -2.510880827903747559e-01 2.551551535725593567e-02 -1.368946135044097900e-01 -2.485035806894302368e-01 -2.050393819808959961e-02 -1.635497212409973145e-01 -1.189531683921813965e-01 -2.038690298795700073e-01 9.486370533704757690e-02 -1.366942375898361206e-01 -2.363693863153457642e-01 -2.956648766994476318e-01 1.395735889673233032e-01 5.470658093690872192e-02 6.382864713668823242e-02 -8.895605802536010742e-02 -6.763401627540588379e-02 6.365980207920074463e-02 1.223619356751441956e-01 -3.078053295612335205e-01 -1.086612641811370850e-01 1.874013096094131470e-01 -1.260357499122619629e-01 1.691122353076934814e-01 -1.060104817152023315e-01 1.013367623090744019e-01 3.400015830993652344e-01
-7.008020579814910889e-02 9.279310703277587891e-02 -1.359330713748931885e-01 -2.611345984041690826e-02 -1.176255047321319580e-01 -2.017484307289123535e-01 -6.003059074282646179e-02 -1.290636360645294189e-01 -1.420133113861083984e-01 -1.323916763067245483e-01 -1.077315211296081543e-01 -2.265242785215377808e-01 3.403556719422340393e-02 3.380287289619445801e-01 1.394702470861375332e-03 -7.595381885766983032e-02 -1.356435716152191162e-01 3.325364291667938232e-01 8.867971599102020264e-03 -2.028387039899826050e-01 2.928817868232727051e-01 -3.318900167942047119e-01 8.677545189857482910e-02 -3.221179172396659851e-02 -1.023648530244827271e-01 -5.346394702792167664e-02 3.483996987342834473e-01 1.900225430727005005e-01 2.539993226528167725e-01 1.996974050998687744e-01 1.355803459882736206e-01 4.905842617154121399e-02
2.542088329792022705e-01 1.666972637176513672e-01 -7.333675399422645569e-03 1.585062891244888306e-01 -1.496346145868301392e-01 -4.303661584854125977e-01 -3.038418889045715332e-01 -3.727611601352691650e-01 -1.623874455690383911e-01 1.063929051160812378e-01 -3.337349742650985718e-02 -2.336615025997161865e-01 5.190446507185697556e-03 7.139034569263458252e-02 -2.299149483442306519e-01 -1.054008007049560547e-01 -1.989282667636871338e-01 4.215281084179878235e-02 -4.772812128067016602e-02 -8.198335766792297363e-02 -9.559425711631774902e-02 -1.004825606942176819e-01 1.296693086624145508e-01 1.356934756040573120e-01 -2.134256958961486816e-01 4.373062402009963989e-02 2.680824100971221924e-01 2.871946431696414948e-02 3.485151752829551697e-02 -3.554816916584968567e-02 -2.055615484714508057e-01 1.064946576952934265e-01
-6.697098165750503540e-02 1.718275547027587891e-01 1.945089399814605713e-01 1.263890117406845093e-01 1.666244119405746460e-01 -2.833917438983917236e-01 -9.957105666399002075e-02 -1.883640289306640625e-01 -2.630217671394348145e-01 2.122956141829490662e-02 -2.255109548568725586e-01 -2.881214022636413574e-01 -1.585213094949722290e-01 1.142424866557121277e-01 -2.045271843671798706e-01 -2.435657531023025513e-01 -1.563295125961303711e-01 9.044554829597473145e-02 -2.915696799755096436e-01 -1.517854481935501099e-01 -1.275952160358428955e-01 -3.765007713809609413e-03 3.200454264879226685e-02 -9.947732836008071899e-02 1.330480128526687622e-01 -1.767791062593460083e-01 3.427435159683227539e-01 -7.274871319532394409e-02 1.603329926729202271e-01 -1.217423155903816223e-01 5.406660214066505432e-02 1.811662465333938599e-01
-8.176979422569274902e-02 6.089987978339195251e-02 1.364849805831909180e-01 1.879837661981582642e-01 4.311341792345046997e-02 -1.058556586503982544e-01 -2.544863522052764893e-01 -9.332651272416114807e-03 -9.454254060983657837e-02 6.575322151184082031e-02 -4.671578109264373779e-02 -2.247128486633300781e-01 1.752076297998428345e-01 5.612998083233833313e-02 1.891426555812358856e-02 7.454604655504226685e-02 -1.906459033489227295e-01 -4.163167476654052734e-01 -1.543797105550765991e-01 -3.644086793065071106e-02 -1.573734134435653687e-01 -1.074624434113502502e-01 2.782240509986877441e-01 6.478584557771682739e-02 -1.977691613137722015e-02 -2.748951315879821777e-01 -1.001524087041616440e-02 -1.040488407015800476e-01 1.873682886362075806e-01 -1.761149019002914429e-01 1.158068105578422546e-01 4.825502634048461914e-01
-3.516495823860168457e-01 2.427202314138412476e-01 1.127510517835617065e-01 -5.016589909791946411e-02 8.369503170251846313e-02 -5.876389518380165100e-02 2.657372690737247467e-02 -1.386676579713821411e-01 -1.750162690877914429e-01 -1.026142165064811707e-01 -3.192731738090515137e-01 -1.173557341098785400e-01 2.949249744415283203e-02 2.081799954175949097e-01 1.166424080729484558e-01 -8.814902603626251221e-02 -1.212162747979164124e-01 5.748312175273895264e-02 -1.506351083517074585e-01 4.570176452398300171e-02 2.032348327338695526e-02 -2.252739220857620239e-01 1.952796429395675659e-01 6.722427904605865479e-02 -2.272943556308746338e-01 3.857704624533653259e-02 3.285312354564666748e-01 -2.331758737564086914e-01 1.113877519965171814e-01 -1.655730903148651123e-01 4.301492497324943542e-02 3.945074677467346191e-01
-9.068925678730010986e-02 -6.127806007862091064e-02 2.273789048194885254e-01 -4.136247094720602036e-03 8.150424808263778687e-02 6.539988797158002853e-03 -1.211003884673118591e-01 7.490637898445129395e-02 2.433778345584869385e-02 -2.097776085138320923e-01 2.552334666252136230e-01 -1.618794947862625122e-01 1.803661137819290161e-01 1.036131232976913452e-01 -1.732875034213066101e-02 -4.232798516750335693e-02 -1.945688426494598389e-01 -2.689048349857330322e-01 -3.404958546161651611e-02 -5.340528115630149841e-02 -3.886545896530151367e-01 -3.121837973594665527e-01 2.803551852703094482e-01 1.369441598653793335e-01 -1.259025037288665771e-01 -5.359220877289772034e-02 1.921314597129821777e-01 -1.619954407215118408e-01 2.063786983489990234e-01 -3.177320957183837891e-01 1.238303035497665405e-01 1.650159507989883423e-01
-2.855837345123291016e-01 1.256177853792905807e-02 2.416816502809524536e-01 -2.220141142606735229e-02 1.422292441129684448e-01 -1.336784362792968750e-01 -4.738830029964447021e-02 -5.909755453467369080e-02 -9.891998022794723511e-02 2.319835573434829712e-01 6.700259447097778320e-02 -2.191086262464523315e-01 2.400425374507904053e-01 -1.772917658090591431e-01 7.005811482667922974e-02 -2.726852297782897949e-01 -3.001891076564788818e-01 -8.972907811403274536e-02 -1.163153350353240967e-01 -1.378424912691116333e-01 -1.631154678761959076e-02 -3.630799651145935059e-01 2.330638170242309570e-01 -7.515124231576919556e-02 -3.549696644768118858e-03 -1.730961650609970093e-01 -6.390517228282988071e-04 -1.762564182281494141e-01 8.530741930007934570e-02 6.282019615173339844e-02 2.776230275630950928e-01 2.429660707712173462e-01
-2.008736580610275269e-01 6.577815115451812744e-02 1.966492086648941040e-01 1.229849979281425476e-01 -1.390957832336425781e-01 -2.572536766529083252e-01 3.566857054829597473e-02 -2.429820969700813293e-02 -8.222638815641403198e-02 1.686677038669586182e-01 -9.219505637884140015e-02 -3.325742185115814209e-01 -1.238167956471443176e-01 -2.231629341840744019e-01 -1.793043911457061768e-01 -8.492286503314971924e-02 -1.746903806924819946e-01 4.170925542712211609e-02 -2.473773956298828125e-01 -1.585740298032760620e-01 -2.325408011674880981e-01 -1.993038356304168701e-01 1.799834519624710083e-02 -3.943645581603050232e-02 -1.775695681571960449e-01 -1.559942215681076050e-01 2.630339562892913818e-01 3.626586794853210449e-01 1.493461877107620239e-01 -7.989973574876785278e-02 2.001463994383811951e-02 2.353526651859283447e-01
8.131519705057144165e-02 1.060508750379085541e-02 3.215056061744689941e-01 1.124913841485977173e-01 2.023320272564888000e-02 -1.181412190198898315e-01 -2.894390523433685303e-01 -1.599867939949035645e-01 -1.829147934913635254e-01 1.778816133737564087e-01 -1.144424453377723694e-01 -3.011402189731597900e-01 1.426309943199157715e-01 3.185681626200675964e-02 1.667957901954650879e-01 -4.768623784184455872e-02 6.479364633560180664e-02 -1.504134237766265869e-01 1.550295203924179077e-01 -3.446068763732910156e-01 -7.369544357061386108e-02 -3.521942198276519775e-01 6.087322160601615906e-02 2.454010546207427979e-01 -1.345254480838775635e-01 -9.039909392595291138e-02 2.278101444244384766e-01 3.183568594977259636e-03 -4.038386419415473938e-02 -2.676757872104644775e-01 1.353826671838760376e-01 1.966297812759876251e-02
-2.793517112731933594e-01 2.221696227788925171e-01 9.427667409181594849e-02 9.184946119785308838e-02 1.626259461045265198e-02 -5.427657440304756165e-02 9.676357358694076538e-02 -1.196964532136917114e-01 -1.667363941669464111e-01 -1.995175033807754517e-01 -4.991582334041595459e-01 -2.261062413454055786e-01 6.078232079744338989e-02 7.740761339664459229e-02 3.739223629236221313e-02 -9.636917710304260254e-02 -2.480106204748153687e-01 8.044143766164779663e-02 -5.183782801032066345e-02 5.179128795862197876e-02 -3.189590945839881897e-02 2.842743322253227234e-02 1.014869585633277893e-01 2.150330990552902222e-01 -2.905295789241790771e-02 -2.093730121850967407e-01 3.244710266590118408e-01 -2.639780640602111816e-01 9.399300068616867065e-02 -1.354013383388519287e-01 7.907956093549728394e-02 2.352287024259567261e-01
1.272919476032257080e-01 1.076076086610555649e-02 1.115839928388595581e-01 -1.083723679184913635e-01 -1.594024598598480225e-01 -5.251389369368553162e-02 1.124442964792251587e-01 -4.848918318748474121e-02 1.461815834045410156e-01 1.163425389677286148e-02 -8.840572088956832886e-03 -1.328559312969446182e-02 -7.548897992819547653e-03 1.419404596090316772e-01 1.907337754964828491e-01 -8.253158628940582275e-02 -1.213313192129135132e-01 1.209010854363441467e-01 -1.730599701404571533e-01 6.046616286039352417e-02 -4.319439530372619629e-01 -3.930405080318450928e-01 2.117928713560104370e-01 1.785546839237213135e-01 -2.655837237834930420e-01 -3.189131319522857666e-01 2.121816873550415039e-01 6.503918021917343140e-02 6.761027872562408447e-02 -2.278273925185203552e-02 1.624452024698257446e-01 3.121873140335083008e-01
-2.006215602159500122e-01 -6.354530155658721924e-02 1.096771582961082458e-01 -1.870594359934329987e-02 -2.694444656372070312e-01 8.929888717830181122e-03 -2.569119930267333984e-01 -4.112137556076049805e-01 -1.567222476005554199e-01 -1.319471150636672974e-01 1.481524258852005005e-01 -2.487096786499023438e-01 -1.289882808923721313e-01 1.195216625928878784e-01 4.013083502650260925e-02 -4.371177405118942261e-02 -3.386375010013580322e-01 -2.223076485097408295e-02 2.436170913279056549e-02 6.546483188867568970e-02 -6.093099713325500488e-02 -2.651280164718627930e-01 2.073606848716735840e-01 4.073405638337135315e-02 1.470403373241424561e-01 -8.805316686630249023e-02 3.310513198375701904e-01 -1.270943433046340942e-01 -6.739326566457748413e-02 -1.589132845401763916e-01 -1.738389581441879272e-01 1.465674489736557007e-01
1.316781044006347656e-01 2.070375531911849976e-01 -2.059274539351463318e-02 1.557376086711883545e-01 -8.670755475759506226e-02 -3.753915727138519287e-01 -2.707613408565521240e-01 -2.824136018753051758e-01 -4.401424154639244080e-02 -8.057220838963985443e-03 -7.392844557762145996e-02 -2.839090526103973389e-01 9.535977244377136230e-02 1.408935338258743286e-01 -2.493715733289718628e-01 -3.683679923415184021e-02 -1.870571970939636230e-01 -2.622436732053756714e-02 -7.388636935502290726e-03 -8.270000666379928589e-02 -7.167170941829681396e-02 -3.019519895315170288e-02 3.891321644186973572e-02 7.794916629791259766e-02 -2.979980409145355225e-01 6.466043181717395782e-03 3.095023632049560547e-01 -2.826772630214691162e-02 2.793364226818084717e-01 -1.538322716951370239e-01 -2.519751787185668945e-01 1.619304567575454712e-01
-1.369962841272354126e-01 -5.372964590787887573e-02 -1.096628047525882721e-02 -7.621333003044128418e-02 1.209947541356086731e-01 -1.058850958943367004e-01 -2.267899215221405029e-01 -1.913450956344604492e-01 -1.325192153453826904e-01 -2.186811901628971100e-02 -3.512621521949768066e-01 3.250325098633766174e-02 9.439702332019805908e-02 5.640592798590660095e-02 1.557955890893936157e-02 -2.646697498857975006e-02 -4.005278646945953369e-01 1.894407719373703003e-01 -3.616938591003417969e-01 5.016992986202239990e-02 -5.624519288539886475e-02 -2.739624083042144775e-01 4.844128713011741638e-02 -4.279807582497596741e-02 9.362664818763732910e-02 -2.660948634147644043e-01 3.194030001759529114e-02 2.118923515081405640e-02 9.410672634840011597e-02 -2.332715690135955811e-01 2.511934638023376465e-01 2.890386283397674561e-01
-3.108611702919006348e-01 2.101996690034866333e-01 2.758010029792785645e-01 6.903947144746780396e-02 9.768315404653549194e-02 -6.019197031855583191e-02 -2.118482291698455811e-01 -1.852680146694183350e-01 -1.057674922049045563e-02 -2.107031047344207764e-01 -2.951195836067199707e-01 -6.827612966299057007e-02 -1.285071074962615967e-01 1.587252318859100342e-01 -1.275631189346313477e-01 -1.076360791921615601e-01 -2.027364224195480347e-01 -1.430749744176864624e-01 -1.068644449114799500e-01 1.449317485094070435e-01 6.340604275465011597e-02 -2.276878058910369873e-01 1.630083769559860229e-01 6.716510653495788574e-02 -2.036226689815521240e-01 -5.919437482953071594e-02 2.980073988437652588e-01 -1.795068196952342987e-02 -9.408625215291976929e-02 1.327650696039199829e-01 7.558549195528030396e-02 3.645788729190826416e-01
-4.062082618474960327e-02 -9.438800066709518433e-02 1.859710216522216797e-01 1.932655870914459229e-01 -1.302682310342788696e-01 -1.062471643090248108e-01 -1.878240406513214111e-01 -2.572630643844604492e-01 3.095843363553285599e-03 9.260697662830352783e-02 9.649079293012619019e-02 4.991754889488220215e-02 1.237411648035049438e-01 3.701846897602081299e-01 -6.867481768131256104e-02 -2.369138412177562714e-02 -2.574462592601776123e-01 6.322177499532699585e-02 3.467308282852172852e-01 1.022071689367294312e-01 6.431028246879577637e-02 -1.318341195583343506e-01 2.137106508016586304e-01 4.975181818008422852e-02 -5.508582666516304016e-02 -2.430014610290527344e-01 3.266202658414840698e-02 3.761893212795257568e-01 2.946560978889465332e-01 -7.894454896450042725e-02 2.008203864097595215e-01 3.330682590603828430e-02
-2.106160968542098999e-01 -2.926565147936344147e-02 3.209979236125946045e-01 2.643424868583679199e-01 -8.147494494915008545e-02 -2.148359566926956177e-01 -1.250726580619812012e-01 -1.014172062277793884e-01 -1.941558569669723511e-01 -1.810963749885559082e-01 -3.659719228744506836e-01 -1.406892687082290649e-01 -1.248061805963516235e-01 -1.918594911694526672e-02 -9.833039343357086182e-02 -2.280065715312957764e-01 -1.697221845388412476e-01 -4.497170448303222656e-02 1.844687759876251221e-02 -4.048998281359672546e-02 1.014699786901473999e-01 -1.511300653219223022e-01 1.999009996652603149e-01 6.313206255435943604e-02 5.430735647678375244e-02 -2.239121943712234497e-01 2.759624719619750977e-01 -2.139536142349243164e-01 7.385248690843582153e-02 -6.859033368527889252e-03 -1.699672788381576538e-01 2.864032089710235596e-01
-5.356001108884811401e-02 2.712528705596923828e-01 -1.064784750342369080e-01 5.038271658122539520e-03 -1.940607875585556030e-01 -2.960534989833831787e-01 -1.657387614250183105e-01 -2.823907434940338135e-01 4.973853006958961487e-02 4.162828251719474792e-02 -1.404340565204620361e-01 -2.485357671976089478e-01 9.719206951558589935e-03 1.435767561197280884e-01 -1.109276786446571350e-01 -1.014773920178413391e-01 -2.310298383235931396e-01 1.381376832723617554e-01 -1.415983140468597412e-01 1.748146712779998779e-01 -8.984731137752532959e-02 -1.062449663877487183e-01 1.049303933978080750e-01 1.545792222023010254e-01 -5.014896988868713379e-01 3.728895261883735657e-02 8.023011684417724609e-02 -1.211709454655647278e-01 1.015654876828193665e-01 -2.516051828861236572e-01 2.865243935957551003e-03 1.602994948625564575e-01
-6.696529686450958252e-02 2.780940942466259003e-02 5.241142213344573975e-02 1.756365150213241577e-01 -3.043855726718902588e-01 2.185732871294021606e-02 -3.018880486488342285e-01 -3.533526882529258728e-02 7.510414719581604004e-02 -1.111678406596183777e-01 -2.625592648983001709e-01 -2.091093212366104126e-01 2.469356507062911987e-01 1.724458038806915283e-01 -1.358818411827087402e-01 3.708040714263916016e-02 -2.422342449426651001e-01 -7.865631580352783203e-02 -4.790614917874336243e-02 3.337982296943664551e-02 -2.120693176984786987e-01 -2.413906008005142212e-01 9.956593811511993408e-02 -1.522164195775985718e-01 2.742359638214111328e-01 -3.615998625755310059e-01 1.186247989535331726e-01 5.292277410626411438e-02 1.994638890027999878e-01 1.093653440475463867e-01 -1.940070986747741699e-01 1.326643824577331543e-01
-1.997214853763580322e-01 2.089681476354598999e-01 -4.677993059158325195e-02 -6.639891769737005234e-03 -5.118675529956817627e-02 -2.456959486007690430e-01 6.034955009818077087e-02 -1.983862370252609253e-01 -2.101037204265594482e-01 -1.879914402961730957e-01 -2.991583645343780518e-01 -1.776443123817443848e-01 2.547114193439483643e-01 2.389118373394012451e-01 1.596937514841556549e-02 -1.593394726514816284e-01 -1.443081647157669067e-01 4.983262717723846436e-02 1.109212171286344528e-02 2.353262305259704590e-01 -1.108781397342681885e-01 -5.303521454334259033e-02 4.703635275363922119e-01 1.998942345380783081e-01 -3.496615588665008545e-02 -3.406807407736778259e-02 1.208791136741638184e-02 -1.992462724447250366e-01 1.368124932050704956e-01 8.756352216005325317e-02 4.211306106299161911e-03 1.906301230192184448e-01
8.625964075326919556e-02 -5.392265692353248596e-02 -1.112590283155441284e-01 7.801984250545501709e-02 -2.033907175064086914e-01 -2.168617546558380127e-01 1.213558949530124664e-02 -4.396942257881164551e-01 -3.471677601337432861e-01 -4.680172726511955261e-02 -1.844358742237091064e-01 -1.147030964493751526e-01 4.284329712390899658e-02 1.499183475971221924e-01 -2.546388804912567139e-01 -5.168930068612098694e-02 -2.972696125507354736e-01 -8.658600598573684692e-02 -3.645066171884536743e-02 -1.411840021610260010e-01 -1.467764973640441895e-01 -2.100321054458618164e-01 7.583094388246536255e-02 1.975826174020767212e-01 -1.172767281532287598e-01 4.402123019099235535e-02 2.611951828002929688e-01 -1.140053868293762207e-01 1.607709825038909912e-01 -1.377124637365341187e-01 -2.221642136573791504e-01 9.456675499677658081e-02
-1.625306755304336548e-01 2.942936122417449951e-01 1.781462877988815308e-01 1.759459972381591797e-01 3.890227153897285461e-02 1.012395415455102921e-02 -1.795756667852401733e-01 -8.873359858989715576e-02 -1.143928021192550659e-01 -1.964301168918609619e-01 -1.734475344419479370e-01 -1.509098112583160400e-01 -1.202599704265594482e-01 3.042057622224092484e-03 -1.089626625180244446e-01 -2.540608346462249756e-01 -3.334374129772186279e-01 5.359717085957527161e-02 -2.157559432089328766e-02 -1.173069700598716736e-01 8.089783042669296265e-02 -2.905275672674179077e-02 3.159799277782440186e-01 -2.259364165365695953e-02 3.209121897816658020e-02 -1.387703418731689453e-01 2.310581505298614502e-01 -2.510145306587219238e-01 -6.637039780616760254e-02 -1.138133332133293152e-01 -1.715567857027053833e-01 4.094263911247253418e-01
1.843524575233459473e-01 -1.682468950748443604e-01 3.965025022625923157e-02 1.138803511857986450e-01 1.453458666801452637e-01 -3.903153538703918457e-01 -1.708041429519653320e-01 -1.048777773976325989e-01 1.038240045309066772e-01 6.441419571638107300e-02 1.100146844983100891e-01 -7.422247529029846191e-02 -1.047669816762208939e-02 1.904324889183044434e-01 -1.177468150854110718e-01 -1.889048069715499878e-01 -3.067466914653778076e-01 2.052934020757675171e-01 1.132821291685104370e-01 -5.796163168270140886e-05 1.720706820487976074e-01 -4.498909115791320801e-01 1.820071190595626831e-01 2.605015784502029419e-02 -1.644225865602493286e-01 -1.220390126109123230e-01 -4.951634258031845093e-02 2.298153489828109741e-01 2.513780891895294189e-01 1.953120343387126923e-03 2.074735611677169800e-02 1.238922253251075745e-01
-4.851006716489791870e-02 -3.197774589061737061e-01 5.894535779953002930e-02 3.479654341936111450e-02 -1.119160875678062439e-01 -1.976018697023391724e-01 5.627771094441413879e-02 -9.938354045152664185e-02 -1.191493030637502670e-02 -6.827867031097412109e-02 -4.458091035485267639e-02 -1.068802475929260254e-01 2.469540536403656006e-01 2.420176267623901367e-01 3.623476997017860413e-02 -4.593421220779418945e-01 9.626133739948272705e-02 -6.403511762619018555e-02 8.997723460197448730e-02 -1.429146993905305862e-02 -1.097357049584388733e-01 -2.216138690710067749e-01 1.897313892841339111e-01 9.234347194433212280e-02 -1.235189586877822876e-01 -2.785504162311553955e-01 1.196040287613868713e-01 1.428226679563522339e-01 1.403899043798446655e-01 -2.352171689271926880e-01 9.486384689807891846e-02 3.702334761619567871e-01
-1.455492377281188965e-01 -2.399122267961502075e-01 2.486598193645477295e-01 9.565522521734237671e-02 2.197815626859664917e-01 -1.603631675243377686e-01 -1.515239775180816650e-01 3.855789825320243835e-02 9.733065217733383179e-02 1.215623170137405396e-01 -1.649951636791229248e-01 -2.550192177295684814e-01 1.396319568157196045e-01 -7.043697685003280640e-02 1.662951707839965820e-02 2.289651930332183838e-01 -1.764968335628509521e-01 2.069590240716934204e-01 -2.327859103679656982e-01 -6.338638812303543091e-02 -2.115368545055389404e-01 -2.118057906627655029e-01 3.645842671394348145e-01 1.744960546493530273e-01 -1.018615737557411194e-01 8.412086218595504761e-02 2.264527678489685059e-01 1.974826008081436157e-01 -5.112322047352790833e-02 -1.316463947296142578e-01 -1.914178431034088135e-01 9.302005171775817871e-02
-3.323340043425559998e-02 -1.977716833353042603e-01 -1.175384446978569031e-01 5.041726678609848022e-02 -2.942797243595123291e-01 -4.212317168712615967e-01 -1.292018033564090729e-02 -1.539023071527481079e-01 3.449501097202301025e-02 1.380901038646697998e-02 -1.540594249963760376e-01 -2.533145993947982788e-02 -2.678942978382110596e-01 3.146555647253990173e-02 -9.667523205280303955e-02 -1.086976304650306702e-01 -1.585225909948348999e-01 5.620517209172248840e-02 -1.667398959398269653e-01 -2.242145836353302002e-01 -8.292561769485473633e-02 -3.070493638515472412e-01 2.606304585933685303e-01 1.070446595549583435e-01 -4.629670828580856323e-02 -9.429763257503509521e-02 4.203512072563171387e-01 -6.802778691053390503e-02 -1.074710488319396973e-01 -3.471523150801658630e-02 1.355232447385787964e-01 1.596064269542694092e-01
-1.244868412613868713e-01 1.616781204938888550e-01 -7.568251341581344604e-02 -1.151171177625656128e-01 -1.184418611228466034e-02 -2.798440493643283844e-02 -2.743350565433502197e-01 3.805784136056900024e-02 -8.037129789590835571e-02 -8.979263901710510254e-02 2.360497415065765381e-01 -7.684204727411270142e-02 4.910918325185775757e-02 2.743196487426757812e-01 -9.588481485843658447e-02 -1.595931872725486755e-02 -2.207954972982406616e-01 -1.225303411483764648e-01 4.273442178964614868e-02 5.512952059507369995e-02 -1.635184735059738159e-01 -3.422563076019287109e-01 2.608784437179565430e-01 1.880679279565811157e-02 -2.772956192493438721e-01 -2.681948840618133545e-01 1.194988414645195007e-01 2.252463996410369873e-01 -1.488756835460662842e-01 -7.699929177761077881e-02 7.385127246379852295e-02 4.125421941280364990e-01
2.570285275578498840e-02 6.303142756223678589e-02 1.216625645756721497e-01 1.792453229427337646e-01 -3.847350478172302246e-01 -1.243951320648193359e-01 6.895849364809691906e-04 -5.767344846390187740e-04 1.676749140024185181e-01 -1.961113214492797852e-01 -3.929139971733093262e-01 -2.518555521965026855e-01 1.039888011291623116e-03 1.996124535799026489e-01 -1.492729932069778442e-01 -7.748258113861083984e-02 -3.238331377506256104e-01 -4.277404025197029114e-02 1.118296086788177490e-01 -7.522951811552047729e-02 -1.330729480832815170e-02 -3.753746151924133301e-01 1.938348114490509033e-01 -6.480058282613754272e-02 1.205905675888061523e-01 -1.164931654930114746e-01 1.124053075909614563e-01 1.010674014687538147e-01 2.431466132402420044e-01 1.063427627086639404e-01 -4.666521027684211731e-02 3.367859497666358948e-02
-1.923101097345352173e-01 5.951790884137153625e-02 2.501721680164337158e-01 -2.111726999282836914e-02 1.271255873143672943e-02 5.007969960570335388e-02 -1.522900760173797607e-01 -1.147526204586029053e-01 -5.319049581885337830e-02 -1.489822566509246826e-01 -2.643604278564453125e-01 -1.945940405130386353e-01 -4.629366472363471985e-02 1.479787379503250122e-01 9.471073001623153687e-02 -1.216369941830635071e-01 -1.889021396636962891e-01 -1.744895242154598236e-02 -2.233659625053405762e-01 3.285827115178108215e-02 -5.856414139270782471e-02 -1.696973741054534912e-01 1.518676280975341797e-01 3.912612795829772949e-01 -3.971481323242187500e-01 9.518211334943771362e-02 3.040979206562042236e-01 -2.340633794665336609e-02 1.625737100839614868e-01 7.284986972808837891e-02 -1.022324264049530029e-01 2.819441854953765869e-01
1.234666034579277039e-01 -1.288490276783704758e-02 -7.198623567819595337e-02 2.105182260274887085e-01 3.534546121954917908e-02 -2.867090702056884766e-01 -3.691014349460601807e-01 9.806252783164381981e-04 -9.155286848545074463e-02 -1.576014161109924316e-01 -1.238470524549484253e-01 -3.725990653038024902e-01 6.401205062866210938e-02 -5.781563371419906616e-02 -2.276220545172691345e-02 1.107258442789316177e-02 -4.731202423572540283e-01 1.927604228258132935e-01 4.889127612113952637e-02 4.094473645091056824e-02 3.064220398664474487e-02 -3.823121190071105957e-01 3.420484811067581177e-02 -6.132023409008979797e-02 4.841991886496543884e-02 1.103907674551010132e-01 3.508399799466133118e-02 -5.991639569401741028e-02 2.611472308635711670e-01 1.283143553882837296e-02 1.530984137207269669e-02 1.220103651285171509e-01
-3.768533840775489807e-02 -7.303430885076522827e-02 1.186614111065864563e-01 2.696844637393951416e-01 -5.324572697281837463e-02 -3.067529499530792236e-01 -9.025763720273971558e-02 -1.583151170052587986e-03 -3.964367881417274475e-02 1.817196905612945557e-01 -1.698303371667861938e-01 4.970027506351470947e-02 1.169809699058532715e-01 4.236467480659484863e-01 -1.336025893688201904e-01 -2.064162641763687134e-01 -1.264925003051757812e-01 -1.496961563825607300e-01 9.071728587150573730e-02 -2.063377201557159424e-01 -2.836357951164245605e-01 -3.247883170843124390e-02 3.416048884391784668e-01 8.823756873607635498e-02 -2.380034029483795166e-01 4.780549183487892151e-02 9.507101029157638550e-03 -4.800942167639732361e-02 1.827023625373840332e-01 -2.266392111778259277e-01 1.878930628299713135e-01 7.249727100133895874e-02
-1.234103217720985413e-01 4.851888120174407959e-02 1.478660404682159424e-01 1.625416278839111328e-01 -2.929654158651828766e-02 -1.628128290176391602e-01 -1.975046098232269287e-01 -2.260207235813140869e-01 1.238956395536661148e-02 -4.054884240031242371e-02 6.734654307365417480e-02 8.620592951774597168e-02 2.834450006484985352e-01 -6.094789877533912659e-02 1.223674565553665161e-01 1.646253317594528198e-01 -9.806080907583236694e-02 -1.375270355492830276e-02 -7.023759931325912476e-02 1.397843211889266968e-01 -3.317505419254302979e-01 -3.727568984031677246e-01 -1.942349597811698914e-02 2.764878794550895691e-02 -5.769832059741020203e-02 -3.070130050182342529e-01 -3.633277863264083862e-02 -2.859623730182647705e-02 1.983937472105026245e-01 -1.821903437376022339e-01 3.279505968093872070e-01 3.354421555995941162e-01
-1.821593940258026123e-01 1.918749883770942688e-02 9.466053545475006104e-02 -8.580494672060012817e-02 -9.394494444131851196e-02 -2.172392606735229492e-02 -1.241596043109893799e-01 -4.234366863965988159e-02 -6.174482405185699463e-02 -3.166030347347259521e-02 8.791211992502212524e-02 -2.322984933853149414e-01 9.937813878059387207e-02 -6.213404610753059387e-02 2.681783437728881836e-01 1.747209280729293823e-01 -2.819492220878601074e-01 -6.544245779514312744e-02 -7.615066319704055786e-02 3.320289403200149536e-02 -2.697787880897521973e-01 -3.465211391448974609e-01 1.669658720493316650e-01 3.413519635796546936e-02 6.039027124643325806e-02 -2.847940027713775635e-01 2.225850522518157959e-01 1.245142892003059387e-01 2.300025522708892822e-01 -2.420317232608795166e-01 2.877715528011322021e-01 2.902685701847076416e-01
1.153374165296554565e-01 -1.225371509790420532e-01 2.840436398983001709e-01 4.705124720931053162e-02 -9.736768156290054321e-02 -6.190992146730422974e-02 7.843614369630813599e-02 -2.032375037670135498e-01 -1.802577674388885498e-01 -5.409111082553863525e-02 -1.291479021310806274e-01 -3.451554179191589355e-01 2.159831970930099487e-01 2.307322807610034943e-02 -4.865818470716476440e-02 -3.388599455356597900e-01 7.606322318315505981e-02 -1.905711144208908081e-01 1.621728688478469849e-01 -8.016131073236465454e-02 9.560899436473846436e-02 -2.575782537460327148e-01 -6.894230097532272339e-02 1.008381545543670654e-01 -7.585007697343826294e-02 -1.891105473041534424e-01 1.772889345884323120e-01 2.312624007463455200e-01 1.340163052082061768e-01 -3.087631464004516602e-01 7.394727319478988647e-02 2.863223254680633545e-01
-2.163652032613754272e-01 1.924662478268146515e-02 1.018860638141632080e-01 1.786149144172668457e-01 1.922346800565719604e-01 -2.432334125041961670e-01 -2.019084393978118896e-01 -8.405083417892456055e-02 -1.216341480612754822e-01 1.387055069208145142e-01 2.023846358060836792e-01 -1.914262622594833374e-01 8.036143332719802856e-02 2.385039329528808594e-01 1.510492432862520218e-02 2.225460857152938843e-01 -3.011210560798645020e-01 -2.076143622398376465e-01 -1.315610110759735107e-01 -1.162568479776382446e-01 -1.761034876108169556e-01 -1.777641922235488892e-01 1.718592643737792969e-01 -9.631747007369995117e-02 1.891615390777587891e-01 -1.931259334087371826e-01 -1.348590254783630371e-01 -3.627011552453041077e-02 1.256826967000961304e-01 -2.194334566593170166e-01 2.690222114324569702e-02 3.443384170532226562e-01
8.022113889455795288e-02 -4.920762777328491211e-02 1.503415107727050781e-01 3.053533434867858887e-01 2.617082558572292328e-02 -5.099714174866676331e-02 -1.784114539623260498e-01 -1.742186695337295532e-01 -7.080254703760147095e-02 1.580234616994857788e-01 -5.096383020281791687e-02 -2.374879866838455200e-01 2.071194052696228027e-01 1.445609927177429199e-01 -9.414468705654144287e-02 -8.431270718574523926e-02 1.155536994338035583e-01 -1.338002830743789673e-01 -1.834943145513534546e-02 -3.159087300300598145e-01 3.383316844701766968e-02 -4.487269520759582520e-01 2.804677486419677734e-01 2.116702795028686523e-01 -2.534759044647216797e-01 -4.026560857892036438e-02 2.517155371606349945e-02 -1.646997332572937012e-01 -5.673414468765258789e-02 -1.901070773601531982e-01 2.252352088689804077e-01 -1.516169984824955463e-03
7.849262654781341553e-02 9.683981537818908691e-02 1.732488125562667847e-01 3.362505137920379639e-01 1.450626254081726074e-01 -1.394151300191879272e-01 -1.724691092967987061e-01 -2.534090876579284668e-01 -2.827506139874458313e-02 1.220167130231857300e-01 -6.726193428039550781e-02 -1.527784615755081177e-01 2.342424392700195312e-01 2.982520163059234619e-01 -1.981228440999984741e-01 -9.146147221326828003e-02 8.764778077602386475e-02 -1.688830256462097168e-01 5.287478864192962646e-02 -1.596730500459671021e-01 -3.235364332795143127e-02 -3.895573318004608154e-01 1.968262493610382080e-01 2.469050288200378418e-01 -2.291368246078491211e-01 -3.008104860782623291e-02 1.125767678022384644e-01 -2.155101448297500610e-01 -3.626422211527824402e-02 -1.114491820335388184e-01 1.641327738761901855e-01 4.175953567028045654e-02
-1.625599712133407593e-01 7.824833691120147705e-02 1.779169440269470215e-01 2.691366374492645264e-01 1.826781406998634338e-02 -2.611290514469146729e-01 -1.845155507326126099e-01 -7.318188250064849854e-02 -4.147859215736389160e-01 -1.164065673947334290e-01 1.971188783645629883e-01 5.034489184617996216e-02 2.740503847599029541e-01 1.011473760008811951e-01 -5.646687373518943787e-02 -3.530713915824890137e-01 7.376583665609359741e-02 -6.882129609584808350e-02 2.736651338636875153e-02 -1.977699249982833862e-01 -1.414531320333480835e-01 4.316879436373710632e-02 2.237499505281448364e-01 4.640403762459754944e-02 9.800603240728378296e-02 -2.127865999937057495e-01 1.461688578128814697e-01 2.210661768913269043e-01 -7.096865028142929077e-02 -1.368950158357620239e-01 -1.298387534916400909e-03 2.055271118879318237e-01
-2.689968235790729523e-02 -1.435085237026214600e-01 -2.119751833379268646e-02 1.067999824881553650e-01 2.448792904615402222e-01 -2.206474095582962036e-01 -1.056507229804992676e-01 1.742858141660690308e-01 7.728876918554306030e-02 -7.449289411306381226e-02 -1.008917316794395447e-01 -8.859144151210784912e-02 2.574458420276641846e-01 -1.758639514446258545e-01 -1.718260645866394043e-01 -6.091322749853134155e-02 -1.612490713596343994e-01 -1.960598975419998169e-01 -1.156282573938369751e-01 -6.372281163930892944e-02 -2.457049190998077393e-01 -1.787106543779373169e-01 3.420327305793762207e-01 8.470681309700012207e-02 -1.818390339612960815e-01 -1.917321234941482544e-01 6.103127077221870422e-02 -4.029733315110206604e-02 1.239822953939437866e-01 -2.022128701210021973e-01 3.315674066543579102e-01 3.419512212276458740e-01
-3.610760867595672607e-01 -4.946172237396240234e-02 1.207966282963752747e-01 5.982455238699913025e-02 -1.678107082843780518e-01 -3.251201659440994263e-02 -4.937287792563438416e-02 3.006942570209503174e-02 1.147304549813270569e-01 -1.746901720762252808e-01 8.522687107324600220e-02 -1.714472025632858276e-01 2.630166709423065186e-01 9.651431441307067871e-02 1.351439952850341797e-01 -8.419282734394073486e-02 -5.004221573472023010e-02 8.057761937379837036e-02 -1.594031006097793579e-01 -1.248669698834419250e-01 -2.608473598957061768e-01 -1.970880776643753052e-01 1.997134536504745483e-01 2.144695669412612915e-01 -1.998469680547714233e-01 -2.165154069662094116e-01 -4.753415659070014954e-02 1.825854368507862091e-02 3.570513427257537842e-01 -2.048011571168899536e-01 2.736262381076812744e-01 2.361941635608673096e-01
-2.922515571117401123e-01 -8.301627635955810547e-02 2.087517529726028442e-01 -9.457132220268249512e-02 -1.193950846791267395e-01 5.069944541901350021e-03 -3.380487859249114990e-02 -1.888368278741836548e-02 1.593796312808990479e-01 -1.237281560897827148e-01 5.993130803108215332e-02 -1.300175040960311890e-01 3.003987669944763184e-01 1.100065782666206360e-01 8.389384299516677856e-02 9.221375919878482819e-03 -1.075798347592353821e-01 1.612401194870471954e-02 -1.041985750198364258e-01 -9.724020957946777344e-02 -3.188965916633605957e-01 -2.053107619285583496e-01 2.392025887966156006e-01 2.307143956422805786e-01 -1.125519946217536926e-01 -1.875427365303039551e-01 -8.560053072869777679e-03 -1.998081058263778687e-02 4.134291112422943115e-01 -1.934612989425659180e-01 2.689040899276733398e-01 2.308921664953231812e-01
1.597884148359298706e-01 1.734254658222198486e-01 2.061902433633804321e-01 3.523798286914825439e-01 -8.120078593492507935e-02 -1.827709078788757324e-01 -1.889372467994689941e-01 -2.568555762991309166e-03 -3.268966823816299438e-02 1.479183286428451538e-01 -6.741133332252502441e-02 -1.953471302986145020e-01 -8.315854519605636597e-02 3.132773339748382568e-01 -1.171420216560363770e-01 1.185972467064857483e-01 -6.320913787931203842e-03 -1.491068154573440552e-01 5.006405338644981384e-02 -8.887627720832824707e-02 -1.265716105699539185e-01 -3.331831693649291992e-01 1.527659595012664795e-01 4.243938624858856201e-01 -1.398434489965438843e-01 -2.041168510913848877e-01 6.407522410154342651e-02 -1.848775297403335571e-01 -8.192206174135208130e-02 -6.066451221704483032e-02 1.621712148189544678e-01 6.442496180534362793e-02
7.758754491806030273e-02 -4.725266247987747192e-02 3.410593271255493164e-01 -6.458558142185211182e-02 2.912769466638565063e-02 -1.825533360242843628e-01 -3.566502779722213745e-02 -3.341467976570129395e-01 -1.334535796195268631e-02 -1.015822514891624451e-01 -5.630211159586906433e-02 -1.821177005767822266e-01 1.328162997961044312e-01 7.263074815273284912e-02 4.767455533146858215e-02 -1.852616071701049805e-01 2.217410355806350708e-01 -2.614637138321995735e-03 1.327637434005737305e-01 -1.585408449172973633e-01 7.543301582336425781e-02 -3.875430524349212646e-01 6.135917082428932190e-02 4.271029320079833269e-04 -2.063473686575889587e-02 -6.785546243190765381e-02 -2.514935471117496490e-02 1.279731094837188721e-01 1.747018396854400635e-01 -1.279591470956802368e-01 2.233826816082000732e-01 4.973874390125274658e-01
1.721754111349582672e-02 -1.029164940118789673e-01 7.667847722768783569e-02 2.537330985069274902e-01 1.059149429202079773e-01 -9.128956496715545654e-02 9.429305046796798706e-02 -1.094290763139724731e-01 -2.140872739255428314e-02 -1.477309167385101318e-01 -2.442590147256851196e-02 -3.094999492168426514e-01 9.609072655439376831e-02 4.551456496119499207e-02 3.047289848327636719e-01 -2.229576185345649719e-02 -1.938059628009796143e-01 2.027788162231445312e-01 -2.297771275043487549e-01 6.707992404699325562e-02 1.515360921621322632e-01 -4.894601181149482727e-02 4.226669073104858398e-01 -5.067863687872886658e-02 -5.269794538617134094e-02 -3.392668962478637695e-01 1.380478143692016602e-01 1.313359141349792480e-01 2.559543251991271973e-01 -2.859437763690948486e-01 -8.277657628059387207e-02 -6.509171426296234131e-02
-2.416418343782424927e-01 2.348085641860961914e-01 3.236038982868194580e-02 1.208053901791572571e-01 1.621921360492706299e-01 -6.780396401882171631e-02 -6.028094142675399780e-02 -4.653260409832000732e-01 -2.345746308565139771e-01 3.294268995523452759e-02 -5.561144277453422546e-02 -3.621826171875000000e-01 3.987371549010276794e-02 4.617714136838912964e-02 1.477313488721847534e-01 -1.894071847200393677e-01 1.444344129413366318e-02 1.844130605459213257e-01 -3.580002859234809875e-02 -1.847643852233886719e-01 8.886834979057312012e-02 -2.590245008468627930e-01 -5.814335867762565613e-02 -8.506127446889877319e-02 -1.419603824615478516e-01 -2.645711004734039307e-01 -1.787182874977588654e-02 -1.028401106595993042e-01 -8.872265368700027466e-02 -9.042518585920333862e-02 2.484349161386489868e-01 1.841419041156768799e-01
1.442743837833404541e-02 3.795900568366050720e-02 8.478010445833206177e-02 1.294837743043899536e-01 9.352836012840270996e-02 -1.054538935422897339e-01 -5.236997827887535095e-02 1.186756119132041931e-01 -5.220254883170127869e-02 8.701328933238983154e-02 1.058301702141761780e-02 -8.189059793949127197e-02 2.643567025661468506e-01 5.401446223258972168e-01 -3.616496920585632324e-02 -2.374106198549270630e-01 -1.941156983375549316e-01 8.936656638979911804e-03 2.204157263040542603e-01 -4.109454154968261719e-02 -4.314645826816558838e-01 -1.892420351505279541e-01 2.620322108268737793e-01 -3.582007065415382385e-02 -9.298153966665267944e-02 -1.307201534509658813e-01 7.384859025478363037e-02 7.237225025892257690e-02 -1.483515836298465729e-03 -1.616453677415847778e-01 1.199911609292030334e-01 2.106439769268035889e-01
7.751166075468063354e-02 8.226840198040008545e-02 1.922606974840164185e-01 2.787929177284240723e-01 1.031029224395751953e-01 -9.249790757894515991e-02 -1.973939388990402222e-01 -2.592968046665191650e-01 -9.662574529647827148e-02 1.092877537012100220e-01 -9.161723405122756958e-02 -1.331127434968948364e-01 1.806295663118362427e-01 1.310940533876419067e-01 -2.190630882978439331e-01 -1.017664596438407898e-01 6.693638116121292114e-02 -2.287507802248001099e-01 -6.120961904525756836e-02 -2.035122513771057129e-01 -1.551267132163047791e-02 -3.995020389556884766e-01 2.647304832935333252e-01 2.341671586036682129e-01 -3.163353800773620605e-01 -2.331177517771720886e-02 4.242056980729103088e-02 -1.799128055572509766e-01 -1.007925197482109070e-01 -2.073014676570892334e-01 1.249311342835426331e-01 3.671047836542129517e-02
-3.814957737922668457e-01 -1.880273073911666870e-01 5.757921934127807617e-02 1.421746164560317993e-01 6.993920356035232544e-02 -3.024709820747375488e-01 -1.130925044417381287e-01 3.926671668887138367e-02 -1.112728863954544067e-01 -1.359874010086059570e-02 -1.891708001494407654e-02 -1.804401874542236328e-01 3.896431252360343933e-02 2.934768497943878174e-01 -4.978635534644126892e-02 8.076155930757522583e-02 9.175913035869598389e-02 -2.253152579069137573e-01 -1.419254243373870850e-01 -7.051606476306915283e-02 -2.605595588684082031e-01 -1.937473267316818237e-01 1.640248447656631470e-01 3.539003431797027588e-02 -1.189831942319869995e-01 -1.575197875499725342e-01 1.475232243537902832e-01 2.271801978349685669e-02 2.740069329738616943e-01 -2.578897774219512939e-01 1.155320778489112854e-01 3.296419382095336914e-01
-8.857662975788116455e-02 -2.716946601867675781e-01 2.217058092355728149e-01 -2.788545750081539154e-02 1.611313223838806152e-01 -3.302177488803863525e-01 -1.477023363113403320e-01 -1.056457981467247009e-01 1.311556249856948853e-01 -2.232640981674194336e-01 4.375527799129486084e-02 -2.370923310518264771e-01 -2.422614023089408875e-02 7.429904490709304810e-02 -7.124506682157516479e-02 -1.475224643945693970e-01 -3.179804682731628418e-01 5.796143412590026855e-02 2.399649769067764282e-01 -1.830824166536331177e-01 1.763475388288497925e-01 -3.535895049571990967e-02 2.902334332466125488e-01 1.581798493862152100e-02 -1.405658274888992310e-01 -3.672467172145843506e-01 1.689267158508300781e-01 1.573600620031356812e-02 -1.611760258674621582e-01 1.015409678220748901e-01 9.628254175186157227e-02 -3.033035062253475189e-02
-2.038129605352878571e-02 1.546443849802017212e-01 6.219972670078277588e-02 -2.605844140052795410e-01 -1.193994209170341492e-01 -2.774658501148223877e-01 -1.468198299407958984e-01 -2.523225843906402588e-01 9.131201542913913727e-03 -1.033997535705566406e-01 -1.473374068737030029e-01 -1.996526680886745453e-02 -1.632183790206909180e-02 1.177707165479660034e-01 9.976300643756985664e-04 -1.203937549144029617e-02 -4.834451898932456970e-02 1.021678447723388672e-01 -1.878921538591384888e-01 1.951759159564971924e-01 -1.945295035839080811e-01 -2.372234612703323364e-01 3.077233433723449707e-01 7.515400648117065430e-02 -3.997813761234283447e-01 -2.454383857548236847e-02 2.988067567348480225e-01 -1.154864355921745300e-01 -7.974249869585037231e-02 -6.859359145164489746e-02 1.772696226835250854e-01 3.067520856857299805e-01
-2.030469775199890137e-01 3.823155760765075684e-01 1.331940293312072754e-01 2.603404819965362549e-01 -1.751703470945358276e-01 -1.815996915102005005e-01 -1.419155895709991455e-01 -2.704865932464599609e-01 -5.382145289331674576e-03 -5.088075995445251465e-02 -6.950798630714416504e-02 -2.094797641038894653e-01 1.672348231077194214e-01 1.596544682979583740e-02 3.591179102659225464e-02 -3.442452251911163330e-01 1.039470955729484558e-01 8.226283639669418335e-02 1.489611268043518066e-01 -2.120352387428283691e-01 -5.627559870481491089e-02 -1.535529941320419312e-01 -8.465814590454101562e-02 1.031619086861610413e-01 -1.001056358218193054e-01 -1.840964108705520630e-01 3.354911878705024719e-02 -1.067049056291580200e-01 -1.648287028074264526e-01 2.429052814841270447e-02 5.525384843349456787e-02 3.927647769451141357e-01
1.426228601485490799e-02 6.190755218267440796e-02 2.100281864404678345e-01 3.141375482082366943e-01 6.364836543798446655e-02 1.148803625255823135e-02 -1.659138351678848267e-01 -2.784918248653411865e-01 -7.226058095693588257e-02 9.704525023698806763e-02 -1.446115225553512573e-01 -2.521924376487731934e-01 2.235182225704193115e-01 2.419743388891220093e-01 -1.604215800762176514e-01 1.700226275715976954e-04 1.514943987131118774e-01 -1.402507722377777100e-01 -3.434927761554718018e-02 -2.427460551261901855e-01 -6.266714632511138916e-02 -4.131110310554504395e-01 1.742437034845352173e-01 2.946289181709289551e-01 -1.344937831163406372e-01 -7.106490433216094971e-02 1.532476246356964111e-01 -1.815635561943054199e-01 -1.907813712023198605e-03 -1.110509559512138367e-01 1.537601351737976074e-01 2.128766290843486786e-02
-1.336433440446853638e-01 1.766990870237350464e-01 2.712600827217102051e-01 3.391974838450551033e-03 -2.879709005355834961e-01 -1.343576014041900635e-01 2.579493224620819092e-01 -1.682320237159729004e-01 -7.358449697494506836e-02 -1.245590597391128540e-01 8.008284121751785278e-02 -3.078114800155162811e-02 -1.113202273845672607e-01 -3.796640783548355103e-02 -8.401218801736831665e-02 2.057338878512382507e-02 -2.346077561378479004e-01 -3.005594946444034576e-02 -1.523173153400421143e-01 -2.627352774143218994e-01 -9.974342584609985352e-02 -3.270847201347351074e-01 -1.097037456929683685e-02 1.521915942430496216e-01 1.749849170446395874e-01 -9.087885916233062744e-02 3.536537289619445801e-01 -7.139088958501815796e-02 2.135796993970870972e-01 -1.200322508811950684e-01 1.194415837526321411e-01 3.164997398853302002e-01
-4.473032057285308838e-01 1.368968039751052856e-01 7.248584926128387451e-02 -1.884570531547069550e-02 5.725495144724845886e-02 -6.421130150556564331e-03 8.972510695457458496e-02 -1.336493492126464844e-01 1.237864047288894653e-02 1.704614609479904175e-02 -2.176084220409393311e-01 -7.075489312410354614e-02 4.289101809263229370e-02 2.032465487718582153e-02 -4.245661199092864990e-02 -6.285255309194326401e-03 -2.429039925336837769e-01 -1.858929246664047241e-01 -3.806934878230094910e-02 -7.702205795794725418e-03 -3.431720137596130371e-01 -1.899917125701904297e-01 1.962224394083023071e-01 9.414736181497573853e-02 -2.810132205486297607e-01 -1.318700313568115234e-01 2.854526937007904053e-01 -1.543030329048633575e-02 1.036042645573616028e-01 -2.007290124893188477e-01 4.264094308018684387e-02 4.027625620365142822e-01
-2.461306601762771606e-01 1.522673070430755615e-01 4.314429685473442078e-02 -5.931513383984565735e-02 6.978089362382888794e-02 -2.420482039451599121e-01 4.293011128902435303e-02 -1.997917741537094116e-01 -1.025626882910728455e-01 -1.496651321649551392e-01 -1.988835483789443970e-01 -3.917913734912872314e-01 2.152459919452667236e-01 5.535398796200752258e-02 9.108069352805614471e-03 -5.433473270386457443e-03 -1.944495737552642822e-01 1.110036373138427734e-01 1.895093321800231934e-01 6.438264995813369751e-02 -2.983289361000061035e-01 -2.116974294185638428e-01 4.443312883377075195e-01 1.409128010272979736e-01 4.674201458692550659e-02 8.810713142156600952e-02 -2.027170173823833466e-02 -1.494795382022857666e-01 7.719556242227554321e-02 1.050726622343063354e-01 1.234635561704635620e-01 1.546522378921508789e-01
-2.438626065850257874e-02 2.500945925712585449e-01 1.671502888202667236e-01 1.254950761795043945e-01 -2.365358918905258179e-01 -2.745313048362731934e-01 -1.005315929651260376e-01 -1.739287972450256348e-01 8.629418909549713135e-02 -2.355494201183319092e-01 -4.146764799952507019e-02 -2.578168809413909912e-01 -7.514569163322448730e-02 1.184772104024887085e-01 1.698791682720184326e-01 1.343372017145156860e-01 -4.337502717971801758e-01 1.050743013620376587e-01 -9.543419629335403442e-02 1.022235751152038574e-01 -6.377067416906356812e-03 -1.274973154067993164e-01 2.350086718797683716e-01 -8.061334490776062012e-02 1.188291385769844055e-01 -1.881108134984970093e-01 2.084055542945861816e-01 -2.353712171316146851e-01 2.519508600234985352e-01 -3.136004507541656494e-02 2.842334657907485962e-02 1.158302575349807739e-01
-1.805301159620285034e-01 -1.538708359003067017e-01 5.515640135854482651e-03 3.362749516963958740e-01 9.958061575889587402e-02 -4.150707274675369263e-02 -2.488707751035690308e-01 -1.898643746972084045e-02 -2.105808109045028687e-01 7.344688475131988525e-02 -2.690512128174304962e-02 -1.523219496011734009e-01 8.706647902727127075e-02 1.031545773148536682e-01 -4.587917774915695190e-02 4.148120433092117310e-02 -8.968719094991683960e-02 -3.196133077144622803e-01 -1.241122186183929443e-01 -4.239152744412422180e-02 -5.810794234275817871e-02 -1.441374570131301880e-01 1.413364112377166748e-01 7.821013778448104858e-02 -2.980668842792510986e-02 -2.991070449352264404e-01 1.570206731557846069e-01 9.985224902629852295e-02 1.906664222478866577e-01 -4.014312624931335449e-01 1.301384419202804565e-01 3.793613016605377197e-01
-5.599049851298332214e-02 1.925309449434280396e-01 8.193021267652511597e-02 -3.117095679044723511e-02 -1.357816606760025024e-01 -8.734203130006790161e-02 -2.112484276294708252e-01 6.259091943502426147e-02 1.183304935693740845e-02 9.617518517188727856e-04 1.247279122471809387e-01 -3.263921290636062622e-02 -4.965454339981079102e-02 3.130384981632232666e-01 9.943593293428421021e-02 1.325941085815429688e-01 2.204905264079570770e-02 -1.406366825103759766e-01 -1.494295895099639893e-01 -4.132683854550123215e-03 -2.148680016398429871e-02 -2.293532341718673706e-01 2.268822491168975830e-01 3.910497128963470459e-01 -4.211281985044479370e-02 -1.842811852693557739e-01 2.357413470745086670e-01 -2.609556019306182861e-01 3.335065543651580811e-01 -3.157783746719360352e-01 1.072405576705932617e-01 2.255974113941192627e-01
-1.476608216762542725e-01 1.971938461065292358e-01 1.333314776420593262e-01 3.177942633628845215e-01 2.112778425216674805e-01 -6.607957184314727783e-02 -1.139133945107460022e-01 -2.758044898509979248e-01 3.486754000186920166e-02 2.688308246433734894e-02 -1.366088390350341797e-01 -1.705928593873977661e-01 2.168813645839691162e-01 -8.594320714473724365e-02 -1.237172354012727737e-02 8.420637249946594238e-02 -6.844993215054273605e-03 -2.028754651546478271e-01 2.493530698120594025e-02 -2.983141839504241943e-01 -2.224064320325851440e-01 -2.989744246006011963e-01 -2.267734259366989136e-01 6.841268390417098999e-02 2.853868342936038971e-02 -3.479852378368377686e-01 4.170613363385200500e-02 -2.673011459410190582e-02 9.411754459142684937e-02 -1.754246652126312256e-02 2.961169481277465820e-01 1.553473472595214844e-01
-6.678050011396408081e-02 -2.009163051843643188e-02 -6.294471025466918945e-02 6.502559036016464233e-02 1.134568005800247192e-01 -1.368763297796249390e-01 3.490420291200280190e-03 -7.479267567396163940e-02 -6.983116269111633301e-02 -1.900408267974853516e-01 -1.285575777292251587e-01 -3.548722565174102783e-01 1.994257718324661255e-01 1.976765692234039307e-02 -8.812592178583145142e-02 1.170586645603179932e-01 8.670137077569961548e-02 -2.640692889690399170e-01 -6.003258377313613892e-02 -2.679927051067352295e-01 -9.566368162631988525e-02 -6.806872785091400146e-02 2.494414150714874268e-01 3.891110718250274658e-01 -6.276159733533859253e-02 -2.633405327796936035e-01 2.286664247512817383e-01 -2.799938917160034180e-01 9.954252094030380249e-02 -2.632334232330322266e-01 1.610302776098251343e-01 -1.243325024843215942e-01
1.259601265192031860e-01 -8.545561879873275757e-02 2.561601698398590088e-01 1.897729188203811646e-01 -3.415227681398391724e-02 -2.251731157302856445e-01 -3.634577151387929916e-03 -1.733931154012680054e-01 -1.221037283539772034e-01 1.282379627227783203e-01 -1.738418340682983398e-01 -1.024682372808456421e-01 2.160782814025878906e-01 -6.446626782417297363e-02 -5.437826737761497498e-02 4.903293028473854065e-02 5.396967008709907532e-02 -1.348092854022979736e-01 1.638404577970504761e-01 -7.695821672677993774e-02 -3.005619049072265625e-01 -4.074572920799255371e-01 2.548644840717315674e-01 3.835523128509521484e-01 -7.816652953624725342e-02 -1.522630453109741211e-01 -2.137602865695953369e-02 -1.582854539155960083e-01 -1.139319986104965210e-01 -2.657876014709472656e-01 4.884678870439529419e-02 4.330579563975334167e-02
-1.812741458415985107e-01 1.344335675239562988e-01 -9.079547226428985596e-02 -1.920059323310852051e-01 1.325409412384033203e-01 -1.982500106096267700e-01 -3.274504244327545166e-01 -4.934130981564521790e-02 -3.283434361219406128e-02 -6.865283101797103882e-02 -3.417220711708068848e-02 -6.570673733949661255e-02 -3.459674771875143051e-03 -3.818778321146965027e-02 2.303843200206756592e-01 1.721237599849700928e-02 -9.374346700496971607e-04 2.162776738405227661e-01 1.232576463371515274e-02 -1.047961115837097168e-01 -2.670335173606872559e-01 -3.402194380760192871e-01 3.351981043815612793e-01 4.889976233243942261e-02 8.272521942853927612e-02 -1.211092546582221985e-01 2.188847959041595459e-01 2.545845806598663330e-01 -1.692116707563400269e-01 -3.408122062683105469e-01 -2.633558586239814758e-02 1.785464733839035034e-01
-2.071181684732437134e-01 8.583238720893859863e-02 1.808133274316787720e-01 1.972303539514541626e-01 -8.798944205045700073e-02 -6.750155985355377197e-02 6.434592604637145996e-02 -1.344641745090484619e-01 -5.474698916077613831e-02 -4.436303302645683289e-02 9.818614274263381958e-02 -1.283164769411087036e-01 8.505671471357345581e-02 -1.665597259998321533e-01 1.969203352928161621e-01 1.330181658267974854e-01 -2.366884499788284302e-01 -2.283474802970886230e-02 -1.921127587556838989e-01 1.037220582365989685e-01 -2.961311340332031250e-01 -3.173097074031829834e-01 1.355850100517272949e-01 4.921746626496315002e-02 -6.406272947788238525e-02 -2.597894668579101562e-01 1.905046850442886353e-01 -1.168179661035537720e-01 2.468006014823913574e-01 -9.447137266397476196e-02 3.036617040634155273e-01 3.523222208023071289e-01
-4.907421767711639404e-02 1.577895879745483398e-01 1.252356320619583130e-01 1.688384413719177246e-01 -1.867076456546783447e-01 -2.421050965785980225e-01 -3.013976812362670898e-01 -2.230107188224792480e-01 -6.279908120632171631e-02 2.875462919473648071e-02 7.844924181699752808e-02 -1.314608603715896606e-01 1.117292884737253189e-02 5.589306727051734924e-02 -2.506820857524871826e-01 -3.547961637377738953e-02 -1.351260244846343994e-01 5.114755779504776001e-02 2.664422690868377686e-01 -1.380359679460525513e-01 -4.277344793081283569e-02 -3.160191178321838379e-01 1.703342050313949585e-01 6.127576529979705811e-02 -1.931177228689193726e-01 -1.025595441460609436e-01 4.242989420890808105e-01 -9.529523551464080811e-02 1.964666992425918579e-01 -8.341316133737564087e-02 -2.221591323614120483e-01 -1.472314894199371338e-01
-2.238669842481613159e-01 2.013153582811355591e-01 2.690208852291107178e-01 2.542839348316192627e-01 -6.619951128959655762e-02 -1.682823747396469116e-01 -2.479307800531387329e-01 -2.361091673374176025e-01 -2.357677966356277466e-01 -1.679328829050064087e-01 -9.685904532670974731e-02 -1.140699163079261780e-01 3.265667334198951721e-02 1.029653400182723999e-01 2.733546309173107147e-02 -1.314961016178131104e-01 7.341855764389038086e-02 1.870422512292861938e-01 5.167516693472862244e-02 -7.507578283548355103e-02 6.548676174134016037e-03 -1.399280875921249390e-01 -1.774599775671958923e-02 3.271085917949676514e-01 -1.528605818748474121e-01 -4.031247273087501526e-02 1.898614764213562012e-01 -1.456755995750427246e-01 9.792700409889221191e-02 3.119023703038692474e-02 6.256446242332458496e-02 4.627739787101745605e-01
-1.624608933925628662e-01 4.992774501442909241e-02 2.680510841310024261e-02 7.390422374010086060e-02 5.653804540634155273e-02 -3.762800991535186768e-02 -4.730597138404846191e-02 -3.084031939506530762e-01 -1.700534224510192871e-01 1.677762418985366821e-01 6.810263544321060181e-02 -1.194822564721107483e-01 2.897609472274780273e-01 1.711106598377227783e-01 -1.664902120828628540e-01 3.064343333244323730e-02 8.709627389907836914e-02 -2.174970209598541260e-01 1.378653496503829956e-01 -3.046514391899108887e-01 -1.422119885683059692e-01 -3.325179517269134521e-01 2.381281703710556030e-01 2.525871694087982178e-01 -1.610973328351974487e-01 -3.161127865314483643e-01 9.012592583894729614e-02 -8.239277452230453491e-02 -1.999433189630508423e-01 -1.220674067735671997e-01 8.445126563310623169e-02 1.558289974927902222e-01
-4.384746775031089783e-02 -1.421541869640350342e-01 5.181035399436950684e-02 3.184392154216766357e-01 4.415630176663398743e-02 -3.078071475028991699e-01 -8.897758275270462036e-02 -2.248414307832717896e-01 -3.829620406031608582e-02 -1.265196949243545532e-01 7.568481564521789551e-02 2.925928495824337006e-02 6.446985155344009399e-02 2.311608754098415375e-02 4.092596471309661865e-01 2.393338643014431000e-02 -2.135596126317977905e-01 1.365760713815689087e-01 5.276326090097427368e-02 8.639408648014068604e-02 -4.813787713646888733e-02 -4.054718315601348877e-01 1.923429518938064575e-01 1.716343909502029419e-01 9.104871004819869995e-02 4.936000704765319824e-02 2.495012879371643066e-01 -2.182316035032272339e-01 -2.584407329559326172e-01 1.158445626497268677e-01 6.765797734260559082e-02 9.339070320129394531e-02
-3.251045346260070801e-01 -3.124808333814144135e-02 1.269023865461349487e-01 1.361656747758388519e-02 -9.146147221326828003e-02 -4.151123017072677612e-02 -6.285609304904937744e-02 2.940885536372661591e-02 5.648181587457656860e-02 -4.500411823391914368e-02 7.404147088527679443e-02 -1.411469578742980957e-01 2.930984497070312500e-01 7.229731976985931396e-02 1.975398063659667969e-01 -1.451423019170761108e-01 -1.301628444343805313e-02 3.577228263020515442e-02 -7.475204020738601685e-02 -1.774314492940902710e-01 -3.353458344936370850e-01 -1.880443394184112549e-01 1.572045236825942993e-01 1.622792482376098633e-01 -2.125334888696670532e-01 -2.413606196641921997e-01 3.626214573159813881e-03 5.715287849307060242e-02 3.449472486972808838e-01 -2.242071032524108887e-01 2.448521107435226440e-01 3.271019160747528076e-01
-2.052683830261230469e-01 3.406187295913696289e-01 3.631605952978134155e-02 1.678754091262817383e-01 1.815115362405776978e-01 -9.716859459877014160e-02 -1.331837028264999390e-01 -3.243680298328399658e-01 -1.963120400905609131e-01 1.022300198674201965e-01 -1.403686851263046265e-01 -2.811670899391174316e-01 1.605574637651443481e-01 2.399147748947143555e-01 -1.731091324472799897e-04 -2.384362816810607910e-01 -3.498132526874542236e-02 1.141927689313888550e-01 6.610656529664993286e-02 -7.687748223543167114e-02 -5.053173750638961792e-02 1.292610424570739269e-03 -4.431372508406639099e-03 -1.931231021881103516e-01 -8.643335849046707153e-02 -2.159271687269210815e-01 8.737725764513015747e-02 -8.166619390249252319e-02 -1.742525249719619751e-01 -1.346444636583328247e-01 -2.572597935795783997e-02 4.208267629146575928e-01
-1.568646132946014404e-01 9.628237225115299225e-03 2.248455137014389038e-01 2.259960919618606567e-01 7.000343501567840576e-02 -9.978281706571578979e-02 -1.328129768371582031e-01 -1.426312923431396484e-01 3.669236972928047180e-02 -9.407079219818115234e-02 -4.158944189548492432e-01 -3.173401653766632080e-01 -5.957672372460365295e-02 1.100558936595916748e-01 -3.556456789374351501e-02 5.997553840279579163e-02 -3.753671348094940186e-01 1.433353126049041748e-01 -1.702548414468765259e-01 1.103903632611036301e-02 8.189474046230316162e-02 -1.526740342378616333e-01 4.002152085304260254e-01 2.198563702404499054e-02 -9.884306788444519043e-02 -1.844173297286033630e-02 1.087320595979690552e-01 2.605576515197753906e-01 8.762090653181076050e-02 -1.364745646715164185e-01 2.227721549570560455e-02 -1.363492906093597412e-01
-7.036465406417846680e-02 1.039733812212944031e-01 1.142161563038825989e-01 1.385609060525894165e-01 -1.704586148262023926e-01 -2.119775414466857910e-01 -7.427398581057786942e-03 6.814849376678466797e-02 -1.166564412415027618e-02 -3.360094130039215088e-02 -4.427026584744453430e-02 -1.572354584932327271e-01 -3.093977924436330795e-03 9.915729612112045288e-02 -2.905811928212642670e-02 -9.146971255540847778e-02 7.831325381994247437e-02 1.158128585666418076e-02 2.255496233701705933e-01 7.878332585096359253e-02 -3.779233992099761963e-01 -3.422531187534332275e-01 2.659206390380859375e-01 1.673402488231658936e-01 -4.675327986478805542e-02 1.750509813427925110e-02 6.190862506628036499e-02 -3.081210255622863770e-01 7.320211082696914673e-02 -2.300250381231307983e-01 2.774954438209533691e-01 4.095602035522460938e-01
-6.922405958175659180e-02 2.085125297307968140e-01 3.264133334159851074e-01 -7.716912776231765747e-02 -2.662760615348815918e-01 -1.121048629283905029e-01 7.629922777414321899e-02 -2.819656431674957275e-01 -8.728910237550735474e-02 -1.036699935793876648e-01 4.213875532150268555e-02 -2.223311215639114380e-01 -1.185415834188461304e-01 1.028252765536308289e-01 -6.758928298950195312e-02 -2.651468105614185333e-02 -1.502257883548736572e-01 1.947523206472396851e-01 -1.016995757818222046e-01 -9.071274846792221069e-02 1.000069975852966309e-01 -3.904537856578826904e-01 2.319999597966670990e-02 1.394189447164535522e-01 -1.235823985189199448e-02 -5.258551985025405884e-02 3.576230704784393311e-01 -4.964171722531318665e-02 2.561231553554534912e-01 1.186408699140883982e-04 4.988725483417510986e-02 3.287848234176635742e-01
1.211795359849929810e-01 -2.132923603057861328e-01 2.519652247428894043e-02 1.053367182612419128e-01 -2.271982878446578979e-01 -4.624576568603515625e-01 -1.224823109805583954e-02 -7.252218574285507202e-02 -2.578026354312896729e-01 2.991593442857265472e-02 -1.561202406883239746e-01 -2.164028435945510864e-01 -1.781674623489379883e-01 6.445901235565543175e-04 1.975535973906517029e-02 -1.360955089330673218e-01 -2.080652713775634766e-01 1.293796449899673462e-01 -1.611461937427520752e-01 -2.278033941984176636e-01 -2.089196890592575073e-01 -2.152350246906280518e-01 9.055028855800628662e-02 8.027014136314392090e-02 -1.426585167646408081e-01 -1.272289007902145386e-01 3.187577128410339355e-01 -1.881590336561203003e-01 1.339571177959442139e-01 3.194154938682913780e-03 1.771744042634963989e-01 5.074350908398628235e-02
1.588530540466308594e-01 -1.368278712034225464e-01 6.174913421273231506e-02 1.948396414518356323e-01 9.304735064506530762e-02 -2.069042325019836426e-01 -2.711174488067626953e-01 -1.633962839841842651e-01 7.918928563594818115e-02 -1.661120653152465820e-01 -3.834059834480285645e-01 5.220891162753105164e-02 4.647669941186904907e-02 1.152477636933326721e-01 -8.744841814041137695e-02 -1.855289489030838013e-01 -3.478088676929473877e-01 1.820036619901657104e-01 -1.271466817706823349e-02 -1.274580061435699463e-01 1.580554544925689697e-01 -4.306991994380950928e-01 2.966511622071266174e-02 1.992786079645156860e-01 1.589561998844146729e-01 -2.471620030701160431e-02 -8.344314992427825928e-04 -9.334579110145568848e-02 1.474540382623672485e-01 -1.791311204433441162e-01 -4.106545075774192810e-02 9.904374927282333374e-02
-2.434177845716476440e-01 -2.000659406185150146e-01 6.031966209411621094e-02 2.549987733364105225e-01 4.578547179698944092e-02 -3.756307959556579590e-01 -1.155306696891784668e-01 -2.839516103267669678e-01 -4.591362178325653076e-02 -1.696838438510894775e-01 -1.131622493267059326e-01 6.726095080375671387e-02 9.533566236495971680e-02 -2.872311696410179138e-02 6.852447986602783203e-02 1.969389617443084717e-01 -3.144364356994628906e-01 7.432186976075172424e-03 -1.269338428974151611e-01 -1.183256506919860840e-01 1.500741839408874512e-01 1.839270628988742828e-02 3.344117403030395508e-01 -1.152589321136474609e-01 2.488376572728157043e-02 1.765598803758621216e-01 1.607522815465927124e-01 1.654779314994812012e-01 2.044058144092559814e-01 -2.139427959918975830e-01 1.461576670408248901e-01 1.493852287530899048e-01
-2.079632431268692017e-01 1.643897742033004761e-01 2.329697608947753906e-01 1.861474066972732544e-01 -1.008411049842834473e-01 -9.787372499704360962e-02 7.444902509450912476e-02 -1.350930035114288330e-01 -1.233783736824989319e-01 6.277859210968017578e-02 -2.374276146292686462e-02 -1.659647971391677856e-01 2.549704313278198242e-01 2.778136543929576874e-02 -3.554883645847439766e-03 -1.129617467522621155e-01 6.765420734882354736e-02 -9.977573901414871216e-02 2.408677935600280762e-01 1.502550840377807617e-01 -9.280043095350265503e-02 -2.885332107543945312e-01 2.994894087314605713e-01 -1.675302982330322266e-01 7.924191653728485107e-02 -4.893923997879028320e-01 -2.156560309231281281e-02 7.615961879491806030e-02 2.276287972927093506e-01 -1.003021597862243652e-01 2.252254486083984375e-01 -4.509032890200614929e-02
-6.911399215459823608e-02 1.024823114275932312e-01 1.785321980714797974e-01 1.630974262952804565e-01 -1.608592420816421509e-01 -1.488287597894668579e-01 -5.189387500286102295e-02 -1.825643628835678101e-01 -2.534996271133422852e-01 -9.831865131855010986e-02 1.368716955184936523e-01 -8.440501056611537933e-03 -6.269002705812454224e-02 1.118480321019887924e-02 -2.345590889453887939e-01 -1.954529732465744019e-01 4.501764662563800812e-03 2.670551836490631104e-01 4.113443568348884583e-02 -2.413798868656158447e-01 -7.833593338727951050e-02 -3.774295449256896973e-01 1.824805438518524170e-01 2.717419266700744629e-01 2.202259302139282227e-01 -8.831273764371871948e-02 3.440321981906890869e-01 4.995833709836006165e-02 2.883679568767547607e-01 -2.164639532566070557e-02 3.851928189396858215e-02 -5.385660007596015930e-02
2.200644314289093018e-01 9.332983195781707764e-02 2.350313067436218262e-01 1.362955421209335327e-01 1.051269918680191040e-01 -2.471434921026229858e-01 -1.168080046772956848e-01 5.548725277185440063e-02 -2.753293812274932861e-01 -2.139738798141479492e-01 -7.667228579521179199e-02 -4.085979238152503967e-02 1.848867833614349365e-01 -4.267894104123115540e-02 2.385421842336654663e-01 -3.322320803999900818e-02 -1.631532460451126099e-01 2.076071351766586304e-01 1.787404343485832214e-02 1.542568802833557129e-01 6.461341399699449539e-03 -2.877995073795318604e-01 3.489660322666168213e-01 -2.413245141506195068e-01 -1.319137364625930786e-01 -2.012712210416793823e-01 5.920135602355003357e-02 -2.830056846141815186e-02 1.124492958188056946e-01 -1.621656417846679688e-01 3.111546933650970459e-01 4.841693490743637085e-02
-3.939405083656311035e-03 -9.137339144945144653e-02 2.465473264455795288e-01 1.891457140445709229e-01 7.567477226257324219e-02 -1.673706918954849243e-01 -7.596367597579956055e-02 -9.998747147619724274e-03 -1.377583295106887817e-01 -9.801080822944641113e-02 2.281456999480724335e-02 -1.360205709934234619e-01 3.436888158321380615e-01 2.638427317142486572e-01 -5.655950680375099182e-02 -9.177165478467941284e-02 7.417498622089624405e-03 -3.465347886085510254e-01 3.023931980133056641e-01 -5.340529978275299072e-02 -1.809062361717224121e-01 -2.474842220544815063e-01 1.272367388010025024e-01 -9.779424965381622314e-02 -7.936044782400131226e-02 -3.532097041606903076e-01 -9.462838061153888702e-03 9.573076665401458740e-02 1.558180749416351318e-01 -5.305783078074455261e-02 8.700489997863769531e-02 3.152224123477935791e-01
-3.208623230457305908e-01 3.590015321969985962e-02 3.148768246173858643e-01 7.267705351114273071e-02 -7.613638788461685181e-02 -1.866794228553771973e-01 -1.431844681501388550e-01 -9.273652732372283936e-02 3.237616643309593201e-02 1.495576798915863037e-01 8.499068021774291992e-02 -7.790936529636383057e-02 1.764826029539108276e-01 -1.836381107568740845e-02 -1.236392185091972351e-02 -2.179548293352127075e-01 -1.461009532213211060e-01 1.579671204090118408e-01 -1.577790081501007080e-01 -3.847339451313018799e-01 -1.427995786070823669e-02 -1.946167200803756714e-01 1.962465196847915649e-01 1.945760399103164673e-01 1.555070430040359497e-01 -3.385283946990966797e-01 -1.938077509403228760e-01 -1.801323592662811279e-01 3.687028959393501282e-02 1.890436932444572449e-02 2.323416620492935181e-01 8.702625334262847900e-02
-2.056207060813903809e-01 -2.711102925240993500e-02 2.945685982704162598e-01 -4.687011986970901489e-02 -1.493163406848907471e-01 -1.035069022327661514e-02 8.060306310653686523e-02 -1.204593032598495483e-01 -1.813843846321105957e-01 7.339736074209213257e-02 2.484170719981193542e-02 -1.567169874906539917e-01 2.559665739536285400e-01 -1.056545451283454895e-01 5.765047296881675720e-02 -8.173880726099014282e-02 -3.549648523330688477e-01 4.439357295632362366e-02 -2.251744121313095093e-01 -1.607255935668945312e-01 7.453065365552902222e-02 -3.893716335296630859e-01 1.794137507677078247e-01 -1.840767334215342999e-03 1.183537095785140991e-01 -2.409545183181762695e-01 1.242852136492729187e-01 -2.529963850975036621e-01 6.009955704212188721e-02 8.000486530363559723e-03 2.558844089508056641e-01 2.447822391986846924e-01
-5.513529106974601746e-02 3.657045587897300720e-02 1.299206614494323730e-01 2.781924977898597717e-02 2.159767448902130127e-01 -9.228566288948059082e-02 -4.231969118118286133e-01 -2.668774127960205078e-01 2.082854807376861572e-01 -2.549765817821025848e-02 -2.655635774135589600e-01 9.471539407968521118e-02 1.390443146228790283e-01 1.893579512834548950e-01 -1.142746582627296448e-01 -8.537632972002029419e-02 -3.278635740280151367e-01 1.518084108829498291e-01 1.139155253767967224e-01 -2.051063179969787598e-01 3.362280428409576416e-01 -1.817640364170074463e-01 7.831206917762756348e-02 8.033276349306106567e-02 -4.955339059233665466e-02 -1.396805197000503540e-01 1.766829043626785278e-01 -2.447844855487346649e-02 2.119505219161510468e-02 -1.950855404138565063e-01 -1.919905692338943481e-01 3.558768425136804581e-03
4.619216546416282654e-02 5.307755619287490845e-02 -4.209537059068679810e-02 -2.315884456038475037e-02 -2.114518135786056519e-01 -2.604657113552093506e-01 -2.928783595561981201e-01 -2.089987397193908691e-01 -1.117251366376876831e-01 -2.250376045703887939e-01 -5.928454175591468811e-02 -2.749877870082855225e-01 -1.263913661241531372e-01 2.126816660165786743e-02 -2.920556627213954926e-02 3.185171261429786682e-02 -2.202318906784057617e-01 7.409148663282394409e-02 2.384551241993904114e-02 1.806093938648700714e-02 -1.883691400289535522e-01 -8.900356292724609375e-02 3.573742508888244629e-01 -1.745523698627948761e-02 -1.621776968240737915e-01 -1.430450230836868286e-01 1.628690809011459351e-01 -1.734262853860855103e-01 3.821618854999542236e-02 1.838812530040740967e-01 3.741944432258605957e-01 2.918964028358459473e-01
-2.563234269618988037e-01 2.674002200365066528e-02 2.124527096748352051e-01 -2.308693528175354004e-02 -2.243090569972991943e-01 3.715826198458671570e-02 -9.621354937553405762e-02 6.597033143043518066e-02 1.669553071260452271e-01 -7.427972555160522461e-02 -7.840196043252944946e-02 -1.638388037681579590e-01 1.610578596591949463e-01 8.410217612981796265e-02 9.191302955150604248e-02 -1.339030414819717407e-01 -1.287578195333480835e-01 5.594370514154434204e-02 -9.744118154048919678e-02 -1.185087393969297409e-02 -3.540618419647216797e-01 -2.973859608173370361e-01 1.830536276102066040e-01 1.393484175205230713e-01 4.112151451408863068e-03 -3.193096518516540527e-01 3.377748280763626099e-02 -6.406703498214483261e-03 3.399363458156585693e-01 -2.809537351131439209e-01 2.092919200658798218e-01 2.435505837202072144e-01
-1.977192759513854980e-01 8.592882007360458374e-02 -1.467107702046632767e-02 2.061348557472229004e-01 -8.202221989631652832e-02 4.085643216967582703e-02 4.373376071453094482e-02 2.312056533992290497e-02 -8.788278698921203613e-02 -2.540054023265838623e-01 -7.369805872440338135e-02 -1.140610128641128540e-01 1.017788946628570557e-01 9.855736047029495239e-02 -7.994538545608520508e-02 -1.077190972864627838e-02 -3.900723904371261597e-02 2.833526432514190674e-01 2.356969267129898071e-01 -7.614129036664962769e-02 -3.885267376899719238e-01 -8.752556890249252319e-02 2.150160968303680420e-01 2.327309548854827881e-01 -1.856184303760528564e-01 -1.714059412479400635e-01 1.800753027200698853e-01 -6.317101418972015381e-03 7.483772188425064087e-02 -1.536851823329925537e-01 1.013042479753494263e-01 4.947276711463928223e-01
-2.088696509599685669e-01 -1.034909859299659729e-01 -5.405185371637344360e-02 1.757788360118865967e-01 4.351189732551574707e-02 -7.310426235198974609e-02 -3.857591152191162109e-01 -2.098895423114299774e-02 -1.047939956188201904e-01 -2.465805970132350922e-02 9.953089803457260132e-02 -1.587928533554077148e-01 3.474066555500030518e-01 1.604852378368377686e-01 1.944316327571868896e-01 7.538102567195892334e-02 -5.215288996696472168e-01 7.460037618875503540e-02 7.925238460302352905e-02 1.714910417795181274e-01 -9.917382895946502686e-02 -3.150877356529235840e-01 2.182807028293609619e-02 1.076814308762550354e-01 3.001686185598373413e-02 -6.052600964903831482e-02 1.824252307415008545e-01 -1.251084953546524048e-01 4.169530048966407776e-02 -9.904596954584121704e-02 3.171462193131446838e-02 -1.350025236606597900e-01
-8.572280406951904297e-02 2.075652629137039185e-01 3.515634238719940186e-01 -9.989674389362335205e-02 -3.502842411398887634e-02 -1.370157152414321899e-01 -3.176803514361381531e-02 -4.304222464561462402e-01 -1.534786373376846313e-01 -9.203864634037017822e-02 6.555555760860443115e-02 -1.483737379312515259e-01 -3.858952224254608154e-02 8.154518902301788330e-02 -8.860031515359878540e-02 -8.171768486499786377e-02 -3.950832784175872803e-01 2.798556685447692871e-01 3.621014207601547241e-02 2.439544536173343658e-03 -5.470054596662521362e-02 -3.654106259346008301e-01 4.633481055498123169e-02 -1.901165954768657684e-02 -9.454246610403060913e-02 1.442637741565704346e-01 3.811020031571388245e-02 1.695483573712408543e-03 2.183414548635482788e-01 5.041621997952461243e-02 1.744651943445205688e-01 2.051887214183807373e-01
-1.554191485047340393e-02 2.907131910324096680e-01 4.122082144021987915e-02 1.095813810825347900e-01 1.615296304225921631e-01 -1.579940617084503174e-01 -7.263044267892837524e-02 -1.181969121098518372e-01 2.402017638087272644e-02 -8.026733994483947754e-02 -4.527628887444734573e-03 -7.417120039463043213e-02 1.959886401891708374e-01 1.206135097891092300e-02 -5.525859072804450989e-02 -7.528774440288543701e-02 -6.176052987575531006e-02 2.827558219432830811e-01 2.445729821920394897e-01 -2.762641571462154388e-02 3.253534436225891113e-02 -4.861758649349212646e-01 4.153090342879295349e-02 1.231547147035598755e-01 -6.357001513242721558e-02 8.850494772195816040e-02 2.391614466905593872e-01 -4.284420609474182129e-01 1.640273928642272949e-01 -1.979032754898071289e-01 -4.088613390922546387e-02 2.288622111082077026e-01
8.209533989429473877e-03 2.769140899181365967e-01 1.385638564825057983e-01 5.763211473822593689e-02 1.125933900475502014e-01 -9.716355055570602417e-02 -1.337092369794845581e-01 -2.158580422401428223e-01 -2.755641043186187744e-01 -9.646523743867874146e-02 -2.061882428824901581e-02 -6.631439179182052612e-02 -2.067629806697368622e-02 6.284289807081222534e-02 -1.502849608659744263e-01 -1.030793637037277222e-01 -8.520316332578659058e-03 2.482724040746688843e-01 -7.680780440568923950e-02 -3.093731999397277832e-01 9.666424989700317383e-02 -3.907546997070312500e-01 6.042629014700651169e-03 1.566441059112548828e-01 1.514776349067687988e-01 7.427895814180374146e-02 4.465092420578002930e-01 1.175296679139137268e-01 2.293000072240829468e-01 -1.196039915084838867e-01 1.357323974370956421e-01 9.799907356500625610e-02
-1.636538356542587280e-01 -7.845991058275103569e-04 1.379678845405578613e-01 2.351126074790954590e-01 1.451755017042160034e-01 1.902695931494235992e-02 -1.640611290931701660e-01 -2.312143594026565552e-01 -4.959479346871376038e-02 -1.103275120258331299e-01 -2.973958551883697510e-01 -3.192227482795715332e-01 -2.857715487480163574e-01 1.587302684783935547e-01 1.004667133092880249e-01 -2.335456758737564087e-02 -1.616290509700775146e-01 1.349175125360488892e-01 -8.732862025499343872e-02 -2.331427931785583496e-01 -2.264983952045440674e-01 -1.351666897535324097e-01 3.832218647003173828e-01 1.575601249933242798e-01 -7.068361341953277588e-02 -1.291203349828720093e-01 5.526691302657127380e-02 2.990566194057464600e-01 3.145141527056694031e-02 -6.775225698947906494e-02 -4.861349985003471375e-02 -7.032823562622070312e-02
6.293852627277374268e-02 8.017417043447494507e-03 -5.783693864941596985e-02 7.890162058174610138e-03 6.063959002494812012e-02 -2.671248018741607666e-01 3.155526146292686462e-02 -1.127400323748588562e-01 -4.804624989628791809e-02 9.804694913327693939e-03 -1.425341963768005371e-01 -1.273403465747833252e-01 2.246347516775131226e-01 -1.246357113122940063e-01 -1.541848331689834595e-01 -6.691467761993408203e-02 9.808027744293212891e-02 -1.827774196863174438e-01 1.339177042245864868e-01 -2.242799252271652222e-01 -2.425033897161483765e-01 -3.678815811872482300e-02 1.655295640230178833e-01 2.191193401813507080e-01 -9.226067364215850830e-02 -4.305248558521270752e-01 2.392775267362594604e-01 -2.154240161180496216e-01 3.814298808574676514e-01 -1.457773298025131226e-01 2.380914092063903809e-01 5.345303565263748169e-02
-2.288264781236648560e-01 7.500182092189788818e-02 -1.070683673024177551e-01 4.476408660411834717e-02 5.929263681173324585e-02 -1.742617338895797729e-01 -5.221122130751609802e-02 1.141778081655502319e-01 -7.046818733215332031e-02 -2.709451615810394287e-01 3.219854831695556641e-02 -1.904267519712448120e-01 1.265329122543334961e-01 -8.495958149433135986e-02 -1.622341386973857880e-02 -2.999366521835327148e-01 1.723052188754081726e-02 1.126270815730094910e-01 -1.326268613338470459e-01 -2.174420058727264404e-01 -7.080517709255218506e-02 -1.595941185951232910e-01 2.457607388496398926e-01 -4.579835012555122375e-02 -3.478853404521942139e-01 -4.676938951015472412e-01 1.303026825189590454e-01 -4.242673516273498535e-02 2.354506403207778931e-01 3.276562318205833435e-02 2.523095309734344482e-01 -1.506199128925800323e-02
4.209418594837188721e-02 3.540905565023422241e-02 -7.823905348777770996e-02 1.409556418657302856e-01 -2.968392968177795410e-01 -3.593970835208892822e-01 -4.249840974807739258e-02 -1.779837459325790405e-01 -9.797240793704986572e-02 -1.888673007488250732e-01 -2.030220776796340942e-01 -1.287793070077896118e-01 -6.902969628572463989e-02 9.700364619493484497e-02 1.519024074077606201e-01 -8.909498155117034912e-02 -3.574528396129608154e-01 3.293097615242004395e-01 -5.082924291491508484e-02 -1.337227374315261841e-01 -1.338905096054077148e-02 -2.192925661802291870e-01 1.484219431877136230e-01 -8.275985717773437500e-03 -3.775037229061126709e-01 -1.143023893237113953e-01 1.037132665514945984e-01 -1.184859797358512878e-01 -4.194099456071853638e-02 9.803405404090881348e-02 1.482440084218978882e-01 1.766278296709060669e-01
-1.037221103906631470e-01 8.614910393953323364e-02 -1.053424272686243057e-02 3.458286523818969727e-01 4.163342714309692383e-02 -7.418002188205718994e-02 5.963750928640365601e-02 -1.559398919343948364e-01 -1.374123990535736084e-01 -1.104452759027481079e-01 -1.899996846914291382e-01 4.373108223080635071e-02 -9.909181296825408936e-02 2.190840803086757660e-02 1.249838434159755707e-02 -1.630721986293792725e-01 -1.150441095232963562e-01 4.385607838630676270e-01 3.910265117883682251e-02 -2.893137633800506592e-01 -3.020776621997356415e-02 -4.015460908412933350e-01 -6.017941981554031372e-02 1.127156615257263184e-01 2.263315021991729736e-02 -2.894646227359771729e-01 3.007425367832183838e-01 -2.315710335969924927e-01 7.804022729396820068e-02 -1.232999488711357117e-01 -3.712427243590354919e-02 -2.315548621118068695e-02
-1.147426888346672058e-01 1.241452619433403015e-01 1.289598196744918823e-01 2.185442000627517700e-01 -1.734922975301742554e-01 -1.201906893402338028e-02 -2.040778994560241699e-01 -2.073760777711868286e-01 -1.594257913529872894e-02 -1.835476011037826538e-01 6.052563712000846863e-02 -8.532206714153289795e-02 -2.865281403064727783e-01 -1.248468086123466492e-01 1.818160414695739746e-01 4.760024696588516235e-02 -1.813363730907440186e-01 4.092641919851303101e-02 1.710165441036224365e-01 -2.236707210540771484e-01 -1.020428612828254700e-01 -1.356464475393295288e-01 1.852134615182876587e-01 1.599844694137573242e-01 -4.341488778591156006e-01 -1.453385502099990845e-01 6.406481564044952393e-02 2.752763032913208008e-01 2.091507613658905029e-01 -6.698629260063171387e-02 -6.198449060320854187e-03 2.719080448150634766e-01
-8.400319516658782959e-02 1.581506580114364624e-01 1.584741622209548950e-01 4.674842208623886108e-02 -3.023157455027103424e-02 -2.332220077514648438e-01 -1.448294669389724731e-01 -1.452400088310241699e-01 -7.024646736681461334e-03 -1.080636400729417801e-02 1.853349208831787109e-01 4.886290803551673889e-02 1.695215702056884766e-01 5.370124801993370056e-02 1.122927740216255188e-01 2.353892847895622253e-02 -1.761211156845092773e-01 5.141076073050498962e-02 -2.147373706102371216e-01 2.402738034725189209e-01 -2.887063324451446533e-01 -3.719254732131958008e-01 -3.505357308313250542e-04 -4.921442642807960510e-02 9.639502968639135361e-04 -3.006844520568847656e-01 1.307973265647888184e-01 2.482148818671703339e-03 2.080499082803726196e-01 -4.873879998922348022e-02 3.891624212265014648e-01 3.087499737739562988e-01
-7.600651681423187256e-02 -7.685322314500808716e-02 1.690291762351989746e-01 2.017667144536972046e-01 1.539452821016311646e-01 -1.607306748628616333e-01 -1.010465174913406372e-01 -8.331951498985290527e-02 1.593472063541412354e-01 3.860368952155113220e-02 -2.362708747386932373e-02 -1.399287581443786621e-01 2.078641355037689209e-01 8.229701220989227295e-02 -4.892039299011230469e-02 -8.089230209589004517e-02 -2.482082843780517578e-01 -2.472944259643554688e-01 -2.598049342632293701e-01 -2.020403742790222168e-01 -3.084560036659240723e-01 4.387242719531059265e-02 3.809524327516555786e-02 1.820002682507038116e-02 -1.225674450397491455e-01 -8.117260038852691650e-02 9.297947585582733154e-02 -1.806347370147705078e-01 3.983336687088012695e-01 -3.454051911830902100e-01 1.601739972829818726e-01 2.235254347324371338e-01
1.480286270380020142e-01 -9.002766013145446777e-02 6.956454366445541382e-02 2.477070093154907227e-01 -3.305064439773559570e-01 -2.274527847766876221e-01 4.050131514668464661e-02 -8.724166452884674072e-02 -2.166605293750762939e-01 -1.821747124195098877e-01 -2.838501632213592529e-01 -1.203542854636907578e-02 -1.087511405348777771e-01 2.229294627904891968e-01 -5.451726540923118591e-02 8.462273329496383667e-02 -3.520618081092834473e-01 2.372371256351470947e-01 -6.535764038562774658e-02 -6.662074476480484009e-02 -6.205685809254646301e-02 -2.080930024385452271e-01 2.976087927818298340e-01 2.393679134547710419e-02 -1.209385022521018982e-01 -1.785640418529510498e-01 9.489657729864120483e-02 5.339394137263298035e-02 -1.197487860918045044e-02 1.346097737550735474e-01 1.793404296040534973e-02 3.144394755363464355e-01
-1.072769463062286377e-01 1.224852949380874634e-01 9.453161805868148804e-02 3.341218233108520508e-01 6.657530367374420166e-02 -1.293839663267135620e-01 1.413541138172149658e-01 -4.308274090290069580e-01 8.907389640808105469e-02 -3.637162595987319946e-02 4.218086972832679749e-02 -1.038655042648315430e-01 1.151108965277671814e-01 -2.019235640764236450e-01 1.335170306265354156e-02 1.019278019666671753e-01 -1.717141419649124146e-01 2.330835163593292236e-02 2.384339924901723862e-03 -1.950685381889343262e-01 -7.630127668380737305e-02 -2.963249087333679199e-01 -9.808445721864700317e-02 1.711356826126575470e-02 -2.956779003143310547e-01 -3.382524251937866211e-01 -1.648938097059726715e-02 -2.893716329708695412e-03 -1.600910425186157227e-01 -3.005390167236328125e-01 2.167198359966278076e-01 5.534462630748748779e-02
-1.975944936275482178e-01 4.093705117702484131e-02 -1.105128750205039978e-01 -1.469998806715011597e-01 2.522289939224720001e-02 -1.239485740661621094e-01 -6.388978660106658936e-02 -3.377656638622283936e-01 -5.577868968248367310e-02 -2.282879054546356201e-01 -5.987166613340377808e-02 -1.283846795558929443e-01 -5.674622952938079834e-02 -2.254452370107173920e-02 2.215225100517272949e-01 1.429214477539062500e-01 -1.684608310461044312e-02 3.313155770301818848e-01 -2.375504225492477417e-01 -9.307684749364852905e-02 -2.552173100411891937e-02 -7.599563151597976685e-02 1.253277659416198730e-01 1.701018661260604858e-01 -2.611590027809143066e-01 -3.094038367271423340e-01 2.095818966627120972e-01 6.671820580959320068e-02 1.456517875194549561e-01 -2.192660421133041382e-01 1.072902381420135498e-01 3.513417541980743408e-01
-7.620802521705627441e-02 1.907372474670410156e-01 1.411607414484024048e-01 2.808580100536346436e-01 -2.746383547782897949e-01 -2.598416805267333984e-01 -2.451721280813217163e-01 -2.062600404024124146e-01 7.602003961801528931e-02 2.713921479880809784e-02 3.295330796390771866e-03 -1.281867772340774536e-01 -2.517026662826538086e-02 1.615285058505833149e-03 -2.675957381725311279e-01 -8.537580142728984356e-04 -1.728322952985763550e-01 1.246101707220077515e-01 1.506885290145874023e-01 -1.376223266124725342e-01 -9.972091764211654663e-02 -3.824531733989715576e-01 1.080669462680816650e-01 4.756939783692359924e-02 -1.254951804876327515e-01 -7.538956403732299805e-02 2.345497459173202515e-01 -6.599213927984237671e-02 2.674839198589324951e-01 -2.728252410888671875e-01 -1.182204261422157288e-01 -1.422840505838394165e-01
2.480202168226242065e-01 2.232272643595933914e-03 1.109385490417480469e-02 7.893323153257369995e-02 -1.972813606262207031e-01 -1.311589032411575317e-01 -5.859819799661636353e-02 -3.587650880217552185e-02 -1.299967765808105469e-01 -1.181282997131347656e-01 -3.530094623565673828e-01 -1.886480897665023804e-01 -9.625898301601409912e-02 2.823784351348876953e-01 4.512960463762283325e-02 -1.216350570321083069e-01 -3.526965975761413574e-01 2.285970151424407959e-01 -6.933197379112243652e-02 -1.796570569276809692e-01 6.786301266402006149e-03 -1.412271112203598022e-01 4.266757071018218994e-01 -1.373562067747116089e-01 -3.217181190848350525e-02 -1.241724118590354919e-01 1.610365211963653564e-01 5.124348029494285583e-02 -1.986301839351654053e-01 -3.337576985359191895e-02 2.358731627464294434e-02 2.315384596586227417e-01
-2.292919605970382690e-01 1.099378690123558044e-01 -2.611119486391544342e-02 2.045768648386001587e-01 1.512607634067535400e-01 -1.141212582588195801e-01 -1.980395019054412842e-01 -2.231044918298721313e-01 -2.163466066122055054e-01 1.171230748295783997e-01 6.505781412124633789e-02 1.420619245618581772e-02 1.569604426622390747e-01 2.402684092521667480e-01 2.191706895828247070e-01 6.256548222154378891e-03 -3.342435061931610107e-01 -4.984335601329803467e-02 -2.589839100837707520e-01 -3.249362856149673462e-02 -1.096903160214424133e-02 -1.312265545129776001e-01 6.357593089342117310e-02 1.597772538661956787e-01 5.202591046690940857e-02 -2.681198418140411377e-01 -4.538054019212722778e-02 1.513132005929946899e-01 1.969554722309112549e-01 -1.861823201179504395e-01 2.499456405639648438e-01 3.283095061779022217e-01
-1.684285700321197510e-01 4.401223361492156982e-02 3.204596042633056641e-01 -2.610815502703189850e-02 -3.312883526086807251e-02 -2.604014985263347626e-02 -2.890349552035331726e-02 1.631103157997131348e-01 -8.938307315111160278e-02 -1.536541581153869629e-01 1.046757027506828308e-01 -1.510232090950012207e-01 1.313546001911163330e-01 1.328811794519424438e-01 -4.695314913988113403e-02 1.454600691795349121e-02 -1.584630012512207031e-01 -2.403858900070190430e-01 9.124878048896789551e-02 -7.234142720699310303e-02 -3.443081080913543701e-01 -2.070076167583465576e-01 2.442514598369598389e-01 1.788128316402435303e-01 -4.967527464032173157e-02 -1.686668694019317627e-01 1.540632247924804688e-01 -1.529628038406372070e-01 2.959613204002380371e-01 -4.004140794277191162e-01 8.170237392187118530e-02 2.286342233419418335e-01
-7.935019209980964661e-03 -2.862256206572055817e-02 1.487249284982681274e-01 6.013135612010955811e-02 9.616097807884216309e-02 -1.779230833053588867e-01 8.628793060779571533e-02 8.194841444492340088e-02 -1.311259567737579346e-01 -1.341590005904436111e-02 3.442302346229553223e-02 -4.337607324123382568e-02 3.216598927974700928e-01 3.510537743568420410e-01 -1.674388498067855835e-01 -8.176366239786148071e-02 -1.851972341537475586e-01 4.026997089385986328e-02 1.624895185232162476e-01 1.647189855575561523e-01 -3.203984200954437256e-01 -2.070040106773376465e-01 2.222690433263778687e-01 3.081227093935012817e-02 -1.411602944135665894e-01 -3.045564293861389160e-01 -4.330903664231300354e-02 1.728362143039703369e-01 1.856728941202163696e-01 -1.670771986246109009e-01 2.884782254695892334e-01 2.471873313188552856e-01
-2.770032919943332672e-02 1.636740863323211670e-01 7.435670495033264160e-02 -1.921124309301376343e-01 -4.115020483732223511e-02 -8.281106501817703247e-02 5.062434449791908264e-02 -2.441003620624542236e-01 2.495823055505752563e-02 -3.396426513791084290e-02 -3.310231566429138184e-01 -3.731604814529418945e-01 9.142041951417922974e-02 2.681307196617126465e-01 4.597996547818183899e-02 -7.484102994203567505e-02 -1.068979948759078979e-01 -3.035650402307510376e-02 -1.547494083642959595e-01 5.414631217718124390e-02 -1.653083711862564087e-01 -1.191380918025970459e-01 5.129409953951835632e-02 1.914548724889755249e-01 -4.554724097251892090e-01 -8.667950332164764404e-02 3.362820744514465332e-01 5.750218778848648071e-02 8.299270272254943848e-02 1.536444295197725296e-02 5.746422335505485535e-02 2.427318096160888672e-01
-5.876364558935165405e-02 -1.112808957695960999e-01 2.519778311252593994e-01 1.438042670488357544e-01 8.103369176387786865e-02 -5.164823494851589203e-03 -2.193011716008186340e-02 -1.832407563924789429e-01 -2.891700267791748047e-01 -3.075766144320368767e-04 1.818785071372985840e-02 -1.428043395280838013e-01 1.001179069280624390e-01 1.681751012802124023e-01 2.585678733885288239e-02 2.135426104068756104e-01 -3.802284896373748779e-01 -3.293943107128143311e-01 -2.773054242134094238e-01 -9.977699816226959229e-02 -9.754411131143569946e-02 -5.835440009832382202e-02 1.615147739648818970e-01 1.548497527837753296e-01 1.386586762964725494e-02 -2.154184430837631226e-01 -7.380307652056217194e-03 -2.304956503212451935e-02 1.662336438894271851e-01 -1.925684362649917603e-01 4.967711493372917175e-02 3.913312554359436035e-01
-1.955151855945587158e-01 1.018256619572639465e-01 1.577000916004180908e-01 9.464954957365989685e-03 1.450078040361404419e-01 -7.206676155328750610e-02 -1.358008831739425659e-01 -1.950090676546096802e-01 4.708555340766906738e-02 1.655340790748596191e-01 7.998377084732055664e-02 -1.464676707983016968e-01 2.808782272040843964e-03 2.609005942940711975e-02 1.359690725803375244e-01 -2.341242283582687378e-01 -1.203700751066207886e-01 1.511363685131072998e-01 3.443857654929161072e-02 -4.068514704704284668e-01 3.689811751246452332e-02 -4.873256087303161621e-01 -1.436910778284072876e-02 -9.538466483354568481e-02 -1.923363208770751953e-01 -1.556451916694641113e-01 7.664401829242706299e-02 -3.876961767673492432e-02 -2.739052474498748779e-01 -2.092980146408081055e-01 2.275083065032958984e-01 1.446119993925094604e-01
-2.324550300836563110e-01 -5.048678070306777954e-02 2.305870056152343750e-01 5.500097572803497314e-02 1.216389890760183334e-02 -1.097863838076591492e-01 8.948395960032939911e-03 -1.730704605579376221e-01 -1.114641353487968445e-01 3.031469583511352539e-01 9.294659644365310669e-02 -1.616234891116619110e-02 2.724909484386444092e-01 -1.018048897385597229e-01 2.554589882493019104e-02 8.703962713479995728e-02 -2.607616484165191650e-01 -1.391302645206451416e-01 -2.440930008888244629e-01 -1.448848843574523926e-01 -1.744890511035919189e-01 -4.188981354236602783e-01 1.915459781885147095e-01 8.157923817634582520e-02 1.337552368640899658e-01 -1.676714271306991577e-01 5.961474031209945679e-02 -1.207936629652976990e-01 4.196907207369804382e-02 5.865094810724258423e-02 1.955373883247375488e-01 3.378459215164184570e-01
-1.657380163669586182e-01 -1.477715820074081421e-01 1.489041894674301147e-01 1.032185703516006470e-01 -1.908342167735099792e-02 -1.507287323474884033e-01 -3.104003667831420898e-01 -3.308349549770355225e-01 1.758460551500320435e-01 -9.961918741464614868e-02 -3.090542741119861603e-02 -1.986402571201324463e-01 -1.861044168472290039e-01 1.507142931222915649e-01 1.740367338061332703e-02 -2.782499790191650391e-01 1.024978160858154297e-01 1.091846525669097900e-01 -7.078991830348968506e-02 -3.487650752067565918e-01 -3.191060721874237061e-01 -1.842649877071380615e-01 -5.745755042880773544e-03 -1.885143807157874107e-03 8.054256439208984375e-02 -1.522988528013229370e-01 8.013211190700531006e-02 -1.130287051200866699e-01 -1.814402490854263306e-01 -7.851779460906982422e-02 -7.652205228805541992e-02 3.064894378185272217e-01
6.970611866563558578e-04 -3.109457492828369141e-01 2.310906499624252319e-01 3.155108094215393066e-01 -2.325256355106830597e-02 -1.423548907041549683e-01 -2.838642299175262451e-01 -1.304954886436462402e-01 2.082985080778598785e-02 -1.885679066181182861e-01 -5.285688489675521851e-02 -1.213085651397705078e-01 1.286408901214599609e-01 1.995443850755691528e-01 3.189092278480529785e-01 -1.654732227325439453e-01 -3.046193420886993408e-01 1.996669173240661621e-01 6.615515053272247314e-02 1.948414742946624756e-01 1.456088386476039886e-02 -1.677344888448715210e-01 2.668329775333404541e-01 1.946507836692035198e-03 -6.435829401016235352e-02 -1.938457041978836060e-01 1.890728250145912170e-02 -2.190094441175460815e-01 1.175274476408958435e-01 1.597770676016807556e-02 9.557501971721649170e-02 -7.213170081377029419e-02
-5.436167865991592407e-02 3.224096000194549561e-01 1.442104130983352661e-01 -2.274802420288324356e-03 6.712175160646438599e-02 -2.216196060180664062e-01 2.427355796098709106e-01 -1.271128058433532715e-01 -1.712796241044998169e-01 -1.131912767887115479e-01 -2.633094787597656250e-01 -3.329667150974273682e-01 1.608548909425735474e-01 1.728847324848175049e-01 1.457824558019638062e-01 -1.407681107521057129e-01 -1.516200602054595947e-01 1.703160405158996582e-01 3.396372869610786438e-02 1.820600777864456177e-01 -2.240433245897293091e-01 -1.503846347332000732e-01 3.177417814731597900e-01 1.807518005371093750e-01 -6.479505449533462524e-02 2.624915167689323425e-02 2.133315987884998322e-02 -1.075618341565132141e-01 9.593667834997177124e-02 -3.736861422657966614e-02 1.452056318521499634e-01 2.882399857044219971e-01
-4.411123320460319519e-02 -8.183066546916961670e-02 3.255805373191833496e-01 2.825267612934112549e-01 1.065141260623931885e-01 -4.027139395475387573e-02 1.846539042890071869e-02 -1.027871370315551758e-01 -1.444428712129592896e-01 1.076405569911003113e-01 -1.029492169618606567e-01 -5.151952058076858521e-02 3.693650662899017334e-01 -9.531950950622558594e-02 -5.160695686936378479e-02 -2.237674780189990997e-02 4.205285012722015381e-02 -6.853242218494415283e-02 1.377485990524291992e-01 -8.537008613348007202e-02 -2.408624589443206787e-01 -2.438269257545471191e-01 1.833879798650741577e-01 2.825725376605987549e-01 7.086407858878374100e-03 -3.777447938919067383e-01 7.067529112100601196e-02 -3.346841409802436829e-02 2.722747158259153366e-03 -4.062805771827697754e-01 9.539813548326492310e-02 -2.399876713752746582e-02
-2.393936067819595337e-01 2.761203348636627197e-01 8.171895146369934082e-02 1.950419992208480835e-01 -1.088082045316696167e-01 -3.112878799438476562e-01 -2.833583392202854156e-03 -1.954140514135360718e-01 -1.110888570547103882e-01 -3.578972220420837402e-01 -3.078793361783027649e-02 -3.800330758094787598e-01 -5.014185979962348938e-02 1.454287916421890259e-01 -5.833223462104797363e-03 -4.276657477021217346e-02 -1.055996567010879517e-01 2.524206414818763733e-02 -5.243691802024841309e-02 5.070951208472251892e-02 -1.383093595504760742e-01 -3.872106969356536865e-01 7.076911628246307373e-02 -2.215422689914703369e-01 -1.155588924884796143e-01 -2.007944136857986450e-01 -2.904955856502056122e-02 -1.791379600763320923e-01 -1.053325738757848740e-02 -1.391346603631973267e-01 -1.307845413684844971e-01 4.807578865438699722e-03
-1.805785112082958221e-02 -6.765075027942657471e-02 2.324184030294418335e-02 8.662483841180801392e-02 -3.503143489360809326e-01 -1.044157892465591431e-01 -2.586462795734405518e-01 -1.386141590774059296e-02 7.473203539848327637e-02 -1.462344080209732056e-01 -9.094641357660293579e-02 -3.218917846679687500e-01 8.834881335496902466e-02 1.546638309955596924e-01 -7.560385391116142273e-03 3.454436361789703369e-02 -1.909331232309341431e-01 -1.927249729633331299e-01 -7.850373536348342896e-02 -3.645015135407447815e-02 -4.178058207035064697e-01 -1.930437386035919189e-01 1.458806097507476807e-01 6.444190628826618195e-03 7.471457123756408691e-02 -1.804408282041549683e-01 5.360545217990875244e-02 1.847321912646293640e-02 4.923307523131370544e-02 -3.195828199386596680e-01 4.598860442638397217e-02 3.901799917221069336e-01
8.782879263162612915e-02 -1.517138257622718811e-02 2.974725663661956787e-01 1.848509758710861206e-01 -4.059860482811927795e-02 -9.907373040914535522e-02 -1.444759070873260498e-01 -1.598644554615020752e-01 1.192095503211021423e-01 -1.881205290555953979e-01 -7.990752905607223511e-02 -2.095162421464920044e-01 1.880967915058135986e-01 1.343871057033538818e-01 2.053961455821990967e-01 -1.132382079958915710e-02 2.027161605656147003e-02 -2.530581150494981557e-05 2.576235234737396240e-01 1.838196516036987305e-01 -4.334163386374711990e-03 -1.669924259185791016e-01 2.809017598628997803e-01 -1.818639934062957764e-01 -1.531387716531753540e-01 -3.424642086029052734e-01 9.971898049116134644e-02 -1.220532804727554321e-01 3.428913056850433350e-01 -1.107187643647193909e-01 2.447871863842010498e-01 -1.417029649019241333e-01
-1.810256093740463257e-01 -8.057847619056701660e-02 -2.999486587941646576e-02 1.334746368229389191e-02 -2.452941238880157471e-01 6.750073283910751343e-02 -5.385711416602134705e-02 -2.756284475326538086e-01 9.613524889573454857e-04 -1.910692453384399414e-01 -5.405052751302719116e-02 -2.438765717670321465e-03 2.384540289640426636e-01 1.044861599802970886e-01 -1.210179626941680908e-01 -2.302223145961761475e-01 1.072367876768112183e-01 1.119569540023803711e-01 -2.029389888048171997e-02 -2.932506799697875977e-02 -1.661183312535285950e-02 -3.118061125278472900e-01 2.934082448482513428e-01 8.908551931381225586e-02 -2.661621868610382080e-01 -1.910415887832641602e-01 2.109273672103881836e-01 1.920319050550460815e-01 5.362354218959808350e-02 2.439927905797958374e-01 4.688508063554763794e-02 4.135927855968475342e-01
-1.118205413222312927e-01 -6.335041671991348267e-02 1.719251573085784912e-01 -1.040920764207839966e-01 3.627159595489501953e-01 -2.065245211124420166e-01 -1.725780218839645386e-01 6.279660016298294067e-02 9.698026627302169800e-02 -1.076532714068889618e-02 6.076033413410186768e-02 -5.023522675037384033e-02 8.153273165225982666e-02 3.469343483448028564e-02 7.569528371095657349e-02 8.255412429571151733e-02 -4.054415822029113770e-01 2.831832766532897949e-01 -1.787523627281188965e-01 -1.693532317876815796e-01 1.101146116852760315e-01 -1.300398111343383789e-01 4.159210622310638428e-01 -1.182532086968421936e-01 -7.894819974899291992e-02 -9.750917553901672363e-02 1.023609638214111328e-01 1.940090209245681763e-02 -5.049852552474476397e-05 -3.178268671035766602e-01 9.911774098873138428e-02 2.009062767028808594e-01
1.471683531999588013e-01 1.287582963705062866e-01 -6.865166127681732178e-02 -6.775470077991485596e-02 -1.954901963472366333e-02 -1.760429330170154572e-02 -7.136466354131698608e-02 -2.706343531608581543e-01 7.443264126777648926e-02 -2.016111910343170166e-01 1.634147316217422485e-01 -4.976795613765716553e-01 2.697976538911461830e-03 1.692516356706619263e-01 2.037976533174514771e-01 1.158875077962875366e-01 -1.964314430952072144e-01 5.622147396206855774e-02 -1.253968775272369385e-01 -6.720635294914245605e-02 -1.705850660800933838e-01 -3.306939005851745605e-01 1.713878363370895386e-01 9.731470607221126556e-03 1.606475114822387695e-01 -1.623202860355377197e-01 2.707565426826477051e-01 -1.359630674123764038e-01 2.366170734167098999e-01 5.309497937560081482e-02 -5.553871765732765198e-02 1.829823553562164307e-01
2.204264700412750244e-01 2.281818389892578125e-01 -1.116120889782905579e-01 7.020233571529388428e-02 -8.747656643390655518e-02 -2.255733162164688110e-01 -1.755962818861007690e-01 -1.194380223751068115e-01 1.421888470649719238e-01 -1.110601723194122314e-01 4.088724777102470398e-02 -3.268759250640869141e-01 2.367651015520095825e-01 1.892719268798828125e-01 1.165255457162857056e-01 1.044763848185539246e-01 -3.737022578716278076e-01 1.627726703882217407e-01 -1.275280416011810303e-01 1.121100038290023804e-01 -7.547284010797739029e-03 -1.180369108915328979e-01 2.467565685510635376e-01 -4.768110066652297974e-02 2.298990488052368164e-01 1.054692268371582031e-01 1.918124854564666748e-01 -1.521843820810317993e-01 2.282946184277534485e-02 -1.725449115037918091e-01 7.181932777166366577e-02 2.989401519298553467e-01
7.702586054801940918e-02 2.253414839506149292e-01 1.405880451202392578e-01 7.743237167596817017e-02 -1.704447716474533081e-01 -2.373814433813095093e-01 -1.595790088176727295e-01 -1.776613742113113403e-01 -8.631650358438491821e-02 -1.087186112999916077e-01 -2.094043977558612823e-02 1.088490411639213562e-01 2.007628679275512695e-01 -5.749660544097423553e-03 4.401321113109588623e-01 -6.182414665818214417e-02 -1.830060631036758423e-01 1.642138957977294922e-01 -9.028631448745727539e-02 -1.541602462530136108e-01 -1.366508305072784424e-01 -1.189804002642631531e-01 2.786257863044738770e-01 -2.537429518997669220e-02 -1.903735697269439697e-01 -2.047198861837387085e-01 -9.683995693922042847e-02 8.319875597953796387e-02 1.232963278889656067e-01 3.022370636463165283e-01 1.731667816638946533e-01 2.668224871158599854e-01
2.814132720232009888e-02 -1.271091997623443604e-01 -2.271729521453380585e-02 1.714024096727371216e-01 -6.498931348323822021e-02 -2.565574049949645996e-01 -2.965053915977478027e-01 -1.065573766827583313e-01 1.663679480552673340e-01 -9.445963799953460693e-02 -4.075510501861572266e-01 -7.029506564140319824e-02 2.288292646408081055e-01 1.801293492317199707e-01 -1.366376280784606934e-01 -2.276682555675506592e-01 -2.577140927314758301e-01 2.308605313301086426e-01 2.311167307198047638e-02 -1.037022173404693604e-01 -9.290362894535064697e-02 -3.212361633777618408e-01 1.831493526697158813e-01 3.295484557747840881e-02 7.493603229522705078e-02 -2.094351649284362793e-01 -1.276512891054153442e-01 -2.257211133837699890e-03 1.101406812667846680e-01 -9.096209704875946045e-02 -2.333506643772125244e-01 -5.289494246244430542e-02
8.786599338054656982e-02 -9.598894417285919189e-02 1.118267476558685303e-01 7.275702804327011108e-02 1.472270041704177856e-01 -6.578288227319717407e-02 3.241749480366706848e-03 -1.315499097108840942e-01 -2.596649229526519775e-01 2.369779944419860840e-01 -9.087271988391876221e-02 -9.574805945158004761e-02 3.680133223533630371e-01 2.890233509242534637e-02 6.188977509737014771e-02 -1.662270873785018921e-01 -1.293107774108648300e-02 -6.033696234226226807e-02 2.382677793502807617e-01 -2.419302761554718018e-01 -6.359849125146865845e-02 -3.732881247997283936e-01 2.804695665836334229e-01 2.372792065143585205e-01 -6.881134212017059326e-02 2.391336858272552490e-02 1.793665438890457153e-01 1.367426365613937378e-01 1.324307024478912354e-01 -3.665422797203063965e-01 -5.269012227654457092e-02 6.999091804027557373e-02
-2.338941693305969238e-01 1.013798788189888000e-01 -3.229613006114959717e-01 5.866180732846260071e-02 1.204831898212432861e-01 -1.799092255532741547e-02 -2.148714512586593628e-01 -2.528934776782989502e-01 -8.428996801376342773e-02 1.231220215559005737e-01 -1.845427751541137695e-01 2.809040807187557220e-02 1.211969181895256042e-02 1.572644561529159546e-01 -1.562177389860153198e-01 -2.975160256028175354e-02 -2.544900178909301758e-01 1.590995639562606812e-01 -1.962381899356842041e-01 1.649163067340850830e-01 -4.299407452344894409e-02 -2.070911973714828491e-01 1.437866538763046265e-01 1.809278577566146851e-01 9.622332453727722168e-02 -3.231486082077026367e-01 1.945857107639312744e-01 1.392433941364288330e-01 1.540404409170150757e-01 -1.113338470458984375e-01 2.314007282257080078e-01 2.837130129337310791e-01
2.280980497598648071e-01 -8.172049373388290405e-02 4.764348641037940979e-02 1.571116000413894653e-01 9.283550083637237549e-02 -2.098330855369567871e-01 -3.155580461025238037e-01 -1.575945466756820679e-01 -5.769850686192512512e-02 -1.880758404731750488e-01 -1.344939619302749634e-01 7.292164809769019485e-05 6.084892526268959045e-02 1.375974863767623901e-01 -6.136086955666542053e-02 -2.337320446968078613e-01 -3.605471253395080566e-01 1.173500344157218933e-01 8.628179877996444702e-02 9.436800144612789154e-03 2.500665187835693359e-01 -4.916194677352905273e-01 1.876773834228515625e-01 1.515352576971054077e-01 1.159954220056533813e-01 -1.387484092265367508e-02 5.910231918096542358e-02 1.137468442320823669e-01 1.742526292800903320e-01 -1.049591824412345886e-01 -1.115225031971931458e-01 4.303238540887832642e-02
2.085761427879333496e-01 1.802988909184932709e-02 1.598539203405380249e-02 1.506919264793395996e-01 -2.405142188072204590e-01 -3.470073640346527100e-01 -5.253638955764472485e-04 -4.058109819889068604e-01 -1.592448949813842773e-01 -1.019593924283981323e-01 -1.153431683778762817e-01 -1.087948009371757507e-01 -4.262086376547813416e-02 1.181220859289169312e-01 -2.310780063271522522e-02 -3.786004334688186646e-02 -2.824903428554534912e-01 8.295643329620361328e-02 -2.282948493957519531e-01 -1.202815994620323181e-01 -2.041413336992263794e-01 -2.399371415376663208e-01 7.346207648515701294e-02 6.820107251405715942e-02 -3.499881625175476074e-01 6.594692170619964600e-02 2.487056106328964233e-01 -8.993384987115859985e-02 8.161780238151550293e-02 -1.473326683044433594e-01 -1.436598747968673706e-01 5.728313699364662170e-02
-1.296273320913314819e-01 2.527176439762115479e-01 1.051074713468551636e-01 1.524521317332983017e-02 -1.015002653002738953e-01 -1.365343630313873291e-01 1.602959260344505310e-02 1.687279157340526581e-02 -1.212071701884269714e-01 -1.099686101078987122e-01 1.127685606479644775e-01 -1.571625322103500366e-01 4.038109779357910156e-01 9.550958871841430664e-02 -1.254184544086456299e-01 2.270733118057250977e-01 -3.221926391124725342e-01 1.981929689645767212e-01 -4.937209188938140869e-02 2.801471054553985596e-01 3.815712407231330872e-02 -2.363232821226119995e-01 1.279697120189666748e-01 1.361832767724990845e-01 -1.930602788925170898e-01 -9.324873983860015869e-02 2.098859846591949463e-01 -6.801395863294601440e-02 3.762337844818830490e-03 -2.835788726806640625e-01 2.825957834720611572e-01 -6.094126775860786438e-02
9.202568978071212769e-02 1.959766447544097900e-01 -5.495275370776653290e-03 2.252927273511886597e-01 -1.017472818493843079e-01 -5.316381342709064484e-03 -3.680847352370619774e-03 -3.465008735656738281e-01 -8.859122544527053833e-02 2.297125011682510376e-02 4.160723835229873657e-02 -4.667913913726806641e-01 2.100435346364974976e-01 -1.060581132769584656e-01 5.337597802281379700e-02 -5.314516648650169373e-02 2.705809473991394043e-02 5.887823924422264099e-02 -6.384427845478057861e-02 -3.192105889320373535e-01 -2.494174987077713013e-01 -3.283682167530059814e-01 -8.697690791450440884e-04 -2.401709556579589844e-01 -2.337006181478500366e-01 -1.117311939597129822e-01 1.140414923429489136e-01 -4.461026191711425781e-02 -1.379354894161224365e-01 -1.059931218624114990e-01 1.434279233217239380e-01 1.096509248018264771e-01
-4.274336993694305420e-02 8.880966156721115112e-02 -8.891661465167999268e-02 3.793458919972181320e-03 3.104278258979320526e-02 -1.233885250985622406e-02 -1.713646501302719116e-01 -2.436493337154388428e-01 -2.055222988128662109e-01 1.337451636791229248e-01 -9.993589669466018677e-02 -2.636632025241851807e-01 1.951994895935058594e-01 4.772241041064262390e-02 1.397889256477355957e-01 -6.835537031292915344e-03 -2.870325744152069092e-02 -1.518040299415588379e-01 -1.054153740406036377e-01 -2.571166157722473145e-01 -2.775319516658782959e-01 -2.099871635437011719e-01 -1.160914301872253418e-01 2.366381287574768066e-01 -2.588070631027221680e-01 -3.747483789920806885e-01 3.367016464471817017e-02 1.541058123111724854e-01 -7.080102711915969849e-02 -3.539693653583526611e-01 6.358544528484344482e-02 1.859702318906784058e-01
8.019906282424926758e-02 1.161569505929946899e-01 1.362890601158142090e-01 3.559439778327941895e-01 -1.146199181675910950e-01 -9.946916997432708740e-02 -1.818862706422805786e-01 -5.769391730427742004e-02 4.141646996140480042e-02 2.013357281684875488e-01 -1.032621413469314575e-01 -1.255333274602890015e-01 3.010880947113037109e-02 2.376403361558914185e-01 2.562011033296585083e-02 -2.949201269075274467e-03 -8.012491464614868164e-02 -9.419126063585281372e-02 1.259871721267700195e-01 -1.974889934062957764e-01 -5.686584115028381348e-02 -2.170906811952590942e-01 3.312415182590484619e-01 4.501688480377197266e-01 -1.713276356458663940e-01 -1.233300492167472839e-01 2.926256693899631500e-02 -2.094171196222305298e-01 -1.308071464300155640e-01 -1.022835895419120789e-01 3.004239499568939209e-01 9.295245260000228882e-02
-3.516010344028472900e-01 -9.264797717332839966e-02 8.385414630174636841e-02 -1.365340128540992737e-02 -5.780087783932685852e-02 2.441581338644027710e-03 -1.506701856851577759e-01 -2.151446491479873657e-01 -2.105594240128993988e-02 2.554677426815032959e-01 7.008372247219085693e-02 -1.116044744849205017e-01 2.524662911891937256e-01 7.872422039508819580e-02 7.361736893653869629e-02 -9.292416274547576904e-02 -3.214839100837707520e-01 -1.361346691846847534e-01 -1.587485522031784058e-01 -3.866622596979141235e-02 9.637449681758880615e-02 -3.496137261390686035e-01 1.988680362701416016e-01 6.561340764164924622e-03 2.041126936674118042e-01 -3.104166984558105469e-01 3.204204887151718140e-02 -1.670682877302169800e-01 1.054696813225746155e-01 -7.405499368906021118e-02 1.161796003580093384e-01 3.231396973133087158e-01
1.211740635335445404e-02 3.669690191745758057e-01 2.868263125419616699e-01 3.679146245121955872e-02 -1.091413870453834534e-01 -2.022570818662643433e-01 -1.445434987545013428e-01 -1.230886131525039673e-01 -1.558524668216705322e-01 -7.780677080154418945e-02 -2.175465822219848633e-01 -2.023353874683380127e-01 6.182948872447013855e-02 2.387937903404235840e-01 -8.787409216165542603e-02 -4.685865342617034912e-02 -3.356092274188995361e-01 2.504820823669433594e-01 1.888179779052734375e-01 -2.177723050117492676e-01 2.384384721517562866e-02 -1.125777438282966614e-01 1.269065141677856445e-01 -1.855590343475341797e-01 -2.227732092142105103e-01 -5.802597850561141968e-02 2.328312695026397705e-01 -6.297193001955747604e-03 2.002298086881637573e-01 1.630977392196655273e-01 -1.519777718931436539e-02 -8.322995156049728394e-02
-1.862602829933166504e-01 5.057758837938308716e-02 -1.125956103205680847e-01 3.727731853723526001e-02 1.278434880077838898e-02 -2.339482605457305908e-01 -1.138762757182121277e-01 -1.674422174692153931e-01 -2.578352093696594238e-01 -2.241918742656707764e-01 -1.876291334629058838e-01 -1.554234772920608521e-01 1.670176833868026733e-01 1.005485095083713531e-02 -5.843678489327430725e-02 -6.598434597253799438e-02 -3.567572236061096191e-01 2.919726967811584473e-01 1.977484971284866333e-01 2.665458619594573975e-01 -1.096710413694381714e-01 -2.736321091651916504e-01 2.037556022405624390e-01 2.695371806621551514e-01 4.615905508399009705e-02 -1.322907581925392151e-02 1.394607126712799072e-01 -1.316158026456832886e-01 2.043591113761067390e-03 2.012069970369338989e-01 3.262890130281448364e-02 1.911553740501403809e-01
1.287108287215232849e-03 2.373929619789123535e-01 6.350158900022506714e-02 -1.040195208042860031e-02 -9.213309735059738159e-02 -4.217974245548248291e-01 9.685324877500534058e-02 -1.140550896525382996e-01 -1.942444145679473877e-01 -3.538628108799457550e-03 1.741694062948226929e-01 1.195248588919639587e-02 6.255322694778442383e-02 1.082936078310012817e-01 -8.069224655628204346e-02 2.254453897476196289e-01 -4.508214294910430908e-01 2.179542183876037598e-01 6.577252596616744995e-02 -5.278767272830009460e-02 2.526149153709411621e-01 -3.252543509006500244e-01 3.459283411502838135e-01 7.682640850543975830e-02 4.613180831074714661e-02 -6.116423383355140686e-02 3.364238142967224121e-02 -8.011709898710250854e-02 -5.243873223662376404e-02 -8.391467481851577759e-02 -5.249309167265892029e-02 1.025492027401924133e-01
1.196950972080230713e-01 3.473519906401634216e-02 -2.396165765821933746e-02 -5.152416415512561798e-03 3.377603739500045776e-02 -2.067317515611648560e-01 -1.816440522670745850e-01 -9.141886979341506958e-02 -3.271420001983642578e-01 -2.284652888774871826e-01 -1.331626027822494507e-01 8.817554265260696411e-02 3.683745563030242920e-01 3.931338712573051453e-02 5.430200323462486267e-02 -2.105450332164764404e-01 5.843471735715866089e-02 -6.170090287923812866e-02 1.243588030338287354e-01 -2.871820330619812012e-01 1.407991796731948853e-01 -1.688870787620544434e-01 1.192476972937583923e-01 6.634974479675292969e-02 1.084559559822082520e-01 -3.313004970550537109e-01 3.811734495684504509e-03 7.880914956331253052e-02 1.419820636510848999e-01 -4.333308041095733643e-01 1.372306258417665958e-03 1.468737125396728516e-01
-1.130113080143928528e-01 1.216581016778945923e-01 3.482356071472167969e-01 -6.529927253723144531e-02 6.936009973287582397e-02 -2.087484747171401978e-01 2.151886560022830963e-02 -5.506389215588569641e-02 -2.071235179901123047e-01 2.251360006630420685e-02 -1.352716684341430664e-01 -2.672046422958374023e-02 2.433927953243255615e-01 -8.721784502267837524e-02 2.527742460370063782e-02 -1.528463363647460938e-01 1.537455767393112183e-01 7.648999989032745361e-02 1.548553109169006348e-01 -1.593265831470489502e-01 -1.809594482183456421e-01 -3.665781319141387939e-01 1.358475238084793091e-01 -4.553488269448280334e-02 -1.484427899122238159e-01 -5.627866983413696289e-01 -7.426488399505615234e-02 -1.331946253776550293e-01 7.798760384321212769e-02 -6.436026655137538910e-03 5.189467966556549072e-02 6.635098159313201904e-02
-1.837241649627685547e-01 -8.987102657556533813e-03 5.537883844226598740e-03 6.359913945198059082e-02 -3.654623031616210938e-02 -1.978453546762466431e-01 -4.714119806885719299e-02 1.090528368949890137e-01 -2.214372605085372925e-01 2.932873964309692383e-01 -6.153097748756408691e-02 -1.367955654859542847e-01 4.239116013050079346e-01 6.979060173034667969e-02 2.295116186141967773e-01 -2.984063923358917236e-01 2.703236532397568226e-04 -1.150623559951782227e-01 -9.722146391868591309e-02 -1.784822158515453339e-02 -1.083588413894176483e-02 -2.929280400276184082e-01 3.084827065467834473e-01 -1.934970729053020477e-02 -2.263797912746667862e-03 -3.997672796249389648e-01 1.664088815450668335e-01 -1.424089521169662476e-01 1.156286336481571198e-02 -3.797179833054542542e-02 9.218199551105499268e-02 -3.628750890493392944e-02
-2.493166923522949219e-01 1.879271119832992554e-01 1.915560662746429443e-01 9.711807593703269958e-03 -9.725797921419143677e-02 -3.585637807846069336e-01 -1.791978329420089722e-01 -2.750389873981475830e-01 -1.907992660999298096e-01 -1.070713996887207031e-01 6.072727218270301819e-02 -1.995051056146621704e-01 8.727502077817916870e-02 1.191779039800167084e-02 -1.083038523793220520e-01 -3.154445588588714600e-01 -2.091676145792007446e-01 3.315442502498626709e-01 2.052991837263107300e-01 -5.686146393418312073e-02 -1.701472848653793335e-01 -2.656277120113372803e-01 1.811108738183975220e-01 -8.132640272378921509e-03 -2.438198961317539215e-02 -1.168883498758077621e-02 2.007807344198226929e-01 1.110726147890090942e-01 2.165040187537670135e-02 1.065383255481719971e-01 -8.801057189702987671e-02 -7.227178663015365601e-02
9.108602255582809448e-02 -1.236021071672439575e-01 2.959188073873519897e-02 1.445666402578353882e-01 -1.339482665061950684e-01 -3.479982614517211914e-01 1.055119782686233521e-01 -3.309263586997985840e-01 -1.514344066381454468e-01 -1.175705939531326294e-01 -2.086997479200363159e-01 -1.915469318628311157e-01 -1.916288584470748901e-01 2.191795557737350464e-01 1.086676275008358061e-04 -9.444529563188552856e-02 -2.447132915258407593e-01 -5.212219059467315674e-02 -3.677902370691299438e-02 -1.655821353197097778e-01 -2.864686846733093262e-01 -3.201724588871002197e-01 1.739291250705718994e-01 -8.665025234222412109e-02 -2.336733192205429077e-01 1.251684315502643585e-02 4.155524820089340210e-02 -2.188347876071929932e-01 -1.080174595117568970e-01 -1.310322526842355728e-02 -6.840457022190093994e-02 2.228868454694747925e-01
-7.975095510482788086e-02 6.702423840761184692e-02 2.445638626813888550e-01 6.992170587182044983e-03 3.186422288417816162e-01 2.321130409836769104e-02 -1.903657615184783936e-01 -2.898750603199005127e-01 -1.407005339860916138e-01 1.138207390904426575e-01 -5.804765969514846802e-02 -1.876448839902877808e-01 8.101648092269897461e-02 1.793461292982101440e-01 1.540053486824035645e-01 -8.349642157554626465e-02 -6.042102724313735962e-02 -3.936024848371744156e-03 -1.643890142440795898e-02 -4.512833058834075928e-01 2.362116985023021698e-02 -2.086752653121948242e-01 4.677298292517662048e-02 -2.628959119319915771e-01 -2.563330829143524170e-01 -2.418825328350067139e-01 3.019131906330585480e-02 9.852215647697448730e-02 -3.426697850227355957e-02 -1.808475404977798462e-01 2.583910524845123291e-01 8.787901699542999268e-02
-2.201433628797531128e-01 -4.564368352293968201e-02 1.505635082721710205e-01 1.707750260829925537e-01 6.367199867963790894e-02 8.857785724103450775e-03 -1.844269186258316040e-01 -9.951693564653396606e-02 -1.754514276981353760e-01 -1.502295881509780884e-01 1.324834953993558884e-02 -1.071251556277275085e-01 1.403995603322982788e-01 2.335818856954574585e-02 1.747616529464721680e-01 1.320465952157974243e-01 -3.388367891311645508e-01 9.996148198843002319e-02 -1.699078083038330078e-01 -2.757236920297145844e-02 -8.352158963680267334e-02 -2.744965255260467529e-01 -1.418582648038864136e-01 1.297094970941543579e-01 -5.501271784305572510e-02 -3.737302124500274658e-01 1.287446618080139160e-01 1.034340113401412964e-01 1.544789522886276245e-01 9.847906976938247681e-02 3.447639048099517822e-01 3.467405140399932861e-01
-4.819487035274505615e-02 -1.587871909141540527e-01 2.264112383127212524e-01 1.187843680381774902e-01 -2.817717790603637695e-01 -1.032942309975624084e-01 -1.425782591104507446e-01 -4.947540536522865295e-02 -1.487995833158493042e-01 2.715277671813964844e-02 -1.628431528806686401e-01 8.906102180480957031e-02 2.211681455373764038e-01 2.261413335800170898e-01 -1.993569433689117432e-01 -3.646588921546936035e-01 -3.123971819877624512e-01 -7.426612824201583862e-02 4.495406895875930786e-02 -1.150243878364562988e-01 -1.997947394847869873e-01 -1.218052580952644348e-01 2.651681005954742432e-01 -5.830057337880134583e-02 8.135996013879776001e-02 -2.510606050491333008e-01 3.236128017306327820e-02 3.097736835479736328e-01 5.666458606719970703e-02 -1.723863780498504639e-01 2.313181199133396149e-02 1.311513632535934448e-01
-1.489429152570664883e-03 1.610787361860275269e-01 2.590181529521942139e-01 1.681296825408935547e-01 4.476996511220932007e-02 -2.170345038175582886e-01 -1.332067400217056274e-01 -1.255174875259399414e-01 2.726590028032660484e-03 3.223083540797233582e-02 -8.683691173791885376e-02 -3.557108342647552490e-01 -1.914224028587341309e-01 -8.465138380415737629e-04 6.110347062349319458e-02 -1.770602464675903320e-01 -2.985048294067382812e-01 2.785230241715908051e-02 -4.482522010803222656e-01 -7.639923691749572754e-02 -5.038691684603691101e-03 -1.689077615737915039e-01 1.805721372365951538e-01 -2.147561609745025635e-01 1.684996634721755981e-01 -4.975969716906547546e-02 1.954706311225891113e-01 -2.040416002273559570e-01 1.162179484963417053e-01 -1.864453852176666260e-01 1.194308791309595108e-02 1.618383526802062988e-01
3.994485363364219666e-02 -1.620464585721492767e-02 1.819656789302825928e-01 3.992640674114227295e-01 -1.875496208667755127e-01 -8.920326828956604004e-02 -1.362272948026657104e-01 -2.325306385755538940e-01 -2.443751506507396698e-02 1.945654451847076416e-01 -1.456540524959564209e-01 -1.101850941777229309e-01 -3.589556738734245300e-02 2.987682223320007324e-01 -8.997087925672531128e-02 3.710944205522537231e-02 -1.282174587249755859e-01 -1.930589228868484497e-01 5.191446095705032349e-02 -1.423313617706298828e-01 1.069588121026754379e-02 -1.833776831626892090e-01 2.904135882854461670e-01 3.203889429569244385e-01 -1.448427736759185791e-01 -1.571231186389923096e-01 1.331529021263122559e-01 -2.044005841016769409e-01 -4.339493438601493835e-02 -1.714227944612503052e-01 2.897350192070007324e-01 1.545900199562311172e-02
1.735007017850875854e-01 -3.165733814239501953e-02 3.440148234367370605e-01 1.548357754945755005e-01 -1.583775281906127930e-01 -2.714073657989501953e-01 -9.881331771612167358e-02 -1.244447678327560425e-01 -1.019395738840103149e-01 -1.262082606554031372e-01 -1.223991289734840393e-01 -1.059320718050003052e-01 5.941868573427200317e-02 6.006147712469100952e-02 1.367357969284057617e-01 -3.054881989955902100e-01 -6.553893536329269409e-02 3.666064739227294922e-01 3.675375878810882568e-02 1.413880288600921631e-01 -1.024890169501304626e-01 -1.950400024652481079e-01 2.922051548957824707e-01 -1.335541754961013794e-01 -2.012866735458374023e-01 -1.769397109746932983e-01 2.076584100723266602e-02 -8.547536283731460571e-02 1.739593893289566040e-01 -1.383926719427108765e-01 2.343146055936813354e-01 -1.876614987850189209e-01
4.284347221255302429e-02 1.055823564529418945e-01 1.094583347439765930e-01 3.171349465847015381e-01 1.943466365337371826e-01 -2.824921905994415283e-01 -2.280075550079345703e-01 2.633520960807800293e-02 -2.610686719417572021e-01 -1.015250906348228455e-01 -5.763120949268341064e-02 1.866091191768646240e-01 2.858796119689941406e-01 -3.612878918647766113e-02 -9.113573282957077026e-02 -1.722784638404846191e-01 1.284396946430206299e-01 -1.203924324363470078e-02 4.284053295850753784e-02 -2.628208100795745850e-01 -1.718076691031455994e-02 -7.438682764768600464e-02 3.019550144672393799e-01 -1.086514145135879517e-01 -8.288505487143993378e-03 -1.957274973392486572e-01 1.842711120843887329e-01 2.266883105039596558e-01 -1.029432266950607300e-01 -1.796349436044692993e-01 7.716025412082672119e-02 3.125342130661010742e-01
-9.968627244234085083e-02 3.741454780101776123e-01 6.016791611909866333e-02 2.680605351924896240e-01 6.511408835649490356e-03 -7.172732800245285034e-02 -2.105942964553833008e-01 -3.063179552555084229e-01 -1.479910761117935181e-01 -2.284218817949295044e-01 1.883977949619293213e-01 -3.715996397659182549e-03 2.291078269481658936e-01 3.917467221617698669e-02 -8.828989416360855103e-02 2.223132401704788208e-01 -7.071297615766525269e-02 1.782315373420715332e-01 -2.563528716564178467e-02 1.784772872924804688e-01 -2.548201568424701691e-02 -1.408479213714599609e-01 3.339372575283050537e-01 9.066163562238216400e-03 1.210675667971372604e-02 -4.250076133757829666e-03 7.078299671411514282e-02 -5.390199273824691772e-02 2.958220057189464569e-02 -3.078168928623199463e-01 2.768658995628356934e-01 1.693551689386367798e-01
-2.558417916297912598e-01 2.396711111068725586e-01 3.396272063255310059e-01 2.942081391811370850e-01 2.057942375540733337e-02 -2.647214531898498535e-01 -9.654695540666580200e-02 -1.501062512397766113e-01 -1.475481390953063965e-01 -1.626072078943252563e-01 -4.104198142886161804e-02 -1.375807374715805054e-01 2.844182588160037994e-02 1.564492136240005493e-01 4.234775900840759277e-02 -2.411732673645019531e-01 -1.184424534440040588e-01 1.333178281784057617e-01 7.129304856061935425e-02 -1.443839222192764282e-01 1.147413551807403564e-01 -1.091684177517890930e-01 -3.974995762109756470e-02 2.181533426046371460e-01 -1.593881398439407349e-01 4.479938372969627380e-02 1.512359678745269775e-01 -2.758356630802154541e-01 7.902368158102035522e-02 -2.632954344153404236e-02 3.659194335341453552e-02 3.900561332702636719e-01
-2.419118583202362061e-01 7.385955750942230225e-02 1.540078967809677124e-01 8.046270161867141724e-02 1.808187365531921387e-02 -1.432603504508733749e-02 -7.161863893270492554e-02 -3.512859940528869629e-01 -2.070733457803726196e-01 -5.552508682012557983e-02 5.541906133294105530e-02 -3.762108683586120605e-01 5.464737117290496826e-02 1.636036485433578491e-01 1.296788901090621948e-01 -2.423365600407123566e-02 -1.504791080951690674e-01 -3.215778246521949768e-02 -1.164790615439414978e-01 -3.649989962577819824e-01 4.295859951525926590e-03 -1.328949332237243652e-01 -1.186051666736602783e-01 1.177440490573644638e-02 -2.042330652475357056e-01 -2.926793098449707031e-01 1.017902195453643799e-01 8.139309287071228027e-02 -3.254688382148742676e-01 -1.503245532512664795e-01 1.375826597213745117e-01 2.118321359157562256e-01
-2.485720664262771606e-01 -1.259305775165557861e-01 8.225615322589874268e-02 6.628556177020072937e-03 6.168559566140174866e-02 -3.422428965568542480e-01 -3.769832551479339600e-01 -1.342555880546569824e-01 5.913251265883445740e-02 -5.331036448478698730e-02 -2.982982993125915527e-01 -2.989083230495452881e-01 -1.323543787002563477e-01 1.650835722684860229e-01 -5.488863214850425720e-02 2.660586312413215637e-02 -1.880727559328079224e-01 2.855210304260253906e-01 -7.857988774776458740e-02 -1.198276411741971970e-02 3.120522201061248779e-02 -3.283990621566772461e-01 7.481974363327026367e-02 4.998817667365074158e-02 -1.787576079368591309e-01 7.370856404304504395e-02 6.598120182752609253e-02 9.200568497180938721e-02 -1.568172872066497803e-01 -7.705470174551010132e-02 7.127125561237335205e-02 2.745300531387329102e-01
4.056952521204948425e-02 2.275853753089904785e-01 2.055020304396748543e-03 1.224254220724105835e-01 -1.491978764533996582e-01 -2.430316358804702759e-01 2.093766480684280396e-01 -1.476318016648292542e-02 -1.327613741159439087e-01 -1.355869024991989136e-01 -2.614090144634246826e-01 -2.545677125453948975e-01 1.043166443705558777e-01 2.821784913539886475e-01 2.018666267395019531e-02 -1.538225412368774414e-01 -1.683468967676162720e-01 2.234437316656112671e-01 1.621401906013488770e-01 1.011678203940391541e-01 -1.272305250167846680e-01 -2.525350451469421387e-01 4.017288684844970703e-01 -1.923276670277118683e-02 -2.782739400863647461e-01 3.482121229171752930e-02 1.552376151084899902e-01 -8.422812819480895996e-02 4.709080606698989868e-02 1.977300792932510376e-01 6.407441943883895874e-02 1.033911779522895813e-01
1.151397004723548889e-01 -1.017042323946952820e-01 3.052200078964233398e-01 2.242442667484283447e-01 1.948266625404357910e-01 -1.193767860531806946e-01 2.595589309930801392e-02 -2.472471445798873901e-01 -4.679021611809730530e-02 -1.021911874413490295e-01 -2.010022550821304321e-01 6.122067570686340332e-02 2.936744689941406250e-01 1.032214760780334473e-01 2.034878283739089966e-01 2.596881389617919922e-01 -1.196662485599517822e-01 9.931056201457977295e-02 -3.803700953722000122e-02 8.854319341480731964e-03 -2.312328219413757324e-01 -4.203496873378753662e-01 1.525659263134002686e-01 -9.851655364036560059e-02 9.420349262654781342e-03 4.181403666734695435e-02 2.968313992023468018e-01 -1.927062869071960449e-01 -1.278575360774993896e-01 1.357091665267944336e-01 6.114944815635681152e-02 4.446122422814369202e-02
-9.311497211456298828e-02 -6.090736016631126404e-02 8.434052579104900360e-03 -1.818329095840454102e-02 2.782627344131469727e-01 -2.071981877088546753e-01 -1.814059764146804810e-01 8.370672911405563354e-02 -3.195230662822723389e-02 1.140246465802192688e-01 -2.838527262210845947e-01 -4.257733225822448730e-01 1.228606924414634705e-01 -1.091578230261802673e-01 -4.497264698147773743e-02 1.269454360008239746e-01 -1.810984611511230469e-01 1.742177158594131470e-01 3.340561175718903542e-03 -2.886236831545829773e-02 1.568772792816162109e-01 -2.342679053544998169e-01 3.092084527015686035e-01 1.714954525232315063e-01 -2.029366791248321533e-02 7.162278890609741211e-02 2.727887034416198730e-01 2.659052312374114990e-01 -1.264615915715694427e-02 -2.448316216468811035e-01 -6.585818529129028320e-02 1.493665128946304321e-01
-2.083956897258758545e-01 8.677653223276138306e-02 2.213493883609771729e-01 1.226761490106582642e-01 1.054721102118492126e-01 9.054814465343952179e-03 -6.074997037649154663e-02 -5.301038548350334167e-02 -5.348628386855125427e-02 2.121525406837463379e-01 2.175412178039550781e-01 -1.166353896260261536e-01 2.570060193538665771e-01 -4.377860575914382935e-02 -1.398373860865831375e-02 -1.037626639008522034e-01 -2.357122302055358887e-01 1.167064625769853592e-02 -1.331454664468765259e-01 -1.808010041713714600e-01 8.046262711286544800e-02 -3.793067038059234619e-01 2.417129278182983398e-01 -5.957553163170814514e-02 1.122530549764633179e-01 -2.807098925113677979e-01 1.358076930046081543e-01 -2.892634570598602295e-01 1.252276916056871414e-02 6.625059526413679123e-03 1.619376540184020996e-01 3.757455646991729736e-01
-6.492104381322860718e-02 9.374684840440750122e-02 3.013956844806671143e-01 1.079093217849731445e-01 -1.248315908014774323e-02 -4.839916154742240906e-02 4.408979788422584534e-02 -5.828722193837165833e-02 1.078744158148765564e-01 1.160885617136955261e-01 -1.355549842119216919e-01 -2.258853465318679810e-01 3.018971681594848633e-01 -1.237462460994720459e-01 -8.300804346799850464e-02 1.412764750421047211e-02 -2.923879623413085938e-01 -1.030290648341178894e-01 -1.373921930789947510e-01 -4.074693098664283752e-02 2.431452572345733643e-01 -4.641716480255126953e-01 3.898729756474494934e-02 5.053750425577163696e-02 2.143165022134780884e-01 -2.687354683876037598e-01 1.300603896379470825e-01 -2.264467179775238037e-01 1.021886393427848816e-01 6.218338757753372192e-02 1.340058892965316772e-01 2.339079678058624268e-01
-2.820108644664287567e-02 6.017480045557022095e-02 7.558523863554000854e-02 9.118304401636123657e-02 -2.928509376943111420e-02 -1.850634813308715820e-01 -5.074572749435901642e-03 1.107750833034515381e-01 -1.630763113498687744e-01 1.454473137855529785e-01 7.575217634439468384e-02 8.900772780179977417e-02 2.706078588962554932e-01 4.538362324237823486e-01 -1.758658736944198608e-01 -1.056560352444648743e-01 -1.816429495811462402e-01 7.187789678573608398e-02 1.781931519508361816e-01 -8.099551498889923096e-02 -3.508606255054473877e-01 -2.405337393283843994e-01 3.401176631450653076e-01 3.295132890343666077e-02 -4.702806100249290466e-02 -1.890756934881210327e-01 1.066658366471529007e-02 1.528339236974716187e-01 1.973573565483093262e-01 -5.314724892377853394e-02 1.800472885370254517e-01 2.040390223264694214e-01
-2.182957530021667480e-01 2.745760604739189148e-02 1.480872780084609985e-01 -2.970729256048798561e-04 -8.572205901145935059e-02 -1.311677843332290649e-01 1.999969966709613800e-02 1.731310039758682251e-02 -1.129015237092971802e-01 -3.093448281288146973e-01 -1.012554690241813660e-01 -9.991995990276336670e-02 1.310104727745056152e-01 2.146106064319610596e-01 -1.522608101367950439e-01 -1.619078814983367920e-01 -5.600317940115928650e-02 6.088689714670181274e-02 -2.491312772035598755e-01 -4.088901728391647339e-02 2.676453888416290283e-01 -1.676659435033798218e-01 1.331123262643814087e-01 2.632053494453430176e-01 -1.766375899314880371e-01 -1.995733678340911865e-01 3.132527768611907959e-01 -2.300237491726875305e-02 8.319642394781112671e-02 2.443600445985794067e-01 6.579456478357315063e-02 4.063748419284820557e-01
-2.397061884403228760e-01 -1.638682209886610508e-03 4.960815608501434326e-02 2.049797773361206055e-01 -1.688545942306518555e-02 -2.293588072061538696e-01 2.637009019963443279e-04 -7.918842136859893799e-02 1.725667566061019897e-01 -1.108348295092582703e-01 8.982206881046295166e-02 -1.301713734865188599e-01 1.065020076930522919e-02 -1.903126090764999390e-01 3.920824825763702393e-02 1.267638951539993286e-01 -2.737880051136016846e-01 -3.262108266353607178e-01 -1.013709008693695068e-01 -1.858463436365127563e-01 -1.922633647918701172e-01 -3.621664941310882568e-01 3.647945448756217957e-02 7.914918661117553711e-02 9.393929690122604370e-02 -6.714726984500885010e-02 2.245481610298156738e-01 -1.023674979805946350e-01 2.603794932365417480e-01 -4.717574268579483032e-02 2.588922083377838135e-01 3.235557675361633301e-01
1.166663840413093567e-01 -7.280939258635044098e-03 2.417754083871841431e-01 -6.902051717042922974e-02 -9.720575809478759766e-02 -3.049899041652679443e-01 -4.620056971907615662e-02 -8.851061575114727020e-03 -1.254419088363647461e-01 -3.380579054355621338e-01 -4.491568729281425476e-02 -7.456056028604507446e-02 2.849214971065521240e-01 -1.225086674094200134e-01 -5.852432176470756531e-02 6.475246697664260864e-02 -9.701557457447052002e-02 1.010633111000061035e-01 1.112961396574974060e-01 -3.081838786602020264e-01 1.658236980438232422e-01 -9.110447764396667480e-02 3.653773069381713867e-01 1.088107004761695862e-02 1.695488691329956055e-01 -2.022810876369476318e-01 9.144283086061477661e-02 3.187593072652816772e-02 -5.492922663688659668e-02 -7.782434672117233276e-02 4.386064410209655762e-01 -1.165503077208995819e-02
2.871228940784931183e-02 -1.411466021090745926e-02 2.846305668354034424e-01 4.057934880256652832e-01 -6.285931915044784546e-02 -7.032696157693862915e-02 -1.583354771137237549e-01 -1.026396602392196655e-01 6.826655566692352295e-02 7.811878621578216553e-02 -2.698515541851520538e-02 -1.149926111102104187e-01 -2.958865079563111067e-04 2.995205223560333252e-01 2.691028825938701630e-02 6.951922923326492310e-02 -3.991400822997093201e-02 -2.401413470506668091e-01 8.114130049943923950e-02 -1.392861008644104004e-01 -1.083557903766632080e-01 -3.023026287555694580e-01 3.458897769451141357e-01 3.597681820392608643e-01 -2.890737727284431458e-02 -1.755648665130138397e-02 1.346134394407272339e-01 -2.770586609840393066e-01 -7.950314134359359741e-02 -8.132436871528625488e-02 2.051183879375457764e-01 -1.808361709117889404e-02
1.894090920686721802e-01 -1.718616336584091187e-01 2.639819681644439697e-01 1.691490560770034790e-01 -1.204371079802513123e-02 -7.041975855827331543e-02 -6.553721427917480469e-02 -1.503870487213134766e-01 -2.400454729795455933e-01 1.140502318739891052e-01 -1.093136221170425415e-01 -2.415693849325180054e-01 2.270960360765457153e-01 7.472116500139236450e-02 8.591250330209732056e-02 -1.575239002704620361e-01 -5.237443745136260986e-02 -3.040230274200439453e-01 -5.427202582359313965e-02 -3.114320039749145508e-01 -3.636073088273406029e-03 -2.722094357013702393e-01 1.295479685068130493e-01 9.026867896318435669e-02 -9.762322157621383667e-02 1.796891838312149048e-01 1.797886937856674194e-01 4.547950252890586853e-02 3.510840237140655518e-01 -2.431167215108871460e-01 -1.535794604569673538e-02 1.450046300888061523e-01
-1.631357967853546143e-01 5.774146690964698792e-02 1.678315550088882446e-01 2.746208012104034424e-01 2.588247880339622498e-02 -2.754094302654266357e-01 -3.399954363703727722e-02 -1.014146655797958374e-01 -1.387219727039337158e-01 -1.885667592287063599e-01 -1.088950261473655701e-01 -1.693290024995803833e-01 2.207930199801921844e-02 -1.955277100205421448e-02 1.632869243621826172e-02 -4.554472863674163818e-03 -4.640628993511199951e-01 2.305534034967422485e-01 1.279030833393335342e-02 1.564915180206298828e-01 -1.559753268957138062e-01 -3.839361667633056641e-01 2.009527571499347687e-02 -4.366522282361984253e-02 3.779347240924835205e-02 2.572503127157688141e-02 4.750235006213188171e-03 -3.842300176620483398e-01 1.093241944909095764e-01 -6.322506815195083618e-02 -1.559580415487289429e-01 1.574570089578628540e-01
1.553244143724441528e-01 3.921322152018547058e-02 -2.080735750496387482e-02 1.165833920240402222e-01 -2.324409484863281250e-01 -6.305564194917678833e-02 -2.348379939794540405e-01 2.358918543905019760e-03 2.576087042689323425e-02 4.135694354772567749e-02 -1.534446328878402710e-01 6.620836257934570312e-02 2.190040796995162964e-01 1.833440363407135010e-01 -3.791931644082069397e-02 -2.282805889844894409e-01 -6.975534558296203613e-02 -2.090814262628555298e-01 1.361585259437561035e-01 5.795465782284736633e-02 -3.106111288070678711e-01 -2.316693961620330811e-01 1.233212426304817200e-01 6.339115649461746216e-02 3.535218164324760437e-02 -3.359472155570983887e-01 2.839755713939666748e-01 1.648030132055282593e-01 -4.296921193599700928e-03 -4.983369261026382446e-02 2.676155567169189453e-01 3.818829655647277832e-01
-1.491436660289764404e-01 -1.779505461454391479e-01 5.559140443801879883e-02 7.707613054662942886e-03 2.533606886863708496e-01 -2.876646518707275391e-01 -2.808319926261901855e-01 -2.802871540188789368e-02 5.026445165276527405e-02 -1.735692769289016724e-01 -1.388766914606094360e-01 -2.757400572299957275e-01 -1.848335028626024723e-03 2.341658025979995728e-01 -1.023302376270294189e-01 1.854057908058166504e-01 -2.082737237215042114e-01 2.091572433710098267e-01 7.069379091262817383e-03 -2.958634197711944580e-01 3.245118632912635803e-02 -1.610412597656250000e-01 3.803990483283996582e-01 2.337581813335418701e-01 1.803712919354438782e-02 8.745633065700531006e-02 -4.941966757178306580e-02 -2.397076934576034546e-01 8.409822732210159302e-02 7.752919197082519531e-02 -6.517314910888671875e-02 4.938478767871856689e-02
3.186810389161109924e-02 7.698369026184082031e-02 1.702001243829727173e-01 1.204549595713615417e-01 -2.167539447546005249e-01 -2.833751142024993896e-01 -3.070298433303833008e-01 -2.858563661575317383e-01 -5.451735109090805054e-02 3.254228830337524414e-02 7.000425457954406738e-02 -1.999783813953399658e-01 1.147642582654953003e-01 1.371627599000930786e-01 -2.393894791603088379e-01 -5.419713631272315979e-02 -1.111951768398284912e-01 4.435116052627563477e-02 4.612719640135765076e-02 -1.725976765155792236e-01 -3.361859172582626343e-02 -2.109500914812088013e-01 9.910141676664352417e-02 1.210069730877876282e-01 -1.477705985307693481e-01 -1.368708908557891846e-01 3.720897436141967773e-01 8.450075052678585052e-03 2.079789936542510986e-01 -2.436856776475906372e-01 -3.019540905952453613e-01 -1.261514723300933838e-01
-2.701285779476165771e-01 3.945564031600952148e-01 -5.317784380167722702e-03 -6.081998348236083984e-02 2.853768691420555115e-02 -1.941057592630386353e-01 5.968076735734939575e-02 -1.021070554852485657e-01 -1.323644965887069702e-01 1.388665474951267242e-02 -3.811309933662414551e-01 -3.426125943660736084e-01 1.825943291187286377e-01 1.280307918787002563e-01 1.882501095533370972e-01 -4.493269696831703186e-02 -2.174024581909179688e-01 2.471885643899440765e-02 1.766020868672057986e-04 2.342122197151184082e-01 -1.841681152582168579e-01 -2.912029623985290527e-01 1.725132614374160767e-01 1.217738091945648193e-01 -1.153405085206031799e-01 -9.534341096878051758e-02 3.122450783848762512e-02 -4.743489623069763184e-02 1.221694275736808777e-01 -1.762114278972148895e-02 8.107756823301315308e-02 1.847622692584991455e-01
1.349823623895645142e-01 2.240849845111370087e-02 1.396700888872146606e-01 -1.546790003776550293e-01 -7.245306670665740967e-02 -4.310871660709381104e-01 3.839218243956565857e-02 -1.259669363498687744e-01 -1.735685914754867554e-01 -1.555396988987922668e-02 3.560902923345565796e-02 -1.442758888006210327e-01 2.710323035717010498e-01 1.945711672306060791e-01 3.025893867015838623e-01 -2.297776378691196442e-02 -2.025400996208190918e-01 1.109671741724014282e-01 -7.243242859840393066e-02 5.742694437503814697e-02 -3.254064172506332397e-02 -1.982960104942321777e-01 1.899174451828002930e-01 -1.308889389038085938e-01 -5.795438215136528015e-02 -2.294820100069046021e-01 5.530184134840965271e-02 -3.512724637985229492e-01 2.348548173904418945e-01 -5.551806092262268066e-02 2.500723600387573242e-01 -1.218719184398651123e-01
-1.330025494098663330e-01 1.041344851255416870e-01 1.547238230705261230e-01 3.086719214916229248e-01 1.961686313152313232e-01 -1.628200113773345947e-01 -1.955693662166595459e-01 -7.148768007755279541e-02 1.265868693590164185e-01 -7.341700792312622070e-02 -1.999845951795578003e-01 -4.603082239627838135e-01 -4.195928201079368591e-02 1.865825504064559937e-01 8.499616384506225586e-02 -5.346421152353286743e-02 -3.853007256984710693e-01 9.854610264301300049e-02 -1.313786804676055908e-01 -2.986133284866809845e-02 -1.175012439489364624e-01 -3.495408594608306885e-02 4.065392613410949707e-01 -1.127579994499683380e-02 -8.109240978956222534e-02 -7.913567824289202690e-04 5.970146134495735168e-02 2.094284743070602417e-01 5.946179479360580444e-02 -7.280059158802032471e-03 5.707109719514846802e-02 -7.970836013555526733e-02
-1.357401460409164429e-01 1.519588083028793335e-01 1.922700107097625732e-01 8.058483898639678955e-02 2.309608459472656250e-02 -1.977871209383010864e-01 -1.932649314403533936e-01 -4.285895079374313354e-02 8.979370445013046265e-02 -1.704666465520858765e-01 2.262708991765975952e-01 -1.767603158950805664e-01 4.314850568771362305e-01 5.839158967137336731e-02 -5.912086740136146545e-02 9.161951392889022827e-02 -4.608272388577461243e-02 1.090186610817909241e-01 -2.024520374834537506e-02 2.439073473215103149e-01 -2.654696702957153320e-01 5.352185107767581940e-03 1.943173259496688843e-01 1.353687793016433716e-01 1.479610055685043335e-01 -1.072265878319740295e-01 1.869270354509353638e-01 -8.315740525722503662e-02 1.464426666498184204e-01 -1.957626938819885254e-01 3.515185713768005371e-01 2.367709875106811523e-01
2.436172664165496826e-01 -1.278438419103622437e-01 4.202726483345031738e-01 7.073263823986053467e-02 -5.252226442098617554e-02 -1.938220411539077759e-01 -1.338784545660018921e-01 2.244787663221359253e-02 -1.875155717134475708e-01 -2.743943221867084503e-02 -3.272617459297180176e-01 -1.873074322938919067e-01 -1.200273074209690094e-02 5.305976048111915588e-02 2.137173712253570557e-01 -1.094706058502197266e-01 -2.985941469669342041e-01 -6.474587321281433105e-02 1.232501938939094543e-01 -9.195854514837265015e-02 -1.730585843324661255e-02 4.860307089984416962e-03 3.150581121444702148e-01 5.327378213405609131e-02 -3.319547325372695923e-02 -2.725971043109893799e-01 4.381880164146423340e-03 -1.623960137367248535e-01 3.086690604686737061e-01 -4.293624684214591980e-02 8.254267275333404541e-02 -1.415889561176300049e-01
6.112035363912582397e-02 1.918981671333312988e-01 2.505294680595397949e-01 1.673683375120162964e-01 -2.219886332750320435e-01 7.945631444454193115e-02 -1.495331525802612305e-01 -3.088161349296569824e-03 -1.036755740642547607e-01 -2.258023470640182495e-01 5.562456324696540833e-02 -1.080138981342315674e-01 1.465232819318771362e-01 1.442277431488037109e-01 1.310402005910873413e-01 -5.207536816596984863e-01 -2.078256607055664062e-01 8.652890473604202271e-02 9.590197354555130005e-02 -1.612276285886764526e-01 -6.841557472944259644e-02 -5.007586628198623657e-02 3.057738840579986572e-01 -7.706749439239501953e-02 -5.076620355248451233e-02 -2.538491785526275635e-01 2.519170045852661133e-01 -5.965796485543251038e-02 -1.067490875720977783e-01 -1.469104737043380737e-01 -4.389160871505737305e-02 -1.487921476364135742e-01
-5.323341861367225647e-02 6.285630166530609131e-02 2.756502628326416016e-01 1.708119362592697144e-02 -5.244220048189163208e-02 -3.241256773471832275e-01 -1.857375949621200562e-01 -3.014189600944519043e-01 -9.068652242422103882e-02 -1.254146993160247803e-01 -4.804738238453865051e-02 -3.211397230625152588e-01 1.505103111267089844e-01 1.590865999460220337e-01 1.028077304363250732e-02 -1.972311884164810181e-01 -2.499728053808212280e-01 1.916124522686004639e-01 2.157467752695083618e-01 -1.075376048684120178e-01 -3.826483711600303650e-02 -4.115068018436431885e-01 4.661567881703376770e-02 -1.744852513074874878e-01 -9.069641679525375366e-02 1.686307936906814575e-01 2.434975653886795044e-02 1.855899021029472351e-02 1.043729260563850403e-01 2.231624722480773926e-01 2.572263404726982117e-02 8.793126791715621948e-02
7.670339196920394897e-02 -2.297258935868740082e-02 -9.518311172723770142e-02 2.560648880898952484e-02 -3.597926795482635498e-01 -4.422099888324737549e-01 1.314845029264688492e-02 -1.073950603604316711e-01 -1.119102537631988525e-01 9.176487475633621216e-02 -1.551726609468460083e-01 -2.194586694240570068e-01 -1.317195445299148560e-01 -9.183447808027267456e-02 -5.421282723546028137e-02 -6.380910426378250122e-02 -1.579148620367050171e-01 8.106084167957305908e-02 -9.042541682720184326e-02 -2.013322710990905762e-01 -1.205191090703010559e-01 -3.049822747707366943e-01 8.630891889333724976e-02 2.551636099815368652e-01 -1.548340916633605957e-02 -1.939611434936523438e-01 3.542330861091613770e-01 -4.652798548340797424e-02 2.492820285260677338e-02 1.267190873622894287e-01 2.444772124290466309e-01 1.375346928834915161e-01
-1.377891153097152710e-01 2.323343753814697266e-01 1.199512034654617310e-01 -4.317285493016242981e-03 2.208372801542282104e-01 -3.480095267295837402e-01 -4.053371846675872803e-01 8.520019799470901489e-02 -8.181584626436233521e-02 -2.051624655723571777e-01 1.723492741584777832e-01 -1.180687025189399719e-01 2.251663357019424438e-01 6.527626514434814453e-02 -2.192482799291610718e-01 -7.142223417758941650e-02 -1.138337329030036926e-01 -1.918891668319702148e-01 9.962014108896255493e-02 3.760280087590217590e-02 -9.241311997175216675e-02 -6.228779628872871399e-02 1.282143890857696533e-01 1.357276141643524170e-01 -1.835653334856033325e-01 -7.174950838088989258e-02 2.043667286634445190e-01 1.540689170360565186e-01 1.060689240694046021e-01 -2.058537155389785767e-01 2.664223313331604004e-01 1.824171692132949829e-01
1.654060184955596924e-01 -9.779372811317443848e-02 7.308676093816757202e-02 2.150476723909378052e-01 -2.540004551410675049e-01 -2.183154076337814331e-01 1.569758951663970947e-01 -6.223724409937858582e-02 -1.564161032438278198e-01 -1.756173223257064819e-01 -3.373800218105316162e-01 -2.009955793619155884e-01 -1.444878615438938141e-02 2.315973490476608276e-01 5.812884122133255005e-02 -1.538332104682922363e-01 -3.236301839351654053e-01 2.542933523654937744e-01 -1.496075987815856934e-01 -1.875420510768890381e-01 -1.258295178413391113e-01 -1.591384112834930420e-01 2.516307830810546875e-01 -3.014914505183696747e-02 -1.460631042718887329e-01 -1.566151529550552368e-01 1.439871340990066528e-01 -1.309783756732940674e-01 -8.736558258533477783e-02 1.079241558909416199e-01 3.330286219716072083e-02 2.095106691122055054e-01
-1.069947704672813416e-01 -3.064069151878356934e-02 8.419581502676010132e-02 3.048562705516815186e-01 -5.433351919054985046e-02 -3.965142071247100830e-01 -1.079780980944633484e-01 -2.707240879535675049e-01 -3.771036565303802490e-01 6.970793474465608597e-03 5.210480093955993652e-02 -2.678121626377105713e-01 -2.052603662014007568e-02 2.633858919143676758e-01 -3.261869847774505615e-01 -6.927005946636199951e-02 -1.456708461046218872e-01 1.844080984592437744e-01 -1.557073146104812622e-01 -5.439819395542144775e-02 -7.071673870086669922e-02 3.810549527406692505e-02 -3.732839133590459824e-03 1.249613240361213684e-01 -8.205083198845386505e-03 -5.605752766132354736e-02 1.700711250305175781e-01 -1.071922928094863892e-01 -8.623605966567993164e-02 -7.110282778739929199e-02 -1.278729587793350220e-01 2.603778839111328125e-01
1.486518830060958862e-01 9.914341568946838379e-02 2.414156198501586914e-01 3.292397856712341309e-01 -4.014493897557258606e-02 -1.708360165357589722e-01 -7.290087640285491943e-02 -5.969907343387603760e-02 -3.709539398550987244e-02 1.999645978212356567e-01 -8.348225057125091553e-02 -1.102949082851409912e-01 -2.601154148578643799e-02 2.353741079568862915e-01 -2.700444683432579041e-02 6.269469112157821655e-02 -7.893095165491104126e-02 -1.482922285795211792e-01 1.767547987401485443e-02 -1.630021780729293823e-01 -4.263450950384140015e-02 -3.129693269729614258e-01 2.503531873226165771e-01 4.556309580802917480e-01 -5.687584728002548218e-02 -1.512566655874252319e-01 2.120346873998641968e-01 -1.461649686098098755e-01 -1.932059526443481445e-01 3.572298446670174599e-03 2.772458791732788086e-01 9.324491769075393677e-02
-5.865465104579925537e-02 -4.362175986170768738e-02 1.438895314931869507e-01 1.828110218048095703e-01 2.037739753723144531e-01 -1.748175919055938721e-01 -2.093645185232162476e-02 -1.672220081090927124e-01 -1.903385967016220093e-01 -8.717823773622512817e-02 -1.223043072968721390e-02 8.592084050178527832e-02 1.189958602190017700e-01 1.832261383533477783e-01 2.325351350009441376e-02 -4.821028932929039001e-02 -1.113592833280563354e-01 2.534684240818023682e-01 3.326438367366790771e-01 1.078585982322692871e-01 4.395531490445137024e-02 -1.183113530278205872e-01 2.034219056367874146e-01 -1.906305700540542603e-01 -6.841247528791427612e-02 -4.246355891227722168e-01 6.663841754198074341e-02 2.002650350332260132e-01 2.664536237716674805e-01 -1.606580018997192383e-01 2.035983353853225708e-01 2.787520587444305420e-01
3.627080470323562622e-02 3.310936689376831055e-01 4.926205798983573914e-02 2.276827394962310791e-02 8.797668665647506714e-02 -6.780431419610977173e-02 1.309988349676132202e-01 -3.973312377929687500e-01 1.660796441137790680e-02 -1.170998141169548035e-01 -6.305955350399017334e-02 -3.598699867725372314e-01 2.152680307626724243e-01 9.579392522573471069e-02 5.297110974788665771e-02 -1.059517171233892441e-02 1.868395954370498657e-01 1.276610791683197021e-02 9.802679717540740967e-02 -1.630975008010864258e-01 -9.772527217864990234e-02 -2.606011331081390381e-01 1.583323031663894653e-01 -5.360625684261322021e-02 -3.129780590534210205e-01 -2.271921485662460327e-01 5.901884287595748901e-02 -2.072621583938598633e-01 -3.741615265607833862e-02 1.198878884315490723e-01 1.730094105005264282e-01 2.728268206119537354e-01
4.992599412798881531e-02 -2.766343653202056885e-01 3.882392346858978271e-01 -1.088601071387529373e-02 -1.515869349241256714e-01 -9.633158892393112183e-02 -4.335347190499305725e-02 -3.284677863121032715e-01 -1.286116242408752441e-02 -3.476640582084655762e-02 -1.236838698387145996e-01 -1.733518242835998535e-01 2.375728785991668701e-01 6.051625683903694153e-02 -1.270675566047430038e-02 -1.475303769111633301e-01 1.411424726247787476e-01 4.020638763904571533e-02 1.783537305891513824e-02 -2.936713099479675293e-01 2.037612646818161011e-01 -1.663501411676406860e-01 9.523060172796249390e-02 -2.288300171494483948e-02 -1.340938732028007507e-02 -1.151268109679222107e-01 1.158461794257164001e-01 6.621229648590087891e-02 2.895226776599884033e-01 -1.273599267005920410e-01 2.387703210115432739e-02 4.249900579452514648e-01
-1.158812567591667175e-01 4.451575502753257751e-02 1.556080281734466553e-01 -5.299128964543342590e-02 -1.808143109083175659e-01 -4.309082031250000000e-02 4.394620656967163086e-02 -1.138491705060005188e-01 -5.174579843878746033e-02 1.064973101019859314e-01 8.766957372426986694e-02 -1.030685305595397949e-01 2.235273718833923340e-01 -6.321478635072708130e-02 1.620205789804458618e-01 4.389434680342674255e-02 -1.732478588819503784e-01 -1.208712235093116760e-01 -1.373271271586418152e-02 1.214754581451416016e-01 -3.817446827888488770e-01 -3.198898434638977051e-01 2.668020427227020264e-01 1.385024636983871460e-01 -1.239729225635528564e-01 -2.161518931388854980e-01 1.672078073024749756e-01 -1.942341774702072144e-02 1.614850908517837524e-01 -1.122456938028335571e-01 3.618254065513610840e-01 3.682972490787506104e-01
2.346249371767044067e-01 -1.191791817545890808e-01 -1.721099168062210083e-01 1.674453914165496826e-01 -2.054222375154495239e-01 -3.402535021305084229e-01 3.491032402962446213e-03 -1.938184946775436401e-01 -1.185026690363883972e-01 -5.894909426569938660e-02 -4.187681153416633606e-02 -1.521023362874984741e-01 -3.654014319181442261e-02 2.236443161964416504e-01 4.517615959048271179e-02 -1.848227977752685547e-01 -3.305034339427947998e-01 8.987578749656677246e-02 -7.717417180538177490e-02 -2.387452423572540283e-01 -6.955917179584503174e-02 -1.215236335992813110e-01 -4.056317266076803207e-03 7.196070253849029541e-02 -2.979857325553894043e-01 -4.832984134554862976e-02 3.090650141239166260e-01 -2.336246520280838013e-01 -5.545489024370908737e-03 1.524850279092788696e-01 1.472514569759368896e-01 2.373081296682357788e-01
1.261748820543289185e-01 -1.072945445775985718e-01 4.068339988589286804e-02 6.352802366018295288e-02 8.885466307401657104e-02 -1.789092123508453369e-01 -2.617869973182678223e-01 -2.547906935214996338e-01 2.259457558393478394e-01 -1.452733427286148071e-01 -3.573000133037567139e-01 -1.416411437094211578e-02 2.086277008056640625e-01 2.868339121341705322e-01 -1.511725336313247681e-01 -5.491973459720611572e-02 -3.598877787590026855e-01 1.140717640519142151e-01 -3.290224121883511543e-03 -9.906581789255142212e-02 6.559243798255920410e-02 -3.573382198810577393e-01 1.786362230777740479e-01 3.960436210036277771e-02 9.985306859016418457e-02 -2.290322817862033844e-02 -7.248916476964950562e-02 5.338286235928535461e-02 2.550106048583984375e-01 -1.396367996931076050e-01 -1.322429031133651733e-01 -5.821138247847557068e-02
-3.194462358951568604e-01 -1.195301786065101624e-01 1.825456917285919189e-01 9.546643495559692383e-02 -3.913940116763114929e-02 3.231968963518738747e-03 -3.418656811118125916e-02 -1.215314120054244995e-01 -5.755982175469398499e-02 1.634424552321434021e-02 -1.080615520477294922e-01 -1.763662546873092651e-01 1.578202396631240845e-01 6.132402643561363220e-02 1.688604950904846191e-01 9.134763851761817932e-03 -1.671265810728073120e-01 -1.252858340740203857e-01 -2.272416055202484131e-01 -6.345798820257186890e-02 -2.623068988323211670e-01 -2.096947431564331055e-01 1.083636954426765442e-01 8.321261405944824219e-02 -5.284072831273078918e-02 -3.235320448875427246e-01 9.418500959873199463e-02 3.332577180117368698e-03 1.955312639474868774e-01 -3.257575929164886475e-01 2.493410110473632812e-01 4.080629050731658936e-01
-3.292711973190307617e-01 1.389099806547164917e-01 1.546395272016525269e-01 4.618282429873943329e-03 9.505212306976318359e-02 -1.788543723523616791e-02 -5.314657464623451233e-03 -1.568465232849121094e-01 -1.557085961103439331e-01 2.867151517421007156e-03 -3.348319530487060547e-01 -1.458424795418977737e-02 6.926005007699131966e-04 5.816238746047019958e-02 -1.202646493911743164e-01 -1.796371340751647949e-01 -2.507487237453460693e-01 -6.465952098369598389e-02 -1.284288614988327026e-01 1.603637337684631348e-01 -1.491963267326354980e-01 -5.858502909541130066e-02 1.648784428834915161e-01 2.124225348234176636e-01 -2.304452508687973022e-01 -1.203914284706115723e-01 3.781427741050720215e-01 7.384971715509891510e-03 1.840290129184722900e-01 3.627481311559677124e-02 6.705102324485778809e-02 4.124085307121276855e-01
-4.316416382789611816e-02 1.876658797264099121e-01 3.136239945888519287e-01 1.590116769075393677e-01 -2.092420905828475952e-01 -3.597870469093322754e-01 -1.969011873006820679e-01 5.937924236059188843e-02 -5.563199147582054138e-02 -6.902357935905456543e-02 -3.849777579307556152e-02 -5.906163528561592102e-02 1.374198347330093384e-01 1.874943496659398079e-03 6.772799789905548096e-02 -6.800639629364013672e-02 -1.288371086120605469e-01 1.158724948763847351e-01 -1.811324805021286011e-01 -8.864968270063400269e-02 1.986712366342544556e-01 -1.749670803546905518e-01 4.532764852046966553e-02 2.075100243091583252e-01 -4.291179403662681580e-02 -1.198831945657730103e-01 3.851837217807769775e-01 -3.035554885864257812e-01 2.281060069799423218e-01 -1.593864336609840393e-02 -4.783234372735023499e-02 2.926219701766967773e-01
-6.444564461708068848e-02 1.425033956766128540e-01 2.243911325931549072e-01 8.930216729640960693e-02 -9.395653009414672852e-02 -5.026357248425483704e-02 -2.182263880968093872e-01 1.012134179472923279e-01 -1.036116257309913635e-01 -4.437850043177604675e-02 -1.157147511839866638e-01 -3.249895200133323669e-02 8.721391856670379639e-02 1.339149624109268188e-01 -8.506627380847930908e-02 8.778850734233856201e-02 -1.398078054189682007e-01 2.947324216365814209e-01 -2.005991786718368530e-01 -1.860894560813903809e-01 2.061632126569747925e-01 -2.067136615514755249e-01 7.301151007413864136e-02 5.075764060020446777e-01 -9.177287667989730835e-02 -2.805370688438415527e-01 1.204728037118911743e-01 -2.237431518733501434e-02 1.233866289258003235e-01 1.299336254596710205e-01 1.083258539438247681e-01 3.238802254199981689e-01
-9.315852820873260498e-02 2.423612922430038452e-01 1.177835240960121155e-01 1.633016914129257202e-01 1.030919775366783142e-01 -3.546440899372100830e-01 -6.600846350193023682e-02 -7.752069085836410522e-02 -2.491399273276329041e-02 -1.972151100635528564e-01 -1.212710663676261902e-01 -1.884428709745407104e-01 1.990495249629020691e-02 1.862037181854248047e-01 -2.860126793384552002e-01 -8.587046712636947632e-02 -1.744753569364547729e-01 3.855304419994354248e-01 -5.458017438650131226e-02 -9.601991623640060425e-02 -1.115258336067199707e-01 -3.624092638492584229e-01 -2.103287875652313232e-01 -7.381689548492431641e-02 4.244947433471679688e-02 -1.325686573982238770e-01 1.999887675046920776e-01 -1.175768747925758362e-01 -2.001395821571350098e-02 -2.591779530048370361e-01 -1.758787594735622406e-02 7.401943206787109375e-02
-2.424392551183700562e-01 1.070808842778205872e-01 3.138226270675659180e-01 7.524964213371276855e-02 -1.928735971450805664e-01 -1.663867533206939697e-01 1.062663570046424866e-01 -2.004088163375854492e-01 -7.856702432036399841e-03 2.722491137683391571e-02 6.126627698540687561e-02 -1.314672082662582397e-01 -1.344233285635709763e-02 -8.838304877281188965e-02 -2.948862500488758087e-02 1.537699159234762192e-02 -2.628311514854431152e-01 -3.197014704346656799e-02 -1.424825936555862427e-01 2.078839344903826714e-03 -1.969592412933707237e-03 -4.995115697383880615e-01 -7.826136797666549683e-02 8.754577487707138062e-02 2.287928611040115356e-01 4.071244224905967712e-02 2.047928273677825928e-01 -5.194038525223731995e-02 2.891435623168945312e-01 -1.296060681343078613e-01 2.539042532444000244e-01 2.471983134746551514e-01
2.150187939405441284e-01 1.246885508298873901e-01 3.160333633422851562e-02 1.420753151178359985e-01 -3.520644083619117737e-02 -1.199132353067398071e-01 -9.354133903980255127e-02 -1.630019396543502808e-01 8.173587918281555176e-02 -2.329396307468414307e-01 1.254343986511230469e-01 -5.679959654808044434e-01 1.679546572268009186e-02 1.460905075073242188e-01 2.548670172691345215e-01 1.291644573211669922e-01 -1.979658156633377075e-01 9.378854185342788696e-02 -7.929906249046325684e-02 7.755935192108154297e-02 -6.455456465482711792e-02 -2.437588274478912354e-01 2.216940820217132568e-01 7.468627393245697021e-02 1.611737310886383057e-01 -7.139766216278076172e-02 1.469017267227172852e-01 1.025524213910102844e-01 5.004238802939653397e-03 1.371152140200138092e-02 -9.914838708937168121e-03 3.484992384910583496e-01
-1.398577392101287842e-01 3.315172344446182251e-02 -1.169234514236450195e-02 -8.521947264671325684e-02 -6.847120076417922974e-02 -1.382109802216291428e-02 -6.965228356420993805e-03 -2.012490928173065186e-01 1.123326495289802551e-01 -9.927047044038772583e-02 -1.911012083292007446e-02 -2.589228153228759766e-01 3.778742253780364990e-02 6.579756736755371094e-02 -2.275030016899108887e-01 -1.689358651638031006e-01 9.966819733381271362e-02 1.257147639989852905e-01 -1.563743799924850464e-01 -7.435537874698638916e-02 2.298380807042121887e-02 -2.501431703567504883e-01 1.189482361078262329e-01 1.329156756401062012e-01 -2.048773318529129028e-01 -1.802905350923538208e-01 4.610634744167327881e-01 -5.513189360499382019e-02 1.951306611299514771e-01 -3.810448944568634033e-02 3.277207911014556885e-01 4.036299288272857666e-01
-1.385904550552368164e-01 -6.319056451320648193e-02 -1.437595207244157791e-02 -2.071280498057603836e-03 3.166523203253746033e-02 -2.688544988632202148e-01 1.238396912813186646e-01 -4.920284822583198547e-02 -2.766268849372863770e-01 2.507631778717041016e-01 5.350768566131591797e-02 -1.106750965118408203e-01 4.434334933757781982e-01 1.371987313032150269e-01 2.453558743000030518e-01 -3.103867769241333008e-01 -1.359580084681510925e-02 -1.320978552103042603e-01 -5.344677716493606567e-02 -2.401952296495437622e-01 -9.042545221745967865e-03 -2.276445329189300537e-01 2.066410332918167114e-01 1.891238391399383545e-01 -6.758763641119003296e-02 -3.178206831216812134e-02 1.881082355976104736e-01 -1.192774549126625061e-01 2.475687116384506226e-02 -2.381379604339599609e-01 -1.731764972209930420e-01 8.929361402988433838e-02
-9.717303514480590820e-02 1.130116730928421021e-02 -9.612105786800384521e-02 1.145979315042495728e-01 -1.940296888351440430e-01 1.824434846639633179e-03 5.310658016242086887e-04 -1.227168515324592590e-01 -1.515322625637054443e-01 -1.673372834920883179e-01 -1.115086674690246582e-01 -1.055404543876647949e-01 -7.918233983218669891e-03 2.898567318916320801e-01 1.014284491539001465e-01 -5.781947448849678040e-02 -1.133585441857576370e-02 5.007993802428245544e-02 3.097574412822723389e-01 6.999813020229339600e-02 -2.575623095035552979e-01 -2.558224201202392578e-01 3.328769505023956299e-01 1.546693146228790283e-01 -1.775694340467453003e-01 -2.639908790588378906e-01 9.905010461807250977e-02 -2.855907678604125977e-01 8.457250893115997314e-02 -4.030908644199371338e-02 8.203325420618057251e-02 4.062009453773498535e-01
1.018395945429801941e-01 3.638802096247673035e-02 6.329561769962310791e-02 2.526116669178009033e-01 -2.381004244089126587e-01 -1.728039681911468506e-01 -3.542341589927673340e-01 -4.196301400661468506e-01 -8.466356433928012848e-03 -1.521595008671283722e-02 -1.023478657007217407e-01 -8.089535683393478394e-02 2.164669334888458252e-02 5.340289697051048279e-02 -3.194389343261718750e-01 -2.720507048070430756e-02 -2.181327939033508301e-01 4.443451762199401855e-02 3.194992989301681519e-02 -1.395890712738037109e-01 -1.022863388061523438e-01 -2.340784519910812378e-01 7.564298063516616821e-02 2.295950800180435181e-01 -1.856321841478347778e-01 -4.962228238582611084e-02 2.458811104297637939e-01 -1.663708090782165527e-01 8.895276486873626709e-02 -2.267201095819473267e-01 -1.629646271467208862e-01 -6.521735340356826782e-02
-1.412516385316848755e-01 -1.448464840650558472e-01 8.387062698602676392e-02 -1.696821898221969604e-01 -1.441765129566192627e-01 -1.386097669601440430e-01 -7.763265818357467651e-02 -3.810047209262847900e-01 -2.353937625885009766e-01 -3.414942026138305664e-01 8.715786039829254150e-03 -1.690052896738052368e-01 1.112169772386550903e-01 -2.439567074179649353e-02 -2.832577377557754517e-02 -1.426595747470855713e-01 -2.849013805389404297e-01 1.201071515679359436e-01 1.156144365668296814e-01 -2.593633718788623810e-02 1.247706115245819092e-01 -4.519498050212860107e-01 -4.763193428516387939e-03 3.579200059175491333e-02 -1.236265525221824646e-01 -5.584797356277704239e-03 2.727470397949218750e-01 -3.625700995326042175e-02 4.218357615172863007e-03 -1.367568373680114746e-01 -1.702261865139007568e-01 1.666823625564575195e-01
1.090709567070007324e-01 3.732679039239883423e-02 1.167034283280372620e-01 4.395819306373596191e-01 -9.189481288194656372e-02 -2.202542126178741455e-01 -1.578492298722267151e-02 -1.622587591409683228e-01 8.713364601135253906e-02 2.313733398914337158e-01 -9.707992523908615112e-02 -7.668254524469375610e-02 1.057712957262992859e-01 3.380092084407806396e-01 -1.199179068207740784e-01 4.962758347392082214e-02 3.522661328315734863e-02 -1.748754233121871948e-01 1.563539057970046997e-01 -6.280557066202163696e-02 -1.407839357852935791e-01 -2.265609055757522583e-01 2.783484756946563721e-01 2.908896505832672119e-01 -1.252437829971313477e-01 -1.358131319284439087e-01 7.206256687641143799e-02 -1.579011827707290649e-01 1.982521265745162964e-02 -9.483361244201660156e-02 3.095468580722808838e-01 1.212118789553642273e-01
1.262799203395843506e-01 1.143871694803237915e-01 -5.451203137636184692e-02 7.062266021966934204e-02 -1.250927746295928955e-01 -3.572280406951904297e-01 -1.146285980939865112e-01 -4.726113379001617432e-01 -7.548046857118606567e-02 4.251123219728469849e-02 -1.473589241504669189e-01 -1.835373975336551666e-02 -1.246627718210220337e-01 1.442143321037292480e-01 -4.890769720077514648e-02 -1.338846981525421143e-01 -2.486888915300369263e-01 1.519356947392225266e-02 -1.314252763986587524e-01 -1.994031816720962524e-01 -9.301972389221191406e-02 1.400668453425168991e-02 8.046711981296539307e-02 5.925574153661727905e-02 -2.727189362049102783e-01 -1.906206458806991577e-01 3.738148212432861328e-01 -1.872917860746383667e-01 1.893227696418762207e-01 -8.735244721174240112e-02 -1.699852496385574341e-01 3.456050902605056763e-02
-1.219479739665985107e-01 -1.042955890297889709e-01 -1.138599887490272522e-01 1.439204812049865723e-01 7.484446465969085693e-02 -2.346804291009902954e-01 -2.509803175926208496e-01 -2.130561321973800659e-01 1.621808111667633057e-01 4.653316363692283630e-02 -3.036471307277679443e-01 1.281979382038116455e-01 3.189950585365295410e-01 1.750545948743820190e-01 -4.844229668378829956e-02 -1.242779046297073364e-01 -4.243215620517730713e-01 3.864125162363052368e-02 -5.500148609280586243e-02 -1.712039560079574585e-01 1.903442293405532837e-01 -2.873583137989044189e-01 2.443580925464630127e-01 5.582806468009948730e-02 -3.369971364736557007e-02 7.576537877321243286e-02 4.459137842059135437e-02 -2.773508243262767792e-02 -7.195246964693069458e-02 -2.018510401248931885e-01 -1.760786175727844238e-01 4.632164537906646729e-02
-1.835263669490814209e-01 1.793575733900070190e-01 2.690907716751098633e-01 2.386603653430938721e-01 1.834178529679775238e-02 -2.799459099769592285e-01 -6.024510040879249573e-02 3.853758797049522400e-03 2.436591079458594322e-03 -1.721533089876174927e-01 -2.596679516136646271e-02 -2.085721939802169800e-01 5.224921926856040955e-02 1.081699952483177185e-01 -3.036362864077091217e-02 -1.586861610412597656e-01 1.862253807485103607e-02 2.926122248172760010e-01 1.254981011152267456e-01 -2.234134078025817871e-01 3.228614851832389832e-02 -2.870990037918090820e-01 -2.051085419952869415e-02 8.987068384885787964e-02 -1.127487123012542725e-01 -3.457425907254219055e-02 2.755341827869415283e-01 -3.854303061962127686e-01 6.611754745244979858e-02 7.876920700073242188e-02 7.175486534833908081e-02 3.322209417819976807e-01
-4.917256534099578857e-02 7.056187838315963745e-02 -1.083598285913467407e-02 1.808360219001770020e-01 -4.771674051880836487e-02 -2.366006821393966675e-01 2.776854932308197021e-01 -1.164513751864433289e-01 -4.904101416468620300e-02 1.199357733130455017e-01 -2.024063169956207275e-01 -1.774867475032806396e-01 1.161074414849281311e-01 3.163791298866271973e-01 -5.793405696749687195e-02 1.786881312727928162e-02 -4.390214011073112488e-02 -4.007213413715362549e-01 2.888077124953269958e-02 -2.351432740688323975e-01 -1.153276711702346802e-01 -1.447964161634445190e-01 3.813315033912658691e-01 1.079407259821891785e-01 -7.512824237346649170e-02 2.237779274582862854e-02 2.458974272012710571e-01 5.193697661161422729e-02 1.079293116927146912e-01 -2.742918431758880615e-01 1.678391098976135254e-01 1.000986620783805847e-01
8.186291158199310303e-02 -2.903512120246887207e-02 8.160249888896942139e-02 6.355804949998855591e-02 4.127049446105957031e-02 -1.706180721521377563e-01 -2.865448296070098877e-01 -1.091362982988357544e-01 -1.769630908966064453e-01 3.093373477458953857e-01 -1.264171749353408813e-01 -2.809816896915435791e-01 1.301848739385604858e-01 9.948512166738510132e-02 5.510445311665534973e-02 -2.245333194732666016e-01 2.057153731584548950e-01 -1.034703403711318970e-01 2.119570076465606689e-01 -3.278261721134185791e-01 -8.926567435264587402e-02 -2.402336299419403076e-01 2.267896533012390137e-01 1.336576491594314575e-01 -6.412307173013687134e-02 -1.213232055306434631e-01 8.444704860448837280e-02 4.778333753347396851e-02 2.577221691608428955e-01 -1.329721063375473022e-01 2.704979181289672852e-01 1.696273982524871826e-01
4.256410524249076843e-02 1.788215339183807373e-02 1.365580558776855469e-01 6.888293474912643433e-02 1.037271767854690552e-01 5.299253761768341064e-02 -1.874854117631912231e-01 7.668508589267730713e-02 5.297359824180603027e-02 -3.403320014476776123e-01 -2.191283367574214935e-02 -1.661138534545898438e-01 1.062597036361694336e-01 2.685680091381072998e-01 1.321850121021270752e-01 -8.752661198377609253e-02 -1.166640371084213257e-01 -1.703489869832992554e-01 1.175568178296089172e-01 -1.987418681383132935e-01 3.371480703353881836e-01 -2.782419025897979736e-01 1.798994243144989014e-01 8.315637707710266113e-02 -1.744878441095352173e-01 5.892576277256011963e-02 2.678190171718597412e-01 1.471832692623138428e-01 -7.384753227233886719e-02 -3.854024112224578857e-01 1.868825703859329224e-01 1.486000865697860718e-01
1.607891321182250977e-01 -7.140388339757919312e-02 1.220375075936317444e-01 3.704117536544799805e-01 -2.182179242372512817e-01 -6.104549393057823181e-02 -1.664379388093948364e-01 -4.929681867361068726e-02 7.586615625768899918e-03 9.156403690576553345e-02 -1.051207184791564941e-01 -5.125759914517402649e-02 4.796470701694488525e-02 4.023158252239227295e-01 -5.216864496469497681e-02 4.595540091395378113e-02 -1.093244832009077072e-02 -1.552249342203140259e-01 6.205859780311584473e-02 -8.374895155429840088e-02 -9.456307440996170044e-02 -3.960807323455810547e-01 2.033129334449768066e-01 3.649230897426605225e-01 -2.182306908071041107e-02 -1.238772645592689514e-01 1.608302295207977295e-01 -2.573333084583282471e-01 -8.532324433326721191e-02 -2.922466956079006195e-02 1.749451160430908203e-01 1.493539661169052124e-01
1.221886556595563889e-02 -2.113279998302459717e-01 3.503983616828918457e-01 -2.099280804395675659e-02 -1.241713836789131165e-01 -2.412921637296676636e-01 -1.473529040813446045e-01 -2.775244116783142090e-01 1.195234153419733047e-02 6.051209941506385803e-02 -1.403400450944900513e-01 -8.308579027652740479e-02 1.009778901934623718e-01 -1.251855958253145218e-02 -3.660707175731658936e-02 -2.351133823394775391e-01 1.764094084501266479e-01 -5.081097409129142761e-02 8.232059329748153687e-02 -1.626278758049011230e-01 -3.382308036088943481e-02 -2.913934290409088135e-01 5.551835149526596069e-02 6.929246336221694946e-02 -2.543107271194458008e-01 -6.316356360912322998e-02 1.084149405360221863e-01 1.841520965099334717e-01 3.233847320079803467e-01 -2.409208416938781738e-01 1.653628200292587280e-01 3.115513026714324951e-01
-8.130542933940887451e-02 -2.671426907181739807e-02 1.239035055041313171e-01 7.010228931903839111e-02 -7.444029301404953003e-02 -2.177674323320388794e-01 -1.790879070758819580e-01 -2.847750782966613770e-01 -1.251771114766597748e-02 -1.814148575067520142e-01 8.248470723628997803e-02 -3.309407830238342285e-01 1.424578726291656494e-01 4.108656570315361023e-02 8.798684924840927124e-02 -3.824445605278015137e-01 1.737026423215866089e-01 8.924446254968643188e-02 1.370537132024765015e-01 -1.182019431143999100e-02 6.026002112776041031e-03 -1.270114928483963013e-01 6.531504541635513306e-02 1.650856435298919678e-01 -3.027338683605194092e-01 -2.434815019369125366e-01 1.536193490028381348e-01 -5.989975109696388245e-02 1.126245185732841492e-01 1.441724002361297607e-01 1.601867824792861938e-01 3.726910054683685303e-01
2.548782899975776672e-02 1.658454723656177521e-02 1.246232390403747559e-01 2.364652007818222046e-01 -1.864917874336242676e-01 -3.867236673831939697e-01 -3.328203260898590088e-01 -2.284529507160186768e-01 1.562233082950115204e-02 -5.944663286209106445e-02 1.597767136991024017e-02 -1.635571867227554321e-01 -3.385597094893455505e-02 -2.541989460587501526e-02 -2.959399819374084473e-01 -3.091975487768650055e-02 -1.424337029457092285e-01 -9.054689854383468628e-02 9.579478949308395386e-02 -1.358526498079299927e-01 -1.108650937676429749e-01 -3.176664113998413086e-01 5.069917067885398865e-02 1.751754730939865112e-01 -1.520898938179016113e-01 -1.602745056152343750e-01 2.486912310123443604e-01 -3.009154833853244781e-02 9.138348698616027832e-02 -1.817724257707595825e-01 -3.022757768630981445e-01 -1.109391748905181885e-01
1.351478695869445801e-01 9.296221286058425903e-02 3.419154137372970581e-02 1.595959216356277466e-01 -1.526175066828727722e-02 -3.677700646221637726e-03 -7.748987525701522827e-02 4.632692411541938782e-02 -8.778956532478332520e-02 2.309592515230178833e-01 -5.305168684571981430e-03 -2.113513797521591187e-01 5.028766989707946777e-01 1.021886914968490601e-01 -1.009495034813880920e-01 -1.891541033983230591e-01 1.387751195579767227e-02 -2.027824968099594116e-01 -1.720927804708480835e-01 -2.167059332132339478e-01 1.177099421620368958e-01 -3.304657936096191406e-01 3.853587508201599121e-01 2.236526459455490112e-02 -7.200074940919876099e-02 -2.688510417938232422e-01 1.789092719554901123e-01 -4.747745767235755920e-02 1.345637738704681396e-01 -2.158196642994880676e-02 -2.666137367486953735e-02 -4.521448910236358643e-02
-1.498837471008300781e-01 4.684189707040786743e-02 1.567579805850982666e-01 3.073780797421932220e-02 -1.793645471334457397e-01 -1.816895157098770142e-01 -1.247386112809181213e-01 -2.081225812435150146e-01 -1.391087472438812256e-01 -4.017837811261415482e-03 8.007467538118362427e-02 -1.501365751028060913e-01 2.028378657996654510e-02 1.813382208347320557e-01 -4.384869709610939026e-02 -9.568474441766738892e-02 -5.851063728332519531e-01 2.915233075618743896e-01 1.057257503271102905e-01 -1.008945107460021973e-01 4.348819330334663391e-02 -3.788713216781616211e-01 1.176577582955360413e-01 1.691869050264358521e-01 -1.079437509179115295e-02 2.416389137506484985e-01 6.921883672475814819e-02 2.371094003319740295e-02 1.572737097740173340e-01 -7.448848336935043335e-02 -4.682311415672302246e-02 -1.188775990158319473e-02
-1.807581782341003418e-01 -5.625956691801548004e-03 2.121758311986923218e-01 -1.067720949649810791e-01 -1.546177268028259277e-01 -2.591250836849212646e-01 -1.000067517161369324e-01 -3.292156457901000977e-01 -1.688091009855270386e-01 -2.195695489645004272e-01 -2.355125993490219116e-01 -1.417632997035980225e-01 2.436580508947372437e-02 1.809882000088691711e-02 1.243347004055976868e-01 5.734500288963317871e-02 -8.879984915256500244e-02 1.108972728252410889e-01 1.031742617487907410e-01 5.223479494452476501e-02 9.151232987642288208e-02 -4.682645797729492188e-01 -2.070966921746730804e-02 4.912549257278442383e-02 -2.151145488023757935e-01 -9.171468205749988556e-03 2.466141581535339355e-01 -1.136567676439881325e-03 -1.697890758514404297e-01 -2.166166603565216064e-01 -1.969819515943527222e-01 2.091016322374343872e-01
9.988377243280410767e-02 6.208000704646110535e-02 2.472399622201919556e-01 1.941608786582946777e-01 1.001887139864265919e-04 -2.457126826047897339e-01 9.355258196592330933e-02 -1.625119894742965698e-01 -5.780313629657030106e-03 -1.674086600542068481e-01 -4.381735622882843018e-02 -2.292324230074882507e-02 2.679279148578643799e-01 5.480477213859558105e-02 1.728350222110748291e-01 -2.318054996430873871e-02 5.057950317859649658e-02 1.529699265956878662e-01 2.365043312311172485e-01 2.239782810211181641e-01 9.309190511703491211e-02 -1.255527585744857788e-01 4.220525920391082764e-01 -2.399559170007705688e-01 -1.074011027812957764e-01 -1.952291578054428101e-01 1.882690638303756714e-01 3.251719847321510315e-02 1.974141150712966919e-01 -1.274399757385253906e-01 3.241643011569976807e-01 1.321375966072082520e-01
1.896642148494720459e-01 -2.032830119132995605e-01 3.010719120502471924e-01 2.027604430913925171e-01 3.070628046989440918e-01 -1.529820561408996582e-01 -3.426173329353332520e-01 -8.214171975851058960e-02 1.034796121530234814e-03 -7.824196480214595795e-03 5.294151231646537781e-02 6.666835397481918335e-02 9.297610819339752197e-02 1.058865189552307129e-01 -1.803757399320602417e-01 -1.393178105354309082e-01 -2.904136478900909424e-01 1.703748703002929688e-01 9.759035706520080566e-02 -1.542308926582336426e-01 -9.016374498605728149e-02 -1.974450051784515381e-01 2.299046665430068970e-01 -4.627445712685585022e-02 -6.351993978023529053e-02 -2.142920941114425659e-01 2.736930549144744873e-02 1.224648952484130859e-01 3.642622828483581543e-01 -5.463227257132530212e-02 1.405747979879379272e-01 -9.244670160114765167e-03
-1.823416203260421753e-01 8.305645734071731567e-02 1.240196898579597473e-01 1.428887248039245605e-01 -9.660111367702484131e-02 -1.987499147653579712e-01 -1.534056663513183594e-01 -2.513600587844848633e-01 -1.364496815949678421e-02 -6.531094014644622803e-02 1.720358580350875854e-01 -1.250841468572616577e-01 2.347775846719741821e-01 -1.503822803497314453e-01 1.856966614723205566e-01 3.250651061534881592e-02 -2.376147061586380005e-01 4.165119677782058716e-02 -2.268555164337158203e-01 4.086729511618614197e-02 -3.049507141113281250e-01 -2.263857275247573853e-01 -1.101537719368934631e-01 2.024643868207931519e-01 -8.304467424750328064e-03 -2.150764763355255127e-01 4.076587781310081482e-02 1.155545562505722046e-01 2.353501170873641968e-01 -4.014585539698600769e-02 3.047426342964172363e-01 3.250017166137695312e-01
4.839747026562690735e-02 7.697807252407073975e-02 2.483254969120025635e-01 2.871238887310028076e-01 -2.075656652450561523e-01 -1.323774307966232300e-01 -2.336795628070831299e-01 -2.662030514329671860e-03 9.625137783586978912e-03 2.229602634906768799e-01 -1.308740675449371338e-01 -1.052969098091125488e-01 7.480622828006744385e-02 3.917533755302429199e-01 -7.027369737625122070e-02 6.915940344333648682e-02 1.312514394521713257e-01 -1.692786067724227905e-01 1.248676329851150513e-01 -5.733419954776763916e-02 -6.867317110300064087e-02 -3.340697288513183594e-01 1.836472004652023315e-01 2.604565322399139404e-01 -6.908670812845230103e-02 -1.947420835494995117e-01 1.074809134006500244e-01 -2.136268615722656250e-01 -5.926913581788539886e-03 -2.795004285871982574e-02 2.112253308296203613e-01 2.400751411914825439e-01
1.286918967962265015e-01 1.674431264400482178e-01 7.225088775157928467e-02 5.265128239989280701e-02 -1.815392524003982544e-01 -2.203224450349807739e-01 -1.445513963699340820e-01 -4.461857378482818604e-01 3.400670364499092102e-02 -5.487691983580589294e-02 -1.755726635456085205e-01 -2.509330213069915771e-01 -3.676482290029525757e-02 2.034546285867691040e-01 -1.810722798109054565e-01 -2.216822095215320587e-02 -2.292286753654479980e-01 -2.947583852801471949e-04 5.175341665744781494e-02 -1.892860382795333862e-01 -1.296755522489547729e-01 -2.990867495536804199e-01 3.122736327350139618e-02 6.027917191386222839e-02 -2.751353085041046143e-01 1.925679296255111694e-02 1.595373898744583130e-01 -8.803930133581161499e-02 1.747256368398666382e-01 -1.265244483947753906e-01 -3.002417385578155518e-01 1.551183164119720459e-01
-1.402141302824020386e-01 6.032420322299003601e-02 -5.279051885008811951e-02 3.390574753284454346e-01 4.979419335722923279e-02 -5.933577939867973328e-02 -3.758968114852905273e-01 -2.848573625087738037e-01 -1.186935678124427795e-01 3.410447016358375549e-02 -9.915359318256378174e-02 1.129574924707412720e-01 1.882347911596298218e-01 1.457773242145776749e-02 1.373005509376525879e-01 8.477004244923591614e-03 -3.333188891410827637e-01 -6.314716488122940063e-02 -3.493228852748870850e-01 2.315633371472358704e-02 -1.357571333646774292e-01 -1.505780816078186035e-01 8.947537839412689209e-02 8.045727759599685669e-02 1.680897176265716553e-01 -2.196601331233978271e-01 7.270564883947372437e-02 1.399284303188323975e-01 1.856244206428527832e-01 -1.076442524790763855e-01 1.613740324974060059e-01 2.672279477119445801e-01
-8.501966297626495361e-02 9.252372384071350098e-02 1.865880489349365234e-01 -1.500816643238067627e-01 -2.124965786933898926e-01 -3.055877089500427246e-01 4.081453196704387665e-03 -1.355029493570327759e-01 -1.902145594358444214e-01 7.602328696520999074e-05 -7.227350771427154541e-02 8.987066894769668579e-02 1.683379709720611572e-01 1.423400044441223145e-01 4.162648022174835205e-01 -9.805900603532791138e-02 -2.202997803688049316e-01 3.358076140284538269e-02 -1.815441995859146118e-01 -8.831177651882171631e-02 5.270298197865486145e-02 -1.435734778642654419e-01 2.143255472183227539e-01 1.542597860097885132e-01 -4.839345440268516541e-02 -2.712217569351196289e-01 1.072316169738769531e-01 2.855568230152130127e-01 -5.808117240667343140e-02 2.578997611999511719e-01 1.630183607339859009e-01 2.000964283943176270e-01
-1.865622103214263916e-01 4.122392460703849792e-02 -1.180141791701316833e-01 8.198273181915283203e-02 -1.909091323614120483e-02 -2.410885691642761230e-01 -3.505862653255462646e-01 1.544180065393447876e-01 4.761218652129173279e-02 4.415488988161087036e-02 6.069701537489891052e-02 -9.702242910861968994e-02 1.563104093074798584e-01 -7.919552922248840332e-02 3.464038372039794922e-01 -8.814296685159206390e-03 8.773647248744964600e-03 2.463221400976181030e-01 2.101887576282024384e-02 -1.537338942289352417e-01 -9.678430855274200439e-02 -2.539553046226501465e-01 2.829553484916687012e-01 2.041152268648147583e-01 5.630093067884445190e-02 -2.221271395683288574e-01 3.812816739082336426e-01 2.576623558998107910e-01 -3.178920224308967590e-02 -1.186784803867340088e-01 -9.446153044700622559e-02 2.831863984465599060e-02
1.563193649053573608e-01 1.346726417541503906e-01 1.479415446519851685e-01 2.439980506896972656e-01 -2.422541826963424683e-01 -1.547138988971710205e-01 -8.866614103317260742e-02 -4.913378059864044189e-01 -2.026279270648956299e-01 -8.362501114606857300e-02 -1.255846172571182251e-01 -9.582544118165969849e-02 1.621977686882019043e-01 1.834871619939804077e-01 -2.739612162113189697e-01 2.062637545168399811e-02 -1.994161754846572876e-01 -3.201448917388916016e-02 -6.681626290082931519e-02 -8.808059990406036377e-02 -1.324975788593292236e-01 -1.900326162576675415e-01 8.127246052026748657e-02 1.680393815040588379e-01 -1.904675364494323730e-01 3.881094232201576233e-02 2.618033587932586670e-01 1.018624193966388702e-02 -2.184008248150348663e-03 -1.089186593890190125e-01 -2.683593332767486572e-01 6.170970201492309570e-02
-2.798624038696289062e-01 2.532134056091308594e-01 2.668769285082817078e-02 -4.406568780541419983e-02 6.427003443241119385e-02 -1.500616818666458130e-01 1.368121951818466187e-01 -7.312954962253570557e-02 -1.305313706398010254e-01 -1.227737441658973694e-01 -2.666523158550262451e-01 -3.537597656250000000e-01 1.933845132589340210e-01 1.361401826143264771e-01 4.540618136525154114e-02 -1.219488978385925293e-01 -2.423283159732818604e-01 -7.019767165184020996e-02 1.135462224483489990e-01 1.545959562063217163e-01 -1.337703764438629150e-01 -1.227747872471809387e-01 4.172865152359008789e-01 1.633028239011764526e-01 -1.216828264296054840e-02 7.086191326379776001e-03 1.423359513282775879e-01 -9.263347089290618896e-02 1.803845167160034180e-01 7.586839795112609863e-02 8.181725442409515381e-02 3.077830970287322998e-01
-6.324815750122070312e-02 -4.601863026618957520e-02 2.754117846488952637e-01 1.014655455946922302e-01 -1.396346092224121094e-01 -3.750284016132354736e-01 -2.685102820396423340e-01 1.414362937211990356e-01 -8.827519416809082031e-02 1.706393361091613770e-01 -1.000853106379508972e-01 1.755306124687194824e-02 4.569315537810325623e-02 3.443408608436584473e-01 1.648401916027069092e-01 -3.994566574692726135e-02 -1.461452688090503216e-03 -1.224064901471138000e-01 -2.374936640262603760e-01 -4.390716925263404846e-02 1.273415088653564453e-01 -2.648126706480979919e-02 1.727195531129837036e-01 2.863160967826843262e-01 2.849746961146593094e-03 -3.143605589866638184e-01 1.278705745935440063e-01 6.209134310483932495e-02 1.645613312721252441e-01 -4.038863629102706909e-02 1.459529548883438110e-01 2.961987555027008057e-01
-7.276245206594467163e-02 -3.671825230121612549e-01 1.397450417280197144e-01 -1.503921113908290863e-02 1.338634192943572998e-01 -2.752504944801330566e-01 -2.394643723964691162e-01 -7.532574236392974854e-02 4.256031289696693420e-02 -2.620569169521331787e-01 -1.781693547964096069e-01 -1.941490322351455688e-01 2.169887572526931763e-01 2.157116830348968506e-01 -2.256634980440139771e-01 -1.388766318559646606e-01 -3.196926712989807129e-01 1.734436452388763428e-01 2.178584598004817963e-02 -3.025536611676216125e-02 1.740139871835708618e-01 -3.394881188869476318e-01 6.398927420377731323e-02 1.758457720279693604e-01 -1.712976582348346710e-02 4.616516456007957458e-02 2.178676277399063110e-01 -2.419882453978061676e-02 -7.797233015298843384e-02 1.497843861579895020e-02 -8.869839459657669067e-02 2.837548404932022095e-02
-8.712751790881156921e-03 -2.350335568189620972e-02 -5.318292602896690369e-02 3.929294347763061523e-01 5.207245051860809326e-02 5.445518717169761658e-02 1.445188224315643311e-01 -2.351276278495788574e-01 -1.393089294433593750e-01 1.453645341098308563e-02 -3.685150668025016785e-02 -1.770931035280227661e-01 -1.046489644795656204e-02 -5.722556635737419128e-02 -1.559812948107719421e-02 -1.742146015167236328e-01 -1.770089715719223022e-01 3.204968571662902832e-01 1.472868025302886963e-01 -3.010229468345642090e-01 2.695008181035518646e-02 -2.417871505022048950e-01 2.207776345312595367e-02 1.257883608341217041e-01 1.596990227699279785e-01 -1.889467239379882812e-01 3.541513085365295410e-01 -3.198629021644592285e-01 1.577493101358413696e-01 -1.489932537078857422e-01 1.171492636203765869e-01 4.880213737487792969e-02
-2.778455615043640137e-01 8.354713022708892822e-02 -6.810726481489837170e-04 1.233344972133636475e-01 -1.681916266679763794e-01 -1.279284805059432983e-01 -1.996453702449798584e-01 -2.795549482107162476e-02 -6.582086533308029175e-02 -9.624578990042209625e-03 1.317055672407150269e-01 -1.725588887929916382e-01 3.672578930854797363e-01 2.283602952957153320e-01 7.689858227968215942e-02 2.148171514272689819e-01 -5.353915095329284668e-01 1.812151521444320679e-01 9.814634919166564941e-02 1.580241620540618896e-01 1.013144254684448242e-01 -2.819880545139312744e-01 8.362840861082077026e-02 8.161273598670959473e-02 -7.601895928382873535e-02 -9.530304931104183197e-03 1.295008510351181030e-01 -1.227031275629997253e-01 5.693954881280660629e-03 -1.491645425558090210e-01 8.192420750856399536e-02 2.162527106702327728e-02
-1.317024528980255127e-01 8.064783364534378052e-02 1.002220734953880310e-01 2.441830337047576904e-01 -4.196130335330963135e-01 -1.180465072393417358e-01 -2.496947050094604492e-01 -2.939470708370208740e-01 -1.673270463943481445e-01 -1.396950185298919678e-01 -9.594348818063735962e-02 -1.983182579278945923e-01 1.297276020050048828e-01 1.248570233583450317e-01 -5.960016325116157532e-02 -3.203550875186920166e-01 9.556625783443450928e-02 -7.145005464553833008e-02 5.370733886957168579e-02 2.341473102569580078e-02 5.401180312037467957e-02 -1.314477771520614624e-01 1.195931509137153625e-01 4.560188204050064087e-02 -1.926674693822860718e-01 -1.559083610773086548e-01 3.699197620153427124e-02 -2.233324199914932251e-01 -1.366565972566604614e-01 9.180080890655517578e-02 1.262348294258117676e-01 3.508728742599487305e-01
1.548498123884201050e-01 9.205383807420730591e-02 -1.408602762967348099e-02 -6.791070848703384399e-02 -1.647278815507888794e-01 -5.046311765909194946e-02 -6.399255990982055664e-02 1.556636020541191101e-02 8.275379240512847900e-02 -1.031580269336700439e-01 -1.506067365407943726e-01 -2.478436380624771118e-01 1.702312529087066650e-01 -2.124302648007869720e-02 -2.395312041044235229e-01 -2.609425187110900879e-01 -4.091304540634155273e-02 -1.197268888354301453e-01 3.871713066473603249e-03 4.240497946739196777e-02 -2.868163585662841797e-01 -2.573538422584533691e-01 2.544050216674804688e-01 8.180855959653854370e-02 -3.276737034320831299e-01 -9.737769514322280884e-02 3.495996892452239990e-01 1.801318228244781494e-01 -1.953556835651397705e-01 -1.044900268316268921e-01 1.550402045249938965e-01 2.997556030750274658e-01
-2.411614954471588135e-01 -9.434390813112258911e-02 1.376755088567733765e-01 1.838504523038864136e-01 2.367099523544311523e-01 -1.284783780574798584e-01 -2.173734754323959351e-01 -6.127030123025178909e-03 -9.755076467990875244e-02 -2.401430346071720123e-02 -1.520963013172149658e-01 -2.051374018192291260e-01 6.791720539331436157e-02 6.809914857149124146e-02 -2.803777344524860382e-02 2.234144955873489380e-01 -1.169350966811180115e-01 -3.382977247238159180e-01 -1.552510261535644531e-01 -7.817698270082473755e-02 -2.597731649875640869e-01 -1.435691416263580322e-01 2.420326471328735352e-01 2.536706812679767609e-02 -1.008235961198806763e-01 -1.975038051605224609e-01 1.540906131267547607e-01 -9.995684027671813965e-02 1.768953502178192139e-01 -2.585273981094360352e-01 8.932147175073623657e-02 3.611560761928558350e-01
-4.884421825408935547e-02 -3.255406022071838379e-01 3.831543028354644775e-01 -1.532723307609558105e-01 -1.287634372711181641e-01 -1.240743771195411682e-01 -1.321524977684020996e-01 -3.498144447803497314e-01 -2.744669653475284576e-02 2.789860777556896210e-02 -1.448056846857070923e-01 -7.568398863077163696e-02 2.631082534790039062e-01 -8.018802106380462646e-02 -3.644211217761039734e-02 -2.123476415872573853e-01 2.141516096889972687e-02 -4.864284023642539978e-02 -7.548014074563980103e-02 -2.131355255842208862e-01 2.634982764720916748e-02 -2.540880739688873291e-01 8.484447747468948364e-02 -2.518730424344539642e-02 -1.709651947021484375e-01 -7.895429432392120361e-02 2.424181438982486725e-02 5.359873920679092407e-02 1.992881596088409424e-01 -2.675217092037200928e-01 1.367698311805725098e-01 3.213646709918975830e-01
-2.163334339857101440e-01 3.497060388326644897e-02 1.446364074945449829e-01 1.796770840883255005e-02 -1.093495413661003113e-01 8.131282776594161987e-02 -5.829859152436256409e-02 -3.595693409442901611e-02 2.198601812124252319e-01 -2.289507687091827393e-01 1.181753501296043396e-01 -1.070540547370910645e-01 2.267593592405319214e-01 2.541995048522949219e-01 1.409275382757186890e-01 -1.801779270172119141e-01 -1.050952374935150146e-01 7.033569365739822388e-02 -1.277342885732650757e-01 -1.763198524713516235e-01 -6.463641673326492310e-02 -1.581446081399917603e-01 1.312043815851211548e-01 2.663191258907318115e-01 -2.822211980819702148e-01 -1.781102418899536133e-01 -7.169008255004882812e-02 -1.687262356281280518e-01 4.615844786167144775e-01 -1.664259354583919048e-03 1.756677329540252686e-01 2.080903053283691406e-01
-8.349233120679855347e-02 5.272652208805084229e-02 -1.585727334022521973e-01 9.822899103164672852e-02 1.412716060876846313e-01 -5.363331362605094910e-02 -1.844902485609054565e-01 -2.809495851397514343e-02 -1.078829392790794373e-01 8.905468881130218506e-02 -8.410540409386157990e-03 -3.360377848148345947e-01 -5.553076043725013733e-04 -8.381284773349761963e-02 -1.380473822355270386e-01 1.424236595630645752e-01 -1.189673393964767456e-01 -2.559539377689361572e-01 -5.564353242516517639e-02 -1.087075024843215942e-01 -1.644736081361770630e-01 -1.940739750862121582e-01 3.557249307632446289e-01 6.202333047986030579e-02 -4.169270023703575134e-02 -2.592374682426452637e-01 5.217619612812995911e-02 -1.595374941825866699e-01 3.716506361961364746e-01 -2.610841095447540283e-01 1.754742860794067383e-01 3.081987202167510986e-01
-2.144195139408111572e-01 9.295304119586944580e-02 -1.536882203072309494e-02 2.923263311386108398e-01 9.994964301586151123e-02 -6.313688308000564575e-02 -1.847421675920486450e-01 -1.067080795764923096e-01 -1.205046996474266052e-01 -1.357869058847427368e-01 7.815124839544296265e-02 6.712428480386734009e-02 1.469091027975082397e-01 6.579164415597915649e-02 1.222294494509696960e-01 6.567399948835372925e-02 -5.577067732810974121e-01 3.960060700774192810e-02 1.973969303071498871e-02 2.512346804141998291e-01 -2.517974376678466797e-01 -3.569079935550689697e-01 7.855753600597381592e-02 1.202974244952201843e-01 1.575695425271987915e-01 -3.111816942691802979e-02 1.508243680000305176e-01 -1.323197782039642334e-01 1.092021465301513672e-01 -4.053372144699096680e-02 1.698713451623916626e-01 1.242775917053222656e-01
-9.296586364507675171e-02 2.475366443395614624e-01 -1.991999149322509766e-01 6.024663522839546204e-02 2.880252525210380554e-02 -1.162851676344871521e-01 -2.750732898712158203e-01 -6.825351715087890625e-02 -3.577939933165907860e-03 -9.681531041860580444e-02 2.309533953666687012e-01 -3.407828807830810547e-01 1.564735025167465210e-01 -1.171089261770248413e-01 -1.410959661006927490e-01 -8.845756202936172485e-02 -9.228525310754776001e-02 1.077218912541866302e-02 -7.337918132543563843e-02 -3.791931271553039551e-01 2.515226006507873535e-01 -3.007968962192535400e-01 1.019563451409339905e-01 1.877977550029754639e-01 -3.762710094451904297e-02 -1.275600045919418335e-01 2.508283406496047974e-02 3.770595043897628784e-02 2.767771780490875244e-01 1.705547124147415161e-01 7.923515886068344116e-02 2.416325956583023071e-01
4.327818751335144043e-02 1.521388143301010132e-01 6.019651889801025391e-02 3.478926718235015869e-01 9.911923855543136597e-02 2.006532624363899231e-02 -1.792808175086975098e-01 -1.832916587591171265e-01 -7.531311362981796265e-02 1.712552160024642944e-01 -7.225234806537628174e-02 -2.040349245071411133e-01 7.570592314004898071e-02 2.757501900196075439e-01 -3.407278284430503845e-02 -1.358170360326766968e-01 -2.098237909376621246e-02 -2.188162803649902344e-01 9.485512971878051758e-02 -2.503722906112670898e-01 5.545784905552864075e-02 -4.580926299095153809e-01 1.388553529977798462e-01 1.807225346565246582e-01 -2.139516919851303101e-01 -2.367537096142768860e-02 1.038169562816619873e-01 -1.675051748752593994e-01 1.053891181945800781e-01 -1.710543334484100342e-01 2.840898633003234863e-01 -4.403183236718177795e-03
-5.605632439255714417e-02 1.106670647859573364e-01 1.317458003759384155e-01 1.268071830272674561e-01 -1.255399733781814575e-01 -5.938579887151718140e-02 -2.914161980152130127e-01 -2.353342473506927490e-01 -4.205550998449325562e-02 -4.193269461393356323e-02 -1.500170584768056870e-02 -4.048635959625244141e-01 3.994099423289299011e-02 2.320736795663833618e-01 3.498687874525785446e-03 -1.759246140718460083e-01 -3.309701085090637207e-01 2.984615564346313477e-01 1.937229186296463013e-01 -1.866703182458877563e-01 -6.867968291044235229e-02 -2.199055105447769165e-01 5.631203576922416687e-02 -1.551450788974761963e-02 -1.941456347703933716e-01 7.404127717018127441e-02 3.684067428112030029e-01 2.564259245991706848e-02 -1.069430261850357056e-02 4.196600615978240967e-02 -1.689700931310653687e-01 -5.908848717808723450e-03
-1.911769807338714600e-01 1.261548399925231934e-01 2.199932187795639038e-01 2.263598144054412842e-01 -8.215068280696868896e-02 -1.929341554641723633e-01 3.821392543613910675e-03 -3.499529361724853516e-01 -1.163677051663398743e-01 -1.247290149331092834e-01 1.108456701040267944e-01 -2.975910604000091553e-01 1.165868490934371948e-01 2.058216780424118042e-01 1.846685260534286499e-01 -6.477744877338409424e-02 7.695882767438888550e-02 2.143988162279129028e-01 -2.206212282180786133e-02 -7.011654973030090332e-02 4.806322604417800903e-02 -3.707419335842132568e-01 -1.966446936130523682e-01 4.295030981302261353e-02 -3.576339185237884521e-01 -1.411613523960113525e-01 5.167359858751296997e-02 1.868630759418010712e-02 -1.380239427089691162e-01 -9.079349040985107422e-02 -4.173246398568153381e-02 1.994926035404205322e-01
-8.929914981126785278e-02 1.292196959257125854e-01 2.261754572391510010e-01 9.156735241413116455e-02 -1.972732692956924438e-01 -1.915881186723709106e-01 -7.216306030750274658e-02 -2.388597577810287476e-01 1.084386780858039856e-01 -2.408465594053268433e-01 4.722693189978599548e-02 -2.235718667507171631e-01 -7.025504112243652344e-02 -5.536791309714317322e-02 1.116382479667663574e-01 1.671389192342758179e-01 -3.096378147602081299e-01 8.741535991430282593e-02 -5.032078549265861511e-02 1.416874490678310394e-02 -4.441878795623779297e-01 -3.410318493843078613e-02 2.103443294763565063e-01 -1.130647882819175720e-01 5.401298776268959045e-02 -1.983283460140228271e-01 1.299699544906616211e-01 -1.404197961091995239e-01 2.092234790325164795e-01 -1.317092925310134888e-01 -4.793021455407142639e-02 3.217117190361022949e-01
-1.443793773651123047e-01 -5.116530507802963257e-02 -3.181346505880355835e-02 3.123595714569091797e-01 2.089821696281433105e-01 -1.571735590696334839e-01 -2.531990706920623779e-01 -4.621385410428047180e-02 1.120690349489450455e-02 -3.534794226288795471e-02 -8.612066507339477539e-02 -1.885743141174316406e-01 1.451451778411865234e-01 2.020288072526454926e-02 -5.129972007125616074e-03 3.638967173174023628e-03 -2.160461843013763428e-01 -1.243847534060478210e-01 -2.189851254224777222e-01 -1.214867085218429565e-01 -3.367292284965515137e-01 -1.674620658159255981e-01 6.631587445735931396e-02 -6.720793992280960083e-02 1.358578950166702271e-01 -2.925312221050262451e-01 -1.543637812137603760e-01 -7.317820936441421509e-02 1.609292030334472656e-01 -3.309052288532257080e-01 2.235232889652252197e-01 2.892860174179077148e-01
-3.628048300743103027e-01 -2.945601940155029297e-01 5.100068449974060059e-02 3.209166824817657471e-01 1.205330044031143188e-01 -3.662582635879516602e-01 -1.101613417267799377e-01 2.522920072078704834e-02 -1.957952231168746948e-01 2.479350194334983826e-02 1.485952548682689667e-02 -3.977241739630699158e-02 -9.996877610683441162e-02 1.691312491893768311e-01 -3.225405514240264893e-02 -6.733591854572296143e-02 -8.933474123477935791e-02 -2.825742959976196289e-01 1.823445968329906464e-02 -9.212312102317810059e-02 -3.123216032981872559e-01 -1.910863518714904785e-01 2.778021395206451416e-01 4.647937044501304626e-02 -1.612640917301177979e-01 -1.147121340036392212e-01 1.573626697063446045e-01 1.153857558965682983e-01 1.521553844213485718e-01 -1.140351686626672745e-02 2.212066669017076492e-03 1.381199955940246582e-01
-9.787886589765548706e-02 2.481831461191177368e-01 1.043872162699699402e-01 9.962829947471618652e-02 2.584557980298995972e-02 -1.843111217021942139e-01 -3.361712098121643066e-01 -2.090867757797241211e-01 -6.174704059958457947e-02 -1.666214764118194580e-01 1.728122085332870483e-01 4.036413156427443027e-04 4.087518751621246338e-01 9.728888422250747681e-02 -8.151465654373168945e-02 1.440682113170623779e-01 -1.603177785873413086e-01 3.079261630773544312e-02 -5.769345909357070923e-02 2.383961081504821777e-01 -2.335250675678253174e-01 -5.392689630389213562e-02 2.664607167243957520e-01 7.419125735759735107e-02 1.878244057297706604e-02 -1.254245042800903320e-01 1.649105548858642578e-01 -3.217715537175536156e-03 1.232512295246124268e-01 -1.240893453359603882e-01 3.850876390933990479e-01 9.122490137815475464e-02
3.020425559952855110e-03 4.814090952277183533e-02 1.303048282861709595e-01 7.885726541280746460e-02 -1.431201249361038208e-01 -2.950889766216278076e-01 -2.674096263945102692e-03 -4.014254808425903320e-01 -2.939138114452362061e-01 1.041795164346694946e-01 1.412342935800552368e-01 7.869730470702052116e-04 -1.188487112522125244e-01 2.020314335823059082e-01 -2.086334675550460815e-01 8.628615178167819977e-03 -2.141054123640060425e-01 7.856917381286621094e-02 -8.953479677438735962e-02 -3.291094303131103516e-01 -4.168842360377311707e-02 -1.505731344223022461e-01 3.707619383931159973e-03 1.075287684798240662e-01 -1.649109274148941040e-01 6.621950119733810425e-02 4.156716167926788330e-01 -1.049788370728492737e-01 5.914840474724769592e-02 -1.357191354036331177e-01 -7.194131612777709961e-02 2.079101651906967163e-01
3.433683514595031738e-02 1.125977039337158203e-01 5.343290511518716812e-03 1.092843804508447647e-02 -1.641483455896377563e-01 -2.902885973453521729e-01 -1.220020055770874023e-01 -1.981015205383300781e-01 7.702305167913436890e-02 3.232291340827941895e-02 1.010383889079093933e-01 -3.476501703262329102e-01 -1.636455208063125610e-01 1.526653617620468140e-01 -5.754585191607475281e-02 -1.416723430156707764e-01 -4.912923574447631836e-01 5.839267745614051819e-02 -5.985694751143455505e-02 -1.894987821578979492e-01 -2.393366545438766479e-01 2.823169343173503876e-02 2.434987723827362061e-01 -2.495026402175426483e-02 4.057289287447929382e-02 -2.311427146196365356e-01 1.393490731716156006e-01 2.386085540056228638e-01 -2.352254688739776611e-01 -1.452701911330223083e-02 7.461109757423400879e-02 1.197499632835388184e-01
1.441127955913543701e-01 -2.391334176063537598e-01 -7.099011540412902832e-02 7.866608910262584686e-03 -9.464067965745925903e-02 -3.857110738754272461e-01 -1.457623392343521118e-02 -1.013341173529624939e-01 -9.715796262025833130e-02 1.961920112371444702e-01 -1.735249906778335571e-01 -2.821537554264068604e-01 -1.786895990371704102e-01 1.691054701805114746e-01 -1.269404441118240356e-01 3.044007532298564911e-02 -2.180719524621963501e-01 7.780627906322479248e-02 -1.762202531099319458e-01 -1.852369159460067749e-01 -6.621839106082916260e-02 -2.776054143905639648e-01 9.111060947179794312e-02 1.608004122972488403e-01 -1.575738340616226196e-01 -6.930505484342575073e-02 4.099271297454833984e-01 1.330850720405578613e-01 8.763425052165985107e-02 1.439575701951980591e-01 4.749196395277976990e-02 1.813506633043289185e-01
-5.377862229943275452e-02 1.619586348533630371e-01 3.485554754734039307e-01 1.836077426560223103e-04 1.813416182994842529e-01 -1.055182516574859619e-02 -5.500755459070205688e-02 -1.545151770114898682e-01 -3.923824429512023926e-02 8.523807674646377563e-02 -3.391268104314804077e-02 5.365665629506111145e-02 1.762845963239669800e-01 1.463274192065000534e-02 4.038219898939132690e-02 4.487257450819015503e-02 -3.549647331237792969e-01 -1.897305399179458618e-01 -4.737092554569244385e-02 -3.043226003646850586e-01 1.511114835739135742e-01 -4.657193720340728760e-01 4.472873732447624207e-02 7.018169853836297989e-04 1.575863212347030640e-01 -6.152780726552009583e-02 9.368693083524703979e-02 -8.947578817605972290e-02 2.729992568492889404e-02 1.365396678447723389e-01 2.928470373153686523e-01 3.042798936367034912e-01
-2.610982209444046021e-02 7.105503976345062256e-02 -1.163240894675254822e-02 1.181305497884750366e-01 -2.951227426528930664e-01 -3.872535750269889832e-02 -8.842751383781433105e-02 -8.471558988094329834e-02 2.250018715858459473e-01 -1.061338111758232117e-01 1.277728974819183350e-01 -4.169948399066925049e-01 1.095628887414932251e-01 1.881918609142303467e-01 1.311175972223281860e-01 -1.338977068662643433e-01 -2.621639668941497803e-01 -1.619202792644500732e-01 -1.057958677411079407e-01 2.202951535582542419e-02 -2.801141738891601562e-01 -2.339014559984207153e-01 1.046401932835578918e-01 7.789465785026550293e-02 6.088478490710258484e-03 -9.514835476875305176e-02 9.788247197866439819e-02 1.736695021390914917e-01 1.191923115402460098e-02 -2.851301133632659912e-01 5.516935139894485474e-02 3.896281123161315918e-01
-2.587392926216125488e-01 2.124514281749725342e-01 2.515036165714263916e-01 1.291456818580627441e-01 4.657228291034698486e-02 -4.038762301206588745e-02 -2.881409823894500732e-01 -1.859525442123413086e-01 1.391737610101699829e-01 -1.988427788019180298e-01 7.130410522222518921e-02 -3.649874031543731689e-02 3.956891596317291260e-01 -1.042307540774345398e-01 -5.057963728904724121e-02 1.726755499839782715e-01 -7.331483066082000732e-02 3.955117985606193542e-02 7.290408015251159668e-02 1.482598632574081421e-01 -1.874292045831680298e-01 -7.431117445230484009e-02 3.120603859424591064e-01 5.859994515776634216e-02 2.182918936014175415e-01 -2.753865420818328857e-01 2.365109175443649292e-01 5.743205919861793518e-02 1.852486981078982353e-03 -1.257057040929794312e-01 2.065388709306716919e-01 6.750599294900894165e-02
4.868320748209953308e-02 -9.051900357007980347e-02 7.575700432062149048e-02 -1.420382224023342133e-02 4.536174610257148743e-02 -3.168356418609619141e-01 -3.220565915107727051e-01 -3.732157051563262939e-01 2.901871800422668457e-01 8.094640821218490601e-02 -2.133539170026779175e-01 -8.564229309558868408e-02 1.424946486949920654e-01 1.548924595117568970e-01 2.358203381299972534e-02 -4.066433385014533997e-02 -3.216849565505981445e-01 5.777228623628616333e-02 1.172067597508430481e-01 -3.922620043158531189e-02 3.542544543743133545e-01 -1.986641287803649902e-01 6.588029116392135620e-02 2.432758361101150513e-01 3.596095484681427479e-04 -8.596595376729965210e-03 1.787630915641784668e-01 -7.705677300691604614e-02 1.845656782388687134e-01 -1.314426362514495850e-01 1.102568954229354858e-02 -8.892602473497390747e-02
-5.716010928153991699e-02 3.745397329330444336e-01 -1.279673073440790176e-02 1.068037673830986023e-01 1.144639700651168823e-01 -2.704195976257324219e-01 1.024772226810455322e-01 -2.390316277742385864e-01 -9.507244080305099487e-02 -1.620702445507049561e-01 -7.041069865226745605e-02 -3.270484507083892822e-01 8.133406192064285278e-02 1.328248828649520874e-01 1.386570185422897339e-01 3.417642042040824890e-02 -9.692345559597015381e-02 9.315506368875503540e-02 1.377861797809600830e-01 2.071837633848190308e-01 -1.694385409355163574e-01 -2.085404843091964722e-01 4.208793640136718750e-01 1.847897917032241821e-01 1.890830844640731812e-01 -1.606901288032531738e-01 1.735319197177886963e-01 1.630036043934524059e-03 -6.546623539179563522e-03 1.719574630260467529e-01 -1.966391317546367645e-02 1.182537078857421875e-01
6.954766809940338135e-03 -1.185145750641822815e-01 -7.284278422594070435e-02 -3.828908316791057587e-03 -1.954504996538162231e-01 -7.815769314765930176e-02 9.652888774871826172e-02 -3.710086643695831299e-01 -4.282753169536590576e-02 -2.228629291057586670e-01 6.640103459358215332e-02 -3.052121959626674652e-03 1.509433686733245850e-01 1.044369041919708252e-01 6.672582775354385376e-02 -3.121248781681060791e-01 2.438740991055965424e-02 4.089484736323356628e-02 -5.415565893054008484e-02 -8.033592253923416138e-02 -2.717413306236267090e-01 -2.138835191726684570e-01 3.313361704349517822e-01 -2.048514084890484810e-03 -1.707170307636260986e-01 -3.943226635456085205e-01 1.083812639117240906e-01 1.301186829805374146e-01 1.520140320062637329e-01 1.279592216014862061e-01 -6.054321303963661194e-02 3.167554438114166260e-01
-1.261741518974304199e-01 1.899438202381134033e-01 1.781104505062103271e-01 1.403673440217971802e-01 1.968954801559448242e-01 -3.308109641075134277e-01 -1.089172735810279846e-01 -7.800600677728652954e-02 -4.111999645829200745e-02 2.706483006477355957e-03 -2.277231961488723755e-01 -2.753303349018096924e-01 -2.123029381036758423e-01 1.342092603445053101e-01 -1.557910740375518799e-01 -1.763168722391128540e-01 -2.257460802793502808e-01 1.581268161535263062e-01 -4.554098844528198242e-01 -6.601876020431518555e-02 -5.750900506973266602e-02 -1.459017097949981689e-01 2.592783272266387939e-01 -1.456506103277206421e-01 -4.723854735493659973e-02 2.101314254105091095e-02 1.784842312335968018e-01 1.280849426984786987e-01 1.269249618053436279e-01 -5.714765936136245728e-02 -6.564459204673767090e-02 8.509431779384613037e-02
3.499469254165887833e-03 1.062064915895462036e-01 2.665606439113616943e-01 3.837277889251708984e-01 -1.450690776109695435e-01 -6.478597223758697510e-02 -6.806383281946182251e-02 -6.582679599523544312e-02 -5.248935148119926453e-02 1.403672844171524048e-01 -1.061594411730766296e-01 -2.195818424224853516e-01 -2.962220832705497742e-02 2.850673496723175049e-01 -1.220640838146209717e-01 2.304358780384063721e-02 -8.350227773189544678e-02 -1.545830965042114258e-01 7.717146724462509155e-02 -1.811409145593643188e-01 -1.949673742055892944e-01 -2.574592828750610352e-01 2.403335720300674438e-01 4.232947826385498047e-01 -1.343191117048263550e-01 -8.111238479614257812e-02 6.888302415609359741e-02 -2.313120365142822266e-01 -1.692649275064468384e-01 -2.225431799888610840e-02 1.700189709663391113e-01 6.990625709295272827e-02
-1.676518470048904419e-01 7.435709238052368164e-03 2.435339540243148804e-01 1.611839085817337036e-01 -5.508482456207275391e-02 -3.435286507010459900e-02 9.995047003030776978e-02 -1.063725128769874573e-01 -1.366548612713813782e-02 -2.722904086112976074e-01 2.203580737113952637e-01 -1.855402886867523193e-01 2.172505557537078857e-01 -1.532203406095504761e-01 -1.906492374837398529e-02 -1.719243675470352173e-01 -9.168111532926559448e-02 1.891429275274276733e-01 -2.509680949151515961e-02 -3.078338801860809326e-01 -4.904137551784515381e-02 -2.972411736845970154e-02 4.202814400196075439e-01 1.521135717630386353e-01 -1.808536201715469360e-01 -2.363696545362472534e-01 -1.068705618381500244e-01 1.412563174962997437e-01 2.063462436199188232e-01 6.321221124380826950e-03 3.060543835163116455e-01 6.514786928892135620e-02
2.784072235226631165e-02 1.793780624866485596e-01 2.257907837629318237e-01 6.859610974788665771e-02 -2.046454101800918579e-01 -6.195064261555671692e-02 -8.533435314893722534e-02 -2.288106232881546021e-01 -2.875298559665679932e-01 -8.330966532230377197e-02 4.953020252287387848e-03 2.445864863693714142e-02 -1.589576303958892822e-01 -1.819009310565888882e-03 -1.144615784287452698e-01 -1.047760471701622009e-01 -2.151201367378234863e-01 2.555235624313354492e-01 -6.608232855796813965e-02 -3.350903093814849854e-01 8.652830868959426880e-02 -3.240893185138702393e-01 1.975467354059219360e-01 1.787402331829071045e-01 1.209493726491928101e-01 1.040490865707397461e-01 3.539740145206451416e-01 -6.860227137804031372e-02 2.380834221839904785e-01 -7.201831042766571045e-02 1.823402196168899536e-01 6.425186246633529663e-02
5.168563127517700195e-02 2.850964367389678955e-01 -7.800861448049545288e-02 2.334036529064178467e-01 -6.913814693689346313e-02 -2.995514273643493652e-01 1.254800986498594284e-02 1.639934629201889038e-02 2.195912040770053864e-02 -3.632258251309394836e-02 -9.938511997461318970e-02 -3.091231584548950195e-01 -2.239198796451091766e-02 2.356021404266357422e-01 2.575558722019195557e-01 6.398125737905502319e-02 -4.268926382064819336e-01 2.078488767147064209e-01 -2.117281779646873474e-02 1.098359003663063049e-01 1.212267726659774780e-01 -3.743244707584381104e-01 3.477639704942703247e-02 2.744544297456741333e-02 -9.102658182382583618e-02 -1.579621136188507080e-01 2.309756428003311157e-01 1.278558671474456787e-01 -2.324906177818775177e-02 5.987432599067687988e-02 3.094831295311450958e-02 1.553315669298171997e-01
-2.552734613418579102e-01 -1.666465029120445251e-02 2.752739749848842621e-02 1.262429356575012207e-01 4.107059538364410400e-02 -2.890189588069915771e-01 -4.430824220180511475e-01 -2.746537029743194580e-01 9.341963380575180054e-02 -8.334097266197204590e-02 -2.224079072475433350e-01 -2.598313391208648682e-01 -8.835510909557342529e-02 7.247748970985412598e-02 4.059889167547225952e-02 -1.583462804555892944e-01 -1.430417746305465698e-01 1.818155497312545776e-01 4.306133463978767395e-02 -1.919336169958114624e-01 2.864118665456771851e-02 -2.123905718326568604e-01 1.913421973586082458e-02 7.650458812713623047e-02 -1.185001730918884277e-01 9.594074636697769165e-02 1.330408155918121338e-01 2.080805152654647827e-01 -1.159280911087989807e-01 8.817826211452484131e-02 9.068862348794937134e-02 3.611263036727905273e-01
9.173272177577018738e-03 -7.505718618631362915e-02 9.355253726243972778e-02 6.353882700204849243e-02 -1.397408824414014816e-02 -2.267105728387832642e-01 -2.228135168552398682e-01 1.415203511714935303e-01 -3.112667053937911987e-02 1.382534764707088470e-02 -2.649346739053726196e-02 -2.720299661159515381e-01 3.405475243926048279e-02 2.420814186334609985e-01 -5.500904098153114319e-02 3.079130649566650391e-01 -1.678470075130462646e-01 -1.665002107620239258e-01 -1.178271174430847168e-01 -1.121736466884613037e-01 -1.839974671602249146e-01 -8.674821257591247559e-02 1.439642608165740967e-01 -7.214713096618652344e-02 -1.939678639173507690e-01 -1.336926817893981934e-01 9.302344173192977905e-02 -2.208367884159088135e-01 2.817540466785430908e-01 -2.115616351366043091e-01 3.971407115459442139e-01 2.868939936161041260e-01
-3.118325471878051758e-01 -2.156519144773483276e-01 1.505304127931594849e-01 2.142559289932250977e-01 5.166964605450630188e-02 -3.081663548946380615e-01 -2.056828886270523071e-01 -4.940775106661021709e-04 -5.530266463756561279e-02 4.563478007912635803e-02 -1.852730065584182739e-01 -1.499354839324951172e-01 -4.098219051957130432e-02 1.830403953790664673e-01 -5.833490192890167236e-02 1.132837235927581787e-01 -1.609634794294834137e-02 -2.110594213008880615e-01 -1.022772267460823059e-01 -1.353450566530227661e-01 -3.070796132087707520e-01 -2.024980932474136353e-01 8.009954541921615601e-02 -8.390168845653533936e-02 -4.930888302624225616e-03 -2.356433123350143433e-01 1.283081620931625366e-01 -5.968822911381721497e-02 2.226802259683609009e-01 -2.217742949724197388e-01 1.577228307723999023e-01 3.358768820762634277e-01
-7.708270847797393799e-02 2.280869334936141968e-02 9.957367181777954102e-02 2.386307530105113983e-02 2.360791414976119995e-01 -2.300814986228942871e-01 1.497955992817878723e-02 -7.770416885614395142e-02 -1.936054378747940063e-01 -9.862871468067169189e-02 -1.168232262134552002e-01 -5.535510182380676270e-02 7.264181226491928101e-02 4.881604015827178955e-02 -5.043195560574531555e-02 1.339662354439496994e-02 -1.967205554246902466e-01 -6.929241120815277100e-02 3.470301330089569092e-01 1.107695698738098145e-01 -5.514201242476701736e-03 -2.383527010679244995e-01 6.121907383203506470e-02 -1.213207840919494629e-01 2.420692332088947296e-02 -4.799880683422088623e-01 6.605671346187591553e-02 2.971015572547912598e-01 1.113477796316146851e-01 -1.677737683057785034e-01 2.988273501396179199e-01 2.980849742889404297e-01
-4.643821343779563904e-02 4.128116667270660400e-01 1.933336704969406128e-01 -8.547028899192810059e-02 1.125799268484115601e-01 -9.304316341876983643e-02 1.177797908894717693e-03 -4.405108094215393066e-01 -8.756706491112709045e-03 1.735197938978672028e-02 -1.858475357294082642e-01 -2.368112355470657349e-01 6.113233789801597595e-02 1.273782253265380859e-01 1.356566995382308960e-01 -1.342624872922897339e-01 1.999876834452152252e-02 1.112234219908714294e-01 -4.777967929840087891e-02 -1.889060139656066895e-01 -1.406671702861785889e-01 -2.962983548641204834e-01 1.675944402813911438e-02 -1.584499841555953026e-03 -3.335750699043273926e-01 -1.886414587497711182e-01 2.854855917394161224e-02 -1.460019871592521667e-02 -2.313153594732284546e-01 -1.216437146067619324e-01 1.143239736557006836e-01 1.792037487030029297e-01
-9.563416987657546997e-02 -2.915709316730499268e-01 2.587178647518157959e-01 -1.971643604338169098e-02 -1.334869768470525742e-02 -1.689937710762023926e-01 3.838370740413665771e-02 -1.184005662798881531e-01 -2.541540749371051788e-02 -7.806977629661560059e-02 9.168332815170288086e-02 -6.475455313920974731e-02 2.104347646236419678e-01 1.718739569187164307e-01 2.540452219545841217e-02 3.295738250017166138e-03 -1.461708843708038330e-01 1.838260889053344727e-01 -8.174343407154083252e-02 -2.696543186902999878e-02 -1.075566932559013367e-01 -1.415389925241470337e-01 4.113505780696868896e-01 -8.735238015651702881e-02 -6.907460838556289673e-02 -2.256348729133605957e-01 3.836205899715423584e-01 3.122680187225341797e-01 1.913863122463226318e-01 -1.378256976604461670e-01 -2.709483802318572998e-01 -7.961397059261798859e-03
1.935300789773464203e-02 -1.826963573694229126e-01 -8.511721342802047729e-02 8.806790411472320557e-02 2.381809502840042114e-01 -3.036626279354095459e-01 -9.400189854204654694e-03 2.388203749433159828e-03 1.028331592679023743e-01 -2.975438535213470459e-01 -6.826809793710708618e-02 -1.346912235021591187e-01 7.324078679084777832e-02 -8.230383694171905518e-02 -3.457857966423034668e-01 1.149216219782829285e-01 -2.448823489248752594e-02 8.397591859102249146e-02 -1.377097517251968384e-01 -1.156163811683654785e-01 -2.969081997871398926e-01 -2.138297408819198608e-01 1.525077372789382935e-01 1.218556091189384460e-01 -1.117864847183227539e-01 -4.268962144851684570e-01 7.696013897657394409e-02 9.083364903926849365e-02 1.101495996117591858e-01 9.643861651420593262e-02 -1.991354161873459816e-03 3.050800263881683350e-01
8.032967895269393921e-02 2.336454540491104126e-01 -4.981193318963050842e-02 6.478787958621978760e-02 -1.055847406387329102e-01 -4.175004363059997559e-01 -1.918057054281234741e-01 -3.009985685348510742e-01 -7.885234802961349487e-02 -4.546116292476654053e-02 -8.403101563453674316e-02 -2.465518712997436523e-01 -1.906054094433784485e-02 2.713057398796081543e-01 -9.562099725008010864e-02 -1.322852820158004761e-01 -3.682106733322143555e-01 1.027270033955574036e-01 1.706003444269299507e-03 -5.884754285216331482e-02 -2.969192862510681152e-01 -2.254324257373809814e-01 3.184685483574867249e-02 -1.227785125374794006e-01 -2.056015282869338989e-01 -2.486738190054893494e-02 2.288009822368621826e-01 4.797837696969509125e-03 1.052821651101112366e-01 6.274938583374023438e-02 -1.650824695825576782e-01 -2.197777852416038513e-02
-4.935945570468902588e-02 2.051368653774261475e-01 -1.395052671432495117e-01 -2.492046728730201721e-02 9.397803246974945068e-02 -1.031303182244300842e-01 -1.698186993598937988e-01 -4.018222689628601074e-01 1.601538360118865967e-01 -2.742741629481315613e-02 -2.054309695959091187e-01 -1.705309450626373291e-01 -1.951418630778789520e-02 1.937762945890426636e-01 -1.655837744474411011e-01 -8.357196301221847534e-02 -1.684458255767822266e-01 4.669019207358360291e-02 -1.831591278314590454e-01 7.743383944034576416e-02 -2.321753650903701782e-01 -1.275748610496520996e-01 1.343419402837753296e-01 1.355206668376922607e-01 -4.234981834888458252e-01 -3.433918207883834839e-02 2.911106944084167480e-01 -1.510479152202606201e-01 1.158051267266273499e-01 -1.628510057926177979e-01 -1.909557133913040161e-01 1.201603710651397705e-01
-1.427598576992750168e-02 1.151856482028961182e-01 6.195400282740592957e-02 -1.804742775857448578e-02 -2.637821137905120850e-01 -3.631729781627655029e-01 -2.675876617431640625e-01 -2.887745797634124756e-01 7.707352191209793091e-02 -1.089490801095962524e-01 -3.156279027462005615e-02 -1.932938992977142334e-01 1.313999593257904053e-01 1.373682729899883270e-02 -2.100337147712707520e-01 1.094767823815345764e-02 -9.145880490541458130e-02 1.717561669647693634e-02 1.682361215353012085e-01 -1.004386544227600098e-01 -5.603041127324104309e-02 -2.759133875370025635e-01 4.653915390372276306e-02 2.012822777032852173e-02 -2.428071945905685425e-01 -1.088279485702514648e-01 3.519204854965209961e-01 -1.145443618297576904e-01 1.976661831140518188e-01 -2.457408756017684937e-01 -2.478142380714416504e-01 -1.025077551603317261e-01
1.141175851225852966e-01 1.591832935810089111e-02 3.037844002246856689e-01 2.212346196174621582e-01 5.061410367488861084e-02 -1.472321450710296631e-01 8.913075178861618042e-02 -3.430646061897277832e-01 -3.337746560573577881e-01 1.467826664447784424e-01 -8.403377979993820190e-02 -3.021171987056732178e-01 2.337156236171722412e-01 2.112735761329531670e-03 3.659710660576820374e-02 -1.662437021732330322e-01 1.678275018930435181e-01 1.186186261475086212e-02 1.226758733391761780e-01 -1.291311681270599365e-01 8.257211744785308838e-02 -3.726325035095214844e-01 4.727227985858917236e-02 2.868508994579315186e-01 -3.529679030179977417e-02 -1.070403307676315308e-01 1.167073175311088562e-01 7.582547515630722046e-02 -5.926291458308696747e-03 -2.075671404600143433e-01 1.123403906822204590e-01 5.187454447150230408e-02
-2.017414420843124390e-01 5.088700354099273682e-02 -1.780953258275985718e-01 1.291687786579132080e-01 7.165221124887466431e-02 -7.079264521598815918e-02 -2.948413603007793427e-02 -3.393949940800666809e-02 -9.720614179968833923e-03 -6.833598017692565918e-02 -9.200497716665267944e-02 -1.862522959709167480e-01 1.803724020719528198e-01 -6.514307856559753418e-02 -2.521596848964691162e-01 7.422491908073425293e-02 -1.059517636895179749e-02 -2.814710140228271484e-01 4.076779261231422424e-02 -3.027097284793853760e-01 -3.416165709495544434e-02 -1.985975354909896851e-01 2.330754697322845459e-01 2.910887002944946289e-01 3.370619565248489380e-02 -2.707962691783905029e-01 2.938648164272308350e-01 -2.937588989734649658e-01 2.234610170125961304e-02 -3.620902597904205322e-01 8.209090679883956909e-02 6.773061305284500122e-02
1.306772232055664062e-01 -1.291716545820236206e-01 2.858409583568572998e-01 8.851809054613113403e-02 -3.649554029107093811e-02 -1.086833551526069641e-01 -6.626742333173751831e-02 -1.747938841581344604e-01 2.372831404209136963e-01 -2.200780808925628662e-01 1.534854918718338013e-01 -3.257493376731872559e-01 6.770898401737213135e-02 2.871534228324890137e-01 9.597078710794448853e-02 -1.435078829526901245e-01 -5.602232739329338074e-02 2.276830822229385376e-01 2.269417345523834229e-01 -1.779140532016754150e-01 5.449619516730308533e-02 -3.509750962257385254e-01 4.547812044620513916e-02 -1.306351833045482635e-02 -3.357292413711547852e-01 -1.055245026946067810e-01 5.756684765219688416e-02 1.086669638752937317e-01 3.395601361989974976e-02 -2.268676459789276123e-01 6.246091425418853760e-02 1.238269209861755371e-01
-2.393308877944946289e-01 3.477410674095153809e-01 -1.013461425900459290e-01 5.289174988865852356e-02 -1.459670364856719971e-01 -3.032242655754089355e-01 -2.413180619478225708e-01 -2.619048655033111572e-01 8.060746639966964722e-02 -7.274725008755922318e-03 -7.914248853921890259e-02 -1.360757797956466675e-01 -5.225356295704841614e-02 2.503939867019653320e-01 -1.188650131225585938e-01 6.529977917671203613e-02 -1.016448363661766052e-01 7.596696913242340088e-02 -2.968655340373516083e-02 -1.747262179851531982e-01 -2.164124250411987305e-01 -2.220579236745834351e-01 -4.906209558248519897e-02 1.234159916639328003e-01 -1.992712020874023438e-01 4.399446025490760803e-02 3.471896052360534668e-01 3.751240298151969910e-02 2.237212061882019043e-01 -2.718474864959716797e-01 -9.673818014562129974e-03 -6.755156815052032471e-02
-1.628090143203735352e-01 4.751088842749595642e-02 1.332958936691284180e-01 -5.895338021218776703e-03 -5.029554013162851334e-04 -6.264483928680419922e-02 4.507289454340934753e-02 3.348349779844284058e-02 -1.441558599472045898e-01 -1.893475651741027832e-02 1.538422890007495880e-02 -4.447243362665176392e-02 3.758822083473205566e-01 3.053457140922546387e-01 2.420413643121719360e-01 -2.047369480133056641e-01 -1.862689405679702759e-01 1.617305725812911987e-01 -3.025303781032562256e-01 -8.829788863658905029e-02 -2.437819167971611023e-02 -3.711999952793121338e-01 2.234975099563598633e-01 -1.023170799016952515e-01 -6.085819378495216370e-02 -2.665839195251464844e-01 2.268070429563522339e-01 9.112374857068061829e-03 -1.593815535306930542e-01 2.683898508548736572e-01 6.950146704912185669e-02 -2.094231918454170227e-02
7.230563089251518250e-03 -1.707626283168792725e-01 1.358034014701843262e-01 2.170145139098167419e-02 -3.607539460062980652e-02 -1.082869097590446472e-01 -2.690001428127288818e-01 -2.619187533855438232e-01 1.810638755559921265e-01 6.785493344068527222e-03 -2.080362439155578613e-01 -1.882534921169281006e-01 3.136855661869049072e-01 2.487418204545974731e-01 -2.322629094123840332e-01 -1.768237799406051636e-01 1.948118209838867188e-01 -2.170093953609466553e-01 2.328536510467529297e-01 -1.490316241979598999e-01 1.010186597704887390e-01 -2.082304805517196655e-01 1.222061812877655029e-01 -1.181577742099761963e-01 -7.851125299930572510e-02 -6.668944656848907471e-02 8.717861771583557129e-02 -2.520730160176753998e-02 1.908834576606750488e-01 -9.933193027973175049e-02 3.027622103691101074e-01 2.002510726451873779e-01
-2.375937998294830322e-02 -8.785223960876464844e-02 -2.595604397356510162e-02 2.577502131462097168e-01 -3.097612559795379639e-01 -2.457522004842758179e-01 -7.419014722108840942e-02 -4.104087054729461670e-01 -1.690158247947692871e-01 -1.381207406520843506e-01 -2.389752119779586792e-01 -2.978022098541259766e-01 7.463486399501562119e-03 1.649918705224990845e-01 -1.067341938614845276e-01 -2.205704711377620697e-02 -3.267549574375152588e-01 -1.124549284577369690e-01 -6.954968720674514771e-02 -1.544104069471359253e-01 -2.407637238502502441e-01 -1.969869732856750488e-01 -3.918876871466636658e-02 -7.451572269201278687e-02 -1.704220771789550781e-01 -2.836639620363712311e-02 1.950234919786453247e-01 -6.741893291473388672e-02 -1.661110222339630127e-01 -2.692008577287197113e-02 3.636059165000915527e-02 8.778163045644760132e-02
4.917704965919256210e-03 -1.132914125919342041e-01 1.535047888755798340e-01 -1.330631077289581299e-01 -6.206699460744857788e-02 -2.978185415267944336e-01 -8.195827156305313110e-02 -1.675974875688552856e-01 -1.045430973172187805e-01 1.060543358325958252e-01 -5.772245675325393677e-02 -1.501622200012207031e-01 2.090483456850051880e-01 1.977030336856842041e-01 2.474710494279861450e-01 -2.839662432670593262e-01 -2.677423059940338135e-01 5.859041959047317505e-02 4.691167920827865601e-02 -1.222690567374229431e-01 -1.126974746584892273e-01 -1.653788089752197266e-01 2.385905385017395020e-01 -2.028911113739013672e-01 8.796881884336471558e-02 -9.475330263376235962e-02 1.640535593032836914e-01 -3.128222227096557617e-01 1.660895496606826782e-01 -1.269131083972752094e-03 3.052510619163513184e-01 -2.304983139038085938e-01
-2.448489703238010406e-02 -3.673107549548149109e-02 3.207955956459045410e-01 8.628077805042266846e-03 8.376824110746383667e-02 -1.657491922378540039e-01 1.231968924403190613e-01 -7.539679296314716339e-03 4.165124893188476562e-02 -4.398344457149505615e-02 -2.589603960514068604e-01 -8.439949899911880493e-02 2.126722782850265503e-01 3.906001150608062744e-02 1.742076012305915356e-03 -1.939674317836761475e-01 3.570706769824028015e-02 1.706302016973495483e-01 -4.817528650164604187e-03 6.610638462007045746e-03 -8.329688757658004761e-02 -2.365462332963943481e-01 1.014960780739784241e-01 9.244942665100097656e-02 -2.188701182603836060e-01 1.135962307453155518e-01 7.021716982126235962e-02 -1.761814355850219727e-01 1.767814904451370239e-01 -2.779866158962249756e-01 -6.267334520816802979e-02 6.013950705528259277e-01
-1.637121140956878662e-01 -5.679552629590034485e-02 1.939442604780197144e-01 6.137153506278991699e-02 -1.091471686959266663e-01 -3.149552047252655029e-01 -6.533919274806976318e-02 -1.290681213140487671e-01 -1.193937137722969055e-01 -3.951288759708404541e-02 4.904077947139739990e-02 -1.839497089385986328e-01 7.743308693170547485e-02 1.393867582082748413e-01 -1.290708184242248535e-01 1.860698461532592773e-01 -3.909673392772674561e-01 3.433148562908172607e-01 3.901505097746849060e-02 2.592889368534088135e-01 1.979423761367797852e-01 -1.091011241078376770e-01 3.007625341415405273e-01 1.342353969812393188e-01 -3.494743704795837402e-01 -3.403153643012046814e-02 1.379510760307312012e-01 4.650423303246498108e-02 -7.018861174583435059e-02 1.490284502506256104e-02 1.244263276457786560e-01 -6.033702567219734192e-02
-3.232984542846679688e-01 -4.927970096468925476e-02 4.919108748435974121e-02 6.254962831735610962e-02 -1.409056484699249268e-01 -2.981202863156795502e-02 -4.050625860691070557e-02 -7.493451237678527832e-02 3.113697469234466553e-01 -2.131897211074829102e-01 1.548656672239303589e-01 -8.852490782737731934e-02 1.717935800552368164e-01 2.625563144683837891e-01 7.048741728067398071e-02 -2.277061790227890015e-01 -3.949186578392982483e-02 1.287077069282531738e-01 -1.825625002384185791e-01 -1.530925482511520386e-01 -6.062034144997596741e-02 -2.248039990663528442e-01 1.867155432701110840e-01 2.775699794292449951e-01 -2.221013456583023071e-01 -2.233998924493789673e-01 1.787033397704362869e-05 2.864321321249008179e-02 2.874038815498352051e-01 -1.406700070947408676e-02 2.451201379299163818e-01 2.127887457609176636e-01
1.283000409603118896e-01 -6.263817101716995239e-02 7.549849897623062134e-02 2.054033279418945312e-01 1.073974892497062683e-01 -1.534921079874038696e-01 -1.054589524865150452e-01 -1.786836832761764526e-01 -1.391681432723999023e-01 2.155275940895080566e-01 -9.637429378926753998e-03 -1.372889429330825806e-01 9.247719496488571167e-02 3.180940449237823486e-01 -8.014152199029922485e-02 -1.010812744498252869e-01 3.098004125058650970e-02 -1.747780293226242065e-01 6.071793660521507263e-02 -1.657702028751373291e-01 1.000968590378761292e-01 -4.001936316490173340e-01 1.954829096794128418e-01 3.546411097049713135e-01 -2.245135307312011719e-01 -1.028563678264617920e-01 2.171801030635833740e-01 -2.357024252414703369e-01 -1.305143088102340698e-01 -1.863332092761993408e-01 1.317109614610671997e-01 1.131472364068031311e-01
-1.524162385612726212e-02 -1.080425158143043518e-01 4.102457314729690552e-02 8.562999777495861053e-03 7.533951848745346069e-02 -1.627699732780456543e-01 -2.504299581050872803e-01 -1.106621995568275452e-01 3.623434528708457947e-02 7.468851655721664429e-02 3.218624275177717209e-03 -1.599186211824417114e-01 -8.487845212221145630e-02 1.239418238401412964e-01 1.879822276532649994e-02 2.512157857418060303e-01 -3.385138213634490967e-01 -2.537506818771362305e-01 -9.463685005903244019e-02 -5.941219255328178406e-02 -1.182207539677619934e-01 -1.756598055362701416e-02 3.069044649600982666e-01 7.226178050041198730e-02 1.984866522252559662e-02 -1.207211762666702271e-01 2.696847021579742432e-01 -6.894415616989135742e-02 1.913299262523651123e-01 -2.244506031274795532e-01 3.939215838909149170e-01 3.477475047111511230e-01
-9.563225507736206055e-02 1.373185962438583374e-01 3.079926669597625732e-01 3.606747835874557495e-02 -2.340378612279891968e-02 -2.044768184423446655e-01 6.784015148878097534e-02 -1.306317746639251709e-01 -2.369042038917541504e-01 -9.483993053436279297e-02 1.913145743310451508e-02 -2.652124464511871338e-01 2.820455133914947510e-01 -6.506591290235519409e-02 -3.913903608918190002e-02 1.953743100166320801e-01 -3.651515543460845947e-01 2.330878973007202148e-01 -7.294327765703201294e-02 2.706040441989898682e-01 1.910544186830520630e-02 -9.856957942247390747e-02 1.654595583677291870e-01 1.526732444763183594e-01 -3.417279422283172607e-01 1.814367622137069702e-02 9.736057370901107788e-02 4.457626491785049438e-02 1.051132157444953918e-01 -2.505059838294982910e-01 1.473608911037445068e-01 -3.786384314298629761e-02
-1.892917901277542114e-01 2.617090046405792236e-01 1.954755634069442749e-01 1.662186682224273682e-01 -6.701343506574630737e-02 -1.434364914894104004e-01 1.059193722903728485e-02 1.094506308436393738e-01 -1.103641837835311890e-02 -5.070298165082931519e-02 1.485891342163085938e-01 -3.414706140756607056e-02 3.001308739185333252e-01 3.586090207099914551e-01 3.038519024848937988e-01 -1.585309952497482300e-01 -1.063958033919334412e-01 1.749133914709091187e-01 1.190107408910989761e-02 1.286639869213104248e-01 4.699804633855819702e-02 -2.661138176918029785e-01 3.507534265518188477e-01 -1.295075658708810806e-02 -1.872400939464569092e-01 -1.967174112796783447e-01 1.895402520895004272e-01 5.389920994639396667e-02 -4.344683140516281128e-02 2.039406001567840576e-01 1.253799349069595337e-01 -6.315144896507263184e-02
5.829862877726554871e-02 -1.640699654817581177e-01 -1.055978611111640930e-01 1.376387327909469604e-01 1.057661622762680054e-01 -2.330415546894073486e-01 -2.930599153041839600e-01 -3.829248948022723198e-03 -2.081094533205032349e-01 -1.950842887163162231e-01 -1.637045294046401978e-01 -1.464778780937194824e-01 1.152915284037590027e-01 2.413375079631805420e-01 -7.522772252559661865e-02 -4.123860970139503479e-02 -2.144523561000823975e-01 1.605114489793777466e-01 9.197518229484558105e-02 -2.201645821332931519e-01 2.114931344985961914e-01 -2.931077778339385986e-01 2.840403318405151367e-01 2.807635366916656494e-01 2.533790096640586853e-02 1.086095348000526428e-01 8.240782469511032104e-02 -2.111410796642303467e-01 -9.109463542699813843e-02 7.975108921527862549e-02 -1.717763096094131470e-01 2.299255430698394775e-01
2.351466119289398193e-01 -8.905389904975891113e-02 -9.041842073202133179e-02 2.358723878860473633e-01 -1.418476551771163940e-01 -3.555514812469482422e-01 7.718116510659456253e-03 6.765458732843399048e-03 -5.863361805677413940e-02 -2.479250915348529816e-02 -7.991288602352142334e-02 -3.857169747352600098e-01 -1.247708592563867569e-02 1.530400663614273071e-01 -6.889645010232925415e-02 4.937638714909553528e-02 -2.737545967102050781e-01 3.443176150321960449e-01 3.542139753699302673e-02 -3.165707737207412720e-02 -9.147357940673828125e-02 -2.438050359487533569e-01 1.744166612625122070e-01 -2.036016434431076050e-01 -1.822690814733505249e-01 -1.430308967828750610e-01 2.465147078037261963e-01 1.987803280353546143e-01 -1.404930092394351959e-02 1.011632010340690613e-01 4.264190047979354858e-02 1.862647384405136108e-01
-1.687205880880355835e-01 -1.042824387550354004e-01 1.678701341152191162e-01 8.000835031270980835e-02 8.092863857746124268e-02 -9.470190107822418213e-02 -6.854844093322753906e-02 -8.465728163719177246e-02 -1.337117850780487061e-01 1.876340508460998535e-01 -1.169483438134193420e-01 -7.035797089338302612e-02 7.072985917329788208e-02 1.608235239982604980e-01 1.977933943271636963e-01 -2.816388010978698730e-02 -2.272023409605026245e-01 -4.155113101005554199e-01 -1.496539115905761719e-01 -2.742556035518646240e-01 -2.068665809929370880e-02 -6.873020529747009277e-02 1.127462312579154968e-01 2.501982152462005615e-01 -2.323541194200515747e-01 -2.258741408586502075e-01 5.707126483321189880e-02 5.528117716312408447e-02 1.513862311840057373e-01 -3.050069510936737061e-01 2.381419092416763306e-01 2.643356323242187500e-01
-1.264710724353790283e-01 7.856712490320205688e-02 3.666969537734985352e-01 3.853996992111206055e-01 1.095640659332275391e-02 3.089323453605175018e-02 -1.022008731961250305e-01 -2.283516824245452881e-01 -2.546196281909942627e-01 -5.299939587712287903e-02 -6.295239925384521484e-02 -2.645577862858772278e-02 -1.077735275030136108e-01 -2.235143631696701050e-02 -1.628422290086746216e-01 -1.237524002790451050e-01 -2.576189637184143066e-01 1.886470317840576172e-01 9.277202188968658447e-02 -2.035688459873199463e-01 1.307005137205123901e-01 -2.132445573806762695e-01 8.746735006570816040e-02 7.796014100313186646e-02 1.423191875219345093e-01 -1.187677904963493347e-01 3.570636808872222900e-01 -1.890747994184494019e-01 1.785164773464202881e-01 1.600452214479446411e-01 1.445330083370208740e-01 -2.560813166201114655e-02
-2.466381639242172241e-01 2.315826117992401123e-01 2.763447165489196777e-01 8.426950126886367798e-02 1.752602867782115936e-02 -3.198886662721633911e-02 -5.320685356855392456e-02 -2.152460962533950806e-01 -8.157855272293090820e-02 -1.476148217916488647e-01 -2.603827118873596191e-01 7.563845068216323853e-02 1.735075004398822784e-02 3.168081864714622498e-02 -1.803120523691177368e-01 -2.725001871585845947e-01 -1.723668128252029419e-01 -1.543099433183670044e-01 -2.371208071708679199e-01 -4.389122501015663147e-02 -1.989514008164405823e-02 -1.007438302040100098e-01 2.299481183290481567e-01 1.651383787393569946e-01 -3.237767219543457031e-01 -7.983590662479400635e-02 2.428501993417739868e-01 -3.207078948616981506e-02 3.350599855184555054e-02 1.784028708934783936e-01 -2.811584807932376862e-02 3.663642704486846924e-01
1.870688945055007935e-01 3.656037524342536926e-02 8.316224813461303711e-02 1.362778842449188232e-01 -1.340149939060211182e-01 -3.750037252902984619e-01 -2.586383819580078125e-01 -3.684397339820861816e-01 -1.442000456154346466e-02 -2.097252197563648224e-02 -1.136173382401466370e-01 -1.521347761154174805e-01 -3.658185154199600220e-02 2.176515758037567139e-01 -2.669240534305572510e-01 7.936339825391769409e-04 -3.114533424377441406e-01 5.914283543825149536e-02 -8.676657453179359436e-03 -1.419361084699630737e-01 -9.153418242931365967e-02 -7.907792180776596069e-02 6.407929956912994385e-02 1.985627412796020508e-01 -3.110077381134033203e-01 -6.546782096847891808e-04 2.587136924266815186e-01 -5.484453588724136353e-02 1.566953212022781372e-01 -1.473422199487686157e-01 -1.652026921510696411e-01 3.436423093080520630e-02
-1.241027191281318665e-01 -2.888145446777343750e-01 8.069510012865066528e-02 1.540643274784088135e-01 1.660144478082656860e-01 -1.329588294029235840e-01 -7.687528431415557861e-02 -6.358684599399566650e-02 1.749931871891021729e-01 -1.546417623758316040e-01 -1.579178683459758759e-02 -3.189782500267028809e-01 -3.975431621074676514e-02 -4.980365745723247528e-03 3.524713814258575439e-01 -1.192602366209030151e-01 -2.770258486270904541e-01 5.002628080546855927e-03 4.111307673156261444e-03 -1.765209883451461792e-01 -4.734192043542861938e-02 -2.229891866445541382e-01 3.906858563423156738e-01 5.255899857729673386e-03 -1.753298789262771606e-01 -1.348559707403182983e-01 1.484298408031463623e-01 -1.124969590455293655e-02 7.746784389019012451e-02 -3.187103271484375000e-01 9.255512058734893799e-02 -1.390889436006546021e-01
-3.576083108782768250e-02 1.726824194192886353e-01 4.856843501329421997e-02 2.809697985649108887e-01 -2.085310667753219604e-01 -1.463631242513656616e-01 -3.074094057083129883e-01 -3.279433846473693848e-01 -1.045778468251228333e-01 -4.034643247723579407e-02 -1.344489865005016327e-02 -1.222606599330902100e-01 9.360852092504501343e-02 1.120378263294696808e-02 -1.612426489591598511e-01 9.045855700969696045e-02 -8.844257891178131104e-02 2.874994464218616486e-02 9.717166423797607422e-02 -5.070729926228523254e-02 -2.499275095760822296e-02 -3.394098579883575439e-01 1.422775387763977051e-01 1.048775166273117065e-01 -1.589100360870361328e-01 -1.360432505607604980e-01 3.769525289535522461e-01 -1.062184274196624756e-01 1.473802924156188965e-01 -2.020653039216995239e-01 -3.131889402866363525e-01 -1.561380028724670410e-01
-1.075077950954437256e-01 2.748129069805145264e-01 8.584280498325824738e-03 1.364492774009704590e-01 1.900808326900005341e-02 5.758371204137802124e-02 4.421937838196754456e-02 -1.005993112921714783e-01 -3.080068826675415039e-01 -2.516895234584808350e-01 -9.957077354192733765e-02 -2.222296148538589478e-01 1.745613664388656616e-01 3.106569349765777588e-01 1.259651184082031250e-01 -8.525551110506057739e-02 -1.387991756200790405e-01 1.406568884849548340e-01 1.636108160018920898e-01 3.051724284887313843e-02 -3.056684136390686035e-01 -1.438758075237274170e-01 3.094007074832916260e-01 1.133049875497817993e-01 -1.232383325695991516e-01 -1.450440734624862671e-01 2.905798703432083130e-02 1.620822958648204803e-02 3.801909741014242172e-03 1.230680122971534729e-01 9.807293862104415894e-02 3.991027176380157471e-01
-1.022810675203800201e-02 2.241014093160629272e-01 9.469562768936157227e-02 2.428040951490402222e-01 5.079157277941703796e-02 -1.608822047710418701e-01 -2.535818889737129211e-02 -1.791577190160751343e-01 -1.794369816780090332e-01 2.149255573749542236e-01 5.497390404343605042e-02 -2.609036862850189209e-02 4.807758033275604248e-01 9.970357269048690796e-02 1.067472323775291443e-01 -1.464677006006240845e-01 1.604350060224533081e-01 -2.340477854013442993e-01 3.755573183298110962e-02 -1.788730770349502563e-01 1.776931136846542358e-01 -3.003944456577301025e-01 1.006141155958175659e-01 1.535489112138748169e-01 -3.268273174762725830e-02 -1.733836829662322998e-01 3.207849860191345215e-01 -3.407282382249832153e-02 5.306447297334671021e-02 -2.358292639255523682e-01 -3.820759057998657227e-02 9.569262620061635971e-04
-1.330578476190567017e-01 5.357388406991958618e-02 5.000271648168563843e-02 -4.276670515537261963e-02 -1.001868993043899536e-01 -2.222031652927398682e-01 -1.254019439220428467e-01 -1.097152903676033020e-01 4.679066687822341919e-02 2.714105509221553802e-02 3.676216676831245422e-02 -2.465849816799163818e-01 -2.708582580089569092e-01 -2.167535573244094849e-02 3.699290752410888672e-02 -1.332031935453414917e-01 -2.962303161621093750e-01 6.660465896129608154e-02 -7.908634096384048462e-02 -2.782897055149078369e-01 -3.876423537731170654e-01 -1.940392702817916870e-01 1.498484611511230469e-01 1.861641705036163330e-01 6.177838146686553955e-02 -2.958076000213623047e-01 2.138256579637527466e-01 3.290348052978515625e-01 -1.263024508953094482e-01 -6.787108629941940308e-02 4.227339476346969604e-02 2.032893449068069458e-01
-4.303489346057176590e-03 3.006404824554920197e-02 2.549476921558380127e-01 6.461115181446075439e-02 1.811350584030151367e-01 -4.171545207500457764e-01 -1.568899601697921753e-01 -1.653741002082824707e-01 4.960457608103752136e-02 -1.418355703353881836e-01 -1.778114400804042816e-02 -2.522602975368499756e-01 -2.991559803485870361e-01 -2.206886187195777893e-02 -1.682104617357254028e-01 -5.501530691981315613e-02 -1.882624924182891846e-01 3.982124105095863342e-02 -4.194844067096710205e-01 7.453400641679763794e-03 -1.637861281633377075e-01 -2.651594281196594238e-01 1.601321548223495483e-01 -1.918778289109468460e-03 4.969618842005729675e-02 -1.309874355792999268e-01 2.009578943252563477e-01 1.262054592370986938e-01 8.402631431818008423e-02 1.934196241199970245e-02 -2.645852044224739075e-02 2.082670629024505615e-01
2.611670270562171936e-02 1.644145846366882324e-01 2.187557667493820190e-01 1.938955634832382202e-01 1.546068489551544189e-01 2.105826698243618011e-02 -1.392720043659210205e-01 -1.938874423503875732e-01 -1.945664882659912109e-01 -4.867725074291229248e-02 8.042407222092151642e-03 -2.768439352512359619e-01 5.908287763595581055e-01 -2.208930440247058868e-02 2.062745578587055206e-02 -1.595730483531951904e-01 -1.997352093458175659e-01 -1.740306466817855835e-01 5.841057747602462769e-02 9.882181882858276367e-02 -4.755106568336486816e-02 2.547104470431804657e-02 8.162898570299148560e-02 2.274679020047187805e-02 2.439242452383041382e-01 -8.373705297708511353e-02 1.306319981813430786e-01 -1.043800711631774902e-01 1.795077621936798096e-01 -1.591548621654510498e-01 1.050752475857734680e-01 2.379032075405120850e-01
4.760428145527839661e-02 1.058611795306205750e-01 1.477811038494110107e-01 3.174169659614562988e-01 1.963360905647277832e-01 -7.188008725643157959e-02 -1.371617466211318970e-01 -3.021979033946990967e-01 1.752055138349533081e-01 -6.210250034928321838e-02 1.033839881420135498e-01 7.675524801015853882e-02 1.726052016019821167e-01 8.516050130128860474e-02 5.046884715557098389e-02 1.715480685234069824e-01 -8.624062687158584595e-02 -1.058993563055992126e-01 8.358085528016090393e-03 1.215668842196464539e-01 -2.005045711994171143e-01 -2.405310869216918945e-01 -5.280220881104469299e-02 6.989289075136184692e-02 1.444214303046464920e-02 -5.394369363784790039e-01 -1.169899106025695801e-02 2.340791560709476471e-02 1.930574476718902588e-01 -1.030615940690040588e-01 2.495187371969223022e-01 2.205900400876998901e-01
-2.815214395523071289e-01 -1.446606814861297607e-01 1.703952848911285400e-01 8.449927717447280884e-02 8.439937233924865723e-02 9.372714906930923462e-02 7.317624241113662720e-02 -2.388479411602020264e-01 1.246940568089485168e-01 1.247733384370803833e-01 1.360760480165481567e-01 -1.987122297286987305e-01 2.623581886291503906e-01 2.606895193457603455e-02 -1.061057597398757935e-01 -2.015849053859710693e-01 -2.888586819171905518e-01 2.012643814086914062e-01 -1.697929501533508301e-01 -1.515470743179321289e-01 1.256180405616760254e-01 -3.404322266578674316e-01 3.314165472984313965e-01 6.658426020294427872e-03 4.667614027857780457e-02 -2.578054666519165039e-01 -2.124469727277755737e-02 -1.830984652042388916e-01 -2.790450677275657654e-02 -1.312059313058853149e-01 1.837443709373474121e-01 5.598156154155731201e-02
1.445721238851547241e-01 -2.103663682937622070e-01 -1.065532341599464417e-01 2.665533125400543213e-01 -2.370889633893966675e-01 -2.592380642890930176e-01 3.724423795938491821e-02 -3.412949144840240479e-01 -1.640884578227996826e-01 -7.371469587087631226e-02 -1.402417421340942383e-01 -1.290381997823715210e-01 -4.805584624409675598e-02 2.623233795166015625e-01 4.577110521495342255e-03 -1.097830086946487427e-01 -2.617231607437133789e-01 1.840080879628658295e-02 -1.754323691129684448e-01 -2.318190187215805054e-01 -8.810144662857055664e-02 -7.408216595649719238e-02 2.752013877034187317e-02 -9.177731722593307495e-02 -1.915281713008880615e-01 -1.307036280632019043e-01 3.538276553153991699e-01 -1.293982267379760742e-01 1.897979341447353363e-02 -1.675139553844928741e-02 -4.875978454947471619e-02 2.911610305309295654e-01
3.017814755439758301e-01 7.560832053422927856e-02 6.913764029741287231e-02 1.305085606873035431e-02 -1.105877012014389038e-01 -3.425681293010711670e-01 -4.471497237682342529e-02 -3.069641292095184326e-01 -2.021142542362213135e-01 3.008103370666503906e-02 -3.627460077404975891e-02 -9.753153473138809204e-02 -1.011819019913673401e-01 1.357202827930450439e-01 -3.420394957065582275e-01 -2.131880521774291992e-01 -1.287867724895477295e-01 1.818270534276962280e-01 -1.792637556791305542e-01 -2.741125524044036865e-01 -2.043752521276473999e-01 -4.297489300370216370e-03 1.060328707098960876e-01 4.269068315625190735e-02 -1.796979010105133057e-01 -2.286576926708221436e-01 1.802889704704284668e-01 2.359762601554393768e-02 1.580860912799835205e-01 -1.476448029279708862e-01 -1.072873324155807495e-01 2.026321887969970703e-01
-1.035332679748535156e-01 3.995546102523803711e-01 -1.695209145545959473e-01 3.189404606819152832e-01 -1.309431344270706177e-01 -2.351000308990478516e-01 6.787098012864589691e-03 -3.499708324670791626e-02 1.200708672404289246e-01 -1.448021829128265381e-01 -2.013622969388961792e-02 -1.369202286005020142e-01 7.390961050987243652e-02 1.725463122129440308e-01 2.283288538455963135e-01 -1.296486854553222656e-01 -3.732340335845947266e-01 1.917266696691513062e-01 -9.489211440086364746e-02 3.660843148827552795e-02 3.832039609551429749e-02 -2.600761950016021729e-01 6.998933106660842896e-02 1.829999126493930817e-02 -7.185564935207366943e-02 -1.069482713937759399e-01 3.635360002517700195e-01 1.604124554432928562e-04 -5.376000702381134033e-02 4.723992198705673218e-02 -8.361763507127761841e-02 2.124864608049392700e-01
-1.614420711994171143e-01 -2.740203961730003357e-02 3.249432444572448730e-01 4.396870359778404236e-02 -1.093715988099575043e-02 6.200212612748146057e-02 2.226527221500873566e-02 8.303682506084442139e-02 7.487964630126953125e-02 -8.967294543981552124e-02 2.151375710964202881e-01 -1.075339093804359436e-01 1.297197341918945312e-01 1.757169961929321289e-01 7.821963663445785642e-05 8.152560889720916748e-02 -2.146799862384796143e-01 -2.581264078617095947e-01 6.977451592683792114e-02 -8.924464136362075806e-02 -3.134440779685974121e-01 -1.896243244409561157e-01 2.538485825061798096e-01 2.788665294647216797e-01 1.797400787472724915e-02 -2.226029038429260254e-01 2.465743124485015869e-01 -1.494205147027969360e-01 1.335841864347457886e-01 -3.266511261463165283e-01 9.736037254333496094e-02 2.438816577196121216e-01
-2.714846432209014893e-01 2.596997618675231934e-01 2.668876349925994873e-01 1.602720022201538086e-01 4.501713067293167114e-02 -1.526537090539932251e-01 -1.541986912488937378e-01 -1.903991848230361938e-01 -1.556336879730224609e-01 -3.224402964115142822e-01 -2.643049657344818115e-01 -1.523849368095397949e-01 -1.572075635194778442e-01 -9.082203614525496960e-04 -9.845940768718719482e-02 -3.038457036018371582e-01 -1.856779754161834717e-01 7.255947589874267578e-02 2.017314285039901733e-01 1.381156407296657562e-02 -4.510774835944175720e-02 -9.781520068645477295e-02 2.630074322223663330e-01 9.095332026481628418e-02 1.689038611948490143e-02 -1.480667740106582642e-01 1.816842108964920044e-01 -8.741506934165954590e-02 1.145104318857192993e-02 1.276220977306365967e-01 -4.668445512652397156e-02 2.782890796661376953e-01
1.926702447235584259e-02 3.953350186347961426e-01 -4.265046492218971252e-02 6.597515940666198730e-02 -1.163513399660587311e-02 -1.746322065591812134e-01 1.824397146701812744e-01 -1.490924507379531860e-01 -1.388437151908874512e-01 -1.415054351091384888e-01 -1.891553550958633423e-01 -3.219763040542602539e-01 1.478139311075210571e-01 2.088531106710433960e-01 3.081484884023666382e-02 -1.642495393753051758e-01 -2.427228540182113647e-01 1.740879714488983154e-01 1.135646626353263855e-01 1.229152232408523560e-01 -2.826234102249145508e-01 -1.723814159631729126e-01 4.038843512535095215e-01 1.005626022815704346e-01 8.652892708778381348e-02 -1.281286329030990601e-01 1.069221645593643188e-01 -4.855284094810485840e-02 -8.202464133501052856e-02 1.191046014428138733e-01 7.248365134000778198e-02 1.223197579383850098e-01
-6.580643821507692337e-03 -7.642761617898941040e-02 2.145453393459320068e-01 -6.045087240636348724e-03 -2.598091661930084229e-01 -2.376003377139568329e-02 -7.927581667900085449e-02 -3.257511258125305176e-01 -3.042492866516113281e-01 -2.226286102086305618e-03 8.007799088954925537e-02 -2.287730425596237183e-01 -1.986477822065353394e-01 3.463401645421981812e-02 3.432219475507736206e-02 4.474579170346260071e-02 -3.079537749290466309e-01 6.821498274803161621e-02 -3.857227042317390442e-02 6.544963270425796509e-02 -6.292126327753067017e-02 -4.668366312980651855e-01 2.979318499565124512e-01 1.598798297345638275e-02 -1.316386461257934570e-01 -2.413981109857559204e-01 1.966911368072032928e-02 2.625228092074394226e-02 1.143158823251724243e-01 -7.964396476745605469e-02 -2.243805378675460815e-01 9.905552119016647339e-02
1.972447633743286133e-01 -6.217033043503761292e-02 -6.067202612757682800e-02 1.300387829542160034e-01 1.061305478215217590e-01 -2.843252122402191162e-01 -2.487632483243942261e-01 -2.673024535179138184e-01 1.713466346263885498e-01 -1.017284989356994629e-01 -3.268024325370788574e-01 -2.139368839561939240e-02 1.215268447995185852e-01 2.924311757087707520e-01 -1.758205592632293701e-01 -8.550903201103210449e-02 -2.757361829280853271e-01 1.768833100795745850e-01 -4.715594276785850525e-02 -5.953620001673698425e-02 1.035779789090156555e-01 -4.153314530849456787e-01 2.089867740869522095e-01 -5.516989745046885218e-07 1.676568388938903809e-01 -1.713151335716247559e-01 -5.777635425329208374e-02 8.483996242284774780e-02 3.657117113471031189e-02 -2.241471037268638611e-02 -1.072772815823554993e-01 -6.627414375543594360e-02
-9.681929834187030792e-03 8.093925565481185913e-02 2.005846612155437469e-02 2.133091390132904053e-01 -1.581886783242225647e-02 2.172461599111557007e-01 7.565762102603912354e-02 -5.460238829255104065e-02 -2.992804050445556641e-01 -3.137054145336151123e-01 -1.883130818605422974e-01 -2.625005841255187988e-01 1.003958564251661301e-02 3.053536638617515564e-04 6.880906224250793457e-02 2.194804549217224121e-01 -2.118899971246719360e-01 1.518272459506988525e-01 2.065939158201217651e-01 -1.219137236475944519e-01 -2.773461639881134033e-01 -1.204967573285102844e-01 1.460146903991699219e-01 1.811695247888565063e-01 -1.005324199795722961e-01 -1.812580227851867676e-01 2.369082868099212646e-01 -1.248529106378555298e-01 1.910551041364669800e-01 -6.872069835662841797e-02 6.451721489429473877e-02 3.388315439224243164e-01
1.174483373761177063e-01 2.816922264173626900e-03 3.442934751510620117e-01 2.147111445665359497e-01 -1.137947142124176025e-01 -1.987965553998947144e-01 2.910995297133922577e-02 -1.175335422158241272e-01 -7.969667762517929077e-02 -9.520117938518524170e-02 -6.338765472173690796e-02 -1.272945404052734375e-01 1.849670559167861938e-01 1.335914433002471924e-01 1.788798272609710693e-01 -1.670521795749664307e-01 -7.616010308265686035e-02 6.409915629774332047e-03 2.865891754627227783e-01 2.138091921806335449e-01 4.609671607613563538e-02 -1.803317219018936157e-01 2.727026343345642090e-01 -1.533684432506561279e-01 -8.390015363693237305e-02 -3.519740700721740723e-01 6.320027261972427368e-02 -7.034692913293838501e-02 2.724438011646270752e-01 -1.853007674217224121e-01 3.034664094448089600e-01 9.136536158621311188e-03
-8.877751976251602173e-02 -1.998406648635864258e-02 1.360907852649688721e-01 -1.488277409225702286e-02 -1.455954182893037796e-02 -1.127042714506387711e-02 -1.724154315888881683e-02 -1.592429876327514648e-01 7.051286101341247559e-02 1.506377756595611572e-01 -2.095718681812286377e-02 -1.284046471118927002e-01 3.261109292507171631e-01 8.303470909595489502e-02 3.659118339419364929e-02 -1.448074579238891602e-01 -3.011933565139770508e-01 1.628705710172653198e-01 -1.915715783834457397e-01 -4.684779047966003418e-02 1.268918216228485107e-01 -4.771296977996826172e-01 1.696714907884597778e-01 -3.419392928481101990e-02 7.746832817792892456e-02 -3.860504031181335449e-01 -1.585022658109664917e-01 -2.825280725955963135e-01 7.242675125598907471e-02 -9.378896653652191162e-02 7.448893785476684570e-02 2.396202832460403442e-01
-1.887091398239135742e-01 7.840750366449356079e-02 -9.619925171136856079e-02 -1.441195160150527954e-01 -2.428165823221206665e-01 -3.555826246738433838e-01 -1.787856221199035645e-02 -2.400694489479064941e-01 8.421717584133148193e-02 -1.441263258457183838e-01 5.200920999050140381e-02 -1.173137426376342773e-01 2.229546606540679932e-01 -2.693330347537994385e-01 1.797914272174239159e-03 -3.478467464447021484e-02 4.522497206926345825e-02 -4.395570978522300720e-02 -2.187384814023971558e-01 1.465423852205276489e-01 -1.599327623844146729e-01 -2.684642076492309570e-01 1.691863387823104858e-01 2.559847831726074219e-01 4.438474774360656738e-03 -2.879700362682342529e-01 1.388685256242752075e-01 1.532853394746780396e-02 3.012313246726989746e-01 -7.151804119348526001e-02 8.033628761768341064e-02 2.172381281852722168e-01
-1.023722160607576370e-02 2.340245097875595093e-01 -2.077283710241317749e-02 2.577354013919830322e-01 -4.100310429930686951e-02 -2.757412195205688477e-01 -2.491027563810348511e-01 -1.082847565412521362e-01 -2.352553158998489380e-01 -3.549257516860961914e-01 1.828235536813735962e-01 -8.493944257497787476e-02 3.120575249195098877e-01 6.224868819117546082e-02 -3.224204480648040771e-02 2.398122996091842651e-01 -4.854655265808105469e-02 3.572199121117591858e-02 8.137357234954833984e-02 7.444239407777786255e-02 9.793297201395034790e-02 4.377804324030876160e-02 1.514907032251358032e-01 5.197760090231895447e-02 -7.529275119304656982e-02 -1.260078549385070801e-01 1.290593147277832031e-01 -1.031315401196479797e-01 5.509703606367111206e-02 -1.731473803520202637e-01 3.856565952301025391e-01 2.479417473077774048e-01
9.432530403137207031e-02 -1.389306932687759399e-01 -1.302814856171607971e-02 1.500150561332702637e-01 -1.553112119436264038e-01 -2.759394347667694092e-01 3.955686837434768677e-02 -3.720272779464721680e-01 -2.264058291912078857e-01 -9.445437788963317871e-02 -1.110894754528999329e-01 -7.223182916641235352e-02 -1.222018674015998840e-01 3.466896712779998779e-01 1.745911538600921631e-01 4.184567928314208984e-02 -1.143685355782508850e-01 -6.112538278102874756e-02 -2.016722857952117920e-01 -2.207614630460739136e-01 -5.457605049014091492e-02 -1.111996024847030640e-01 3.707303479313850403e-02 -1.904992200434207916e-02 -1.867955178022384644e-01 -2.551974952220916748e-01 3.291798532009124756e-01 -1.501009017229080200e-01 1.148806512355804443e-01 6.331422179937362671e-02 -2.408746033906936646e-01 1.853484213352203369e-01
-3.608204424381256104e-01 -7.983550429344177246e-02 1.044154167175292969e-01 4.059629142284393311e-02 1.102072075009346008e-01 -1.490861922502517700e-01 -1.474469304084777832e-01 -1.391641348600387573e-01 -2.106372117996215820e-01 -2.000848203897476196e-01 -6.402230262756347656e-02 -1.667423248291015625e-01 1.916562765836715698e-01 7.919602841138839722e-02 -5.294103547930717468e-02 -1.341824680566787720e-01 -4.429377615451812744e-01 2.021649926900863647e-01 1.670879572629928589e-01 1.122376173734664917e-01 7.051771879196166992e-02 -7.793867588043212891e-02 1.455920338630676270e-01 4.902907460927963257e-02 -1.375790312886238098e-02 -2.223970182240009308e-02 8.042444288730621338e-02 -3.860205411911010742e-01 1.359062343835830688e-01 -1.226477231830358505e-02 -1.083041653037071228e-01 3.107186555862426758e-01
7.030750811100006104e-02 6.862340867519378662e-02 1.223521605134010315e-01 2.667954862117767334e-01 -1.122934892773628235e-01 -1.485155820846557617e-01 3.204847127199172974e-02 4.046062752604484558e-02 -2.229766733944416046e-02 1.347574740648269653e-01 -1.142290309071540833e-01 -1.925139874219894409e-01 -2.893650904297828674e-02 3.751681447029113770e-01 1.933168061077594757e-02 8.632474392652511597e-02 5.463328957557678223e-02 -1.565704494714736938e-01 -2.126179262995719910e-02 -1.462942659854888916e-01 -1.828637570142745972e-01 -3.853222131729125977e-01 2.711967527866363525e-01 2.896827161312103271e-01 -2.059081941843032837e-01 -7.027211785316467285e-02 1.205041930079460144e-01 -2.588064074516296387e-01 -1.799876429140567780e-02 -6.995373219251632690e-02 3.202047049999237061e-01 1.528720557689666748e-01
-1.758920252323150635e-01 -6.799478828907012939e-02 6.748298555612564087e-02 1.674160212278366089e-01 2.859411537647247314e-01 -2.444304674863815308e-01 -1.373553276062011719e-01 -1.935180574655532837e-01 1.915174573659896851e-01 7.103410363197326660e-02 -2.667194008827209473e-01 -7.200471311807632446e-02 1.993259191513061523e-01 1.321358084678649902e-01 7.413287460803985596e-02 9.518698602914810181e-02 -3.526923060417175293e-01 3.413567319512367249e-02 -9.040971845388412476e-02 -2.103526741266250610e-01 2.365968525409698486e-01 -2.066020518541336060e-01 3.973198235034942627e-01 1.776594370603561401e-01 -1.181093901395797729e-01 2.548077702522277832e-02 4.815888404846191406e-02 1.444648504257202148e-01 7.257564365863800049e-02 -9.245853126049041748e-02 -1.563447713851928711e-01 4.605582728981971741e-02
3.108714148402214050e-02 1.268653571605682373e-01 1.091682091355323792e-01 2.482650578022003174e-01 -1.387897878885269165e-01 -1.858952492475509644e-01 2.417087554931640625e-01 -1.253570020198822021e-01 -1.746501326560974121e-01 -1.885894089937210083e-01 -3.007072806358337402e-01 -2.224611788988113403e-01 1.490547955036163330e-01 1.649416238069534302e-01 -6.411126255989074707e-02 -7.783474028110504150e-02 -3.163246810436248779e-01 2.049310952425003052e-01 1.382699757814407349e-01 8.016499876976013184e-02 -2.773368656635284424e-01 6.805751472711563110e-02 2.327230721712112427e-01 1.058925017714500427e-01 -1.909902989864349365e-01 -2.155837416648864746e-01 1.520739048719406128e-01 1.326312869787216187e-01 3.641190705820918083e-03 1.840822249650955200e-01 2.658844459801912308e-03 2.091714292764663696e-01
-1.705261468887329102e-01 3.416054546833038330e-01 -1.016655638813972473e-01 1.576748043298721313e-01 -1.471420675516128540e-01 -1.633452326059341431e-01 1.091894507408142090e-01 -6.465874612331390381e-02 -7.084082812070846558e-02 -1.489557176828384399e-01 -2.949304580688476562e-01 -7.979132980108261108e-02 2.058723568916320801e-01 1.367137418128550053e-03 1.176982447504997253e-01 3.377680201083421707e-03 -1.535863876342773438e-01 1.489108055830001831e-01 5.864753201603889465e-02 1.632360965013504028e-01 -1.620752662420272827e-01 -4.071210026741027832e-01 2.502273321151733398e-01 1.337000131607055664e-01 5.442121624946594238e-02 4.273169487714767456e-02 2.204009145498275757e-01 -2.473432421684265137e-01 1.729572117328643799e-01 3.907636553049087524e-02 2.038937956094741821e-01 2.046373337507247925e-01
-1.396915912628173828e-01 1.943932920694351196e-01 1.817668825387954712e-01 2.417751103639602661e-01 -2.113647758960723877e-01 -2.676729559898376465e-01 -1.948682069778442383e-01 -2.268032580614089966e-01 -1.322001367807388306e-01 3.670984506607055664e-02 1.964703947305679321e-02 -1.272157132625579834e-01 -1.435969322919845581e-01 -6.177024170756340027e-02 -1.655497550964355469e-01 1.470760107040405273e-01 -1.507375389337539673e-01 1.020052060484886169e-01 3.727510571479797363e-02 -1.189608722925186157e-01 3.900703042745590210e-02 -4.365679025650024414e-01 1.189114004373550415e-01 1.582460403442382812e-01 -1.239586323499679565e-01 7.606384810060262680e-03 3.297820985317230225e-01 -8.206131868064403534e-03 2.145574986934661865e-01 -2.409601360559463501e-01 -1.121199578046798706e-01 -1.253806948661804199e-01
1.654580235481262207e-01 8.445596694946289062e-02 -1.666446588933467865e-02 1.024586781859397888e-01 -8.723702281713485718e-02 -7.219401001930236816e-02 -1.460098028182983398e-01 -3.396446108818054199e-01 1.905865967273712158e-01 -1.695035845041275024e-01 1.250347048044204712e-01 -4.442741870880126953e-01 6.420702207833528519e-03 8.725889027118682861e-02 8.710004389286041260e-02 1.830707937479019165e-01 -2.152425199747085571e-01 1.141500771045684814e-01 -1.116523593664169312e-01 -6.310781836509704590e-02 -1.981854736804962158e-01 -1.630793362855911255e-01 2.027395367622375488e-01 1.625276207923889160e-01 1.958613544702529907e-01 -5.411104857921600342e-02 1.801824420690536499e-01 1.870699375867843628e-01 9.789669513702392578e-02 1.141339465975761414e-01 8.949351310729980469e-02 3.603083491325378418e-01
-4.880785569548606873e-02 1.047850996255874634e-01 2.439778763800859451e-03 -1.312590986490249634e-01 7.715835422277450562e-02 -3.468676805496215820e-01 -1.449191421270370483e-01 -3.401807248592376709e-01 -3.161734202876687050e-03 -1.273171752691268921e-01 4.054283723235130310e-02 -2.257187813520431519e-01 4.096877202391624451e-02 -1.245847046375274658e-01 -8.748014271259307861e-02 -1.589529216289520264e-01 -1.780813038349151611e-01 1.605173647403717041e-01 1.390125900506973267e-01 -1.326802968978881836e-01 -5.910191684961318970e-02 -4.698996245861053467e-01 4.534891247749328613e-02 3.878817195072770119e-03 -2.175928801298141479e-01 7.865447551012039185e-02 2.607617676258087158e-01 -2.400994598865509033e-01 -3.695352235808968544e-03 -2.005318701267242432e-01 -1.983067095279693604e-01 8.927138894796371460e-02
1.084699258208274841e-01 4.356860369443893433e-02 1.698411069810390472e-02 2.833026349544525146e-01 4.998076334595680237e-02 -1.638224571943283081e-01 -2.592276334762573242e-01 -4.481189418584108353e-03 -2.411233037710189819e-01 2.381951063871383667e-01 -4.787611216306686401e-02 -4.265121817588806152e-01 7.849072664976119995e-02 1.530507355928421021e-01 1.636518388986587524e-01 -1.054074242711067200e-01 2.149284780025482178e-01 -9.183688962366431952e-05 1.178499162197113037e-01 -2.332625538110733032e-01 -2.582040056586265564e-02 -2.510601580142974854e-01 1.744509339332580566e-01 1.820349246263504028e-01 -1.414953768253326416e-01 -1.797020137310028076e-01 7.660200446844100952e-02 -6.874239444732666016e-02 1.831042021512985229e-01 -1.750396937131881714e-01 2.511582076549530029e-01 1.037136986851692200e-01
-1.057482659816741943e-01 2.346145063638687134e-01 2.397813647985458374e-01 1.913114488124847412e-01 -2.065268307924270630e-01 -3.184728026390075684e-01 -1.442288309335708618e-01 -7.466158270835876465e-02 -7.337360084056854248e-02 -2.379623800516128540e-01 2.432746067643165588e-02 -6.134627014398574829e-02 5.503487959504127502e-02 9.453937411308288574e-02 -1.796557754278182983e-02 -4.890586435794830322e-02 -1.464076712727546692e-02 2.861449122428894043e-01 -2.497626245021820068e-01 -1.859666258096694946e-01 9.058937430381774902e-02 -1.215886101126670837e-01 7.022219151258468628e-02 2.765904366970062256e-01 -9.293480962514877319e-02 -7.168329507112503052e-02 3.225930631160736084e-01 -1.356015801429748535e-01 2.595163285732269287e-01 -2.169081196188926697e-02 5.443455651402473450e-03 3.172022402286529541e-01
2.355326861143112183e-01 -4.802351444959640503e-02 2.681433260440826416e-01 1.663260608911514282e-01 2.316372282803058624e-02 -1.126241609454154968e-01 8.888967335224151611e-02 -3.547634184360504150e-01 -2.434545755386352539e-01 1.176862046122550964e-01 -1.873071789741516113e-01 -1.745397001504898071e-01 2.484215050935745239e-01 -1.322463750839233398e-01 2.238065451383590698e-01 -2.998329102993011475e-01 -1.181053742766380310e-01 -1.099950373172760010e-01 1.448253393173217773e-01 -1.917547136545181274e-01 -7.569828070700168610e-03 -9.965980798006057739e-02 9.203710407018661499e-02 2.608391046524047852e-01 -3.587717935442924500e-02 -4.742834717035293579e-02 2.848946750164031982e-01 -1.525028198957443237e-01 8.538863062858581543e-02 -1.882865130901336670e-01 1.227915287017822266e-01 -4.177489131689071655e-02
-6.175556778907775879e-02 9.939987957477569580e-02 2.080601006746292114e-01 1.874400079250335693e-01 -2.283378988504409790e-01 -3.016934692859649658e-01 -2.797797322273254395e-01 -1.501383632421493530e-01 -8.620072156190872192e-02 -8.867627382278442383e-02 -5.769310146570205688e-02 -1.188298389315605164e-01 -3.192571923136711121e-02 6.863901019096374512e-02 -1.738060712814331055e-01 6.228891015052795410e-02 -1.133406758308410645e-01 3.976172581315040588e-02 2.062123715877532959e-01 -1.363767236471176147e-01 -1.285101771354675293e-01 -3.845895230770111084e-01 9.301726520061492920e-02 2.261104285717010498e-01 -1.923988014459609985e-01 -8.905649185180664062e-02 2.629622817039489746e-01 -8.888889104127883911e-02 2.238653302192687988e-01 -1.736612766981124878e-01 -2.380036711692810059e-01 -1.807650178670883179e-01
-2.079532593488693237e-01 -2.017320245504379272e-01 3.422878086566925049e-01 8.804201334714889526e-02 5.476115271449089050e-02 -5.602045729756355286e-02 2.208847552537918091e-02 -9.163279831409454346e-02 3.161579743027687073e-02 -2.193807810544967651e-01 9.672690182924270630e-02 -8.420821279287338257e-02 9.862343966960906982e-02 1.805997639894485474e-01 -1.248890236020088196e-01 1.695749759674072266e-01 -7.504302263259887695e-02 -8.189587295055389404e-02 2.398480288684368134e-02 -1.585767371580004692e-03 -2.262492924928665161e-01 -1.630824804306030273e-01 8.876411616802215576e-02 8.181200176477432251e-02 -1.436463892459869385e-01 -1.440727263689041138e-01 1.730531901121139526e-01 -2.177501767873764038e-01 3.093158900737762451e-01 -5.077998042106628418e-01 -5.210810806602239609e-03 2.150913178920745850e-01
6.659187376499176025e-02 1.901718527078628540e-01 2.092049568891525269e-01 -1.209871284663677216e-02 -1.320430934429168701e-01 3.902959823608398438e-02 -2.187841236591339111e-01 8.401200175285339355e-03 -2.613268978893756866e-02 -7.053235173225402832e-02 -5.864010751247406006e-02 -8.366437256336212158e-02 2.276348173618316650e-01 6.208973377943038940e-02 1.443281956017017365e-02 -1.094431728124618530e-01 -4.815844446420669556e-02 1.984193772077560425e-01 -3.700966536998748779e-01 1.582080125808715820e-02 2.235529720783233643e-01 -1.500652879476547241e-01 5.088469386100769043e-02 4.124734103679656982e-01 2.114706672728061676e-02 -2.117964029312133789e-01 2.948038876056671143e-01 -1.003342792391777039e-01 3.240976333618164062e-01 -2.131407558917999268e-01 -7.811652868986129761e-02 2.040938585996627808e-01
4.172893613576889038e-02 -1.466462612152099609e-01 1.194115504622459412e-01 8.074721693992614746e-02 -3.070882335305213928e-02 -3.427733182907104492e-01 -2.933013439178466797e-01 -1.279180031269788742e-02 4.700564593076705933e-02 -7.682804763317108154e-02 -1.689954698085784912e-01 6.238197907805442810e-02 2.878409624099731445e-01 1.252422630786895752e-01 -1.521100997924804688e-01 -1.602467745542526245e-01 -3.530678451061248779e-01 1.992324590682983398e-01 2.293910384178161621e-01 9.642128646373748779e-02 1.733855605125427246e-01 -3.835689723491668701e-01 2.944862842559814453e-02 2.933721244335174561e-01 -1.278274226933717728e-02 2.317081950604915619e-02 2.277965992689132690e-01 -9.447143226861953735e-02 -8.069385588169097900e-02 -4.277280345559120178e-02 4.126343503594398499e-02 3.848025575280189514e-02
-3.614441752433776855e-01 8.938076347112655640e-02 3.813117742538452148e-01 -4.448988661170005798e-02 1.541504412889480591e-01 -1.518684029579162598e-01 -1.022524479776620865e-02 -2.936612963676452637e-01 -3.036306798458099365e-01 -1.082776412367820740e-01 -2.134294062852859497e-01 -2.162786722183227539e-01 4.043344408273696899e-02 -1.869558170437812805e-02 7.385272532701492310e-02 -2.038032561540603638e-01 -2.287083715200424194e-01 -2.606741152703762054e-02 -9.978073649108409882e-04 -7.559553254395723343e-03 -1.567520350217819214e-01 -9.898267686367034912e-02 1.412330567836761475e-02 9.311827272176742554e-02 -3.753495812416076660e-01 -1.260962784290313721e-01 9.171359986066818237e-02 -1.027942448854446411e-01 -8.884856104850769043e-02 -2.869047410786151886e-02 -5.691235885024070740e-02 2.271529883146286011e-01
-1.247650459408760071e-01 3.127750456333160400e-01 1.223776862025260925e-02 3.336732387542724609e-01 -1.273661851882934570e-01 1.958040595054626465e-01 1.416606828570365906e-02 -1.746119707822799683e-01 -2.421200275421142578e-01 5.669434554874897003e-03 6.076816469430923462e-02 -5.439445748925209045e-02 -1.487862900830805302e-03 1.766499429941177368e-01 -7.815308123826980591e-02 1.727603934705257416e-02 -3.074434399604797363e-01 2.339867502450942993e-01 1.268998682498931885e-01 -8.378851413726806641e-02 6.783038377761840820e-02 -2.640909850597381592e-01 9.378051012754440308e-02 1.354220658540725708e-01 6.259241141378879547e-03 -1.998693794012069702e-01 3.273281157016754150e-01 -1.488680541515350342e-01 1.602085828781127930e-01 1.494890600442886353e-01 2.997584044933319092e-01 7.688631862401962280e-02
2.539002895355224609e-02 1.062308847904205322e-01 4.870498552918434143e-03 7.718687504529953003e-02 -4.417832568287849426e-02 -2.335318624973297119e-01 -4.420642182230949402e-02 -3.237717151641845703e-01 -2.808483541011810303e-01 -8.224649727344512939e-02 -5.496159195899963379e-02 1.276939176023006439e-02 6.375226378440856934e-02 9.133874624967575073e-02 -2.215136438608169556e-01 -2.037839442491531372e-01 3.359866887331008911e-02 3.795558512210845947e-01 -1.624373793601989746e-01 -3.008641898632049561e-01 4.853780195116996765e-02 -3.569301366806030273e-01 8.610991388559341431e-02 5.456658080220222473e-02 -7.240840047597885132e-02 7.572405785322189331e-02 2.893000245094299316e-01 -1.679973304271697998e-02 2.884006798267364502e-01 -1.637379229068756104e-01 1.391086280345916748e-01 2.135224081575870514e-02
-1.433252692222595215e-01 2.977002784609794617e-02 1.001265719532966614e-01 2.057454288005828857e-01 7.106243073940277100e-02 -8.640620112419128418e-02 -2.108804434537887573e-01 -5.610925704240798950e-02 6.184427067637443542e-02 -9.123488515615463257e-02 -3.279316127300262451e-01 -2.319160699844360352e-01 -2.282846868038177490e-01 1.791723817586898804e-01 -1.285328567028045654e-01 3.146074479445815086e-03 -2.731229662895202637e-01 2.861428558826446533e-01 -1.689892411231994629e-01 -4.005631804466247559e-02 -1.377819180488586426e-01 -7.464137673377990723e-02 4.243679046630859375e-01 5.442456528544425964e-02 -1.386393904685974121e-01 -1.264746040105819702e-01 1.254242062568664551e-01 8.426601439714431763e-02 -8.352210372686386108e-02 -2.992031574249267578e-01 1.358740925788879395e-01 -1.568766385316848755e-01
-2.953787744045257568e-01 1.109589934349060059e-01 2.671542949974536896e-02 3.229834437370300293e-01 6.644035130739212036e-02 -2.250780463218688965e-01 4.105598106980323792e-02 -1.992425024509429932e-01 -1.828219145536422729e-01 -1.276748180389404297e-01 -1.530393511056900024e-01 -4.143119230866432190e-02 -2.758274204097688198e-04 1.901024878025054932e-01 5.681611970067024231e-02 -2.136747539043426514e-01 -6.960611790418624878e-02 2.730727791786193848e-01 1.658934354782104492e-01 -2.123985588550567627e-01 9.880825877189636230e-02 -1.913110166788101196e-01 -9.331788867712020874e-02 1.282701194286346436e-01 -2.189741879701614380e-01 -9.309847652912139893e-02 2.683289945125579834e-01 -2.967396676540374756e-01 5.607749149203300476e-02 -7.956858724355697632e-02 1.423389762639999390e-01 2.628370225429534912e-01
3.964641317725181580e-02 -2.731438279151916504e-01 -5.548784509301185608e-03 6.421191245317459106e-02 -6.177065894007682800e-03 -1.157293766736984253e-01 3.225565329194068909e-02 1.041299849748611450e-02 -9.744533151388168335e-02 -1.333884000778198242e-01 2.248625755310058594e-01 6.182591896504163742e-03 2.428706288337707520e-01 6.619510799646377563e-02 -2.044959962368011475e-01 -2.763632237911224365e-01 3.225244348868727684e-03 -7.966599613428115845e-02 -1.098672524094581604e-01 -2.142006456851959229e-01 1.007352545857429504e-01 -2.220400273799896240e-01 3.703416287899017334e-01 -3.547035530209541321e-02 -1.231618002057075500e-01 -3.037213385105133057e-01 9.779084473848342896e-02 -1.087083369493484497e-01 2.932374924421310425e-02 -4.369458258152008057e-01 4.904976859688758850e-02 2.459270507097244263e-01
-9.552618116140365601e-02 -1.386207528412342072e-02 -1.243871916085481644e-02 3.367897570133209229e-01 2.834568917751312256e-01 -2.686958312988281250e-01 -1.454674452543258667e-01 -1.371197216212749481e-02 3.918461874127388000e-02 6.888099759817123413e-02 5.853425711393356323e-02 3.314395621418952942e-02 1.812250763177871704e-01 -7.559597492218017578e-02 1.076796725392341614e-01 1.193858832120895386e-01 -1.222206205129623413e-01 -2.035125941038131714e-01 7.827932387590408325e-02 1.899658329784870148e-02 -2.475592046976089478e-01 -7.838511466979980469e-02 7.311220467090606689e-02 8.039934933185577393e-02 -1.670899242162704468e-01 -4.525261521339416504e-01 2.450709640979766846e-01 -1.254349648952484131e-01 3.531185388565063477e-01 -1.339951902627944946e-01 7.323037832975387573e-02 1.714960783720016479e-01
-1.735233664512634277e-01 1.572542041540145874e-01 5.420956388115882874e-02 1.605730801820755005e-01 1.142815686762332916e-02 -3.257587254047393799e-01 1.322830319404602051e-01 -1.752286851406097412e-01 -2.288637906312942505e-01 -2.480632364749908447e-01 -2.089027911424636841e-01 -3.137522339820861816e-01 -6.215957552194595337e-02 3.581445217132568359e-01 -1.319783478975296021e-01 2.434622123837471008e-02 -1.885615736246109009e-01 7.609877735376358032e-02 -4.086393862962722778e-02 -5.362110584974288940e-02 -1.590839773416519165e-01 -3.809527754783630371e-01 -7.949021644890308380e-03 -1.874033659696578979e-01 -1.364094316959381104e-01 -4.469263181090354919e-02 5.430278927087783813e-02 -1.083126813173294067e-01 3.252275660634040833e-02 -2.309802472591400146e-01 -1.178974956274032593e-01 -2.730502188205718994e-02
-7.996667176485061646e-03 2.340801209211349487e-01 1.742568612098693848e-01 2.377617359161376953e-01 -1.761167198419570923e-01 -3.072556257247924805e-01 -3.217280507087707520e-01 -3.146236836910247803e-01 -7.527113705873489380e-02 -8.535352349281311035e-02 4.418252408504486084e-02 -1.523754149675369263e-01 2.890443615615367889e-02 4.450730606913566589e-02 -2.639880180358886719e-01 7.208337634801864624e-02 -4.191655293107032776e-02 9.055940061807632446e-02 1.091072931885719299e-01 -4.411175474524497986e-02 -1.099265515804290771e-01 -3.683786690235137939e-01 1.349331289529800415e-01 1.447093188762664795e-01 -7.421217113733291626e-02 -2.802094630897045135e-02 2.582674920558929443e-01 -8.847160637378692627e-02 2.160731256008148193e-01 -1.745203882455825806e-01 -2.097778916358947754e-01 -4.226939380168914795e-02
-1.148159131407737732e-01 2.365989983081817627e-01 -7.750667631626129150e-02 6.330078095197677612e-02 1.514487713575363159e-01 -1.788229681551456451e-02 4.316135123372077942e-02 -2.431569993495941162e-01 1.392352161929011345e-03 -8.696819841861724854e-02 -4.001541137695312500e-01 -2.142441570758819580e-01 2.352905124425888062e-01 1.876716911792755127e-01 1.847611218690872192e-01 -1.331611871719360352e-01 -1.055232435464859009e-01 1.419444382190704346e-01 3.618161752820014954e-02 1.938178837299346924e-01 -1.467789262533187866e-01 -8.150494098663330078e-02 4.251376986503601074e-01 2.422316968441009521e-01 2.108757384121417999e-02 -1.244287118315696716e-01 3.698570281267166138e-02 -1.116039752960205078e-01 1.815861463546752930e-01 1.731304265558719635e-02 1.040352061390876770e-01 2.625426352024078369e-01
-2.855734340846538544e-02 2.312512844800949097e-01 -2.065074630081653595e-02 -3.435558825731277466e-02 -8.496027439832687378e-03 -7.558772712945938110e-02 -2.289046198129653931e-01 -1.125278249382972717e-01 -2.298435941338539124e-02 1.572411507368087769e-01 3.319475427269935608e-02 -2.528415322303771973e-01 4.665132984519004822e-02 4.444664344191551208e-02 1.428561806678771973e-01 -8.418364077806472778e-02 -1.911165118217468262e-01 1.161409392952919006e-01 2.127687260508537292e-02 -1.321128010749816895e-01 -2.737824916839599609e-01 -6.481669843196868896e-02 2.691938281059265137e-01 1.836108714342117310e-01 8.236327767372131348e-02 -2.931318879127502441e-01 2.047096043825149536e-01 5.171508789062500000e-01 -6.914761662483215332e-02 -1.911014765501022339e-01 1.063738241791725159e-01 2.083024531602859497e-01
-3.516749665141105652e-02 9.386534988880157471e-02 2.090981155633926392e-01 2.364267855882644653e-01 -7.153166085481643677e-02 -4.757004976272583008e-01 2.968069724738597870e-02 -3.293000459671020508e-01 -1.651979535818099976e-01 -2.907211706042289734e-02 -2.586225271224975586e-01 -1.656085252761840820e-01 1.225474476814270020e-02 1.609290987253189087e-01 -3.385601639747619629e-01 -9.410586953163146973e-02 -1.915214061737060547e-01 1.755212843418121338e-01 -9.953653067350387573e-02 -5.332100018858909607e-02 -1.394339501857757568e-01 -2.513217329978942871e-01 -1.521412581205368042e-01 -6.003105267882347107e-02 -1.186296194791793823e-01 -1.667207628488540649e-01 5.588153004646301270e-02 -7.115815579891204834e-02 1.624847799539566040e-01 -7.102316617965698242e-02 4.517860338091850281e-02 -6.704854220151901245e-02
-7.580406218767166138e-02 1.339800506830215454e-01 1.510557383298873901e-01 2.756913006305694580e-01 -1.214710548520088196e-01 -3.514898717403411865e-01 -1.210350021719932556e-01 -2.675811648368835449e-01 -3.746461570262908936e-01 7.803947478532791138e-02 1.265577524900436401e-01 -8.566698431968688965e-02 -1.746279597282409668e-01 6.309797987341880798e-03 -1.734934300184249878e-01 3.236722946166992188e-02 -1.325817257165908813e-01 4.800629243254661560e-02 -8.251284062862396240e-02 -3.099940419197082520e-01 1.311708241701126099e-01 -1.935987621545791626e-01 1.123130992054939270e-01 8.494859188795089722e-02 -7.498093694448471069e-02 1.891795732080936432e-02 3.119641840457916260e-01 -1.140575632452964783e-01 2.782891094684600830e-01 -6.688948720693588257e-02 6.241343170404434204e-02 1.483679264783859253e-01
-2.077842205762863159e-01 -1.149593964219093323e-01 3.073818385601043701e-01 4.199301078915596008e-02 1.483585834503173828e-01 3.209239989519119263e-02 -3.956058993935585022e-02 -2.809163033962249756e-01 -4.952894989401102066e-03 1.907170116901397705e-01 1.889204829931259155e-01 -1.329176872968673706e-01 1.558643877506256104e-01 1.321026682853698730e-01 -6.196188181638717651e-02 -3.685143217444419861e-02 -1.065708920359611511e-01 2.919411100447177887e-02 -1.592596620321273804e-01 -4.318840205669403076e-01 5.583408474922180176e-02 -4.083413183689117432e-01 1.017309632152318954e-02 7.556332275271415710e-03 9.348624199628829956e-02 -2.300014346837997437e-01 4.764324426651000977e-02 -1.234398782253265381e-01 -1.013118624687194824e-01 -1.471423059701919556e-01 1.730589866638183594e-01 2.683583498001098633e-01
-7.219686359167098999e-02 7.091000676155090332e-02 6.534244865179061890e-02 6.307510286569595337e-02 1.504853554069995880e-02 -7.616941630840301514e-02 -1.058436185121536255e-02 2.136500775814056396e-01 -1.770087182521820068e-01 5.186560004949569702e-02 -8.542231470346450806e-02 -4.376943409442901611e-02 2.007894217967987061e-01 4.445415437221527100e-01 -1.943777948617935181e-01 -1.972566694021224976e-01 -2.340909689664840698e-01 -8.983233571052551270e-02 1.841820031404495239e-01 1.838040724396705627e-02 -2.581753134727478027e-01 -2.192843258380889893e-01 2.678467035293579102e-01 1.442351937294006348e-01 -5.654045194387435913e-02 -3.074913620948791504e-01 1.351930946111679077e-01 1.757176816463470459e-01 8.951659500598907471e-02 -1.083572879433631897e-01 2.718031704425811768e-01 1.640585660934448242e-01
1.338648237287998199e-02 -2.764383517205715179e-02 5.335009843111038208e-02 2.542800307273864746e-01 -2.139249816536903381e-03 -3.275540471076965332e-01 -3.518374562263488770e-01 -1.321701556444168091e-01 1.140446662902832031e-01 -2.430146336555480957e-01 2.324980199337005615e-01 1.697163581848144531e-01 2.318158149719238281e-01 9.522767364978790283e-02 1.390889585018157959e-01 -9.792202711105346680e-02 -4.271432459354400635e-01 1.512840539216995239e-01 5.867970734834671021e-02 -1.506290435791015625e-01 2.018796093761920929e-02 -1.091187745332717896e-01 2.461574822664260864e-01 1.890707463026046753e-01 -1.746314018964767456e-01 4.122474044561386108e-02 1.514111757278442383e-01 -3.853078186511993408e-02 2.676783595234155655e-03 -1.747987815178930759e-03 -1.911843717098236084e-01 -5.514560639858245850e-02
6.181630492210388184e-02 -8.602775633335113525e-02 1.874044239521026611e-01 -9.423860907554626465e-02 1.579461991786956787e-01 -2.097557187080383301e-01 -1.400994360446929932e-01 2.011312358081340790e-02 1.159746423363685608e-01 3.019053116440773010e-02 -1.010423004627227783e-01 -7.999913394451141357e-02 -2.425688505172729492e-01 1.030169129371643066e-01 2.937866747379302979e-01 -5.047079548239707947e-02 -2.041862159967422485e-01 9.694630652666091919e-02 9.890723973512649536e-02 -6.556438654661178589e-02 8.976020850241184235e-03 -3.147295713424682617e-01 4.215020537376403809e-01 1.824403107166290283e-01 -1.523998938500881195e-02 -6.092802621424198151e-03 1.105267256498336792e-01 -1.800067871809005737e-01 1.248415485024452209e-01 -4.785316288471221924e-01 9.071112610399723053e-03 4.141280800104141235e-02
-6.456253677606582642e-02 1.349024623632431030e-01 3.266563117504119873e-01 -7.903840392827987671e-02 -1.028375886380672455e-02 -1.625470221042633057e-01 -2.477310299873352051e-01 -1.102338582277297974e-01 -5.770995281636714935e-03 -4.822162911295890808e-02 -4.219466447830200195e-02 -2.287940531969070435e-01 -2.873772978782653809e-01 -1.551529467105865479e-01 1.510816998779773712e-02 1.180447731167078018e-02 -1.419586837291717529e-01 -3.985184431076049805e-02 5.858719348907470703e-02 -2.353553473949432373e-01 -4.681589603424072266e-01 -1.459457427263259888e-01 1.994868367910385132e-01 1.140059679746627808e-01 2.997056953608989716e-02 -2.611606121063232422e-01 1.901327073574066162e-01 3.212053775787353516e-01 5.447261035442352295e-03 -5.969921126961708069e-02 1.179460436105728149e-02 1.230086907744407654e-01
1.186224818229675293e-01 2.205808162689208984e-01 1.867738962173461914e-01 2.667262852191925049e-01 1.458350121974945068e-01 -2.849727869033813477e-01 -3.941428288817405701e-02 -3.157783746719360352e-01 -3.655157983303070068e-01 -7.305865734815597534e-02 -1.277688145637512207e-01 -2.866147756576538086e-01 7.121123373508453369e-02 1.128310635685920715e-01 -1.824334263801574707e-01 -1.693535447120666504e-01 -2.026956826448440552e-01 -1.365202665328979492e-02 1.508083790540695190e-01 -4.688423592597246170e-03 -8.967944234609603882e-02 -5.706191062927246094e-02 1.043878346681594849e-01 -9.069421887397766113e-02 -8.917678147554397583e-02 3.891647327691316605e-03 3.279270827770233154e-01 -1.019819974899291992e-01 2.411440163850784302e-01 -3.827648982405662537e-02 -1.739818751811981201e-01 8.642046712338924408e-03
-6.125747784972190857e-02 3.284126892685890198e-02 1.954465359449386597e-01 -2.558134263381361961e-03 -2.019528001546859741e-01 -1.090816259384155273e-01 -1.861891746520996094e-01 -2.801476120948791504e-01 -2.256936952471733093e-02 -1.514664590358734131e-01 -3.301901519298553467e-01 -2.004709243774414062e-01 7.703288644552230835e-02 1.862650066614151001e-01 3.288444504141807556e-02 -2.270483225584030151e-01 -6.733093410730361938e-02 1.669214665889739990e-01 -1.907792524434626102e-03 1.305390596389770508e-01 5.605113226920366287e-03 -2.005159258842468262e-01 2.394389510154724121e-01 -5.679503455758094788e-02 -2.748134732246398926e-01 7.247447967529296875e-02 1.299761086702346802e-01 -1.089983657002449036e-01 -3.487152978777885437e-02 -5.551079660654067993e-02 9.939616173505783081e-02 5.012406110763549805e-01
-7.246512174606323242e-02 -5.530491843819618225e-02 1.404749304056167603e-01 1.105141732841730118e-02 2.679951786994934082e-01 -1.601867973804473877e-01 -8.672725409269332886e-02 -6.910842657089233398e-02 -2.706165313720703125e-01 -2.610085904598236084e-01 -8.248310536146163940e-02 -9.210003912448883057e-02 1.274083852767944336e-01 6.956765055656433105e-02 1.111750584095716476e-02 -2.407473139464855194e-02 -6.002448126673698425e-02 -7.246405631303787231e-02 2.449533492326736450e-01 -2.852980792522430420e-01 2.812221050262451172e-01 -2.682767808437347412e-01 3.423487842082977295e-01 -7.303547859191894531e-02 -1.459289109334349632e-03 -4.204403460025787354e-01 -4.020689800381660461e-02 1.931857466697692871e-01 5.231567472219467163e-02 -3.632459789514541626e-02 9.114507585763931274e-02 1.780900657176971436e-01
2.374686747789382935e-01 -1.408665329217910767e-01 -5.550348758697509766e-02 -3.938804939389228821e-02 -9.124863892793655396e-02 -2.920752763748168945e-01 -4.947927594184875488e-02 -3.160496056079864502e-01 3.029823303222656250e-01 -1.778061687946319580e-01 -9.118077158927917480e-02 -3.702695071697235107e-01 6.638780236244201660e-02 1.473404765129089355e-01 2.281702309846878052e-02 -1.020836979150772095e-01 -1.142169982194900513e-01 5.229009687900543213e-02 -8.050628751516342163e-02 1.209092326462268829e-02 -2.103907465934753418e-01 -2.010275870561599731e-01 9.166777878999710083e-02 1.352587342262268066e-01 5.584355071187019348e-02 -1.327487528324127197e-01 2.941457033157348633e-01 1.099379211664199829e-01 1.673275530338287354e-01 1.573291271924972534e-01 -3.158986195921897888e-02 3.322640359401702881e-01
-3.513330221176147461e-01 8.816890418529510498e-02 3.341485261917114258e-01 1.444215178489685059e-01 9.111209958791732788e-02 -3.423619642853736877e-02 -1.594899892807006836e-01 -2.514207363128662109e-01 -1.605735719203948975e-01 -2.588658630847930908e-01 -1.831141412258148193e-01 -5.370749533176422119e-02 -1.306025683879852295e-01 -5.189616233110427856e-02 -1.278640925884246826e-01 -8.057419210672378540e-02 -2.257781624794006348e-01 -9.724888950586318970e-02 1.259641647338867188e-01 -5.180318281054496765e-02 4.399858787655830383e-02 -1.140769198536872864e-02 2.715310156345367432e-01 -8.413893170654773712e-03 -1.683397442102432251e-01 -2.436592876911163330e-01 3.427798151969909668e-01 -1.357478499412536621e-01 1.932054571807384491e-02 -9.428128600120544434e-02 -1.255682706832885742e-01 2.506796717643737793e-01
-1.233993247151374817e-01 3.527274131774902344e-01 5.709305033087730408e-02 1.861496567726135254e-01 1.019992157816886902e-01 -2.076609581708908081e-01 1.235337927937507629e-01 -2.228258997201919556e-01 -6.573025882244110107e-02 -1.631954014301300049e-01 -6.850977241992950439e-02 -3.911824896931648254e-02 1.483251154422760010e-01 5.902779847383499146e-02 6.573916971683502197e-02 -1.078097522258758545e-01 -1.414818409830331802e-02 5.740114673972129822e-02 -2.009629737585783005e-03 1.485229432582855225e-01 -2.100968547165393829e-02 -3.161303699016571045e-01 1.444558352231979370e-01 9.000314772129058838e-02 1.411090493202209473e-01 7.779485732316970825e-02 3.662069737911224365e-01 -1.870612800121307373e-01 4.539380073547363281e-01 1.589968800544738770e-01 2.018276154994964600e-01 5.793306231498718262e-02
8.775592595338821411e-02 -9.509676136076450348e-03 -7.819961756467819214e-02 5.140186846256256104e-02 1.030661389231681824e-01 -3.048399090766906738e-01 -6.281343102455139160e-02 1.580783724784851074e-02 3.796199336647987366e-02 -1.959445327520370483e-02 -7.090781629085540771e-02 -9.532467275857925415e-02 1.090815216302871704e-01 -7.940769940614700317e-02 -1.898509413003921509e-01 -9.550625085830688477e-02 1.128256618976593018e-01 -4.742540419101715088e-02 -1.094884574413299561e-01 -2.041720598936080933e-01 -3.289574384689331055e-01 -7.148657739162445068e-02 2.583267688751220703e-01 2.050800174474716187e-01 -1.910422593355178833e-01 -4.242553710937500000e-01 1.992722749710083008e-01 -2.347909510135650635e-01 1.806737333536148071e-01 -2.247046530246734619e-01 2.975054681301116943e-01 -1.505308449268341064e-01
7.254040334373712540e-03 3.801770880818367004e-02 -7.351459562778472900e-02 -7.394734304398298264e-03 -1.187816262245178223e-02 -3.036830723285675049e-01 -1.064956635236740112e-01 -2.909274101257324219e-01 2.545662820339202881e-01 3.085043840110301971e-02 1.467196196317672729e-01 -3.538925945758819580e-01 -6.301268190145492554e-02 1.577346622943878174e-01 6.132835894823074341e-02 1.772668212652206421e-01 -3.426552712917327881e-01 -1.460630744695663452e-01 4.098867997527122498e-02 -1.974705234169960022e-02 -1.736336648464202881e-01 -2.130480855703353882e-01 1.884558349847793579e-01 -8.216114342212677002e-02 1.733288913965225220e-01 8.173112571239471436e-02 4.316775500774383545e-02 -2.672109752893447876e-02 3.471130132675170898e-02 -2.920166254043579102e-01 2.643026970326900482e-02 3.782084882259368896e-01
-2.982861399650573730e-01 -2.558233775198459625e-02 -2.167296782135963440e-02 -1.107290107756853104e-02 1.025005206465721130e-01 -3.042533993721008301e-01 -2.912446558475494385e-01 -3.017871677875518799e-01 -5.945585668087005615e-03 -7.297530025243759155e-02 -1.527732163667678833e-01 -2.100239843130111694e-01 1.247258558869361877e-01 1.694044098258018494e-02 -1.574314832687377930e-01 -3.940015658736228943e-02 -2.488811686635017395e-02 3.125547170639038086e-01 -2.646594867110252380e-02 -1.454580724239349365e-01 9.707047790288925171e-02 -2.002198845148086548e-01 1.303570419549942017e-01 1.042691692709922791e-01 -2.253570407629013062e-01 1.299437284469604492e-01 1.370468139648437500e-01 1.524212658405303955e-01 -2.498857118189334869e-02 -4.398759920150041580e-03 1.265001446008682251e-01 4.381058812141418457e-01
1.687182337045669556e-01 1.635770499706268311e-01 6.035833060741424561e-02 2.297311574220657349e-01 1.769033223390579224e-01 -4.342237953096628189e-03 -1.066519767045974731e-01 -2.850016355514526367e-01 -9.278405457735061646e-02 -7.321832329034805298e-02 -9.569855779409408569e-02 -1.558132022619247437e-01 5.872139334678649902e-01 -5.529930070042610168e-02 2.857397124171257019e-02 -2.574590444564819336e-01 -4.188209772109985352e-02 -6.571464240550994873e-02 6.795858498662710190e-03 3.758674487471580505e-02 -3.228436410427093506e-02 -4.266712069511413574e-02 9.657437354326248169e-02 2.182684652507305145e-02 1.726958155632019043e-01 2.561477385461330414e-02 2.303321808576583862e-01 7.504187524318695068e-03 6.074907630681991577e-02 -4.089899063110351562e-01 1.063787043094635010e-01 1.264566630125045776e-01
-2.028194963932037354e-01 4.090749472379684448e-02 2.476342581212520599e-02 2.528120875358581543e-01 1.215472593903541565e-01 -2.929015159606933594e-01 -4.166596755385398865e-02 -5.077298283576965332e-01 1.059332117438316345e-01 5.850828438997268677e-02 -6.599712371826171875e-02 2.140353806316852570e-02 1.338059008121490479e-01 -1.375557333230972290e-01 1.406837403774261475e-01 -1.398783624172210693e-01 -1.989881545305252075e-01 -1.785539686679840088e-01 1.512881964445114136e-01 -9.359463304281234741e-02 -1.999060362577438354e-01 -1.619109809398651123e-01 -3.250312805175781250e-02 -1.636659651994705200e-01 -1.277610808610916138e-01 -2.446979284286499023e-01 2.737383246421813965e-01 -1.683120131492614746e-01 -5.541161820292472839e-02 -8.683849126100540161e-03 2.380241602659225464e-01 2.283504046499729156e-02
-2.369679883122444153e-02 9.851054288446903229e-03 1.132689043879508972e-01 1.359633356332778931e-02 1.578188687562942505e-01 -1.461087763309478760e-01 1.614764928817749023e-01 -2.558421194553375244e-01 -5.154833570122718811e-02 5.030636489391326904e-02 1.524175107479095459e-01 4.844428598880767822e-02 2.804178893566131592e-01 -3.857889026403427124e-02 -1.229373887181282043e-01 -2.975827828049659729e-02 -3.984671831130981445e-01 -2.309098839759826660e-01 -1.794926375150680542e-01 -2.376983463764190674e-01 6.483762059360742569e-03 -3.661557734012603760e-01 4.581681266427040100e-02 4.786122217774391174e-02 1.429531723260879517e-01 -2.984274327754974365e-01 1.617119461297988892e-01 -1.664886176586151123e-01 -1.117380410432815552e-01 4.287714511156082153e-02 6.280183047056198120e-02 3.173444867134094238e-01
-4.266305267810821533e-02 4.721848294138908386e-02 5.016490444540977478e-02 1.959363967180252075e-01 -8.000802248716354370e-02 1.689525246620178223e-01 1.272837519645690918e-01 -6.811354309320449829e-02 -1.206261143088340759e-01 -3.375799953937530518e-01 -2.234358526766300201e-02 -1.461638808250427246e-01 1.236367598176002502e-01 1.816929280757904053e-01 9.846106171607971191e-02 2.212756872177124023e-01 -9.681144356727600098e-02 -1.356755569577217102e-02 2.433523535728454590e-01 -4.322669655084609985e-02 -1.767765283584594727e-01 -4.754166677594184875e-02 1.704839915037155151e-01 2.685277760028839111e-01 -1.400275230407714844e-01 -7.718661427497863770e-02 3.329337537288665771e-01 -6.489711254835128784e-02 1.784506589174270630e-01 -1.145020872354507446e-01 1.984198577702045441e-02 5.006268620491027832e-01
-2.239786535501480103e-01 1.428530067205429077e-01 -7.091449946165084839e-02 1.660812199115753174e-01 6.511792540550231934e-02 -5.210530757904052734e-02 -2.730741202831268311e-01 -2.460075467824935913e-01 -1.294368654489517212e-01 6.005466356873512268e-02 -1.658895015716552734e-01 2.203004248440265656e-02 1.835902333259582520e-01 1.264582574367523193e-01 1.169664971530437469e-02 7.040499150753021240e-02 -2.974149584770202637e-01 3.558623418211936951e-02 -2.707020938396453857e-01 1.133681759238243103e-01 -2.035409510135650635e-01 -1.678317636251449585e-01 1.919749751687049866e-02 1.224367544054985046e-01 7.070403546094894409e-02 -2.912007868289947510e-01 1.111423522233963013e-01 2.700755000114440918e-01 4.898491129279136658e-02 -1.483067721128463745e-01 3.067897856235504150e-01 3.117690682411193848e-01
5.022846162319183350e-02 2.023746371269226074e-01 -7.929103076457977295e-02 -3.673917800188064575e-02 -3.337485492229461670e-01 -2.010934799909591675e-01 -2.305198162794113159e-01 -4.475541040301322937e-02 7.172526419162750244e-02 -2.068728953599929810e-02 1.250892132520675659e-01 -7.608195394277572632e-02 -1.361925154924392700e-01 7.249730825424194336e-02 -7.437921315431594849e-02 8.902760222554206848e-03 -5.032510757446289062e-01 -3.783026710152626038e-02 8.915223181247711182e-02 -2.476629763841629028e-01 -2.020202726125717163e-01 -1.319857835769653320e-01 1.616535782814025879e-01 8.950288593769073486e-02 -1.729996949434280396e-01 -2.366023957729339600e-01 4.098201543092727661e-02 2.994399890303611755e-02 6.129148975014686584e-02 -5.271906405687332153e-02 1.957618892192840576e-01 3.685026764869689941e-01
-4.761844873428344727e-02 -1.256445944309234619e-01 1.547679156064987183e-01 1.038728281855583191e-01 1.015558093786239624e-01 7.949301600456237793e-02 -1.757427453994750977e-01 -5.688855424523353577e-02 1.737480759620666504e-01 3.942748904228210449e-02 -2.047140598297119141e-01 -2.762865722179412842e-01 -1.196123734116554260e-01 1.019429862499237061e-01 3.700045645236968994e-01 -1.977970600128173828e-01 -3.146262168884277344e-01 6.612920016050338745e-02 1.815811544656753540e-01 -8.916246145963668823e-02 -1.171816140413284302e-02 -1.459073126316070557e-01 2.884996831417083740e-01 1.518278270959854126e-01 2.737749740481376648e-02 -7.188434898853302002e-02 2.417271137237548828e-01 2.838018722832202911e-02 9.739559888839721680e-02 -4.240410029888153076e-01 1.306485831737518311e-01 -4.714683815836906433e-02
-2.450454831123352051e-01 -1.905066967010498047e-01 1.360067427158355713e-01 4.355012625455856323e-02 1.562978625297546387e-01 -2.932168841361999512e-01 -1.152075380086898804e-01 -1.856149546802043915e-02 -8.528914302587509155e-02 -2.282295376062393188e-01 -7.021649181842803955e-02 -1.280385255813598633e-01 8.217179565690457821e-04 1.971071660518646240e-01 -2.865499071776866913e-02 1.264748722314834595e-01 1.632165312767028809e-01 -3.705168068408966064e-01 -1.893472671508789062e-01 -1.171321943402290344e-01 -2.420449554920196533e-01 -2.412361800670623779e-01 1.505516916513442993e-01 1.381829828023910522e-01 -1.183162331581115723e-01 -2.566146254539489746e-01 1.720872223377227783e-01 -5.664722621440887451e-02 1.736229509115219116e-01 -1.011711135506629944e-01 1.937737762928009033e-01 2.454580813646316528e-01
4.154862463474273682e-02 9.520763903856277466e-02 5.971569940447807312e-02 3.213818073272705078e-01 -2.445216774940490723e-01 1.425389349460601807e-01 -1.510855555534362793e-01 1.345144957304000854e-01 6.465101242065429688e-02 7.196071743965148926e-02 -1.801473647356033325e-01 -2.606330215930938721e-01 1.171253249049186707e-01 1.670840531587600708e-01 -5.428339540958404541e-02 -5.884230136871337891e-03 -2.352152466773986816e-01 -5.711073428392410278e-02 3.011645190417766571e-02 -3.635628521442413330e-01 -3.048837184906005859e-01 -3.314655721187591553e-01 1.616339087486267090e-01 -6.000078842043876648e-02 6.551142781972885132e-02 -1.784815192222595215e-01 5.036575347185134888e-02 8.771485835313796997e-02 2.723365128040313721e-01 -4.612995311617851257e-02 -1.113398075103759766e-01 2.183545231819152832e-01
1.025051809847354889e-02 -1.503456383943557739e-01 1.881423592567443848e-01 3.548209369182586670e-01 2.149767279624938965e-01 -3.289306908845901489e-02 -2.105922400951385498e-01 -6.834734976291656494e-02 -1.477647423744201660e-01 4.529233090579509735e-03 1.196673512458801270e-01 -2.096937000751495361e-01 -4.559602960944175720e-02 -7.655289024114608765e-02 5.626998469233512878e-02 -6.670258194208145142e-02 -3.770731687545776367e-01 1.721724867820739746e-01 1.838436275720596313e-01 -2.257500290870666504e-01 7.381445169448852539e-02 -1.657671183347702026e-01 2.653865218162536621e-01 6.523505598306655884e-02 -9.997707605361938477e-02 -3.068069815635681152e-01 -2.368495762348175049e-01 1.935914754867553711e-01 1.535686701536178589e-01 -1.671307384967803955e-01 -2.687363699078559875e-02 9.917181730270385742e-02
-1.669847369194030762e-01 6.829302012920379639e-02 1.434719115495681763e-01 3.664311021566390991e-02 1.699441969394683838e-01 -5.606047343462705612e-04 -1.516539603471755981e-01 -1.653727293014526367e-01 2.135020196437835693e-01 -1.918290555477142334e-01 -1.831756681203842163e-01 -4.016623497009277344e-01 -9.299479424953460693e-02 1.735952049493789673e-01 -1.038535386323928833e-01 -5.371983721852302551e-02 -2.949111461639404297e-01 1.207549273967742920e-01 -1.711118966341018677e-01 -1.593673080205917358e-01 -2.541926205158233643e-01 2.036305144429206848e-02 2.966163158416748047e-01 8.643991500139236450e-02 7.308045774698257446e-02 -1.712340414524078369e-01 1.981261074542999268e-01 3.280901610851287842e-01 -6.153929606080055237e-02 -1.796122342348098755e-01 4.321772977709770203e-02 -1.967296004295349121e-02
8.343343622982501984e-03 -1.719308272004127502e-02 6.181377917528152466e-02 1.784900575876235962e-02 1.233982220292091370e-01 1.209926605224609375e-02 -6.257212162017822266e-02 -1.881933398544788361e-02 -3.126138448715209961e-01 -1.217761859297752380e-01 -1.688708364963531494e-01 -9.308362752199172974e-02 2.092650383710861206e-01 1.687956452369689941e-01 -5.029350891709327698e-02 -7.199208438396453857e-02 3.797550126910209656e-02 -1.453250199556350708e-01 9.670273959636688232e-02 -4.551839232444763184e-01 1.530561782419681549e-02 -3.526244163513183594e-01 1.916531920433044434e-01 -1.814027577638626099e-01 -6.092209368944168091e-02 -3.423617482185363770e-01 -1.259036269038915634e-02 1.408401280641555786e-01 1.367810368537902832e-01 -2.454642653465270996e-01 4.612284526228904724e-02 3.013127446174621582e-01
-9.390454739332199097e-03 -3.465639054775238037e-02 6.669544428586959839e-02 2.066924273967742920e-01 5.900800973176956177e-02 -9.073109179735183716e-02 -3.636014163494110107e-01 5.542638525366783142e-02 -1.743587553501129150e-01 -5.988141521811485291e-02 6.451646238565444946e-02 -1.470512151718139648e-01 6.095307180657982826e-04 5.257303267717361450e-02 -3.888419643044471741e-02 2.854736708104610443e-02 -2.606596946716308594e-01 -2.585383951663970947e-01 -1.334566473960876465e-01 -2.052495256066322327e-02 -2.975283861160278320e-01 -9.498301148414611816e-02 2.648143172264099121e-01 2.147684693336486816e-01 -5.369164794683456421e-02 -2.336098551750183105e-01 7.470292598009109497e-02 -7.348319888114929199e-02 2.483636327087879181e-02 -3.111469149589538574e-01 9.520290791988372803e-02 4.449047446250915527e-01
-2.917034737765789032e-02 1.119460165500640869e-01 -1.411818899214267731e-02 -6.352221965789794922e-02 5.905859544873237610e-02 -3.144481480121612549e-01 -9.278109669685363770e-02 -3.490140140056610107e-01 -4.972665384411811829e-02 -1.593779921531677246e-01 3.365020453929901123e-02 -2.154309898614883423e-01 9.995484352111816406e-02 -8.791541308164596558e-02 -1.973784267902374268e-01 -3.186318650841712952e-02 -1.975151002407073975e-01 1.652741106227040291e-03 2.689462602138519287e-01 -1.654168218374252319e-01 8.780341595411300659e-02 -4.267772734165191650e-01 1.599912941455841064e-01 -8.919013291597366333e-02 -1.618252247571945190e-01 1.016883775591850281e-01 3.536687493324279785e-01 -1.379997730255126953e-01 8.105162996798753738e-04 -9.314552694559097290e-02 -2.156374901533126831e-01 1.361904740333557129e-01
7.493294030427932739e-02 1.394264996051788330e-01 1.041708067059516907e-01 2.256371080875396729e-01 -2.290821820497512817e-01 -2.412002980709075928e-01 -1.277042329311370850e-01 -3.717107772827148438e-01 -4.853133484721183777e-02 -1.284055858850479126e-01 -6.404350697994232178e-02 -1.323126256465911865e-01 3.812008351087570190e-02 2.295775562524795532e-01 -1.495117843151092529e-01 4.519062489271163940e-02 -1.936620175838470459e-01 -4.373853653669357300e-02 2.414182871580123901e-01 -1.083495616912841797e-01 -6.578692793846130371e-02 -2.884192466735839844e-01 7.013737410306930542e-02 1.276259124279022217e-01 -2.507568299770355225e-01 -1.602548062801361084e-01 1.513304561376571655e-01 -1.628335565328598022e-01 1.599269509315490723e-01 -1.231586858630180359e-01 -3.607782125473022461e-01 -4.470413923263549805e-02
-1.722135990858078003e-01 3.237828239798545837e-02 -1.590390652418136597e-01 2.421557754278182983e-01 1.714497059583663940e-01 -1.147577352821826935e-02 -2.670142054557800293e-01 -2.794104218482971191e-01 -9.525133669376373291e-02 -9.801764041185379028e-02 -7.333251088857650757e-02 -4.115744307637214661e-02 1.813050657510757446e-01 -4.935604333877563477e-02 2.387806624174118042e-01 -6.307265907526016235e-02 -4.021045267581939697e-01 1.372741013765335083e-01 -3.077000677585601807e-01 1.210120916366577148e-01 -5.630875751376152039e-02 -2.306589484214782715e-01 1.577017456293106079e-01 1.151494383811950684e-01 -4.405120853334665298e-03 -1.988790780305862427e-01 -6.074105948209762573e-02 1.037402302026748657e-01 2.444960772991180420e-01 3.954633139073848724e-03 1.615379750728607178e-01 2.452405542135238647e-01
8.011043816804885864e-02 1.913454681634902954e-01 2.387009263038635254e-01 2.582733286544680595e-03 -3.857651054859161377e-01 -3.798072412610054016e-02 -1.235452517867088318e-01 -3.826071321964263916e-01 -1.386869251728057861e-01 -1.236646026372909546e-01 5.543162673711776733e-02 -2.358948290348052979e-01 -1.164665073156356812e-01 1.101674437522888184e-01 -7.349501550197601318e-02 -1.280191093683242798e-01 -2.751269042491912842e-01 4.173057153820991516e-02 -7.753598690032958984e-02 -9.716913104057312012e-02 1.742956042289733887e-02 -4.893921017646789551e-01 1.290773749351501465e-01 3.750845789909362793e-02 -4.309777170419692993e-02 -4.942911863327026367e-02 2.323357015848159790e-01 -1.012854874134063721e-01 1.471537798643112183e-01 7.016061246395111084e-02 -1.943130418658256531e-02 3.283128514885902405e-02
6.199514865875244141e-02 9.624904394149780273e-02 5.932584032416343689e-02 1.123729813843965530e-02 -1.510242372751235962e-01 1.361310780048370361e-01 -2.202862650156021118e-01 4.678160324692726135e-02 2.114296406507492065e-01 -2.623240835964679718e-02 -3.392221927642822266e-01 -1.874307096004486084e-01 3.941104188561439514e-02 1.063891127705574036e-01 -2.308079749345779419e-01 1.579872369766235352e-01 -3.182950019836425781e-01 -6.906100898049771786e-04 6.087353453040122986e-02 -1.424271464347839355e-01 -3.708822727203369141e-01 -3.279346525669097900e-01 2.017178833484649658e-01 -4.214823618531227112e-02 -1.268481314182281494e-01 -2.556143403053283691e-01 3.896125406026840210e-02 -8.954189717769622803e-03 -7.575235515832901001e-02 -9.911493211984634399e-02 1.852516233921051025e-01 2.423287481069564819e-01
4.143306240439414978e-02 4.799258708953857422e-02 2.386380136013031006e-01 2.007856965065002441e-03 -1.464225053787231445e-01 -1.012055650353431702e-01 -1.843859404325485229e-01 -2.044651359319686890e-01 4.642609506845474243e-02 -2.248516976833343506e-01 6.285966187715530396e-02 -1.675939857959747314e-01 -4.392300546169281006e-02 1.471953243017196655e-01 2.065095007419586182e-01 1.712519377470016479e-01 -2.710326910018920898e-01 -2.870403528213500977e-01 1.455412805080413818e-01 -1.588662564754486084e-01 -5.282700061798095703e-02 -2.132244706153869629e-01 2.695687115192413330e-02 -1.947331242263317108e-02 -4.662421345710754395e-01 -1.534484047442674637e-02 2.945643365383148193e-01 1.288444697856903076e-01 5.886714160442352295e-02 1.216766610741615295e-01 -1.470832247287034988e-02 2.451812922954559326e-01
9.130055457353591919e-02 3.325802041217684746e-03 2.393004745244979858e-01 2.241218388080596924e-01 6.637847423553466797e-02 -2.937760055065155029e-01 -1.013221917673945427e-03 -1.131978034973144531e-01 -2.187712490558624268e-01 2.128486484289169312e-01 2.962973341345787048e-02 -4.548797383904457092e-02 1.607314795255661011e-01 -7.851250469684600830e-02 3.519920632243156433e-02 -8.510120958089828491e-02 9.600478410720825195e-02 -6.540647894144058228e-02 1.719966530799865723e-01 -2.182012200355529785e-01 -3.332759737968444824e-01 -2.470301985740661621e-01 2.419519126415252686e-01 3.709923028945922852e-01 1.696405559778213501e-02 -2.877221107482910156e-01 5.867987126111984253e-02 -1.265722960233688354e-01 2.413280308246612549e-03 -2.436577975749969482e-01 1.459220200777053833e-01 -4.328712448477745056e-02
7.054330408573150635e-02 -3.593388712033629417e-03 2.156265974044799805e-01 1.448973268270492554e-01 -1.369747519493103027e-01 -2.079764008522033691e-01 -8.134390413761138916e-02 -3.404560312628746033e-02 -8.984595537185668945e-02 2.588329911231994629e-01 -1.884001493453979492e-01 -9.784131310880184174e-03 5.787140876054763794e-02 4.066960215568542480e-01 -7.901646196842193604e-02 3.665896877646446228e-02 1.626051845960319042e-03 -2.307384163141250610e-01 3.839780576527118683e-03 -1.611803025007247925e-01 -8.903543651103973389e-02 -1.880167871713638306e-01 4.311196804046630859e-01 2.705041170120239258e-01 -7.825971394777297974e-02 -8.223213255405426025e-02 1.771581768989562988e-01 -6.236104294657707214e-02 1.909984834492206573e-02 -2.329748421907424927e-01 2.936182320117950439e-01 -1.296012010425329208e-02
2.525599673390388489e-02 7.532029598951339722e-02 2.350961267948150635e-01 -3.257817775011062622e-02 -2.629697918891906738e-01 6.284426897764205933e-02 -3.261259794235229492e-01 -4.453932940959930420e-01 -2.471861243247985840e-01 -1.869308017194271088e-02 3.313830867409706116e-02 -2.582571804523468018e-01 -9.232847392559051514e-02 -2.194970846176147461e-02 4.930495843291282654e-02 -6.456015259027481079e-02 -3.500460386276245117e-01 1.206071395426988602e-02 9.850755333900451660e-02 1.815615594387054443e-02 -8.551403135061264038e-02 -3.342590332031250000e-01 1.660353094339370728e-01 1.030141189694404602e-01 -6.616315990686416626e-02 -1.194874942302703857e-01 1.310477256774902344e-01 -1.149952039122581482e-01 -3.402622789144515991e-02 -1.653947234153747559e-01 -1.571868807077407837e-01 1.498844027519226074e-01
2.301200926303863525e-01 6.015716865658760071e-02 8.772537857294082642e-02 1.384228914976119995e-01 -1.954085379838943481e-01 -2.225121408700942993e-01 -1.483315825462341309e-01 -4.717481434345245361e-01 -5.638374015688896179e-02 3.870630264282226562e-02 -8.996514976024627686e-02 -1.880944669246673584e-01 2.819924056529998779e-02 1.383940689265727997e-02 -2.045335024595260620e-01 -2.329243160784244537e-02 -2.337456792593002319e-01 -4.795103892683982849e-02 -8.509290218353271484e-02 -9.910486638545989990e-02 -1.555688381195068359e-01 -3.059265613555908203e-01 1.404383927583694458e-01 1.519188880920410156e-01 -2.407170087099075317e-01 1.864137686789035797e-02 3.171443343162536621e-01 -1.834737211465835571e-01 5.523935332894325256e-02 -1.096852868795394897e-01 -2.136427462100982666e-01 -7.039824128150939941e-02
-1.687081754207611084e-01 -9.923651069402694702e-02 -1.141585037112236023e-02 2.200978100299835205e-01 -1.792073831893503666e-03 -3.292061984539031982e-01 -3.574663400650024414e-02 1.663771923631429672e-03 2.574010193347930908e-02 1.503780633211135864e-01 3.582739830017089844e-02 -1.346348524093627930e-01 5.227633938193321228e-02 4.929710328578948975e-01 -1.177326589822769165e-01 -1.574141383171081543e-01 -5.232632532715797424e-02 -1.409038901329040527e-01 6.410317122936248779e-02 -4.076046496629714966e-02 -3.198552131652832031e-01 -2.152717411518096924e-01 3.567966818809509277e-01 1.317799836397171021e-01 4.951892793178558350e-02 -6.064513698220252991e-02 -5.094615742564201355e-02 1.411441899836063385e-02 1.231745406985282898e-01 -2.584719657897949219e-01 1.869024932384490967e-01 1.698749363422393799e-01
[truncated: 3,275,749 more chars]
