# Supplementary material for: The Language of Innovation
Source: PLoS One. 2020 Apr 30;15(4):e0230107. doi: 10.1371/journal.pone.0230107 (PMC7194493; doi:10.1371/journal.pone.0230107)
Supplement: S24 File — (GZ) [file pone.0230107.s024.tar.gz › 2002-2006/V2Run_16_VS_4500_embeddings2002-2006ED32.txt]

-1.638055294752120972e-01 8.344299346208572388e-02 -2.372981607913970947e-02 1.862883567810058594e-01 -1.099584922194480896e-01 -9.397846460342407227e-02 -1.283466070890426636e-01 1.432612240314483643e-01 -2.060008198022842407e-01 -6.009432487189769745e-03 -1.078215241432189941e-01 -1.395250409841537476e-01 -9.002429991960525513e-02 2.440314292907714844e-01 3.117067739367485046e-02 -2.939743734896183014e-02 -2.982035279273986816e-01 -1.352947801351547241e-01 1.713357567787170410e-01 -2.995679676532745361e-01 -2.058556079864501953e-01 -1.107565835118293762e-01 -3.240973055362701416e-01 6.776191294193267822e-02 1.395427063107490540e-02 -2.019597738981246948e-01 1.849600225687026978e-01 1.624396443367004395e-01 -2.338233590126037598e-01 -2.093869149684906006e-01 -3.296412900090217590e-02 -3.717245161533355713e-01
3.978273272514343262e-01 4.758758097887039185e-02 2.344049513339996338e-01 -5.793273448944091797e-02 1.651460491120815277e-02 6.032959744334220886e-02 1.494424492120742798e-01 2.832933068275451660e-01 -1.575757516548037529e-03 1.074230447411537170e-01 -1.283324658870697021e-01 -5.255834013223648071e-02 7.125612348318099976e-02 1.337673962116241455e-01 1.407788693904876709e-01 2.518512308597564697e-01 1.441104151308536530e-02 -6.409161537885665894e-02 2.179177850484848022e-01 -3.903340548276901245e-02 -7.032686471939086914e-02 -5.931372288614511490e-03 -3.319986760616302490e-01 2.843990027904510498e-01 -1.723115146160125732e-01 6.340606510639190674e-02 2.050721198320388794e-01 1.209376379847526550e-01 -9.242914617061614990e-02 -2.486193180084228516e-01 -9.892810881137847900e-02 -3.431124687194824219e-01
3.844687342643737793e-02 2.861894853413105011e-02 -1.691671460866928101e-01 1.930685043334960938e-01 4.751223325729370117e-02 3.209773600101470947e-01 3.177494928240776062e-02 3.466994464397430420e-01 6.023880466818809509e-02 2.155521363019943237e-01 -2.150244116783142090e-01 -4.751536995172500610e-02 -2.728607058525085449e-01 3.940186649560928345e-02 4.381453152745962143e-03 5.703764408826828003e-02 -1.283068656921386719e-01 -1.097751036286354065e-01 -3.421370312571525574e-02 -3.406184613704681396e-01 2.581995725631713867e-01 2.343403920531272888e-02 -1.412266641855239868e-01 2.091353237628936768e-01 -2.925132513046264648e-01 -2.063432037830352783e-01 1.701275855302810669e-01 -2.789465896785259247e-02 -1.912309080362319946e-01 -9.949691593647003174e-02 -1.456418484449386597e-01 -1.590802967548370361e-01
1.951945126056671143e-01 -1.596159338951110840e-01 2.761112153530120850e-01 3.169550299644470215e-01 -2.473583668470382690e-01 1.351976692676544189e-01 1.261140406131744385e-02 1.888188719749450684e-01 2.868371317163109779e-03 -2.118138372898101807e-01 -6.399338692426681519e-02 -1.733656823635101318e-01 -3.040147386491298676e-02 4.999581351876258850e-02 1.391242742538452148e-01 -1.271904557943344116e-01 -1.825810074806213379e-01 -1.840726137161254883e-01 -1.304454207420349121e-01 -1.691296696662902832e-01 1.783621869981288910e-02 -4.511392489075660706e-02 -3.640441596508026123e-01 -9.039788506925106049e-03 1.453721225261688232e-01 1.537072062492370605e-01 2.378910779953002930e-01 1.299219112843275070e-02 -2.626076936721801758e-01 -2.377690076828002930e-01 2.230621427297592163e-01 4.348004609346389771e-02
-1.456602066755294800e-01 2.263679355382919312e-01 1.404007077217102051e-01 4.594783112406730652e-02 9.364636614918708801e-03 -1.224264949560165405e-01 -8.532577008008956909e-02 2.522749900817871094e-01 -2.360386848449707031e-01 -1.412248611450195312e-02 -1.871310621500015259e-01 -8.611881732940673828e-02 -3.480707108974456787e-01 -1.728620827198028564e-01 1.540078967809677124e-01 1.743451356887817383e-01 -2.077741622924804688e-01 -3.599234297871589661e-02 5.216383561491966248e-02 -3.982978463172912598e-01 -4.276842251420021057e-02 -7.285233587026596069e-02 -2.121563553810119629e-01 5.638694390654563904e-02 -7.275749742984771729e-02 -1.767982095479965210e-01 2.085416764020919800e-02 -3.207588493824005127e-01 -1.594403535127639771e-01 -2.717725038528442383e-01 -4.052144009619951248e-03 -1.260789334774017334e-01
2.580454051494598389e-01 1.251426339149475098e-02 -3.980670869350433350e-02 3.616820871829986572e-01 -3.204507380723953247e-02 -7.946991175413131714e-02 3.216686472296714783e-02 1.827290952205657959e-01 -9.551313519477844238e-02 2.900080084800720215e-01 -5.583626404404640198e-02 -1.365595012903213501e-01 -2.582648098468780518e-01 7.781841792166233063e-03 1.227260604500770569e-01 2.303118817508220673e-02 -1.917871683835983276e-01 -4.261007308959960938e-01 1.143078319728374481e-02 -2.216322422027587891e-01 1.394930332899093628e-01 2.928936481475830078e-02 -2.959635555744171143e-01 1.907795369625091553e-01 9.606535732746124268e-02 -1.758574545383453369e-01 -6.251123547554016113e-02 -2.319308221340179443e-01 -1.783466190099716187e-01 -1.085212752223014832e-01 -6.510430574417114258e-02 -6.452616304159164429e-02
1.347161382436752319e-01 -4.061776772141456604e-02 -5.223169177770614624e-02 3.024024665355682373e-01 1.140148043632507324e-01 -1.049396321177482605e-01 -2.234725356101989746e-01 3.115348219871520996e-01 -1.017736643552780151e-01 4.645508900284767151e-02 -1.964886039495468140e-01 -6.277483701705932617e-02 -1.761496365070343018e-01 -3.725869208574295044e-02 1.971064954996109009e-01 3.518173843622207642e-02 -2.290889024734497070e-01 -2.078585028648376465e-01 1.629374027252197266e-01 -3.671790957450866699e-01 2.297661304473876953e-01 -2.758953869342803955e-01 -1.308454722166061401e-01 2.081836611032485962e-01 -1.302917152643203735e-01 7.176499813795089722e-03 2.589026391506195068e-01 -1.473262906074523926e-01 -7.188488543033599854e-02 -1.260686814785003662e-01 1.128209009766578674e-01 -3.834922239184379578e-02
2.149342298507690430e-01 -3.547722101211547852e-02 2.803383767604827881e-01 2.492585629224777222e-01 3.852929174900054932e-02 1.536191850900650024e-01 -1.098599284887313843e-01 2.570498585700988770e-01 -1.864378005266189575e-01 1.470188051462173462e-01 -8.035510778427124023e-02 4.716004244983196259e-03 -2.254489809274673462e-01 8.729071170091629028e-02 2.322834357619285583e-02 -1.113281771540641785e-01 -2.308832257986068726e-01 2.705622911453247070e-01 1.730968207120895386e-01 -2.491250634193420410e-01 -1.754370033740997314e-01 6.195074529387056828e-04 -2.580507397651672363e-01 2.122357636690139771e-01 -1.936500966548919678e-01 -5.300926044583320618e-02 -1.229691877961158752e-01 -8.342918753623962402e-02 -2.616149783134460449e-01 -2.137183845043182373e-01 -1.409178227186203003e-01 -1.305649280548095703e-01
5.321684479713439941e-02 1.961851306259632111e-02 1.564553081989288330e-01 1.504436433315277100e-01 4.276834800839424133e-02 2.038601413369178772e-02 -7.500670105218887329e-02 4.305074512958526611e-01 -2.193734496831893921e-01 2.064698040485382080e-01 2.129395157098770142e-01 -2.805685698986053467e-01 1.476350277662277222e-01 7.258223742246627808e-02 5.136186257004737854e-02 1.691996455192565918e-01 -1.428727060556411743e-01 -4.529577866196632385e-02 -5.197206512093544006e-02 -1.953556537628173828e-01 7.927545160055160522e-02 -3.175532221794128418e-01 -1.753019988536834717e-01 2.181368768215179443e-01 -2.438654899597167969e-01 -9.179040044546127319e-02 6.456129997968673706e-02 -8.502646535634994507e-02 -3.384636342525482178e-01 -1.704101562500000000e-01 1.055843383073806763e-02 -1.074528843164443970e-01
1.395902037620544434e-01 -7.075815647840499878e-02 9.381633251905441284e-02 6.976885348558425903e-02 5.103289335966110229e-02 1.476454138755798340e-01 -1.552679687738418579e-01 1.680641770362854004e-01 -5.034963041543960571e-02 1.847919076681137085e-01 -1.192455142736434937e-01 3.438927978277206421e-02 -3.185927867889404297e-01 -3.073120489716529846e-02 1.239764764904975891e-01 2.597596682608127594e-02 -2.723222374916076660e-01 -2.945080399513244629e-01 3.006221950054168701e-01 -1.043616160750389099e-01 1.060250326991081238e-01 3.597133234143257141e-02 -1.668823324143886566e-02 1.777095049619674683e-01 -2.411727160215377808e-01 9.423449635505676270e-02 2.273711115121841431e-01 -1.418371200561523438e-01 -1.499432325363159180e-01 -2.425923794507980347e-01 2.094891667366027832e-02 -4.328037798404693604e-01
2.343622222542762756e-02 1.246153488755226135e-01 -1.023038774728775024e-01 3.063440024852752686e-01 7.767470926046371460e-02 2.789925038814544678e-01 7.672712951898574829e-02 1.778317987918853760e-01 -2.004204392433166504e-01 8.651494979858398438e-02 -1.587239950895309448e-01 -2.565523684024810791e-01 -2.472461313009262085e-01 -4.849241115152835846e-03 4.885064065456390381e-02 1.392188966274261475e-01 -2.778715491294860840e-01 -2.285028100013732910e-01 2.420823462307453156e-02 -1.404332667589187622e-01 1.224864050745964050e-01 1.398274004459381104e-01 -1.954978108406066895e-01 4.884044826030731201e-02 -1.292418092489242554e-01 5.529471673071384430e-03 3.075873255729675293e-01 -1.839419752359390259e-01 -1.413514465093612671e-01 -3.765667974948883057e-01 2.692997828125953674e-02 6.371700763702392578e-02
2.345247119665145874e-01 1.747829914093017578e-01 4.975544810295104980e-01 9.262509644031524658e-02 -3.147235810756683350e-01 -1.095329970121383667e-02 -8.258517831563949585e-02 1.163824498653411865e-01 9.321419149637222290e-02 9.451361000537872314e-02 -8.254936896264553070e-03 -1.158766299486160278e-01 -3.197369724512100220e-02 -1.924692243337631226e-01 6.953499466180801392e-02 6.361179798841476440e-02 -3.149346113204956055e-01 -8.025976270437240601e-02 -2.380421161651611328e-01 -9.632525593042373657e-02 8.886213600635528564e-02 8.029335737228393555e-02 -1.525473147630691528e-01 2.241654694080352783e-01 5.390195921063423157e-02 3.547010570764541626e-02 1.059283316135406494e-01 -2.338322550058364868e-01 -2.128642797470092773e-01 -2.328914105892181396e-01 -1.311124209314584732e-02 -1.774596422910690308e-01
1.968523263931274414e-01 3.932422399520874023e-02 -7.233201712369918823e-02 3.478617966175079346e-01 6.182885915040969849e-02 -1.058879122138023376e-02 -2.057683914899826050e-01 1.739130616188049316e-01 -5.626744404435157776e-02 6.840716302394866943e-02 -3.035984337329864502e-01 -1.450499445199966431e-01 -3.414591550827026367e-01 -1.728057414293289185e-01 1.682194769382476807e-01 2.156271785497665405e-01 -2.116218581795692444e-02 -1.841179132461547852e-01 8.506000041961669922e-02 -2.705144584178924561e-01 5.970124527812004089e-02 -1.799068152904510498e-01 -1.853746026754379272e-01 3.098459914326667786e-03 2.843182906508445740e-02 -1.485006064176559448e-01 1.139689162373542786e-01 -1.174734681844711304e-01 -2.887779772281646729e-01 -2.453977316617965698e-01 -1.026951298117637634e-01 -1.605056971311569214e-01
1.021262407302856445e-01 9.561082720756530762e-02 3.761136829853057861e-01 2.069426327943801880e-01 -3.739615082740783691e-01 1.927499175071716309e-01 1.634240895509719849e-01 9.626311063766479492e-02 -9.098658710718154907e-02 -1.943829283118247986e-02 -1.960242092609405518e-01 1.467795576900243759e-02 -2.202589064836502075e-03 -6.188940722495317459e-03 -6.917207688093185425e-02 1.429790351539850235e-02 -3.086434304714202881e-01 -2.121839076280593872e-01 2.029998600482940674e-02 1.586787775158882141e-02 2.191416770219802856e-01 -7.694115489721298218e-02 -9.437257796525955200e-02 -5.289230868220329285e-02 2.157687544822692871e-01 1.164657901972532272e-02 2.214839905500411987e-01 -2.333086729049682617e-01 -2.750197052955627441e-01 -1.610712260007858276e-01 -1.196975354105234146e-02 -2.689650058746337891e-01
5.572027713060379028e-02 1.175220757722854614e-01 -1.448035687208175659e-01 2.352834492921829224e-01 4.362664371728897095e-02 -3.812140226364135742e-02 -1.063630729913711548e-01 9.392548352479934692e-02 -9.853339940309524536e-02 2.749598920345306396e-01 -1.499675959348678589e-01 -8.540038764476776123e-02 -2.393385022878646851e-01 5.626895278692245483e-02 2.879103720188140869e-01 1.509375870227813721e-01 -1.868361085653305054e-01 -1.955506652593612671e-01 7.214182615280151367e-02 -3.684249520301818848e-01 1.175235733389854431e-01 8.542414754629135132e-02 -2.006742358207702637e-01 2.445548176765441895e-01 2.168402075767517090e-01 -1.347441077232360840e-01 1.888401359319686890e-01 -9.527557343244552612e-02 -2.209040522575378418e-01 -3.096958100795745850e-01 1.866831257939338684e-02 -1.086235716938972473e-01
1.466451883316040039e-01 8.279959857463836670e-02 3.838200867176055908e-02 1.147944852709770203e-01 -5.748328566551208496e-02 8.314853534102439880e-03 9.306625276803970337e-02 3.449615836143493652e-01 -7.597251236438751221e-02 2.403763979673385620e-01 -1.571788787841796875e-01 2.475213073194026947e-02 1.421626564115285873e-02 -4.077652096748352051e-02 2.338497191667556763e-01 1.330910832621157169e-03 -7.192625105381011963e-02 2.324334383010864258e-01 1.191012412309646606e-01 1.804858595132827759e-01 -8.028380572795867920e-03 -3.653168976306915283e-01 -3.284334540367126465e-01 1.426034271717071533e-01 -3.199592828750610352e-01 -2.175326943397521973e-01 -6.234390288591384888e-02 -1.523894071578979492e-01 -2.343026697635650635e-01 -2.633126080036163330e-01 -5.212827026844024658e-02 -9.537187963724136353e-02
1.112201064825057983e-01 1.402796506881713867e-01 -5.931662023067474365e-02 5.710167437791824341e-02 -1.987097561359405518e-01 -1.432516127824783325e-01 -1.827995032072067261e-01 -1.000037696212530136e-02 -1.455471068620681763e-01 1.642662435770034790e-01 -1.947295367717742920e-01 -4.321264922618865967e-01 -2.068416178226470947e-01 9.166661649942398071e-02 3.129534423351287842e-01 1.773450225591659546e-01 -1.760391741991043091e-01 -2.553147971630096436e-01 -2.195950411260128021e-02 -3.317669034004211426e-01 1.676132827997207642e-01 -5.371387675404548645e-02 -8.147249370813369751e-02 -1.574815623462200165e-02 -1.144086122512817383e-01 -2.084867656230926514e-01 1.811004877090454102e-01 -1.926836185157299042e-02 -2.341480702161788940e-01 -3.794831410050392151e-02 1.068440154194831848e-01 -1.107023209333419800e-01
4.443155974149703979e-02 -1.367903500795364380e-01 1.347551196813583374e-01 6.767186522483825684e-02 -5.288456678390502930e-01 4.543040320277214050e-02 -1.783548295497894287e-01 1.647269874811172485e-01 -1.033854950219392776e-02 -1.807520538568496704e-02 -9.918001294136047363e-02 -5.928224697709083557e-02 2.905833721160888672e-02 4.831056110560894012e-03 2.318058460950851440e-01 -1.671224534511566162e-01 -3.269217014312744141e-01 1.287366747856140137e-01 2.588464692234992981e-02 -1.620893776416778564e-01 -4.618571326136589050e-02 3.821431426331400871e-03 -1.775882393121719360e-01 -8.560524438507854939e-04 2.576321363449096680e-01 -7.760333269834518433e-02 -2.890315605327486992e-03 -2.134054601192474365e-01 -1.552007794380187988e-01 -3.387020230293273926e-01 2.588811516761779785e-01 -1.082578673958778381e-01
1.123883649706840515e-01 -6.974477320909500122e-02 -3.172013442963361740e-03 1.904857903718948364e-01 7.324676215648651123e-02 1.269248127937316895e-01 -1.325301229953765869e-01 2.447645813226699829e-01 -5.264522880315780640e-02 4.981949329376220703e-01 -2.301092147827148438e-01 -1.543715745210647583e-01 -1.108183339238166809e-01 -1.423948854207992554e-01 -4.461358860135078430e-02 -2.768337726593017578e-02 -2.654909193515777588e-01 -2.269550114870071411e-01 -3.644292056560516357e-02 -2.608611881732940674e-01 -1.279000639915466309e-01 -5.740499589592218399e-03 -2.233186811208724976e-01 3.102425336837768555e-01 6.928709894418716431e-02 -7.289470732212066650e-02 1.469938158988952637e-01 2.958988212049007416e-02 -2.236757278442382812e-01 -1.284105926752090454e-01 1.715688407421112061e-01 4.194591939449310303e-02
-6.554514169692993164e-02 4.109176248311996460e-02 7.509078085422515869e-02 3.415791690349578857e-01 -1.334783732891082764e-01 1.685889065265655518e-01 1.844874210655689240e-02 4.107119143009185791e-01 -1.373930871486663818e-01 1.359779983758926392e-01 1.517674624919891357e-01 -1.610110700130462646e-01 -1.728889532387256622e-02 1.181164607405662537e-01 -9.909455478191375732e-02 2.446177154779434204e-01 -8.246395736932754517e-02 6.738019734621047974e-02 9.382880479097366333e-02 1.213333234190940857e-01 1.530856639146804810e-01 -2.672016620635986328e-01 -1.684579402208328247e-01 3.046381771564483643e-01 -4.120022803544998169e-02 -1.287770569324493408e-01 1.510086059570312500e-01 -3.196701407432556152e-02 -3.305539861321449280e-02 -2.624540627002716064e-01 -9.050092101097106934e-02 -3.391935229301452637e-01
1.509788483381271362e-01 -1.599438674747943878e-02 9.238357096910476685e-02 2.624549269676208496e-01 1.512291729450225830e-01 5.072976276278495789e-02 2.983135357499122620e-02 2.834561467170715332e-01 -1.635668277740478516e-01 2.402206957340240479e-01 -2.772861123085021973e-01 -2.047098726034164429e-01 -3.327743336558341980e-02 -1.584566682577133179e-01 2.222305834293365479e-01 2.402382344007492065e-01 -6.514606624841690063e-02 -2.536840438842773438e-01 1.376993656158447266e-01 -4.085326194763183594e-01 7.298950105905532837e-02 1.061301752924919128e-01 -1.175910979509353638e-01 1.791519522666931152e-01 -2.604323998093605042e-02 -1.516738384962081909e-01 1.489794850349426270e-01 -1.722461581230163574e-01 -1.789621710777282715e-01 -1.734130233526229858e-01 3.930879756808280945e-02 -1.074653305113315582e-02
1.348273903131484985e-01 1.298181153833866119e-02 -1.569947600364685059e-01 2.401726990938186646e-01 1.089207977056503296e-01 6.934485584497451782e-02 -8.611319214105606079e-02 2.910498380661010742e-01 -5.162724293768405914e-03 1.574393808841705322e-01 -2.047206014394760132e-01 -2.960984110832214355e-01 -1.343927681446075439e-01 1.368260234594345093e-01 -7.413449138402938843e-02 1.416845992207527161e-02 -1.146110221743583679e-01 -2.970326542854309082e-01 -3.873268514871597290e-02 -1.951051503419876099e-01 -5.581241473555564880e-02 6.115382909774780273e-02 -2.436095476150512695e-01 2.208213657140731812e-01 2.176600843667984009e-01 -2.709775567054748535e-01 1.554908901453018188e-01 -1.320202946662902832e-01 -6.518046557903289795e-02 -3.903077244758605957e-01 8.984220772981643677e-02 -1.033552587032318115e-01
3.009623885154724121e-01 -2.082224339246749878e-01 -1.551009416580200195e-01 2.774719595909118652e-01 4.328142851591110229e-02 1.769542545080184937e-01 -2.402427053311839700e-04 1.896878629922866821e-01 -1.489354968070983887e-01 3.568202853202819824e-01 -2.039632052183151245e-01 8.339134603738784790e-02 -1.613678932189941406e-01 1.457792222499847412e-01 1.882755011320114136e-01 1.651195287704467773e-01 -1.255340576171875000e-01 -1.070256307721138000e-01 -1.284221708774566650e-01 -3.173995316028594971e-01 -3.425055742263793945e-02 9.022790938615798950e-02 -2.514594495296478271e-01 2.554051391780376434e-02 -1.458591669797897339e-01 -2.083691209554672241e-01 1.004614830017089844e-01 -1.666740141808986664e-02 3.748547285795211792e-02 -2.785086333751678467e-01 1.133342385292053223e-01 -5.712549760937690735e-02
1.525345593690872192e-01 -1.194317042827606201e-01 3.394209444522857666e-01 1.394029259681701660e-01 -2.654382288455963135e-01 8.786209672689437866e-02 1.047572344541549683e-01 -1.266482006758451462e-02 1.384463310241699219e-01 5.185173451900482178e-02 -1.815240532159805298e-01 -1.087703704833984375e-01 -1.498336642980575562e-01 -1.774146109819412231e-01 -1.212191432714462280e-01 -1.064979191869497299e-02 -2.541778385639190674e-01 2.192405238747596741e-02 -9.790727496147155762e-02 -2.744560539722442627e-01 1.211477443575859070e-01 -7.409765571355819702e-02 -2.559354603290557861e-01 -7.738703489303588867e-02 1.073648873716592789e-02 -2.180036343634128571e-02 1.257569938898086548e-01 -2.493132352828979492e-01 -3.282350003719329834e-01 -2.638710439205169678e-01 -1.701176613569259644e-01 -2.768030166625976562e-01
1.879971921443939209e-01 -1.222564131021499634e-01 8.866676688194274902e-02 2.048371881246566772e-01 -3.037585876882076263e-02 1.290467381477355957e-02 3.216647207736968994e-01 6.840453296899795532e-02 6.966134160757064819e-02 1.083300933241844177e-01 -6.928451359272003174e-02 1.384759396314620972e-01 -1.671479493379592896e-01 -2.666051089763641357e-01 -5.910024978220462799e-03 -2.619099020957946777e-01 6.507574021816253662e-02 -8.238442242145538330e-02 4.045396745204925537e-01 -1.101706475019454956e-01 1.999700367450714111e-01 -2.169145829975605011e-02 -1.682273894548416138e-01 1.912153214216232300e-01 -1.638552546501159668e-01 -2.600258290767669678e-01 2.684482634067535400e-01 1.140418052673339844e-01 -4.051958024501800537e-02 -2.774249017238616943e-01 5.965030565857887268e-02 -1.691465675830841064e-01
-2.715418487787246704e-02 4.415234178304672241e-02 3.767427802085876465e-01 1.658716797828674316e-01 -3.842608928680419922e-01 1.527200341224670410e-01 9.386036545038223267e-02 1.730181574821472168e-01 -6.940832734107971191e-02 -2.423208504915237427e-01 -5.212809145450592041e-02 -9.178079664707183838e-02 -3.965754061937332153e-02 1.043428927659988403e-01 2.245578728616237640e-02 -1.680018752813339233e-02 -7.510863989591598511e-02 -5.036471039056777954e-02 9.082788019441068172e-04 -2.855958044528961182e-01 9.395638108253479004e-02 -1.908190995454788208e-01 -4.151754677295684814e-01 -3.004826046526432037e-02 2.426746040582656860e-01 -4.556354135274887085e-02 6.176982074975967407e-02 -2.034564465284347534e-01 -2.191665172576904297e-01 -2.411065548658370972e-01 -9.685743716545403004e-04 -9.805177152156829834e-02
2.601138874888420105e-02 -4.440604150295257568e-02 1.322230994701385498e-01 3.747129142284393311e-01 -3.659463524818420410e-01 1.731656044721603394e-01 -2.501800060272216797e-01 8.352413028478622437e-02 3.764708340167999268e-02 -3.701946884393692017e-02 1.999253220856189728e-02 -7.614178955554962158e-02 -7.079205662012100220e-02 1.996699124574661255e-01 5.775573477149009705e-02 -2.110918164253234863e-01 -1.326324790716171265e-01 -2.463348209857940674e-01 1.247864067554473877e-01 -1.631453484296798706e-01 3.822008520364761353e-02 -2.396218851208686829e-02 -1.820270866155624390e-01 -1.419462263584136963e-01 2.242709398269653320e-01 -4.960274323821067810e-02 -1.013329923152923584e-01 -9.806220233440399170e-02 -4.490810334682464600e-01 -1.650917679071426392e-01 1.436230838298797607e-01 -7.907158881425857544e-02
1.541957538574934006e-02 1.756592094898223877e-01 6.961005181074142456e-02 2.219123840332031250e-01 7.502832263708114624e-02 -1.581922918558120728e-01 -2.881252020597457886e-02 2.558593451976776123e-01 -1.951204389333724976e-01 7.373291999101638794e-02 -2.719997465610504150e-01 -9.357558190822601318e-02 -2.283603250980377197e-01 -5.466277524828910828e-02 2.007887363433837891e-01 2.902156710624694824e-01 -7.166931778192520142e-02 -3.150639832019805908e-01 1.010725647211074829e-01 -2.409862577915191650e-01 2.120420783758163452e-01 -9.918119758367538452e-02 -3.117829263210296631e-01 9.888575971126556396e-02 -9.144126623868942261e-02 -8.908656239509582520e-02 1.295981407165527344e-01 -8.407849073410034180e-02 -7.583750039339065552e-02 -2.844564616680145264e-01 3.661601990461349487e-02 -2.220199406147003174e-01
-9.938625618815422058e-03 -1.674625724554061890e-01 6.992366909980773926e-02 2.880267202854156494e-01 1.774306297302246094e-01 1.194927766919136047e-01 9.425868093967437744e-02 2.285739779472351074e-01 -1.440149545669555664e-01 3.623291552066802979e-01 -2.345348149538040161e-01 -2.124261409044265747e-01 -2.833576500415802002e-01 -2.587255239486694336e-01 2.135220021009445190e-01 1.021926477551460266e-01 -2.743564248085021973e-01 2.684447355568408966e-02 8.609516173601150513e-02 -1.553582549095153809e-01 1.359622776508331299e-01 -3.957404568791389465e-02 -3.127779960632324219e-01 2.461157441139221191e-01 -1.379986479878425598e-02 -1.060435399413108826e-01 2.647512406110763550e-02 4.702371358871459961e-02 2.821668051183223724e-02 -7.493568211793899536e-02 -1.472164597362279892e-02 -1.213539540767669678e-01
-1.064547151327133179e-01 5.126227065920829773e-02 -1.140108332037925720e-01 3.145625591278076172e-01 1.332780867815017700e-01 -3.576634451746940613e-02 -4.166160710155963898e-03 2.293770611286163330e-01 -1.156797856092453003e-01 1.258662343025207520e-01 -2.369154542684555054e-01 -1.390332281589508057e-01 -1.192017346620559692e-01 -1.352331638336181641e-01 7.810242474079132080e-02 2.615864872932434082e-01 -2.256183326244354248e-01 -1.754481047391891479e-01 1.719909906387329102e-01 -1.993847042322158813e-01 9.424328804016113281e-02 -1.035489365458488464e-01 -3.055132627487182617e-01 1.627983152866363525e-01 3.267633542418479919e-02 -1.055510193109512329e-01 2.626689374446868896e-01 -1.994989216327667236e-01 -2.970503568649291992e-01 -4.820415750145912170e-02 1.386468112468719482e-01 -2.635424435138702393e-01
1.319174095988273621e-02 -1.258744001388549805e-01 1.495002657175064087e-01 1.253522038459777832e-01 -1.985245943069458008e-01 -4.541633650660514832e-02 3.208963200449943542e-02 1.620643734931945801e-01 -2.170546203851699829e-01 1.724724322557449341e-01 -1.713550277054309845e-02 -2.446391247212886810e-02 -8.851728588342666626e-02 -1.602687090635299683e-01 4.676523432135581970e-02 -2.095887511968612671e-01 -1.896433979272842407e-01 1.437586992979049683e-01 3.945164382457733154e-01 -1.770696341991424561e-01 1.985350847244262695e-01 7.643146067857742310e-02 1.121752709150314331e-01 2.499382346868515015e-01 -1.239617913961410522e-01 -2.839799821376800537e-01 2.641491889953613281e-01 -3.431116789579391479e-02 -3.185837268829345703e-01 -5.844504758715629578e-02 -1.400131434202194214e-01 -2.536631226539611816e-01
1.824951358139514923e-02 5.503728240728378296e-02 -2.333314903080463409e-02 2.344831079244613647e-01 -2.404133975505828857e-01 -6.523354351520538330e-02 -8.418647944927215576e-02 -1.259581744670867920e-02 3.626670688390731812e-02 -9.654925204813480377e-03 -3.473257124423980713e-01 -3.073691427707672119e-01 -1.642783582210540771e-01 -6.163811311125755310e-02 2.046306729316711426e-01 3.009847998619079590e-01 -1.056985035538673401e-01 -1.729977428913116455e-01 3.802956640720367432e-02 -2.305589020252227783e-01 1.202042866498231888e-02 1.088257879018783569e-02 -1.650607734918594360e-01 3.081584572792053223e-01 -9.817497432231903076e-02 -3.010574281215667725e-01 2.581796050071716309e-01 -1.882008463144302368e-01 -1.993623226881027222e-01 -1.644376814365386963e-01 3.854671120643615723e-02 5.696317180991172791e-02
7.894130796194076538e-02 -2.761727273464202881e-01 1.238814368844032288e-01 8.660670369863510132e-02 -3.297835886478424072e-01 2.290082275867462158e-01 5.454794038087129593e-03 1.819052249193191528e-01 6.338892853818833828e-05 -1.277749240398406982e-01 6.348560750484466553e-02 -1.710939705371856689e-01 -7.720050215721130371e-02 1.170731186866760254e-01 2.501280605792999268e-01 -1.023248955607414246e-01 -1.343958675861358643e-01 -2.831771075725555420e-01 9.284830093383789062e-02 -8.719869703054428101e-02 9.389833360910415649e-02 2.099376320838928223e-01 -1.603283733129501343e-02 1.771935261785984039e-02 1.649774909019470215e-01 -7.165955007076263428e-02 -1.494161784648895264e-01 -9.281204640865325928e-02 -1.327492296695709229e-01 -3.592206835746765137e-01 -8.886289596557617188e-02 -4.149819016456604004e-01
-4.873495548963546753e-02 -1.420066058635711670e-01 3.189684450626373291e-01 3.206155002117156982e-01 -3.799935579299926758e-01 1.600141227245330811e-01 1.209222301840782166e-01 9.826623648405075073e-02 7.893517613410949707e-02 -1.187736988067626953e-01 -7.536035031080245972e-02 -2.805663943290710449e-01 -1.084742136299610138e-02 7.503344863653182983e-02 1.197314038872718811e-01 -8.060888200998306274e-02 -3.492179512977600098e-01 -5.283146724104881287e-02 3.932459279894828796e-03 -1.803627312183380127e-01 8.741670846939086914e-02 -3.431478887796401978e-02 -3.557496368885040283e-01 1.425835341215133667e-01 1.259601414203643799e-01 -7.851982861757278442e-02 6.252694875001907349e-02 -8.949978649616241455e-02 -2.531452476978302002e-01 -1.481864005327224731e-01 1.170831993222236633e-01 2.511998079717159271e-02
-1.131011024117469788e-01 6.889908760786056519e-02 1.832385063171386719e-01 -1.345116272568702698e-02 -3.674540519714355469e-01 1.469532698392868042e-01 6.922340393066406250e-02 2.869801223278045654e-01 -2.136311121284961700e-02 -6.121519580483436584e-02 -1.147711127996444702e-01 -1.845192313194274902e-01 -6.234621629118919373e-02 -8.832077682018280029e-02 1.856013983488082886e-01 -3.192668855190277100e-01 -9.984204918146133423e-02 -1.856251955032348633e-01 1.063085794448852539e-01 -2.060367614030838013e-01 3.458559140563011169e-02 1.337397992610931396e-01 -1.460476517677307129e-01 1.760929077863693237e-01 -8.495203405618667603e-02 1.162806451320648193e-01 -1.046931967139244080e-01 -2.909068390727043152e-02 -3.622553050518035889e-01 -3.319806158542633057e-01 2.451930195093154907e-01 -4.174619540572166443e-02
6.611966062337160110e-03 -3.794619441032409668e-02 -1.240683495998382568e-01 2.851951718330383301e-01 -3.050892651081085205e-01 -7.534461468458175659e-02 -1.289694160223007202e-01 2.412644326686859131e-01 -3.131141141057014465e-02 1.753583103418350220e-01 -3.763961791992187500e-01 -2.247612476348876953e-01 -1.369231641292572021e-01 -1.725831651128828526e-03 1.488884538412094116e-01 2.994991242885589600e-01 -1.998242735862731934e-01 -1.684674918651580811e-01 5.309589579701423645e-02 -2.848084568977355957e-01 1.316415518522262573e-01 9.356739610666409135e-06 2.091788314282894135e-02 1.418885588645935059e-01 -2.395452558994293213e-02 -1.587944477796554565e-01 7.999707758426666260e-02 -3.144918680191040039e-01 -2.158353477716445923e-02 -1.754508018493652344e-01 9.627859294414520264e-02 -1.090418547391891479e-01
-3.217078745365142822e-03 -5.527659133076667786e-02 3.549169003963470459e-01 3.473047614097595215e-01 -2.811507284641265869e-01 2.437653988599777222e-01 9.556895494461059570e-02 1.479351371526718140e-01 1.051159352064132690e-01 -1.818241328001022339e-01 -4.258149117231369019e-02 -1.882765889167785645e-01 -1.744900792837142944e-01 -3.504819422960281372e-02 4.637539386749267578e-02 4.472729563713073730e-02 -2.776923179626464844e-01 1.592480018734931946e-02 -5.001283064484596252e-02 -1.057736203074455261e-01 -9.885183721780776978e-02 -1.478724367916584015e-02 -4.155958592891693115e-01 1.161058060824871063e-02 1.552110761404037476e-01 -8.666121214628219604e-02 6.129901111125946045e-02 -9.463095664978027344e-02 -1.761429011821746826e-01 -2.448481917381286621e-01 1.792413145303726196e-01 -1.494868844747543335e-01
9.870608150959014893e-02 1.666823029518127441e-02 2.235618084669113159e-01 1.521480977535247803e-01 -3.492925763130187988e-01 1.672228276729583740e-01 1.441350877285003662e-01 1.843634545803070068e-01 9.698443859815597534e-02 -1.102608591318130493e-01 -2.387221753597259521e-01 -2.956594824790954590e-01 -9.664089232683181763e-02 8.290141820907592773e-02 -2.999749779701232910e-02 -9.605352580547332764e-02 -2.900235056877136230e-01 -1.564809978008270264e-01 -1.909094490110874176e-02 -6.286502629518508911e-02 -7.691510766744613647e-02 -7.229071855545043945e-02 -3.024028539657592773e-01 -2.960804663598537445e-02 1.863315254449844360e-01 8.627746999263763428e-02 1.819943040609359741e-01 -3.188739717006683350e-01 -2.101915776729583740e-01 -1.718557626008987427e-01 -1.034897938370704651e-01 -2.050346136093139648e-01
2.346820533275604248e-01 9.073285013437271118e-02 4.635950177907943726e-02 3.255987763404846191e-01 -2.977753616869449615e-02 1.802235394716262817e-01 -7.735950499773025513e-02 3.957223296165466309e-01 -3.216180205345153809e-01 6.784131377935409546e-02 -1.904623024165630341e-02 -7.085437327623367310e-02 -1.401926726102828979e-01 4.044230654835700989e-02 -9.576197713613510132e-03 -1.475754976272583008e-01 -2.608163654804229736e-01 1.395288556814193726e-01 4.419365525245666504e-02 -8.487994782626628876e-03 -6.079735234379768372e-02 1.952247619628906250e-01 -2.243738472461700439e-01 -4.878103360533714294e-02 -2.658622562885284424e-01 2.756286971271038055e-02 2.765207588672637939e-01 2.077317237854003906e-01 -1.424140483140945435e-01 -2.315582782030105591e-01 -1.297103464603424072e-01 -1.008044555783271790e-01
1.325711458921432495e-01 1.641640812158584595e-01 2.609018385410308838e-01 6.391535699367523193e-02 -1.910558491945266724e-01 -6.358038634061813354e-02 -2.083366364240646362e-01 2.866335809230804443e-01 -3.097007516771554947e-03 1.382477283477783203e-01 -5.067574977874755859e-02 -3.240272104740142822e-01 -2.230829745531082153e-01 -1.734873466193675995e-02 3.082090755924582481e-03 -1.336277648806571960e-02 -3.451230525970458984e-01 1.018683090806007385e-01 9.663934260606765747e-02 -1.489392817020416260e-01 2.581311464309692383e-01 -9.653672575950622559e-02 -1.463331095874309540e-02 2.524246834218502045e-02 4.672027193009853363e-03 8.353248983621597290e-02 4.178951084613800049e-01 -4.739244468510150909e-03 -2.410310953855514526e-01 -1.430510431528091431e-01 -1.608527451753616333e-01 -1.279479265213012695e-01
1.935295760631561279e-01 1.278362702578306198e-02 1.401716843247413635e-02 2.048339545726776123e-01 -2.318919450044631958e-01 -9.902098774909973145e-02 9.535094350576400757e-02 2.148115634918212891e-01 -1.402590572834014893e-01 6.459545344114303589e-02 1.324078626930713654e-02 1.188117489218711853e-01 -1.757896989583969116e-01 2.330034412443637848e-02 1.015706509351730347e-01 1.380252093076705933e-01 -8.768802881240844727e-02 2.659833133220672607e-01 1.049074083566665649e-01 -3.178908526897430420e-01 1.242592781782150269e-01 -2.883264720439910889e-01 -1.848288774490356445e-01 -5.947061255574226379e-02 -2.071041166782379150e-01 6.853692233562469482e-02 -2.701040543615818024e-02 7.827004045248031616e-02 -2.888225913047790527e-01 -4.105371236801147461e-01 -9.580080211162567139e-02 -2.451851814985275269e-01
9.639983624219894409e-02 5.960248876363039017e-03 1.331475973129272461e-01 3.449666798114776611e-01 1.646717935800552368e-01 3.565787151455879211e-02 -4.828069731593132019e-02 4.233851730823516846e-01 -1.375468075275421143e-01 1.061168909072875977e-01 6.891457363963127136e-03 -1.503556519746780396e-01 -1.377905756235122681e-01 5.609098076820373535e-02 -2.437354475259780884e-01 9.495323896408081055e-02 -2.919875085353851318e-01 -2.029806524515151978e-01 3.113677203655242920e-01 -2.010008543729782104e-01 -4.042791202664375305e-02 -1.534625291824340820e-01 -1.879459172487258911e-01 -1.226733438670635223e-02 -2.021689414978027344e-01 -1.508273631334304810e-01 8.805146813392639160e-02 1.046367660164833069e-01 -1.942432969808578491e-01 -1.432625055313110352e-01 -1.006018817424774170e-01 -1.594059020280838013e-01
1.155599206686019897e-01 9.812938421964645386e-02 8.637674152851104736e-02 5.311541259288787842e-02 -1.065968126058578491e-01 3.142500221729278564e-01 1.864496432244777679e-02 -1.026011072099208832e-02 1.278104931116104126e-01 1.862108521163463593e-02 -1.333854049444198608e-01 -1.708862483501434326e-01 -1.059686839580535889e-01 -1.600642204284667969e-01 -1.049920842051506042e-01 1.373160183429718018e-01 -2.646050155162811279e-01 1.425890177488327026e-01 -5.171501636505126953e-02 -3.159726560115814209e-01 3.145278096199035645e-01 -5.163777247071266174e-02 -3.281734287738800049e-01 1.161884143948554993e-01 -7.569311559200286865e-02 -1.489620804786682129e-01 2.695154547691345215e-01 -1.273389011621475220e-01 -3.811164945363998413e-02 -1.616674661636352539e-01 2.396328151226043701e-01 -3.291237056255340576e-01
5.258760601282119751e-02 -1.366681307554244995e-01 6.878779083490371704e-02 1.605958044528961182e-01 -4.729624465107917786e-02 5.544188618659973145e-02 -1.067813411355018616e-01 2.908829450607299805e-01 -2.610176503658294678e-01 2.466258825734257698e-03 -2.261332571506500244e-01 -3.410891443490982056e-02 -2.863074541091918945e-01 3.137537091970443726e-02 3.760506212711334229e-02 9.998261928558349609e-02 -2.275209277868270874e-01 -1.981646567583084106e-02 -2.573256492614746094e-01 -2.553786635398864746e-01 2.177441716194152832e-01 -7.186824828386306763e-02 7.933153212070465088e-02 1.101540699601173401e-01 -1.308100670576095581e-01 -9.046523272991180420e-02 3.955523073673248291e-01 -1.427637487649917603e-01 -5.257595703005790710e-02 -3.736110627651214600e-01 1.966201700270175934e-02 -1.800889670848846436e-01
-8.853131532669067383e-02 -1.156184077262878418e-01 2.928591072559356689e-01 2.955400347709655762e-01 -2.095490396022796631e-01 1.280137151479721069e-01 5.839224904775619507e-02 1.307649165391921997e-01 9.801816940307617188e-02 -1.942775100469589233e-01 2.135258726775646210e-02 -9.742932766675949097e-02 -7.588785886764526367e-02 -3.945093601942062378e-02 1.054673641920089722e-01 -4.440222308039665222e-02 -3.273743987083435059e-01 -8.745379745960235596e-02 4.967162385582923889e-02 -2.831814289093017578e-01 3.603748232126235962e-02 1.493816673755645752e-01 -4.315934777259826660e-01 2.810935862362384796e-02 2.150599211454391479e-01 -2.535001933574676514e-02 2.040026932954788208e-01 -8.577377349138259888e-02 -1.462356746196746826e-01 -2.322812527418136597e-01 2.084544301033020020e-01 -1.560403704643249512e-01
2.311168909072875977e-01 -3.553352085873484612e-03 2.147767692804336548e-01 1.333421915769577026e-01 -1.281522512435913086e-01 -2.293208390474319458e-01 2.573172561824321747e-02 3.323857784271240234e-01 -2.118664532899856567e-01 4.580564498901367188e-01 -1.938651800155639648e-01 -1.082582175731658936e-01 1.234278455376625061e-01 1.185282040387392044e-02 1.101976409554481506e-01 -8.345795422792434692e-02 -1.074079498648643494e-01 4.434572160243988037e-02 2.335474342107772827e-01 1.446238607168197632e-01 -7.907648384571075439e-02 -1.630820930004119873e-01 -1.655012965202331543e-01 1.637808382511138916e-01 -1.107839941978454590e-01 -7.975893467664718628e-02 3.096109628677368164e-01 -8.680114895105361938e-02 4.746735468506813049e-02 -2.232842445373535156e-01 -1.174320578575134277e-01 -8.057818748056888580e-03
-1.789764910936355591e-01 -5.245519429445266724e-02 3.926241397857666016e-01 2.688764631748199463e-01 -3.035025596618652344e-01 1.990320235490798950e-01 1.627259142696857452e-02 1.255158782005310059e-01 1.057320311665534973e-01 -1.820804774761199951e-01 1.774841360747814178e-02 -2.213215082883834839e-01 -9.645339846611022949e-02 6.479721050709486008e-03 -9.004468470811843872e-02 -1.772689223289489746e-01 -2.690558433532714844e-01 -1.356917023658752441e-01 -6.550142914056777954e-02 -2.138330489397048950e-01 -1.197907626628875732e-01 -1.245010718703269958e-01 -2.945428788661956787e-01 1.082226634025573730e-01 1.255370229482650757e-01 -5.721995141357183456e-03 8.736032247543334961e-02 -8.654130995273590088e-02 -1.652567833662033081e-01 -2.398163676261901855e-01 1.605099439620971680e-01 -1.946223378181457520e-01
1.631971597671508789e-01 1.439551562070846558e-01 1.531734615564346313e-01 3.018168509006500244e-01 -1.242164224386215210e-01 1.178807870019227266e-04 1.197064220905303955e-01 4.382163882255554199e-01 -1.610665023326873779e-01 1.132148429751396179e-01 -1.365988105535507202e-01 -1.680578738451004028e-01 7.743972539901733398e-02 9.393913298845291138e-02 1.390942782163619995e-01 -3.543785512447357178e-01 2.512000501155853271e-02 3.475207835435867310e-02 1.073753982782363892e-01 -3.252586126327514648e-01 1.724935173988342285e-01 1.548909675329923630e-02 -1.428312361240386963e-01 2.283573448657989502e-01 -8.064211905002593994e-02 1.120026409626007080e-02 6.913247704505920410e-02 4.715637862682342529e-02 5.596072878688573837e-03 1.135253161191940308e-01 3.589519485831260681e-02 -3.483348190784454346e-01
1.005237102508544922e-01 1.277197599411010742e-01 -8.514571934938430786e-02 2.081223577260971069e-01 3.008136153221130371e-02 2.896230667829513550e-02 -1.226308718323707581e-01 3.995170891284942627e-01 -2.023651003837585449e-01 3.976599499583244324e-02 -2.497203201055526733e-01 -1.049772053956985474e-01 -1.571590751409530640e-01 -1.429474055767059326e-01 2.259608358144760132e-01 1.581203788518905640e-01 -8.284605294466018677e-02 -3.640381395816802979e-01 -3.555662930011749268e-03 -1.458634883165359497e-01 -1.039908975362777710e-01 -2.572909463196992874e-03 -1.016314029693603516e-01 2.377678006887435913e-01 7.943802326917648315e-02 -2.127922475337982178e-01 3.936349153518676758e-01 -1.856001019477844238e-01 -4.137012735009193420e-02 -1.102037280797958374e-01 -7.219486683607101440e-02 -1.053604856133460999e-01
-9.446871280670166016e-02 -8.565207570791244507e-02 3.261715769767761230e-01 3.530915081501007080e-01 -2.865703999996185303e-01 2.055104225873947144e-01 2.337164804339408875e-02 1.784823536872863770e-01 8.034116029739379883e-02 -1.565232872962951660e-01 4.763998556882143021e-03 -2.261809557676315308e-01 -1.780102699995040894e-01 -7.416212558746337891e-02 1.357382535934448242e-01 2.786216512322425842e-02 -3.267263174057006836e-01 -5.019797012209892273e-02 1.359662972390651703e-02 -2.113314419984817505e-01 -1.693939231336116791e-02 5.455771833658218384e-02 -3.360304236412048340e-01 -2.281662455061450601e-04 1.416956335306167603e-01 -3.791432082653045654e-02 7.933887839317321777e-02 -1.009166426956653595e-02 -1.572593450546264648e-01 -2.262178510427474976e-01 2.531807720661163330e-01 -1.384996622800827026e-01
-1.442877389490604401e-02 -2.961161434650421143e-01 5.840828642249107361e-02 2.099609971046447754e-01 4.413647111505270004e-03 -1.151807978749275208e-01 -1.508298069238662720e-01 1.629624366760253906e-01 -2.998268306255340576e-01 8.646734803915023804e-02 -2.601380646228790283e-01 -3.866355167701840401e-03 -2.433419525623321533e-01 -1.329268366098403931e-01 9.368918836116790771e-02 -2.517323754727840424e-02 -9.123136103153228760e-02 -1.550080031156539917e-01 2.422383278608322144e-01 -9.796306490898132324e-02 1.454898715019226074e-02 4.305478185415267944e-02 -1.783418655395507812e-01 -1.439935644157230854e-03 -2.507126927375793457e-01 -2.702288329601287842e-01 3.212558627128601074e-01 -1.777835935354232788e-01 -1.170391216874122620e-01 -2.079265713691711426e-01 -1.826333254575729370e-02 -2.969942986965179443e-01
1.172741726040840149e-01 1.952202916145324707e-01 -4.815165325999259949e-02 1.503837555646896362e-01 1.254283450543880463e-02 7.553487271070480347e-02 -4.634894430637359619e-02 2.566328048706054688e-01 -1.968940347433090210e-01 1.341201514005661011e-01 -2.650374472141265869e-01 -4.166445694863796234e-03 -1.542037725448608398e-01 -2.321192175149917603e-01 3.804129064083099365e-01 1.248571202158927917e-01 -1.511107087135314941e-01 -2.743673026561737061e-01 4.620448872447013855e-02 -9.594133496284484863e-02 1.356863975524902344e-01 1.086555421352386475e-02 -1.505995243787765503e-01 2.518850862979888916e-01 -1.139754131436347961e-01 -2.166326045989990234e-01 1.635183095932006836e-01 -2.427853196859359741e-01 -2.419903576374053955e-01 -1.452014148235321045e-01 1.854966729879379272e-01 -1.029076874256134033e-01
2.741840183734893799e-01 -1.548147201538085938e-01 -6.504482589662075043e-03 3.144326508045196533e-01 4.710030928254127502e-02 -2.014148235321044922e-02 1.838309615850448608e-01 7.225748896598815918e-02 -1.347756385803222656e-01 1.901604384183883667e-01 6.128238886594772339e-02 1.257078796625137329e-01 -9.555254876613616943e-02 -2.902883589267730713e-01 1.370529234409332275e-01 -4.534873738884925842e-02 -1.358224917203187943e-02 -1.497795581817626953e-01 1.792082637548446655e-01 -2.651091814041137695e-01 6.238394603133201599e-02 -1.001586690545082092e-01 6.837420165538787842e-02 1.053887233138084412e-01 -1.924894452095031738e-01 -3.510634601116180420e-01 9.869410097599029541e-02 -8.144742995500564575e-02 -1.643528044223785400e-01 -1.637855470180511475e-01 6.081980466842651367e-02 -4.280821979045867920e-01
8.954069763422012329e-02 2.227687835693359375e-01 1.765554249286651611e-01 1.497544199228286743e-01 2.137324307113885880e-03 -2.112667858600616455e-01 -1.640625447034835815e-01 1.436745673418045044e-01 -1.226764544844627380e-01 -8.792771399021148682e-02 -2.879750132560729980e-01 -2.332013398408889771e-01 -1.791807711124420166e-01 -6.180972978472709656e-02 2.582409232854843140e-02 2.647219896316528320e-01 -2.274873703718185425e-01 2.322438359260559082e-02 5.875201895833015442e-02 -2.036738395690917969e-01 9.895916283130645752e-02 -2.605820894241333008e-01 -2.295208573341369629e-01 -1.724298112094402313e-02 2.095852941274642944e-01 -1.249764263629913330e-01 1.846922785043716431e-01 -2.352680265903472900e-01 -4.932758584618568420e-02 -3.371501564979553223e-01 8.183412253856658936e-02 -1.734699755907058716e-01
1.793099492788314819e-01 2.151854336261749268e-01 1.544469445943832397e-01 -5.164017900824546814e-02 -1.934047043323516846e-01 7.192613929510116577e-02 -2.958752214908599854e-01 8.666783571243286133e-02 -3.068274818360805511e-02 4.752288758754730225e-02 -2.095213979482650757e-01 -2.080302387475967407e-01 1.714452654123306274e-01 1.776257008314132690e-01 1.520431190729141235e-01 5.178387090563774109e-02 -9.806724637746810913e-02 -1.079832911491394043e-01 -1.655910536646842957e-02 5.179804190993309021e-02 -1.336048394441604614e-01 7.619993388652801514e-02 -4.003365337848663330e-01 -1.290374249219894409e-01 3.043560311198234558e-02 -1.231511160731315613e-01 -2.301729097962379456e-02 2.219432294368743896e-01 -3.506355881690979004e-01 -1.614647060632705688e-01 -1.158381775021553040e-01 -3.565731048583984375e-01
4.583127424120903015e-02 3.413754329085350037e-02 9.960988909006118774e-02 7.872944325208663940e-02 -7.776168733835220337e-02 -1.313315983861684799e-02 -1.064197570085525513e-01 1.965737640857696533e-01 -1.963016241788864136e-01 1.767619699239730835e-02 -2.644988298416137695e-01 -1.268704682588577271e-01 -3.628209531307220459e-01 -2.987483981996774673e-03 -3.350059501826763153e-03 9.488981962203979492e-02 -2.709069252014160156e-01 -4.262642189860343933e-02 -1.438439339399337769e-01 -2.395827770233154297e-01 1.203437000513076782e-01 -5.631256476044654846e-02 9.274605661630630493e-03 3.261429071426391602e-01 -3.141196072101593018e-02 -9.152826666831970215e-02 3.874246776103973389e-01 -1.445069760084152222e-01 -2.439174801111221313e-01 -3.086917400360107422e-01 6.055090948939323425e-02 -2.065367400646209717e-01
-4.078743048012256622e-03 -2.997246570885181427e-02 7.919698208570480347e-02 1.768582612276077271e-01 7.995510846376419067e-02 -1.396342515945434570e-01 -2.513967454433441162e-02 4.533844292163848877e-01 2.884733676910400391e-01 3.637106120586395264e-01 -9.432217478752136230e-02 -6.588357686996459961e-02 -2.253270298242568970e-01 5.550125986337661743e-02 3.763046488165855408e-02 1.866004317998886108e-01 -1.662783324718475342e-01 1.182737052440643311e-01 4.923030734062194824e-02 -1.903873234987258911e-01 1.964037567377090454e-01 -1.452342718839645386e-01 -2.362754493951797485e-01 4.367692396044731140e-02 1.742693930864334106e-01 -9.288638085126876831e-02 1.535538285970687866e-01 -1.944881230592727661e-01 8.448556065559387207e-03 -3.079594969749450684e-01 -7.810637354850769043e-02 -1.072547286748886108e-01
2.020731382071971893e-02 2.032233476638793945e-01 4.470131918787956238e-02 2.524744570255279541e-01 1.319275945425033569e-01 -1.485806424170732498e-02 2.507218392565846443e-03 1.490497738122940063e-01 -1.465346366167068481e-01 2.258872240781784058e-01 -1.167633309960365295e-01 -2.225100547075271606e-01 -2.039513140916824341e-01 -3.955823183059692383e-02 2.237735688686370850e-01 1.428126543760299683e-01 5.506968125700950623e-02 -1.005870923399925232e-01 2.127371728420257568e-01 -2.779084146022796631e-01 1.520498842000961304e-01 -9.557349234819412231e-02 -2.826117575168609619e-01 1.457901746034622192e-01 1.369009763002395630e-01 -1.107482984662055969e-01 1.149506419897079468e-01 -4.014639556407928467e-01 -2.195154279470443726e-01 -1.883949637413024902e-01 -8.687552809715270996e-02 -1.943974047899246216e-01
-6.273362040519714355e-02 -8.920684456825256348e-02 3.517066240310668945e-01 3.365896046161651611e-01 -2.896140813827514648e-01 1.318658888339996338e-01 -3.273339197039604187e-02 1.652606874704360962e-01 1.418968737125396729e-01 -1.955091208219528198e-01 -1.598238348960876465e-01 -9.532658010721206665e-02 -2.873215638101100922e-02 2.013728469610214233e-01 1.789405643939971924e-01 1.838062517344951630e-02 -2.239476442337036133e-01 -3.210370615124702454e-02 2.691915631294250488e-02 -2.261712551116943359e-01 -3.767798468470573425e-02 1.971653252840042114e-01 -3.332223296165466309e-01 1.319179870188236237e-02 1.822834908962249756e-01 -5.883908644318580627e-02 4.263523593544960022e-02 -4.567784443497657776e-02 -2.226046323776245117e-01 -2.356002330780029297e-01 1.939951926469802856e-01 -1.299672126770019531e-01
9.667119383811950684e-02 -2.496987879276275635e-01 1.655322015285491943e-01 4.019252359867095947e-01 -2.579490654170513153e-02 1.063685044646263123e-01 5.570536479353904724e-02 3.281132876873016357e-01 1.072966828942298889e-01 5.979045759886503220e-03 -1.782166026532649994e-02 -8.173301070928573608e-02 -4.971863329410552979e-02 -1.735019264742732048e-03 -1.279825270175933838e-01 -1.223045401275157928e-02 -1.226276084780693054e-01 1.969293951988220215e-01 5.041902512311935425e-02 -1.794049292802810669e-01 3.571835160255432129e-02 -2.231148034334182739e-01 -3.307729363441467285e-01 2.891247570514678955e-01 -3.564811050891876221e-01 -4.517110437154769897e-02 1.448550373315811157e-01 5.920497328042984009e-02 -1.534946709871292114e-01 -1.852312535047531128e-01 1.406700629740953445e-02 -1.865092217922210693e-01
4.766533523797988892e-02 2.643442898988723755e-02 2.402798384428024292e-01 1.781863272190093994e-01 -2.466466724872589111e-01 1.767664998769760132e-01 4.815226048231124878e-02 2.559103965759277344e-01 -1.110779941082000732e-01 -2.241902798414230347e-01 -2.505757212638854980e-01 -1.740598529577255249e-01 8.938775211572647095e-02 -1.059259101748466492e-01 -5.176803097128868103e-02 -1.334730088710784912e-01 -2.415954023599624634e-01 -9.345421195030212402e-02 -7.267840951681137085e-02 -2.310600578784942627e-01 1.329590082168579102e-01 -1.266619414091110229e-01 -1.017147600650787354e-01 -1.215640828013420105e-01 2.401484847068786621e-01 3.077261708676815033e-02 8.012464386411011219e-04 -3.321219682693481445e-01 -1.275849044322967529e-01 -3.710970580577850342e-01 -9.628800302743911743e-02 -1.883093118667602539e-01
1.025163531303405762e-01 4.854982718825340271e-02 8.712851256132125854e-02 3.307741880416870117e-01 2.521280348300933838e-01 1.197172924876213074e-01 -1.061273291707038879e-01 1.779260337352752686e-01 -2.412592619657516479e-01 -2.583597041666507721e-02 -2.410729825496673584e-01 -1.949563175439834595e-01 -6.040209904313087463e-03 1.059745252132415771e-01 -2.031515091657638550e-01 7.623004913330078125e-02 -1.028261631727218628e-01 -1.146802753210067749e-01 1.968578249216079712e-01 -3.899759054183959961e-01 1.837277710437774658e-01 -7.751348614692687988e-02 -9.704367071390151978e-02 1.245225667953491211e-01 -1.458603143692016602e-01 -1.283436119556427002e-01 1.527978181838989258e-01 -1.930149644613265991e-01 -1.198769509792327881e-01 -2.657210826873779297e-01 -1.249075382947921753e-01 -2.403886467218399048e-01
2.776007540524005890e-02 -7.348947972059249878e-02 2.664081156253814697e-01 1.977116763591766357e-01 -4.101590514183044434e-01 8.655238896608352661e-02 7.264997810125350952e-02 2.879921197891235352e-01 1.059565246105194092e-01 1.332501973956823349e-02 3.852927684783935547e-02 -1.403088420629501343e-01 -3.463229537010192871e-02 1.525433361530303955e-01 4.381754994392395020e-02 -1.484859287738800049e-01 -9.728206694126129150e-02 -5.224630609154701233e-02 -7.210877537727355957e-02 -3.226701617240905762e-01 4.195830971002578735e-02 7.485603541135787964e-02 -2.777137458324432373e-01 5.656656250357627869e-02 1.629632264375686646e-01 -2.091000229120254517e-02 1.457685884088277817e-02 -2.563339471817016602e-01 -3.403814733028411865e-01 -1.243229210376739502e-01 2.407091856002807617e-01 -2.178202867507934570e-01
4.477769732475280762e-01 1.202488020062446594e-01 1.714161783456802368e-01 1.651276350021362305e-01 -1.512107253074645996e-01 2.179737687110900879e-01 -7.838645577430725098e-02 3.594325482845306396e-01 -1.758630126714706421e-01 3.013639450073242188e-01 -6.644226610660552979e-02 1.410823762416839600e-01 1.673508733510971069e-01 6.061773374676704407e-02 -1.271136291325092316e-02 -3.728955611586570740e-02 -3.085309267044067383e-01 8.105316013097763062e-02 1.109966114163398743e-01 -5.713751912117004395e-02 1.821846812963485718e-01 6.658259034156799316e-02 -1.817649975419044495e-02 1.555767357349395752e-01 5.238303542137145996e-02 -2.676057517528533936e-01 1.096998304128646851e-01 -9.215290099382400513e-02 -1.212275326251983643e-01 -9.447810053825378418e-02 -2.124876379966735840e-01 -1.452931948006153107e-02
-2.043149620294570923e-01 -1.053318455815315247e-01 6.452868878841400146e-02 1.063100770115852356e-01 1.442220956087112427e-01 1.155285723507404327e-02 -2.538087666034698486e-01 4.108314812183380127e-01 -2.611014842987060547e-01 1.871546655893325806e-01 -1.176884323358535767e-01 8.114952594041824341e-02 -3.426623344421386719e-02 6.180207803845405579e-02 2.933313846588134766e-01 -3.006686270236968994e-02 -1.467498838901519775e-01 -8.178717643022537231e-02 9.045409411191940308e-02 -7.167996466159820557e-02 1.109633147716522217e-01 -7.081510871648788452e-02 -4.881996214389801025e-01 1.441156119108200073e-01 -1.581008136272430420e-01 -2.321607470512390137e-01 -2.918266318738460541e-02 3.725428506731987000e-02 1.214972138404846191e-01 -2.130359709262847900e-01 -5.208449065685272217e-02 -3.042258555069565773e-03
-1.481862068176269531e-01 -1.034726724028587341e-01 2.383958399295806885e-01 3.061517477035522461e-01 -3.807668685913085938e-01 1.362529098987579346e-01 4.198970273137092590e-02 1.953364312648773193e-01 2.615249343216419220e-02 -1.999157667160034180e-01 7.205213885754346848e-03 -1.629457920789718628e-01 -1.821743249893188477e-01 1.706759817898273468e-02 2.454384416341781616e-01 4.915825556963682175e-03 -3.679108321666717529e-01 -1.327390968799591064e-01 -5.356764793395996094e-02 -1.392257809638977051e-01 1.910345815122127533e-02 1.810809969902038574e-02 -3.790390193462371826e-01 3.095862688496708870e-03 1.303074359893798828e-01 -3.732597455382347107e-02 7.792877405881881714e-02 -6.820454262197017670e-03 -2.378936260938644409e-01 -8.162815123796463013e-02 1.571109890937805176e-01 -1.423763632774353027e-01
-8.951960504055023193e-02 -1.844383589923381805e-02 -2.051127143204212189e-02 7.385192066431045532e-02 2.981758490204811096e-02 1.052848920226097107e-01 1.367603838443756104e-01 3.035711050033569336e-01 -3.994359970092773438e-01 2.992596626281738281e-01 -1.922594904899597168e-01 -1.380481868982315063e-01 -1.643498092889785767e-01 -1.539050415158271790e-02 9.821976721286773682e-02 1.737948954105377197e-01 -1.571080088615417480e-01 -2.194357365369796753e-01 -7.841620594263076782e-02 -3.461462259292602539e-01 -6.881949305534362793e-02 -7.055331021547317505e-02 -1.052523627877235413e-01 -5.532230809330940247e-02 7.005987316370010376e-02 1.025095880031585693e-01 1.586429774761199951e-01 -7.325293123722076416e-02 -3.607101142406463623e-01 -7.594616711139678955e-02 1.930855661630630493e-01 -2.212390452623367310e-01
1.332091391086578369e-01 1.435057073831558228e-01 6.758458167314529419e-02 3.224596977233886719e-01 1.429228633642196655e-01 -1.032917574048042297e-01 1.093315407633781433e-01 1.638267934322357178e-01 -1.924862861633300781e-01 1.036454811692237854e-01 -3.711322844028472900e-01 -1.869918853044509888e-01 -2.174830287694931030e-01 -1.376839578151702881e-01 1.434015035629272461e-01 1.677664369344711304e-01 -1.378369033336639404e-01 -1.691318452358245850e-01 -2.887811139225959778e-02 -1.438598036766052246e-01 8.272608369588851929e-02 -2.653608024120330811e-01 -1.269340217113494873e-01 1.822551041841506958e-01 1.478786766529083252e-01 -1.960425265133380890e-02 2.124709486961364746e-01 -2.597129940986633301e-01 -1.235718876123428345e-01 -2.365397810935974121e-01 -3.765610978007316589e-02 -2.110722661018371582e-01
8.495642989873886108e-02 1.545875221490859985e-01 -2.417415566742420197e-02 3.481094241142272949e-01 8.420994132757186890e-02 5.345147103071212769e-02 -7.252480369061231613e-03 1.818545311689376831e-01 -1.320125609636306763e-01 1.361873745918273926e-01 -1.441931873559951782e-01 -1.552210450172424316e-01 4.678219556808471680e-02 2.116025686264038086e-01 -2.471139654517173767e-02 8.186929672956466675e-02 -3.269540667533874512e-01 1.666784435510635376e-01 3.848513662815093994e-01 -1.890657991170883179e-01 1.059641037136316299e-02 -1.503246873617172241e-01 -3.079209625720977783e-01 1.286280602216720581e-01 -3.655367195606231689e-01 -9.502717852592468262e-02 9.520054608583450317e-02 3.094613924622535706e-02 -6.331876665353775024e-02 -2.201389968395233154e-01 -7.512250542640686035e-02 -7.431060075759887695e-02
8.091650903224945068e-02 5.519058927893638611e-02 2.293531596660614014e-01 1.561433523893356323e-01 -3.432053923606872559e-01 8.808407932519912720e-02 3.985968530178070068e-01 3.285575807094573975e-01 -8.614353090524673462e-02 1.973795294761657715e-01 -7.496914267539978027e-02 -7.793699856847524643e-03 1.588966101408004761e-01 1.678631082177162170e-02 -1.353794336318969727e-02 -3.231441676616668701e-01 -2.540708780288696289e-01 -6.579013168811798096e-02 1.007950827479362488e-01 -1.412113457918167114e-01 1.285974085330963135e-01 3.749428689479827881e-02 -2.235917598009109497e-01 1.072406768798828125e-01 -2.195281237363815308e-01 -6.407318171113729477e-03 2.029593847692012787e-02 8.872207254171371460e-02 1.044981032609939575e-01 -1.700043529272079468e-01 7.956665009260177612e-02 -2.403368204832077026e-01
3.254403918981552124e-02 2.334354221820831299e-01 1.210983768105506897e-01 4.209291338920593262e-01 7.776445895433425903e-02 2.031244337558746338e-03 -2.227716147899627686e-02 1.071346476674079895e-01 2.008337974548339844e-01 2.217821627855300903e-01 -2.654711902141571045e-01 -1.122290715575218201e-01 -2.660975754261016846e-01 -1.534740068018436432e-02 6.687548756599426270e-02 -2.840283140540122986e-02 -2.470249235630035400e-01 -1.330484896898269653e-01 -1.242159381508827209e-01 -2.942472398281097412e-01 -2.339907884597778320e-01 -2.069458179175853729e-02 2.302789092063903809e-01 1.341275274753570557e-01 -1.687018424272537231e-01 -1.211490482091903687e-01 1.694524586200714111e-01 -2.086759805679321289e-01 -1.077948138117790222e-01 -2.186595052480697632e-01 -3.933781757950782776e-02 -4.851684719324111938e-02
-8.240171708166599274e-03 3.099673986434936523e-02 1.085316613316535950e-01 1.009787097573280334e-01 -3.217273652553558350e-01 -4.355034604668617249e-02 2.072594910860061646e-01 5.226308107376098633e-01 -1.002990826964378357e-01 1.093382760882377625e-01 1.120824515819549561e-01 1.252485904842615128e-02 1.423518210649490356e-01 -1.917802356183528900e-02 1.502073109149932861e-01 -4.150875508785247803e-01 -2.486367076635360718e-01 -5.810943990945816040e-02 -8.711558580398559570e-02 -2.268477231264114380e-01 1.018878370523452759e-01 -1.060456503182649612e-02 -2.166457176208496094e-01 9.611564129590988159e-02 -1.360196918249130249e-01 -1.304896473884582520e-01 -2.074523083865642548e-02 1.040696650743484497e-01 5.268813297152519226e-02 -1.215530186891555786e-01 2.580034546554088593e-02 -2.221380323171615601e-01
-2.104285955429077148e-01 3.091982305049896240e-01 1.549855470657348633e-01 -3.520045801997184753e-02 3.447880223393440247e-02 -1.396900564432144165e-01 -8.809670060873031616e-02 1.963123232126235962e-01 1.165940836071968079e-01 -2.320171147584915161e-02 -2.534698545932769775e-01 -2.375318706035614014e-01 2.232961654663085938e-01 -1.281065940856933594e-01 2.999991476535797119e-01 -4.606162011623382568e-02 -1.678666323423385620e-01 8.820619434118270874e-02 1.072685793042182922e-01 -1.608263254165649414e-01 -1.114688813686370850e-01 9.308569133281707764e-02 -1.450693160295486450e-01 -1.293772906064987183e-01 -4.310930147767066956e-03 -1.382008641958236694e-01 2.679959684610366821e-02 -4.889018367975950241e-03 -2.528648972511291504e-01 -1.887458115816116333e-01 1.212411895394325256e-01 -4.564321041107177734e-01
2.017199546098709106e-01 -8.749013394117355347e-02 -1.737340837717056274e-01 1.295638736337423325e-02 4.124037921428680420e-02 -2.564077451825141907e-02 -1.593420207500457764e-01 1.191479861736297607e-01 6.155394762754440308e-02 2.858597934246063232e-01 -3.740329146385192871e-01 -1.120617315173149109e-01 -1.929043978452682495e-01 1.043821424245834351e-01 2.543980777263641357e-01 -8.905815333127975464e-02 -3.006273508071899414e-01 -2.965221107006072998e-01 1.144423033110797405e-03 -2.291119396686553955e-01 7.153421640396118164e-03 9.003928303718566895e-02 -1.712124943733215332e-01 8.116549998521804810e-02 5.149990692734718323e-02 -1.658510863780975342e-01 9.221528470516204834e-02 -2.655707001686096191e-01 -2.081867754459381104e-01 -2.811146676540374756e-01 -1.049116328358650208e-01 -5.673310160636901855e-02
8.473170548677444458e-02 -1.061037257313728333e-01 1.525930464267730713e-01 1.336025595664978027e-01 2.053468674421310425e-01 -1.647141873836517334e-01 9.499481320381164551e-02 2.965441644191741943e-01 -9.219468384981155396e-02 1.877015531063079834e-01 -2.282164841890335083e-01 -3.853261768817901611e-01 2.068109437823295593e-02 2.250510752201080322e-01 6.112073361873626709e-02 -3.129384815692901611e-01 -1.698697060346603394e-01 -4.427964240312576294e-02 2.907314337790012360e-02 1.129337549209594727e-01 5.793778225779533386e-02 -1.681315749883651733e-01 -2.787037789821624756e-01 -1.181931421160697937e-01 1.269707679748535156e-01 -1.313035935163497925e-01 2.194326817989349365e-01 -1.293144375085830688e-02 -1.745241880416870117e-01 -1.003919318318367004e-01 2.732287347316741943e-01 -1.121502742171287537e-01
9.811171889305114746e-02 -1.357695646584033966e-02 1.678367704153060913e-01 4.164901003241539001e-02 2.722403965890407562e-02 1.255145221948623657e-01 9.847679734230041504e-02 3.897928297519683838e-01 -1.806745678186416626e-01 1.133397966623306274e-01 -1.133611239492893219e-02 -3.728093802928924561e-01 -1.115119010210037231e-01 2.873753905296325684e-01 2.103116661310195923e-01 5.324842780828475952e-02 -2.952529788017272949e-01 1.878598928451538086e-01 -8.800614625215530396e-02 5.797572061419487000e-02 -7.479120045900344849e-02 -6.366577744483947754e-02 -2.233310937881469727e-01 9.267917275428771973e-02 -2.778776586055755615e-01 -7.885661721229553223e-02 2.010861784219741821e-01 2.900277450680732727e-02 -2.672797143459320068e-01 -2.202099114656448364e-01 -6.758369505405426025e-02 6.759750843048095703e-02
7.561883423477411270e-03 1.145297847688198090e-02 -1.352533102035522461e-01 2.539824247360229492e-01 -8.057268708944320679e-02 1.659501530230045319e-02 -1.652674078941345215e-01 1.123436614871025085e-01 -8.253885805606842041e-02 2.355348318815231323e-01 -1.972816586494445801e-01 -1.528497785329818726e-01 -1.886305063962936401e-01 -1.690844818949699402e-02 1.190616041421890259e-01 -6.062714383006095886e-03 -2.682020962238311768e-01 -2.858102619647979736e-01 2.217376139014959335e-03 -3.317972123622894287e-01 1.637462675571441650e-01 -9.186096489429473877e-03 -9.844570606946945190e-02 2.245519682765007019e-02 6.898374855518341064e-02 -4.221669435501098633e-01 1.051021590828895569e-01 -1.128248274326324463e-01 -2.317385971546173096e-01 -2.602779865264892578e-01 1.425143703818321228e-02 2.577593028545379639e-01
3.645049780607223511e-02 -1.395031511783599854e-01 1.681307554244995117e-01 2.783456742763519287e-01 -4.266763925552368164e-01 2.219080924987792969e-01 -1.464532595127820969e-02 6.400189548730850220e-02 9.808455407619476318e-02 -1.296301782131195068e-01 -4.723356664180755615e-02 -5.558902630582451820e-04 -1.685612797737121582e-01 1.177317053079605103e-01 1.811811774969100952e-01 -1.250453442335128784e-01 -2.240311801433563232e-01 -5.948074907064437866e-02 8.060194551944732666e-03 -2.096873223781585693e-01 -1.035884916782379150e-01 3.073222748935222626e-02 -3.925317525863647461e-01 8.723279088735580444e-02 5.597233027219772339e-02 -9.344187565147876740e-03 -2.258000895380973816e-02 -8.000874519348144531e-02 -3.628776371479034424e-01 -2.905437052249908447e-01 1.426063030958175659e-01 -2.784842438995838165e-02
5.240654572844505310e-02 -1.093325167894363403e-01 3.151526749134063721e-01 2.871361970901489258e-01 -2.888608872890472412e-01 6.124379113316535950e-02 1.781001500785350800e-02 1.257987767457962036e-01 1.218558698892593384e-01 -2.921345531940460205e-01 -1.015629246830940247e-01 -1.173917651176452637e-01 -1.121118068695068359e-01 7.450813800096511841e-02 1.075460910797119141e-01 -1.733830124139785767e-01 -2.767615616321563721e-01 -1.944184601306915283e-01 3.795763105154037476e-02 -2.338243722915649414e-01 -5.184697732329368591e-02 4.455294460058212280e-02 -3.975633978843688965e-01 -4.360894113779067993e-02 1.667817533016204834e-01 -2.215189337730407715e-01 5.388331413269042969e-02 -1.086890250444412231e-01 -1.362631320953369141e-01 -1.592663973569869995e-01 1.541921496391296387e-01 -1.473373770713806152e-01
9.433914721012115479e-02 -2.360772937536239624e-01 7.481316477060317993e-02 3.920593857765197754e-01 4.352884739637374878e-02 -8.560443669557571411e-02 -6.779069453477859497e-02 3.463703691959381104e-01 3.224264457821846008e-02 -3.694330900907516479e-02 -4.181120079010725021e-03 -8.864744752645492554e-02 -1.721046268939971924e-01 2.748209238052368164e-01 6.729681789875030518e-02 -6.077312678098678589e-02 -2.781246602535247803e-01 1.753633618354797363e-01 1.563174724578857422e-01 -4.337684717029333115e-03 -1.669190376996994019e-01 -8.793137222528457642e-02 -2.203062176704406738e-01 3.045432269573211670e-01 -1.452299654483795166e-01 4.302847012877464294e-02 1.554737538099288940e-01 -6.032584980130195618e-02 -2.236407399177551270e-01 -2.412847578525543213e-01 -1.456070840358734131e-01 -1.702814698219299316e-01
4.149933159351348877e-02 9.844993799924850464e-02 2.390361279249191284e-01 6.034867465496063232e-02 -2.211230695247650146e-01 1.674139499664306641e-01 5.069118365645408630e-02 -2.024129405617713928e-02 -1.445838809013366699e-01 4.822029545903205872e-02 -1.954203248023986816e-01 -1.593632996082305908e-01 5.950973555445671082e-02 1.700806804001331329e-02 -1.230583414435386658e-01 -1.371868550777435303e-01 -2.113623470067977905e-01 -2.695409357547760010e-01 1.335261613130569458e-01 -7.773114740848541260e-02 -3.859899239614605904e-03 2.722556330263614655e-02 -4.372851550579071045e-01 4.410188645124435425e-02 3.146776556968688965e-01 8.984743803739547729e-02 1.354288682341575623e-02 -2.017982602119445801e-01 -2.695159912109375000e-01 -2.850542366504669189e-01 -1.369884461164474487e-01 -2.598366439342498779e-01
-1.260476261377334595e-01 1.044431179761886597e-01 -2.426051907241344452e-02 1.189587637782096863e-03 -2.763964608311653137e-02 6.009327247738838196e-02 -1.324124783277511597e-01 1.513157039880752563e-01 -1.044693291187286377e-01 2.914087772369384766e-01 -2.453057020902633667e-01 -4.662695527076721191e-02 -2.630774676799774170e-02 2.108009904623031616e-01 1.700979769229888916e-01 4.032830521464347839e-02 -4.069080948829650879e-01 3.719231858849525452e-02 1.658577173948287964e-01 9.209703654050827026e-02 -6.152987014502286911e-03 -4.905814304947853088e-02 -5.046189427375793457e-01 7.069298624992370605e-02 -1.044133603572845459e-01 -3.800843358039855957e-01 2.020707428455352783e-01 -6.815434992313385010e-02 5.661462247371673584e-02 4.326358437538146973e-02 1.270475536584854126e-01 -8.273995667695999146e-02
2.020241618156433105e-01 1.199570950120687485e-02 -4.895226284861564636e-02 1.742457896471023560e-01 -8.575714379549026489e-02 -4.249425232410430908e-02 -5.053105950355529785e-02 3.390264511108398438e-01 -6.354632228612899780e-02 4.235769510269165039e-01 -8.696228265762329102e-02 3.196394816040992737e-02 2.367088384926319122e-02 5.859302356839179993e-02 1.388104259967803955e-01 -6.194293126463890076e-02 -1.772054135799407959e-01 1.553354263305664062e-01 1.055910810828208923e-01 -5.783609673380851746e-02 3.389355540275573730e-02 -3.254210054874420166e-01 -4.655111730098724365e-01 2.446741759777069092e-01 -1.596042811870574951e-01 -1.927646547555923462e-01 8.617155998945236206e-02 8.596707135438919067e-02 -1.088653784245252609e-02 -5.621415376663208008e-02 1.573937088251113892e-01 -1.461358070373535156e-01
-3.216978162527084351e-02 8.922807872295379639e-03 2.848179340362548828e-01 2.392462193965911865e-01 -4.319213330745697021e-01 2.106819599866867065e-01 -2.433169446885585785e-02 1.028826534748077393e-01 6.836043298244476318e-02 -2.436254322528839111e-01 -4.124468192458152771e-02 -1.756056994199752808e-01 -5.422028899192810059e-02 1.342560797929763794e-01 1.019039005041122437e-01 3.610063344240188599e-03 -2.781176865100860596e-01 -8.272456377744674683e-02 6.551591306924819946e-02 -2.242803424596786499e-01 -7.885924726724624634e-02 -1.300816051661968231e-02 -3.332299292087554932e-01 -4.007708281278610229e-02 5.960944294929504395e-02 1.213422417640686035e-01 1.749242544174194336e-01 -2.072697877883911133e-01 -2.007769495248794556e-01 -2.279188483953475952e-01 9.448137134313583374e-02 -1.990830898284912109e-01
6.229653209447860718e-02 2.049385160207748413e-01 6.582930684089660645e-02 1.798648238182067871e-01 -1.851545423269271851e-01 2.042115926742553711e-01 5.321523174643516541e-02 4.410057961940765381e-01 -3.022710680961608887e-01 1.165727674961090088e-01 -1.422538608312606812e-01 9.832306206226348877e-02 -1.820406019687652588e-01 -7.617832720279693604e-02 -3.117147088050842285e-02 -2.947988361120223999e-02 -1.393853127956390381e-01 -9.212079644203186035e-02 1.747333109378814697e-01 -8.482857048511505127e-02 2.319327183067798615e-02 -2.326381653547286987e-01 -1.406890749931335449e-01 1.726258397102355957e-01 -9.010121226310729980e-02 1.813336163759231567e-01 1.994308233261108398e-01 -4.339029267430305481e-02 -4.370406568050384521e-01 1.421251893043518066e-01 -3.846812248229980469e-02 -5.705978348851203918e-02
8.596230298280715942e-02 -1.378030627965927124e-01 3.579196631908416748e-01 2.020760811865329742e-02 -2.774874269962310791e-01 2.515386044979095459e-01 -1.130002364516258240e-01 1.174610331654548645e-01 -1.774231642484664917e-01 -4.620500653982162476e-02 1.343725714832544327e-02 -2.072295993566513062e-01 -7.213950902223587036e-02 1.962245106697082520e-01 7.151683419942855835e-02 -1.683836579322814941e-01 -2.127744406461715698e-01 -8.852185308933258057e-02 -6.447971612215042114e-02 -2.793588042259216309e-01 -8.740878850221633911e-02 5.671520903706550598e-02 -2.864177227020263672e-01 -4.830086603760719299e-02 2.727501690387725830e-01 -7.357315719127655029e-02 1.614615172147750854e-01 -1.849099993705749512e-01 -2.651022076606750488e-01 -1.001389324665069580e-01 1.130542680621147156e-01 -2.463045269250869751e-01
1.753437519073486328e-01 -2.651503309607505798e-03 2.070616632699966431e-01 -5.777657032012939453e-02 1.187207326292991638e-01 -5.271701142191886902e-02 1.117987930774688721e-01 2.460961639881134033e-01 -1.975167542695999146e-01 1.730509698390960693e-01 -1.537846773862838745e-01 -2.950939238071441650e-01 3.002475202083587646e-01 -3.869428113102912903e-02 9.022584557533264160e-02 -2.657946646213531494e-01 -1.313419640064239502e-01 2.228472195565700531e-02 1.368943452835083008e-01 -3.882510587573051453e-02 1.992657966911792755e-02 -2.933552265167236328e-01 -7.223660498857498169e-02 -1.983165144920349121e-01 2.478083372116088867e-01 -2.222128212451934814e-01 1.081101894378662109e-01 1.718765348196029663e-01 -1.477773487567901611e-01 -2.475980073213577271e-01 1.450791209936141968e-01 -2.403571456670761108e-01
1.157572679221630096e-02 -1.034644618630409241e-02 4.514736235141754150e-01 2.327571511268615723e-01 -2.881672978401184082e-01 1.485855728387832642e-01 6.048543751239776611e-02 8.572531491518020630e-02 -3.192970901727676392e-02 -2.217815816402435303e-01 -1.550693064928054810e-01 -1.447101831436157227e-01 -6.415692716836929321e-02 -1.427278295159339905e-02 1.227695718407630920e-01 -2.314545661211013794e-01 -1.728421598672866821e-01 4.873717948794364929e-02 2.560833096504211426e-02 -1.103663146495819092e-01 -5.978535115718841553e-02 -2.442661114037036896e-02 -2.106435596942901611e-01 -7.665339857339859009e-02 1.616136431694030762e-01 -1.044230386614799500e-01 1.696375757455825806e-01 -3.407551348209381104e-01 -3.091238737106323242e-01 -2.655144631862640381e-01 4.689942300319671631e-02 -8.831251412630081177e-02
8.763865381479263306e-02 8.785930275917053223e-02 6.069197878241539001e-02 3.986750170588493347e-02 -1.510329842567443848e-01 3.691616058349609375e-01 -2.565503120422363281e-02 4.107950255274772644e-02 4.783324897289276123e-02 -1.222764179110527039e-01 -1.184437051415443420e-01 6.002000067383050919e-03 5.505771189928054810e-02 1.024363413453102112e-01 3.617718219757080078e-01 -8.569940924644470215e-02 -1.574889272451400757e-01 1.982552856206893921e-01 -1.372629310935735703e-02 -3.873440921306610107e-01 1.280934959650039673e-01 -1.156597048975527287e-03 1.820655539631843567e-02 3.053619526326656342e-02 1.779653877019882202e-01 -3.739633783698081970e-02 4.286153316497802734e-01 -3.105849921703338623e-01 -9.390876442193984985e-02 -2.211242765188217163e-01 1.586471647024154663e-01 -8.188518136739730835e-02
1.299327611923217773e-01 1.323489993810653687e-01 -1.459120064973831177e-01 3.523167967796325684e-01 -2.648235484957695007e-02 4.107204452157020569e-02 -2.070079296827316284e-01 5.045207962393760681e-02 4.034789279103279114e-02 1.778180897235870361e-01 -2.433796674013137817e-01 -9.089571237564086914e-02 -1.660146713256835938e-01 3.174268454313278198e-02 1.933379322290420532e-01 2.298165857791900635e-02 -2.830819189548492432e-01 -4.146438539028167725e-01 -7.988467067480087280e-02 -2.351677566766738892e-01 -4.240324720740318298e-02 4.401489347219467163e-02 -2.380550801753997803e-01 2.712002098560333252e-01 6.206735223531723022e-02 -1.544100344181060791e-01 -5.817480757832527161e-02 -5.682980269193649292e-02 -8.655877411365509033e-02 -3.369947671890258789e-01 4.576368629932403564e-02 3.527143970131874084e-03
1.650911569595336914e-01 1.233156993985176086e-01 -1.389749795198440552e-01 3.076648116111755371e-01 4.097305983304977417e-02 1.141198426485061646e-01 -9.879644960165023804e-03 1.393018960952758789e-01 -5.117597803473472595e-02 3.794404566287994385e-01 -2.996537685394287109e-01 -1.728079319000244141e-01 -2.362187802791595459e-01 -8.648969233036041260e-02 2.435749024152755737e-02 -6.050928309559822083e-02 -1.917436271905899048e-01 -1.337993443012237549e-01 6.638630479574203491e-02 -2.645424902439117432e-01 1.106567867100238800e-02 -2.750338241457939148e-02 -2.623406350612640381e-01 1.485983133316040039e-01 7.079155743122100830e-02 -2.628599107265472412e-01 -2.001665160059928894e-02 -1.876726448535919189e-01 -1.133760586380958557e-01 -3.610447943210601807e-01 4.243754968047142029e-02 8.910518372431397438e-04
-9.167294949293136597e-02 -1.230800151824951172e-01 3.508988320827484131e-01 2.443699985742568970e-01 -3.464318215847015381e-01 1.093212217092514038e-01 4.069688171148300171e-02 2.169687896966934204e-01 1.199127063155174255e-01 -1.856973469257354736e-01 -9.727181494235992432e-02 -1.390286386013031006e-01 -6.912540644407272339e-02 1.073919609189033508e-01 2.985599078238010406e-02 2.696205489337444305e-02 -2.904819548130035400e-01 -1.574877947568893433e-01 3.999432176351547241e-02 -1.900907307863235474e-01 -1.223503351211547852e-01 -1.983074098825454712e-02 -3.071018457412719727e-01 6.059484183788299561e-02 2.038283944129943848e-01 -3.223349526524543762e-02 1.465392410755157471e-01 -1.129786744713783264e-01 -2.672938406467437744e-01 -2.667725682258605957e-01 1.883038431406021118e-01 -4.650527238845825195e-02
1.182807460427284241e-01 4.743780940771102905e-02 -3.968109562993049622e-02 1.548890173435211182e-01 -1.535139530897140503e-01 5.397764965891838074e-02 -1.005071103572845459e-01 1.916564404964447021e-01 -8.056878298521041870e-02 1.002704128623008728e-01 -1.401142962276935577e-02 -2.341970652341842651e-01 2.227389961481094360e-01 2.301250770688056946e-02 5.114930868148803711e-01 -3.255447149276733398e-01 -2.399947196245193481e-01 -1.431084722280502319e-01 -3.582778200507164001e-02 -1.284577995538711548e-01 -2.103321105241775513e-01 5.666848272085189819e-02 -4.213422164320945740e-02 -3.009141655638813972e-03 -3.156754374504089355e-01 2.070158720016479492e-02 1.302731186151504517e-01 -1.505363881587982178e-01 1.516196131706237793e-01 -2.799385786056518555e-01 -6.095368787646293640e-02 7.525981217622756958e-02
2.075569629669189453e-01 9.286704659461975098e-02 3.282374888658523560e-02 2.401344329118728638e-01 -1.934087872505187988e-01 9.117653220891952515e-02 -4.910486936569213867e-02 3.062235713005065918e-01 -1.901346445083618164e-01 2.501727938652038574e-01 -1.732416450977325439e-01 -2.133247107267379761e-01 -2.667037844657897949e-01 -1.843490004539489746e-01 1.260588169097900391e-01 1.141353994607925415e-01 -6.727861613035202026e-02 3.169732540845870972e-02 7.103367149829864502e-02 -6.072830408811569214e-02 1.921890862286090851e-02 -5.472663417458534241e-02 -2.554983198642730713e-01 3.061881065368652344e-01 -1.115018650889396667e-01 -2.955219745635986328e-01 1.736206710338592529e-01 -1.674768179655075073e-01 4.001641273498535156e-02 -2.479784749448299408e-02 2.956243157386779785e-01 -1.230058893561363220e-01
1.149301324039697647e-02 1.213052049279212952e-01 8.278614282608032227e-02 2.279531210660934448e-01 -2.257665544748306274e-01 8.709927648305892944e-02 2.618007361888885498e-01 3.741022348403930664e-01 -1.451884657144546509e-01 1.224692612886428833e-01 -2.086843103170394897e-01 -2.282490395009517670e-02 8.320247381925582886e-02 2.644059658050537109e-01 9.853423573076725006e-03 -2.905228137969970703e-01 -1.595062911510467529e-01 4.755811020731925964e-02 -1.654360443353652954e-02 -2.197642177343368530e-01 1.486702263355255127e-01 -9.598816931247711182e-02 -3.320595026016235352e-01 7.298379391431808472e-02 -9.923422336578369141e-02 1.785627938807010651e-02 -1.375888288021087646e-01 8.283744007349014282e-02 3.818519040942192078e-02 -7.768732309341430664e-02 -1.507733762264251709e-01 -3.583849668502807617e-01
6.609931588172912598e-02 -1.507413536310195923e-01 -1.448786444962024689e-02 1.432104222476482391e-02 3.929502144455909729e-02 -2.439132332801818848e-01 2.850072383880615234e-01 2.502437531948089600e-01 1.012963708490133286e-02 -2.246765419840812683e-03 -3.008261024951934814e-01 -2.445004284381866455e-01 1.647247374057769775e-01 2.583373785018920898e-01 1.689976751804351807e-01 -1.927117109298706055e-01 -1.655194610357284546e-01 1.029911562800407410e-01 -9.456672519445419312e-02 1.056612748652696609e-02 -1.120947003364562988e-01 -2.156992442905902863e-02 -2.309302426874637604e-02 1.603030413389205933e-01 1.619951725006103516e-01 -1.551982462406158447e-01 2.917792499065399170e-01 -1.200032606720924377e-01 -1.241991072893142700e-01 -3.163173794746398926e-01 -3.689012303948402405e-02 -3.234536051750183105e-01
3.650065138936042786e-02 4.023892059922218323e-02 4.354234039783477783e-01 2.501000463962554932e-01 -3.176087141036987305e-01 2.289764136075973511e-01 1.841398328542709351e-01 -3.623481467366218567e-02 4.792675375938415527e-02 -8.032029122114181519e-02 -1.043162494897842407e-01 -2.036079764366149902e-01 3.842139244079589844e-02 -1.080475654453039169e-02 3.574244305491447449e-02 4.911122843623161316e-02 -3.012811243534088135e-01 -1.237334460020065308e-01 9.793851524591445923e-03 -1.297219991683959961e-01 6.056996434926986694e-02 -1.937515735626220703e-01 -8.715716749429702759e-02 1.055618152022361755e-01 8.867041021585464478e-02 1.537349075078964233e-01 1.125113144516944885e-01 -1.738515794277191162e-01 -1.967577934265136719e-01 -2.759734392166137695e-01 -2.049500495195388794e-01 -2.753155827522277832e-01
-1.492460370063781738e-01 -5.992422252893447876e-02 -1.138393133878707886e-01 3.585625886917114258e-01 -2.970943450927734375e-01 2.906759679317474365e-01 -1.091557964682579041e-01 4.036827683448791504e-01 -1.441231220960617065e-01 8.867473155260086060e-02 -1.827280819416046143e-01 -1.619481742382049561e-01 -1.760101914405822754e-01 9.451068192720413208e-02 2.080612778663635254e-01 5.470176413655281067e-02 1.368473172187805176e-01 1.426996886730194092e-01 8.037865161895751953e-02 -1.290336698293685913e-01 1.224452257156372070e-01 -8.010718226432800293e-02 -1.860112249851226807e-01 -5.907355993986129761e-02 1.341160535812377930e-01 -1.944064944982528687e-01 -1.231521461158990860e-02 -7.340108603239059448e-02 -2.659524232149124146e-02 7.732336223125457764e-02 9.910495020449161530e-03 -3.474553227424621582e-01
-1.797630339860916138e-01 2.817505002021789551e-01 6.497839838266372681e-02 3.954491019248962402e-01 -7.393024116754531860e-02 -5.320149473845958710e-03 1.093716993927955627e-01 1.109773367643356323e-01 2.525248229503631592e-01 2.550487816333770752e-01 -9.087976813316345215e-02 6.200647447258234024e-03 -3.785629570484161377e-02 -3.255033493041992188e-01 9.497962892055511475e-02 -3.491987287998199463e-02 -5.707076750695705414e-03 -1.002629324793815613e-01 5.436971783638000488e-02 -1.092001721262931824e-01 1.121518090367317200e-01 -3.224523067474365234e-01 1.180433854460716248e-01 4.423334077000617981e-02 1.086331158876419067e-01 -2.557798326015472412e-01 3.193787066265940666e-03 1.175382360816001892e-01 -2.554299235343933105e-01 -3.094498813152313232e-01 -2.698167040944099426e-02 -1.816405802965164185e-01
1.736122071743011475e-01 3.699440881609916687e-02 -2.997014224529266357e-01 2.936542928218841553e-01 5.186188966035842896e-02 1.129680573940277100e-01 -1.218304261565208435e-01 7.201653718948364258e-02 4.599048569798469543e-02 2.536694109439849854e-01 -1.536376774311065674e-01 -1.523465812206268311e-01 -1.401700079441070557e-01 8.747467771172523499e-03 8.956037461757659912e-02 -4.667747020721435547e-02 -2.940204441547393799e-01 -2.975465953350067139e-01 1.088136211037635803e-01 -3.347284197807312012e-01 -1.155003309249877930e-01 2.390873618423938751e-02 -2.978340387344360352e-01 8.665715157985687256e-02 7.392465323209762573e-02 -1.956956833600997925e-01 1.519908607006072998e-01 -1.624127626419067383e-01 3.669745102524757385e-02 -3.155356049537658691e-01 2.131505496799945831e-02 -1.007875427603721619e-01
-2.838231809437274933e-02 -1.264704018831253052e-01 2.170971482992172241e-01 1.299325376749038696e-01 -4.433670639991760254e-01 2.332548648118972778e-01 1.323270052671432495e-01 1.210617721080780029e-01 -4.706418514251708984e-02 -7.125575095415115356e-02 -2.267290949821472168e-01 -7.938088476657867432e-02 5.936229974031448364e-02 1.263627558946609497e-01 3.179289400577545166e-02 -1.047964692115783691e-01 -2.627545222640037537e-02 -2.869873307645320892e-02 1.655283421277999878e-01 -8.339110016822814941e-02 2.232485823333263397e-02 -7.055998314172029495e-03 -1.410882771015167236e-01 1.777669787406921387e-01 3.453661128878593445e-02 -4.655024409294128418e-02 -3.849210590124130249e-02 1.371825784444808960e-01 -4.056355953216552734e-01 -3.108730316162109375e-01 3.343393802642822266e-01 -2.345307916402816772e-01
-1.183420047163963318e-01 4.415859580039978027e-01 5.824429169297218323e-02 2.278340160846710205e-01 5.059774499386548996e-03 2.925808429718017578e-01 1.085714772343635559e-01 -4.124288633465766907e-02 -1.011401321738958359e-02 3.010078370571136475e-01 -1.059325933456420898e-01 -2.340316474437713623e-01 -8.526057749986648560e-02 2.103115916252136230e-01 -5.638155713677406311e-02 -4.445632174611091614e-02 -1.330135017633438110e-01 -1.557395607233047485e-01 -1.636335626244544983e-02 -2.816472053527832031e-01 1.043723002076148987e-01 -3.097508847713470459e-01 2.725342661142349243e-02 1.906124055385589600e-01 -2.346865460276603699e-02 1.907062344253063202e-02 1.542166620492935181e-01 -2.856408618390560150e-02 1.657374948263168335e-01 -1.106066331267356873e-01 -3.547545894980430603e-02 -3.021465241909027100e-01
1.995687484741210938e-01 1.165868565440177917e-01 4.281036183238029480e-02 1.864357888698577881e-01 -3.539703488349914551e-01 2.825587987899780273e-01 -8.716888725757598877e-02 1.132406368851661682e-01 2.230257354676723480e-02 -3.168554604053497314e-02 1.787981837987899780e-01 1.728348284959793091e-01 3.619540855288505554e-02 1.042277067899703979e-01 1.863563507795333862e-01 -1.029188558459281921e-01 -1.549194157123565674e-01 1.161548718810081482e-01 -3.331131339073181152e-01 -4.253265559673309326e-01 1.206208840012550354e-01 -1.033822000026702881e-01 -1.621891111135482788e-01 -1.211846061050891876e-02 1.772693991661071777e-01 5.669604241847991943e-02 1.844816058874130249e-01 -1.869489252567291260e-01 -9.694357961416244507e-02 -6.565252691507339478e-02 -2.936782687902450562e-02 -2.536821961402893066e-01
-1.408940702676773071e-01 -1.737108379602432251e-01 3.308854103088378906e-01 3.824496865272521973e-01 -1.918459832668304443e-01 2.022103965282440186e-01 -7.398343831300735474e-02 9.271751344203948975e-02 3.229948133230209351e-02 -1.866880506277084351e-01 -7.770121842622756958e-02 -1.639420241117477417e-01 -5.891317874193191528e-02 9.216946363449096680e-02 7.592763751745223999e-02 -1.906672306358814240e-02 -2.901465594768524170e-01 5.848259199410676956e-03 6.521524488925933838e-02 -1.465147435665130615e-01 2.513604005798697472e-03 7.160352170467376709e-02 -2.949301898479461670e-01 5.783103778958320618e-02 2.198295742273330688e-01 4.240857437252998352e-02 2.106719464063644409e-01 -1.397180259227752686e-01 -2.258795946836471558e-01 -2.625739574432373047e-01 1.916648149490356445e-01 -1.985498964786529541e-01
1.010538637638092041e-01 2.517585270106792450e-02 2.286024689674377441e-01 2.772448658943176270e-01 -9.268519282341003418e-02 5.294650048017501831e-02 5.998229980468750000e-02 4.033721387386322021e-01 2.300146371126174927e-01 1.164429187774658203e-01 1.664568185806274414e-01 -1.314482390880584717e-01 3.313891217112541199e-02 -4.635202512145042419e-02 2.253576666116714478e-01 7.653249055147171021e-02 1.668468713760375977e-01 2.903231382369995117e-01 1.117534115910530090e-01 -1.847740560770034790e-01 -9.148819744586944580e-02 -2.173570543527603149e-01 -1.082691922783851624e-01 1.405303329229354858e-01 -8.309269323945045471e-03 -5.856254324316978455e-02 1.297874450683593750e-01 9.540156275033950806e-02 -1.894970834255218506e-01 -2.883042097091674805e-01 1.195526419905945659e-05 -3.415749371051788330e-01
7.964378595352172852e-02 1.924914419651031494e-01 3.651242554187774658e-01 -2.846600487828254700e-02 -1.041503921151161194e-01 -1.762863099575042725e-01 -2.699913382530212402e-01 9.663306921720504761e-02 9.093969315290451050e-02 1.081952601671218872e-01 -1.593892723321914673e-01 -3.061555624008178711e-01 1.387800928205251694e-02 8.559096604585647583e-02 -1.258328258991241455e-01 -6.439785659313201904e-02 -2.489040493965148926e-01 3.258578851819038391e-02 -5.871100351214408875e-02 4.257417470216751099e-02 1.822948753833770752e-01 -2.632285952568054199e-01 -2.932145297527313232e-01 1.480767875909805298e-01 -7.958856411278247833e-03 -9.026087820529937744e-02 2.098107784986495972e-01 -1.232887431979179382e-01 -1.561971157789230347e-01 -2.632783651351928711e-01 -3.596261888742446899e-02 -3.009561300277709961e-01
1.185501553118228912e-02 -1.091893017292022705e-02 3.833794593811035156e-01 -1.501013152301311493e-02 -2.810018062591552734e-01 2.037802189588546753e-01 1.395546942949295044e-01 1.132770702242851257e-01 -4.889171198010444641e-02 -1.133360788226127625e-01 -2.325964272022247314e-01 -2.388512492179870605e-01 -1.146384924650192261e-01 2.957774512469768524e-02 8.067443966865539551e-02 2.102549374103546143e-02 -3.013799488544464111e-01 -2.727900743484497070e-01 -2.825955487787723541e-02 -1.619479060173034668e-01 -8.712222427129745483e-02 -1.655288785696029663e-01 -1.371806710958480835e-01 3.088564844802021980e-03 1.137130931019783020e-01 1.444374024868011475e-01 5.064749717712402344e-02 -1.478836089372634888e-01 -3.270536363124847412e-01 -1.365025341510772705e-01 -1.118213161826133728e-01 -3.316155672073364258e-01
-4.700671136379241943e-02 -1.314250975847244263e-01 3.260183334350585938e-01 3.887186348438262939e-01 -2.114124745130538940e-01 1.289065927267074585e-01 -5.179712176322937012e-02 1.459783762693405151e-01 2.724236622452735901e-02 -2.289940267801284790e-01 -4.548321291804313660e-02 -1.463444530963897705e-01 -9.454843401908874512e-02 -1.976110041141510010e-02 9.510619193315505981e-02 -5.063817650079727173e-02 -1.976871937513351440e-01 -1.415000390261411667e-02 -3.268169239163398743e-02 -7.780548930168151855e-02 -4.572831466794013977e-02 7.325553148984909058e-02 -4.075896143913269043e-01 -4.451440647244453430e-02 1.393541097640991211e-01 -1.902443319559097290e-01 1.005193442106246948e-01 -1.578282713890075684e-01 -2.641946375370025635e-01 -2.537094056606292725e-01 2.555919289588928223e-01 -1.677090376615524292e-01
-4.938828945159912109e-02 1.283807563595473766e-03 2.968595921993255615e-01 2.107585817575454712e-01 -2.520599067211151123e-01 2.130945622920989990e-01 7.863444834947586060e-02 1.448457539081573486e-01 -4.765256494283676147e-02 -8.300341665744781494e-02 -1.175179183483123779e-01 -1.057701259851455688e-01 -1.324599832296371460e-01 5.318680778145790100e-02 -2.960457094013690948e-02 -9.871605783700942993e-02 -2.846619784832000732e-01 -1.432111412286758423e-01 -8.326388150453567505e-02 -8.466225117444992065e-03 1.351932901889085770e-02 -1.551180779933929443e-01 -3.000470995903015137e-01 -2.739463001489639282e-02 1.918581128120422363e-01 5.989275500178337097e-02 1.351005882024765015e-01 -2.722522020339965820e-01 -4.494358003139495850e-01 -1.746301800012588501e-01 -2.363774478435516357e-01 -1.380264759063720703e-01
1.170948743820190430e-01 -1.647791452705860138e-02 2.332818657159805298e-01 2.488833963871002197e-01 -5.121684167534112930e-03 2.657517492771148682e-01 1.526251900941133499e-02 4.456030428409576416e-01 -2.691476605832576752e-02 1.148527190089225769e-01 2.668230533599853516e-01 -7.173146307468414307e-02 -4.225387051701545715e-02 1.003585010766983032e-01 1.982723027467727661e-01 -5.147806182503700256e-02 -3.065001666545867920e-01 1.904667913913726807e-01 3.306910023093223572e-02 1.890398794785141945e-03 1.522302776575088501e-01 -1.393137425184249878e-01 -2.913908362388610840e-01 2.696307301521301270e-01 -2.010718137025833130e-01 -5.323756486177444458e-02 9.812662005424499512e-02 -1.448083668947219849e-01 -8.593166619539260864e-02 -1.997759640216827393e-01 -4.907143488526344299e-02 -3.256050497293472290e-02
-4.226412251591682434e-02 2.752051651477813721e-01 -1.102756485342979431e-01 2.781096100807189941e-01 3.177155926823616028e-02 -4.190909489989280701e-02 1.011964753270149231e-01 1.827162504196166992e-01 1.059531122446060181e-01 1.724887639284133911e-01 -2.028937041759490967e-01 -1.400293558835983276e-01 -1.357811093330383301e-01 3.075003996491432190e-02 -2.928558178246021271e-02 1.648667901754379272e-01 -3.397397696971893311e-01 -3.265810310840606689e-01 -1.350658535957336426e-01 -3.078778684139251709e-01 1.737992744892835617e-03 -5.526096001267433167e-02 -1.004716232419013977e-01 -3.733061254024505615e-02 -2.989516854286193848e-01 -1.357968449592590332e-01 1.335463374853134155e-01 -3.706166520714759827e-02 1.032957434654235840e-01 -2.991237044334411621e-01 1.760770380496978760e-01 -1.719913929700851440e-01
2.387514710426330566e-01 5.671066697686910629e-03 -1.465072929859161377e-01 7.168716192245483398e-02 -1.709564179182052612e-01 1.203991919755935669e-01 -6.996016949415206909e-02 2.028399109840393066e-01 -1.098960265517234802e-01 3.156789541244506836e-01 -1.773788183927536011e-01 -1.136256754398345947e-01 -1.281429976224899292e-01 -5.660692229866981506e-02 1.898755133152008057e-01 1.253375709056854248e-01 -6.119586527347564697e-02 -1.178096532821655273e-01 4.890491068363189697e-02 -2.019840180873870850e-01 -3.973930701613426208e-02 -2.414133250713348389e-01 -1.154148951172828674e-01 1.932523697614669800e-01 -2.367057502269744873e-01 -4.456714987754821777e-01 1.325855702161788940e-01 -2.968265712261199951e-01 -3.869976475834846497e-02 -4.430403187870979309e-02 1.878349334001541138e-01 -1.693803369998931885e-01
3.678706288337707520e-02 2.104181610047817230e-02 3.952865898609161377e-01 1.436814367771148682e-01 -3.681613504886627197e-01 1.904664188623428345e-01 1.384740620851516724e-01 1.555434465408325195e-01 7.020918279886245728e-02 -1.131286025047302246e-01 -2.328472137451171875e-01 -1.919508725404739380e-01 -6.112370267510414124e-02 1.671528965234756470e-01 -6.221383064985275269e-02 4.026808962225914001e-02 -3.474578857421875000e-01 -8.240692317485809326e-02 -2.577977813780307770e-02 -1.305458396673202515e-01 4.884877428412437439e-02 -6.138643994927406311e-02 -2.961547374725341797e-01 -1.149342507123947144e-01 1.714114844799041748e-01 2.624969370663166046e-02 1.636860072612762451e-01 -1.340397447347640991e-01 -1.260708719491958618e-01 -3.224701285362243652e-01 -8.712188899517059326e-02 -7.457718998193740845e-02
6.325164437294006348e-02 1.875078678131103516e-01 3.865208327770233154e-01 -5.341659113764762878e-02 -2.096542418003082275e-01 1.281561106443405151e-01 -6.445677578449249268e-02 2.297615706920623779e-01 -1.543900668621063232e-01 1.585311293601989746e-01 -1.301685720682144165e-01 5.222722515463829041e-02 -2.047802358865737915e-01 -1.179324910044670105e-01 -4.424804449081420898e-02 9.527782350778579712e-02 -2.496610581874847412e-01 1.129051148891448975e-01 2.980087883770465851e-02 -3.513762354850769043e-01 6.702355295419692993e-02 -9.114560484886169434e-02 -8.889378607273101807e-02 7.568305730819702148e-02 -2.049824893474578857e-01 -2.600720338523387909e-02 3.533086180686950684e-01 -1.061972305178642273e-01 7.113143056631088257e-02 -3.546456098556518555e-01 -1.309193074703216553e-01 -5.579008534550666809e-02
1.773205250501632690e-01 7.500957697629928589e-02 3.112719953060150146e-02 6.289394944906234741e-02 -1.003800258040428162e-01 1.434095054864883423e-01 6.150154396891593933e-02 1.744213700294494629e-01 -2.496767789125442505e-01 7.353653013706207275e-02 -1.970845907926559448e-01 -1.529545187950134277e-01 -2.897878587245941162e-01 2.597356215119361877e-02 -3.625962510704994202e-02 5.962507799267768860e-02 -3.366425335407257080e-01 -2.914731763303279877e-02 -1.477674692869186401e-01 -3.510875403881072998e-01 8.085267990827560425e-02 -2.202256619930267334e-01 4.947831481695175171e-02 8.468963205814361572e-02 -8.374229818582534790e-02 -1.802530139684677124e-01 4.105912744998931885e-01 -2.413533627986907959e-01 -5.899464339017868042e-02 -1.960320174694061279e-01 -2.275589667260646820e-02 -2.023714035749435425e-01
-1.768063008785247803e-02 -4.117014259099960327e-02 9.878905117511749268e-02 3.079110682010650635e-01 -2.206610888242721558e-01 -5.900449305772781372e-02 6.032190844416618347e-02 9.366443753242492676e-02 -1.534955948591232300e-01 1.692132949829101562e-01 7.419722620397806168e-03 -7.476466149091720581e-02 -9.854482859373092651e-02 1.232530996203422546e-01 2.119104862213134766e-01 -1.472521573305130005e-01 -1.692250370979309082e-01 1.491214483976364136e-01 1.031081974506378174e-01 -4.001066833734512329e-02 1.569010689854621887e-02 1.673692017793655396e-01 -7.282854616641998291e-02 5.560607835650444031e-02 -3.709200024604797363e-01 9.433379024267196655e-02 3.323389291763305664e-01 5.485247820615768433e-02 -1.177466735243797302e-01 -1.095173433423042297e-01 3.812620937824249268e-01 -3.854738175868988037e-01
3.277165442705154419e-02 5.436251405626535416e-03 1.539545785635709763e-02 8.464158326387405396e-02 7.723296433687210083e-02 3.619929552078247070e-01 7.521004974842071533e-02 4.123441576957702637e-01 -1.108789667487144470e-01 6.692388560622930527e-03 -1.777921617031097412e-01 -1.150247007608413696e-01 -2.018129080533981323e-01 -2.305842004716396332e-03 -9.498716145753860474e-02 -1.914459280669689178e-02 -2.067307680845260620e-01 -7.954435050487518311e-02 2.674040198326110840e-01 -4.073293209075927734e-01 8.064991980791091919e-02 -5.845363065600395203e-02 -1.655349284410476685e-01 1.979567110538482666e-01 -1.489479541778564453e-01 -6.993167847394943237e-02 2.916375100612640381e-01 -1.097444724291563034e-02 -2.104373276233673096e-01 -2.188086509704589844e-01 -6.145258620381355286e-02 -1.793242432177066803e-02
6.699695438146591187e-02 -3.505550697445869446e-02 1.756819188594818115e-01 2.631905674934387207e-01 -6.068534776568412781e-02 -7.483959197998046875e-02 -1.936850696802139282e-01 1.416474133729934692e-01 6.336504220962524414e-02 1.060680747032165527e-01 -1.868901550769805908e-01 3.078306093811988831e-02 -1.151146143674850464e-01 -9.828282147645950317e-02 2.928645312786102295e-01 3.521144986152648926e-01 -1.837821118533611298e-02 -1.302226353436708450e-02 1.273571252822875977e-01 -2.827977240085601807e-01 1.033355668187141418e-01 -3.205488324165344238e-01 -7.009882479906082153e-02 4.015520960092544556e-02 4.557675495743751526e-02 -3.238845467567443848e-01 1.999946981668472290e-01 -2.943579554557800293e-01 -7.876577973365783691e-02 -2.279516309499740601e-01 -1.773978322744369507e-01 5.970454588532447815e-02
5.733830854296684265e-02 6.896430999040603638e-02 -7.085264474153518677e-02 6.212298944592475891e-02 -3.507734462618827820e-02 1.546604908071458340e-03 -1.742742210626602173e-01 3.239577114582061768e-01 -7.618986070156097412e-02 2.151850014925003052e-01 5.749754980206489563e-02 8.382314816117286682e-03 -2.093379944562911987e-01 -1.985987881198525429e-03 1.153828948736190796e-01 1.071824133396148682e-01 -1.741058542393147945e-03 -3.947712182998657227e-01 1.426935312338173389e-03 -2.779175341129302979e-01 -1.331281065940856934e-01 2.113118395209312439e-02 -4.500356316566467285e-01 9.734368324279785156e-02 1.465175449848175049e-01 -3.373638167977333069e-02 1.163952276110649109e-01 -2.357058823108673096e-01 -2.471167594194412231e-01 -3.233329355716705322e-01 -2.985062822699546814e-02 -3.054711408913135529e-02
-1.386799514293670654e-01 1.995523646473884583e-02 1.112706884741783142e-01 2.099596858024597168e-01 -1.794461011886596680e-01 1.901739388704299927e-01 -2.848806558176875114e-03 1.447425931692123413e-01 -3.466317355632781982e-01 2.428980767726898193e-01 -2.749058008193969727e-01 -7.076745480298995972e-02 -6.498380005359649658e-02 8.621830493211746216e-02 6.235054880380630493e-02 2.705117762088775635e-01 -7.171169668436050415e-02 -2.300823330879211426e-01 4.495002701878547668e-02 -3.310186266899108887e-01 9.926239401102066040e-02 -6.409785151481628418e-02 -1.958132833242416382e-01 1.118249520659446716e-01 -1.170935034751892090e-01 1.749525964260101318e-01 3.176850378513336182e-01 -9.823166579008102417e-02 -2.828126549720764160e-01 -3.233499825000762939e-02 1.164302155375480652e-01 4.652247205376625061e-02
4.485147818922996521e-02 -2.678489126265048981e-02 1.035016700625419617e-01 2.464706897735595703e-01 -4.010616838932037354e-01 1.097282245755195618e-01 2.010803520679473877e-01 4.284017384052276611e-01 -1.707600653171539307e-01 1.892760545015335083e-01 -7.390307635068893433e-02 -1.278743147850036621e-01 8.538533747196197510e-02 1.330497115850448608e-01 2.981355600059032440e-02 -3.378800153732299805e-01 -3.228422701358795166e-01 6.195687130093574524e-02 -3.932913020253181458e-02 -8.999713510274887085e-02 -5.059232003986835480e-03 7.913819700479507446e-02 -1.869828701019287109e-01 4.263993725180625916e-02 -2.393420226871967316e-02 -9.112099558115005493e-02 -2.068437077105045319e-02 1.275807619094848633e-01 -2.841714955866336823e-02 -2.475569397211074829e-02 -4.628678038716316223e-02 -3.349492549896240234e-01
1.941938549280166626e-01 2.293559610843658447e-01 1.698807328939437866e-01 2.922058105468750000e-01 -6.164336204528808594e-02 2.736388146877288818e-01 -1.386191546916961670e-01 2.378985136747360229e-01 -2.470660209655761719e-01 6.103126332163810730e-02 -2.878554910421371460e-02 9.442320466041564941e-02 -1.845733970403671265e-01 2.246878296136856079e-01 -5.989808961749076843e-02 -6.831979751586914062e-02 -2.210496217012405396e-01 6.805638968944549561e-02 2.228748649358749390e-01 -2.601526677608489990e-01 8.637949824333190918e-02 -9.991085529327392578e-02 -1.059236600995063782e-01 2.832116931676864624e-02 -2.346108555793762207e-01 -3.211278468370437622e-02 2.163286656141281128e-01 8.825786411762237549e-02 -3.097178339958190918e-01 -2.570452392101287842e-01 -1.892738626338541508e-03 2.567385882139205933e-02
-2.586601860821247101e-02 -1.723499745130538940e-01 3.162870705127716064e-01 2.697885930538177490e-01 -2.802197039127349854e-01 -6.882249563932418823e-02 1.880955696105957031e-01 4.089100658893585205e-01 -9.570364654064178467e-02 -1.947726123034954071e-02 -1.746086031198501587e-01 -1.486807316541671753e-01 1.746322214603424072e-01 1.027887314558029175e-01 9.110937267541885376e-02 -2.851508259773254395e-01 3.111662715673446655e-02 9.206788986921310425e-02 -6.884571164846420288e-03 -2.675396203994750977e-01 -1.319381743669509888e-01 2.398113533854484558e-02 -4.894572123885154724e-02 -5.977030377835035324e-03 -2.778705656528472900e-01 -1.555922925472259521e-01 2.320807129144668579e-01 1.145225390791893005e-01 -1.288865804672241211e-01 -1.395788490772247314e-01 -6.125851720571517944e-02 -9.176780283451080322e-02
9.132973849773406982e-02 1.485857181251049042e-02 -2.878261264413595200e-03 1.040153726935386658e-01 -3.455626070499420166e-01 2.502751052379608154e-01 -1.574709266424179077e-01 4.074768424034118652e-01 -1.332990080118179321e-02 -4.057859629392623901e-02 -1.479680985212326050e-01 -2.218958437442779541e-01 -1.576235331594944000e-02 3.012803941965103149e-02 4.615492224693298340e-01 -3.514014184474945068e-02 -4.424173012375831604e-02 -8.606309443712234497e-02 9.621914476156234741e-02 -1.592463552951812744e-01 1.771954298019409180e-01 -7.788155227899551392e-02 -1.859810203313827515e-01 5.437070503830909729e-02 7.350566238164901733e-02 2.350575290620326996e-02 -7.964690029621124268e-02 1.216503009200096130e-01 6.959667801856994629e-02 -5.465272441506385803e-02 3.535572066903114319e-02 -4.051920175552368164e-01
-1.774427890777587891e-01 7.944640517234802246e-02 1.193086951971054077e-01 -2.564330585300922394e-03 -5.472251400351524353e-02 1.940888017416000366e-01 1.404850780963897705e-01 3.867568373680114746e-01 -2.226627469062805176e-01 2.386011034250259399e-01 -2.303221076726913452e-01 -9.905184805393218994e-02 -1.066407263278961182e-01 -1.223935261368751526e-01 -3.792875632643699646e-02 -2.551614493131637573e-02 6.138074770569801331e-02 -5.345160514116287231e-02 -3.572798147797584534e-02 -1.059458106756210327e-01 -1.005715131759643555e-01 -6.181871891021728516e-02 -2.810572683811187744e-01 1.601549237966537476e-01 -2.140197902917861938e-01 1.399003118276596069e-01 4.561898410320281982e-01 -5.726801604032516479e-02 -1.870073080062866211e-01 3.933135420083999634e-02 8.699274808168411255e-02 -2.856782674789428711e-01
3.593943268060684204e-02 1.502141952514648438e-01 2.826423346996307373e-01 2.263085693120956421e-01 -3.516556024551391602e-01 1.789643913507461548e-01 -2.232168987393379211e-02 1.349873393774032593e-01 -2.469247765839099884e-02 -1.165632307529449463e-01 -1.356476545333862305e-01 -1.002354994416236877e-01 1.094139006454497576e-04 -7.864558696746826172e-02 -9.258923679590225220e-02 -1.329826712608337402e-01 -3.656668066978454590e-01 -1.056303009390830994e-01 -2.071880549192428589e-02 -2.812236547470092773e-01 -5.997443571686744690e-02 1.454894896596670151e-02 -2.853148877620697021e-01 -1.589106768369674683e-02 1.407365947961807251e-01 7.322330027818679810e-02 1.649083346128463745e-01 -2.293248176574707031e-01 -3.034600913524627686e-01 -2.876119613647460938e-01 -2.676513232290744781e-02 -7.222066819667816162e-02
6.893000006675720215e-02 -8.839600719511508942e-03 -8.216618560254573822e-03 2.907423079013824463e-01 -2.104274556040763855e-02 3.027060627937316895e-01 -7.467609643936157227e-02 2.676152884960174561e-01 -1.880467981100082397e-01 2.127288877964019775e-01 -1.110435053706169128e-01 9.582572430372238159e-02 1.696850918233394623e-02 2.031723260879516602e-01 -2.249143458902835846e-02 1.648285835981369019e-01 -4.409990608692169189e-01 3.215811774134635925e-02 2.731079161167144775e-01 -3.016755282878875732e-01 1.126899346709251404e-01 8.902789652347564697e-02 2.508090063929557800e-02 1.170244887471199036e-01 -1.290868669748306274e-01 -1.878598332405090332e-02 3.179559111595153809e-02 -4.083775728940963745e-02 -1.602669954299926758e-01 -3.268739283084869385e-01 -1.037641689181327820e-01 -1.043110638856887817e-01
8.895368315279483795e-03 -7.577393203973770142e-03 1.942063868045806885e-01 2.156196385622024536e-01 7.682994008064270020e-02 4.386943578720092773e-02 -7.258796691894531250e-02 4.432837069034576416e-01 3.252567723393440247e-02 7.860059291124343872e-02 5.532702803611755371e-02 -5.172873288393020630e-02 1.489092409610748291e-01 1.642738729715347290e-01 8.122180402278900146e-02 1.035510972142219543e-01 4.314254596829414368e-02 1.518429964780807495e-01 1.648984849452972412e-01 -1.783070117235183716e-01 -1.638515293598175049e-01 -3.802021443843841553e-01 -1.765574961900711060e-01 -7.373737543821334839e-02 -9.293416142463684082e-02 9.490928053855895996e-02 2.713994383811950684e-01 1.183782964944839478e-01 -1.770683079957962036e-01 -2.205331921577453613e-01 -6.895103026181459427e-03 -3.864475190639495850e-01
1.701986882835626602e-03 1.190177276730537415e-01 8.509793318808078766e-03 4.774388670921325684e-02 -9.379612654447555542e-02 1.688932776451110840e-01 -1.369489915668964386e-02 -9.767611511051654816e-03 -9.937630593776702881e-02 4.363697767257690430e-01 -1.156380102038383484e-01 -7.835134863853454590e-02 -1.311203092336654663e-01 1.221420466899871826e-01 -1.997294835746288300e-02 -2.220477014780044556e-01 -1.828836649656295776e-02 1.435196958482265472e-02 1.824304461479187012e-01 -1.713799536228179932e-01 -3.147784471511840820e-01 -1.255747675895690918e-01 -2.489289939403533936e-01 3.760284185409545898e-01 -1.162517145276069641e-01 -3.353489339351654053e-01 7.658191025257110596e-02 -1.464622914791107178e-01 -6.362760066986083984e-02 -2.378004342317581177e-01 2.161072939634323120e-01 -4.748231545090675354e-02
9.264325350522994995e-02 1.179098188877105713e-01 6.570689380168914795e-02 2.021672278642654419e-01 1.309906989336013794e-01 2.051074616611003876e-02 -2.058913856744766235e-01 3.294797837734222412e-01 -7.187365740537643433e-02 3.270179331302642822e-01 -2.416166476905345917e-02 -1.827900297939777374e-02 -1.066648289561271667e-01 -2.177744731307029724e-02 1.378319561481475830e-01 5.855519697070121765e-02 -6.640752404928207397e-02 -3.481887876987457275e-01 2.488098107278347015e-02 -2.669703364372253418e-01 3.510370105504989624e-02 1.738897562026977539e-01 -2.974013090133666992e-01 1.174290701746940613e-01 1.268788427114486694e-01 -9.491176903247833252e-02 2.330057136714458466e-02 -2.022040486335754395e-01 -2.272831648588180542e-01 -3.749344050884246826e-01 -1.374269574880599976e-01 -8.715109527111053467e-02
-2.201593108475208282e-02 2.875564396381378174e-01 1.079622805118560791e-01 1.538105159997940063e-01 -3.032497689127922058e-02 1.612758636474609375e-01 3.853603452444076538e-02 3.831843435764312744e-01 -2.690886557102203369e-01 1.019704788923263550e-01 -2.903308272361755371e-01 2.963828146457672119e-01 -1.346445381641387939e-01 -9.682411327958106995e-03 3.312048017978668213e-01 -1.568279564380645752e-01 -1.193892955780029297e-02 1.207331791520118713e-01 1.371143907308578491e-01 -1.323646903038024902e-01 3.573082014918327332e-02 -4.115484654903411865e-02 -1.733949184417724609e-01 -8.557269722223281860e-02 1.192670762538909912e-01 -1.330024152994155884e-01 1.559450775384902954e-01 -7.836113870143890381e-02 2.065333724021911621e-01 -2.259491235017776489e-01 -5.600570887327194214e-02 -2.195322066545486450e-01
-3.531632944941520691e-02 -1.526030525565147400e-02 1.947097778320312500e-01 -5.406939983367919922e-02 1.637638546526432037e-02 4.035576879978179932e-01 8.342083543539047241e-03 2.498846054077148438e-01 -3.197304904460906982e-01 1.712883412837982178e-01 -4.081563279032707214e-02 5.593875795602798462e-02 -1.191958189010620117e-01 1.553274989128112793e-01 4.915218800306320190e-03 -1.273930370807647705e-01 -2.463575899600982666e-01 8.056395500898361206e-02 6.246151030063629150e-02 -2.880667150020599365e-01 1.067733690142631531e-01 -7.138246297836303711e-02 -8.763112127780914307e-02 7.526851445436477661e-02 -1.838698983192443848e-01 -9.292825311422348022e-02 2.683643996715545654e-01 1.412776857614517212e-01 -1.285732388496398926e-01 -4.045600593090057373e-01 1.759035736322402954e-01 -1.078156605362892151e-01
4.406444355845451355e-02 2.958667874336242676e-01 7.136095315217971802e-02 1.378426849842071533e-01 1.444123219698667526e-02 -1.910741031169891357e-01 -1.666105389595031738e-01 2.852256596088409424e-02 2.587321996688842773e-01 1.927943974733352661e-01 -7.111851125955581665e-02 -9.529825299978256226e-02 2.908774316310882568e-01 -2.224599272012710571e-01 2.109382003545761108e-01 -1.081993207335472107e-01 -2.112202793359756470e-01 -1.574329733848571777e-01 1.081646140664815903e-02 -1.546716243028640747e-01 -2.350411117076873779e-01 -2.217577695846557617e-01 3.611144050955772400e-02 5.234452709555625916e-02 1.722266077995300293e-01 -1.296729147434234619e-01 1.828617453575134277e-01 7.857086509466171265e-02 -1.120268404483795166e-01 -3.201913833618164062e-01 1.340991407632827759e-01 -3.025519549846649170e-01
-1.966101489961147308e-02 -8.426754735410213470e-03 -1.169430539011955261e-01 -8.315955288708209991e-03 4.762758500874042511e-03 1.561750024557113647e-01 2.091609090566635132e-01 8.263867348432540894e-02 -2.291472852230072021e-01 2.467698156833648682e-01 -2.130930125713348389e-01 -1.642450876533985138e-02 -1.461102813482284546e-01 1.947272717952728271e-01 1.029370203614234924e-01 1.655181497335433960e-02 -4.601098299026489258e-01 -1.139933019876480103e-01 1.377438753843307495e-01 -2.392880767583847046e-01 2.042758762836456299e-01 -8.393027633428573608e-02 -3.907568752765655518e-02 1.590348482131958008e-01 -2.783965766429901123e-01 -4.473207890987396240e-02 2.068812698125839233e-01 -6.013912707567214966e-02 -2.892509698867797852e-01 -2.865487337112426758e-01 8.196442387998104095e-03 -1.153350174427032471e-01
2.888877987861633301e-01 1.008717492222785950e-01 2.314719744026660919e-02 2.775021493434906006e-01 -1.453202962875366211e-01 2.409327924251556396e-01 -2.673990130424499512e-01 3.059254586696624756e-01 5.507559329271316528e-02 3.445622026920318604e-01 -1.220341548323631287e-01 8.860038965940475464e-02 -2.073154598474502563e-01 2.987256273627281189e-02 -8.908567577600479126e-02 2.016107290983200073e-01 -1.168193668127059937e-01 -2.956685982644557953e-02 1.275130808353424072e-01 -7.496970891952514648e-02 1.518398225307464600e-01 -9.752780199050903320e-03 -3.078897893428802490e-01 7.066555321216583252e-02 1.263026148080825806e-01 -1.401674598455429077e-01 2.975238487124443054e-02 1.840819567441940308e-01 -2.698979973793029785e-01 -1.884804964065551758e-01 -9.173775464296340942e-02 3.339022025465965271e-02
7.869336754083633423e-02 -1.727098524570465088e-01 -1.299043595790863037e-01 1.379802543669939041e-02 4.071700200438499451e-02 -1.574142253957688808e-03 -1.410457398742437363e-02 2.985190749168395996e-01 -1.263747066259384155e-01 3.276261687278747559e-01 -2.840195298194885254e-01 -3.060097098350524902e-01 1.198878884315490723e-02 3.048706054687500000e-01 1.185216382145881653e-01 -2.990446388721466064e-01 -1.666472256183624268e-01 3.192109987139701843e-02 -1.943650394678115845e-01 -1.935697719454765320e-02 1.459765285253524780e-01 -3.243539631366729736e-01 -1.211941316723823547e-01 8.537141978740692139e-02 6.077137589454650879e-02 -1.549437344074249268e-01 -1.940548978745937347e-02 -6.172311678528785706e-02 -4.237295314669609070e-02 -1.328081488609313965e-01 -3.216805309057235718e-02 -3.065418601036071777e-01
1.091699451208114624e-01 8.864782750606536865e-02 4.801785945892333984e-02 3.750078678131103516e-01 -5.127831920981407166e-02 2.986827790737152100e-01 -2.770797312259674072e-01 3.574551343917846680e-01 1.002123206853866577e-01 8.938980847597122192e-02 -3.398619592189788818e-02 1.556106209754943848e-01 -3.371462970972061157e-02 3.039734065532684326e-01 4.233420267701148987e-02 4.089330881834030151e-02 -3.478674292564392090e-01 3.367056325078010559e-02 4.601724818348884583e-02 -1.201748326420783997e-01 1.340909749269485474e-01 -1.876995563507080078e-01 -8.566847443580627441e-02 -1.675350219011306763e-01 -1.903587579727172852e-01 -1.819164454936981201e-01 -1.037382781505584717e-01 -1.479338947683572769e-02 -1.105681806802749634e-01 -2.318430095911026001e-01 1.158232986927032471e-02 -1.635546386241912842e-01
3.595365956425666809e-02 -6.237422674894332886e-02 5.208539962768554688e-02 2.780290842056274414e-01 1.718534331303089857e-04 2.046789228916168213e-01 -4.257911071181297302e-02 1.695784330368041992e-01 -1.157557740807533264e-01 4.014888405799865723e-01 1.388562144711613655e-03 4.043667018413543701e-02 -1.586720198392868042e-01 -5.717869475483894348e-02 -5.353079363703727722e-02 -4.155964404344558716e-02 8.429189771413803101e-02 -2.857886254787445068e-01 -8.904037624597549438e-02 -1.825805902481079102e-01 -9.347836673259735107e-02 -7.292157039046287537e-03 -2.187993824481964111e-01 2.259408831596374512e-01 1.654656678438186646e-01 -1.322665438055992126e-02 1.033043265342712402e-01 -3.038853704929351807e-01 -2.449722737073898315e-01 -4.307869672775268555e-01 -4.190099984407424927e-02 -1.318990141153335571e-01
-1.196017041802406311e-01 -1.070323735475540161e-01 -1.921061053872108459e-02 8.960662782192230225e-02 -4.404485225677490234e-03 2.903372943401336670e-01 9.429232031106948853e-02 2.079063653945922852e-01 -1.590092927217483521e-01 3.073670566082000732e-01 -2.251952588558197021e-01 -2.069259248673915863e-02 -8.509842306375503540e-02 5.111323669552803040e-02 2.164893597364425659e-01 -7.308360189199447632e-03 -4.294487833976745605e-01 -6.723448634147644043e-02 1.316688656806945801e-01 -3.151806890964508057e-01 1.234142258763313293e-01 -5.864395201206207275e-02 1.536552906036376953e-01 1.836659759283065796e-01 -1.783299297094345093e-01 -8.547614561393857002e-04 1.245080456137657166e-01 1.858985424041748047e-01 -1.126847490668296814e-01 -3.303799033164978027e-01 3.205941990017890930e-02 1.239359229803085327e-01
-1.825641840696334839e-01 2.553253471851348877e-01 1.980196833610534668e-01 3.561467826366424561e-01 3.317741677165031433e-02 -1.545269191265106201e-01 -4.098481032997369766e-03 1.127033382654190063e-01 1.744221150875091553e-01 3.219209015369415283e-01 -1.613851338624954224e-01 -1.600818932056427002e-01 -4.921643435955047607e-02 -2.497548013925552368e-01 7.245837897062301636e-02 -7.391402125358581543e-02 -9.341248124837875366e-02 -3.384513258934020996e-01 1.952893473207950592e-02 2.714680694043636322e-02 1.290075331926345825e-01 -3.658168613910675049e-01 -8.141785860061645508e-02 7.134900242090225220e-02 -7.622323930263519287e-02 -9.149944782257080078e-02 4.324478283524513245e-02 4.063833504915237427e-02 -1.486005336046218872e-01 -2.767612636089324951e-01 5.882829427719116211e-02 -1.733969599008560181e-01
4.003671929240226746e-02 8.192370086908340454e-02 5.028825625777244568e-02 1.955826282501220703e-01 1.621847040951251984e-03 7.598751783370971680e-02 8.706681430339813232e-02 2.033323943614959717e-01 1.510612368583679199e-01 1.245445571839809418e-02 -1.170497015118598938e-01 -2.485568076372146606e-01 1.973443627357482910e-01 -1.701255142688751221e-01 1.218987703323364258e-01 -1.197243630886077881e-01 -7.957111299037933350e-02 2.643198370933532715e-01 1.684808433055877686e-01 8.765292167663574219e-02 2.242386192083358765e-01 -3.705671057105064392e-02 -2.791802287101745605e-01 3.058849461376667023e-02 9.689177572727203369e-02 2.911323867738246918e-02 1.333293914794921875e-01 -1.353551447391510010e-02 -3.044268786907196045e-01 -4.579152166843414307e-01 -7.845792174339294434e-02 -3.480723500251770020e-01
9.235918521881103516e-02 -8.221829682588577271e-02 1.805693954229354858e-01 1.078338176012039185e-01 -1.393150985240936279e-01 1.999741196632385254e-01 8.663731068372726440e-02 1.054372936487197876e-01 -1.265334486961364746e-01 2.345616370439529419e-01 -1.829079836606979370e-01 1.591464132070541382e-01 -1.800519675016403198e-01 -1.746519356966018677e-01 1.699418127536773682e-01 -6.672514975070953369e-02 -1.079660430550575256e-01 -1.383560299873352051e-01 -1.952529996633529663e-01 -2.207249402999877930e-02 -4.227021336555480957e-01 -1.907227188348770142e-01 -9.866428375244140625e-02 3.929625451564788818e-02 -1.277140378952026367e-01 -1.265977770090103149e-01 3.920343816280364990e-01 2.975420951843261719e-01 -1.224508211016654968e-01 -8.959989063441753387e-03 -1.187040284276008606e-01 -1.921499222517013550e-01
2.380270138382911682e-02 2.240733988583087921e-02 1.233070418238639832e-01 3.094813823699951172e-01 3.063469193875789642e-02 1.176717206835746765e-01 2.379113435745239258e-01 3.070459067821502686e-01 -9.590454399585723877e-02 1.035481169819831848e-01 7.407821714878082275e-02 -2.997019886970520020e-01 -2.222013771533966064e-01 1.549252122640609741e-01 1.431440711021423340e-01 1.803018748760223389e-01 2.015044242143630981e-01 -3.699516132473945618e-02 -2.702591568231582642e-02 -1.012987717986106873e-01 -2.659165859222412109e-02 -2.614928483963012695e-01 -2.623868882656097412e-01 1.817331612110137939e-01 -1.405163109302520752e-01 -3.141295164823532104e-02 8.954945951700210571e-02 -1.862703710794448853e-01 -3.325358927249908447e-01 -1.224633231759071350e-01 1.545033007860183716e-01 -2.094298154115676880e-01
-1.696522235870361328e-01 2.694152891635894775e-01 7.038635760545730591e-02 2.493019774556159973e-02 -1.764586754143238068e-02 -1.083165556192398071e-01 4.113798215985298157e-02 5.663124322891235352e-01 1.268523782491683960e-01 1.470611989498138428e-01 5.625173822045326233e-02 2.412307634949684143e-02 2.129983454942703247e-01 1.701616942882537842e-01 2.055204510688781738e-01 -1.839224398136138916e-01 2.610483951866626740e-02 8.381613343954086304e-02 -5.215068161487579346e-02 -1.628018766641616821e-01 8.177110552787780762e-02 6.354549527168273926e-02 -1.824975162744522095e-01 1.359128206968307495e-01 -4.646069929003715515e-02 -2.033423036336898804e-01 2.289531826972961426e-01 1.081858798861503601e-01 -2.563794553279876709e-01 -2.328123748302459717e-01 1.148204430937767029e-01 -1.630297601222991943e-01
-1.310502737760543823e-02 1.434493996202945709e-02 3.613358736038208008e-02 4.307340830564498901e-02 2.079550027847290039e-01 -4.332314431667327881e-02 1.517864316701889038e-01 2.617821991443634033e-01 -1.028227657079696655e-01 1.511794477701187134e-01 -2.468424141407012939e-01 -1.825830340385437012e-01 -1.605860441923141479e-01 2.381194084882736206e-01 1.357265263795852661e-01 -1.730958968400955200e-01 -2.725283205509185791e-01 -1.421842724084854126e-01 -4.311607778072357178e-02 -7.687017321586608887e-02 2.270788848400115967e-01 -2.467715442180633545e-01 -1.590041369199752808e-01 2.794090285897254944e-02 1.327593773603439331e-01 -4.708530604839324951e-01 -8.497005701065063477e-02 -2.019398659467697144e-01 -1.192294508218765259e-01 -2.018466293811798096e-01 -7.235922664403915405e-02 -1.135826781392097473e-01
1.667277812957763672e-01 -1.061170548200607300e-01 2.018859982490539551e-01 2.548643946647644043e-01 -5.592710524797439575e-02 6.400989741086959839e-02 -1.943529248237609863e-01 3.379046916961669922e-01 -3.518899679183959961e-01 8.415704220533370972e-02 1.022818610072135925e-01 2.965683043003082275e-01 -2.241943925619125366e-01 2.046244144439697266e-01 9.985838830471038818e-02 -8.902327716350555420e-02 -8.089642226696014404e-02 7.171243429183959961e-02 -4.915320500731468201e-02 -1.475501954555511475e-01 1.781013906002044678e-01 -3.501861169934272766e-02 -4.144688323140144348e-02 5.929621309041976929e-02 -1.200391352176666260e-01 -1.239676997065544128e-01 2.808935344219207764e-01 3.948590531945228577e-02 -2.106505930423736572e-01 -3.573762178421020508e-01 4.558995831757783890e-03 -1.705364137887954712e-02
-1.262839436531066895e-01 3.087607324123382568e-01 1.674880534410476685e-01 1.739556938409805298e-01 2.510095834732055664e-01 3.310919180512428284e-02 7.877788692712783813e-02 1.983461081981658936e-01 -1.432285308837890625e-01 3.656471073627471924e-01 -3.203301727771759033e-01 -3.292369470000267029e-02 -7.409313321113586426e-02 1.685631126165390015e-01 2.027175575494766235e-01 1.500446945428848267e-01 -3.175212144851684570e-01 -7.304776459932327271e-02 -9.885702282190322876e-02 -2.478017359972000122e-01 -3.455389663577079773e-02 -1.172094345092773438e-01 -1.117740273475646973e-01 -1.474359072744846344e-02 1.449523866176605225e-01 -2.501011490821838379e-01 7.182232290506362915e-02 -8.125655353069305420e-02 1.398450434207916260e-01 -1.039392352104187012e-01 -7.530373334884643555e-02 -1.703171581029891968e-01
2.282658666372299194e-01 -4.351719841361045837e-02 4.976556077599525452e-02 2.346004843711853027e-01 -8.580722659826278687e-02 -6.679393816739320755e-03 2.157750278711318970e-01 1.499561667442321777e-01 1.686809659004211426e-01 -1.146577224135398865e-01 -1.020547747611999512e-01 -2.365150153636932373e-01 2.006451785564422607e-01 -8.387793600559234619e-02 -4.463633894920349121e-02 5.449592694640159607e-02 -3.185189664363861084e-01 -2.020884007215499878e-01 1.339726299047470093e-01 1.813277194742113352e-04 -5.075119435787200928e-02 -1.528225541114807129e-01 -3.304907679557800293e-01 -1.240372098982334137e-02 -8.965430408716201782e-02 -1.039685774594545364e-02 -2.269758656620979309e-02 -9.209943935275077820e-03 -1.742997765541076660e-01 -2.944687306880950928e-01 3.347701430320739746e-01 -3.440389633178710938e-01
-6.769806146621704102e-02 3.303921520709991455e-01 2.144732279703021049e-03 2.700144648551940918e-01 -1.574261635541915894e-01 -1.315186638385057449e-02 -8.500578254461288452e-02 2.233132272958755493e-01 -1.519134640693664551e-01 -3.763847285881638527e-03 -1.623303741216659546e-01 -2.597601711750030518e-01 2.333461791276931763e-01 1.779392361640930176e-01 1.713134646415710449e-01 -4.421102404594421387e-01 -5.194566771388053894e-02 1.370486617088317871e-01 -2.651753462851047516e-02 -1.221749931573867798e-01 6.588007509708404541e-02 -5.279463902115821838e-02 -2.540251314640045166e-01 9.296511858701705933e-02 -1.033067032694816589e-01 4.748652502894401550e-02 2.418490350246429443e-01 1.515305694192647934e-02 3.908417746424674988e-02 -9.532601386308670044e-02 6.931995600461959839e-02 -3.146057724952697754e-01
4.831222072243690491e-02 9.905442595481872559e-03 1.072482392191886902e-01 1.375120878219604492e-01 -9.115815162658691406e-02 -7.493487745523452759e-02 1.581580960191786289e-03 4.562701284885406494e-01 -1.308351159095764160e-01 2.034381479024887085e-01 -2.104285061359405518e-01 -9.407100081443786621e-02 1.031688377261161804e-01 2.096453756093978882e-01 3.485001623630523682e-01 -3.596248030662536621e-01 8.137672394514083862e-02 1.527257263660430908e-01 -7.094189524650573730e-03 -1.728612929582595825e-01 -1.133299544453620911e-01 -8.444422483444213867e-02 -2.392895072698593140e-01 2.467046529054641724e-01 -1.189775913953781128e-01 3.548028320074081421e-02 1.053788736462593079e-01 2.851788327097892761e-02 9.661987423896789551e-03 -6.447092629969120026e-03 -9.695109724998474121e-02 -3.052729964256286621e-01
2.122859954833984375e-01 1.872572004795074463e-01 2.145009487867355347e-01 8.281037211418151855e-02 -3.356181681156158447e-01 1.225416213274002075e-01 -9.418988227844238281e-02 8.531736582517623901e-02 -5.727807432413101196e-02 2.761011011898517609e-02 -1.669112145900726318e-01 -2.492030858993530273e-01 -1.113933771848678589e-01 -1.322383433580398560e-01 3.185276687145233154e-02 1.003810167312622070e-01 -2.846247255802154541e-01 1.018157675862312317e-01 -5.792925506830215454e-02 7.347227632999420166e-02 1.021663174033164978e-01 -1.219706609845161438e-01 -2.058202326297760010e-01 -1.550357416272163391e-02 2.251022756099700928e-01 -1.183992717415094376e-02 1.762329041957855225e-01 1.405560504645109177e-02 -3.087999820709228516e-01 -1.996684521436691284e-01 -3.036687076091766357e-01 -3.326381742954254150e-01
9.980062395334243774e-02 1.279861032962799072e-01 -5.019149929285049438e-02 3.325514495372772217e-01 -3.108328878879547119e-01 -3.761237487196922302e-02 2.386413365602493286e-01 3.333031833171844482e-01 -1.740693897008895874e-01 1.653973460197448730e-01 -1.920859068632125854e-01 -4.016503319144248962e-02 7.537325471639633179e-02 -6.905014812946319580e-02 1.113616004586219788e-01 -3.079151511192321777e-01 -2.531064450740814209e-01 3.201754018664360046e-02 -1.253011971712112427e-01 -1.679086536169052124e-01 6.884329766035079956e-02 4.116378352046012878e-02 -2.943406999111175537e-01 -8.549883961677551270e-02 -9.045979380607604980e-02 -2.471448779106140137e-01 -1.482842210680246353e-02 8.192951977252960205e-02 1.626235693693161011e-01 -3.066149912774562836e-02 8.395098149776458740e-02 -2.462847083806991577e-01
-6.069073453545570374e-02 -1.084891259670257568e-01 2.807435691356658936e-01 3.887568414211273193e-01 -3.416681289672851562e-01 1.369581669569015503e-01 9.107896039495244622e-05 1.302198171615600586e-01 2.590158581733703613e-02 -2.312238365411758423e-01 -3.228262439370155334e-02 -1.903101801872253418e-01 -1.246397122740745544e-01 5.902131646871566772e-02 2.087185233831405640e-01 -3.231411799788475037e-02 -3.423233926296234131e-01 -1.793803088366985321e-02 -1.448050737380981445e-01 -1.893437504768371582e-01 2.434037625789642334e-02 1.685966365039348602e-02 -3.448187410831451416e-01 -1.290504168719053268e-02 8.058151602745056152e-02 -1.537403557449579239e-02 1.257354617118835449e-01 -1.621377617120742798e-01 -2.102325409650802612e-01 -1.637044399976730347e-01 1.139258369803428650e-01 -1.416013240814208984e-01
-1.002539172768592834e-01 -1.979605704545974731e-01 2.549039423465728760e-01 3.809542953968048096e-01 -2.934832274913787842e-01 5.834656953811645508e-02 -1.160319969058036804e-01 2.013461291790008545e-01 -3.606949374079704285e-02 -1.830632090568542480e-01 -7.990737259387969971e-02 -2.334907352924346924e-01 -8.319547772407531738e-02 -3.610543906688690186e-02 5.424534901976585388e-02 -1.438078880310058594e-01 -3.451562523841857910e-01 -1.516810804605484009e-01 -1.100455783307552338e-02 -1.948534697294235229e-01 2.821517549455165863e-02 9.202399104833602905e-02 -3.734316527843475342e-01 -2.507631666958332062e-03 1.247950047254562378e-01 -8.495451509952545166e-02 6.242905929684638977e-02 -1.538996696472167969e-01 -1.130908876657485962e-01 -1.853035688400268555e-01 1.444993168115615845e-01 -1.490708887577056885e-01
-1.788374036550521851e-02 1.860250830650329590e-01 -8.016058802604675293e-02 2.231027930974960327e-01 -2.153693288564682007e-01 -7.200077921152114868e-02 6.493165343999862671e-02 3.953105807304382324e-01 -1.026127040386199951e-01 1.914560236036777496e-02 -1.242613643407821655e-01 -2.430599778890609741e-01 2.270420938730239868e-01 -7.003509998321533203e-02 8.789248764514923096e-02 1.027296185493469238e-01 5.324181914329528809e-02 -2.389816492795944214e-01 -8.638245612382888794e-02 -1.166281327605247498e-01 1.947001181542873383e-02 1.912190467119216919e-01 -1.764192134141921997e-01 -2.525698840618133545e-01 1.883044391870498657e-01 -1.570521444082260132e-01 1.534350961446762085e-01 -3.353779902681708336e-03 -2.855735123157501221e-01 -1.719288527965545654e-01 -2.853796184062957764e-01 -2.181107550859451294e-01
-1.249350234866142273e-01 9.325810521841049194e-02 1.679373532533645630e-01 1.944113671779632568e-01 -3.654434680938720703e-01 8.837926387786865234e-02 1.804745942354202271e-01 4.539606571197509766e-01 -8.112587034702301025e-02 1.412804871797561646e-01 7.575821876525878906e-02 -3.159762918949127197e-01 1.124984920024871826e-01 -6.501748226583003998e-03 1.029792986810207367e-02 -1.716807782649993896e-01 -3.519918024539947510e-02 1.253536716103553772e-02 -7.545684278011322021e-02 -2.631285488605499268e-01 -1.160285323858261108e-01 6.954730488359928131e-03 -2.752121984958648682e-01 2.966891229152679443e-02 -2.338775545358657837e-01 7.178994268178939819e-02 6.631631869822740555e-03 2.285665422677993774e-01 -1.344648301601409912e-01 -1.645586788654327393e-01 -3.423360735177993774e-02 -1.742204874753952026e-01
6.038698554039001465e-02 -9.456046670675277710e-02 2.524568140506744385e-01 2.421856522560119629e-01 -1.212527826428413391e-01 -1.741700619459152222e-01 -2.294207066297531128e-01 3.196219205856323242e-01 -4.141060635447502136e-02 3.290330246090888977e-02 -1.191980242729187012e-01 3.742789104580879211e-02 1.605231910943984985e-01 7.194516807794570923e-02 7.736698538064956665e-02 -2.630799710750579834e-01 1.314966231584548950e-01 2.028605788946151733e-01 1.056468635797500610e-01 -2.982162237167358398e-01 -2.553796954452991486e-02 -6.381875276565551758e-02 -1.995772570371627808e-01 4.472218453884124756e-02 -1.568448245525360107e-01 4.303083196282386780e-02 3.003534078598022461e-01 -7.300447672605514526e-02 -9.841151535511016846e-02 -2.513334155082702637e-01 -1.640882492065429688e-01 -3.373140096664428711e-01
7.034892588853836060e-02 -6.643842905759811401e-02 2.632887363433837891e-01 2.932448983192443848e-01 -1.771488636732101440e-01 -1.741428822278976440e-01 -1.064950376749038696e-01 3.643153607845306396e-01 -3.077812306582927704e-02 -5.704297497868537903e-02 -1.954613775014877319e-01 6.223912350833415985e-03 1.369302570819854736e-01 4.848995432257652283e-02 2.090519666671752930e-01 -2.738375663757324219e-01 1.626074612140655518e-01 1.079575195908546448e-01 4.550245776772499084e-02 -2.284312546253204346e-01 -1.400748193264007568e-01 -2.471419982612133026e-02 -2.724340856075286865e-01 -8.993564173579216003e-03 -1.962184160947799683e-01 2.970446832478046417e-02 2.630222141742706299e-01 -1.075936388224363327e-02 -1.166206374764442444e-01 -9.936900436878204346e-02 -1.849138587713241577e-01 -3.067322671413421631e-01
3.406261652708053589e-02 -1.680219024419784546e-01 1.891701221466064453e-01 4.573858082294464111e-01 -3.963086605072021484e-01 1.457423418760299683e-01 1.028866916894912720e-01 8.334671705961227417e-02 -7.127156853675842285e-02 -6.751859933137893677e-02 1.129999831318855286e-01 -1.955750137567520142e-01 1.338831037282943726e-01 -9.310279786586761475e-02 8.414039015769958496e-02 1.378054264932870865e-02 -3.096508979797363281e-01 -3.822625800967216492e-02 1.445202082395553589e-01 -2.423483580350875854e-01 -1.155764237046241760e-02 1.375120598822832108e-02 -2.886213362216949463e-01 -1.709555685520172119e-01 -1.228842213749885559e-01 -1.063783317804336548e-01 1.695196628570556641e-01 -6.774712353944778442e-02 -2.041673809289932251e-01 -1.127670332789421082e-01 1.637161672115325928e-01 6.713190674781799316e-02
3.291392028331756592e-01 2.053345590829849243e-01 2.415386885404586792e-01 5.409405007958412170e-02 -3.205725252628326416e-01 1.193299442529678345e-01 -2.044387906789779663e-01 7.910455763339996338e-02 2.106702625751495361e-01 1.647914648056030273e-01 -2.898098714649677277e-02 -2.183424532413482666e-01 -1.399518698453903198e-01 -8.134137094020843506e-02 4.448895528912544250e-02 5.559497699141502380e-02 -1.580674499273300171e-01 4.769619181752204895e-02 1.943947002291679382e-02 -1.141900662332773209e-02 1.690580844879150391e-01 -2.507655918598175049e-01 -1.966138184070587158e-01 -1.644426584243774414e-01 3.988236933946609497e-02 8.457042276859283447e-02 2.084768265485763550e-01 -3.500623861327767372e-03 -2.132641822099685669e-01 -3.333117365837097168e-01 -9.433281421661376953e-02 -2.631135880947113037e-01
-1.418655067682266235e-01 -4.444709792733192444e-02 -1.692122407257556915e-02 1.173636168241500854e-01 1.879711449146270752e-01 3.562893867492675781e-01 1.764935851097106934e-01 1.466744691133499146e-01 1.673131994903087616e-02 1.219591498374938965e-01 -2.776666283607482910e-01 4.858491942286491394e-02 9.450329095125198364e-02 -2.737299501895904541e-01 3.372663855552673340e-01 -2.286515533924102783e-01 -5.860022455453872681e-02 1.338549852371215820e-01 5.344132427126169205e-03 -1.617051213979721069e-01 -4.776633530855178833e-02 -1.344446688890457153e-01 -1.825731694698333740e-01 -1.518875658512115479e-01 -1.262965500354766846e-01 -3.738133013248443604e-01 9.692484885454177856e-02 2.176409587264060974e-02 -1.783666759729385376e-01 -2.329954504966735840e-01 -1.562695801258087158e-01 6.349867582321166992e-02
2.901028692722320557e-01 1.081947907805442810e-01 -2.729735709726810455e-02 1.597088575363159180e-02 -1.891438961029052734e-01 3.906942903995513916e-01 -2.258274704217910767e-01 1.174256056547164917e-01 1.398590356111526489e-01 -3.919899836182594299e-02 -1.610512435436248779e-01 -1.079901605844497681e-01 -7.208438217639923096e-02 5.434498190879821777e-02 1.578620970249176025e-01 -2.045981585979461670e-03 -1.535886824131011963e-01 3.945916146039962769e-02 -1.667319238185882568e-01 -4.369132220745086670e-01 1.767740845680236816e-01 -1.744496673345565796e-01 -2.814194373786449432e-02 1.627295762300491333e-01 2.456060983240604401e-02 -9.591115266084671021e-02 3.597466647624969482e-01 -6.006357073783874512e-02 -1.092659607529640198e-01 -3.427565097808837891e-02 1.061589643359184265e-01 -2.411519289016723633e-01
-1.902077905833721161e-02 -1.437659561634063721e-01 -1.449754089117050171e-02 2.275478541851043701e-01 -6.626970320940017700e-02 -1.082351729273796082e-01 9.419622272253036499e-02 2.296648025512695312e-01 3.435347676277160645e-01 1.132157295942306519e-01 -2.290695756673812866e-01 -2.012871354818344116e-01 3.404302597045898438e-01 -9.503917396068572998e-02 1.534727662801742554e-01 -7.761216163635253906e-02 -2.553570866584777832e-01 4.367790371179580688e-02 1.249016076326370239e-01 -1.162307709455490112e-01 6.551539152860641479e-02 -2.487672120332717896e-01 -2.412152290344238281e-01 -1.639491412788629532e-03 2.773418650031089783e-02 -2.556580118834972382e-02 4.823810234665870667e-02 1.940059475600719452e-02 -3.384942412376403809e-01 -6.449437141418457031e-02 9.674344956874847412e-02 -3.436812758445739746e-01
-8.018133044242858887e-02 -9.055765718221664429e-02 2.927927970886230469e-01 3.637584745883941650e-01 -2.552645206451416016e-01 2.467300742864608765e-02 7.016266696155071259e-03 1.342757642269134521e-01 6.699676811695098877e-02 -2.156996726989746094e-01 4.001202806830406189e-02 -2.355846911668777466e-01 -4.145396500825881958e-02 4.746899381279945374e-02 1.251154541969299316e-01 -3.574260510504245758e-03 -2.305765748023986816e-01 -1.098949015140533447e-01 -4.286124929785728455e-02 -2.360032051801681519e-01 -1.042359769344329834e-01 1.120879128575325012e-01 -3.071452379226684570e-01 5.508663132786750793e-02 1.849184334278106689e-01 -1.423891037702560425e-01 1.355011463165283203e-01 -1.466186046600341797e-01 -2.028023749589920044e-01 -2.741411328315734863e-01 2.858427762985229492e-01 -1.408051997423171997e-01
1.684570163488388062e-01 1.007968708872795105e-01 1.238770186901092529e-01 2.124360352754592896e-01 -2.666609883308410645e-01 -1.089036241173744202e-01 3.039568960666656494e-01 3.503747880458831787e-01 -1.131573766469955444e-01 -7.381611317396163940e-02 -9.016633033752441406e-02 1.725694350898265839e-02 1.190776228904724121e-01 7.415313273668289185e-02 1.635401844978332520e-01 -1.463396251201629639e-01 -1.875987499952316284e-01 1.725052893161773682e-01 -4.781387001276016235e-02 -1.445689946413040161e-01 1.246636435389518738e-01 1.004981994628906250e-01 -1.262924671173095703e-01 -6.990545988082885742e-02 -1.959893405437469482e-01 -2.589236013591289520e-02 1.006884798407554626e-01 1.002421006560325623e-01 -1.572940349578857422e-01 -4.378443658351898193e-01 1.634827256202697754e-01 -2.669971287250518799e-01
-2.859007939696311951e-02 1.052496656775474548e-01 3.446565270423889160e-01 1.980658471584320068e-01 1.578448340296745300e-02 2.103296369314193726e-01 -1.575828641653060913e-01 1.116973981261253357e-01 -4.061092808842658997e-02 -8.393961936235427856e-03 -2.702012360095977783e-01 1.122783496975898743e-01 2.269889861345291138e-01 -7.721669971942901611e-02 -7.972433418035507202e-02 -7.330235093832015991e-02 1.989327818155288696e-01 -2.406801730394363403e-01 5.717038176953792572e-03 9.250199049711227417e-02 6.203426793217658997e-02 -2.687763869762420654e-01 -3.557220473885536194e-02 9.431457519531250000e-02 7.942187041044235229e-02 -4.009069800376892090e-01 1.840148717164993286e-01 -1.041621714830398560e-02 -9.934586286544799805e-02 -3.459028303623199463e-01 -9.945365041494369507e-02 -2.428709119558334351e-01
2.471225559711456299e-01 -1.469179987907409668e-03 1.612323820590972900e-01 2.399931401014328003e-01 -1.737312041223049164e-02 1.907409131526947021e-01 -2.636488378047943115e-01 2.559321820735931396e-01 -2.498688399791717529e-01 3.531468510627746582e-01 1.962152272462844849e-01 -1.556998491287231445e-01 -1.547546833753585815e-01 1.581176966428756714e-01 2.140966057777404785e-01 6.796541810035705566e-02 -9.343318641185760498e-02 2.047641426324844360e-01 -9.791883639991283417e-03 -8.721560239791870117e-03 9.337738156318664551e-02 -1.773979142308235168e-02 -1.425435990095138550e-01 7.085605710744857788e-02 -6.533425301313400269e-02 -1.354102790355682373e-01 1.300736218690872192e-01 1.984002292156219482e-01 -3.137553930282592773e-01 -1.727715283632278442e-01 3.147749230265617371e-02 -2.024113982915878296e-01
1.143467724323272705e-01 1.604237854480743408e-01 7.593699544668197632e-02 -1.255558133125305176e-01 -1.141522601246833801e-01 2.716033160686492920e-01 -1.410759389400482178e-01 2.087788879871368408e-01 -2.197707444429397583e-02 -3.302477896213531494e-01 1.374553702771663666e-02 -1.415222734212875366e-01 -1.906247586011886597e-01 -1.250454876571893692e-02 4.708450287580490112e-02 3.947866708040237427e-02 -1.913787722587585449e-01 -1.410348713397979736e-01 2.454565279185771942e-02 -2.880927324295043945e-01 7.706820219755172729e-02 -2.233294844627380371e-01 -3.941550850868225098e-02 2.028912305831909180e-01 -1.420397162437438965e-01 -1.848759055137634277e-01 3.562442064285278320e-01 8.837419562041759491e-03 -7.511349022388458252e-02 -4.008451104164123535e-01 9.997372329235076904e-02 -1.517492681741714478e-01
-2.719295211136341095e-02 -1.066722124814987183e-01 3.845211565494537354e-01 3.351588845252990723e-01 -3.046669065952301025e-01 2.116609215736389160e-01 4.199373361188918352e-04 1.709905266761779785e-01 1.301597505807876587e-01 -2.395522445440292358e-01 -5.928868055343627930e-02 -1.225747019052505493e-01 -5.221218988299369812e-02 1.097517535090446472e-01 1.767475605010986328e-01 -6.955339014530181885e-02 -3.609824478626251221e-01 -6.459400057792663574e-02 4.228616133332252502e-02 -2.378256767988204956e-01 1.064763404428958893e-02 9.070482919923961163e-04 -2.388708144426345825e-01 2.523652836680412292e-02 1.450843811035156250e-01 -3.568950295448303223e-02 1.700204312801361084e-01 -1.133900284767150879e-01 -1.811324208974838257e-01 -1.400074809789657593e-01 2.160878181457519531e-01 -5.731792002916336060e-02
1.406497061252593994e-01 1.838020235300064087e-01 -1.602876782417297363e-01 1.557916998863220215e-01 -2.535995244979858398e-01 -1.058798283338546753e-02 -1.213854178786277771e-01 3.340026438236236572e-01 -2.342701330780982971e-02 2.165231704711914062e-01 -2.802342474460601807e-01 -2.995165437459945679e-02 -1.470398008823394775e-01 -8.790235966444015503e-02 -6.514330860227346420e-03 2.573426254093647003e-02 -1.134701222181320190e-01 4.450009204447269440e-03 2.915962934494018555e-01 -1.507464498281478882e-01 -9.962454438209533691e-02 -1.373936831951141357e-01 -9.011109359562397003e-03 2.076568603515625000e-01 -1.474043130874633789e-01 -1.086822375655174255e-01 1.300958245992660522e-01 -1.721273511648178101e-01 -6.899919360876083374e-02 -1.083712875843048096e-01 4.021575152873992920e-01 -3.128279745578765869e-01
2.148943543434143066e-01 6.637597084045410156e-02 8.500957489013671875e-02 2.220777869224548340e-01 -8.577354252338409424e-02 1.922734081745147705e-01 -7.281006779521703720e-03 4.938276112079620361e-01 -2.089297175407409668e-01 -4.549320787191390991e-02 -4.596358165144920349e-02 8.523777872323989868e-02 -7.538679987192153931e-02 1.823849529027938843e-01 7.887692749500274658e-02 -1.989848464727401733e-01 -1.700304895639419556e-01 2.020474076271057129e-01 -2.233983017504215240e-02 -2.391072958707809448e-01 -1.357403099536895752e-01 5.483552441000938416e-02 -1.698279529809951782e-01 1.238737627863883972e-01 -1.148877963423728943e-01 2.613250538706779480e-02 2.043291032314300537e-01 2.790611684322357178e-01 -2.969885468482971191e-01 -1.104168295860290527e-01 -9.229253232479095459e-02 -1.712255626916885376e-01
1.759593933820724487e-01 6.814727187156677246e-02 7.964894175529479980e-02 2.868351340293884277e-01 1.219564229249954224e-01 3.489879071712493896e-01 -8.588267862796783447e-02 2.217069119215011597e-01 1.578137874603271484e-01 8.973341435194015503e-02 -5.130171030759811401e-02 5.490177124738693237e-02 1.081049591302871704e-01 3.231274187564849854e-01 1.301338374614715576e-01 8.769170194864273071e-02 -4.651901721954345703e-01 1.553778499364852905e-01 6.609924137592315674e-02 -8.264464884996414185e-02 -7.599794119596481323e-02 5.095824599266052246e-03 -7.871229201555252075e-02 -5.343089997768402100e-02 -1.146667376160621643e-01 -1.978726536035537720e-01 5.718965455889701843e-02 -1.517853587865829468e-01 8.607447147369384766e-02 -3.576675951480865479e-01 4.254322499036788940e-02 -1.445759087800979614e-01
7.107351720333099365e-02 -1.542241722345352173e-01 1.656833104789257050e-02 1.996653079986572266e-01 1.085868552327156067e-01 9.713050723075866699e-02 -1.822097450494766235e-01 3.460379540920257568e-01 -2.155241817235946655e-01 4.148079454898834229e-01 -3.306291401386260986e-01 -3.674224391579627991e-02 -4.580198973417282104e-02 1.143263652920722961e-01 2.865556180477142334e-01 -4.679061844944953918e-02 -2.425502687692642212e-01 -1.723467558622360229e-02 1.500007212162017822e-01 -9.454908221960067749e-02 8.982922881841659546e-03 -2.526325583457946777e-01 -2.393391877412796021e-01 6.572233140468597412e-02 -1.795372664928436279e-01 -1.522350758314132690e-01 -3.281311690807342529e-02 -6.416461616754531860e-02 1.473788321018218994e-01 -1.641902327537536621e-01 2.000667341053485870e-02 -4.944274574518203735e-02
1.358028501272201538e-01 8.995347470045089722e-02 4.825101792812347412e-02 2.129472345113754272e-01 -3.758821487426757812e-01 1.813242910429835320e-03 3.518673777580261230e-01 4.173623025417327881e-01 -5.474681407213211060e-02 1.477166563272476196e-01 -1.815893314778804779e-02 6.570755690336227417e-02 2.137959003448486328e-02 -2.984358370304107666e-02 4.431001842021942139e-02 -3.658563494682312012e-01 -1.408063024282455444e-01 4.689818993210792542e-02 -1.217937767505645752e-01 -1.395261287689208984e-01 1.011194512248039246e-01 6.509597599506378174e-02 -2.180097699165344238e-01 3.309887647628784180e-02 1.460705418139696121e-03 -5.700495839118957520e-02 1.703545264899730682e-02 -3.819144517183303833e-02 -2.491279542446136475e-01 -2.184362709522247314e-01 2.807122655212879181e-02 -2.913601100444793701e-01
-1.091524213552474976e-02 -2.061291784048080444e-01 9.027665853500366211e-02 4.666390419006347656e-01 -3.993539214134216309e-01 -1.597231626510620117e-01 -4.015540331602096558e-02 2.904899716377258301e-01 -8.556031435728073120e-02 2.097896337509155273e-01 -4.096888005733489990e-02 1.536369174718856812e-01 2.876389026641845703e-02 -1.239380892366170883e-02 -2.086286619305610657e-02 -2.205633372068405151e-01 -1.721661239862442017e-01 6.420274078845977783e-02 1.481692958623170853e-02 -1.345618218183517456e-01 1.720975339412689209e-01 2.590848319232463837e-02 -5.874635279178619385e-02 1.468742638826370239e-01 -2.947606146335601807e-01 7.092723995447158813e-02 2.252342104911804199e-01 3.224037587642669678e-02 -2.024050951004028320e-01 -1.068300828337669373e-01 1.576828807592391968e-01 -7.408158481121063232e-02
3.015584051609039307e-01 1.629298925399780273e-01 -3.300735354423522949e-02 2.500464916229248047e-01 -4.057212173938751221e-01 6.798020005226135254e-02 -1.642257124185562134e-01 -3.227997943758964539e-02 -5.555419251322746277e-03 -9.931058436632156372e-02 -1.341403424739837646e-01 -1.412597298622131348e-01 1.833604089915752411e-02 1.744497269392013550e-01 7.899010181427001953e-02 -2.693077623844146729e-01 -5.326086282730102539e-02 -3.124789567664265633e-03 5.581146478652954102e-02 -3.081276416778564453e-01 -8.588171564042568207e-03 1.050395332276821136e-02 -1.238480359315872192e-01 8.757668733596801758e-02 1.668565273284912109e-01 6.652171909809112549e-02 2.521391808986663818e-01 -5.179209634661674500e-02 -7.655957341194152832e-02 -1.470353007316589355e-01 3.085707724094390869e-01 -3.449181616306304932e-01
-1.570576801896095276e-02 -1.285449564456939697e-01 1.554251164197921753e-01 7.400275021791458130e-02 -4.222370386123657227e-01 1.606207638978958130e-01 2.431868761777877808e-01 1.761542111635208130e-01 -2.504491945728659630e-03 -2.162317633628845215e-01 -1.218957975506782532e-01 7.589502632617950439e-02 -9.842013940215110779e-03 2.570898234844207764e-01 1.898816823959350586e-01 -1.304762065410614014e-01 -5.859148502349853516e-02 -1.836212277412414551e-01 1.026991382241249084e-01 -1.640493720769882202e-01 7.208418101072311401e-02 -1.737012644298374653e-03 -1.808733940124511719e-01 2.514155209064483643e-01 -1.056106984615325928e-01 -2.273032814264297485e-02 2.808035351336002350e-02 1.169287338852882385e-01 -3.971758484840393066e-01 -2.751683592796325684e-01 1.192740127444267273e-01 -1.520982533693313599e-01
2.435373142361640930e-02 2.945529296994209290e-02 3.736844956874847412e-01 3.070980012416839600e-01 -4.055628776550292969e-01 3.098810911178588867e-01 1.118975281715393066e-01 7.236155122518539429e-02 -3.224939480423927307e-02 -1.473002731800079346e-01 -9.878439456224441528e-02 -1.267414987087249756e-01 1.626699715852737427e-01 -4.296024516224861145e-02 6.765884160995483398e-02 -4.513673111796379089e-02 -2.461820840835571289e-01 -1.154955849051475525e-01 -8.042892813682556152e-02 -1.464230418205261230e-01 -2.327877879142761230e-01 -1.445231437683105469e-01 -3.731224834918975830e-01 3.331560175865888596e-03 -8.719956874847412109e-02 -9.151133894920349121e-02 -1.747487485408782959e-02 5.955044180154800415e-02 -2.243231236934661865e-01 2.950107865035533905e-02 1.244406700134277344e-01 -1.325589139014482498e-02
-2.135438024997711182e-01 -5.870215967297554016e-02 2.643285095691680908e-01 1.706130504608154297e-01 -1.563202887773513794e-01 -6.872758269309997559e-02 2.509929239749908447e-01 3.487609326839447021e-01 1.632749289274215698e-01 1.856581419706344604e-01 -1.720168255269527435e-02 1.580132991075515747e-01 8.746674656867980957e-02 4.501313716173171997e-02 3.745614886283874512e-01 -1.417974010109901428e-02 1.970525085926055908e-02 -1.681750863790512085e-01 -2.224932461977005005e-01 -6.290894001722335815e-03 -8.178784698247909546e-02 -2.706141471862792969e-01 -1.898948401212692261e-01 1.184744611382484436e-01 -9.005408734083175659e-02 1.345910727977752686e-01 2.828761637210845947e-01 -1.436192076653242111e-02 -7.722996920347213745e-02 -2.029198408126831055e-01 -4.920135065913200378e-02 -1.933260858058929443e-01
5.576993897557258606e-02 1.948494464159011841e-01 1.111571583896875381e-02 2.837151885032653809e-01 -1.084964796900749207e-01 6.245691701769828796e-02 -1.034290865063667297e-01 3.868920505046844482e-01 -1.482850313186645508e-01 8.741332590579986572e-02 -1.291340142488479614e-01 -1.513634771108627319e-01 7.936438918113708496e-02 2.332809418439865112e-01 1.330130100250244141e-01 -2.749516367912292480e-01 2.028827322646975517e-03 1.350796371698379517e-01 2.017339617013931274e-01 -3.576457202434539795e-01 -4.001760110259056091e-02 -9.944281727075576782e-02 -1.893783211708068848e-01 1.882996410131454468e-01 -2.106964439153671265e-01 -1.656343601644039154e-02 1.650540083646774292e-01 1.951626837253570557e-01 7.918697595596313477e-02 -1.546786865219473839e-03 4.773700237274169922e-02 -3.013391494750976562e-01
1.871202141046524048e-01 1.911934018135070801e-01 -1.673497259616851807e-01 2.944419384002685547e-01 2.976347506046295166e-02 9.484375268220901489e-02 -1.947097331285476685e-01 1.733880937099456787e-01 5.521644279360771179e-02 2.533585131168365479e-01 -1.610182598233222961e-02 -1.877347677946090698e-01 -1.998104751110076904e-01 -1.134937927126884460e-01 2.608510255813598633e-01 -4.709772020578384399e-02 -1.795911937952041626e-01 -3.815041184425354004e-01 3.709124773740768433e-02 -2.373316884040832520e-01 -1.918525807559490204e-02 9.629325568675994873e-02 -1.609498709440231323e-01 1.536879241466522217e-01 1.152117699384689331e-01 -1.940522789955139160e-01 4.290250688791275024e-02 -1.149656344205141068e-02 -2.013179659843444824e-02 -3.890516757965087891e-01 8.086934685707092285e-02 -6.471624970436096191e-02
1.244398429989814758e-01 -4.270880296826362610e-02 8.165409415960311890e-02 1.736406981945037842e-01 6.885096430778503418e-03 2.001230567693710327e-01 -1.282949894666671753e-01 1.720089614391326904e-01 -2.265297472476959229e-01 -1.418273150920867920e-01 -1.627648323774337769e-01 6.532815098762512207e-02 -9.756295382976531982e-02 -1.144914999604225159e-01 -4.982163757085800171e-02 -2.368570305407047272e-02 -1.498976051807403564e-01 -1.782857030630111694e-01 -1.178637668490409851e-01 -2.617554366588592529e-01 7.981669902801513672e-02 -1.539377719163894653e-01 2.823644503951072693e-02 1.953656673431396484e-01 -3.833350539207458496e-01 -8.294004946947097778e-02 4.098778665065765381e-01 -2.054764181375503540e-01 -2.330676466226577759e-01 -2.828710079193115234e-01 -9.467101655900478363e-03 -1.664366573095321655e-01
4.114440456032752991e-02 -8.693764358758926392e-02 1.395817548036575317e-01 1.027823463082313538e-01 -4.829284250736236572e-01 1.275060176849365234e-01 -1.044519841670989990e-01 2.108709812164306641e-01 4.624725133180618286e-02 -7.981412857770919800e-02 -6.537894159555435181e-02 -1.834558844566345215e-01 8.641354739665985107e-02 -1.445982698351144791e-02 6.927330791950225830e-02 -9.607353061437606812e-02 -1.862231194972991943e-01 -3.897164762020111084e-02 -4.445802420377731323e-02 -3.397034406661987305e-01 -1.008598133921623230e-01 1.064584925770759583e-01 -2.471198737621307373e-01 4.379389807581901550e-02 2.480031996965408325e-01 -1.376072466373443604e-01 1.048835366964340210e-01 -3.709562867879867554e-02 -3.423163890838623047e-01 -1.784252673387527466e-01 2.938846051692962646e-01 -1.464075893163681030e-01
-1.074136719107627869e-01 1.038905456662178040e-01 2.933152616024017334e-01 5.629699230194091797e-01 -2.867462486028671265e-02 2.393023967742919922e-01 1.558340340852737427e-02 -4.624615982174873352e-02 -5.241391435265541077e-02 1.250987946987152100e-01 -9.534265846014022827e-02 -1.328287869691848755e-01 1.059873308986425400e-02 -6.952176243066787720e-02 1.845135167241096497e-02 -1.969682723283767700e-01 -1.421626359224319458e-01 -1.887952387332916260e-01 -7.873265445232391357e-02 -7.726762443780899048e-02 1.429061293601989746e-01 8.155517280101776123e-04 -1.419029831886291504e-01 3.626471459865570068e-01 -2.212521433830261230e-02 -1.119330078363418579e-01 3.052656352519989014e-01 1.056250855326652527e-01 2.567478120326995850e-01 -1.216630451381206512e-02 -3.195986896753311157e-02 -2.170426771044731140e-02
1.833655983209609985e-01 -1.520908344537019730e-02 2.199576795101165771e-01 2.586245238780975342e-01 -1.981790214776992798e-01 -1.034680008888244629e-01 -1.684634573757648468e-02 2.944090664386749268e-01 3.112016711384057999e-03 -2.409148029983043671e-02 -1.010137423872947693e-01 -3.709649667143821716e-02 1.706918030977249146e-01 8.670111000537872314e-02 9.810770303010940552e-02 -2.613954246044158936e-01 8.426065742969512939e-02 2.410927265882492065e-01 3.616411238908767700e-02 -2.662602663040161133e-01 -1.738635823130607605e-02 1.469428930431604385e-02 -2.448658794164657593e-01 -3.112491779029369354e-02 -1.587583273649215698e-01 4.534929245710372925e-02 3.178229928016662598e-01 -7.311804592609405518e-02 -1.920337826013565063e-01 -1.814953386783599854e-01 -2.260502725839614868e-01 -3.657217323780059814e-01
2.188010811805725098e-01 -4.251198261044919491e-04 -9.804886765778064728e-03 -1.590062528848648071e-01 -2.839391231536865234e-01 4.454577267169952393e-01 -2.449065297842025757e-01 1.326798945665359497e-01 -7.502511143684387207e-02 5.223257094621658325e-02 -2.670878916978836060e-02 3.080720826983451843e-02 -4.112190380692481995e-02 8.977008610963821411e-02 7.385261356830596924e-02 1.680081933736801147e-01 -2.454789876937866211e-01 -6.503005325794219971e-02 -5.708057060837745667e-02 -4.668910503387451172e-01 1.498479098081588745e-01 -1.038514152169227600e-01 -5.937997251749038696e-02 -1.052462235093116760e-01 -1.239850278943777084e-02 -1.789861172437667847e-01 2.434413135051727295e-01 -9.372886270284652710e-02 -2.584472894668579102e-01 -1.223494485020637512e-01 2.493786439299583435e-02 -2.140395157039165497e-02
-9.848057478666305542e-02 -9.618934988975524902e-02 4.994231089949607849e-02 1.809599101543426514e-01 1.110863238573074341e-01 1.713750660419464111e-01 1.300307661294937134e-01 4.763622954487800598e-02 -1.458552479743957520e-01 1.774827837944030762e-01 -1.936808526515960693e-01 3.014100492000579834e-01 -1.058195084333419800e-01 9.282018989324569702e-02 2.590492963790893555e-01 -1.686396747827529907e-01 -2.448273599147796631e-01 -1.299900412559509277e-01 -3.529373928904533386e-02 -1.771638393402099609e-01 1.504078805446624756e-01 -2.660348713397979736e-01 -2.186270356178283691e-01 -3.380299210548400879e-01 2.338516153395175934e-02 -2.403661012649536133e-01 3.440519273281097412e-01 1.081852093338966370e-01 -8.245906233787536621e-02 -1.568205505609512329e-01 4.469409212470054626e-02 -4.135516658425331116e-02
2.360349297523498535e-01 -9.994826465845108032e-02 1.394907534122467041e-01 2.644179761409759521e-01 -1.749887615442276001e-01 1.477489899843931198e-02 -1.171036884188652039e-01 2.320695817470550537e-01 1.049078777432441711e-01 -8.858579397201538086e-02 1.968995630741119385e-01 -2.279850095510482788e-01 -1.339748203754425049e-01 5.631561949849128723e-02 -7.591601461172103882e-02 5.818902701139450073e-02 -3.615107536315917969e-01 1.424465235322713852e-02 1.253359913825988770e-01 3.903942881152033806e-03 -2.590881288051605225e-01 -2.501991391181945801e-01 -1.369247585535049438e-01 7.325623929500579834e-02 -3.121303319931030273e-01 -1.184797137975692749e-01 1.288749277591705322e-01 2.093768864870071411e-01 -2.344974875450134277e-01 -3.488792106509208679e-02 -3.098922222852706909e-02 -2.776860594749450684e-01
2.919730246067047119e-01 1.295261532068252563e-01 -9.213632345199584961e-02 7.135156542062759399e-02 -1.283659934997558594e-01 8.581478893756866455e-02 -1.572731733322143555e-01 3.086701333522796631e-01 -9.023951739072799683e-02 2.743165493011474609e-01 -2.674115598201751709e-01 -1.242811456322669983e-01 -2.152630835771560669e-01 -1.694321781396865845e-01 4.153053089976310730e-02 9.080835431814193726e-02 -1.600240617990493774e-01 -3.664927184581756592e-02 2.107190936803817749e-01 -7.388568669557571411e-02 -2.081224927678704262e-03 -1.827176958322525024e-01 -5.476997792720794678e-02 1.343674063682556152e-01 -1.903328001499176025e-01 -3.334646821022033691e-01 2.323187589645385742e-01 -1.737162619829177856e-01 -1.516746729612350464e-01 -1.536976099014282227e-01 2.247632741928100586e-01 -1.587398797273635864e-01
-1.748557388782501221e-01 5.942688882350921631e-02 8.300197869539260864e-02 2.619221210479736328e-01 8.738853037357330322e-03 2.959982864558696747e-02 4.591001663357019424e-03 3.138992786407470703e-01 -5.827495828270912170e-02 2.820644676685333252e-01 -1.285342276096343994e-01 -2.949450910091400146e-01 -1.472683995962142944e-01 2.090272307395935059e-02 1.322478204965591431e-01 2.631442844867706299e-01 4.109977558255195618e-02 -1.715744584798812866e-01 9.962145984172821045e-02 -9.660150110721588135e-02 1.286820974200963974e-02 -2.096636891365051270e-01 -2.444530129432678223e-01 3.306302726268768311e-01 -1.527765691280364990e-01 4.442702047526836395e-03 -8.844671770930290222e-03 -8.570122718811035156e-02 -3.864436745643615723e-01 6.435377057641744614e-03 -1.047400534152984619e-01 -2.021149992942810059e-01
-6.925684958696365356e-02 1.250433325767517090e-01 3.182471990585327148e-01 2.743524312973022461e-01 7.906033098697662354e-02 -1.290766298770904541e-01 1.310552358627319336e-01 1.233797743916511536e-01 2.127617597579956055e-02 1.748991906642913818e-01 -1.747485995292663574e-01 -1.267759315669536591e-02 -1.346516162157058716e-01 6.197806447744369507e-02 2.928243279457092285e-01 -4.649402573704719543e-02 -1.054246723651885986e-01 -1.746493577957153320e-01 -2.491852492094039917e-01 -1.932833492755889893e-01 -6.114297732710838318e-02 -3.338861465454101562e-01 1.012393608689308167e-01 1.967910910025238991e-03 1.866666674613952637e-01 -9.892342984676361084e-02 5.783586204051971436e-02 5.960234627127647400e-02 -4.016502574086189270e-02 -4.427163004875183105e-01 2.221814990043640137e-01 -1.050897538661956787e-01
-2.489956021308898926e-01 5.029255151748657227e-02 -5.398605763912200928e-02 2.432390749454498291e-01 -6.096777319908142090e-02 7.923012971878051758e-02 -1.288435421884059906e-02 6.273106485605239868e-02 -2.461459785699844360e-01 3.154067397117614746e-01 1.047883108258247375e-01 2.774087898433208466e-02 -5.823394283652305603e-02 -2.326198667287826538e-02 2.645384371280670166e-01 -2.457014918327331543e-01 -1.076666563749313354e-01 -1.875148415565490723e-01 -2.348362095654010773e-02 -2.993064224720001221e-01 -3.399617597460746765e-02 -3.639098703861236572e-01 -6.427472829818725586e-02 -1.113759055733680725e-01 -2.912800014019012451e-01 -5.939682200551033020e-02 -8.512721210718154907e-02 -7.189989089965820312e-02 -5.570499971508979797e-02 -1.478291749954223633e-01 -2.623060941696166992e-01 -2.676454484462738037e-01
4.078158177435398102e-03 2.612028084695339203e-02 4.861592128872871399e-02 1.676301658153533936e-01 -1.775336563587188721e-01 3.376551866531372070e-01 -3.120506405830383301e-01 1.907778233289718628e-01 3.611067235469818115e-01 5.421957373619079590e-02 5.135101452469825745e-02 -2.370456755161285400e-01 3.058772087097167969e-01 -1.185636874288320541e-02 2.059167325496673584e-01 -1.264653205871582031e-01 -9.192024171352386475e-02 -1.814292930066585541e-02 9.934064932167530060e-03 -2.067848891019821167e-01 -8.008065819740295410e-02 1.352499425411224365e-01 -1.525478512048721313e-01 4.114752635359764099e-02 -1.330170780420303345e-01 1.533360802568495274e-03 -4.751102253794670105e-02 2.096206992864608765e-01 -1.637221723794937134e-01 -1.910611838102340698e-01 1.832642704248428345e-01 -2.884075045585632324e-01
9.359350055456161499e-02 -7.196024805307388306e-02 -5.650332570075988770e-02 1.064524576067924500e-01 -1.970791518688201904e-01 1.477668248116970062e-02 -1.492516398429870605e-01 6.917387247085571289e-02 -1.521013379096984863e-01 3.011531755328178406e-02 -3.191384375095367432e-01 -1.679244041442871094e-01 -1.000147461891174316e-01 -2.417168393731117249e-02 2.790672481060028076e-01 2.263826429843902588e-01 -2.109354138374328613e-01 -3.631510436534881592e-01 2.465325966477394104e-02 -1.471730768680572510e-01 -1.935612708330154419e-01 -6.813515722751617432e-02 -2.356503857299685478e-03 3.204545080661773682e-01 5.457942187786102295e-02 -2.676407694816589355e-01 6.382635235786437988e-02 -2.677159905433654785e-01 -2.059674263000488281e-01 -1.203107833862304688e-01 1.445066630840301514e-01 -2.000811994075775146e-01
-2.592394500970840454e-02 6.938869506120681763e-02 1.908160001039505005e-01 2.839860022068023682e-01 1.329996734857559204e-01 2.252030819654464722e-01 -2.505154311656951904e-01 6.007460504770278931e-02 1.165369749069213867e-01 2.228718400001525879e-01 -5.847033113241195679e-02 -1.886145919561386108e-01 3.766838014125823975e-01 -2.302094101905822754e-01 3.780862987041473389e-01 -9.389436990022659302e-02 -6.340314447879791260e-02 -4.333881288766860962e-02 3.309437260031700134e-02 -4.418292641639709473e-02 -6.954351067543029785e-02 6.606596987694501877e-03 -3.163178265094757080e-01 -4.047820717096328735e-02 -2.011502236127853394e-01 -1.837140619754791260e-01 2.176789790391921997e-01 -9.284334629774093628e-02 8.293320238590240479e-02 -1.409191787242889404e-01 1.339806169271469116e-01 -5.795221403241157532e-02
-1.092721428722143173e-02 1.284368634223937988e-01 7.620998471975326538e-02 2.617237567901611328e-01 -2.146227806806564331e-01 -7.648710161447525024e-02 -1.042178738862276077e-02 2.559629380702972412e-01 2.700433135032653809e-01 5.135218426585197449e-02 -1.429353058338165283e-01 -4.815245866775512695e-01 1.221782118082046509e-01 -1.215662807226181030e-01 1.507805883884429932e-01 -2.147463262081146240e-01 -1.828855425119400024e-01 1.213944852352142334e-01 -1.182891353964805603e-01 -1.007768735289573669e-01 3.465926647186279297e-02 -9.425551444292068481e-02 -8.652894198894500732e-02 -5.851242691278457642e-02 9.199491888284683228e-02 -1.934347487986087799e-02 7.928987964987754822e-03 8.462837338447570801e-02 -4.021038413047790527e-01 -1.794042587280273438e-01 8.018522709608078003e-02 -2.354389727115631104e-01
1.528427153825759888e-01 -2.211854606866836548e-01 -1.274507399648427963e-02 1.445646882057189941e-01 -3.198270797729492188e-01 3.263632953166961670e-01 -3.257301747798919678e-01 4.211742281913757324e-01 8.034728467464447021e-02 -1.291392445564270020e-01 -2.447743862867355347e-01 5.360608920454978943e-02 -1.859734207391738892e-02 -2.019634097814559937e-01 2.804149985313415527e-01 -1.377132236957550049e-01 9.135602414608001709e-02 -1.013613715767860413e-01 7.275933772325515747e-02 -9.224259108304977417e-02 9.885545074939727783e-02 -9.773666411638259888e-02 2.108631283044815063e-02 -1.163730099797248840e-01 -6.490646302700042725e-02 2.317789476364850998e-03 7.231654971837997437e-02 -8.727686107158660889e-02 -1.963687539100646973e-01 -8.989133685827255249e-02 2.407717332243919373e-02 -2.443160563707351685e-01
2.198271453380584717e-01 5.559759214520454407e-02 3.607536782510578632e-04 2.947501838207244873e-01 -2.828218340873718262e-01 2.621768414974212646e-01 -1.489783227443695068e-01 3.774468004703521729e-01 3.859734535217285156e-02 1.919115311466157436e-03 -3.144120872020721436e-01 -8.904357254505157471e-02 -1.670148372650146484e-01 2.268664725124835968e-02 3.532873690128326416e-01 7.200463116168975830e-02 2.076864987611770630e-01 3.276638686656951904e-02 1.686033420264720917e-02 -2.740206010639667511e-02 3.885707631707191467e-02 -6.954295188188552856e-02 -2.201844379305839539e-02 2.974000293761491776e-03 6.318424711935222149e-04 -2.174010574817657471e-01 4.989978671073913574e-02 7.955878973007202148e-02 -8.642776869237422943e-03 -6.132254377007484436e-03 1.672184653580188751e-02 -4.160308539867401123e-01
-1.903888396918773651e-02 -3.599071642383933067e-03 2.362472116947174072e-01 4.201678633689880371e-01 9.001140296459197998e-02 -1.927382051944732666e-01 -2.338394224643707275e-01 5.961276963353157043e-02 2.805321849882602692e-02 -1.857558451592922211e-02 -2.299105189740657806e-02 -5.076135322451591492e-02 -1.561240404844284058e-01 2.913682023063302040e-03 9.774501621723175049e-02 -6.662563979625701904e-02 -6.588411517441272736e-03 -1.977026909589767456e-01 -1.303167045116424561e-01 -2.480073720216751099e-01 -2.976684272289276123e-02 -3.848855495452880859e-01 2.207198552787303925e-02 -1.759386211633682251e-01 5.191789567470550537e-02 -1.682660728693008423e-01 1.572530418634414673e-01 1.521030217409133911e-01 -4.854453727602958679e-02 -4.470680654048919678e-01 -1.001842319965362549e-01 -1.787524670362472534e-01
1.696114055812358856e-02 1.311244908720254898e-02 1.677036285400390625e-01 9.173354506492614746e-02 4.553283378481864929e-02 9.058829396963119507e-02 -6.014607474207878113e-02 4.818253815174102783e-01 3.641182184219360352e-02 3.057500720024108887e-01 4.568869993090629578e-02 -1.909429579973220825e-01 -7.131506502628326416e-02 6.468992680311203003e-02 2.814557850360870361e-01 4.119090735912322998e-02 -2.936778068542480469e-01 1.819002032279968262e-01 5.102215334773063660e-02 -4.567971453070640564e-03 9.109079837799072266e-02 -2.125779837369918823e-01 -2.095237970352172852e-01 3.285620808601379395e-01 -1.534364521503448486e-01 -1.055136770009994507e-01 -1.173509191721677780e-02 -6.119522079825401306e-02 2.129083499312400818e-03 -2.975640594959259033e-01 1.549703776836395264e-01 -1.224166080355644226e-01
-6.760485935956239700e-03 -1.440918147563934326e-01 1.359592378139495850e-01 1.963890492916107178e-01 -1.434312909841537476e-01 -9.007188677787780762e-02 -6.686522811651229858e-02 4.127444028854370117e-01 -1.966093294322490692e-02 1.281393319368362427e-01 -2.342523783445358276e-01 -9.682548791170120239e-02 1.800686269998550415e-01 1.917403787374496460e-01 4.041881486773490906e-02 -2.911086380481719971e-01 -1.230179518461227417e-02 2.162835896015167236e-01 5.532356444746255875e-03 -2.253095060586929321e-01 6.967049092054367065e-02 -4.191680625081062317e-02 -1.412332952022552490e-01 -1.221565436571836472e-02 -2.743498384952545166e-01 8.628719300031661987e-02 2.677709758281707764e-01 -1.430255025625228882e-01 -1.212698817253112793e-01 -9.128022193908691406e-02 -1.800539642572402954e-01 -3.567078113555908203e-01
1.270234584808349609e-01 3.682975843548774719e-02 6.019564345479011536e-02 1.193330362439155579e-01 7.887945324182510376e-02 -1.144559457898139954e-01 -1.293082237243652344e-01 2.995261251926422119e-01 5.999686568975448608e-02 8.073627203702926636e-02 1.808234006166458130e-01 -6.625521183013916016e-02 -6.455295253545045853e-03 -1.588263176381587982e-02 3.934674337506294250e-02 -1.493697464466094971e-01 -3.463729918003082275e-01 4.311433061957359314e-02 1.878276467323303223e-01 -2.226817607879638672e-01 -1.684207022190093994e-01 -3.246607258915901184e-02 -2.552357316017150879e-01 1.757248491048812866e-01 -2.074555605649948120e-01 -1.100187376141548157e-01 3.024721145629882812e-01 1.689841598272323608e-01 -1.762370020151138306e-01 -1.955317556858062744e-01 -3.190684318542480469e-01 -2.984974980354309082e-01
-2.554226517677307129e-01 1.842147111892700195e-01 4.751858115196228027e-02 4.581203162670135498e-01 -7.228810340166091919e-02 1.135835200548171997e-01 1.124006509780883789e-01 6.449976563453674316e-02 -1.627231836318969727e-01 2.537880837917327881e-01 -1.530463844537734985e-01 -2.030736804008483887e-01 -4.402747377753257751e-02 1.034214496612548828e-01 3.155146539211273193e-01 -8.978512138128280640e-02 -3.250187635421752930e-01 1.033420711755752563e-01 -1.313152760267257690e-01 2.463714033365249634e-02 3.038075193762779236e-02 -1.103931367397308350e-01 -1.857965067028999329e-02 -7.360011339187622070e-02 4.630999639630317688e-02 -6.519729644060134888e-02 1.941551864147186279e-01 -1.325599402189254761e-01 1.855009347200393677e-01 1.523313671350479126e-02 -2.256119102239608765e-01 -2.788012921810150146e-01
2.510436773300170898e-01 2.564196288585662842e-01 1.196135282516479492e-01 1.339548081159591675e-01 -1.270183473825454712e-01 3.133822977542877197e-01 -6.198632344603538513e-02 2.063013464212417603e-01 -5.468165129423141479e-02 3.563131988048553467e-01 -1.837482750415802002e-01 -2.328560352325439453e-01 -1.983406543731689453e-01 5.607879906892776489e-02 5.620253086090087891e-02 -4.366693974588997662e-05 -1.826631873846054077e-01 -1.908971965312957764e-01 1.395742744207382202e-01 -1.378601044416427612e-01 1.325337029993534088e-02 -2.631340026855468750e-01 5.332665517926216125e-02 1.972048282623291016e-01 -1.240301504731178284e-02 -2.707884907722473145e-01 2.121619880199432373e-01 -3.600232070311903954e-03 -7.892421633005142212e-02 -4.336193576455116272e-02 2.212541699409484863e-01 1.401491016149520874e-01
1.797148883342742920e-01 1.395190805196762085e-01 1.109640374779701233e-01 2.391397207975387573e-01 -3.092166595160961151e-02 5.336402729153633118e-02 7.936744391918182373e-02 6.739448010921478271e-02 1.452618837356567383e-01 8.258270472288131714e-02 -3.866552710533142090e-01 -1.704350262880325317e-01 -1.646953374147415161e-01 1.233257725834846497e-01 7.077804207801818848e-02 1.473235432058572769e-02 -1.805445104837417603e-01 -2.037183195352554321e-01 -1.591446101665496826e-01 -4.756490886211395264e-01 -3.394313901662826538e-02 -5.765577778220176697e-03 -1.136849150061607361e-01 1.884114295244216919e-01 -2.984276413917541504e-01 -5.306522548198699951e-02 -2.374905906617641449e-02 -7.609299570322036743e-02 1.488675773143768311e-01 -1.894167959690093994e-01 2.388217002153396606e-01 -1.465570628643035889e-01
1.027333065867424011e-01 2.557006105780601501e-02 2.199534326791763306e-02 1.525012999773025513e-01 -2.201535701751708984e-01 -2.345061674714088440e-02 -2.158303745090961456e-02 -1.969034411013126373e-02 -2.402473837137222290e-01 4.810920730233192444e-02 -3.560760021209716797e-01 -2.739171087741851807e-01 -5.486551672220230103e-02 -2.169269323348999023e-01 2.542131245136260986e-01 2.247914224863052368e-01 -9.235671162605285645e-02 -2.961239218711853027e-01 -4.634304903447628021e-03 -2.512360215187072754e-01 -1.601460576057434082e-01 9.087022393941879272e-02 -5.948717892169952393e-02 1.060581356287002563e-01 4.388855770230293274e-02 -1.090544313192367554e-01 2.825205922126770020e-01 -3.015408515930175781e-01 -4.719600453972816467e-02 -1.595908403396606445e-01 2.140857130289077759e-01 -1.481857001781463623e-01
8.591004461050033569e-02 -1.477039307355880737e-01 4.044232517480850220e-02 1.660156846046447754e-01 -7.938245683908462524e-02 2.181510329246520996e-01 -1.196067035198211670e-02 1.397957559674978256e-02 9.972299635410308838e-02 1.633672863245010376e-01 -2.552315890789031982e-01 3.698262870311737061e-01 3.937462344765663147e-03 1.890869140625000000e-01 1.959375888109207153e-01 -1.740813553333282471e-01 1.294734142720699310e-02 -8.623623847961425781e-02 -2.168756872415542603e-01 -4.168237745761871338e-02 1.682550758123397827e-01 -3.565600812435150146e-01 -2.392766326665878296e-01 1.243643276393413544e-02 -5.417385324835777283e-02 -3.009660243988037109e-01 3.611270487308502197e-01 5.661669746041297913e-02 -5.100811645388603210e-02 -1.169049143791198730e-01 1.323403865098953247e-01 -1.192350983619689941e-01
1.414401829242706299e-01 -8.445116132497787476e-02 1.430605202913284302e-01 5.980189517140388489e-02 -2.415729314088821411e-01 1.112383976578712463e-01 1.237896271049976349e-02 2.154562771320343018e-01 -3.143051266670227051e-01 -9.983222186565399170e-02 -2.855716347694396973e-01 -2.516693174839019775e-01 1.456509381532669067e-01 4.371067509055137634e-03 1.068487092852592468e-01 -2.794802002608776093e-02 1.428179144859313965e-01 -3.318143775686621666e-03 -7.384954392910003662e-02 -1.945986598730087280e-01 9.951087646186351776e-03 -4.203132912516593933e-02 -2.565320432186126709e-01 1.156547144055366516e-01 -1.057825759053230286e-01 1.054816544055938721e-01 -1.430506855249404907e-01 7.865502685308456421e-02 -4.911468625068664551e-01 -3.162837922573089600e-01 3.895837441086769104e-02 -8.896299451589584351e-02
1.209948584437370300e-01 8.528027683496475220e-02 1.028025150299072266e-01 2.239750027656555176e-01 -2.686230540275573730e-01 1.751198321580886841e-01 -1.411609947681427002e-01 1.070445775985717773e-01 -2.024861574172973633e-01 1.035378202795982361e-01 -8.481773734092712402e-02 -1.328303515911102295e-01 2.348219901323318481e-01 -7.217969000339508057e-02 1.547147184610366821e-01 2.304995805025100708e-01 1.780310124158859253e-01 1.773723065853118896e-01 1.736776679754257202e-01 -2.377408295869827271e-01 1.293885409832000732e-01 -5.693057924509048462e-02 -2.982719838619232178e-01 -2.157944887876510620e-01 -1.115850582718849182e-01 -1.017113681882619858e-02 9.791634231805801392e-02 1.126010119915008545e-01 -2.209098488092422485e-01 -2.778598368167877197e-01 -3.142316937446594238e-01 -6.512371450662612915e-02
-5.969553720206022263e-03 2.528822608292102814e-02 1.991673260927200317e-01 3.505915701389312744e-01 1.736673712730407715e-01 2.125349640846252441e-01 -4.057232290506362915e-02 2.613681852817535400e-01 -8.671113103628158569e-02 2.159398198127746582e-01 -1.615098095498979092e-03 -7.756634801626205444e-02 -1.031289100646972656e-01 7.640726864337921143e-02 -6.906028091907501221e-02 2.582032084465026855e-01 -2.731323987245559692e-02 -6.147469580173492432e-02 2.051898539066314697e-01 -1.119963377714157104e-01 1.734889298677444458e-01 -3.626694381237030029e-01 -2.276585847139358521e-01 2.321219146251678467e-01 7.153713703155517578e-02 -2.637161016464233398e-01 1.872608810663223267e-01 -2.536858431994915009e-02 -1.766116023063659668e-01 -2.637386620044708252e-01 -3.082908503711223602e-02 -6.921317428350448608e-02
9.220027178525924683e-02 2.445440888404846191e-01 -1.250973623245954514e-02 3.586152791976928711e-01 -6.955420225858688354e-02 7.436044514179229736e-02 -1.123083308339118958e-01 -2.936896122992038727e-02 -1.527056843042373657e-02 3.805798292160034180e-02 -3.519024550914764404e-01 1.979218274354934692e-01 -6.640817224979400635e-02 5.112819001078605652e-02 9.456514567136764526e-02 3.556336760520935059e-01 -2.871851325035095215e-01 -1.701583713293075562e-01 1.570038348436355591e-01 -2.392479926347732544e-01 1.090144142508506775e-01 -2.265529707074165344e-02 -1.286346372216939926e-02 1.142050251364707947e-01 -8.172599226236343384e-02 -1.613672375679016113e-01 1.210598200559616089e-01 -2.885365113615989685e-02 -3.472991585731506348e-01 -8.136378973722457886e-02 2.172443866729736328e-01 -1.743501871824264526e-01
-1.196833997964859009e-01 9.458036720752716064e-02 -6.915868818759918213e-02 2.402212768793106079e-01 -3.921673446893692017e-02 2.539056725800037384e-02 -1.475620567798614502e-01 2.474818974733352661e-01 2.279168367385864258e-02 3.499314486980438232e-01 2.051626741886138916e-01 9.205739200115203857e-02 4.218701273202896118e-03 4.100719466805458069e-02 3.759414702653884888e-02 -4.896746948361396790e-02 -5.156344175338745117e-02 -1.865466311573982239e-02 -5.546456575393676758e-02 1.282710433006286621e-01 1.108378320932388306e-01 -8.493382483720779419e-02 -8.063366264104843140e-02 9.637033566832542419e-03 -2.369366288185119629e-01 -1.569391489028930664e-01 5.022473931312561035e-01 1.472201943397521973e-01 -8.278142660856246948e-02 -4.372653961181640625e-01 1.811464130878448486e-01 -1.256807893514633179e-01
-4.481597617268562317e-02 2.994450032711029053e-01 5.035208165645599365e-02 2.654124796390533447e-01 -4.602515697479248047e-02 -3.407624363899230957e-02 -1.476544439792633057e-01 3.313839733600616455e-01 -2.520382404327392578e-01 1.105503141880035400e-01 -1.316680461168289185e-01 -2.007797062397003174e-01 1.393683105707168579e-01 1.217652484774589539e-01 3.123280107975006104e-01 -3.082434237003326416e-01 -3.979718312621116638e-02 1.296195238828659058e-01 1.024400740861892700e-01 -2.648251950740814209e-01 1.053319424390792847e-01 -3.580966219305992126e-02 -2.314807027578353882e-01 9.913326799869537354e-02 -1.473941206932067871e-01 1.614223569631576538e-01 1.729004830121994019e-01 -8.862556889653205872e-03 2.915831981226801872e-03 2.668591775000095367e-02 1.429329067468643188e-01 -2.579467296600341797e-01
3.558122813701629639e-01 9.814789146184921265e-02 6.097380444407463074e-02 1.218201145529747009e-01 -2.278327345848083496e-01 8.109463751316070557e-02 3.799487948417663574e-01 2.153601497411727905e-01 -1.609030663967132568e-01 -1.786217838525772095e-01 4.088917374610900879e-02 -1.277635693550109863e-01 9.097269177436828613e-02 4.396370425820350647e-02 5.711271427571773529e-03 -3.563083410263061523e-01 -9.381110221147537231e-02 -1.219211444258689880e-01 8.542039245367050171e-02 -1.422474980354309082e-01 -1.172928214073181152e-01 -1.284675113856792450e-02 -1.319935023784637451e-01 9.029760211706161499e-02 -2.197913676500320435e-01 -5.743890255689620972e-02 1.907350569963455200e-01 -9.884083271026611328e-02 -1.433089822530746460e-01 -2.277346849441528320e-01 -5.429103225469589233e-02 -3.452445566654205322e-01
-9.576149284839630127e-02 -1.742238700389862061e-01 1.541073620319366455e-01 1.715432554483413696e-01 2.983765304088592529e-01 6.552317738533020020e-02 1.909323632717132568e-01 3.451467454433441162e-01 3.766704350709915161e-02 5.641961097717285156e-02 -5.424308776855468750e-02 1.330522447824478149e-02 -3.412958979606628418e-02 8.506260067224502563e-02 1.171411275863647461e-01 -2.328017912805080414e-02 -2.713696360588073730e-01 -3.874385030940175056e-03 1.906007379293441772e-01 -1.252262741327285767e-01 1.811039894819259644e-01 -3.458392024040222168e-01 -2.267357110977172852e-01 2.059497088193893433e-01 8.033626526594161987e-02 -2.349730581045150757e-01 2.421782165765762329e-01 -9.271989017724990845e-02 -1.758805364370346069e-01 -2.747957110404968262e-01 1.386750489473342896e-01 -3.905200585722923279e-02
1.134550347924232483e-01 2.548640072345733643e-01 -6.148059293627738953e-02 2.417635470628738403e-01 -1.621402204036712646e-01 1.125188469886779785e-01 -1.533045805990695953e-02 -1.481022238731384277e-01 3.797398135066032410e-02 -1.976851820945739746e-01 -5.648682266473770142e-02 -1.808516532182693481e-01 -4.649741202592849731e-02 7.526122033596038818e-02 1.119628697633743286e-01 -3.541108667850494385e-01 -8.118810132145881653e-03 1.059977412223815918e-01 4.548259079456329346e-02 -4.321990013122558594e-01 6.461483985185623169e-02 -1.675191968679428101e-01 -6.054728105664253235e-02 1.223047077655792236e-01 6.112726405262947083e-02 -3.779757916927337646e-01 1.228979006409645081e-01 -7.004382461309432983e-02 -2.697212994098663330e-01 -2.361781150102615356e-02 1.847115010023117065e-01 -2.271157354116439819e-01
1.510568410158157349e-01 1.217041835188865662e-01 1.263541430234909058e-01 1.783750057220458984e-01 -6.119183823466300964e-02 8.472023159265518188e-02 -1.126715913414955139e-01 2.679479122161865234e-01 -8.295780420303344727e-02 2.542131245136260986e-01 -3.269635885953903198e-02 6.525523215532302856e-02 -1.300022471696138382e-02 -1.174222528934478760e-01 2.804038822650909424e-01 -7.238103449344635010e-02 -2.221049815416336060e-01 3.560323715209960938e-01 3.149426877498626709e-01 -1.638051718473434448e-01 7.218451052904129028e-02 -1.658643633127212524e-01 -1.793976277112960815e-01 1.094283312559127808e-01 8.788865804672241211e-02 2.895757742226123810e-02 4.517805874347686768e-01 7.287799566984176636e-02 -6.826382875442504883e-02 -1.929421126842498779e-01 -7.094574719667434692e-02 2.506022714078426361e-02
1.588251292705535889e-01 9.596956893801689148e-03 -2.243563979864120483e-01 2.750855684280395508e-01 -2.997346594929695129e-02 1.024435162544250488e-01 -1.182396560907363892e-01 1.101972013711929321e-01 7.460717577487230301e-03 1.210154369473457336e-01 -1.258482635021209717e-01 -1.429506540298461914e-01 -2.697660624980926514e-01 -9.926650673151016235e-02 2.011125683784484863e-01 -7.115601003170013428e-02 -2.629560828208923340e-01 -3.676090836524963379e-01 -7.625800371170043945e-02 -2.948498129844665527e-01 2.617476042360067368e-03 9.325039386749267578e-02 -2.638928592205047607e-01 8.266703784465789795e-02 1.425451636314392090e-01 -3.052329123020172119e-01 9.642563015222549438e-02 -2.673066966235637665e-02 -4.356165975332260132e-02 -3.436178267002105713e-01 -3.771445527672767639e-02 -7.032537460327148438e-02
-4.593927040696144104e-02 -4.029242321848869324e-02 2.500121891498565674e-01 2.046100050210952759e-01 2.547735869884490967e-01 -3.102128766477108002e-02 1.286448389291763306e-01 2.621441781520843506e-01 1.075325831770896912e-01 9.157154709100723267e-02 -2.147843874990940094e-02 3.421188145875930786e-02 -4.036191850900650024e-02 1.580772995948791504e-01 1.828642934560775757e-01 -9.617716073989868164e-02 -1.557057499885559082e-01 -1.021687909960746765e-01 5.632661283016204834e-02 -1.246990412473678589e-01 1.692527830600738525e-01 -2.702353596687316895e-01 -3.666074573993682861e-01 3.256422579288482666e-01 1.297425031661987305e-01 -3.714574873447418213e-01 8.212726563215255737e-02 1.911851912736892700e-01 -1.639732271432876587e-01 -1.570412218570709229e-01 5.049029365181922913e-02 4.620344936847686768e-02
1.441589444875717163e-01 2.220915406942367554e-01 -9.052146226167678833e-02 2.393290251493453979e-01 -3.282503783702850342e-01 9.522940963506698608e-02 2.403854019939899445e-02 2.880427837371826172e-01 -5.377381667494773865e-02 2.173237651586532593e-01 -1.327257156372070312e-01 1.724403649568557739e-01 8.003543317317962646e-02 1.342627704143524170e-01 2.252295762300491333e-01 -2.945281863212585449e-01 -1.412037611007690430e-01 -1.654589176177978516e-02 8.701387047767639160e-02 -1.235491260886192322e-01 1.176874339580535889e-01 1.129927262663841248e-01 -4.027364850044250488e-01 -9.023619443178176880e-02 8.921042829751968384e-02 4.993518814444541931e-02 -2.039458788931369781e-02 5.027404800057411194e-02 1.545658260583877563e-01 -2.422446608543395996e-01 -1.469963695853948593e-02 -2.617008686065673828e-01
2.025916613638401031e-02 -1.840325891971588135e-01 1.588299274444580078e-01 2.863137722015380859e-01 -3.743473589420318604e-01 -4.285386204719543457e-02 1.685282588005065918e-01 4.448562264442443848e-01 -8.627287298440933228e-02 6.246589124202728271e-02 -1.718865633010864258e-01 -4.910306632518768311e-02 1.243345513939857483e-01 1.166068911552429199e-01 1.007823795080184937e-01 -2.318171560764312744e-01 -1.808763365261256695e-03 4.361572116613388062e-02 -5.496827140450477600e-02 -2.411042749881744385e-01 -2.760109007358551025e-01 1.324963271617889404e-01 -8.761340752243995667e-03 -1.009884756058454514e-02 -2.426018714904785156e-01 -9.108931571245193481e-02 1.454317271709442139e-01 -3.499881178140640259e-02 -2.325935214757919312e-01 -1.093882471323013306e-01 -1.194201968610286713e-02 -2.031827569007873535e-01
1.084799040108919144e-02 1.348794437944889069e-03 -6.768734008073806763e-02 2.417306154966354370e-01 -5.843705683946609497e-02 -5.202008783817291260e-02 -2.045790478587150574e-02 2.978389859199523926e-01 1.842135041952133179e-01 9.514790773391723633e-02 -2.016200721263885498e-01 -2.371359169483184814e-01 4.022077918052673340e-01 -1.389189809560775757e-01 2.958946228027343750e-01 -1.576781421899795532e-01 -2.332505136728286743e-01 1.589865088462829590e-01 -5.448701605200767517e-02 -1.721750795841217041e-01 3.995183482766151428e-02 -1.085935309529304504e-01 -1.003175228834152222e-01 -3.018017858266830444e-02 -1.825548857450485229e-01 4.237950220704078674e-02 1.468756347894668579e-01 6.823547184467315674e-02 -3.425710499286651611e-01 -8.481542021036148071e-02 3.835181891918182373e-02 -2.902260720729827881e-01
2.946080267429351807e-01 1.579466760158538818e-01 2.361097633838653564e-01 2.936061322689056396e-01 -7.562786340713500977e-02 1.539014279842376709e-01 -2.397566586732864380e-01 2.999047935009002686e-01 -6.339385360479354858e-02 1.700108796358108521e-01 1.679037064313888550e-01 1.212535519152879715e-02 -9.836614131927490234e-02 1.515689194202423096e-01 2.089964151382446289e-01 9.359753131866455078e-02 -1.808084249496459961e-01 1.568345278501510620e-01 1.010590195655822754e-01 -7.738452404737472534e-02 1.542812734842300415e-01 1.462726015597581863e-02 -1.675999015569686890e-01 1.708578318357467651e-01 9.629020839929580688e-02 6.983730196952819824e-02 3.073847591876983643e-01 1.249153688549995422e-01 -2.858310341835021973e-01 -1.745750159025192261e-01 -1.491499841213226318e-01 9.836780279874801636e-02
1.947645246982574463e-01 1.200655102729797363e-01 6.988052278757095337e-02 3.490596711635589600e-01 -4.936328828334808350e-01 9.866023063659667969e-02 2.749434113502502441e-01 3.743205070495605469e-01 -2.075740694999694824e-01 1.994428038597106934e-01 -2.558359876275062561e-02 4.025294631719589233e-02 9.534683078527450562e-03 -2.944067679345607758e-02 1.287460923194885254e-01 -2.079900354146957397e-01 -1.854194849729537964e-01 -7.564851641654968262e-02 9.688639082014560699e-03 -9.411840885877609253e-02 2.900090441107749939e-02 -1.123147755861282349e-01 -1.002751216292381287e-01 -3.810157254338264465e-02 4.410366341471672058e-02 2.010797150433063507e-02 -5.612958595156669617e-02 1.367302536964416504e-01 6.772667169570922852e-02 -1.926233060657978058e-02 2.194693684577941895e-02 -3.197242319583892822e-01
2.230537980794906616e-01 2.507304251194000244e-01 7.152742892503738403e-02 4.503256082534790039e-02 -3.763034641742706299e-01 3.250845968723297119e-01 -1.873291432857513428e-01 1.668739765882492065e-01 2.456447482109069824e-01 1.841757632791996002e-02 -4.780446738004684448e-02 -3.710150718688964844e-02 -1.790053695440292358e-01 2.056713402271270752e-02 1.403683274984359741e-01 -6.466623395681381226e-02 4.620387032628059387e-02 9.838676452636718750e-02 -3.404333814978599548e-02 -2.790022790431976318e-01 1.299733966588973999e-01 -6.122426316142082214e-02 -2.219629883766174316e-01 -1.782711297273635864e-01 8.803958445787429810e-02 -3.264834880828857422e-01 1.503062993288040161e-01 -1.843844205141067505e-01 -1.161104217171669006e-01 -8.487851172685623169e-02 2.074858248233795166e-01 -1.488175541162490845e-01
9.221562743186950684e-02 3.048853948712348938e-02 -4.939847066998481750e-02 3.127948045730590820e-01 -1.849656552076339722e-01 1.646385937929153442e-01 3.847640752792358398e-02 3.736126124858856201e-01 -4.438260197639465332e-02 -2.425011619925498962e-02 -2.885306775569915771e-01 -2.092042863368988037e-01 -1.027535460889339447e-02 4.494795575737953186e-02 1.587416529655456543e-01 -1.935419887304306030e-01 1.170923039317131042e-01 -9.839221090078353882e-02 6.954555865377187729e-03 -9.143700450658798218e-02 -1.558570191264152527e-02 -1.096987631171941757e-02 -3.086687624454498291e-01 9.504662454128265381e-02 2.557903900742530823e-02 7.913354784250259399e-02 4.907945170998573303e-02 2.385337650775909424e-01 1.531275808811187744e-01 8.043048530817031860e-02 1.133945435285568237e-01 -4.980664849281311035e-01
6.705082952976226807e-02 1.874765902757644653e-01 2.548193037509918213e-01 3.276262432336807251e-02 -1.245421096682548523e-01 7.823777943849563599e-02 -1.142463386058807373e-01 3.524148762226104736e-01 1.869425475597381592e-01 1.886469572782516479e-01 9.109745174646377563e-02 -5.775802303105592728e-03 -1.335766464471817017e-01 1.785362064838409424e-01 3.823011368513107300e-02 9.547799825668334961e-02 9.898388758301734924e-03 -7.999729365110397339e-02 -1.080541312694549561e-01 -2.156076878309249878e-01 1.587627530097961426e-01 -1.919343024492263794e-01 4.383242875337600708e-02 4.563507065176963806e-02 -4.105962347239255905e-03 -1.619040817022323608e-01 3.335777223110198975e-01 -3.863791227340698242e-01 -2.351505458354949951e-01 6.335695832967758179e-02 1.609000861644744873e-01 -3.059538602828979492e-01
-3.526346683502197266e-01 -3.469511121511459351e-02 2.374995499849319458e-01 2.071565091609954834e-01 2.498300820589065552e-01 1.689409166574478149e-01 -2.426159009337425232e-02 4.379606619477272034e-02 2.946152910590171814e-02 1.534019559621810913e-01 -1.793251931667327881e-01 -1.453983485698699951e-01 1.827628910541534424e-01 5.355489999055862427e-02 2.244100123643875122e-01 -1.220750585198402405e-01 -1.373759210109710693e-01 -7.945878803730010986e-02 1.774512464180588722e-03 -9.928831458091735840e-02 2.575870156288146973e-01 4.060085117816925049e-02 -2.013879269361495972e-01 1.454032361507415771e-01 -1.249116938561201096e-02 -1.727563440799713135e-01 1.585672497749328613e-01 3.298146650195121765e-03 2.751511931419372559e-01 -3.840890228748321533e-01 -6.345590204000473022e-02 -2.350981682538986206e-01
2.100263088941574097e-01 9.036070853471755981e-02 1.414902955293655396e-01 2.390514910221099854e-01 6.844238191843032837e-02 3.464600145816802979e-01 -5.408884212374687195e-02 3.417741060256958008e-01 1.498224139213562012e-01 -2.810127660632133484e-02 -5.995644629001617432e-02 1.318148337304592133e-02 -3.190908208489418030e-02 2.681900560855865479e-01 1.347710490226745605e-01 -1.406393665820360184e-02 -4.123836755752563477e-01 9.807398915290832520e-02 1.994260102510452271e-01 -2.670854032039642334e-01 1.713044010102748871e-02 5.644319113343954086e-03 -1.256971210241317749e-01 -1.228806097060441971e-02 -1.665171831846237183e-01 -2.819405198097229004e-01 -2.629596740007400513e-02 1.285242736339569092e-01 -4.761867225170135498e-02 -2.391428351402282715e-01 -5.275586247444152832e-02 -1.186001151800155640e-01
-1.756815426051616669e-02 4.911624640226364136e-02 1.988058537244796753e-01 3.114832043647766113e-01 -3.322686254978179932e-01 3.618285059928894043e-01 1.901345513761043549e-02 1.339724063873291016e-01 -1.567447632551193237e-01 -1.966507285833358765e-01 -6.774082034826278687e-02 -6.224394962191581726e-02 2.808533608913421631e-01 -1.483125984668731689e-01 1.139831915497779846e-01 -1.641573309898376465e-01 5.891438573598861694e-02 -1.107968464493751526e-01 -2.447258830070495605e-01 -1.094954684376716614e-01 -2.606705129146575928e-01 -8.914639055728912354e-02 -1.753846108913421631e-01 -2.139724418520927429e-02 -7.248467765748500824e-03 -3.405309095978736877e-02 3.109331801533699036e-02 -6.196405366063117981e-02 -3.373127579689025879e-01 -3.491953760385513306e-02 1.464163959026336670e-01 -2.266856729984283447e-01
3.989618644118309021e-02 -3.665725514292716980e-02 -5.317205563187599182e-02 2.167934179306030273e-01 1.065487638115882874e-01 2.327865660190582275e-01 -2.167917937040328979e-01 1.771713644266128540e-01 -3.106183409690856934e-01 3.208456635475158691e-01 -1.653002500534057617e-01 3.879089653491973877e-02 2.222794145345687866e-01 9.585632383823394775e-02 8.835078217089176178e-03 -1.402556598186492920e-01 -1.510858088731765747e-01 -9.378223866224288940e-02 -2.078071050345897675e-02 -3.063364923000335693e-01 1.362467557191848755e-01 -3.397794812917709351e-02 -2.861161231994628906e-01 -8.448179066181182861e-02 -6.766971945762634277e-02 -1.662883162498474121e-01 1.610237061977386475e-01 -3.178044855594635010e-01 -3.348368406295776367e-02 -2.149650156497955322e-01 2.322036623954772949e-01 -4.103565588593482971e-02
1.963109336793422699e-02 -6.725546717643737793e-02 1.945534944534301758e-01 1.675175130367279053e-02 -1.991028040647506714e-01 -1.787244528532028198e-01 1.941476464271545410e-01 4.464529156684875488e-01 -1.483565662056207657e-02 9.466737508773803711e-02 -2.547855675220489502e-01 -8.471003174781799316e-02 1.310768127441406250e-01 2.545035183429718018e-01 -3.339806199073791504e-02 -1.965916007757186890e-01 -2.421281784772872925e-01 1.514464169740676880e-01 -2.452640421688556671e-02 -6.917262077331542969e-02 3.865642938762903214e-03 -2.017975747585296631e-01 -1.686803996562957764e-01 2.571439743041992188e-01 -6.327831000089645386e-02 -2.251180708408355713e-01 1.578583121299743652e-01 9.468710422515869141e-02 -1.274967640638351440e-01 -4.566105082631111145e-02 -3.399715200066566467e-02 -3.391847312450408936e-01
-1.038094162940979004e-01 -1.183033734560012817e-01 2.594785094261169434e-01 1.252874583005905151e-01 2.728287279605865479e-01 1.434830278158187866e-01 -7.781635969877243042e-03 5.420207604765892029e-02 1.982536315917968750e-01 2.073763459920883179e-01 -2.070096135139465332e-01 -2.514981329441070557e-01 3.308697044849395752e-01 -1.057346314191818237e-01 2.895079255104064941e-01 -1.844774037599563599e-01 8.002429269254207611e-03 -2.047010362148284912e-01 1.304188519716262817e-01 -2.180071771144866943e-01 3.621029108762741089e-02 3.918638080358505249e-02 -2.325852513313293457e-01 4.474946483969688416e-02 -1.843952238559722900e-01 7.703372091054916382e-02 9.986210614442825317e-02 3.966787829995155334e-02 -3.300922736525535583e-02 -3.508422374725341797e-01 -2.806671150028705597e-02 -1.592734307050704956e-01
4.940287396311759949e-02 1.504539847373962402e-01 1.803081780672073364e-01 -2.253913320600986481e-02 7.947836816310882568e-02 4.662887752056121826e-02 -1.623560041189193726e-01 3.970750868320465088e-01 -4.219038039445877075e-02 -1.240872442722320557e-01 1.101052388548851013e-01 -1.486848443746566772e-01 3.542578220367431641e-02 -2.054095268249511719e-01 8.374312520027160645e-02 -5.596867762506008148e-03 -6.818838417530059814e-02 1.092698872089385986e-01 1.023501530289649963e-02 -1.315108984708786011e-01 -1.421038955450057983e-01 -2.523701786994934082e-01 -1.068023815751075745e-01 2.412983030080795288e-01 3.695295006036758423e-02 -3.831795230507850647e-02 3.776143193244934082e-01 -7.030055671930313110e-02 -2.169240713119506836e-01 -4.230674505233764648e-01 -1.574630737304687500e-01 -2.424330711364746094e-01
7.003789395093917847e-02 1.182241514325141907e-01 7.948960363864898682e-02 1.886370480060577393e-01 -5.823886021971702576e-02 1.870088279247283936e-01 6.787038594484329224e-02 1.152453050017356873e-01 -1.663593053817749023e-01 1.296383142471313477e-01 -2.248032540082931519e-01 7.934374362230300903e-02 9.739901870489120483e-02 -2.238412350416183472e-01 2.096585184335708618e-01 -1.690291464328765869e-01 -6.833103299140930176e-02 -8.245457708835601807e-02 -1.642352938652038574e-01 1.643664389848709106e-01 -2.236326038837432861e-01 -2.394430935382843018e-01 -1.865376681089401245e-01 -1.947766989469528198e-01 -2.835777401924133301e-01 -1.691181510686874390e-01 1.310267150402069092e-01 -7.011500746011734009e-02 6.742773205041885376e-02 -1.526312381029129028e-01 -2.934261560440063477e-01 -3.986873328685760498e-01
-1.192900314927101135e-01 -1.133069768548011780e-02 1.243166401982307434e-01 -7.956971973180770874e-02 -9.652162343263626099e-02 8.594673126935958862e-02 -1.944803297519683838e-01 3.476819992065429688e-01 -4.658864345401525497e-03 3.961434960365295410e-01 -2.307033538818359375e-01 4.947622865438461304e-02 -1.380906347185373306e-02 4.534947499632835388e-02 1.834951490163803101e-01 3.097599186003208160e-02 -3.214683532714843750e-01 -1.133085694164037704e-03 2.183717191219329834e-01 -1.093506962060928345e-01 -1.623550057411193848e-01 -1.860761344432830811e-01 -2.578758895397186279e-01 2.685684561729431152e-01 -1.107879057526588440e-01 -2.832188904285430908e-01 3.573241457343101501e-02 -2.204018384218215942e-01 3.606877103447914124e-02 1.080573163926601410e-02 4.131100699305534363e-02 -1.757321804761886597e-01
-8.690832182765007019e-03 9.742037951946258545e-02 1.925946772098541260e-01 1.424066722393035889e-01 -1.324309706687927246e-01 6.726457923650741577e-02 -1.176984012126922607e-01 1.370880305767059326e-01 6.487214565277099609e-02 3.208530247211456299e-01 -2.327821850776672363e-01 1.413025427609682083e-02 7.041201740503311157e-02 2.173756211996078491e-01 1.620468497276306152e-01 -7.992082089185714722e-02 -1.736124753952026367e-01 -9.812736511230468750e-02 3.561818003654479980e-01 -1.095361337065696716e-01 2.391841961070895195e-03 -2.510773837566375732e-01 -2.938796877861022949e-01 3.462958335876464844e-02 -1.841980963945388794e-01 -4.181444048881530762e-01 -1.822412014007568359e-01 -2.983515150845050812e-02 2.328796386718750000e-01 -5.403529107570648193e-02 2.656989917159080505e-02 4.444868862628936768e-02
1.187143474817276001e-01 -1.091619394719600677e-02 -1.604110561311244965e-02 8.272492140531539917e-02 1.679386645555496216e-01 5.402585119009017944e-02 -6.823498010635375977e-02 1.575347334146499634e-01 -2.176573276519775391e-01 9.377793967723846436e-02 2.946638464927673340e-01 -2.069172561168670654e-01 1.645641177892684937e-01 6.059528514742851257e-02 3.262141942977905273e-01 -2.603223919868469238e-01 -1.458046678453683853e-02 1.055437549948692322e-01 1.267743855714797974e-01 -2.559710443019866943e-01 2.091573327779769897e-01 -1.775736212730407715e-01 -1.021989658474922180e-01 3.804614394903182983e-02 9.729014337062835693e-02 -3.987118601799011230e-01 2.227436453104019165e-01 -6.546469032764434814e-02 -1.963949389755725861e-02 -8.456280082464218140e-02 -8.519831299781799316e-02 -3.318070769309997559e-01
-6.250663846731185913e-02 -4.239512234926223755e-02 2.240818738937377930e-01 2.799104750156402588e-01 1.156071648001670837e-01 -2.497642487287521362e-01 6.312414258718490601e-02 7.446283847093582153e-02 4.309156909584999084e-02 1.544092446565628052e-01 -2.106178551912307739e-01 -1.314178258180618286e-01 4.136827774345874786e-03 1.932526975870132446e-01 8.345649391412734985e-02 -1.523937731981277466e-01 -1.545733362436294556e-01 -7.748185098171234131e-02 -1.690887659788131714e-01 -7.320673763751983643e-02 1.742311567068099976e-01 -3.987829387187957764e-01 -1.456070244312286377e-01 -1.488450262695550919e-02 2.574036121368408203e-01 -2.719158828258514404e-01 6.523643434047698975e-02 9.598125517368316650e-02 2.629907615482807159e-02 -4.217803180217742920e-01 -1.875228621065616608e-02 -1.353340148925781250e-01
-7.977510243654251099e-02 -5.062717944383621216e-02 3.090288639068603516e-01 1.617022007703781128e-01 -3.666588068008422852e-01 2.272442430257797241e-01 1.223118528723716736e-01 1.322746127843856812e-01 -7.054852694272994995e-02 9.487052261829376221e-02 -2.115582972764968872e-01 -2.713113129138946533e-01 9.250117093324661255e-02 -1.958554238080978394e-02 6.553021259605884552e-03 2.927140891551971436e-02 -2.405816167593002319e-01 -2.389443665742874146e-01 -5.750032514333724976e-02 -5.420470610260963440e-02 -1.027678027749061584e-01 -1.453867554664611816e-01 -1.444711685180664062e-01 -8.227284997701644897e-02 3.069328963756561279e-01 1.522506773471832275e-01 -1.309108454734086990e-02 -1.143277361989021301e-01 -2.448977082967758179e-01 -2.056180834770202637e-01 -1.559439003467559814e-01 -2.663585245609283447e-01
1.605705171823501587e-02 4.562222361564636230e-01 3.855712339282035828e-02 1.197165697813034058e-01 -2.419837266206741333e-01 1.854185014963150024e-01 -1.259348075836896896e-02 2.313306033611297607e-01 -9.879272431135177612e-02 1.481186151504516602e-01 1.338673681020736694e-01 4.121109843254089355e-01 -5.647145584225654602e-02 1.075622364878654480e-01 2.904893755912780762e-01 -7.189692556858062744e-02 -1.473961621522903442e-01 -4.798677936196327209e-02 1.466986238956451416e-01 -1.342681199312210083e-01 -3.661100566387176514e-02 -1.244929339736700058e-02 -2.483461052179336548e-01 8.299516141414642334e-02 1.015088781714439392e-01 1.134950220584869385e-01 1.352064907550811768e-01 3.356843814253807068e-02 5.715819820761680603e-02 -2.405325919389724731e-01 8.863423764705657959e-02 -2.453595250844955444e-01
-1.884057074785232544e-01 2.704221308231353760e-01 1.770798265933990479e-01 4.247870147228240967e-01 1.040228456258773804e-02 -5.283971130847930908e-02 9.861259162425994873e-02 1.080013141036033630e-01 1.785263121128082275e-01 1.703197360038757324e-01 -1.526320576667785645e-01 -7.250762730836868286e-02 -9.814315289258956909e-02 -8.207467198371887207e-02 1.979324072599411011e-01 8.029455319046974182e-03 -2.452394217252731323e-01 -2.975505590438842773e-01 -1.611088663339614868e-01 -1.371627300977706909e-01 1.642261594533920288e-01 -2.565304338932037354e-01 3.767410293221473694e-02 -5.758786946535110474e-02 1.633174866437911987e-01 -1.467690616846084595e-01 1.593225300312042236e-01 1.575276404619216919e-01 1.255567884072661400e-03 -3.204798102378845215e-01 7.447405159473419189e-02 -1.122976616024971008e-01
2.444857358932495117e-02 1.725776791572570801e-01 3.581492230296134949e-02 2.862668335437774658e-01 1.008855924010276794e-01 5.831851437687873840e-02 3.174835070967674255e-02 2.909764647483825684e-01 -8.852167055010795593e-03 3.702778518199920654e-01 -1.049930751323699951e-01 -3.751985961571335793e-03 -6.979664415121078491e-02 -2.283247001469135284e-02 -2.761357650160789490e-02 5.114264695293968543e-06 1.813122071325778961e-02 -3.293026387691497803e-01 4.425914958119392395e-02 1.451741810888051987e-02 3.173293778672814369e-03 -9.855994582176208496e-02 -2.579035460948944092e-01 3.712139129638671875e-01 5.005766823887825012e-02 -5.558811128139495850e-02 7.404714822769165039e-02 -2.668475508689880371e-01 -2.722237706184387207e-01 -3.767819106578826904e-01 -9.185869246721267700e-02 -3.138260915875434875e-02
2.429796010255813599e-01 9.374993294477462769e-02 1.691527068614959717e-01 4.418878555297851562e-01 3.189927712082862854e-02 1.806957572698593140e-01 -1.923857629299163818e-01 -2.300741896033287048e-02 -1.469130814075469971e-01 1.891614496707916260e-01 -4.746624454855918884e-02 -1.561046987771987915e-01 5.690228939056396484e-02 2.085709273815155029e-01 4.543414413928985596e-01 -2.038135230541229248e-01 -2.962161786854267120e-02 -7.252597715705633163e-03 2.364538460969924927e-01 1.221440179506316781e-04 -1.245332956314086914e-01 -1.498980820178985596e-01 -1.931646466255187988e-01 -1.751401275396347046e-01 -1.690638512372970581e-01 1.012732312083244324e-01 9.575800597667694092e-02 -9.886093437671661377e-02 -1.204433068633079529e-01 -1.216611117124557495e-01 8.180011808872222900e-02 4.248494654893875122e-02
2.152246981859207153e-01 -2.600957266986370087e-02 2.308275997638702393e-01 2.119068754836916924e-03 -1.522330492734909058e-01 1.596070528030395508e-01 -2.849406599998474121e-01 1.427623629570007324e-01 8.943520486354827881e-03 3.192082419991493225e-02 -1.685391552746295929e-02 -1.439927071332931519e-01 4.390496015548706055e-02 1.752824336290359497e-01 5.855418741703033447e-02 -1.684975922107696533e-01 -1.018597781658172607e-01 9.650468826293945312e-02 -7.861241698265075684e-02 -3.047848343849182129e-01 1.510364264249801636e-01 -2.253955928608775139e-03 -2.709813714027404785e-01 2.317555248737335205e-01 2.084251344203948975e-01 -3.079892992973327637e-01 1.852970272302627563e-01 -3.149103224277496338e-01 -2.724166214466094971e-01 1.436225371435284615e-03 1.802667975425720215e-01 -1.251959651708602905e-01
2.549878358840942383e-01 1.864034533500671387e-01 7.974208891391754150e-02 2.053658813238143921e-01 -3.671599328517913818e-01 1.532589048147201538e-01 1.820038259029388428e-01 1.448002159595489502e-01 1.081468090415000916e-01 -1.137391105294227600e-01 6.013371795415878296e-02 1.565184071660041809e-02 9.133766591548919678e-02 5.937381833791732788e-02 6.408298760652542114e-02 -2.036534249782562256e-01 -1.426365524530410767e-01 2.019590288400650024e-01 -1.115966029465198517e-02 -3.231272995471954346e-01 -7.161939889192581177e-02 -6.849680095911026001e-02 -5.001049023121595383e-03 1.170880049467086792e-01 3.679226338863372803e-01 -3.714282065629959106e-02 3.168678283691406250e-01 -5.259005352854728699e-02 -2.696545124053955078e-01 -1.695798784494400024e-01 -2.717942232266068459e-03 -1.508352011442184448e-01
-1.433353312313556671e-02 -1.318841725587844849e-01 3.345514237880706787e-01 4.260811507701873779e-01 -3.892970681190490723e-01 5.277324840426445007e-02 1.208015084266662598e-01 1.522432714700698853e-01 -1.091522723436355591e-01 -1.232788711786270142e-01 1.324926614761352539e-01 -5.097230523824691772e-02 1.273114532232284546e-01 7.578188180923461914e-02 6.485114246606826782e-02 3.569168224930763245e-02 -3.522599339485168457e-01 -1.318423748016357422e-01 1.539033502340316772e-01 -9.725448489189147949e-02 4.176899045705795288e-02 1.608594357967376709e-01 -2.343229949474334717e-01 -1.082174107432365417e-01 -1.741104573011398315e-01 -9.055599570274353027e-02 1.355451792478561401e-01 -1.037992984056472778e-01 -1.011274382472038269e-01 -2.399564981460571289e-01 1.329046189785003662e-01 -1.200655475258827209e-02
2.269311845302581787e-01 3.862676769495010376e-02 6.144685298204421997e-02 2.081794291734695435e-01 -3.810449242591857910e-01 2.709062993526458740e-01 -2.376951090991497040e-02 5.456431508064270020e-01 -7.924196310341358185e-03 7.464159280061721802e-02 -2.353346943855285645e-01 8.298696018755435944e-03 -1.097954660654067993e-01 -9.124317206442356110e-03 3.605259954929351807e-01 -1.103001609444618225e-01 8.398932963609695435e-02 -1.031398102641105652e-01 -1.716285571455955505e-02 7.951577752828598022e-02 4.889009147882461548e-02 3.885180503129959106e-02 -1.619366407394409180e-01 4.129078611731529236e-02 -1.786219142377376556e-02 -4.654953256249427795e-02 -4.667636752128601074e-02 4.301375523209571838e-02 1.260126978158950806e-01 -1.073445677757263184e-01 1.403896603733301163e-02 -2.782062292098999023e-01
3.530990704894065857e-02 -1.054254546761512756e-02 5.120443925261497498e-02 1.908136159181594849e-01 1.477098912000656128e-01 2.831633687019348145e-01 -2.197137624025344849e-01 -5.189980566501617432e-02 -1.385968774557113647e-01 2.882115542888641357e-01 2.338325418531894684e-02 -2.321689873933792114e-01 -6.722497940063476562e-02 9.243394434452056885e-02 8.588375896215438843e-02 2.518748044967651367e-01 -2.374826967716217041e-01 -3.976660370826721191e-01 1.044283956289291382e-01 -2.289818078279495239e-01 7.091738283634185791e-02 -2.010237276554107666e-01 -1.035328954458236694e-01 -4.309430718421936035e-02 -6.473037600517272949e-02 -2.649844288825988770e-01 1.211932152509689331e-01 -1.615888327360153198e-01 -2.082860171794891357e-01 -2.674919366836547852e-01 -2.734248060733079910e-03 -5.545508465729653835e-04
2.843022905290126801e-02 2.824068665504455566e-01 1.441166549921035767e-01 3.436295986175537109e-01 1.610976308584213257e-01 3.559734821319580078e-01 -8.378307521343231201e-02 2.320247143507003784e-01 2.293010205030441284e-01 3.309550881385803223e-01 -1.647405475378036499e-01 -1.057583019137382507e-01 -1.335723251104354858e-01 2.507569491863250732e-01 -2.246769331395626068e-02 1.530445087701082230e-02 -3.053522408008575439e-01 -4.800015687942504883e-02 -2.590151503682136536e-02 -1.740946620702743530e-01 2.301200758665800095e-03 -1.734262108802795410e-01 1.318411976099014282e-01 9.188423305749893188e-02 -5.965252965688705444e-02 -8.305612206459045410e-02 4.563419148325920105e-02 -6.307210773229598999e-02 9.132597595453262329e-02 -1.296420991420745850e-01 -1.026672124862670898e-02 -2.469159513711929321e-01
2.302138134837150574e-03 1.809920966625213623e-01 1.215536668896675110e-01 4.326294958591461182e-01 -7.720819860696792603e-02 3.814285993576049805e-01 9.310550242662429810e-02 9.181647747755050659e-02 -1.399841308593750000e-01 2.902109622955322266e-01 -1.894622892141342163e-01 -7.480540126562118530e-02 -1.274641156196594238e-01 6.409253180027008057e-02 3.483057320117950439e-01 2.402371959760785103e-03 -1.209995597600936890e-01 -2.454221248626708984e-01 1.649762392044067383e-01 2.044054716825485229e-01 1.008745934814214706e-02 -1.143900826573371887e-01 6.852895021438598633e-02 -3.947580233216285706e-02 1.365392506122589111e-01 -2.469096034765243530e-01 8.146466314792633057e-02 -1.825232952833175659e-01 -1.182761117815971375e-01 -8.970890194177627563e-02 -7.288750261068344116e-03 6.925453990697860718e-02
1.688129007816314697e-01 4.452249035239219666e-02 2.084203958511352539e-01 1.302872002124786377e-01 -2.025505304336547852e-01 1.319105178117752075e-01 -5.506006255745887756e-02 6.396292150020599365e-02 7.973110675811767578e-02 2.204108238220214844e-01 -3.578422665596008301e-01 -3.399798870086669922e-01 1.826948672533035278e-01 6.701743602752685547e-02 -1.176957935094833374e-01 -1.516289263963699341e-01 -9.786681830883026123e-02 -8.496982604265213013e-02 -5.440599471330642700e-02 -6.368027627468109131e-02 -4.830500856041908264e-02 2.257409393787384033e-01 -7.814626395702362061e-02 -1.649758815765380859e-01 1.276622712612152100e-01 -2.715613245964050293e-01 4.205657541751861572e-02 4.773496463894844055e-02 -3.924247920513153076e-01 -1.737620383501052856e-01 -2.171317189931869507e-01 -1.855043321847915649e-01
5.698305740952491760e-02 7.599762827157974243e-02 1.471407264471054077e-01 1.233926042914390564e-01 -1.415049582719802856e-01 3.904832303524017334e-01 -1.490673720836639404e-01 9.773083031177520752e-02 1.013492792844772339e-01 -2.293635457754135132e-01 -8.222152292728424072e-02 -3.831436634063720703e-01 1.761482656002044678e-01 2.152540720999240875e-02 1.892625838518142700e-01 2.846950851380825043e-02 6.532576680183410645e-02 1.392130404710769653e-01 3.025727160274982452e-02 -2.815923094749450684e-01 1.605226844549179077e-01 1.464131772518157959e-01 -2.152930945158004761e-01 -5.022028088569641113e-02 -9.417117387056350708e-02 -4.254085198044776917e-02 1.264833956956863403e-01 8.244159817695617676e-02 -2.284365743398666382e-01 -2.034716457128524780e-01 -5.112329870462417603e-02 -3.683228790760040283e-01
3.412414516787976027e-04 -1.435552984476089478e-01 8.821599930524826050e-02 1.930672079324722290e-01 -1.500637680292129517e-01 2.636409699916839600e-01 3.198635950684547424e-02 2.227678000926971436e-01 -1.648413836956024170e-01 5.876311659812927246e-02 -5.672951415181159973e-02 -2.979627549648284912e-01 1.273737400770187378e-01 -6.388272345066070557e-02 4.077815115451812744e-01 -2.373659424483776093e-02 1.622162461280822754e-01 -1.728011220693588257e-01 -1.191202923655509949e-01 -2.656520307064056396e-01 5.762820690870285034e-02 3.478491678833961487e-02 -1.950499117374420166e-01 -1.175653338432312012e-01 2.956583201885223389e-01 1.409984081983566284e-01 1.810503192245960236e-03 1.176249086856842041e-01 -1.984272003173828125e-01 -1.663571149110794067e-01 7.994753122329711914e-02 -2.999592423439025879e-01
1.645591408014297485e-01 1.693484485149383545e-01 1.471839994192123413e-01 1.786282360553741455e-01 8.857375360094010830e-04 2.922402024269104004e-01 -7.016020268201828003e-02 1.328568905591964722e-01 1.183070689439773560e-01 3.029691576957702637e-01 -2.324739545583724976e-01 -1.616375297307968140e-01 -1.009079962968826294e-01 1.058344841003417969e-01 1.051068007946014404e-01 3.141118213534355164e-02 -1.700816899538040161e-01 -4.461916089057922363e-01 -4.090194124728441238e-03 -1.711740195751190186e-01 1.402578204870223999e-01 3.589098528027534485e-02 4.897258058190345764e-02 7.244540005922317505e-02 -2.492911741137504578e-02 -3.032909333705902100e-01 2.435808032751083374e-01 -1.485058218240737915e-01 -6.738551706075668335e-02 -1.527219712734222412e-01 2.301475405693054199e-01 1.501747667789459229e-01
1.681052148342132568e-01 3.278927505016326904e-02 3.887548670172691345e-02 2.739272415637969971e-01 1.024646013975143433e-01 2.074656188488006592e-01 1.466734260320663452e-01 2.672007381916046143e-01 -6.040926650166511536e-02 2.731499075889587402e-01 -7.040334492921829224e-02 1.513158828020095825e-01 1.314842049032449722e-02 8.771138638257980347e-02 -4.110110457986593246e-03 5.824625864624977112e-02 2.749859727919101715e-02 -3.816153854131698608e-02 -1.851759254932403564e-01 -1.333850324153900146e-01 1.095046773552894592e-01 -3.232055902481079102e-01 -2.137526422739028931e-01 2.819325029850006104e-01 1.702083274722099304e-02 2.897407859563827515e-02 1.204627603292465210e-01 -2.170387059450149536e-01 -3.711760044097900391e-01 -3.603628873825073242e-01 3.143323957920074463e-02 5.466424301266670227e-02
1.156097054481506348e-01 2.138163745403289795e-01 8.485674113035202026e-02 -2.533416263759136200e-02 -3.617116808891296387e-01 2.629261612892150879e-01 -2.701126635074615479e-01 -7.110840082168579102e-02 2.098316848278045654e-01 6.631990522146224976e-02 -1.592096090316772461e-01 7.544019073247909546e-02 3.804248943924903870e-02 -3.088877536356449127e-03 1.781613677740097046e-01 -2.167981564998626709e-01 -2.253681123256683350e-01 5.651142448186874390e-02 -1.981231719255447388e-01 -3.007384538650512695e-01 2.234460860490798950e-01 -2.459666319191455841e-02 -3.059394061565399170e-01 -7.963912934064865112e-02 8.668626099824905396e-02 -7.898134738206863403e-02 7.133876532316207886e-02 -1.214566454291343689e-01 -2.346805036067962646e-01 -1.437241435050964355e-01 3.334292024374008179e-02 -2.254626601934432983e-01
9.757403284311294556e-02 3.097654283046722412e-01 -3.442268120124936104e-03 1.163582280278205872e-01 -1.333362758159637451e-01 1.877723634243011475e-01 -1.081698574125766754e-02 1.678843796253204346e-01 -8.658418059349060059e-02 2.357765734195709229e-01 -6.495331972837448120e-02 -4.349996894598007202e-02 3.403193876147270203e-02 5.029813945293426514e-02 2.754059135913848877e-01 -4.133023321628570557e-01 2.526287920773029327e-03 2.967052720487117767e-02 3.309515416622161865e-01 -1.543847918510437012e-01 1.243899688124656677e-01 -6.371926516294479370e-02 -3.569817245006561279e-01 4.562551155686378479e-02 3.581554815173149109e-02 1.459301728755235672e-02 3.012944757938385010e-01 -8.659539744257926941e-03 1.954894363880157471e-01 -1.323895305395126343e-01 3.249553730711340904e-03 -2.206286489963531494e-01
-7.473188638687133789e-02 -1.454730890691280365e-02 -7.911168970167636871e-03 -1.903640925884246826e-01 -4.416587203741073608e-02 -8.207855373620986938e-02 6.821215152740478516e-02 2.646244168281555176e-01 1.779069304466247559e-01 5.489309504628181458e-02 -3.042019307613372803e-01 -1.717586666345596313e-01 3.795465230941772461e-01 -4.562262818217277527e-02 1.230051591992378235e-01 -1.226735673844814301e-02 -2.834578454494476318e-01 -5.019468441605567932e-02 -5.822290480136871338e-02 -9.519679099321365356e-02 4.909045249223709106e-02 -1.320015043020248413e-01 -1.236127763986587524e-01 6.267195940017700195e-02 2.178572565317153931e-01 -4.065819457173347473e-02 1.007365584373474121e-01 1.353919599205255508e-02 -1.213237717747688293e-01 -4.340782463550567627e-01 6.743530929088592529e-02 -3.935921490192413330e-01
-3.064279071986675262e-02 4.352753236889839172e-02 3.310438012704253197e-03 1.422329545021057129e-01 -9.084285050630569458e-02 2.795040309429168701e-01 5.848639458417892456e-02 2.689569294452667236e-01 -3.618284165859222412e-01 3.835475444793701172e-01 -2.836445271968841553e-01 8.372518233954906464e-03 -6.878599524497985840e-02 -4.863030090928077698e-02 2.599590420722961426e-01 1.429612934589385986e-01 1.413273345679044724e-02 -1.298973262310028076e-01 2.240103930234909058e-01 -2.396305799484252930e-01 8.071980439126491547e-03 -2.541131973266601562e-01 -2.437500208616256714e-01 -1.243286952376365662e-01 -2.325498163700103760e-01 -5.426834523677825928e-02 1.033203327096998692e-03 7.434475421905517578e-02 -2.934869937598705292e-02 1.600710488855838776e-02 1.821152120828628540e-01 -1.014683675020933151e-02
5.774985626339912415e-02 -4.323752969503402710e-02 3.086185753345489502e-01 3.540698885917663574e-01 -2.855275869369506836e-01 1.171926036477088928e-01 1.065654829144477844e-01 1.143347769975662231e-01 -5.311316996812820435e-02 -1.567780226469039917e-01 9.244078397750854492e-02 -1.833567619323730469e-01 4.701621830463409424e-02 -5.741577222943305969e-02 2.620373964309692383e-01 -3.888546302914619446e-02 -2.483670711517333984e-01 -6.500346958637237549e-02 2.578919529914855957e-01 -1.215492635965347290e-01 -1.786088049411773682e-01 -7.058246526867151260e-03 -4.434544742107391357e-01 -8.387607336044311523e-02 -1.357559710741043091e-01 -8.722478896379470825e-02 1.011531651020050049e-01 -1.751967072486877441e-01 -1.991939097642898560e-01 -8.529745042324066162e-02 1.104877740144729614e-01 1.704277656972408295e-02
7.614012807607650757e-02 -1.186449453234672546e-01 3.846533298492431641e-01 1.940938383340835571e-01 2.919990420341491699e-01 1.118743792176246643e-01 -1.332952380180358887e-01 9.335306286811828613e-02 2.837795913219451904e-01 2.719944119453430176e-01 -1.510508209466934204e-01 -2.058457285165786743e-01 1.773896068334579468e-01 -1.403351724147796631e-01 3.105970323085784912e-01 1.146780028939247131e-01 -6.270601600408554077e-02 -1.827414035797119141e-01 -1.190060097724199295e-02 -1.827955842018127441e-01 1.135870218276977539e-01 8.793184161186218262e-02 -1.117055714130401611e-01 2.721493132412433624e-02 -1.462460607290267944e-01 -2.731119394302368164e-01 1.646831333637237549e-01 -5.056666210293769836e-02 -7.690541446208953857e-02 -2.289831936359405518e-01 8.536497480235993862e-04 -3.180114924907684326e-02
-1.558939516544342041e-01 1.610215902328491211e-01 4.467991366982460022e-02 1.914924532175064087e-01 -1.473906934261322021e-01 3.093799110502004623e-03 1.108678504824638367e-01 1.231958717107772827e-01 -5.190260708332061768e-02 1.530144065618515015e-01 -2.160531431436538696e-01 -3.796065747737884521e-01 1.171909868717193604e-01 -6.594544649124145508e-02 2.333653904497623444e-02 3.786803409457206726e-02 1.006430536508560181e-01 -1.694189757108688354e-01 -7.869771867990493774e-02 -4.099360108375549316e-02 -9.512554854154586792e-02 2.229852825403213501e-01 -2.993719279766082764e-01 -2.543261349201202393e-01 -5.092659220099449158e-02 -1.523482799530029297e-01 5.717609077692031860e-02 -3.384226560592651367e-02 -4.151314198970794678e-01 -1.993113309144973755e-01 -1.520394682884216309e-01 -3.158751428127288818e-01
-1.786985434591770172e-02 1.862873286008834839e-01 -1.937080919742584229e-02 1.843015104532241821e-01 -1.288240849971771240e-01 -9.490271098911762238e-03 -2.261397540569305420e-01 3.558131307363510132e-02 -2.282711565494537354e-01 5.811858549714088440e-02 -4.412844777107238770e-02 -1.617168933153152466e-01 2.393577694892883301e-01 2.546983063220977783e-01 5.436902642250061035e-01 -2.089082002639770508e-01 -1.842572093009948730e-01 -1.780413836240768433e-01 1.171374693512916565e-01 -1.063097715377807617e-01 -1.608648709952831268e-02 -1.320206373929977417e-01 -9.446136653423309326e-02 -9.793402254581451416e-02 -3.518089950084686279e-01 -1.516880691051483154e-01 4.620606824755668640e-02 -1.393034607172012329e-01 -1.409350186586380005e-01 -3.461049124598503113e-02 1.720463484525680542e-02 -1.942079048603773117e-03
1.245899870991706848e-01 -1.121231094002723694e-01 5.606530979275703430e-02 1.681073457002639771e-01 -4.858827684074640274e-03 1.691104471683502197e-01 8.384131826460361481e-03 1.458188146352767944e-01 -2.457404732704162598e-01 -1.136361807584762573e-01 -1.879605352878570557e-01 -1.613197289407253265e-02 -1.956152468919754028e-01 -4.658432677388191223e-02 -6.395090371370315552e-02 -1.240881998091936111e-02 -3.067772686481475830e-01 -2.220018357038497925e-01 -5.790307372808456421e-02 -4.219018816947937012e-01 1.105675846338272095e-01 -7.460230588912963867e-02 1.819263957440853119e-02 2.010423541069030762e-01 -2.597815990447998047e-01 -1.751990616321563721e-01 3.869986236095428467e-01 -4.413364455103874207e-02 -8.377111703157424927e-02 -2.363250851631164551e-01 -3.271243534982204437e-03 -2.022656202316284180e-01
2.018913179636001587e-01 1.569631844758987427e-01 -7.528464496135711670e-02 -9.320565313100814819e-02 -2.594312429428100586e-01 2.769596874713897705e-01 -1.303490549325942993e-01 1.832727491855621338e-01 2.144262008368968964e-02 -1.540083736181259155e-01 -4.954408481717109680e-02 -1.198325492441654205e-02 2.420669421553611755e-02 -5.836057290434837341e-02 3.354063034057617188e-01 -2.208214551210403442e-01 -2.104051858186721802e-01 1.113387122750282288e-01 -8.562241494655609131e-02 -3.039838671684265137e-01 1.310090273618698120e-01 -2.843582332134246826e-01 -1.288982033729553223e-01 7.488964498043060303e-02 1.713405251502990723e-01 -1.518923193216323853e-01 2.140419334173202515e-01 -2.537271082401275635e-01 -1.760364621877670288e-01 -1.799675226211547852e-01 8.766649663448333740e-02 -1.526283174753189087e-01
6.412581354379653931e-02 6.584940105676651001e-02 3.967777788639068604e-01 6.822194904088973999e-02 1.104338001459836960e-02 -5.632479116320610046e-02 -7.854411005973815918e-02 2.360337078571319580e-01 -8.903394639492034912e-02 2.511326074600219727e-01 -2.573360502719879150e-02 1.292097717523574829e-01 -2.322416305541992188e-01 5.310404673218727112e-02 -1.299585253000259399e-01 8.831042051315307617e-02 -1.056159436702728271e-01 -3.228850066661834717e-01 -1.194405928254127502e-01 -1.380383074283599854e-01 1.072771027684211731e-01 -2.281851470470428467e-01 -1.946835666894912720e-01 3.525858372449874878e-02 -1.568229198455810547e-01 -2.250259667634963989e-01 4.074981212615966797e-01 1.665134429931640625e-01 -3.404330834746360779e-02 -1.551957577466964722e-01 -8.586185425519943237e-02 -2.035017907619476318e-01
1.617154777050018311e-01 1.129955891519784927e-02 2.117667943239212036e-01 4.104463756084442139e-01 1.726981401443481445e-01 1.905889362096786499e-01 -8.779481798410415649e-02 2.406335026025772095e-01 1.896892637014389038e-01 1.864952892065048218e-01 5.131606012582778931e-02 -1.101651117205619812e-01 1.303416788578033447e-01 1.601294577121734619e-01 -6.038605701178312302e-03 1.640096157789230347e-01 -3.599680066108703613e-01 -1.534000337123870850e-01 1.863550394773483276e-01 -1.458833515644073486e-01 2.123081386089324951e-01 -1.403494775295257568e-01 -5.744155496358871460e-02 2.231906950473785400e-01 -7.853165268898010254e-02 -2.570896446704864502e-01 4.265720397233963013e-02 2.489168755710124969e-02 -1.668203920125961304e-01 -1.885646581649780273e-01 2.402191236615180969e-02 8.877184987068176270e-02
4.271763935685157776e-02 1.213255003094673157e-01 2.308276593685150146e-01 4.116118848323822021e-01 7.408496737480163574e-02 3.282486498355865479e-01 -1.460578888654708862e-01 -1.539598852396011353e-01 -1.730640530586242676e-01 -1.507566571235656738e-01 -2.561224699020385742e-01 4.534623399376869202e-02 1.411517858505249023e-01 1.495569646358489990e-01 9.478608518838882446e-02 6.010755896568298340e-03 -2.129605598747730255e-02 -1.483464986085891724e-01 3.815142437815666199e-02 -1.608814597129821777e-01 -1.395025551319122314e-01 7.137005776166915894e-02 -1.654008626937866211e-01 3.675746619701385498e-01 7.519140094518661499e-02 -8.640819042921066284e-02 1.723416596651077271e-01 1.090042069554328918e-01 1.711118221282958984e-01 -2.029265761375427246e-01 2.128859795629978180e-02 -2.615240812301635742e-01
-4.468503221869468689e-02 -5.035744048655033112e-03 3.337912857532501221e-01 1.143912822008132935e-01 2.985036931931972504e-02 1.952973194420337677e-02 2.245049690827727318e-03 -2.345525287091732025e-02 -1.747376471757888794e-01 1.857844144105911255e-01 -3.401681780815124512e-02 1.541448533535003662e-01 1.368615403771400452e-02 -2.270992696285247803e-01 1.033320948481559753e-01 -1.126431375741958618e-01 -3.375465571880340576e-01 -2.071622312068939209e-01 -1.345581263303756714e-01 -1.789575964212417603e-01 -3.335550725460052490e-01 -1.641710102558135986e-01 -1.989424973726272583e-01 -1.106428448110818863e-02 -1.900087296962738037e-01 -1.562585085630416870e-01 3.178574740886688232e-01 1.568458974361419678e-01 -1.823571622371673584e-01 1.193677261471748352e-02 -5.826109088957309723e-03 -3.194873034954071045e-01
1.662506163120269775e-01 5.555019155144691467e-02 8.577369153499603271e-02 2.047980427742004395e-01 -2.849493324756622314e-01 3.216328620910644531e-01 -9.913711994886398315e-02 3.901851475238800049e-01 -8.579891175031661987e-02 -1.853270083665847778e-02 -3.625795841217041016e-01 -1.293541043996810913e-01 -2.348700165748596191e-02 3.442932292819023132e-02 2.970654666423797607e-01 -2.851160801947116852e-02 1.513837277889251709e-01 -9.632470458745956421e-02 1.043924540281295776e-01 -1.092096343636512756e-01 2.826003432273864746e-01 -2.837616391479969025e-02 -1.338230669498443604e-01 5.918713286519050598e-02 1.109848320484161377e-01 -9.192569181323051453e-03 7.282730937004089355e-02 1.433856636285781860e-01 5.407532444223761559e-04 6.736615300178527832e-02 4.900353774428367615e-02 -3.524978756904602051e-01
1.062386184930801392e-01 -8.769270032644271851e-02 -3.166071698069572449e-02 2.366937100887298584e-01 -2.483236640691757202e-01 3.768316507339477539e-01 -5.142524838447570801e-03 3.945112824440002441e-01 -1.625727564096450806e-01 -9.564313292503356934e-02 -3.122678995132446289e-01 -1.152097061276435852e-01 -1.003635600209236145e-01 -5.843626335263252258e-03 2.506719827651977539e-01 -1.624547876417636871e-02 2.140552103519439697e-01 -1.407839059829711914e-01 1.621647030115127563e-01 -1.269548088312149048e-01 3.370353952050209045e-02 -4.476218670606613159e-02 -1.542402654886245728e-01 -1.015575230121612549e-01 -5.425218865275382996e-02 -1.970202922821044922e-01 7.901930809020996094e-02 -2.877837046980857849e-02 1.440240144729614258e-01 -5.888717249035835266e-02 1.135216802358627319e-01 -3.374417126178741455e-01
7.798068970441818237e-02 -6.599285453557968140e-02 -1.012599766254425049e-01 2.395780235528945923e-01 2.258147113025188446e-02 -2.048831284046173096e-01 1.124378107488155365e-02 2.066854089498519897e-01 1.638208478689193726e-01 -5.030552670359611511e-02 -2.046478986740112305e-01 -1.640506535768508911e-01 3.670715987682342529e-01 -7.698424160480499268e-02 2.034377306699752808e-01 -1.206908673048019409e-01 -2.492463439702987671e-01 -2.949792658910155296e-03 3.238622099161148071e-02 -5.206870287656784058e-02 3.714754804968833923e-02 -1.844092458486557007e-01 -2.610261738300323486e-01 1.297664642333984375e-02 1.931420760229229927e-03 -5.448757857084274292e-02 1.725724935531616211e-01 9.364545345306396484e-02 -3.576625287532806396e-01 -2.243476361036300659e-02 2.257297374308109283e-02 -4.491734206676483154e-01
7.849110662937164307e-02 2.784778736531734467e-02 1.058454886078834534e-01 9.736897051334381104e-02 -8.813160657882690430e-02 1.093935444951057434e-01 1.721473038196563721e-02 2.786942124366760254e-01 -3.192411959171295166e-01 -6.541046500205993652e-02 6.157508119940757751e-02 7.294103503227233887e-02 -6.392839550971984863e-02 -8.047220855951309204e-02 1.497530043125152588e-01 4.107761383056640625e-02 -1.129712387919425964e-01 7.699269801378250122e-02 3.148513436317443848e-01 -2.635637223720550537e-01 1.201739721000194550e-02 -1.655097752809524536e-01 1.476764976978302002e-01 -2.256705611944198608e-02 -2.997481524944305420e-01 -2.174227386713027954e-01 3.531915545463562012e-01 -1.424902230501174927e-01 -1.128801330924034119e-01 -4.307934343814849854e-01 6.125459447503089905e-03 -8.380020409822463989e-02
3.229852020740509033e-02 1.033717244863510132e-01 1.290347427129745483e-02 9.547601640224456787e-02 -3.367758691310882568e-01 -1.915655732154846191e-01 -1.439466327428817749e-02 4.401619136333465576e-01 -1.360364537686109543e-02 1.377222090959548950e-01 -6.605633348226547241e-02 -3.661343753337860107e-01 -1.060423552989959717e-01 1.486240774393081665e-01 9.068209677934646606e-02 -2.271303385496139526e-01 -6.017280369997024536e-02 8.995033055543899536e-02 2.138193249702453613e-01 -3.721758127212524414e-01 -1.279926002025604248e-01 -1.247153431177139282e-01 -1.239313557744026184e-01 7.566235959529876709e-02 -1.460856497287750244e-01 -4.474074393510818481e-02 9.673286229372024536e-02 5.525635555386543274e-02 1.062612682580947876e-01 -1.844228804111480713e-01 2.090520560741424561e-01 -1.023898199200630188e-01
8.226297050714492798e-02 1.600246727466583252e-01 7.102958112955093384e-02 1.324439942836761475e-01 -6.798611581325531006e-02 3.449541032314300537e-01 -1.918834894895553589e-01 9.801809489727020264e-02 2.942576259374618530e-02 6.761614233255386353e-02 -2.606382966041564941e-01 -4.346421454101800919e-03 2.689249217510223389e-01 -3.710979595780372620e-02 2.102972194552421570e-02 -1.659835129976272583e-01 1.844771355390548706e-01 -3.112743794918060303e-01 1.716344207525253296e-01 -9.789845906198024750e-03 1.173144504427909851e-01 4.077984392642974854e-02 -2.372439205646514893e-01 4.729793965816497803e-02 -1.829265505075454712e-01 -2.862255573272705078e-01 -1.243469044566154480e-01 1.465091556310653687e-01 -1.995268315076828003e-01 -2.442035824060440063e-01 -3.323763310909271240e-01 -5.706638470292091370e-02
-2.477019652724266052e-02 -2.017772346735000610e-01 2.151049524545669556e-01 5.254105925559997559e-01 -3.156975805759429932e-01 -4.667339101433753967e-02 1.396515816450119019e-01 9.301697462797164917e-02 7.518780184909701347e-04 -1.943657100200653076e-01 -2.050754986703395844e-02 -8.731915801763534546e-02 1.511670500040054321e-01 -1.273054182529449463e-01 1.316237002611160278e-01 -5.959556996822357178e-02 -2.700756490230560303e-01 -1.012912988662719727e-01 2.260063886642456055e-01 -1.624808907508850098e-01 -5.183400586247444153e-02 8.035987615585327148e-02 -2.973524034023284912e-01 -7.381834089756011963e-02 -1.083542704582214355e-01 -1.271369457244873047e-01 5.461180955171585083e-02 -1.405526250600814819e-01 -1.770139783620834351e-01 -1.858503520488739014e-01 1.178513169288635254e-01 8.057632297277450562e-02
1.711011826992034912e-01 2.042904645204544067e-01 3.544383049011230469e-01 2.875993847846984863e-01 -1.473431885242462158e-01 4.878958314657211304e-02 1.416059136390686035e-01 1.090872660279273987e-01 -6.868394464254379272e-02 -1.401284039020538330e-01 -2.134575396776199341e-01 -2.725772559642791748e-01 -1.244437843561172485e-01 2.892378345131874084e-02 5.509475246071815491e-02 -1.223780028522014618e-02 -1.760048568248748779e-01 -2.318631112575531006e-01 -4.779772832989692688e-02 -8.925300091505050659e-02 2.921047434210777283e-02 -1.744586825370788574e-01 -2.032926082611083984e-01 1.381630357354879379e-02 1.832103878259658813e-01 1.567134708166122437e-01 -1.135863363742828369e-01 9.214958176016807556e-03 -4.310868084430694580e-01 -1.352888494729995728e-01 -1.103704199194908142e-01 -2.136681377887725830e-01
-7.038794457912445068e-02 8.510985970497131348e-02 1.112258434295654297e-02 4.296920001506805420e-01 1.257208734750747681e-01 3.312031626701354980e-01 6.807520985603332520e-02 1.747914254665374756e-01 -1.636078804731369019e-01 4.074786901473999023e-01 -2.505618929862976074e-01 -1.728781163692474365e-01 -8.595559000968933105e-02 8.787985891103744507e-02 -7.287716143764555454e-04 -7.895537465810775757e-02 -2.187919914722442627e-01 -9.511951357126235962e-02 -1.483360864222049713e-02 -3.197484910488128662e-01 7.601368427276611328e-02 -7.163109630346298218e-02 -1.379209756851196289e-02 1.111604496836662292e-01 -1.363807469606399536e-01 -3.811804950237274170e-02 1.438702195882797241e-01 -1.113876923918724060e-01 2.548491358757019043e-01 -1.352717578411102295e-01 7.954511046409606934e-02 -9.984903782606124878e-02
-1.603939384222030640e-01 6.576605141162872314e-02 -5.250591039657592773e-02 2.784861437976360321e-02 -3.788081184029579163e-02 -7.975030690431594849e-02 9.575837850570678711e-02 3.146643340587615967e-01 3.248899802565574646e-02 1.514866799116134644e-01 1.911187916994094849e-01 -2.755828499794006348e-01 2.419381141662597656e-01 1.332753747701644897e-01 1.124951995734591037e-05 -1.276707202196121216e-01 -3.010656237602233887e-01 3.419053554534912109e-02 -6.202957406640052795e-02 -1.443466246128082275e-01 2.385554462671279907e-02 -1.134461238980293274e-01 -2.775476574897766113e-01 7.427506148815155029e-02 4.817911610007286072e-02 7.223142310976982117e-03 2.047039717435836792e-01 8.243057876825332642e-02 -2.455079704523086548e-01 -2.288645505905151367e-01 -1.481706351041793823e-01 -4.724448621273040771e-01
-1.984319686889648438e-01 7.416240870952606201e-02 3.884593248367309570e-01 2.954587340354919434e-01 8.779147267341613770e-02 1.014204472303390503e-01 2.042948007583618164e-01 7.105753757059574127e-03 9.394483268260955811e-02 1.512288488447666168e-02 -2.018332332372665405e-01 1.264542788267135620e-01 -3.022006452083587646e-01 3.107050620019435883e-02 7.036970555782318115e-02 -2.162584215402603149e-01 -6.255333870649337769e-02 -1.977684199810028076e-01 -2.231794781982898712e-02 -2.785204648971557617e-01 -6.461465358734130859e-02 -3.311833143234252930e-01 -7.317140698432922363e-02 3.098490647971630096e-02 -9.002199769020080566e-02 -1.423430591821670532e-01 2.871671617031097412e-01 5.719422362744808197e-03 -1.091595292091369629e-01 -5.536361038684844971e-02 -1.477403007447719574e-02 -2.828870117664337158e-01
1.710265874862670898e-01 1.567370444536209106e-01 -1.851745992898941040e-01 3.103899955749511719e-01 3.906301036477088928e-02 1.896845996379852295e-01 -8.840354532003402710e-02 2.151617407798767090e-01 1.461037844419479370e-01 2.441972494125366211e-01 -1.838379912078380585e-02 -1.036001816391944885e-01 -1.762689054012298584e-01 -7.386993616819381714e-03 2.621106803417205811e-01 4.678595345467329025e-03 -3.025245107710361481e-02 -4.249317646026611328e-01 -8.450905233621597290e-02 -2.441364228725433350e-01 -7.766336947679519653e-02 1.439938545227050781e-01 -2.388133108615875244e-01 9.445038437843322754e-02 1.396583169698715210e-01 -1.346594691276550293e-01 6.970691680908203125e-02 -1.553194522857666016e-01 -1.081790104508399963e-01 -3.269836008548736572e-01 -2.323773130774497986e-02 -7.287238538265228271e-02
2.300073057413101196e-01 -3.780953120440244675e-04 2.160593867301940918e-01 3.673813343048095703e-01 -2.374983951449394226e-02 1.778054684400558472e-01 -2.403515428304672241e-01 3.227028250694274902e-01 1.672613993287086487e-02 1.204241141676902771e-01 -4.504072666168212891e-02 5.517446994781494141e-02 3.856713417917490005e-03 4.352293014526367188e-01 9.975610673427581787e-02 -2.980076335370540619e-02 -2.929960489273071289e-01 9.205257892608642578e-02 8.844652771949768066e-02 -2.234419733285903931e-01 8.125182241201400757e-02 1.757527440786361694e-01 -1.175537779927253723e-01 -5.141287669539451599e-02 -1.006735116243362427e-01 -1.769644767045974731e-01 8.467736653983592987e-03 1.039548143744468689e-01 -1.548245269805192947e-02 -2.912658452987670898e-01 -8.695886284112930298e-02 -1.542226411402225494e-02
3.070641681551933289e-02 -2.187599390745162964e-01 6.324455887079238892e-02 4.025570750236511230e-01 -5.163514241576194763e-02 1.114736869931221008e-01 -1.400050222873687744e-01 1.436666101217269897e-01 6.046536937355995178e-02 1.825089454650878906e-01 -1.278459131717681885e-01 -1.969017386436462402e-01 1.959024965763092041e-01 4.334135726094245911e-02 4.771568477153778076e-01 5.052131041884422302e-02 3.288069739937782288e-02 -5.121570453047752380e-02 -2.210547775030136108e-01 5.126549676060676575e-02 3.137208223342895508e-01 -1.505239754915237427e-01 -2.476118654012680054e-01 7.415567338466644287e-02 -1.478573083877563477e-01 -1.015465334057807922e-01 -1.373669803142547607e-01 -1.658177673816680908e-01 2.776372246444225311e-02 -1.170340552926063538e-01 -7.876149564981460571e-02 -1.579597592353820801e-01
-8.494683355093002319e-02 -8.636009693145751953e-02 9.065084904432296753e-02 3.088617138564586639e-02 4.545340687036514282e-02 2.236728817224502563e-01 2.502560243010520935e-02 3.664336353540420532e-02 -1.651691794395446777e-01 1.617890149354934692e-01 -3.726883232593536377e-01 2.599904239177703857e-01 8.123550564050674438e-03 2.262326329946517944e-02 2.102463543415069580e-01 -1.674432456493377686e-01 -2.476026266813278198e-01 -1.241667866706848145e-01 -6.625087931752204895e-03 -1.213827058672904968e-01 2.935402281582355499e-02 -4.493300914764404297e-01 -2.201752811670303345e-01 -2.329430878162384033e-01 -8.682975918054580688e-02 -2.979074716567993164e-01 2.648207843303680420e-01 -3.106283769011497498e-02 -6.052604690194129944e-02 -2.759070321917533875e-02 -5.245397239923477173e-02 -1.332776546478271484e-01
1.538939476013183594e-01 1.695216745138168335e-01 6.977071613073348999e-02 3.442238271236419678e-01 6.853012368083000183e-03 -1.082232687622308731e-02 -9.223860502243041992e-02 2.744065821170806885e-01 -9.116527438163757324e-02 -8.320061862468719482e-02 -2.478152364492416382e-01 -1.533757895231246948e-01 3.048918247222900391e-01 1.953383982181549072e-01 2.827891111373901367e-01 -3.124579191207885742e-01 9.317813068628311157e-02 -1.863339394330978394e-01 1.101372689008712769e-01 -9.153740108013153076e-02 -1.768103986978530884e-01 -9.809093922376632690e-02 -6.623041629791259766e-02 3.622878715395927429e-02 -3.765559494495391846e-01 -4.635050520300865173e-02 5.215616151690483093e-02 -1.813492625951766968e-01 -9.427805989980697632e-02 -8.275122940540313721e-02 -9.581873565912246704e-02 -1.280696243047714233e-01
-2.283009290695190430e-01 -4.012713432312011719e-01 2.871057987213134766e-01 1.154097691178321838e-01 2.078469246625900269e-01 2.217956185340881348e-01 -6.670999526977539062e-02 1.243223473429679871e-01 -4.551874939352273941e-03 1.315991878509521484e-01 -1.257811188697814941e-01 -1.896770000457763672e-01 2.068282365798950195e-01 -6.834466010332107544e-02 2.293401211500167847e-01 -9.381957352161407471e-03 -1.817518472671508789e-01 -2.415613681077957153e-01 -1.675364822149276733e-01 1.026251167058944702e-01 7.170557975769042969e-02 -2.939300239086151123e-02 -8.939792960882186890e-02 8.509746938943862915e-02 -9.025129675865173340e-02 -2.408379316329956055e-01 9.947663545608520508e-02 -4.531552270054817200e-02 -1.818341314792633057e-01 -2.841538488864898682e-01 -3.615428507328033447e-02 -2.551524937152862549e-01
-1.536585241556167603e-01 -1.716656535863876343e-01 6.544826179742813110e-02 1.061917170882225037e-01 -1.146704107522964478e-01 5.810989066958427429e-02 -1.160807907581329346e-01 2.588011510670185089e-02 -5.484405532479286194e-02 1.794361621141433716e-01 -1.212895289063453674e-01 -7.204694300889968872e-02 2.629399299621582031e-01 2.733046375215053558e-02 1.511109322309494019e-01 8.871071040630340576e-02 -2.242240309715270996e-02 -2.546461820602416992e-01 -8.553062379360198975e-02 -2.194450944662094116e-01 2.861105203628540039e-01 2.397129088640213013e-01 -2.813903093338012695e-01 2.706682980060577393e-01 2.297074720263481140e-02 -4.198722243309020996e-01 3.825848177075386047e-02 1.637593209743499756e-01 -5.140274390578269958e-02 -2.462635338306427002e-01 -2.515667080879211426e-01 2.713673561811447144e-02
1.000690013170242310e-01 2.821248173713684082e-01 2.355928272008895874e-01 1.063911020755767822e-01 6.869022734463214874e-03 2.439814805984497070e-01 -1.458633393049240112e-01 2.038418054580688477e-01 2.707229927182197571e-02 1.425246149301528931e-01 -2.021352201700210571e-01 -3.048520684242248535e-01 -2.101266980171203613e-01 3.519253432750701904e-02 1.399928778409957886e-01 -6.596069782972335815e-02 -2.362136840820312500e-01 -1.418438255786895752e-01 -1.091997548937797546e-01 -1.620704233646392822e-01 2.920320034027099609e-01 -1.023080646991729736e-01 -1.017696186900138855e-01 1.006858646869659424e-01 1.138591468334197998e-01 -3.630276918411254883e-01 1.903143972158432007e-01 -1.490019857883453369e-01 -2.775668911635875702e-02 -1.655671000480651855e-01 1.732416450977325439e-01 7.255878299474716187e-02
-9.105773270130157471e-02 9.460652619600296021e-02 5.705524608492851257e-02 2.631764709949493408e-01 1.157632395625114441e-01 -9.923764737322926521e-04 1.486927568912506104e-01 2.603923678398132324e-01 3.623074665665626526e-02 2.458244711160659790e-01 2.723461203277111053e-02 -2.693474590778350830e-01 -1.290199905633926392e-01 3.459684923291206360e-02 2.931371033191680908e-01 2.594858705997467041e-01 9.844105690717697144e-02 2.043328620493412018e-02 -2.287597022950649261e-02 -2.178329825401306152e-01 -1.228027939796447754e-01 -1.726098507642745972e-01 -1.729864627122879028e-01 2.973116636276245117e-01 -2.291586548089981079e-01 -1.369711160659790039e-01 1.450534164905548096e-01 -6.536579877138137817e-02 -3.918069005012512207e-01 -1.031203493475914001e-01 2.360908500850200653e-02 -1.349814683198928833e-01
-2.722807042300701141e-02 2.182392925024032593e-01 -2.539020217955112457e-02 1.814071238040924072e-01 -2.567217648029327393e-01 -1.255736202001571655e-01 -1.388253569602966309e-01 4.674676656723022461e-01 -1.170971244573593140e-02 7.007829099893569946e-02 7.631467282772064209e-02 -7.454751431941986084e-02 1.922324746847152710e-01 2.699634619057178497e-02 1.262915432453155518e-01 -3.369157016277313232e-01 -1.026975885033607483e-01 -2.783288359642028809e-01 -4.501970112323760986e-02 -2.536255121231079102e-02 -7.271233201026916504e-02 7.008638978004455566e-02 -2.770342230796813965e-01 -8.329039067029953003e-02 -1.715382635593414307e-01 -2.248589992523193359e-01 1.125582829117774963e-01 -8.368982374668121338e-02 -2.737220525741577148e-01 -1.754868179559707642e-01 -6.803178787231445312e-02 1.430184096097946167e-01
-2.209205366671085358e-02 -1.219869852066040039e-01 1.789532043039798737e-02 2.006102651357650757e-01 2.166009098291397095e-01 7.561930269002914429e-02 6.129626929759979248e-02 2.952751815319061279e-01 5.034757032990455627e-02 5.852172896265983582e-02 3.221996873617172241e-02 -7.182833552360534668e-02 -8.621567487716674805e-02 1.843347996473312378e-01 6.578847765922546387e-02 1.168060153722763062e-01 -1.629668325185775757e-01 -1.587829440832138062e-01 1.793491542339324951e-01 -1.052558794617652893e-01 2.035851925611495972e-01 -4.574181437492370605e-01 -3.408733606338500977e-01 2.346994280815124512e-01 5.511518567800521851e-02 -2.508540451526641846e-01 1.371209323406219482e-01 7.989214360713958740e-02 -3.039071261882781982e-01 -1.599410921335220337e-01 3.755835071206092834e-02 -3.837530687451362610e-02
1.852376013994216919e-02 -4.135027155280113220e-02 2.673630416393280029e-02 7.389678806066513062e-02 5.000665783882141113e-02 9.739051014184951782e-02 8.564186096191406250e-02 3.625222444534301758e-01 -1.843515932559967041e-01 3.562995791435241699e-02 -3.052619397640228271e-01 5.729537829756736755e-02 -5.964660644531250000e-02 -5.381306260824203491e-02 -7.448863238096237183e-02 -4.204438999295234680e-02 -2.950458414852619171e-02 -3.006653189659118652e-01 -1.074859499931335449e-01 -3.387706279754638672e-01 1.098128184676170349e-01 -7.119238376617431641e-02 -9.451076388359069824e-02 2.793103456497192383e-01 1.273569464683532715e-01 -1.187617704272270203e-01 3.278174102306365967e-01 -3.307027220726013184e-01 -2.806074023246765137e-01 -1.878274381160736084e-01 -9.661176800727844238e-02 -5.803067237138748169e-02
8.631397038698196411e-02 -8.501752465963363647e-02 2.506174743175506592e-01 4.639674723148345947e-01 -3.932237923145294189e-01 1.173580810427665710e-01 1.814404129981994629e-01 6.141760572791099548e-02 -6.401733309030532837e-02 -1.291692554950714111e-01 -2.048536576330661774e-02 -8.309317380189895630e-02 8.259641379117965698e-02 -7.255680859088897705e-02 1.305019557476043701e-01 8.205691725015640259e-02 -2.673117518424987793e-01 -1.363731622695922852e-01 1.684131771326065063e-01 -2.648940086364746094e-01 -1.025142520666122437e-01 5.889694765210151672e-02 -2.847129702568054199e-01 7.648630440235137939e-02 -1.439816653728485107e-01 5.712229013442993164e-02 6.800080090761184692e-02 -1.724552363157272339e-01 -6.147478520870208740e-02 -1.711788475513458252e-01 2.350696921348571777e-01 4.501207172870635986e-02
-1.104626953601837158e-01 3.698862195014953613e-01 6.661103665828704834e-02 1.683798134326934814e-01 9.027460217475891113e-02 -1.107446290552616119e-02 -1.430455297231674194e-01 5.547739192843437195e-02 2.766075134277343750e-01 2.028951495885848999e-01 -2.097713649272918701e-01 -1.586919575929641724e-01 2.311290055513381958e-01 -1.320414245128631592e-01 4.496411383152008057e-01 -1.205371692776679993e-01 -1.603640317916870117e-01 4.644308239221572876e-02 7.940652966499328613e-02 -2.029580920934677124e-01 7.686185091733932495e-02 1.305219978094100952e-01 -6.117566302418708801e-02 -1.057198643684387207e-01 -1.491242274641990662e-02 -1.754503697156906128e-02 1.947054117918014526e-01 1.116682663559913635e-01 -1.845088452100753784e-01 -1.818562299013137817e-01 -6.629686802625656128e-03 -2.839912772178649902e-01
2.478365600109100342e-01 4.137062653899192810e-02 1.529442667961120605e-01 5.451012030243873596e-02 -1.144637018442153931e-01 2.827002704143524170e-01 -2.817051708698272705e-01 2.127230726182460785e-02 4.408003762364387512e-02 -1.968086361885070801e-01 1.607975065708160400e-01 -1.888976246118545532e-01 1.281668548472225666e-03 3.838065080344676971e-03 9.088734537363052368e-02 -1.060845479369163513e-01 -1.391890347003936768e-01 1.691419482231140137e-01 7.427192479372024536e-02 -4.175441861152648926e-01 -2.501859096810221672e-03 -8.170776069164276123e-02 -1.936130374670028687e-01 2.018732875585556030e-01 -1.092769950628280640e-01 -2.292167395353317261e-01 1.177442148327827454e-01 -8.843531459569931030e-02 -2.688466310501098633e-01 -3.316905498504638672e-01 1.434756517410278320e-01 -1.187974661588668823e-01
2.891879081726074219e-01 1.364102065563201904e-01 2.049694955348968506e-01 5.487905815243721008e-02 -2.166459113359451294e-01 -5.706334114074707031e-02 -1.791144162416458130e-01 -1.146859023720026016e-03 5.632886290550231934e-02 2.150806784629821777e-02 -1.970513910055160522e-01 -9.918657690286636353e-02 -1.822112798690795898e-01 -1.408889591693878174e-01 1.508235037326812744e-01 3.735430538654327393e-02 -8.513575792312622070e-02 4.908089991658926010e-03 -5.105731263756752014e-02 1.126443222165107727e-01 3.164836466312408447e-01 -7.183354347944259644e-02 -3.220958113670349121e-01 -9.541501291096210480e-03 8.169102482497692108e-03 -2.455053664743900299e-02 2.247723788022994995e-01 -1.036496087908744812e-01 -2.507999539375305176e-01 -3.533365726470947266e-01 -1.678881943225860596e-01 -3.624520897865295410e-01
3.202925622463226318e-02 7.915778458118438721e-02 5.939478427171707153e-02 2.721663117408752441e-01 -8.177091181278228760e-02 2.754436247050762177e-02 -3.365878760814666748e-02 5.064408183097839355e-01 -8.966799825429916382e-02 -8.435097336769104004e-02 -9.748081117868423462e-02 -2.216537147760391235e-01 1.258720904588699341e-01 1.679314821958541870e-01 2.270581871271133423e-01 -1.974769681692123413e-01 -2.952586673200130463e-02 1.666352450847625732e-01 6.433761119842529297e-02 -1.844043433666229248e-01 -1.225627958774566650e-01 -1.326758563518524170e-01 -1.438064426183700562e-01 1.828956454992294312e-01 -1.970598548650741577e-01 4.249633103609085083e-02 1.975074857473373413e-01 1.899729669094085693e-01 -1.479628980159759521e-01 2.143741026520729065e-02 -5.632357299327850342e-02 -3.832216858863830566e-01
-5.136319249868392944e-02 -7.400199770927429199e-02 2.309208810329437256e-01 4.084730148315429688e-01 1.022998467087745667e-01 1.383410580456256866e-02 -3.746292553842067719e-03 3.462315797805786133e-01 -1.176932454109191895e-01 4.624408856034278870e-02 -1.488947123289108276e-01 -2.413074858486652374e-02 -1.731400638818740845e-01 4.269413650035858154e-02 -8.793466538190841675e-02 2.691620588302612305e-01 6.564600020647048950e-02 3.678605705499649048e-02 2.809064462780952454e-02 4.279039055109024048e-02 6.550248712301254272e-02 -2.142774313688278198e-01 -3.614320456981658936e-01 2.521359622478485107e-01 1.504529863595962524e-01 -1.724850535392761230e-01 1.979207098484039307e-01 -1.829341202974319458e-01 -2.265108972787857056e-01 -2.412104308605194092e-01 -2.779513411223888397e-02 -4.960048943758010864e-02
-2.075617909431457520e-01 6.154310703277587891e-02 2.381989806890487671e-01 3.931375145912170410e-01 3.170400112867355347e-02 -1.343895047903060913e-01 1.044224351644515991e-01 4.024691507220268250e-02 -2.009371481835842133e-02 1.286192834377288818e-01 -7.828725874423980713e-02 -7.747416943311691284e-02 3.182129561901092529e-02 1.265761852264404297e-01 1.346189975738525391e-01 -1.738088130950927734e-01 -1.539054065942764282e-01 -1.308986991643905640e-01 -1.159697100520133972e-01 -1.351054161787033081e-01 8.744882047176361084e-02 -4.178130328655242920e-01 -6.606001872569322586e-03 -1.217222660779953003e-01 1.999503076076507568e-01 -3.741887807846069336e-01 5.605436488986015320e-02 5.877370387315750122e-02 -9.028904139995574951e-02 -3.578856289386749268e-01 1.933601126074790955e-02 -1.516595184803009033e-01
1.431072503328323364e-01 9.274975955486297607e-02 1.961419582366943359e-01 1.709055304527282715e-01 -2.011280655860900879e-01 6.956619024276733398e-02 7.550102472305297852e-02 4.698044061660766602e-01 -1.572014242410659790e-01 -4.453131929039955139e-02 -1.900073587894439697e-01 -7.025783509016036987e-02 8.101378381252288818e-02 1.448973268270492554e-01 -1.953053846955299377e-02 -3.088203072547912598e-01 -1.864422485232353210e-02 1.962559968233108521e-01 3.837310895323753357e-02 -2.749727368354797363e-01 -3.309160843491554260e-02 2.627025358378887177e-02 -1.968796998262405396e-01 -1.475997455418109894e-02 -3.028830885887145996e-02 -4.905613604933023453e-03 1.199338734149932861e-01 3.079080954194068909e-02 -2.453916147351264954e-02 -1.164477020502090454e-01 -9.971969574689865112e-02 -4.933495819568634033e-01
1.027631908655166626e-01 2.702013254165649414e-01 1.578723341226577759e-01 1.670987606048583984e-01 4.677256941795349121e-02 3.111635148525238037e-01 -9.200468659400939941e-02 4.372076988220214844e-01 -2.997551858425140381e-01 1.867322251200675964e-02 2.823235001415014267e-03 2.283801585435867310e-01 -1.190373972058296204e-01 1.504399180412292480e-01 1.113176122307777405e-01 -8.073695749044418335e-02 -1.789865493774414062e-01 3.860384598374366760e-02 1.164393723011016846e-01 -2.169438302516937256e-01 -3.837768360972404480e-02 5.080338567495346069e-02 -7.497214525938034058e-02 7.354803383350372314e-02 -1.260675042867660522e-01 3.890300169587135315e-02 1.647724807262420654e-01 2.358056753873825073e-01 -2.640770375728607178e-01 -2.681604027748107910e-01 -6.319794803857803345e-03 -1.256957203149795532e-01
1.667210645973682404e-02 -1.823228299617767334e-01 7.820267975330352783e-02 3.930201828479766846e-01 1.968757249414920807e-02 9.024926275014877319e-02 4.269900918006896973e-02 1.098184734582901001e-01 -1.975563019514083862e-01 1.468442976474761963e-01 -2.172357141971588135e-01 -1.095214039087295532e-01 -1.963337510824203491e-01 -1.996818035840988159e-01 1.228257343173027039e-01 4.207568708807229996e-03 -1.808346658945083618e-01 -1.910136342048645020e-01 2.920902967453002930e-01 -1.629521846771240234e-01 2.207784205675125122e-01 -1.005513872951269150e-02 6.637396663427352905e-02 1.270364522933959961e-01 -2.420836091041564941e-01 -1.480674594640731812e-01 2.256356924772262573e-01 -1.104502305388450623e-01 -1.667846888303756714e-01 -1.722213178873062134e-01 1.855897009372711182e-01 -2.901324331760406494e-01
2.386046946048736572e-01 -3.268546164035797119e-01 -1.140010431408882141e-01 1.868404597043991089e-01 -1.014423817396163940e-01 6.460736971348524094e-03 5.889644473791122437e-02 1.198391541838645935e-01 -1.280413419008255005e-01 1.555026508867740631e-02 1.050369255244731903e-02 7.079529576003551483e-03 -2.041041851043701172e-01 8.504422008991241455e-02 2.949545383453369141e-01 -1.292388141155242920e-01 8.396254852414131165e-03 -1.091994866728782654e-01 2.463333904743194580e-01 1.052332809194922447e-03 -5.842153728008270264e-02 -2.179426401853561401e-01 5.771651118993759155e-02 -2.214981243014335632e-02 -1.032303273677825928e-01 -9.129907935857772827e-02 4.371455609798431396e-01 -1.954978257417678833e-01 -2.156236469745635986e-01 -2.674148380756378174e-01 1.695284396409988403e-01 -2.613715827465057373e-01
1.801658123731613159e-01 -3.557175770401954651e-02 2.153282798826694489e-02 2.249633818864822388e-01 7.256348617374897003e-03 9.260898828506469727e-02 -3.454733639955520630e-02 1.232511922717094421e-02 -1.292265355587005615e-01 1.177405714988708496e-01 -6.124063134193420410e-01 -4.486089944839477539e-02 -1.112495437264442444e-01 -9.184820204973220825e-02 -6.837120652198791504e-02 4.581999778747558594e-02 -2.234284579753875732e-01 -1.831238865852355957e-01 -1.350763589143753052e-01 -3.075717091560363770e-01 1.701713651418685913e-01 -2.698560431599617004e-02 -3.269117772579193115e-01 -8.600522577762603760e-02 -5.165398120880126953e-02 -2.893246524035930634e-02 2.728871405124664307e-01 -9.170651435852050781e-02 -6.470635067671537399e-03 -1.295925974845886230e-01 1.385817229747772217e-01 -8.571063727140426636e-02
3.265627324581146240e-01 1.385458856821060181e-01 -6.918256729841232300e-02 3.698805570602416992e-01 -3.435437381267547607e-01 1.028071567416191101e-01 -1.077938154339790344e-01 2.990369200706481934e-01 -1.851611211895942688e-02 1.482718437910079956e-01 -2.452568858861923218e-01 -7.082996517419815063e-02 -1.089990064501762390e-01 -4.482530523091554642e-03 1.009085327386856079e-01 -7.563450932502746582e-02 -1.559874042868614197e-02 3.216586634516716003e-02 2.074528038501739502e-01 -1.676311939954757690e-01 -3.898792341351509094e-02 -1.624090075492858887e-01 1.470901258289813995e-02 2.662216424942016602e-01 -1.416225433349609375e-01 -1.935803443193435669e-01 9.420177340507507324e-02 -1.008194908499717712e-01 5.865965411067008972e-02 1.429699659347534180e-01 1.954788714647293091e-01 -2.785077095031738281e-01
-3.364760801196098328e-02 1.926941983401775360e-02 1.567000597715377808e-01 3.592662140727043152e-02 -6.557369977235794067e-02 4.653165489435195923e-02 -5.378301441669464111e-02 2.828167974948883057e-01 5.054944753646850586e-02 3.670001029968261719e-01 -1.507223248481750488e-01 1.140563376247882843e-02 1.229971572756767273e-01 1.212431788444519043e-01 1.084069013595581055e-01 -4.060036689043045044e-02 -2.685030698776245117e-01 3.578681126236915588e-02 2.483251392841339111e-01 -9.631678462028503418e-02 -1.199416071176528931e-01 -1.766811609268188477e-01 -3.577878773212432861e-01 1.119638457894325256e-01 -5.753067135810852051e-02 -4.782814681529998779e-01 1.974157840013504028e-01 -1.730430126190185547e-01 7.671150565147399902e-02 1.475166678428649902e-01 -3.512794850394129753e-03 -1.445080190896987915e-01
2.792964577674865723e-01 1.810499727725982666e-01 1.869228035211563110e-01 2.157886922359466553e-01 -1.162635162472724915e-01 -1.821982488036155701e-02 7.075393199920654297e-02 2.144990265369415283e-01 -1.879820227622985840e-01 7.375142723321914673e-02 -4.827501624822616577e-02 -1.963330805301666260e-01 6.149225682020187378e-02 -7.992815226316452026e-02 1.874055117368698120e-01 1.618362963199615479e-01 -3.696551918983459473e-02 2.394580841064453125e-01 1.893004924058914185e-01 -2.292294502258300781e-01 9.980051964521408081e-02 -1.777884364128112793e-01 8.319938927888870239e-02 1.664989888668060303e-01 -6.720794737339019775e-02 8.615195751190185547e-02 2.230645120143890381e-01 -7.590800523757934570e-02 -5.049962922930717468e-02 -5.026240348815917969e-01 2.135786693543195724e-03 -2.091994732618331909e-01
-4.458070546388626099e-02 -1.300136446952819824e-01 3.702596426010131836e-01 1.009362563490867615e-01 -2.645900547504425049e-01 1.772578060626983643e-01 4.468815028667449951e-02 4.998008161783218384e-02 -6.600844860076904297e-02 2.280100435018539429e-01 -1.675569713115692139e-01 -3.041837215423583984e-01 1.396056264638900757e-01 9.182451292872428894e-03 9.475158900022506714e-02 -2.125171273946762085e-01 -9.352656453847885132e-02 -3.560920953750610352e-01 -6.248933821916580200e-02 -3.084717094898223877e-01 1.319714337587356567e-01 -1.035452708601951599e-01 -1.523336917161941528e-01 1.021746173501014709e-01 3.360233306884765625e-01 1.364402920007705688e-01 -5.426773428916931152e-02 4.051165655255317688e-02 -8.433795720338821411e-02 -9.374009445309638977e-03 -3.214923292398452759e-02 -1.910531222820281982e-01
1.993456035852432251e-01 -1.024107262492179871e-01 5.930138751864433289e-02 2.996204793453216553e-01 4.398496821522712708e-02 -7.164435833692550659e-02 -1.534910351037979126e-01 3.706963062286376953e-01 2.190162241458892822e-01 3.532075509428977966e-02 5.037119239568710327e-02 -3.643263131380081177e-02 3.175344318151473999e-02 -2.553745172917842865e-02 -4.072553291916847229e-02 3.687233105301856995e-02 -2.786706984043121338e-01 6.238586828112602234e-02 7.768349349498748779e-02 -1.798745989799499512e-01 -1.332120001316070557e-01 -3.247485756874084473e-01 -1.320546716451644897e-01 3.008025586605072021e-01 -1.561777442693710327e-01 -7.104088366031646729e-02 6.996508687734603882e-02 1.412609964609146118e-01 -2.855830192565917969e-01 -2.079902887344360352e-01 -2.360341995954513550e-01 -2.116556018590927124e-01
1.113849133253097534e-01 1.247051507234573364e-01 -1.768616884946823120e-01 2.551352679729461670e-01 -2.268106490373611450e-02 1.357663273811340332e-01 -8.049830794334411621e-02 1.191962286829948425e-01 7.525447010993957520e-02 2.642345428466796875e-01 -5.409476347267627716e-03 -7.714924961328506470e-02 -4.702048003673553467e-02 -1.933363638818264008e-02 7.699241489171981812e-02 1.628897339105606079e-02 -1.634322553873062134e-01 -4.351874589920043945e-01 -9.736876189708709717e-02 -1.326268464326858521e-01 -8.967716246843338013e-02 5.228351056575775146e-02 -3.655427396297454834e-01 1.730708032846450806e-01 2.697431147098541260e-01 -1.812907755374908447e-01 1.273647844791412354e-01 -1.226032227277755737e-01 -5.070183426141738892e-02 -4.036050438880920410e-01 -1.584518700838088989e-01 -2.856658585369586945e-02
3.384488169103860855e-03 3.817653954029083252e-01 1.095169931650161743e-01 1.268777698278427124e-01 2.296133153140544891e-02 1.383695751428604126e-01 -1.018327698111534119e-01 1.167387664318084717e-01 1.593562811613082886e-01 2.446175664663314819e-01 -8.689428120851516724e-02 -1.528646200895309448e-01 -1.797648072242736816e-01 8.360992372035980225e-02 -9.698687493801116943e-02 4.111686721444129944e-02 -2.407220155000686646e-01 -1.196895763278007507e-01 -9.674109518527984619e-02 -1.488890945911407471e-01 -2.140662521123886108e-01 -1.025573015213012695e-01 -1.225948333740234375e-01 1.704035997390747070e-01 2.662945911288261414e-02 -1.344782412052154541e-01 4.009825587272644043e-01 -7.675553858280181885e-02 5.556321144104003906e-02 -3.686122000217437744e-01 2.712753713130950928e-01 -1.170210912823677063e-01
9.879618138074874878e-02 -2.240092605352401733e-01 2.285911589860916138e-01 3.082645535469055176e-01 -2.986564636230468750e-01 1.337321102619171143e-01 6.635835766792297363e-02 2.696444094181060791e-01 5.776929669082164764e-03 -1.276781708002090454e-01 1.367093026638031006e-01 -1.347142904996871948e-01 1.895030736923217773e-01 -8.193380199372768402e-03 1.326992213726043701e-01 1.437820028513669968e-02 -4.572099149227142334e-01 -8.345434814691543579e-02 1.192849650979042053e-01 -7.476226240396499634e-02 1.795560307800769806e-02 5.223987996578216553e-02 -3.069866895675659180e-01 -8.147401362657546997e-02 -1.165425702929496765e-01 -5.866289511322975159e-02 1.238978132605552673e-01 -6.225027143955230713e-02 -1.085883975028991699e-01 -1.977261304855346680e-01 2.358211129903793335e-01 -1.382670849561691284e-01
-2.750595565885305405e-03 2.072177678346633911e-01 5.046993866562843323e-02 2.971811592578887939e-01 6.689334660768508911e-02 1.403842270374298096e-01 -9.454946219921112061e-02 2.862765789031982422e-01 -8.496879786252975464e-02 2.108932435512542725e-01 -5.583883076906204224e-02 3.952186554670333862e-02 -2.784357964992523193e-01 2.958397567272186279e-02 4.595947265625000000e-02 5.376708135008811951e-02 4.748300835490226746e-02 -3.732667863368988037e-01 1.559462249279022217e-01 -1.307485699653625488e-01 -3.166174888610839844e-02 -4.187953099608421326e-02 -3.666152358055114746e-01 3.186491727828979492e-01 7.278975844383239746e-02 5.138059705495834351e-02 2.146270498633384705e-02 -4.649040848016738892e-02 -2.736904323101043701e-01 -3.205433189868927002e-01 5.260125733911991119e-03 3.731711208820343018e-02
-1.456652134656906128e-01 5.426811549114063382e-05 3.895881175994873047e-01 3.107820749282836914e-01 9.738813340663909912e-02 -1.245075911283493042e-01 9.762856364250183105e-02 2.436488308012485504e-02 -1.372411549091339111e-01 1.267311275005340576e-01 6.408935412764549255e-03 -1.441728919744491577e-01 -1.335737109184265137e-01 6.494925916194915771e-02 1.864556223154067993e-01 -2.942001819610595703e-01 -2.280410677194595337e-01 -2.322891354560852051e-01 -4.751294851303100586e-02 -2.668255567550659180e-01 -7.954663038253784180e-02 -1.966612040996551514e-01 -6.964915990829467773e-02 -2.573467195034027100e-01 1.362976133823394775e-01 -2.170315235853195190e-01 5.434714257717132568e-02 8.400454372167587280e-02 1.420636940747499466e-02 -2.397802621126174927e-01 3.278634324669837952e-02 -2.573825418949127197e-01
1.474276930093765259e-01 5.504359025508165359e-03 2.681863494217395782e-02 3.541602790355682373e-01 9.917735308408737183e-02 -1.554007455706596375e-02 -1.106723323464393616e-01 7.854410260915756226e-02 -5.921754240989685059e-02 -8.738403767347335815e-02 -2.838925719261169434e-01 -1.167676225304603577e-01 -2.162838727235794067e-01 -5.668304488062858582e-02 -1.173958089202642441e-02 4.915281012654304504e-02 -2.843434214591979980e-01 -8.988896012306213379e-02 -7.863391190767288208e-02 -4.190970957279205322e-01 8.620162308216094971e-02 -1.213506162166595459e-01 -1.250494085252285004e-02 3.909884765744209290e-02 -3.420090377330780029e-01 -9.306184202432632446e-02 2.670170962810516357e-01 -1.202669888734817505e-01 -2.173779010772705078e-01 -2.631619274616241455e-01 5.534167587757110596e-02 -2.002778500318527222e-01
9.229446202516555786e-02 -5.968255922198295593e-02 3.293841704726219177e-02 2.436178028583526611e-01 -2.068847715854644775e-01 9.473027288913726807e-02 1.910414993762969971e-01 2.999509274959564209e-01 -4.137261211872100830e-02 -8.952452987432479858e-02 -3.459860384464263916e-02 1.670452803373336792e-01 2.259754687547683716e-01 1.856440328992903233e-03 1.649777293205261230e-01 1.143890246748924255e-01 -4.223173558712005615e-01 -7.338245213031768799e-02 3.028594143688678741e-02 -1.220844760537147522e-01 9.443440288305282593e-02 -1.475857645273208618e-01 -2.493404895067214966e-01 2.042362652719020844e-02 -3.649683296680450439e-02 1.217079088091850281e-01 -2.133551090955734253e-01 -6.633129902184009552e-03 -3.313745260238647461e-01 -2.143800556659698486e-01 2.140757590532302856e-01 -2.507841587066650391e-01
-1.129914913326501846e-02 7.524572312831878662e-02 4.607021212577819824e-01 1.465919613838195801e-01 -2.860195338726043701e-01 9.752485901117324829e-02 2.097844630479812622e-01 1.315786987543106079e-01 2.103091925382614136e-01 9.506336413323879242e-03 -8.290982246398925781e-02 -6.807316839694976807e-02 -4.676698520779609680e-02 7.927565276622772217e-02 1.041364520788192749e-01 -9.489442408084869385e-02 -2.777344882488250732e-01 -7.431952655315399170e-02 -1.869856715202331543e-01 3.234812989830970764e-02 2.007295489311218262e-01 -2.826702408492565155e-02 -3.617467582225799561e-01 -6.325238198041915894e-02 1.146605461835861206e-01 9.266421198844909668e-03 4.723454639315605164e-02 -1.416124552488327026e-01 -2.717086672782897949e-01 -3.099403977394104004e-01 -1.117632016539573669e-01 -1.056597009301185608e-01
-2.631251700222492218e-03 5.908451229333877563e-02 2.029360830783843994e-01 -1.404769122600555420e-01 -1.862733811140060425e-01 1.506745517253875732e-01 1.365573406219482422e-01 -8.009415119886398315e-02 1.145029142498970032e-01 1.605194956064224243e-01 7.510994095355272293e-03 -4.188715666532516479e-02 5.096169188618659973e-02 -2.081420719623565674e-01 1.297644972801208496e-01 -3.642465770244598389e-01 -8.703146874904632568e-02 -3.596998155117034912e-01 4.227571934461593628e-02 1.689387299120426178e-02 4.381379485130310059e-02 -9.971588104963302612e-02 -3.490930199623107910e-01 -3.350658714771270752e-02 -1.895045936107635498e-01 -3.141395151615142822e-01 3.006990551948547363e-01 2.274649031460285187e-02 -2.533479928970336914e-01 -2.228641211986541748e-01 -5.778585374355316162e-02 1.976140215992927551e-02
4.168630018830299377e-02 -1.573778241872787476e-01 3.184171617031097412e-01 5.127239823341369629e-01 -2.708927392959594727e-01 2.889192663133144379e-02 4.744096100330352783e-02 9.477606415748596191e-02 -9.579481929540634155e-02 -9.856227785348892212e-02 3.008990082889795303e-03 -2.288786470890045166e-01 5.725685507059097290e-02 -4.049027338624000549e-02 1.008410453796386719e-01 -4.039182886481285095e-02 -2.932556867599487305e-01 2.319101244211196899e-02 2.054297775030136108e-01 -2.313959598541259766e-01 -2.539482526481151581e-02 5.107320845127105713e-02 -3.149684667587280273e-01 -3.763660788536071777e-02 -1.125988811254501343e-01 3.363235294818878174e-02 -1.649666763842105865e-02 -2.711275219917297363e-01 -1.106466948986053467e-01 -1.870850920677185059e-01 9.352320432662963867e-02 -7.762147486209869385e-02
2.809818089008331299e-01 1.148734092712402344e-01 2.473928481340408325e-01 5.101657286286354065e-02 -1.858293265104293823e-01 -8.313491940498352051e-02 -1.168474406003952026e-01 5.185067281126976013e-02 8.737125433981418610e-03 1.063766553997993469e-01 -1.901154965162277222e-02 -1.882352679967880249e-01 -1.549620926380157471e-01 -1.204339712858200073e-01 5.337952822446823120e-02 7.158822566270828247e-02 -2.798975706100463867e-01 4.996697977185249329e-02 -1.875465922057628632e-02 -5.927628837525844574e-03 1.111322864890098572e-01 -6.812085956335067749e-02 -2.994046807289123535e-01 -8.361059427261352539e-02 4.757861793041229248e-02 2.215434983372688293e-02 6.717352569103240967e-02 -2.105332911014556885e-01 -2.037919759750366211e-01 -3.866481781005859375e-01 -2.244379967451095581e-01 -4.524833559989929199e-01
1.894315630197525024e-01 1.161879450082778931e-01 8.985821902751922607e-02 -6.209209933876991272e-02 7.373207062482833862e-02 8.490315079689025879e-02 -6.237207725644111633e-02 2.568368613719940186e-01 5.290384963154792786e-02 -1.144169792532920837e-01 1.275852173566818237e-01 -2.893312871456146240e-01 -2.461164593696594238e-01 -1.165596172213554382e-01 1.373063325881958008e-01 -2.136936038732528687e-02 -2.173770070075988770e-01 1.022772211581468582e-02 -1.775903701782226562e-01 -2.110826522111892700e-01 9.189397096633911133e-02 -1.855670362710952759e-01 -2.586060166358947754e-01 3.322650864720344543e-02 -1.708137094974517822e-01 2.198406867682933807e-02 2.544211149215698242e-01 -1.377505362033843994e-01 -1.846838928759098053e-02 -3.913468122482299805e-01 -1.150396540760993958e-01 -3.639096021652221680e-01
2.722043693065643311e-01 1.496681720018386841e-01 -1.347542852163314819e-01 1.907992362976074219e-01 -5.621587485074996948e-02 1.627746075391769409e-01 -1.462470591068267822e-01 1.288192868232727051e-01 -2.109709382057189941e-02 2.004389464855194092e-01 -1.093080863356590271e-01 -2.129594385623931885e-01 -7.753722369670867920e-02 -1.635337322950363159e-01 1.967264711856842041e-01 -7.927096635103225708e-02 -7.242951542139053345e-02 -2.824722826480865479e-01 -7.968167215585708618e-02 -2.549408078193664551e-01 -7.681821286678314209e-02 1.470752805471420288e-01 -4.349707365036010742e-01 1.729726642370223999e-01 1.353055983781814575e-01 -1.470709294080734253e-01 -1.276263850741088390e-03 -2.520838007330894470e-02 7.129631191492080688e-02 -3.823901414871215820e-01 -9.977111965417861938e-02 -2.784590795636177063e-02
7.698973268270492554e-02 -2.018276154994964600e-01 2.982755601406097412e-01 4.649082571268081665e-02 -2.670227587223052979e-01 3.142581284046173096e-01 -6.702584028244018555e-02 1.068606898188591003e-01 1.168421059846878052e-01 1.805790662765502930e-01 -1.022621020674705505e-01 -1.311362832784652710e-01 -1.716762222349643707e-02 -5.052900314331054688e-02 2.803034484386444092e-01 -1.972518414258956909e-01 -5.130800977349281311e-02 -1.611289978027343750e-01 8.931652456521987915e-02 -9.169663488864898682e-02 -3.450758010149002075e-02 2.074111253023147583e-01 -3.020346164703369141e-01 -1.049156039953231812e-01 2.506243884563446045e-01 -7.480517029762268066e-02 -8.966258913278579712e-02 -6.495968997478485107e-02 -3.161776065826416016e-01 -1.603444218635559082e-01 1.216724291443824768e-01 -2.634820640087127686e-01
-2.883895486593246460e-02 2.180387824773788452e-01 2.606474980711936951e-02 3.188465535640716553e-01 -8.150795474648475647e-03 2.682635188102722168e-01 -5.880779121071100235e-03 -1.031114225042983890e-04 3.684608638286590576e-02 3.638008534908294678e-01 -2.141572684049606323e-01 -1.146852448582649231e-01 -3.379302322864532471e-01 1.539160218089818954e-02 1.041383594274520874e-01 6.599149852991104126e-02 -2.960913181304931641e-01 -2.557843327522277832e-01 -3.776133991777896881e-03 -2.482173219323158264e-02 -7.992733269929885864e-02 -3.210170865058898926e-01 -2.702060714364051819e-02 3.390777483582496643e-02 8.867996186017990112e-02 -3.234229683876037598e-01 2.293888330459594727e-01 -6.850156188011169434e-02 3.693721070885658264e-02 -1.228975877165794373e-01 2.770640328526496887e-02 -5.291679129004478455e-02
6.883936375379562378e-02 1.582983732223510742e-01 -5.864967778325080872e-02 4.855380579829216003e-02 -2.393253892660140991e-02 2.202568501234054565e-01 -1.643850840628147125e-02 2.299240231513977051e-01 -5.499705206602811813e-03 3.027637004852294922e-01 -1.132573857903480530e-01 -1.541367471218109131e-01 -1.401156187057495117e-02 -3.072178550064563751e-02 -3.354105055332183838e-01 -6.266553699970245361e-02 -1.446897983551025391e-01 4.372463375329971313e-02 -2.227049916982650757e-01 -2.450771927833557129e-01 -1.149890720844268799e-01 -6.286321580410003662e-02 -6.280123442411422729e-02 -2.652631141245365143e-03 -6.471608579158782959e-02 -2.884188294410705566e-01 3.910081088542938232e-01 -1.405037790536880493e-01 -2.840184606611728668e-02 -4.270467460155487061e-01 5.303953588008880615e-02 -1.292748898267745972e-01
-1.308936923742294312e-01 1.236890479922294617e-01 1.521514505147933960e-01 2.246731519699096680e-01 1.633451431989669800e-01 2.103633880615234375e-01 -6.256613880395889282e-02 2.562983892858028412e-02 2.079918384552001953e-01 2.515697479248046875e-01 -9.041771292686462402e-02 -2.340387552976608276e-01 3.583855032920837402e-01 3.594752773642539978e-02 2.848565876483917236e-01 -6.182218343019485474e-02 2.101229131221771240e-02 3.753365203738212585e-02 2.578806579113006592e-01 -1.925892531871795654e-01 5.284723266959190369e-02 -1.120935194194316864e-02 -3.145457506179809570e-01 -1.761410534381866455e-01 -1.705157309770584106e-01 -1.227679755538702011e-02 1.376030780375003815e-02 -1.779504418373107910e-01 -1.338191032409667969e-01 -3.394188582897186279e-01 -1.446710899472236633e-02 -3.883607685565948486e-02
-2.413389533758163452e-01 2.277052700519561768e-01 8.252553641796112061e-02 9.921770542860031128e-02 -1.600429266691207886e-01 -4.900509491562843323e-02 -5.917925760149955750e-02 -5.207248963415622711e-03 1.506566442549228668e-02 1.386160701513290405e-01 -2.179063260555267334e-01 -1.328422427177429199e-01 1.026940196752548218e-01 -3.570248484611511230e-01 2.851816713809967041e-01 -2.004003077745437622e-01 -9.078773856163024902e-02 -1.156871318817138672e-01 1.140131354331970215e-01 5.053802207112312317e-02 7.523030042648315430e-02 -2.251398414373397827e-01 -1.509280800819396973e-01 1.785134375095367432e-01 2.235965132713317871e-01 -2.398693561553955078e-01 -3.517367411404848099e-03 7.367156445980072021e-02 -9.944303333759307861e-02 -4.190535843372344971e-01 -4.981523007154464722e-02 -2.202530801296234131e-01
8.713884651660919189e-02 2.219511419534683228e-01 -3.868259862065315247e-02 2.407665252685546875e-01 -1.358859688043594360e-01 -9.934151917695999146e-02 -1.934519708156585693e-01 2.084098011255264282e-01 -1.636458337306976318e-01 1.813481152057647705e-01 -8.357745409011840820e-02 -1.420326977968215942e-01 3.798928484320640564e-02 1.404894441366195679e-01 1.667247712612152100e-01 -4.063519239425659180e-01 1.284131109714508057e-01 7.872539013624191284e-02 3.042805194854736328e-01 -2.544339597225189209e-01 1.127438172698020935e-01 -1.765082180500030518e-01 -3.074232637882232666e-01 1.133996322751045227e-01 -9.104141592979431152e-02 4.699310287833213806e-02 2.457755655050277710e-01 -6.166521459817886353e-02 7.356110960245132446e-03 -6.952315568923950195e-02 2.412494644522666931e-02 -2.492829561233520508e-01
8.335422724485397339e-02 -2.856062948703765869e-01 2.060837000608444214e-01 3.340797722339630127e-01 -2.868451476097106934e-01 1.594443321228027344e-01 6.606254726648330688e-02 2.254059165716171265e-01 -6.621469277888536453e-03 6.804902106523513794e-02 1.067296490073204041e-01 -1.492795944213867188e-01 9.074002504348754883e-02 -8.027310669422149658e-02 -2.393893338739871979e-02 -7.110321521759033203e-02 -3.849638998508453369e-01 1.304399501532316208e-02 1.435154825448989868e-01 -2.272281646728515625e-01 -2.985506691038608551e-02 1.113595142960548401e-01 -2.936829626560211182e-01 -1.954916417598724365e-01 -2.174354344606399536e-01 4.516844451427459717e-02 1.237584426999092102e-01 -2.351513206958770752e-01 -1.498900055885314941e-01 -1.606032997369766235e-01 7.855679094791412354e-02 -5.614783242344856262e-02
2.926028668880462646e-01 1.246277466416358948e-01 6.776103400625288486e-04 2.156777381896972656e-01 1.512745209038257599e-02 8.839628100395202637e-02 -1.149005442857742310e-01 1.744039952754974365e-01 3.562147170305252075e-02 3.412654697895050049e-01 -6.900112330913543701e-02 -7.479847874492406845e-03 -2.261746525764465332e-01 1.036352664232254028e-01 -7.153202779591083527e-03 -4.683002457022666931e-02 -8.033672720193862915e-02 -2.255762666463851929e-01 -1.634900085628032684e-02 -2.416880428791046143e-01 -9.056743979454040527e-02 -8.440029621124267578e-02 -3.006947636604309082e-01 1.041584238409996033e-01 1.261056065559387207e-01 -1.366191655397415161e-01 3.772031515836715698e-02 -2.919169962406158447e-01 -1.778264790773391724e-01 -4.687526226043701172e-01 9.389416128396987915e-02 8.055740618146955967e-04
1.417593359947204590e-01 3.657793402671813965e-01 1.352854445576667786e-02 3.173414766788482666e-01 -1.215814575552940369e-01 1.385904699563980103e-01 1.491012126207351685e-01 2.094572633504867554e-01 -2.028056830167770386e-01 9.326341748237609863e-02 1.057824958115816116e-02 2.119058817625045776e-01 -1.428026892244815826e-02 1.939616922754794359e-04 2.745619714260101318e-01 -3.459653556346893311e-01 -1.091848090291023254e-01 -1.816389262676239014e-01 1.131148636341094971e-01 3.552914410829544067e-02 -7.906677573919296265e-02 1.335579752922058105e-01 -2.652165293693542480e-01 1.469174921512603760e-01 1.786695569753646851e-01 -2.504363656044006348e-02 8.901986479759216309e-02 1.061135903000831604e-02 1.019312292337417603e-01 -1.940365433692932129e-01 1.147293299436569214e-01 -2.796934545040130615e-01
2.418271154165267944e-01 -8.993270248174667358e-02 1.888341084122657776e-02 -1.966327056288719177e-02 8.463703840970993042e-02 6.783398240804672241e-02 4.157777130603790283e-02 2.413817644119262695e-01 -1.951281726360321045e-02 1.987451463937759399e-01 2.832205593585968018e-01 6.522818654775619507e-02 1.414780020713806152e-01 3.986376523971557617e-02 5.407671332359313965e-01 -3.447944298386573792e-02 5.840457975864410400e-03 -6.211939454078674316e-02 1.185959279537200928e-01 -2.387601286172866821e-01 1.479947417974472046e-01 -1.278605908155441284e-01 -9.063845127820968628e-02 -5.975577235221862793e-02 1.234687492251396179e-01 -2.342205494642257690e-01 7.924516499042510986e-02 -2.308106236159801483e-02 -2.576795518398284912e-01 -5.845171213150024414e-02 -7.220136374235153198e-02 -3.800154924392700195e-01
-1.218660622835159302e-01 -8.355408906936645508e-02 1.990382075309753418e-01 1.127765253186225891e-01 -1.637433916330337524e-01 -3.240257501602172852e-02 2.549887001514434814e-01 1.401130259037017822e-01 -8.743787184357643127e-03 3.174220919609069824e-01 6.901101768016815186e-02 1.784916818141937256e-01 1.545977890491485596e-01 1.068190261721611023e-01 4.893311262130737305e-01 -5.225568637251853943e-02 -4.635740816593170166e-02 -1.085323840379714966e-01 -9.551188349723815918e-02 -2.519402503967285156e-01 -1.174293011426925659e-01 -2.810862958431243896e-01 -2.550809830427169800e-02 1.519428789615631104e-01 1.660221139900386333e-03 8.646581321954727173e-02 1.642707735300064087e-01 7.374893128871917725e-02 -2.701026797294616699e-01 -2.571100592613220215e-01 -1.178067103028297424e-01 -4.974893480539321899e-02
6.308085471391677856e-02 5.394103378057479858e-02 -1.324657201766967773e-01 1.149514988064765930e-01 -1.937135159969329834e-01 4.508527740836143494e-02 -6.949556618928909302e-02 3.460920155048370361e-01 -9.079311043024063110e-02 4.020475745201110840e-01 -5.324006453156471252e-02 3.260255092754960060e-03 -1.710091233253479004e-01 -9.209390729665756226e-03 -2.502289414405822754e-02 -1.620087889023125172e-03 -3.693371836561709642e-04 -3.350737392902374268e-01 -9.587118774652481079e-02 -1.479048430919647217e-01 -8.736480772495269775e-02 -7.913084700703620911e-03 -2.479251027107238770e-01 1.648296862840652466e-01 1.745498776435852051e-01 4.720532894134521484e-02 4.247634112834930420e-02 -1.992404013872146606e-01 -1.436408609151840210e-01 -4.771957099437713623e-01 -7.275617867708206177e-02 -1.672822982072830200e-01
2.913148701190948486e-01 -9.224488586187362671e-02 1.330007016658782959e-01 3.785342276096343994e-01 4.577577859163284302e-02 3.169337213039398193e-01 -1.091824099421501160e-01 3.936076462268829346e-01 1.433159261941909790e-01 2.173122465610504150e-01 -1.810168661177158356e-02 2.946345135569572449e-02 -8.044493943452835083e-02 2.782491147518157959e-01 1.097128838300704956e-01 -4.704157263040542603e-02 -3.056546449661254883e-01 1.052218377590179443e-01 6.067360192537307739e-02 -2.304434478282928467e-01 5.995706468820571899e-02 -9.838838130235671997e-03 5.989973433315753937e-03 -1.675904691219329834e-01 -1.297340989112854004e-01 -1.395994871854782104e-01 2.871294692158699036e-02 -2.133935689926147461e-02 -4.102107509970664978e-02 -2.467799633741378784e-01 -3.459810465574264526e-02 -1.211637631058692932e-01
2.299902737140655518e-01 -2.406110763549804688e-01 1.079288870096206665e-01 1.548010855913162231e-01 -1.378707885742187500e-01 -1.732580512762069702e-01 1.043206676840782166e-01 3.552318811416625977e-01 -1.464323792606592178e-02 1.532172411680221558e-01 8.050959557294845581e-02 -7.962166517972946167e-02 -6.895656138658523560e-02 -2.268964648246765137e-01 1.291959434747695923e-01 -3.962785303592681885e-01 -1.343173086643218994e-01 -2.735662460327148438e-01 1.935254186391830444e-01 -4.954973980784416199e-02 1.035018041729927063e-01 2.658710815012454987e-02 9.708948433399200439e-02 -7.265771180391311646e-02 -1.045449674129486084e-01 -1.825953088700771332e-02 8.870036154985427856e-02 5.848531611263751984e-03 -2.228177785873413086e-01 -2.985702753067016602e-01 -1.200161874294281006e-02 -2.898447215557098389e-01
-2.152674645185470581e-01 1.682705730199813843e-01 3.109822869300842285e-01 3.473921716213226318e-01 -9.554827958345413208e-02 2.454502508044242859e-02 1.373361200094223022e-01 1.199185699224472046e-01 -2.702987380325794220e-02 2.351324558258056641e-01 -1.335514932870864868e-01 1.894350349903106689e-01 -1.896006315946578979e-01 4.130718763917684555e-03 -1.000890694558620453e-02 1.103053465485572815e-01 7.393297553062438965e-02 -2.381844073534011841e-01 -1.970534622669219971e-01 -2.847176492214202881e-01 2.768249623477458954e-02 -2.419348955154418945e-01 -4.619906842708587646e-02 -1.881597936153411865e-01 -1.484980806708335876e-02 -2.003579437732696533e-01 5.490007624030113220e-02 -1.732726544141769409e-01 3.855317831039428711e-02 -3.261084854602813721e-01 1.134082600474357605e-01 -1.843429356813430786e-01
3.241911530494689941e-01 2.122042030096054077e-01 1.079530194401741028e-01 2.499182969331741333e-01 -4.789030924439430237e-02 9.541370719671249390e-02 9.877517819404602051e-02 1.385168451815843582e-02 -2.436960116028785706e-02 4.260984715074300766e-03 -4.284791648387908936e-01 1.189900785684585571e-01 -2.798681147396564484e-02 1.459885686635971069e-01 2.554984986782073975e-01 3.372525870800018311e-01 -1.772214621305465698e-01 -1.861793994903564453e-01 9.857831895351409912e-02 -1.579893678426742554e-01 9.107744693756103516e-02 1.291038393974304199e-01 -2.289056964218616486e-02 1.342907547950744629e-01 2.172096166759729385e-03 -1.444758772850036621e-01 1.480720657855272293e-02 -9.959848225116729736e-02 -2.618092596530914307e-01 1.665570028126239777e-02 2.459266781806945801e-01 -2.243721783161163330e-01
-1.586440354585647583e-01 1.679473519325256348e-01 1.632896512746810913e-01 5.581873059272766113e-01 -1.448761224746704102e-01 2.528742253780364990e-01 1.085002906620502472e-02 -5.729288235306739807e-02 -7.835277169942855835e-02 3.776435554027557373e-01 -1.384296864271163940e-01 2.924573794007301331e-02 -8.060584217309951782e-02 2.406953573226928711e-01 2.007794678211212158e-01 -1.297819763422012329e-01 -2.012308388948440552e-01 2.265233546495437622e-02 -4.726776480674743652e-02 5.498555675148963928e-02 1.188769936561584473e-02 -1.266003698110580444e-01 -1.353662312030792236e-01 -5.594606325030326843e-02 3.150949254631996155e-02 -6.513486057519912720e-02 2.360482960939407349e-01 -1.959575563669204712e-01 1.416570842266082764e-01 1.320290714502334595e-01 -6.109904870390892029e-02 -7.226843386888504028e-02
2.948146462440490723e-01 -8.143524080514907837e-02 -6.598209589719772339e-02 1.789493113756179810e-02 -1.150705963373184204e-01 1.938957124948501587e-01 -4.198965430259704590e-02 2.872227728366851807e-01 4.950913414359092712e-02 -8.150514215230941772e-02 3.522351756691932678e-02 -3.332800865173339844e-01 -2.008031494915485382e-02 6.211180612444877625e-02 -4.084718599915504456e-02 5.064233019948005676e-02 -2.389760166406631470e-01 -5.738403648138046265e-02 -2.142711170017719269e-02 2.308107726275920868e-02 1.108894497156143188e-01 -2.870489358901977539e-01 -1.237361431121826172e-01 3.151929378509521484e-01 -2.534901797771453857e-01 3.504041954874992371e-02 2.704599499702453613e-01 -1.874352097511291504e-01 -7.718644291162490845e-02 -4.230342805385589600e-01 -6.618054211139678955e-02 -5.450566112995147705e-02
7.998985797166824341e-02 8.922053128480911255e-02 2.280599921941757202e-01 1.766633056104183197e-02 -1.233373433351516724e-01 1.536307632923126221e-01 -2.835108712315559387e-02 4.171645045280456543e-01 2.335327304899692535e-02 -6.173513457179069519e-02 2.362449169158935547e-01 -1.537540107965469360e-01 1.409335583448410034e-01 2.094260454177856445e-01 6.521148979663848877e-02 1.278077438473701477e-02 7.604311686009168625e-04 8.686269074678421021e-02 2.480826973915100098e-01 7.789228111505508423e-02 -2.173640877008438110e-01 -2.542403340339660645e-01 -8.046656101942062378e-02 7.053487002849578857e-02 1.286768764257431030e-01 -2.410098612308502197e-01 2.042041718959808350e-01 -3.183393552899360657e-02 -4.227011203765869141e-01 -2.397304326295852661e-01 1.939549297094345093e-02 -1.239144057035446167e-01
1.271686553955078125e-01 1.096041873097419739e-01 1.520309895277023315e-01 2.125980108976364136e-01 -3.960174620151519775e-01 6.414418667554855347e-02 2.815857231616973877e-01 4.674916863441467285e-01 -1.548446267843246460e-01 1.102202683687210083e-01 -7.544533163309097290e-02 -4.997612535953521729e-02 3.482206538319587708e-02 5.708670988678932190e-02 -2.136065065860748291e-02 -2.196517139673233032e-01 -1.912358701229095459e-01 9.762393683195114136e-02 -1.146296933293342590e-01 -2.434970289468765259e-01 1.988627016544342041e-02 7.524818927049636841e-02 -9.713401645421981812e-02 -5.208867043256759644e-02 -1.780477911233901978e-01 -1.182001531124114990e-01 -6.130649521946907043e-02 1.723272651433944702e-01 -9.570150822401046753e-02 -2.202022969722747803e-01 2.166795171797275543e-02 -2.706434428691864014e-01
2.866107225418090820e-01 1.700847893953323364e-01 1.799376755952835083e-01 1.155682429671287537e-01 -2.804437279701232910e-01 8.772024512290954590e-02 -1.887236237525939941e-01 2.513129636645317078e-02 3.822261095046997070e-02 3.890383243560791016e-02 -6.397087126970291138e-02 -3.519533574581146240e-02 -1.279815584421157837e-01 -2.441487647593021393e-02 2.282318472862243652e-01 3.132749721407890320e-02 -1.449214518070220947e-01 1.438511908054351807e-01 -1.045034304261207581e-01 1.210376620292663574e-01 2.776201367378234863e-01 -1.518633812665939331e-01 -2.192649543285369873e-01 -1.250386387109756470e-01 4.544307664036750793e-02 2.228140830993652344e-02 1.507816910743713379e-01 -7.070460170507431030e-02 -1.940950304269790649e-01 -2.714779078960418701e-01 -1.876359730958938599e-01 -4.840022623538970947e-01
1.002034321427345276e-01 -6.747306138277053833e-02 2.043776959180831909e-01 3.158922791481018066e-01 -1.731645315885543823e-01 -2.249676920473575592e-02 -2.399797737598419189e-01 1.804639399051666260e-01 1.058335676789283752e-01 1.580639034509658813e-01 -1.000165194272994995e-01 1.192133575677871704e-01 1.134957596659660339e-01 2.326519228518009186e-02 7.659960538148880005e-02 -8.869825303554534912e-02 8.641472458839416504e-02 1.780624836683273315e-01 2.690657973289489746e-01 -2.074377536773681641e-01 2.341706752777099609e-01 -8.554864674806594849e-02 -2.150207906961441040e-01 -5.675481259822845459e-02 -2.901463210582733154e-01 9.338663518428802490e-02 1.985005736351013184e-01 -2.020907849073410034e-01 -1.372481137514114380e-01 -1.500900983810424805e-01 -2.282058298587799072e-01 -3.206870853900909424e-01
7.172905653715133667e-02 -8.893494307994842529e-02 -8.359601721167564392e-03 1.155240344814956188e-03 -4.557915627956390381e-01 1.653376668691635132e-01 2.422818094491958618e-01 4.577146768569946289e-01 -1.244672462344169617e-01 3.899041935801506042e-02 -1.783858686685562134e-01 -8.027853444218635559e-03 3.536311537027359009e-02 1.279004663228988647e-01 2.514372020959854126e-02 -1.947235018014907837e-01 -1.246206238865852356e-01 5.828174762427806854e-03 6.778008490800857544e-02 -8.317591249942779541e-02 -8.562169224023818970e-02 2.433754131197929382e-02 -3.112024664878845215e-01 1.883508563041687012e-01 -1.896431446075439453e-01 -5.762406811118125916e-02 -9.055006504058837891e-02 1.783456355333328247e-01 -1.774987429380416870e-01 -2.529157102108001709e-01 6.458826363086700439e-02 -1.796481311321258545e-01
2.063323371112346649e-02 2.815653681755065918e-01 -8.791460841894149780e-02 5.187588334083557129e-01 -2.156330272555351257e-02 1.886567771434783936e-01 1.291889045387506485e-02 1.436720937490463257e-01 -1.283189207315444946e-01 2.308268696069717407e-01 -1.938404887914657593e-01 -4.113795235753059387e-02 -1.432763133198022842e-02 1.523029953241348267e-01 2.410513013601303101e-01 -3.016530275344848633e-01 -1.022130623459815979e-01 7.840712368488311768e-02 -2.573954313993453979e-02 -1.422561854124069214e-01 -2.037123739719390869e-01 -9.291241317987442017e-02 7.319631427526473999e-02 6.346651911735534668e-02 -7.334337569773197174e-03 -7.758628576993942261e-02 1.463176161050796509e-01 -2.028503715991973877e-01 2.651552259922027588e-01 -1.075589358806610107e-01 -1.678578183054924011e-02 -2.393228858709335327e-01
7.905098795890808105e-02 -1.008899286389350891e-01 -4.916215687990188599e-02 1.046901568770408630e-01 -3.920092880725860596e-01 -1.173335537314414978e-01 -6.934818625450134277e-02 2.321211248636245728e-01 1.994366496801376343e-01 -1.584449782967567444e-02 3.123878315091133118e-02 -1.118891611695289612e-01 -2.547066509723663330e-01 8.623364567756652832e-02 3.160926699638366699e-01 1.841132938861846924e-01 3.210584819316864014e-02 -7.475504279136657715e-02 7.688286900520324707e-02 5.727536231279373169e-02 -2.943058498203754425e-02 -6.166091561317443848e-02 -1.858343631029129028e-01 1.444351375102996826e-01 8.701885491609573364e-02 -1.021679341793060303e-01 4.554281532764434814e-01 -1.218687593936920166e-01 1.491764634847640991e-01 -3.137168288230895996e-01 -7.674391567707061768e-02 -2.042273133993148804e-01
6.195124983787536621e-02 -1.460332423448562622e-01 3.299854695796966553e-01 3.525982797145843506e-01 -3.201786279678344727e-01 1.404232531785964966e-01 -5.284482985734939575e-02 1.091846898198127747e-01 -7.431621197611093521e-03 -1.622464954853057861e-01 -1.080720275640487671e-01 -1.288313418626785278e-01 -9.600305557250976562e-02 3.471082448959350586e-02 1.161317899823188782e-01 -8.649092167615890503e-02 -4.327488541603088379e-01 -1.269789636135101318e-01 2.434885129332542419e-02 -2.011961191892623901e-01 -6.081463070586323738e-04 1.113452166318893433e-01 -3.185810446739196777e-01 9.144271723926067352e-03 1.370010375976562500e-01 -4.113163426518440247e-02 8.369988203048706055e-02 -1.541901677846908569e-01 -1.616681218147277832e-01 -1.229410246014595032e-01 2.042264044284820557e-01 -1.611957997083663940e-01
2.131797522306442261e-01 1.525762528181076050e-01 1.571296900510787964e-01 1.467151194810867310e-01 9.570242837071418762e-03 1.914326399564743042e-01 -2.171269059181213379e-01 2.031885832548141479e-02 -3.489768877625465393e-02 2.961425781250000000e-01 3.909607231616973877e-02 -7.793399691581726074e-02 -8.693876862525939941e-02 -1.792404334992170334e-03 1.502944156527519226e-02 2.871886491775512695e-01 -1.281158477067947388e-01 -3.328661918640136719e-01 5.464616045355796814e-02 -2.855688631534576416e-01 5.574337765574455261e-02 -2.197075039148330688e-01 -2.020747959613800049e-01 -1.993036642670631409e-02 1.014437060803174973e-02 -4.027460217475891113e-01 5.051829293370246887e-02 -8.521066606044769287e-02 -1.180864796042442322e-01 -3.362400829792022705e-01 1.015885621309280396e-01 1.333984266966581345e-02
5.818317458033561707e-02 1.346022039651870728e-01 5.243332311511039734e-02 1.744242310523986816e-01 -5.382244288921356201e-02 3.180781900882720947e-01 -1.738419085741043091e-01 3.947831317782402039e-02 1.545160263776779175e-02 4.277446493506431580e-02 1.457853019237518311e-01 -8.042820543050765991e-02 -4.737935960292816162e-02 -1.593264788389205933e-01 -2.604287303984165192e-02 -1.118765920400619507e-01 -1.092888116836547852e-01 1.007236633449792862e-02 -1.402558535337448120e-01 -3.883374333381652832e-01 1.917962729930877686e-01 -2.745816670358181000e-02 -7.185427099466323853e-02 -3.469618409872055054e-02 -7.116965204477310181e-02 -9.738098829984664917e-02 4.579173028469085693e-01 -4.020809531211853027e-01 -9.158177673816680908e-02 -2.618435025215148926e-01 1.103934645652770996e-01 -1.933592706918716431e-01
9.973954409360885620e-02 -3.789025545120239258e-02 1.798221282660961151e-02 1.131839305162429810e-01 3.089483082294464111e-02 4.117055237293243408e-02 -2.174595892429351807e-01 4.107280671596527100e-01 -2.179792225360870361e-01 4.673024415969848633e-01 -1.749294251203536987e-01 6.086270883679389954e-02 1.421982944011688232e-01 7.849591225385665894e-02 5.567008629441261292e-02 -2.325398623943328857e-01 3.590385243296623230e-02 -4.762015864253044128e-02 2.658246643841266632e-02 -2.202848792076110840e-01 -6.835823506116867065e-02 -2.199333459138870239e-01 -2.721157073974609375e-01 1.840682923793792725e-01 -2.588844895362854004e-01 -2.017206400632858276e-01 -1.416693031787872314e-01 3.634663298726081848e-02 -4.289527609944343567e-02 -9.374677389860153198e-02 8.282798342406749725e-03 -1.397805958986282349e-01
-7.038379460573196411e-02 3.248553276062011719e-01 1.363388821482658386e-02 2.142069041728973389e-01 -1.848025321960449219e-01 1.526063084602355957e-01 4.028173387050628662e-01 3.016454577445983887e-01 -2.845295146107673645e-02 6.065918132662773132e-02 -1.728004664182662964e-01 -5.870931223034858704e-02 1.130190864205360413e-01 1.040128022432327271e-01 7.862920314073562622e-02 -3.965249061584472656e-01 -1.057817935943603516e-01 1.589978039264678955e-01 -6.282232701778411865e-02 -1.855727881193161011e-01 -1.568107306957244873e-02 -2.791745215654373169e-02 -1.406001448631286621e-01 6.064476072788238525e-02 -2.449174039065837860e-02 -8.949668146669864655e-03 -6.486421823501586914e-02 -9.226714819669723511e-02 -6.356018036603927612e-02 -2.300315052270889282e-01 1.311067724600434303e-03 -3.718436360359191895e-01
2.733812630176544189e-01 -1.461933925747871399e-02 1.630818992853164673e-01 2.094047665596008301e-01 -1.049581691622734070e-01 -2.355071306228637695e-01 3.562154769897460938e-01 2.569488883018493652e-01 8.395109325647354126e-02 -9.833616763353347778e-02 -2.247578948736190796e-01 2.748195268213748932e-02 6.643802672624588013e-02 5.352185107767581940e-03 2.891124486923217773e-01 -1.066209450364112854e-01 -3.374209105968475342e-01 9.078431874513626099e-02 -3.107583709061145782e-02 -2.283839732408523560e-01 5.008742585778236389e-02 3.916920721530914307e-02 -9.262828528881072998e-02 -5.889420211315155029e-02 -1.083542183041572571e-01 -1.010131388902664185e-01 4.177901893854141235e-02 2.125625610351562500e-01 -4.037848860025405884e-02 -3.447576165199279785e-01 1.925501823425292969e-01 -1.003866568207740784e-01
1.042335629463195801e-01 2.307954281568527222e-01 5.806219950318336487e-02 1.850892752408981323e-01 -1.137545481324195862e-01 2.666539512574672699e-02 -1.370646897703409195e-02 2.519089579582214355e-01 -1.382059603929519653e-01 1.853442192077636719e-01 -4.650313034653663635e-02 -1.576386541128158569e-01 3.619153201580047607e-01 1.317972242832183838e-01 4.812147617340087891e-01 -3.013522624969482422e-01 -6.008895859122276306e-02 -2.305666506290435791e-01 7.440472394227981567e-02 -7.605252414941787720e-02 -2.895237319171428680e-02 9.542323648929595947e-02 -1.171094104647636414e-01 -4.019889608025550842e-02 -3.318518698215484619e-01 -4.719245433807373047e-02 1.078997179865837097e-01 -2.104514092206954956e-01 -3.317885473370552063e-02 -3.042929619550704956e-02 3.148517385125160217e-02 -7.122966647148132324e-02
7.964871078729629517e-02 2.163774222135543823e-01 -2.254395782947540283e-01 1.567075550556182861e-01 -1.446371823549270630e-01 2.652823552489280701e-02 5.702731758356094360e-02 3.479574620723724365e-01 -2.504139244556427002e-01 1.844809949398040771e-01 -1.590486913919448853e-01 -1.071896217763423920e-02 -1.724432706832885742e-01 -2.310895621776580811e-01 3.340543480589985847e-03 1.488475054502487183e-01 -1.776846945285797119e-01 -2.890177071094512939e-01 2.134230919182300568e-02 -8.698618412017822266e-02 -4.859208315610885620e-02 -1.925017386674880981e-01 -1.372867375612258911e-01 2.495172321796417236e-01 2.380690872669219971e-01 -1.183986142277717590e-01 1.507427394390106201e-01 -2.083216011524200439e-01 -1.664149761199951172e-01 -2.740035653114318848e-01 1.403110288083553314e-02 -1.208887025713920593e-01
-9.258919954299926758e-02 9.483066201210021973e-02 1.987754255533218384e-01 1.021073199808597565e-02 1.882091723382472992e-02 -4.052507877349853516e-02 7.166556268930435181e-02 2.983629405498504639e-01 1.884451061487197876e-01 3.759115338325500488e-01 -1.443093270063400269e-01 2.165787667036056519e-01 1.802427470684051514e-01 1.994371861219406128e-01 -2.440555981593206525e-04 5.500517413020133972e-02 -6.565822660923004150e-02 -2.354059964418411255e-01 2.085120528936386108e-01 2.760039083659648895e-02 6.581804901361465454e-02 -1.971038132905960083e-01 -2.647360265254974365e-01 1.551646888256072998e-01 -2.743014134466648102e-02 -1.500061154365539551e-01 8.653149753808975220e-02 5.423559993505477905e-02 -1.411525905132293701e-01 -2.190702408552169800e-01 3.729829788208007812e-01 -2.116600275039672852e-01
-6.270441412925720215e-02 5.477784201502799988e-02 1.700894683599472046e-01 2.084626406431198120e-01 1.283082515001296997e-01 -5.320836976170539856e-02 -2.244136482477188110e-02 3.914185166358947754e-01 -3.065895102918148041e-02 1.971075534820556641e-01 -9.223822504281997681e-02 -3.024721145629882812e-01 -1.808194071054458618e-01 1.225898880511522293e-02 2.193477749824523926e-01 1.395727396011352539e-01 8.739580959081649780e-02 -7.237111032009124756e-02 -1.015276610851287842e-01 -1.908604055643081665e-02 -6.262497603893280029e-02 -7.650490850210189819e-02 -3.924335837364196777e-01 1.491727381944656372e-01 -9.769349545240402222e-02 1.516270451247692108e-02 2.572036087512969971e-01 -2.698174118995666504e-01 -3.415193557739257812e-01 2.522707451134920120e-03 -4.917214810848236084e-02 -1.734291762113571167e-01
1.047814413905143738e-01 2.178275026381015778e-03 -2.028915286064147949e-01 2.136551290750503540e-01 -3.334453105926513672e-01 3.048033416271209717e-01 -1.275662630796432495e-01 2.711105644702911377e-01 1.547009497880935669e-01 1.120228767395019531e-01 -1.167917400598526001e-01 -2.710222601890563965e-01 -1.716628372669219971e-01 -8.603935129940509796e-03 1.688981056213378906e-01 -1.655338108539581299e-01 6.597597151994705200e-02 -2.925331294536590576e-01 3.572955727577209473e-02 -2.264071553945541382e-01 1.464819312095642090e-01 -8.599595725536346436e-02 -8.996901661157608032e-02 3.368276730179786682e-02 5.913357436656951904e-02 -2.354706265032291412e-02 1.298844907432794571e-02 1.144796907901763916e-01 2.024640291929244995e-01 -3.707784414291381836e-02 1.328250914812088013e-01 -3.760474026203155518e-01
4.704472422599792480e-02 -8.972749114036560059e-02 1.398588269948959351e-01 3.433337807655334473e-02 -1.416545063257217407e-01 -4.880610480904579163e-02 4.560518264770507812e-02 5.473929643630981445e-01 3.690034523606300354e-02 7.382611185312271118e-02 -2.179623246192932129e-01 6.945698708295822144e-02 2.638754546642303467e-01 1.822370737791061401e-01 -4.881700128316879272e-02 -4.609718918800354004e-02 -2.038200348615646362e-01 1.877544969320297241e-01 -3.563538566231727600e-02 -5.580351129174232483e-02 -8.902925997972488403e-02 -1.314199417829513550e-01 -1.899241209030151367e-01 6.143249943852424622e-02 3.731669159606099129e-03 -2.757047414779663086e-01 3.961077034473419189e-01 -7.909702509641647339e-02 1.260907500982284546e-01 -8.208879828453063965e-02 1.393751986324787140e-02 -2.647640705108642578e-01
1.858883649110794067e-01 7.151344418525695801e-02 1.261000037193298340e-01 2.955297529697418213e-01 2.368224086239933968e-03 -1.289635896682739258e-01 -2.675869166851043701e-01 1.880068480968475342e-01 -1.715261042118072510e-01 6.196223571896553040e-02 -6.899765878915786743e-02 -1.963041722774505615e-01 2.662533819675445557e-01 1.920534074306488037e-01 3.499130904674530029e-01 -3.002059459686279297e-01 7.354463636875152588e-02 -1.651798188686370850e-01 -3.444801643490791321e-02 -2.566561102867126465e-01 -5.620181933045387268e-02 2.136200964450836182e-01 -1.287577152252197266e-01 -1.898555085062980652e-02 -1.944324523210525513e-01 -2.028025835752487183e-01 4.740018025040626526e-02 -1.314197480678558350e-01 7.121928781270980835e-02 -1.075342819094657898e-01 -1.341744512319564819e-01 -1.950342208147048950e-01
1.049304008483886719e-02 1.108553409576416016e-01 2.437132000923156738e-01 4.975179731845855713e-01 1.843824982643127441e-01 -1.036774218082427979e-01 -7.097511738538742065e-02 2.165094614028930664e-01 -4.960584267973899841e-02 9.055516123771667480e-02 3.379798680543899536e-02 -6.192805245518684387e-02 -1.862574219703674316e-01 -7.829307578504085541e-03 2.292763143777847290e-01 -4.942303895950317383e-02 -1.336884796619415283e-01 -3.445020318031311035e-01 -2.130617052316665649e-01 -3.716805577278137207e-02 7.355289906263351440e-02 -2.238345444202423096e-01 1.322349458932876587e-01 -1.527945250272750854e-01 -1.865504682064056396e-02 -7.650405913591384888e-02 8.230523206293582916e-03 6.329991854727268219e-03 -1.806277483701705933e-01 -3.304373621940612793e-01 -5.554077401757240295e-02 -2.184840589761734009e-01
6.743728369474411011e-02 1.594631746411323547e-02 5.492322891950607300e-02 1.784962713718414307e-01 3.624588623642921448e-02 3.703217804431915283e-01 -2.016679644584655762e-01 3.679939210414886475e-01 2.215141057968139648e-01 1.176846101880073547e-01 -5.144996568560600281e-02 3.012107871472835541e-02 4.317046701908111572e-02 2.725247144699096680e-01 2.581052184104919434e-01 -9.390820562839508057e-02 -4.593210518360137939e-01 -1.000353991985321045e-01 8.580649644136428833e-02 -9.086362272500991821e-02 1.350472867488861084e-01 1.486736722290515900e-02 -1.737042814493179321e-01 -5.150638055056333542e-03 -2.388194948434829712e-01 -2.323541492223739624e-01 -8.092717826366424561e-02 -8.997565507888793945e-02 4.665463045239448547e-02 -8.698821067810058594e-02 2.826077118515968323e-02 -7.915306836366653442e-02
1.381193399429321289e-01 1.342059522867202759e-01 -2.437824383378028870e-02 1.043723970651626587e-01 1.395473033189773560e-01 1.120173707604408264e-01 -1.999091356992721558e-01 3.992722034454345703e-01 1.905044354498386383e-02 1.229075063019990921e-02 1.032770872116088867e-01 -1.298325508832931519e-01 1.692274212837219238e-01 -1.731071919202804565e-01 1.389821916818618774e-01 7.256874814629554749e-03 1.433627959340810776e-02 1.991654038429260254e-01 1.987352035939693451e-02 -1.550733596086502075e-01 -1.148432940244674683e-01 -2.665117084980010986e-01 -2.743562161922454834e-01 -4.670121893286705017e-02 1.127110198140144348e-01 2.811519801616668701e-02 2.791463732719421387e-01 -2.568278834223747253e-02 -2.167982459068298340e-01 -3.713175952434539795e-01 -1.473379433155059814e-01 -2.989366352558135986e-01
-1.250173747539520264e-01 1.289746165275573730e-01 1.111935004591941833e-01 7.093285024166107178e-02 8.946104347705841064e-02 2.235237360000610352e-01 -6.621346808969974518e-03 6.118158996105194092e-02 -3.692015707492828369e-01 2.076337486505508423e-01 -2.695770263671875000e-01 9.691743552684783936e-02 -1.271431148052215576e-01 -7.666965574026107788e-02 1.354625225067138672e-01 -3.928524442017078400e-03 -2.240898786112666130e-03 -1.116556972265243530e-01 3.456858918070793152e-02 -4.030210971832275391e-01 8.586777746677398682e-02 -2.577666342258453369e-01 -3.555265367031097412e-01 -1.185842975974082947e-01 -6.130057945847511292e-02 3.683209791779518127e-02 3.856122791767120361e-01 1.273771971464157104e-01 -1.451303213834762573e-01 -1.793317124247550964e-02 2.260247617959976196e-02 -6.625377386808395386e-02
4.143741354346275330e-02 -2.184977531433105469e-01 3.676832914352416992e-01 4.525581598281860352e-01 -3.565638959407806396e-01 5.739963427186012268e-02 1.143592447042465210e-01 1.596833616495132446e-01 1.816308312118053436e-02 -1.529564112424850464e-01 5.452251061797142029e-02 -7.779006659984588623e-02 1.213544979691505432e-01 3.874900564551353455e-02 1.154887899756431580e-01 9.646494686603546143e-02 -1.529952138662338257e-01 -5.085667595267295837e-02 2.187215089797973633e-01 -7.897081226110458374e-02 -3.287769109010696411e-02 -1.231555547565221786e-02 -3.287937343120574951e-01 -9.466860443353652954e-02 -1.787176132202148438e-01 -1.296061277389526367e-01 9.399635344743728638e-02 -1.818323731422424316e-01 -1.226057708263397217e-01 -2.117791175842285156e-01 1.449759751558303833e-01 2.277229679748415947e-03
-1.691064089536666870e-01 2.733328752219676971e-02 2.895598709583282471e-01 1.148387491703033447e-01 -2.924022674560546875e-01 6.967096775770187378e-02 -4.086498618125915527e-01 1.299434155225753784e-01 9.221256710588932037e-03 1.311838347464799881e-02 -2.006630450487136841e-01 1.130628213286399841e-01 2.611749470233917236e-01 -2.104986086487770081e-02 1.239902302622795105e-01 -2.050589025020599365e-02 7.059077173471450806e-02 1.544373929500579834e-01 1.940607577562332153e-01 -8.786518126726150513e-02 -8.835248649120330811e-03 8.940334618091583252e-02 -1.913591474294662476e-02 1.317519396543502808e-01 -3.245026245713233948e-02 -1.523863375186920166e-01 2.391025871038436890e-01 -6.294385343790054321e-02 -1.744211167097091675e-01 -4.259142875671386719e-01 -1.740522533655166626e-01 -1.846575587987899780e-01
2.117160111665725708e-01 5.252446979284286499e-02 -1.709925942122936249e-02 2.674603760242462158e-01 -2.390383481979370117e-01 -2.896351553499698639e-02 -9.526721388101577759e-02 2.260524481534957886e-01 -3.032594323158264160e-01 1.419490724802017212e-01 -2.578924894332885742e-01 -1.218910068273544312e-01 -1.020015105605125427e-01 -1.153095364570617676e-01 2.895375192165374756e-01 3.256114423274993896e-01 -1.050044298171997070e-01 -2.780841886997222900e-01 4.481923952698707581e-02 -4.579220898449420929e-03 -8.721435815095901489e-02 -1.744508557021617889e-02 3.670719265937805176e-02 1.498532742261886597e-01 2.993309125304222107e-02 -2.898213267326354980e-01 2.596562504768371582e-01 -1.121724769473075867e-02 -1.083046719431877136e-01 -1.152756363153457642e-01 2.220755070447921753e-01 -8.076488226652145386e-02
-7.763518393039703369e-02 -4.529529809951782227e-02 2.005993574857711792e-01 2.797013819217681885e-01 1.908337771892547607e-01 1.309419572353363037e-01 -2.454190403223037720e-01 8.830308169126510620e-02 -1.746616959571838379e-01 3.117659986019134521e-01 -2.386709600687026978e-01 6.603965163230895996e-02 -6.138351559638977051e-02 3.289877176284790039e-01 9.505268931388854980e-02 1.246956214308738708e-01 -2.210097312927246094e-01 8.729018270969390869e-03 2.762246727943420410e-01 -2.188034951686859131e-01 5.501440539956092834e-02 -9.798150509595870972e-02 -1.119879484176635742e-01 4.209992475807666779e-03 1.759489476680755615e-01 -3.532719314098358154e-01 1.523687541484832764e-01 -4.594064876437187195e-02 -8.047378063201904297e-02 -2.395595796406269073e-02 -4.124387726187705994e-02 -1.952510923147201538e-01
5.184870585799217224e-02 2.363400012254714966e-01 3.325273394584655762e-01 7.635226845741271973e-02 8.669060468673706055e-02 6.196856871247291565e-02 -1.125299409031867981e-01 1.553840190172195435e-01 -1.412743050605058670e-02 1.606846004724502563e-01 5.009581521153450012e-02 1.233564093708992004e-01 -1.652664840221405029e-01 -1.761651015840470791e-03 -6.939838081598281860e-02 4.934046417474746704e-02 -6.576735526323318481e-02 -1.617722660303115845e-01 -3.186789900064468384e-02 -2.610352039337158203e-01 7.181615382432937622e-02 -3.019740581512451172e-01 -2.338631898164749146e-01 3.278159070760011673e-03 -1.179347112774848938e-01 -2.070027887821197510e-01 5.257577300071716309e-01 -1.951786503195762634e-02 7.347543258219957352e-03 -8.361151069402694702e-02 5.520749464631080627e-02 -3.228364586830139160e-01
3.114142119884490967e-01 -8.832728862762451172e-02 1.545702368021011353e-01 1.426455974578857422e-01 -3.569854497909545898e-01 -1.866081506013870239e-01 2.546291649341583252e-01 4.046320915222167969e-01 -2.409078925848007202e-01 7.919953763484954834e-02 9.214063175022602081e-03 -2.037918008863925934e-02 1.442250311374664307e-01 6.415759772062301636e-02 1.978677511215209961e-01 -1.751509867608547211e-02 -1.012362986803054810e-01 3.477142006158828735e-02 1.548172682523727417e-01 -1.631124615669250488e-01 -9.644172340631484985e-02 -1.002830490469932556e-01 -2.150429189205169678e-01 2.594321370124816895e-01 -5.634829401969909668e-02 -1.508823484182357788e-01 -1.105216965079307556e-01 4.148416966199874878e-02 5.531385540962219238e-02 -2.349293977022171021e-01 4.717580601572990417e-02 -1.888878196477890015e-01
4.784379154443740845e-02 6.188089773058891296e-02 7.307946681976318359e-02 2.973849177360534668e-01 -2.207234799861907959e-01 -1.544159501791000366e-01 2.645632922649383545e-01 3.716626763343811035e-01 -1.433021575212478638e-01 -2.760419156402349472e-03 -2.021355628967285156e-01 -4.182683676481246948e-02 1.352101117372512817e-01 7.207948714494705200e-02 -1.050845347344875336e-02 -6.609334796667098999e-02 -2.496314495801925659e-01 1.806763708591461182e-01 -1.151106134057044983e-01 -2.563802301883697510e-01 1.008517146110534668e-01 1.570152584463357925e-03 -1.914200931787490845e-01 -7.773095741868019104e-03 -5.508399382233619690e-02 -4.395193234086036682e-02 -8.204693347215652466e-02 8.990921825170516968e-02 -1.977781057357788086e-01 -3.789362609386444092e-01 1.760235130786895752e-01 -2.720565795898437500e-01
-1.095503270626068115e-01 4.063845276832580566e-01 8.657561987638473511e-02 2.248401939868927002e-01 -4.475712403655052185e-02 -3.509585931897163391e-02 -2.109799087047576904e-01 6.775029003620147705e-02 1.695755720138549805e-01 1.970735490322113037e-01 -2.660861909389495850e-01 -9.608809649944305420e-02 2.941562533378601074e-01 5.860333144664764404e-02 2.221431285142898560e-01 -2.596199810504913330e-01 -9.281644970178604126e-02 8.295889198780059814e-02 -6.798156350851058960e-02 -2.043836563825607300e-01 -5.614704452455043793e-03 1.083639189600944519e-01 -1.479608863592147827e-01 1.420761924237012863e-03 7.010585069656372070e-02 3.670609742403030396e-02 8.130536228418350220e-02 1.710471510887145996e-01 -2.559114992618560791e-01 -1.417862176895141602e-01 3.956080228090286255e-02 -3.650676310062408447e-01
1.762684732675552368e-01 -3.934210166335105896e-02 4.499184340238571167e-02 1.957898214459419250e-02 -3.075046837329864502e-01 3.774055242538452148e-01 -2.437752038240432739e-01 7.704694569110870361e-02 -6.130799278616905212e-02 9.541418403387069702e-02 1.142109408974647522e-01 -1.404996812343597412e-01 5.269151180982589722e-02 9.791826456785202026e-02 1.504056453704833984e-01 1.099771186709403992e-01 -2.301417887210845947e-01 2.307623624801635742e-01 -1.460359096527099609e-01 -3.536208570003509521e-01 1.842516362667083740e-01 -1.657767966389656067e-02 -1.683257967233657837e-01 1.431657522916793823e-01 2.729115262627601624e-02 -3.214504122734069824e-01 3.126976788043975830e-01 -5.489761754870414734e-02 -7.428377866744995117e-02 -6.693557649850845337e-02 9.112012386322021484e-02 -1.052382141351699829e-01
-1.675880849361419678e-01 5.802086740732192993e-02 -1.630139797925949097e-01 1.607947051525115967e-01 -2.453800290822982788e-02 1.700720936059951782e-01 1.118765696883201599e-01 5.832107737660408020e-03 -1.646940223872661591e-02 1.181825101375579834e-01 -1.909878700971603394e-01 1.150491461157798767e-01 9.258991479873657227e-02 -3.173263743519783020e-02 3.097116649150848389e-01 5.678775534033775330e-02 1.012480780482292175e-01 1.286073774099349976e-01 -1.148806810379028320e-01 -1.516663581132888794e-01 -2.347994893789291382e-01 -2.223992496728897095e-01 -2.639136016368865967e-01 5.066365003585815430e-02 1.176343411207199097e-01 -2.752589285373687744e-01 2.381019443273544312e-01 1.607163995504379272e-01 -1.895928829908370972e-01 -3.768368959426879883e-01 -1.295675337314605713e-01 -3.077301383018493652e-01
1.786519438028335571e-01 1.609355062246322632e-01 6.465367972850799561e-02 2.877282500267028809e-01 -2.850323915481567383e-01 1.679674088954925537e-01 2.190638482570648193e-01 3.859966397285461426e-01 -1.945583820343017578e-01 3.029692769050598145e-01 1.093480810523033142e-01 -2.636486887931823730e-01 1.818520575761795044e-01 -2.180418223142623901e-01 2.061619013547897339e-01 1.732071340084075928e-01 4.127330612391233444e-03 5.338874831795692444e-02 -1.737418323755264282e-01 -1.441869288682937622e-01 -1.780577003955841064e-01 -1.315758079290390015e-01 6.944034248590469360e-02 5.581517517566680908e-02 -2.721300162374973297e-02 1.167292520403862000e-02 1.133046224713325500e-01 -2.021633088588714600e-02 -1.065518185496330261e-01 -1.671673506498336792e-01 -1.349385976791381836e-01 -4.606816172599792480e-02
-8.128197863698005676e-03 9.327342361211776733e-02 1.129543036222457886e-01 1.908413171768188477e-01 5.240672826766967773e-02 6.798933446407318115e-02 -1.808229237794876099e-01 3.148074448108673096e-01 -6.953765451908111572e-02 4.741832017898559570e-01 -2.306874096393585205e-01 4.427566379308700562e-02 3.737078979611396790e-02 5.506168678402900696e-02 -5.312296096235513687e-03 9.307432919740676880e-02 -2.013567388057708740e-01 -2.678026556968688965e-01 4.862019792199134827e-02 -9.196760505437850952e-02 2.074660658836364746e-01 -6.933145970106124878e-02 -2.761613130569458008e-01 1.417191177606582642e-01 1.627033501863479614e-01 -1.391708999872207642e-01 6.419877707958221436e-02 -2.515431940555572510e-01 -1.551843583583831787e-01 -2.766493558883666992e-01 5.959570035338401794e-02 1.421807110309600830e-01
2.234430611133575439e-01 1.971328705549240112e-01 1.500017940998077393e-01 3.195176422595977783e-01 -7.595736533403396606e-02 1.840573102235794067e-01 -3.060505092144012451e-01 3.834718465805053711e-01 -9.131053835153579712e-02 2.901938855648040771e-01 -8.910909295082092285e-02 -8.138739317655563354e-02 -2.832045555114746094e-01 1.581672877073287964e-01 5.810807272791862488e-02 6.055234465748071671e-03 -4.990114271640777588e-02 -5.446052178740501404e-03 3.418743982911109924e-02 -9.443584829568862915e-02 9.618454426527023315e-02 3.936201333999633789e-03 -1.111828759312629700e-01 8.496639877557754517e-02 2.885805964469909668e-01 -6.763158366084098816e-03 2.716499753296375275e-02 1.218448728322982788e-01 -1.505150645971298218e-01 -3.085061609745025635e-01 -1.700590699911117554e-01 5.824278295040130615e-02
1.892592012882232666e-01 1.538734585046768188e-01 -1.054617092013359070e-01 3.747490048408508301e-01 5.414012446999549866e-02 -5.932188779115676880e-02 -1.837366074323654175e-01 1.655331701040267944e-01 5.363819748163223267e-02 2.864083647727966309e-01 -1.103910878300666809e-01 -1.866405457258224487e-01 -1.463820040225982666e-01 -2.753389626741409302e-02 6.574734300374984741e-02 -5.243209376931190491e-02 -1.065197214484214783e-01 -3.429046273231506348e-01 -1.679218560457229614e-01 -1.176883652806282043e-01 -6.583224236965179443e-02 9.444279223680496216e-02 -2.641879022121429443e-01 1.589343547821044922e-01 5.661752074956893921e-02 -2.457273006439208984e-01 1.037355288863182068e-01 -4.396639391779899597e-02 -1.464656293392181396e-01 -4.193937480449676514e-01 -8.197727799415588379e-02 -2.273927628993988037e-02
5.519748479127883911e-02 9.928452968597412109e-02 2.778781652450561523e-01 7.100635766983032227e-02 -2.420235276222229004e-01 2.660471200942993164e-01 -2.214669622480869293e-02 -8.870206028223037720e-02 -9.466072171926498413e-02 -1.634391993284225464e-01 -2.223423570394515991e-01 -3.032218515872955322e-01 2.146908268332481384e-02 4.958708956837654114e-02 -7.963599264621734619e-02 3.649993240833282471e-02 -2.092312276363372803e-01 -1.162477061152458191e-01 4.603929817676544189e-02 -2.156569063663482666e-01 -1.394359320402145386e-01 -2.193053662776947021e-01 -2.219651341438293457e-01 -4.085890203714370728e-02 3.009122908115386963e-01 -1.115091294050216675e-01 1.396474093198776245e-01 -2.193533182144165039e-01 -3.084941804409027100e-01 -2.176612019538879395e-01 -1.700102910399436951e-02 -2.040792107582092285e-01
-8.090251684188842773e-02 -1.856852173805236816e-01 4.977413639426231384e-02 5.109570547938346863e-02 -4.338866472244262695e-01 2.183521240949630737e-01 2.421625554561614990e-01 2.037723958492279053e-01 -1.145810559391975403e-01 -1.652437746524810791e-01 -1.089538484811782837e-01 -1.309709548950195312e-01 -1.685211807489395142e-01 1.918755173683166504e-01 1.260790228843688965e-01 -2.882467806339263916e-01 4.011086001992225647e-02 -8.121671527624130249e-02 4.018734768033027649e-02 -7.621288299560546875e-02 -1.667806506156921387e-02 2.425712766125798225e-03 -1.499683260917663574e-01 2.712180316448211670e-01 -1.101605817675590515e-01 -2.851471491158008575e-02 3.411179408431053162e-02 5.614665336906909943e-03 -4.109826683998107910e-01 -2.244516015052795410e-01 1.063932999968528748e-01 -1.655881255865097046e-01
1.161981895565986633e-01 2.703904807567596436e-01 1.549812257289886475e-01 -1.475393921136856079e-01 -1.415501236915588379e-01 -1.763406954705715179e-02 -3.291419744491577148e-01 -4.011333361268043518e-02 -4.596835374832153320e-02 3.189770877361297607e-01 2.157166413962841034e-02 -1.931341737508773804e-01 -2.448974642902612686e-03 -1.102381274104118347e-01 7.859341800212860107e-02 -9.338349103927612305e-03 -1.044225618243217468e-01 -1.868659406900405884e-01 -4.950144886970520020e-02 -1.785626411437988281e-01 2.253547459840774536e-01 -2.502495944499969482e-01 -2.630440890789031982e-01 -9.085183590650558472e-02 -4.945540428161621094e-02 -3.067474961280822754e-01 1.417704224586486816e-01 1.555716395378112793e-01 -1.537046879529953003e-01 -2.937371432781219482e-01 1.033690571784973145e-01 -2.116931825876235962e-01
1.326456516981124878e-01 2.477993629872798920e-02 5.703361332416534424e-02 3.913259506225585938e-01 -1.999756554141640663e-03 3.418590500950813293e-02 -1.636955589056015015e-01 1.886442899703979492e-01 -7.381629198789596558e-02 2.007112950086593628e-01 -1.843798458576202393e-01 -3.142819553613662720e-02 -3.271467685699462891e-01 7.634717971086502075e-02 2.286092191934585571e-01 8.148503489792346954e-03 -3.067409694194793701e-01 -1.642077267169952393e-01 5.618685111403465271e-02 -9.254488348960876465e-02 -3.186772391200065613e-02 2.848498821258544922e-01 -3.099713623523712158e-01 7.820585370063781738e-02 2.133613079786300659e-01 -1.772780120372772217e-01 1.463082581758499146e-01 -1.277519911527633667e-01 -1.229001954197883606e-01 -2.126537710428237915e-01 -4.653163254261016846e-02 1.471359282732009888e-01
-1.481979340314865112e-01 -5.030425265431404114e-03 -5.219421815127134323e-03 -9.497821331024169922e-02 6.294368207454681396e-02 2.034035474061965942e-01 1.539097577333450317e-01 1.955634206533432007e-01 2.033886909484863281e-01 4.219730198383331299e-02 -1.067202165722846985e-01 -1.896026581525802612e-01 -8.983061462640762329e-02 1.935608983039855957e-01 4.585030078887939453e-01 -1.426872797310352325e-02 1.906852424144744873e-01 -2.083339989185333252e-01 2.142845094203948975e-01 -3.444239795207977295e-01 2.045625448226928711e-01 7.259996235370635986e-02 -2.089637964963912964e-01 1.264593154191970825e-01 1.452636569738388062e-01 -1.837300956249237061e-01 -2.080016583204269409e-02 5.751523748040199280e-02 -7.178294658660888672e-02 -9.513310343027114868e-02 -3.765374422073364258e-02 -2.999034523963928223e-01
1.582316309213638306e-01 1.062463074922561646e-01 3.979647755622863770e-01 7.076954934746026993e-03 -1.934420019388198853e-01 -1.574264168739318848e-01 -1.532246321439743042e-01 4.112965241074562073e-02 1.649595648050308228e-01 3.668328002095222473e-02 5.504513531923294067e-02 -2.408372163772583008e-01 -1.703656762838363647e-01 -5.267999693751335144e-02 1.734231412410736084e-01 -8.806756138801574707e-02 -1.541201323270797729e-01 -6.314279139041900635e-02 -2.118842005729675293e-01 2.962885424494743347e-02 5.239691585302352905e-02 -3.342182561755180359e-02 -3.702797591686248779e-01 -7.891402393579483032e-02 -6.146885827183723450e-02 -2.217602357268333435e-02 1.982832513749599457e-02 5.493453890085220337e-02 -2.436394244432449341e-01 -3.227333128452301025e-01 1.436896771192550659e-01 -3.822307884693145752e-01
6.361790001392364502e-02 -1.152000576257705688e-01 1.985446363687515259e-02 1.482663899660110474e-01 3.374337404966354370e-02 3.394989967346191406e-01 1.729749441146850586e-01 1.575147360563278198e-01 5.466609820723533630e-02 2.940850257873535156e-01 -3.852467238903045654e-02 -1.384310331195592880e-02 -1.374374330043792725e-01 -4.443420562893152237e-03 1.747263036668300629e-02 -9.296935796737670898e-02 -1.717813611030578613e-01 -4.395534470677375793e-02 -9.495641291141510010e-02 1.883221045136451721e-02 1.438630521297454834e-01 -2.691390216350555420e-01 -4.273175001144409180e-01 3.513052165508270264e-01 4.162419959902763367e-02 4.944902658462524414e-02 3.307479992508888245e-02 -3.182359933853149414e-01 -1.720199733972549438e-01 -2.412826418876647949e-01 7.921182364225387573e-02 -1.719847619533538818e-01
5.927722528576850891e-02 -2.831507623195648193e-01 3.311715722084045410e-01 3.354664742946624756e-01 5.628481507301330566e-02 5.700389668345451355e-02 -2.813650369644165039e-01 8.800034224987030029e-02 -1.604203507304191589e-02 2.954651787877082825e-02 -1.633298546075820923e-01 -1.729800850152969360e-01 4.636329039931297302e-02 -7.203383743762969971e-02 4.068761169910430908e-01 1.699692606925964355e-01 2.162288874387741089e-02 -1.152217090129852295e-01 -2.022311240434646606e-01 -1.351168751716613770e-01 1.648512482643127441e-01 -1.427346318960189819e-01 -1.801657378673553467e-01 1.279137730598449707e-01 -1.313558593392372131e-02 -2.442169934511184692e-01 -1.359181851148605347e-01 1.016047224402427673e-02 -2.759059891104698181e-02 -1.180309578776359558e-01 8.401692658662796021e-02 -2.680584192276000977e-01
2.300507575273513794e-01 -4.155876860022544861e-02 3.932936787605285645e-01 5.540676414966583252e-02 -2.485924810171127319e-01 -8.572194725275039673e-02 -5.817552655935287476e-02 2.216895073652267456e-01 -8.828821592032909393e-03 1.358242034912109375e-01 -8.096298575401306152e-02 -4.899262264370918274e-02 -2.780317366123199463e-01 8.349198848009109497e-02 1.368354726582765579e-02 -6.134156137704849243e-03 -2.541511058807373047e-01 8.846656233072280884e-02 -1.004417911171913147e-01 -1.780230551958084106e-01 2.542756199836730957e-01 1.433695256710052490e-01 9.192247688770294189e-02 2.257346510887145996e-01 -1.890854388475418091e-01 -1.639274507761001587e-01 1.319619864225387573e-01 7.602892816066741943e-02 -2.564078569412231445e-01 -3.022379577159881592e-01 -1.949656605720520020e-01 -1.191753819584846497e-01
9.936918318271636963e-02 4.207790829241275787e-03 3.603567481040954590e-01 2.847775816917419434e-01 8.099135011434555054e-02 2.700890302658081055e-01 4.026763886213302612e-02 -1.780070811510086060e-01 -1.274777501821517944e-01 2.662401497364044189e-01 -1.829245835542678833e-01 -9.892962127923965454e-02 -1.176090762019157410e-01 1.956377029418945312e-01 3.247737586498260498e-01 -1.762368381023406982e-01 -5.272115767002105713e-02 -1.147506833076477051e-01 9.088067710399627686e-02 -1.183068007230758667e-01 7.215075194835662842e-02 -1.095888316631317139e-01 -1.933224126696586609e-02 -4.119587689638137817e-02 1.020810008049011230e-02 -2.112396210432052612e-01 3.561500906944274902e-01 -2.877344191074371338e-01 -6.534311920404434204e-02 -6.685068458318710327e-02 -1.386612206697463989e-01 8.657637238502502441e-02
-2.776793204247951508e-03 -9.468656964600086212e-03 2.485649436712265015e-01 2.803735435009002686e-01 -1.596947908401489258e-01 -1.016813963651657104e-01 -2.607737779617309570e-01 2.367359101772308350e-01 -4.344833642244338989e-02 2.972410991787910461e-02 -9.643586724996566772e-02 9.026812016963958740e-02 5.243293941020965576e-02 -3.473694995045661926e-02 1.874802447855472565e-02 -1.375975161790847778e-01 1.945842206478118896e-01 1.894399523735046387e-01 2.159480601549148560e-01 -1.988386362791061401e-01 1.053631901741027832e-01 -3.937157243490219116e-02 -3.043401241302490234e-01 -4.752842709422111511e-02 -2.668152451515197754e-01 4.762173071503639221e-02 2.572042346000671387e-01 -1.532413661479949951e-01 -8.741245418787002563e-02 -2.926349639892578125e-01 -2.254527807235717773e-01 -2.854922711849212646e-01
2.772205322980880737e-02 -2.055069804191589355e-01 2.039559334516525269e-01 2.811454236507415771e-01 -3.440188467502593994e-01 1.361366361379623413e-01 4.821818694472312927e-02 1.461938023567199707e-01 6.229503825306892395e-02 -2.029489427804946899e-01 -8.814691752195358276e-02 -1.309045851230621338e-01 -6.540692597627639771e-02 1.369528174400329590e-01 1.188446208834648132e-01 8.952066302299499512e-02 -3.759349286556243896e-01 -8.035960793495178223e-02 5.390392243862152100e-02 -9.480377286672592163e-02 -1.074677780270576477e-01 -5.808980204164981842e-03 -4.068571627140045166e-01 -1.300106346607208252e-01 1.543063223361968994e-01 -1.324397027492523193e-01 1.115359440445899963e-01 -2.225507497787475586e-01 -1.378672271966934204e-01 -1.977181583642959595e-01 1.931776702404022217e-01 -9.053763747215270996e-02
1.554247587919235229e-01 3.278912976384162903e-02 2.769677340984344482e-01 4.759626463055610657e-02 -2.980118691921234131e-01 7.134024053812026978e-03 2.806891500949859619e-01 3.631261885166168213e-01 -2.179449796676635742e-01 1.405521631240844727e-01 -7.590004801750183105e-02 -2.737047709524631500e-02 1.385396122932434082e-01 1.793644949793815613e-02 1.204664707183837891e-01 -2.395075559616088867e-01 -1.286379247903823853e-01 3.185415407642722130e-04 8.631351403892040253e-03 -1.151449680328369141e-01 -7.294490188360214233e-02 -1.419170796871185303e-01 -3.732089102268218994e-01 2.679117321968078613e-01 -2.455877065658569336e-01 -1.738934814929962158e-01 -1.333234757184982300e-01 6.839906424283981323e-02 1.300653256475925446e-02 -1.433025002479553223e-01 4.767736420035362244e-03 -1.760390847921371460e-01
1.966781169176101685e-01 3.205027803778648376e-02 2.209180593490600586e-01 3.177843689918518066e-01 -1.050216853618621826e-01 2.353312075138092041e-01 -1.988025605678558350e-01 -5.195904988795518875e-03 -1.848346292972564697e-01 2.144991755485534668e-01 -1.333605349063873291e-01 -1.838974356651306152e-01 1.015179455280303955e-01 1.817969083786010742e-01 3.237149417400360107e-01 -2.628995478153228760e-01 -1.212804764509201050e-01 -4.108627513051033020e-02 1.829631328582763672e-01 -7.519447058439254761e-02 6.784978508949279785e-02 -1.957995891571044922e-01 4.259071871638298035e-02 -1.640140265226364136e-01 -2.184640467166900635e-01 -1.701060235500335693e-01 2.924506068229675293e-01 1.690982654690742493e-02 -5.580520629882812500e-02 -3.028880245983600616e-02 -3.154438454657793045e-03 2.485932558774948120e-01
-7.460166513919830322e-02 6.437151879072189331e-02 -1.271200627088546753e-01 2.974303066730499268e-01 4.764420539140701294e-02 1.666203141212463379e-01 2.308039367198944092e-02 -1.088383644819259644e-01 1.481120288372039795e-01 2.165355384349822998e-01 9.771227836608886719e-02 2.779420278966426849e-02 1.986295580863952637e-01 2.141779363155364990e-01 5.548716187477111816e-01 8.013127744197845459e-02 -7.993268221616744995e-02 -4.397936572786420584e-04 2.997669875621795654e-01 -2.121246308088302612e-01 1.566700190305709839e-01 8.816690742969512939e-02 -1.731886863708496094e-01 -6.886091828346252441e-02 7.223635911941528320e-02 -2.250266671180725098e-01 1.727459728717803955e-01 9.203221648931503296e-02 -1.494872570037841797e-01 -1.365270316600799561e-01 -6.410503294318914413e-03 -1.448667943477630615e-01
-1.643301695585250854e-01 1.656299680471420288e-01 3.358918130397796631e-01 4.070918858051300049e-01 6.512334197759628296e-02 -2.331185713410377502e-02 1.995580494403839111e-01 2.732205577194690704e-02 8.870207518339157104e-02 3.047169372439384460e-02 -1.221833154559135437e-01 6.277509033679962158e-02 -3.621432483196258545e-01 2.445474565029144287e-01 1.979868412017822266e-01 5.133020505309104919e-02 -6.585211306810379028e-02 -1.791172772645950317e-01 -2.772663235664367676e-01 -2.678710818290710449e-01 5.609242245554924011e-02 -1.085649952292442322e-01 -2.215031161904335022e-02 8.344714343547821045e-02 -1.317411661148071289e-01 -1.234181225299835205e-01 1.582473218441009521e-01 -5.421798676252365112e-02 -1.509153991937637329e-01 -1.024979501962661743e-01 -9.287414699792861938e-02 -2.264851778745651245e-01
1.223883498460054398e-02 -1.579006202518939972e-02 3.018591701984405518e-01 9.025727212429046631e-02 1.077726185321807861e-01 -2.440548501908779144e-02 1.108749806880950928e-01 2.857312262058258057e-01 9.667807072401046753e-02 3.115545511245727539e-01 -1.190400868654251099e-01 -4.633538797497749329e-02 -1.454173028469085693e-01 2.333198338747024536e-01 2.446121871471405029e-01 2.244535088539123535e-01 -1.473302487283945084e-02 -1.580452769994735718e-01 1.213116720318794250e-01 -2.967045903205871582e-01 9.809945523738861084e-02 -1.183124929666519165e-01 -2.511942982673645020e-01 1.314833611249923706e-01 1.454033702611923218e-01 -3.356775641441345215e-01 1.081257686018943787e-01 -1.307436525821685791e-01 -2.684368789196014404e-01 -1.215970814228057861e-01 -3.985457122325897217e-03 6.511650234460830688e-02
2.632130682468414307e-01 5.851217359304428101e-02 1.431342065334320068e-01 2.174424827098846436e-01 -3.824442028999328613e-01 6.825692020356655121e-03 3.482511639595031738e-01 2.780879735946655273e-01 -8.061172813177108765e-02 -1.962021887302398682e-01 1.723880693316459656e-02 -5.390466749668121338e-02 4.526999220252037048e-02 8.191843330860137939e-02 1.082080826163291931e-01 -1.577575802803039551e-01 -1.976381093263626099e-01 -2.769990079104900360e-02 1.105596795678138733e-01 -1.019829064607620239e-01 2.694461494684219360e-02 -6.216261535882949829e-02 -6.163483485579490662e-02 6.928469240665435791e-02 7.720479369163513184e-02 -6.048010196536779404e-03 4.098052531480789185e-02 3.960829973220825195e-02 -1.374097168445587158e-02 -9.682998806238174438e-02 -7.431232929229736328e-02 -5.666370391845703125e-01
2.088179588317871094e-01 3.697262331843376160e-02 -8.428366482257843018e-02 6.826161593198776245e-02 -2.572070062160491943e-02 1.550634950399398804e-01 1.387504041194915771e-01 9.024778008460998535e-02 -6.558375060558319092e-02 1.031280606985092163e-01 -3.870817124843597412e-01 -9.961160272359848022e-02 -2.218503057956695557e-01 1.565215289592742920e-01 3.778523206710815430e-01 1.870477348566055298e-01 -2.873766124248504639e-01 -4.218845441937446594e-02 1.336254626512527466e-01 -1.488761156797409058e-01 5.536520481109619141e-02 6.211972609162330627e-02 1.362737566232681274e-01 -4.074328392744064331e-02 -9.607721865177154541e-02 -2.625665068626403809e-01 1.428290754556655884e-01 -1.575416922569274902e-01 -2.268877923488616943e-01 -1.539827734231948853e-01 2.983050346374511719e-01 -1.609003692865371704e-01
-7.406476140022277832e-02 4.599698632955551147e-02 3.817801922559738159e-02 4.754501581192016602e-02 -3.637106344103813171e-02 2.635196745395660400e-01 -1.344557106494903564e-01 3.723600506782531738e-01 -1.696119159460067749e-01 1.728058904409408569e-01 -8.156338334083557129e-02 1.261185705661773682e-01 -2.805546112358570099e-02 4.498440772294998169e-02 2.657589502632617950e-02 -9.197430312633514404e-02 -1.807674020528793335e-01 1.606632173061370850e-01 1.362631767988204956e-01 -3.038327991962432861e-01 6.921257078647613525e-02 3.847374767065048218e-02 -7.096080225892364979e-04 -1.491740439087152481e-02 -2.222183048725128174e-01 4.571809992194175720e-02 2.874974608421325684e-01 5.808883160352706909e-02 -3.979247212409973145e-01 -4.128857254981994629e-01 1.587188690900802612e-01 2.538171038031578064e-02
1.717549562454223633e-01 1.390374749898910522e-01 9.884332865476608276e-02 2.402464002370834351e-01 1.674087345600128174e-02 1.591138541698455811e-02 -1.596396416425704956e-01 1.871154904365539551e-01 2.185168210417032242e-03 2.498438954353332520e-01 -6.262721866369247437e-02 -8.365453779697418213e-02 -1.275670975446701050e-01 7.137779891490936279e-02 4.723632708191871643e-02 1.138787195086479187e-01 8.539136499166488647e-03 -3.882935047149658203e-01 1.356510967016220093e-01 -1.583248674869537354e-01 -3.069521114230155945e-02 1.586133390665054321e-01 -3.944215178489685059e-01 2.279693484306335449e-01 1.477554887533187866e-01 -8.033350110054016113e-02 7.223530113697052002e-02 -2.187685370445251465e-01 -1.904786527156829834e-01 -4.081918895244598389e-01 1.433993875980377197e-02 -1.768510229885578156e-02
-3.030397295951843262e-01 -1.270303279161453247e-01 2.775038182735443115e-01 4.260017722845077515e-02 2.518004365265369415e-02 1.969329863786697388e-01 -3.628671914339065552e-02 1.381278038024902344e-01 1.125773936510086060e-01 8.639980852603912354e-02 -3.021720349788665771e-01 9.671750664710998535e-02 4.490893706679344177e-02 6.570542696863412857e-03 1.361713260412216187e-01 -2.833024859428405762e-01 -5.232348665595054626e-02 -1.027843505144119263e-01 -6.670895963907241821e-02 5.633364990353584290e-02 -3.619756922125816345e-02 -5.277721211314201355e-02 -2.744750976562500000e-01 -1.757772862911224365e-01 -3.227497041225433350e-01 -2.754541933536529541e-01 1.455588042736053467e-01 -2.290837094187736511e-02 2.063841372728347778e-02 -3.631433844566345215e-01 3.795204975176602602e-04 -2.577229440212249756e-01
1.018019616603851318e-01 3.749179840087890625e-02 -2.756706774234771729e-01 3.114178180694580078e-01 -6.598619371652603149e-02 1.242771074175834656e-01 -1.379411369562149048e-01 1.915739476680755615e-01 1.482044905424118042e-01 2.006494402885437012e-01 -1.454449892044067383e-01 -2.164899557828903198e-02 -1.645796000957489014e-01 -3.633248060941696167e-02 1.195764020085334778e-01 -9.705150872468948364e-02 -2.398696243762969971e-01 -3.351281881332397461e-01 -5.823270604014396667e-02 -1.321586072444915771e-01 -1.098035573959350586e-01 9.421043843030929565e-02 -2.195322513580322266e-01 2.509151399135589600e-01 1.334659606218338013e-01 -3.107424974441528320e-01 7.417842000722885132e-02 2.311369031667709351e-02 -3.295958414673805237e-02 -3.772804141044616699e-01 -1.278187185525894165e-01 -2.811698056757450104e-02
-5.990108102560043335e-02 1.167205795645713806e-01 3.080479241907596588e-02 1.839387267827987671e-01 1.437469273805618286e-01 6.846088916063308716e-02 -2.157012820243835449e-01 4.422355592250823975e-01 1.999108344316482544e-01 -4.329961910843849182e-02 7.478150725364685059e-02 1.267977505922317505e-01 9.689834713935852051e-02 6.061386317014694214e-02 4.982138425111770630e-02 -1.356998383998870850e-01 -4.714067280292510986e-01 1.747845672070980072e-02 5.093758180737495422e-02 -1.204363480210304260e-01 3.381150215864181519e-02 1.056077852845191956e-01 -2.330931872129440308e-01 1.650328636169433594e-01 -1.833783388137817383e-01 -1.660234183073043823e-01 1.472581028938293457e-01 9.676573425531387329e-02 -1.544720232486724854e-01 -1.654187887907028198e-01 -3.146677911281585693e-01 -8.433690667152404785e-02
-1.068273782730102539e-01 -3.565624728798866272e-02 2.389117479324340820e-01 3.309164196252822876e-02 -3.045186698436737061e-01 1.160118728876113892e-01 1.351067274808883667e-01 1.032208353281021118e-01 -1.764027774333953857e-02 7.978417910635471344e-03 -2.575773298740386963e-01 -2.737238407135009766e-01 -2.475527115166187286e-02 4.952060058712959290e-02 2.086970657110214233e-01 -4.200210422277450562e-02 -1.157948449254035950e-01 -2.361237853765487671e-01 -4.358175210654735565e-04 -1.892505586147308350e-01 -1.358708441257476807e-01 6.604085862636566162e-02 -8.077108860015869141e-02 -2.667347341775894165e-02 3.387955427169799805e-01 -8.100643754005432129e-02 -9.972722828388214111e-02 -2.240822166204452515e-01 -3.713440299034118652e-01 -6.084694713354110718e-02 1.441705822944641113e-01 -3.536824882030487061e-01
-1.742247864603996277e-02 -3.524688258767127991e-02 1.666651666164398193e-01 -3.245675936341285706e-02 -1.804853826761245728e-01 -2.889705821871757507e-02 9.956905990839004517e-02 3.465887308120727539e-01 2.291347980499267578e-01 4.663548767566680908e-01 -1.243017464876174927e-01 2.608878612518310547e-01 1.606995314359664917e-01 1.644628494977951050e-01 4.899795725941658020e-02 7.122852653264999390e-02 5.550533533096313477e-02 -3.144988790154457092e-02 9.760061651468276978e-02 -6.137334927916526794e-02 4.599102307111024857e-03 -2.369124442338943481e-01 -6.434438377618789673e-02 6.364993751049041748e-02 -8.477123826742172241e-02 5.816801567561924458e-04 2.681643366813659668e-01 -1.677591502666473389e-01 -2.702504694461822510e-01 -2.168068438768386841e-01 1.463927328586578369e-01 -2.488175332546234131e-01
-1.152899861335754395e-01 1.505656391382217407e-01 1.265144944190979004e-01 1.900842040777206421e-02 -1.288804505020380020e-02 6.570064276456832886e-02 7.931397296488285065e-03 4.043272137641906738e-01 -1.943753212690353394e-01 3.417731821537017822e-01 -9.988118708133697510e-02 1.053715571761131287e-01 -2.308719046413898468e-02 -9.622555226087570190e-02 2.172032445669174194e-01 -4.016090929508209229e-02 1.199629437178373337e-02 -1.474988460540771484e-01 1.527710407972335815e-01 -3.951907157897949219e-01 1.189493909478187561e-01 -2.851961851119995117e-01 -2.028470784425735474e-01 -1.666383147239685059e-01 -3.521807864308357239e-02 3.460028767585754395e-02 2.835777699947357178e-01 -1.422237325459718704e-02 -2.439964264631271362e-01 -3.041538037359714508e-02 1.836845874786376953e-01 -4.817824810743331909e-02
5.983696132898330688e-02 1.088591217994689941e-01 2.021088451147079468e-01 8.406078815460205078e-02 -2.543522119522094727e-01 2.420931458473205566e-01 -4.727572202682495117e-02 2.516896128654479980e-01 -1.801856756210327148e-01 -1.153010292910039425e-03 -1.970773190259933472e-01 -3.644731938838958740e-01 2.003175616264343262e-01 -8.885741978883743286e-02 1.460263729095458984e-01 -2.942672669887542725e-01 -2.211800515651702881e-01 -1.036903932690620422e-01 1.139454320073127747e-01 7.670246530324220657e-03 -1.656730175018310547e-01 9.719409793615341187e-02 2.130301147699356079e-01 2.490171603858470917e-02 7.045922684483230114e-04 -3.516259193420410156e-01 -1.402522530406713486e-02 -1.784868538379669189e-01 -1.452538222074508667e-01 5.317615717649459839e-02 -1.015022099018096924e-01 -2.052915543317794800e-01
9.793089702725410461e-03 2.994416356086730957e-01 1.998136751353740692e-02 3.739121556282043457e-01 -2.800122797489166260e-01 -5.597095564007759094e-02 -5.291277170181274414e-02 3.398653864860534668e-02 -7.282655686140060425e-02 1.114232614636421204e-01 -3.014023005962371826e-01 -1.799869090318679810e-01 2.719258069992065430e-01 1.297926157712936401e-01 2.585549950599670410e-01 -3.876376152038574219e-01 -1.208036541938781738e-01 5.902916565537452698e-02 -5.563798919320106506e-02 -2.496538609266281128e-01 5.797180533409118652e-02 -9.593626111745834351e-02 -2.685668133199214935e-02 2.027495652437210083e-01 9.285167604684829712e-02 1.017730534076690674e-01 1.120938137173652649e-01 2.070013806223869324e-02 -1.127333119511604309e-01 -8.690395206212997437e-02 1.033829003572463989e-01 -1.867041438817977905e-01
1.032455787062644958e-01 -7.763320207595825195e-02 1.971901357173919678e-01 2.205606251955032349e-01 -3.463928997516632080e-01 2.834270000457763672e-01 -2.008021920919418335e-01 4.024828374385833740e-01 2.340999841690063477e-01 -9.225604683160781860e-02 -3.015148639678955078e-01 1.338197141885757446e-01 -1.023242175579071045e-01 -1.801623553037643433e-01 2.567321062088012695e-01 -8.159952610731124878e-02 1.251747906208038330e-01 -1.474079787731170654e-01 4.451498016715049744e-02 -1.545095890760421753e-01 2.068463563919067383e-01 -4.269373044371604919e-02 -9.508005529642105103e-02 -1.909926184453070164e-03 -7.753311097621917725e-02 -1.628614068031311035e-01 -1.874898001551628113e-02 6.071025878190994263e-02 3.948117420077323914e-02 -5.336565896868705750e-02 -1.395544558763504028e-01 -1.678062081336975098e-01
-1.173089742660522461e-01 -1.510052476078271866e-02 1.364008486270904541e-01 2.686748504638671875e-01 2.288448661565780640e-01 1.255951076745986938e-01 1.172701939940452576e-01 4.104111790657043457e-01 -8.312834799289703369e-02 2.086678147315979004e-01 -1.538789123296737671e-01 5.391345825046300888e-03 -1.683718860149383545e-01 -5.108279734849929810e-02 -3.485869616270065308e-02 1.867889240384101868e-02 1.972435414791107178e-02 -8.613911271095275879e-02 1.667707413434982300e-01 -9.722991846501827240e-03 -1.606418564915657043e-02 -1.950231343507766724e-01 -2.602531909942626953e-01 2.820062935352325439e-01 1.162926107645034790e-01 -9.130540490150451660e-02 6.252259761095046997e-02 -2.963406145572662354e-01 -3.378216922283172607e-01 -2.921564280986785889e-01 -1.397380046546459198e-02 -6.061188131570816040e-02
6.974800676107406616e-02 8.637889474630355835e-02 -5.936412513256072998e-02 1.688444465398788452e-01 -5.647789686918258667e-02 1.388304978609085083e-01 -3.565573319792747498e-02 3.857102394104003906e-01 9.801770746707916260e-02 2.591761052608489990e-01 -7.649925351142883301e-02 -2.729377895593643188e-02 -7.468998432159423828e-02 -1.469958424568176270e-01 5.900040734559297562e-03 1.480965912342071533e-01 1.344083249568939209e-01 -3.318912684917449951e-01 9.512843191623687744e-02 -3.018162548542022705e-01 1.441046744585037231e-01 -1.610370725393295288e-02 -3.132921159267425537e-01 1.570273190736770630e-01 1.333229541778564453e-01 1.262759417295455933e-01 1.780752539634704590e-01 -2.155576497316360474e-01 -2.899038493633270264e-01 -1.818156689405441284e-01 1.586381047964096069e-01 -1.557075530290603638e-01
-7.789571583271026611e-02 7.777248974889516830e-03 1.903967261314392090e-01 3.863654136657714844e-01 1.962498724460601807e-01 7.781819999217987061e-02 -2.124350816011428833e-01 8.451865613460540771e-02 -1.920305341482162476e-01 3.407405316829681396e-01 -3.071577548980712891e-01 4.720569401979446411e-02 -4.600600153207778931e-02 2.582412660121917725e-01 -1.933263428509235382e-02 3.756277635693550110e-02 -1.493206620216369629e-01 -1.744716316461563110e-01 3.368750512599945068e-01 -1.029702574014663696e-01 6.106479838490486145e-02 6.731005012989044189e-02 -9.442155063152313232e-02 9.992431849241256714e-02 -9.450523555278778076e-02 -2.637085318565368652e-01 2.060595005750656128e-01 5.257070064544677734e-02 -9.009813517332077026e-02 -1.292419061064720154e-02 -8.152233809232711792e-02 -2.207811325788497925e-01
-3.326270356774330139e-02 -1.170627027750015259e-01 1.481896787881851196e-01 1.773346662521362305e-01 -3.939060866832733154e-01 -1.208920627832412720e-01 1.380635946989059448e-01 4.713910520076751709e-01 -5.427393317222595215e-02 -4.396970197558403015e-02 -8.831333369016647339e-02 -4.860104620456695557e-02 1.588791608810424805e-01 1.193537488579750061e-01 1.603058278560638428e-01 -2.351024746894836426e-01 -3.733043745160102844e-02 4.857399687170982361e-02 -7.326178252696990967e-02 -2.701281309127807617e-01 -1.529895961284637451e-01 1.470035314559936523e-01 -1.247708946466445923e-01 5.948382988572120667e-02 -2.842012345790863037e-01 -1.846802607178688049e-02 3.101757466793060303e-01 4.148249700665473938e-02 -1.479074954986572266e-01 -1.227188333868980408e-01 -3.132383525371551514e-02 -1.485412120819091797e-01
1.973485574126243591e-02 7.477697730064392090e-02 5.437348037958145142e-02 -7.485605031251907349e-02 1.188189014792442322e-01 3.285566568374633789e-01 7.624778896570205688e-02 2.021104246377944946e-01 -6.602553278207778931e-02 1.513197273015975952e-01 -2.721561193466186523e-01 1.254458678886294365e-03 4.375289008021354675e-02 2.207913994789123535e-01 8.954236283898353577e-03 1.422596815973520279e-02 -4.428972005844116211e-01 -1.616948693990707397e-01 5.680764466524124146e-02 -2.109119892120361328e-01 1.403140872716903687e-01 -7.286537438631057739e-02 1.731433421373367310e-01 2.533951699733734131e-01 -2.403211593627929688e-01 -1.869504451751708984e-01 1.298078000545501709e-01 1.641196385025978088e-02 -1.843492984771728516e-01 -3.344652950763702393e-01 7.737701386213302612e-02 -1.165922135114669800e-01
4.046592395752668381e-03 -7.201681286096572876e-02 9.384407848119735718e-02 2.790231406688690186e-01 1.048087924718856812e-01 2.736976742744445801e-01 -2.096685767173767090e-01 3.604667782783508301e-01 2.355112433433532715e-01 1.594221591949462891e-01 2.573771215975284576e-02 -7.945235073566436768e-02 1.247483678162097931e-02 2.633062601089477539e-01 6.381030380725860596e-02 2.179316058754920959e-02 -4.944769740104675293e-01 -3.618340566754341125e-02 9.998196363449096680e-02 -6.276850402355194092e-02 1.977937370538711548e-01 1.020129863172769547e-02 -1.068750619888305664e-01 8.932940661907196045e-02 -8.583816140890121460e-02 -2.757754921913146973e-01 -7.313896715641021729e-02 -6.127781048417091370e-02 -4.873835295438766479e-02 -1.801018863916397095e-01 5.759646371006965637e-02 -1.934428960084915161e-01
8.915173262357711792e-02 1.946895718574523926e-01 -2.419552579522132874e-02 1.960145533084869385e-01 -2.985088713467121124e-02 2.089363187551498413e-01 8.196464926004409790e-02 1.299058347940444946e-01 -9.776871651411056519e-02 3.042032718658447266e-01 -1.673420816659927368e-01 -1.868724636733531952e-02 6.080831959843635559e-02 8.097670972347259521e-02 7.850345969200134277e-02 -1.585114896297454834e-01 -6.289128214120864868e-03 6.090470030903816223e-02 1.000307053327560425e-01 -9.093175083398818970e-02 -3.779110312461853027e-01 -1.628824174404144287e-01 -2.235596626996994019e-01 2.116360664367675781e-01 1.169067546725273132e-01 -2.729772329330444336e-01 2.148475199937820435e-01 -2.542604207992553711e-01 -1.309295743703842163e-01 -2.289411276578903198e-01 3.256034255027770996e-01 1.195885017514228821e-01
-3.660958260297775269e-02 2.427439838647842407e-01 3.206493556499481201e-01 3.325864076614379883e-01 1.012392193078994751e-01 -1.812168061733245850e-01 7.245025783777236938e-02 5.534448102116584778e-02 -4.613046767190098763e-04 1.545267105102539062e-01 -1.297459155321121216e-01 -9.127558022737503052e-02 -4.991905018687248230e-02 1.100557520985603333e-01 2.701644003391265869e-01 -1.668021380901336670e-01 -4.433243349194526672e-02 -1.794151961803436279e-01 -9.184821695089340210e-02 -1.439660787582397461e-01 1.214488372206687927e-01 -3.178491294384002686e-01 -1.038604006171226501e-01 -9.061773121356964111e-02 1.611088961362838745e-01 -3.162395656108856201e-01 -3.405179455876350403e-02 1.784706711769104004e-01 -2.163534425199031830e-02 -3.868043422698974609e-01 9.412195533514022827e-03 -5.658294633030891418e-02
-1.849852502346038818e-02 1.260100677609443665e-02 -2.128124237060546875e-02 3.255625367164611816e-01 1.479326635599136353e-01 -7.095979526638984680e-03 -2.961755543947219849e-02 2.401137501001358032e-01 -1.945583708584308624e-02 2.003596872091293335e-01 6.574312597513198853e-02 9.394694119691848755e-02 1.218560785055160522e-01 6.933192163705825806e-02 4.182055965065956116e-02 -2.016641199588775635e-01 -3.070391416549682617e-01 9.699936211109161377e-02 1.720311045646667480e-01 -3.667742609977722168e-01 -2.713339924812316895e-01 -1.055139899253845215e-01 -1.282277107238769531e-01 3.522611558437347412e-01 -2.109184265136718750e-01 -1.151270121335983276e-01 1.959815435111522675e-02 2.673080563545227051e-02 -1.658134907484054565e-01 -1.975508034229278564e-01 -2.365005314350128174e-01 -1.498907506465911865e-01
-1.689884066581726074e-01 2.461190894246101379e-02 1.611378639936447144e-01 1.978326141834259033e-01 1.798859834671020508e-01 1.441549807786941528e-01 -2.068414092063903809e-01 1.443182080984115601e-01 1.736201047897338867e-01 1.508923023939132690e-01 -4.108024388551712036e-02 -3.298930525779724121e-01 3.610018789768218994e-01 -1.080634593963623047e-01 2.607764899730682373e-01 1.008892804384231567e-02 -3.963575512170791626e-02 -9.707004576921463013e-02 1.027393862605094910e-01 -2.002215981483459473e-01 1.150466129183769226e-01 1.188401952385902405e-01 -3.029176890850067139e-01 -1.161618083715438843e-01 -1.207784488797187805e-01 2.640299499034881592e-02 1.941471993923187256e-01 7.087294757366180420e-02 -5.802312120795249939e-02 -3.382331132888793945e-01 1.672822386026382446e-01 -1.320842802524566650e-01
-8.040603250265121460e-03 -5.989044159650802612e-02 1.540151834487915039e-01 2.705998718738555908e-01 -2.079768478870391846e-01 2.692480087280273438e-01 -6.814295798540115356e-02 4.327396750450134277e-01 1.000828295946121216e-01 -2.618017047643661499e-02 -4.656823575496673584e-01 -5.958559364080429077e-02 -1.105769276618957520e-01 -1.440298557281494141e-01 2.669230699539184570e-01 -1.398636549711227417e-01 5.469062924385070801e-02 -4.629943147301673889e-02 -6.783540826290845871e-03 1.753723993897438049e-02 2.687031924724578857e-01 1.317337304353713989e-01 -2.409130781888961792e-01 3.350723162293434143e-02 -2.151137031614780426e-02 -1.655194014310836792e-01 2.882040105760097504e-02 -2.818320319056510925e-02 1.162173375487327576e-01 -1.246713451109826565e-03 -7.060401886701583862e-02 -1.862020045518875122e-01
1.053489819169044495e-01 2.491362094879150391e-01 3.394441679120063782e-02 3.035521507263183594e-01 -2.805902361869812012e-01 2.067065984010696411e-02 -2.433066964149475098e-01 2.853606641292572021e-01 -1.436151117086410522e-01 2.049207836389541626e-01 -5.635208450257778168e-03 -1.673925817012786865e-01 3.908775374293327332e-02 1.525777280330657959e-01 2.172881066799163818e-01 -9.543700143694877625e-03 7.060042768716812134e-02 1.044435724616050720e-01 2.192738056182861328e-01 -4.501276090741157532e-02 -1.411351114511489868e-01 3.427274897694587708e-02 -2.380511723458766937e-02 3.475759923458099365e-01 -1.286850273609161377e-01 1.673465222120285034e-01 2.255809307098388672e-01 -2.135435044765472412e-01 -1.417051851749420166e-01 -1.656350642442703247e-01 2.130839787423610687e-02 -2.312482744455337524e-01
-1.538554430007934570e-01 1.903097331523895264e-01 5.244487524032592773e-02 1.153727024793624878e-01 -7.247502356767654419e-02 -7.195117324590682983e-02 -1.939993351697921753e-01 1.764732003211975098e-01 -1.613427400588989258e-01 -9.686999768018722534e-02 -1.163387596607208252e-01 -4.414405673742294312e-02 2.821034789085388184e-01 1.338754147291183472e-01 4.510500729084014893e-01 -2.029020190238952637e-01 -1.344073712825775146e-01 -3.050443232059478760e-01 7.354401051998138428e-03 -2.224807441234588623e-01 6.327589601278305054e-02 -4.057635739445686340e-02 -1.517943888902664185e-01 -3.700853511691093445e-02 -2.005627751350402832e-01 1.072160676121711731e-01 2.707945927977561951e-02 -3.660054206848144531e-01 -6.298744585365056992e-03 -2.662811875343322754e-01 -4.283970966935157776e-02 -4.355479776859283447e-02
-6.086402386426925659e-02 6.667278707027435303e-02 1.281701177358627319e-01 2.043615877628326416e-01 1.955102533102035522e-01 1.538584083318710327e-01 2.145665884017944336e-01 3.619093894958496094e-01 -8.849458396434783936e-02 1.670530140399932861e-01 -1.915435194969177246e-01 -1.450961232185363770e-01 -1.508813798427581787e-01 -5.332240089774131775e-02 2.335041575133800507e-02 -8.193726837635040283e-02 1.561477184295654297e-01 -1.238793209195137024e-01 2.727770805358886719e-01 -9.022276848554611206e-02 9.550518542528152466e-02 -1.011810302734375000e-01 -2.432789355516433716e-01 2.539936304092407227e-01 6.571225076913833618e-02 -1.122848615050315857e-01 1.069885641336441040e-01 -7.521487027406692505e-02 -3.500907123088836670e-01 -3.732581138610839844e-01 6.174446642398834229e-02 5.778170749545097351e-02
-7.941232621669769287e-02 2.224986702203750610e-01 1.716679483652114868e-01 2.510905861854553223e-01 4.279696568846702576e-02 3.501051068305969238e-01 8.701646327972412109e-02 2.162417918443679810e-01 -8.055453002452850342e-02 2.566094100475311279e-01 -1.211757138371467590e-01 -1.818236894905567169e-02 -1.641322225332260132e-01 1.266363561153411865e-01 8.403518795967102051e-02 -9.604947641491889954e-03 -3.190573751926422119e-01 -9.856049716472625732e-02 -8.002915233373641968e-02 -4.990997314453125000e-01 4.453007876873016357e-02 -1.787084192037582397e-01 2.167979627847671509e-01 1.485662311315536499e-01 -4.213461279869079590e-02 -3.969798982143402100e-02 1.749197393655776978e-01 -2.558614686131477356e-02 1.419358849525451660e-01 -8.844260871410369873e-02 -2.528744004666805267e-02 -4.724544659256935120e-02
1.902732551097869873e-01 -1.411036700010299683e-01 3.305262625217437744e-01 3.883538842201232910e-01 -2.812166810035705566e-01 5.693282932043075562e-02 7.695673406124114990e-02 2.187387794256210327e-01 -4.184491932392120361e-02 -7.223384082317352295e-02 2.047283500432968140e-01 -1.046195030212402344e-01 7.997264713048934937e-02 -4.434598237276077271e-02 1.605933755636215210e-01 1.163168400526046753e-01 -4.145108759403228760e-01 -6.523004919290542603e-02 2.100400328636169434e-01 -1.893674582242965698e-01 -5.935327708721160889e-02 6.242136657238006592e-02 -2.582374811172485352e-01 6.570880860090255737e-02 -1.579159796237945557e-01 6.802751217037439346e-03 6.716023385524749756e-02 -9.240686893463134766e-02 -2.211232781410217285e-01 -8.736855536699295044e-02 6.124346330761909485e-02 -8.619405329227447510e-02
-6.433486193418502808e-02 -6.143593043088912964e-02 2.439333647489547729e-01 2.837555110454559326e-01 4.997313767671585083e-02 2.278270013630390167e-02 -4.926349967718124390e-02 1.437605470418930054e-01 -1.587683558464050293e-01 1.069797351956367493e-01 -1.712772436439990997e-02 2.206860855221748352e-02 -1.436340808868408203e-01 -6.561966985464096069e-02 2.316517382860183716e-01 -2.758066654205322266e-01 -1.799872368574142456e-01 -3.004377782344818115e-01 -1.335863620042800903e-01 -1.212186217308044434e-01 -2.060888409614562988e-01 -2.136903554201126099e-01 3.335296735167503357e-02 -1.553644537925720215e-01 7.011338323354721069e-02 -2.648643851280212402e-01 2.824795842170715332e-01 3.277594447135925293e-01 -1.098475307226181030e-01 -1.904396116733551025e-01 -2.048765867948532104e-01 -1.125708669424057007e-01
-2.499216049909591675e-02 4.890588670969009399e-02 4.017150774598121643e-02 2.802606821060180664e-01 2.628317475318908691e-01 2.357490807771682739e-01 7.367063313722610474e-02 1.264663189649581909e-01 -9.200009517371654510e-03 1.726284623146057129e-01 1.585258841514587402e-01 2.794952876865863800e-02 1.069144755601882935e-01 1.735843271017074585e-01 -8.626846596598625183e-03 3.641637414693832397e-02 -4.800280332565307617e-01 6.174059212207794189e-02 1.370034366846084595e-01 -2.577505707740783691e-01 2.899934053421020508e-01 -2.402837127447128296e-01 -1.333319842815399170e-01 4.990764707326889038e-02 1.867533102631568909e-02 -2.743806838989257812e-01 3.805097565054893494e-02 1.555481832474470139e-02 -2.619005143642425537e-01 -9.220417588949203491e-02 -6.099881976842880249e-02 -1.797290146350860596e-01
1.345739066600799561e-01 6.589908152818679810e-02 1.157816946506500244e-01 4.611969292163848877e-01 -3.588487952947616577e-02 4.463684931397438049e-02 -3.820141851902008057e-01 2.382434159517288208e-01 -5.536296218633651733e-02 1.341621428728103638e-01 -5.820135027170181274e-02 -2.126099467277526855e-01 -2.131391875445842743e-02 3.206852078437805176e-01 3.465076535940170288e-02 -1.257877796888351440e-02 -4.038489758968353271e-01 -1.678159460425376892e-02 1.686417609453201294e-01 -9.569535404443740845e-02 -6.697186082601547241e-02 -8.075383305549621582e-02 -4.571799188852310181e-02 1.278676986694335938e-01 -2.449426352977752686e-01 -1.596106588840484619e-01 4.247258603572845459e-02 6.027207709848880768e-03 4.888138175010681152e-02 -1.056178659200668335e-01 1.478610932826995850e-01 -1.342271566390991211e-01
1.575496047735214233e-01 8.957648277282714844e-02 -3.324205875396728516e-01 2.798920869827270508e-01 -1.695857942104339600e-02 1.030785515904426575e-01 -1.763475090265274048e-01 1.691729426383972168e-01 -1.111654043197631836e-01 2.078801393508911133e-01 -1.288246363401412964e-01 -1.748600155115127563e-01 -7.549987733364105225e-02 -9.705484658479690552e-02 2.404012382030487061e-01 3.816194087266921997e-02 -3.246770203113555908e-01 -2.400650382041931152e-01 -1.637462228536605835e-01 -9.746353328227996826e-02 -4.364323616027832031e-02 7.960235327482223511e-02 -2.236205637454986572e-01 1.665041446685791016e-01 1.297431141138076782e-01 -3.444629609584808350e-01 1.342952996492385864e-01 -1.415819078683853149e-01 -1.103503033518791199e-01 -1.956700980663299561e-01 -2.978958748281002045e-02 -1.425426006317138672e-01
-1.332157198339700699e-02 3.403849527239799500e-02 1.543755531311035156e-01 -1.534402966499328613e-01 -1.720120757818222046e-01 5.836233496665954590e-02 -3.269377723336219788e-02 2.993946969509124756e-01 -2.331497520208358765e-02 3.396099507808685303e-01 -1.433492004871368408e-01 4.088049009442329407e-02 -3.401581197977066040e-02 1.342446058988571167e-01 1.535588651895523071e-01 -1.062686666846275330e-01 -2.315026670694351196e-01 7.012353837490081787e-02 3.070431947708129883e-01 -9.178043901920318604e-02 -3.687039017677307129e-02 -1.830272078514099121e-01 -3.315047323703765869e-01 4.196127504110336304e-02 2.836766652762889862e-02 -3.418978452682495117e-01 2.995793521404266357e-01 -1.746759712696075439e-01 1.185762584209442139e-01 1.105616092681884766e-01 -1.190137267112731934e-01 -2.220491021871566772e-01
2.410191446542739868e-01 2.641007006168365479e-01 -3.312989696860313416e-02 1.757916957139968872e-01 6.376227736473083496e-02 2.080579474568367004e-02 -2.061372436583042145e-02 1.415752917528152466e-01 2.036369889974594116e-01 1.799372285604476929e-01 -2.086272090673446655e-01 -1.284169703722000122e-01 -2.695620357990264893e-01 9.274626523256301880e-02 -3.462717309594154358e-02 -1.953442953526973724e-02 -1.368248164653778076e-01 -1.771052628755569458e-01 -1.645615249872207642e-01 -3.521546423435211182e-01 -1.729349046945571899e-01 -4.394827783107757568e-02 -2.046114504337310791e-01 -5.450862459838390350e-03 -1.673299819231033325e-01 -2.115733921527862549e-01 1.780910938978195190e-01 -1.034051831811666489e-02 -9.335523843765258789e-02 -3.922417461872100830e-01 2.346894145011901855e-01 -3.657022863626480103e-02
4.087378270924091339e-03 1.690233685076236725e-02 1.904132962226867676e-01 1.681769490242004395e-01 -3.706119656562805176e-01 7.245375216007232666e-02 2.014141678810119629e-01 4.991734400391578674e-02 -7.195421308279037476e-02 -1.393715739250183105e-01 -1.091213151812553406e-01 -8.821445703506469727e-02 -7.604671269655227661e-02 2.112323939800262451e-01 5.575571581721305847e-02 -6.783486157655715942e-02 -3.571597933769226074e-01 -7.873491942882537842e-02 -1.847396641969680786e-01 -1.394594646990299225e-02 8.383440226316452026e-02 7.914356887340545654e-02 -3.902798295021057129e-01 -7.771897315979003906e-02 1.218331418931484222e-02 3.926058486104011536e-02 1.841877400875091553e-01 -2.436633110046386719e-01 -2.072035223245620728e-01 -3.828856945037841797e-01 -1.221546903252601624e-01 -8.894798904657363892e-02
9.417357295751571655e-02 -3.383910655975341797e-02 4.164404422044754028e-02 2.394359856843948364e-01 2.995766326785087585e-02 -8.716174215078353882e-02 -1.329812407493591309e-01 9.247013181447982788e-02 -2.899484038352966309e-01 3.785631060600280762e-02 -1.534875333309173584e-01 7.181168533861637115e-03 -2.506349086761474609e-01 -1.971242427825927734e-01 1.894591748714447021e-01 4.450808838009834290e-02 -2.158579230308532715e-01 -5.301054194569587708e-02 1.978978365659713745e-01 -1.981705278158187866e-01 9.034156799316406250e-02 6.500516831874847412e-02 -5.485956743359565735e-02 1.831139326095581055e-01 -2.117827087640762329e-01 -2.029807269573211670e-01 3.667167425155639648e-01 -2.196770459413528442e-01 -8.331566303968429565e-02 -2.817100882530212402e-01 1.614010483026504517e-01 -2.993597984313964844e-01
-8.682201802730560303e-02 1.747884452342987061e-01 3.611277043819427490e-01 9.912358969449996948e-02 -4.439205303788185120e-02 2.979895472526550293e-01 1.720630526542663574e-01 2.306500636041164398e-02 6.442409753799438477e-02 3.200457990169525146e-02 -2.483816593885421753e-01 -1.356210112571716309e-01 8.367116749286651611e-02 -4.917697515338659286e-03 5.901519209146499634e-02 -9.777241945266723633e-02 -4.322525262832641602e-01 -8.381176739931106567e-02 1.560388505458831787e-01 -3.341815769672393799e-01 4.099450632929801941e-02 -1.031568646430969238e-01 -1.320245862007141113e-01 -3.496829792857170105e-02 2.158412486314773560e-01 5.631116032600402832e-02 -6.249021738767623901e-02 -4.730582982301712036e-02 -3.252640366554260254e-01 -7.763187587261199951e-02 -2.585447728633880615e-01 6.081653991714119911e-04
2.608433961868286133e-01 1.326904445886611938e-01 -2.095179557800292969e-01 3.594786226749420166e-01 -2.577568031847476959e-02 6.684146821498870850e-02 -2.024648636579513550e-01 9.453691542148590088e-02 3.781577572226524353e-02 1.886199712753295898e-01 -1.193512082099914551e-01 -2.091278135776519775e-01 -1.581239104270935059e-01 -1.851546112447977066e-03 2.041830122470855713e-01 -1.233018711209297180e-01 -1.010529845952987671e-01 -3.434528410434722900e-01 -6.192685570567846298e-03 -2.042394727468490601e-01 -3.715241327881813049e-02 8.743717521429061890e-02 -1.849871277809143066e-01 1.753941178321838379e-01 1.276114135980606079e-01 -2.473652660846710205e-01 7.997267693281173706e-02 -1.453490257263183594e-01 -3.389953821897506714e-02 -3.861281871795654297e-01 -8.705165982246398926e-02 -5.031565576791763306e-02
5.407137796282768250e-02 3.866330906748771667e-02 1.152894496917724609e-01 3.383314013481140137e-01 -3.176326453685760498e-01 -1.860661357641220093e-01 1.319865882396697998e-01 3.868916034698486328e-01 -5.652986466884613037e-02 -9.201825410127639771e-02 -2.157713919878005981e-01 -7.155190221965312958e-03 -1.325113046914339066e-02 2.210698872804641724e-01 -9.566648304462432861e-02 -5.988792702555656433e-02 5.853711068630218506e-02 3.071665950119495392e-02 -2.034794837236404419e-01 -1.544702351093292236e-01 -1.878696531057357788e-01 1.451448202133178711e-01 3.533865883946418762e-02 6.058348342776298523e-02 -3.059009611606597900e-01 -1.038937792181968689e-01 1.903372555971145630e-01 -1.199313811957836151e-02 -2.062022686004638672e-01 -2.848797738552093506e-01 -8.949156105518341064e-02 -2.044629156589508057e-01
7.960015535354614258e-02 -2.454006373882293701e-01 -1.358697656542062759e-02 2.473047226667404175e-01 -2.166102379560470581e-01 3.292389959096908569e-02 -1.006725206971168518e-01 -1.585678011178970337e-02 -2.411786466836929321e-01 2.506774067878723145e-01 -8.144053071737289429e-02 1.125174462795257568e-01 -2.339646033942699432e-02 -2.838154137134552002e-02 3.012398444116115570e-02 -5.783147737383842468e-02 1.106778066605329514e-02 -2.815683782100677490e-01 2.767189443111419678e-01 -1.558143943548202515e-01 2.053957432508468628e-01 -9.634728729724884033e-02 -2.641164883971214294e-02 2.043283134698867798e-01 -1.662827283143997192e-01 -3.656020760536193848e-02 4.414761066436767578e-01 6.145945191383361816e-02 -1.503474563360214233e-01 -6.825635582208633423e-02 1.083569452166557312e-01 -3.563168942928314209e-01
-3.380056619644165039e-01 2.707058191299438477e-01 2.691020667552947998e-01 5.029088258743286133e-01 -3.464371711015701294e-02 1.087558194994926453e-01 3.565349616110324860e-03 7.098563760519027710e-02 8.225594460964202881e-02 1.960916370153427124e-01 -1.296837329864501953e-01 3.006381727755069733e-02 -9.327845275402069092e-02 8.444514870643615723e-02 -3.003368526697158813e-02 1.626710146665573120e-01 -1.260500848293304443e-01 -2.889213860034942627e-01 -1.971262395381927490e-01 -1.981936842203140259e-01 -1.499889604747295380e-02 -6.677094846963882446e-02 4.215341433882713318e-02 -5.720516666769981384e-03 -1.903204829432070255e-03 -8.151100575923919678e-02 5.876493081450462341e-02 -1.949692517518997192e-02 5.170621350407600403e-02 -3.616485595703125000e-01 9.005699306726455688e-03 -1.868157684803009033e-01
7.122375816106796265e-02 2.335162460803985596e-01 -5.240523442625999451e-02 -8.143816143274307251e-02 -1.948532313108444214e-01 3.925661444664001465e-01 -1.515675485134124756e-01 2.173666357994079590e-01 -7.646617293357849121e-02 1.551672816276550293e-01 -2.154232710599899292e-01 -1.532081067562103271e-01 2.479852363467216492e-02 2.423254847526550293e-01 -2.278873138129711151e-02 -7.591406255960464478e-02 -2.715778648853302002e-01 9.043996781110763550e-02 -6.880879402160644531e-02 -3.399211168289184570e-01 2.113922536373138428e-01 -5.737195536494255066e-02 8.998459577560424805e-02 1.760179400444030762e-01 -6.108523532748222351e-02 -1.100694201886653900e-02 1.537941545248031616e-01 -1.530091837048530579e-02 -3.322528004646301270e-01 -2.463637292385101318e-01 -1.171832010149955750e-01 -3.831441327929496765e-02
2.751798629760742188e-01 1.132830679416656494e-01 7.420182228088378906e-02 1.638330817222595215e-01 -5.515637621283531189e-02 1.683890968561172485e-01 -1.769877411425113678e-02 1.568243205547332764e-01 -1.391193270683288574e-01 -4.071947187185287476e-02 -1.977160573005676270e-01 1.330216825008392334e-01 -1.055563911795616150e-01 7.353949546813964844e-02 3.438351452350616455e-01 2.191574573516845703e-01 -3.683312535285949707e-01 -7.370309531688690186e-02 3.380061984062194824e-01 -7.848309725522994995e-02 -7.176708430051803589e-02 1.569203138351440430e-01 -5.600046366453170776e-02 -4.017953574657440186e-02 -7.003201544284820557e-02 -2.139341682195663452e-01 2.851685881614685059e-01 -1.634982079267501831e-01 2.356368489563465118e-02 -4.870987311005592346e-02 3.185659646987915039e-01 -5.495471507310867310e-02
9.279460459947586060e-02 1.843937486410140991e-01 -3.586247563362121582e-02 6.335948407649993896e-02 -1.162542998790740967e-01 -1.859413273632526398e-02 4.550939425826072693e-02 -1.384161785244941711e-02 -2.074268609285354614e-01 2.069628797471523285e-02 -4.753521382808685303e-01 -2.671079337596893311e-01 -2.340340614318847656e-01 -3.193934634327888489e-02 2.778351604938507080e-01 1.722737699747085571e-01 -7.591829448938369751e-02 -1.894738227128982544e-01 -1.685833930969238281e-02 -2.351414561271667480e-01 3.574664890766143799e-02 -5.953925475478172302e-02 -8.940141648054122925e-02 2.641077041625976562e-01 1.119529381394386292e-01 -2.146587818861007690e-01 1.158352792263031006e-01 -2.439095228910446167e-01 -1.690113246440887451e-01 -2.359516471624374390e-01 1.079473551362752914e-02 -1.919815987348556519e-01
-4.794980585575103760e-02 -1.427537500858306885e-01 1.921301037073135376e-01 5.468927323818206787e-02 -4.470982775092124939e-02 1.168815717101097107e-01 1.538064926862716675e-01 8.686714619398117065e-02 7.777707278728485107e-02 1.996526420116424561e-01 -3.173299133777618408e-01 2.550956010818481445e-01 -1.206480860710144043e-01 2.910846658051013947e-02 1.863272190093994141e-01 -2.617597579956054688e-01 -1.108020171523094177e-01 -2.183159440755844116e-01 -1.176430583000183105e-01 -2.420115470886230469e-01 1.970905065536499023e-01 -3.638044893741607666e-01 -3.609620034694671631e-01 -7.297115772962570190e-02 -1.487703621387481689e-01 -1.434257030487060547e-01 1.963931918144226074e-01 1.265467107295989990e-01 -9.086584299802780151e-02 -9.694012999534606934e-02 5.425442755222320557e-02 5.641302838921546936e-02
1.969950348138809204e-01 1.249207779765129089e-01 5.384600535035133362e-02 2.281844615936279297e-01 5.692669749259948730e-02 1.300626099109649658e-01 -5.045879632234573364e-02 6.953855603933334351e-02 -2.598789706826210022e-02 -1.740795671939849854e-01 -1.791042834520339966e-01 6.172247231006622314e-02 -2.532661855220794678e-01 9.860029071569442749e-02 6.819999217987060547e-02 1.894493848085403442e-01 -2.689090371131896973e-01 -1.319388896226882935e-01 4.767056554555892944e-02 -5.377933382987976074e-01 5.096765235066413879e-02 -3.271551802754402161e-02 -7.844116538763046265e-02 -1.732981018722057343e-02 -1.542039662599563599e-01 -1.364305964671075344e-03 3.369243741035461426e-01 -9.351061284542083740e-02 -1.890473961830139160e-01 -2.318506091833114624e-01 7.473163306713104248e-02 -2.221474200487136841e-01
4.490806162357330322e-02 2.035841345787048340e-02 1.539056003093719482e-02 9.596102684736251831e-02 -3.968795239925384521e-01 9.243728220462799072e-02 3.232073038816452026e-02 1.450846046209335327e-01 5.810444056987762451e-02 3.430614620447158813e-02 -8.352179825305938721e-02 -9.230905771255493164e-02 2.346159964799880981e-01 -3.449139744043350220e-02 1.593238413333892822e-01 -1.103321388363838196e-01 7.236853986978530884e-02 1.044358871877193451e-02 -3.138389065861701965e-02 2.798016965389251709e-01 9.708628803491592407e-02 5.841176211833953857e-02 -2.082542628049850464e-01 3.571436926722526550e-02 7.560488581657409668e-02 -2.994935810565948486e-01 -4.064986109733581543e-02 -9.580182284116744995e-02 -3.862314522266387939e-01 -4.389211535453796387e-01 -1.801897212862968445e-02 -3.092449307441711426e-01
-2.456309506669640541e-03 1.310081630945205688e-01 2.807148499414324760e-03 2.742969989776611328e-01 -4.371551275253295898e-01 -4.743750765919685364e-02 5.675602331757545471e-02 1.555178910493850708e-01 -1.506823599338531494e-01 9.455329738557338715e-03 -2.419937551021575928e-01 -1.256139576435089111e-01 2.525446414947509766e-01 2.410920411348342896e-01 9.633468091487884521e-02 -1.787793040275573730e-01 -1.513564884662628174e-01 6.194315105676651001e-02 -1.390981972217559814e-01 -1.906561702489852905e-01 -8.903072774410247803e-02 -1.928797364234924316e-02 -7.852780818939208984e-02 3.634359240531921387e-01 -9.422314353287220001e-03 1.586242169141769409e-01 -7.090108841657638550e-02 1.021459624171257019e-01 -1.551016718149185181e-01 -3.362200856208801270e-01 -5.352502316236495972e-02 -1.298843175172805786e-01
1.121615245938301086e-02 -2.322039008140563965e-02 -7.504355162382125854e-02 2.593602240085601807e-01 4.983806982636451721e-02 1.824256032705307007e-01 -2.044784277677536011e-01 -5.001041106879711151e-03 -1.066185012459754944e-01 4.075389802455902100e-01 -2.870834171772003174e-01 -3.022377565503120422e-02 1.714915335178375244e-01 1.501467972993850708e-01 -1.313605755567550659e-01 -1.515215355902910233e-02 -1.687788367271423340e-01 -1.391707062721252441e-01 -6.638754904270172119e-02 -2.541570663452148438e-01 6.754860281944274902e-02 -1.801530718803405762e-01 -3.215375542640686035e-01 1.942264847457408905e-03 -6.503237038850784302e-02 7.740494608879089355e-02 2.384016364812850952e-01 -3.476071059703826904e-01 -1.514104455709457397e-01 -2.082960009574890137e-01 6.957191228866577148e-02 -4.802699387073516846e-02
2.493428289890289307e-01 -5.403176695108413696e-02 -2.196287363767623901e-01 3.342820107936859131e-01 -3.123264294117689133e-03 7.292340043932199478e-03 -1.184881031513214111e-01 6.672421842813491821e-02 1.111425906419754028e-01 2.239393740892410278e-01 -1.827997118234634399e-01 -9.062828123569488525e-02 -2.163086384534835815e-01 -1.253480166196823120e-01 6.497236341238021851e-02 -1.099668443202972412e-01 -1.914722621440887451e-01 -3.602457642555236816e-01 1.057693436741828918e-01 -1.508260369300842285e-01 -1.565957069396972656e-02 1.194357275962829590e-01 -2.403038293123245239e-01 2.141559123992919922e-01 5.806560814380645752e-02 -2.397947311401367188e-01 1.022682413458824158e-01 5.565730109810829163e-02 -1.079177632927894592e-01 -4.031591117382049561e-01 -1.137515529990196228e-02 -7.868275046348571777e-02
2.160957641899585724e-02 1.053282693028450012e-01 4.988815262913703918e-02 3.050155341625213623e-01 1.711214520037174225e-02 1.534741967916488647e-01 -2.714293599128723145e-01 3.402476012706756592e-01 8.180069178342819214e-02 1.986409723758697510e-02 -5.144673213362693787e-02 1.930703371763229370e-01 3.321873769164085388e-02 3.436456322669982910e-01 1.686145663261413574e-01 -8.180978149175643921e-02 -4.216088950634002686e-01 1.142859831452369690e-01 2.154821008443832397e-01 -1.764361709356307983e-01 1.006556674838066101e-01 -1.286579668521881104e-01 -2.212171107530593872e-01 -1.416263729333877563e-01 -1.131349280476570129e-01 -1.090650260448455811e-01 -1.391227692365646362e-01 -7.340479642152786255e-02 -1.684687435626983643e-01 -1.494085788726806641e-01 -6.663448363542556763e-02 -9.827457368373870850e-02
-9.151560813188552856e-02 1.905376911163330078e-01 1.103957369923591614e-01 1.854881048202514648e-01 -1.047732755541801453e-01 8.952484279870986938e-02 1.262554824352264404e-01 3.667158782482147217e-01 1.599330604076385498e-01 2.317761182785034180e-01 -1.609565019607543945e-01 3.641141057014465332e-01 1.846960633993148804e-01 1.379042565822601318e-01 2.853830158710479736e-01 -1.147957816720008850e-01 7.243937999010086060e-02 2.982020936906337738e-02 4.287301376461982727e-02 3.316900134086608887e-02 3.888506069779396057e-02 -1.659210920333862305e-01 -9.479866176843643188e-02 1.139092221856117249e-01 1.195426955819129944e-01 8.222130686044692993e-02 3.086802661418914795e-01 5.537287890911102295e-02 -3.162762522697448730e-01 -2.467707991600036621e-01 5.887202918529510498e-02 -9.952774643898010254e-02
1.548954844474792480e-01 1.587557047605514526e-01 -4.987209290266036987e-02 1.836609095335006714e-01 1.141511742025613785e-02 1.097130775451660156e-01 -6.774976104497909546e-02 2.407176643610000610e-01 -2.416226416826248169e-01 2.205557972192764282e-01 -4.054072201251983643e-01 5.616214871406555176e-02 2.214415371417999268e-02 -1.535768210887908936e-01 -6.327669601887464523e-03 5.022529978305101395e-03 -9.785428643226623535e-02 -3.679137229919433594e-01 -6.869728118181228638e-02 -2.015967667102813721e-01 1.703192740678787231e-01 4.638904333114624023e-02 -3.071458637714385986e-01 6.227232143282890320e-02 -4.546209052205085754e-02 1.080016866326332092e-01 2.264670133590698242e-01 -1.429942399263381958e-01 -3.266785740852355957e-01 -1.616609990596771240e-01 3.970769792795181274e-02 -4.045898467302322388e-02
1.761019974946975708e-02 2.114750146865844727e-01 -2.564429938793182373e-01 2.929834723472595215e-01 -7.367305457592010498e-02 1.028291434049606323e-01 -5.954490974545478821e-02 2.984728515148162842e-01 -2.889653146266937256e-01 3.815629705786705017e-02 -1.471005529165267944e-01 1.227112766355276108e-02 -7.341065257787704468e-02 -2.324266284704208374e-01 1.864358931779861450e-01 1.819463223218917847e-01 -1.442313641309738159e-01 -2.749355733394622803e-01 7.886998355388641357e-02 -2.099093198776245117e-01 1.904987916350364685e-02 -5.870205909013748169e-02 -3.198504913598299026e-03 2.426969408988952637e-01 1.149294599890708923e-01 -2.265091687440872192e-01 2.179538905620574951e-01 -2.151355296373367310e-01 -1.051445901393890381e-01 -1.579853296279907227e-01 9.170822054147720337e-02 -2.204302251338958740e-01
1.908284276723861694e-01 1.746965348720550537e-01 5.537420511245727539e-02 1.980829685926437378e-01 -3.579991459846496582e-01 2.263398021459579468e-01 -2.598276734352111816e-01 3.792404532432556152e-01 3.203470632433891296e-02 -1.492259502410888672e-01 -1.710985898971557617e-01 -1.228165030479431152e-01 -1.435736566781997681e-01 -1.971928626298904419e-01 2.883288264274597168e-01 -1.464032083749771118e-01 9.356652386486530304e-03 -6.044378969818353653e-03 -7.370972633361816406e-02 -6.296718120574951172e-02 2.952651977539062500e-01 -1.026612222194671631e-01 -1.994969397783279419e-01 2.943425253033638000e-02 1.410419344902038574e-01 -1.797590404748916626e-02 2.968816831707954407e-02 -1.858656257390975952e-01 -7.280245423316955566e-02 -1.037795916199684143e-01 1.531516611576080322e-01 -1.588686853647232056e-01
9.026706963777542114e-02 6.290966179221868515e-03 2.632958069443702698e-02 2.282425761222839355e-01 -2.875655330717563629e-02 -1.738517582416534424e-01 5.672989785671234131e-02 3.176976144313812256e-01 1.540591567754745483e-01 -2.551685832440853119e-02 -3.246576786041259766e-01 -2.220940738916397095e-01 4.303399324417114258e-01 -6.144494935870170593e-02 1.312587410211563110e-01 -4.090809449553489685e-02 -1.313466876745223999e-01 -4.293091222643852234e-02 4.593141004443168640e-02 -1.240560114383697510e-01 5.569748580455780029e-03 -7.507950812578201294e-02 -2.112188488245010376e-01 4.784256964921951294e-02 -2.454552240669727325e-02 -1.663503050804138184e-02 2.149107903242111206e-01 1.580843031406402588e-01 -3.285519182682037354e-01 -1.879211142659187317e-02 1.005490347743034363e-01 -3.704159855842590332e-01
-1.685608178377151489e-01 2.716866135597229004e-01 1.039118319749832153e-01 3.523468971252441406e-01 6.336253881454467773e-02 2.084306180477142334e-01 1.114448457956314087e-01 7.372274249792098999e-02 1.648230701684951782e-01 1.374164968729019165e-01 -1.031267866492271423e-01 -1.779997348785400391e-01 -1.425384134054183960e-01 -6.334599852561950684e-02 2.657988071441650391e-01 3.070358000695705414e-02 -1.402408033609390259e-01 -2.158291190862655640e-01 8.751463890075683594e-02 -7.536512613296508789e-02 -3.690814226865768433e-02 -1.387106627225875854e-01 -1.326797902584075928e-01 -2.532980442047119141e-01 -5.798594281077384949e-02 -2.022412717342376709e-01 1.892539560794830322e-01 3.121171705424785614e-02 2.722119688987731934e-01 -3.845935463905334473e-01 -1.664745211601257324e-01 -2.210118621587753296e-02
-1.449711918830871582e-01 -2.713800668716430664e-01 1.166859194636344910e-01 -2.379574999213218689e-02 -3.921826556324958801e-02 1.097798421978950500e-01 -1.587409824132919312e-01 -4.131584241986274719e-02 -4.222114756703376770e-02 1.819041222333908081e-01 -1.857602447271347046e-01 1.518244594335556030e-01 3.189148381352424622e-02 4.208777844905853271e-02 1.854671388864517212e-01 -1.846046298742294312e-01 -2.401551157236099243e-01 4.090641438961029053e-02 -2.296888679265975952e-01 -3.130340576171875000e-02 -2.805550992488861084e-01 8.103477768599987030e-03 -1.115675941109657288e-01 -1.593832671642303467e-01 -8.790225535631179810e-02 -3.090222179889678955e-01 1.471597552299499512e-01 -1.388580501079559326e-01 -1.136901900172233582e-01 -3.789232969284057617e-01 7.708320766687393188e-02 -3.881278634071350098e-01
8.270687423646450043e-03 -1.239835657179355621e-02 1.876833587884902954e-01 1.109902784228324890e-01 -1.296732276678085327e-01 -9.423508308827877045e-03 9.992023557424545288e-02 3.637626469135284424e-01 1.764340400695800781e-01 3.826298713684082031e-01 1.882994547486305237e-03 2.301507443189620972e-01 1.184638664126396179e-01 1.370043959468603134e-03 1.928227543830871582e-01 -9.542784839868545532e-02 -1.010205000638961792e-01 -3.318753791972994804e-03 -1.732722371816635132e-01 4.987590014934539795e-03 -1.832010447978973389e-01 -2.184081226587295532e-01 2.701866440474987030e-03 1.030593514442443848e-01 -1.267127692699432373e-01 -1.471609994769096375e-02 3.015731275081634521e-01 -7.417493313550949097e-02 -2.802811861038208008e-01 -7.316862232983112335e-03 3.490688204765319824e-01 -2.384407371282577515e-01
-2.309613488614559174e-02 6.814423203468322754e-02 -1.326962709426879883e-01 1.012023910880088806e-01 -1.675703823566436768e-01 2.538999915122985840e-01 -5.015652999281883240e-02 2.119348794221878052e-01 -1.759325116872787476e-01 3.439633548259735107e-01 -2.020579576492309570e-01 -2.055890113115310669e-01 -7.135089486837387085e-02 1.985204517841339111e-01 4.681896790862083435e-02 1.377932429313659668e-01 -1.226882040500640869e-01 -3.544594347476959229e-01 9.496852755546569824e-03 -3.558510243892669678e-01 4.298906773328781128e-02 1.237185075879096985e-01 -1.681463718414306641e-01 2.440050393342971802e-01 -7.888185977935791016e-02 5.596274137496948242e-02 3.953861072659492493e-02 -2.291926443576812744e-01 -1.548342704772949219e-01 -2.540117204189300537e-01 4.436102136969566345e-02 -5.164972320199012756e-02
2.035011798143386841e-01 1.072616875171661377e-01 3.118364810943603516e-01 1.076049208641052246e-01 4.264300689101219177e-02 2.156657427549362183e-01 -1.505910605192184448e-01 1.509101688861846924e-01 -1.142513304948806763e-01 2.290824800729751587e-01 -3.638793528079986572e-02 -2.324666082859039307e-01 -1.034040972590446472e-01 1.116632670164108276e-01 -1.055823639035224915e-01 6.145055592060089111e-02 -2.699277698993682861e-01 4.079859703779220581e-02 -4.681748524308204651e-02 6.534682586789131165e-03 2.305953800678253174e-01 -1.328361779451370239e-01 -1.094196289777755737e-01 2.353056818246841431e-01 -2.075578272342681885e-01 -1.094905063509941101e-01 3.206414282321929932e-01 1.352864205837249756e-01 -2.126585692167282104e-01 -3.316168785095214844e-01 -1.697588413953781128e-01 -1.018999889492988586e-01
-6.268673390150070190e-02 2.959060370922088623e-01 2.017740011215209961e-01 1.930561512708663940e-01 -9.560327231884002686e-02 2.543062567710876465e-01 -2.520591318607330322e-01 2.924772351980209351e-02 4.804910719394683838e-02 2.727909982204437256e-01 -2.497297376394271851e-01 -1.652628332376480103e-01 5.083427578210830688e-02 -1.428245604038238525e-01 2.657016515731811523e-01 -2.691631019115447998e-01 -7.983963191509246826e-02 4.482426121830940247e-02 -4.920480772852897644e-02 2.949707768857479095e-02 4.386380687355995178e-02 1.810995489358901978e-01 -1.793174296617507935e-01 -1.330095976591110229e-01 2.868920750916004181e-02 -1.250134557485580444e-01 -4.487157985568046570e-02 1.302633881568908691e-01 -2.904992699623107910e-01 -2.617832720279693604e-01 -2.297653406858444214e-01 -1.500273793935775757e-01
5.823088809847831726e-02 1.220702603459358215e-01 1.313311159610748291e-01 -3.057901374995708466e-02 6.020243465900421143e-02 -2.516063302755355835e-02 -1.597042232751846313e-01 3.327055871486663818e-01 1.796788163483142853e-02 3.260958790779113770e-01 2.427220344543457031e-02 -1.604453623294830322e-01 -4.639187455177307129e-02 1.319257766008377075e-01 1.035233661532402039e-01 -1.693190261721611023e-02 -1.331123411655426025e-01 1.464371532201766968e-01 5.321611464023590088e-02 -2.270739823579788208e-01 3.940603137016296387e-02 -2.669809758663177490e-01 -4.404290914535522461e-01 3.497951431199908257e-03 1.922980695962905884e-02 -2.728319466114044189e-01 5.614269897341728210e-02 -3.551102280616760254e-01 -1.175221204757690430e-01 -4.738731309771537781e-02 -1.514585763216018677e-01 -2.368066310882568359e-01
2.221254073083400726e-02 1.172410696744918823e-02 -6.884967535734176636e-02 -1.083553135395050049e-01 -1.059412956237792969e-03 2.769871056079864502e-01 1.290162950754165649e-01 2.731450796127319336e-01 -3.444459289312362671e-02 2.950238883495330811e-01 -2.274078279733657837e-01 8.789917454123497009e-03 3.503154963254928589e-02 7.871294766664505005e-02 5.750752985477447510e-02 -3.293315321207046509e-02 -3.160292804241180420e-01 -1.055129542946815491e-01 2.474650554358959198e-02 -3.278903663158416748e-01 -3.919518738985061646e-02 -1.998708844184875488e-01 1.380868554115295410e-01 -2.116746082901954651e-02 -3.381710946559906006e-01 -2.508529461920261383e-02 7.372417300939559937e-02 4.931522905826568604e-02 -3.184215128421783447e-01 -3.888967335224151611e-01 -8.326506614685058594e-02 -2.291649952530860901e-02
2.498304694890975952e-01 1.726401001214981079e-01 -8.168518543243408203e-02 3.368257284164428711e-01 -6.368602067232131958e-02 8.933816850185394287e-02 -2.256800085306167603e-01 2.248132079839706421e-01 -6.610181927680969238e-02 3.909596800804138184e-02 -2.768407464027404785e-01 -1.690232008695602417e-01 -9.307664819061756134e-03 1.643135249614715576e-01 8.048192411661148071e-02 1.964111030101776123e-01 -2.756778001785278320e-01 -1.720907092094421387e-01 2.210914641618728638e-01 -1.932609528303146362e-01 -1.146479770541191101e-01 4.636208340525627136e-02 2.511962875723838806e-02 2.214643359184265137e-01 -3.545696735382080078e-01 -1.797195076942443848e-01 -8.638975024223327637e-02 -1.173051893711090088e-01 -5.715006031095981598e-03 -1.705604493618011475e-01 5.454569472931325436e-04 -1.603638082742691040e-01
6.653153151273727417e-02 -6.456126924604177475e-03 6.240822747349739075e-02 4.576504230499267578e-02 -4.168312549591064453e-01 1.680732220411300659e-01 -1.873880438506603241e-02 1.367508769035339355e-01 -2.250518500804901123e-01 -4.253977909684181213e-02 -1.406995356082916260e-01 -1.428946405649185181e-01 1.495412886142730713e-01 1.450390964746475220e-01 1.796588450670242310e-01 3.324605524539947510e-02 -8.383192121982574463e-03 -1.489917095750570297e-02 -1.746573485434055328e-02 1.081934850662946701e-02 -6.195254996418952942e-02 -1.472500413656234741e-01 -2.727048099040985107e-01 8.484421670436859131e-02 -2.640435099601745605e-01 1.094060465693473816e-01 -2.237079292535781860e-01 1.888174563646316528e-02 -4.181734919548034668e-01 -3.756095468997955322e-01 9.261818230152130127e-02 -1.860573738813400269e-01
1.429275572299957275e-01 -1.388945383951067924e-03 1.849522888660430908e-01 7.121786475181579590e-02 -2.292277961969375610e-01 -4.503240063786506653e-02 3.836828470230102539e-02 2.630538046360015869e-01 -9.368639439344406128e-02 3.614969253540039062e-01 -1.911710500717163086e-01 1.321800202131271362e-01 1.801774203777313232e-01 2.861506938934326172e-01 -5.350778228603303432e-04 -2.005529357120394707e-03 -1.912086904048919678e-01 1.199540123343467712e-02 -1.209039241075515747e-01 -2.422956228256225586e-01 -1.110258623957633972e-01 -6.666715443134307861e-02 -2.816704213619232178e-01 1.730479672551155090e-02 -3.016213141381740570e-02 -4.851482808589935303e-01 7.102904468774795532e-02 6.847535073757171631e-02 1.618540436029434204e-01 9.358526207506656647e-03 1.559378057718276978e-01 -6.457727402448654175e-02
1.737390607595443726e-01 9.213968366384506226e-02 2.821414470672607422e-01 8.473461121320724487e-02 -3.861393779516220093e-02 -1.157546490430831909e-01 -1.560855805873870850e-01 2.083040773868560791e-01 -7.299864292144775391e-02 1.906080991029739380e-01 4.376396164298057556e-02 3.815324231982231140e-02 -1.306969076395034790e-01 -7.492669671773910522e-02 -1.028584539890289307e-01 1.156841665506362915e-01 -1.372558474540710449e-01 -1.286789178848266602e-01 -9.249640256166458130e-02 -4.565378427505493164e-01 -5.433009937405586243e-02 -2.416245490312576294e-01 -8.647095412015914917e-02 3.468680381774902344e-02 -4.626974835991859436e-02 -8.059861510992050171e-02 4.277811646461486816e-01 -9.335967898368835449e-02 6.593162566423416138e-02 -1.993868649005889893e-01 -2.093461602926254272e-01 -2.992258369922637939e-01
-2.010040730237960815e-01 9.365160763263702393e-02 1.031552702188491821e-01 9.514631330966949463e-02 -3.069515824317932129e-01 1.398227810859680176e-01 -5.031466484069824219e-02 3.386303782463073730e-01 -2.266922146081924438e-01 3.922342322766780853e-03 -2.663312554359436035e-01 -2.776985168457031250e-01 1.240598931908607483e-01 -1.212671250104904175e-01 1.822051554918289185e-01 -1.936388909816741943e-01 -3.049097061157226562e-01 -1.202969998121261597e-01 -1.196442022919654846e-01 -2.153430134057998657e-01 -8.279146254062652588e-02 1.294098347425460815e-01 1.474431455135345459e-01 -1.517755091190338135e-01 9.402418136596679688e-02 -1.894831657409667969e-01 2.491278573870658875e-02 -1.724065840244293213e-01 -1.889783442020416260e-01 4.446063563227653503e-02 -2.234791964292526245e-01 -2.625353075563907623e-02
7.230826467275619507e-02 6.608372926712036133e-02 -4.461416229605674744e-02 1.259139180183410645e-01 -1.642716377973556519e-01 -4.884592723101377487e-03 -2.428525388240814209e-01 1.163200289011001587e-01 -1.140069738030433655e-01 -2.279458940029144287e-01 -2.435480356216430664e-01 -1.001112908124923706e-01 1.868807971477508545e-01 3.131914734840393066e-01 2.693779021501541138e-02 -2.838039398193359375e-01 -1.943159997463226318e-01 -1.247713807970285416e-02 7.537575066089630127e-02 -2.179926186800003052e-01 5.849168077111244202e-02 -7.894336245954036713e-03 -7.843963801860809326e-02 2.210914939641952515e-01 1.266855448484420776e-01 -4.387990534305572510e-01 1.298796981573104858e-01 -1.511577866040170193e-03 1.421281322836875916e-02 -3.382045328617095947e-01 1.620918512344360352e-01 -9.223422408103942871e-02
2.861759159713983536e-03 3.175622597336769104e-02 -1.672218441963195801e-01 2.417063415050506592e-01 -2.594557702541351318e-01 3.078179657459259033e-01 -1.054906994104385376e-01 3.355982899665832520e-01 -1.094904094934463501e-01 -1.288854330778121948e-01 -3.175834417343139648e-01 -3.000007271766662598e-01 -7.131865713745355606e-03 -2.666331641376018524e-02 8.127301931381225586e-03 -2.661707103252410889e-01 1.093525961041450500e-01 -1.405754983425140381e-01 1.723253726959228516e-01 -1.378785371780395508e-01 1.239446029067039490e-01 -1.572928577661514282e-01 -8.144479244947433472e-02 -4.525567591190338135e-02 1.396979093551635742e-01 -1.683393865823745728e-01 -1.894265413284301758e-02 1.191732957959175110e-01 -1.452937722206115723e-03 -9.906561672687530518e-02 -3.990291059017181396e-02 -3.641523718833923340e-01
-4.624202102422714233e-02 4.015348851680755615e-02 -2.879076078534126282e-02 1.469058394432067871e-01 3.679480403661727905e-02 -5.532054975628852844e-02 -1.392910480499267578e-01 2.558945417404174805e-01 2.666993252933025360e-02 5.088249221444129944e-02 -1.289426535367965698e-01 1.001943424344062805e-01 2.049124240875244141e-01 2.090710774064064026e-02 -1.641161143779754639e-01 -9.175931662321090698e-02 -3.482159674167633057e-01 1.049746572971343994e-01 1.139939725399017334e-01 -2.949544191360473633e-01 -1.865279078483581543e-01 5.391449481248855591e-02 -2.435358017683029175e-01 3.645531237125396729e-01 -1.826292574405670166e-01 -3.402317315340042114e-02 1.423449963331222534e-01 1.101435720920562744e-02 -6.123128160834312439e-02 -2.340010404586791992e-01 -3.836793899536132812e-01 -2.324014604091644287e-01
-3.440663963556289673e-02 4.007177054882049561e-01 3.166152909398078918e-02 2.285664081573486328e-01 -1.780615597963333130e-01 6.031983532011508942e-03 2.223168127238750458e-02 2.301520705223083496e-01 -1.147016882896423340e-01 2.157762050628662109e-01 -1.020597815513610840e-01 2.471705079078674316e-01 -8.175106719136238098e-03 2.332359701395034790e-01 2.961339652538299561e-01 -2.437756061553955078e-01 -7.306720316410064697e-02 3.681864589452743530e-02 2.421548068523406982e-01 -1.691026426851749420e-02 -3.692962229251861572e-02 5.885701626539230347e-02 -3.360507786273956299e-01 -6.328415125608444214e-03 8.874447643756866455e-02 8.487429469823837280e-02 -9.777178056538105011e-03 -1.239008232951164246e-01 4.652859643101692200e-02 -1.636310517787933350e-01 8.275421336293220520e-03 -3.521711826324462891e-01
-7.073782384395599365e-02 6.887429207563400269e-02 -2.262186817824840546e-02 2.590171694755554199e-01 -4.111275449395179749e-02 -1.103721931576728821e-01 1.838678866624832153e-01 3.838869631290435791e-01 1.557766348123550415e-01 3.606276810169219971e-01 4.673874378204345703e-02 -3.474179655313491821e-02 1.331649273633956909e-01 2.190644741058349609e-01 -1.615668833255767822e-02 -1.699647009372711182e-01 1.732598245143890381e-02 8.766756206750869751e-02 1.554292291402816772e-01 6.861871480941772461e-02 5.423443019390106201e-02 -9.955666214227676392e-02 -3.600014448165893555e-01 2.131649255752563477e-01 -4.436383396387100220e-02 -2.194041311740875244e-01 3.218192756175994873e-01 -5.313516780734062195e-02 -1.974694281816482544e-01 -1.174485310912132263e-01 1.147396042943000793e-01 -1.668050736188888550e-01
-1.813673228025436401e-01 -3.421959280967712402e-01 1.412829607725143433e-01 2.978837676346302032e-02 -1.238348409533500671e-01 1.555629819631576538e-01 -1.071986034512519836e-01 5.059925466775894165e-02 1.387946605682373047e-01 2.771167457103729248e-01 -2.571560740470886230e-01 7.631530612707138062e-02 1.401994079351425171e-01 4.265188425779342651e-02 1.447670459747314453e-01 -2.290871590375900269e-01 -2.481009215116500854e-01 -2.072599381208419800e-01 -1.178982481360435486e-01 -7.865227758884429932e-03 -1.814669668674468994e-01 -1.001219302415847778e-01 -1.144818309694528580e-02 -6.545265018939971924e-02 -1.872024387121200562e-01 -3.399354517459869385e-01 1.765792071819305420e-01 9.046132862567901611e-02 -4.635679349303245544e-02 -2.126036882400512695e-01 1.065173074603080750e-01 -3.132834732532501221e-01
2.350314706563949585e-02 2.359097898006439209e-01 2.023256272077560425e-01 2.259313166141510010e-01 -2.645662128925323486e-01 -1.662648022174835205e-01 2.283879667520523071e-01 3.670405149459838867e-01 -2.037748843431472778e-01 -1.134673729538917542e-01 -6.763893365859985352e-02 -8.636069297790527344e-02 1.393696516752243042e-01 1.540804058313369751e-01 3.646292909979820251e-02 -1.037188768386840820e-01 -2.039042413234710693e-01 1.537308692932128906e-01 2.600242756307125092e-02 -1.362817287445068359e-01 9.998068958520889282e-02 -5.347269773483276367e-02 -4.976532235741615295e-02 -1.378785222768783569e-01 -1.893046945333480835e-01 -6.467747688293457031e-02 8.174715563654899597e-03 -1.550791319459676743e-02 -2.836031317710876465e-01 -3.891392648220062256e-01 1.955140233039855957e-01 -1.280482113361358643e-01
1.180129870772361755e-02 -2.217297703027725220e-01 -9.723474830389022827e-02 4.561099037528038025e-02 -3.927201777696609497e-02 3.313492983579635620e-02 2.613439857959747314e-01 4.700984358787536621e-01 -6.669044494628906250e-02 1.597947776317596436e-01 -5.930066853761672974e-02 -3.180244266986846924e-01 7.615704089403152466e-02 1.779555529356002808e-01 1.502927094697952271e-01 -2.954591512680053711e-01 -3.489193022251129150e-01 8.360292762517929077e-02 -1.187813654541969299e-02 3.063872829079627991e-02 1.910089999437332153e-01 -1.147857606410980225e-01 -1.515470892190933228e-01 -6.296058744192123413e-02 1.189957410097122192e-01 -1.572717726230621338e-01 1.908128410577774048e-01 -1.036596000194549561e-01 -1.237125843763351440e-01 -2.221132367849349976e-01 8.012731373310089111e-02 -4.153126105666160583e-02
-2.006447464227676392e-01 2.474361956119537354e-01 2.572503387928009033e-01 4.281347990036010742e-02 -1.614364981651306152e-01 2.117727994918823242e-01 -6.850656121969223022e-02 1.213081255555152893e-01 1.407420933246612549e-01 4.636010825634002686e-01 -3.527429997920989990e-01 -2.384844701737165451e-03 -2.197665162384510040e-02 -1.505162417888641357e-01 1.692517548799514771e-01 -2.250163108110427856e-01 -1.758128702640533447e-01 -1.341913342475891113e-01 2.144696116447448730e-01 6.251312792301177979e-02 3.617397695779800415e-02 -7.014831900596618652e-02 6.880633533000946045e-02 -6.973675638437271118e-02 -2.744516124948859215e-03 -1.481027007102966309e-01 -5.919936671853065491e-02 8.899082988500595093e-02 -1.462688148021697998e-01 -1.240083500742912292e-01 -6.411156803369522095e-02 -2.995088994503021240e-01
7.522238418459892273e-03 9.681624919176101685e-02 2.825669944286346436e-01 -3.360219299793243408e-02 -9.450256824493408203e-02 1.760025508701801300e-02 1.355766970664262772e-02 5.180512368679046631e-02 -4.602017998695373535e-02 2.660011351108551025e-01 -3.994086384773254395e-01 3.053861558437347412e-01 6.433425843715667725e-02 1.828877180814743042e-01 2.149876207113265991e-01 -1.536029577255249023e-01 8.498030155897140503e-02 -1.606974005699157715e-01 5.480953678488731384e-02 -1.450999528169631958e-01 -1.086043310351669788e-03 -3.277662992477416992e-01 -3.365116417407989502e-01 -3.315977379679679871e-02 -1.611968688666820526e-02 -1.390833407640457153e-01 3.615832924842834473e-01 4.657555371522903442e-02 -1.325575560331344604e-01 -8.160655270330607891e-04 1.040554642677307129e-01 -6.808406114578247070e-02
7.802312076091766357e-02 1.945101022720336914e-01 2.571409642696380615e-01 -8.602797985076904297e-03 -7.654602825641632080e-02 1.522358059883117676e-01 1.742883212864398956e-02 5.096675083041191101e-02 8.832661807537078857e-02 2.203229218721389771e-01 -2.719826996326446533e-01 -2.857224941253662109e-01 6.349512189626693726e-02 -4.119739751331508160e-04 2.134609818458557129e-01 -2.452921867370605469e-01 -1.368867754936218262e-01 1.229950189590454102e-01 -2.938440740108489990e-01 -9.547633677721023560e-02 2.803840488195419312e-02 1.168811917304992676e-01 -3.775471150875091553e-01 -4.692139849066734314e-02 8.138193935155868530e-02 -7.658433914184570312e-02 6.835001707077026367e-02 7.160345464944839478e-02 -3.754859268665313721e-01 -1.513516157865524292e-01 -2.474165707826614380e-02 -2.468043416738510132e-01
8.155813813209533691e-02 1.989121176302433014e-02 1.204071715474128723e-01 5.215692147612571716e-02 -4.243437349796295166e-01 6.729457527399063110e-02 2.934443950653076172e-01 4.448032975196838379e-01 -9.279703721404075623e-03 1.785314828157424927e-01 -2.719349414110183716e-02 1.324244681745767593e-02 1.499215662479400635e-01 6.050494033843278885e-03 1.070065330713987350e-02 -3.858227431774139404e-01 -2.889578938484191895e-01 -6.257463991641998291e-02 -1.141398493200540543e-02 -1.200965493917465210e-01 8.900444209575653076e-02 1.874733902513980865e-02 -7.352463901042938232e-02 1.422431617975234985e-01 -1.124935671687126160e-01 -1.425257474184036255e-01 9.530398994684219360e-02 1.547449231147766113e-01 -1.079358682036399841e-01 -6.424600630998611450e-02 -4.879360646009445190e-02 -2.877217531204223633e-01
1.083706542849540710e-01 2.621731162071228027e-01 -5.006014555692672729e-02 1.011870428919792175e-01 1.426951438188552856e-01 -1.313535869121551514e-02 6.252150982618331909e-02 1.272367388010025024e-01 9.381223469972610474e-02 2.139044702053070068e-01 -1.959737241268157959e-01 -2.434278726577758789e-01 -8.992851525545120239e-02 5.989038944244384766e-02 -9.394260123372077942e-03 -1.898598670959472656e-02 -1.474324762821197510e-01 -2.717439830303192139e-01 -2.048579752445220947e-01 -4.325645864009857178e-01 -1.982665508985519409e-01 -7.810602337121963501e-02 -2.250903397798538208e-01 1.171442046761512756e-01 -1.740647107362747192e-01 -2.051270008087158203e-01 5.578250810503959656e-02 -5.981945246458053589e-02 -6.126895174384117126e-02 -3.963248729705810547e-01 1.561682671308517456e-01 -5.533752962946891785e-02
1.007168740034103394e-01 -2.102796547114849091e-02 -1.469983160495758057e-01 2.786683738231658936e-01 5.079543218016624451e-02 1.424615830183029175e-01 -1.899796426296234131e-01 1.396115273237228394e-01 1.378387659788131714e-01 2.979591488838195801e-01 6.930160336196422577e-03 -1.386585980653762817e-01 -1.238521039485931396e-01 -1.430812627077102661e-01 3.527469187974929810e-02 -1.443981528282165527e-01 -1.086820513010025024e-01 -3.314547240734100342e-01 -1.041705831885337830e-01 -2.114790380001068115e-01 -2.440137043595314026e-02 -4.153102636337280273e-02 -3.288860619068145752e-01 1.831696927547454834e-01 5.088334158062934875e-02 -2.378241866827011108e-01 -3.285877406597137451e-02 -6.108459085226058960e-02 -8.861175179481506348e-02 -4.782402217388153076e-01 5.083814635872840881e-02 -4.830339923501014709e-02
1.817586459219455719e-02 3.904948234558105469e-01 1.601478010416030884e-01 2.114887833595275879e-01 -5.735118314623832703e-02 1.628213971853256226e-01 -4.825555160641670227e-02 1.909549087285995483e-01 -1.887553334236145020e-01 1.651756614446640015e-01 -8.881025761365890503e-02 3.063034117221832275e-01 -6.060183048248291016e-02 2.570152096450328827e-02 2.454722076654434204e-01 -3.719274401664733887e-01 -5.378456413745880127e-02 -2.118499390780925751e-02 1.034148111939430237e-01 2.205746620893478394e-02 -4.690006375312805176e-02 2.999270334839820862e-02 -2.587503790855407715e-01 1.769155412912368774e-01 -1.567032304592430592e-03 -5.021182820200920105e-02 5.917377769947052002e-02 -1.379789412021636963e-01 9.620342403650283813e-02 -1.783781200647354126e-01 -4.958055168390274048e-02 -3.952313661575317383e-01
1.177457943558692932e-01 1.811681389808654785e-01 -1.527364701032638550e-01 1.947734057903289795e-01 -9.129074215888977051e-02 8.343175053596496582e-02 -1.705334335565567017e-01 1.398703902959823608e-01 -6.840545684099197388e-02 3.862784802913665771e-01 -1.055032685399055481e-01 -5.066189914941787720e-02 -1.573921293020248413e-01 1.944910734891891479e-02 7.463318854570388794e-02 -4.335707519203424454e-03 -2.682260796427726746e-02 -2.253476679325103760e-01 9.824335575103759766e-02 -6.210986152291297913e-02 -6.792967673391103745e-03 -1.314441561698913574e-01 -2.893581390380859375e-01 2.282075434923171997e-01 -4.868978261947631836e-02 -3.634199500083923340e-01 3.149639070034027100e-01 -1.067187562584877014e-01 -2.775661088526248932e-02 -2.443710863590240479e-01 3.242373168468475342e-01 -3.141657263040542603e-02
2.967605739831924438e-02 -8.372370153665542603e-02 3.462807461619377136e-02 1.620238423347473145e-01 -9.426577948033809662e-03 -9.592030942440032959e-02 3.033895492553710938e-01 4.214808046817779541e-01 -4.568757116794586182e-02 2.914086580276489258e-01 -1.283989101648330688e-01 -4.075247347354888916e-01 9.221108257770538330e-02 2.221926003694534302e-01 9.896862506866455078e-02 -1.564461737871170044e-01 -1.738220304250717163e-01 3.906168788671493530e-02 -7.323391735553741455e-03 1.321040540933609009e-01 1.139035075902938843e-01 -2.952439785003662109e-01 -4.937436431646347046e-02 1.017237305641174316e-01 -4.917162656784057617e-02 -9.652449190616607666e-02 2.446650415658950806e-01 6.993574090301990509e-03 -1.502053886651992798e-01 -3.701054677367210388e-02 -5.685928463935852051e-02 -2.509654760360717773e-01
-2.755203843116760254e-02 8.873824030160903931e-02 5.951018631458282471e-02 1.821309886872768402e-02 -1.714716292917728424e-02 1.243417039513587952e-01 -5.725780874490737915e-02 4.089483022689819336e-01 -2.065179049968719482e-01 3.872867226600646973e-01 3.387248516082763672e-01 -2.913508377969264984e-02 -2.045152895152568817e-02 -6.574004888534545898e-03 1.168273910880088806e-01 -5.512908473610877991e-02 5.311125889420509338e-02 -1.474506556987762451e-01 -6.970536708831787109e-02 9.112975746393203735e-02 -1.885285042226314545e-02 2.607809938490390778e-02 -1.913590431213378906e-01 1.123803257942199707e-01 2.913843654096126556e-02 -3.036805093288421631e-01 3.032234311103820801e-01 -1.655926113016903400e-03 -5.867017433047294617e-02 -3.758890330791473389e-01 1.597390621900558472e-01 -1.804695278406143188e-01
-4.851591959595680237e-02 8.186564594507217407e-02 3.384222686290740967e-01 1.767397224903106689e-01 -3.315080702304840088e-01 4.057330191135406494e-01 5.534397065639495850e-02 7.552295178174972534e-02 -1.261121651623398066e-04 -1.034210249781608582e-01 -7.465706765651702881e-02 -3.174431249499320984e-02 3.315608203411102295e-01 -1.068981364369392395e-01 7.457932829856872559e-02 -2.201083302497863770e-01 -1.977970451116561890e-01 -1.783592402935028076e-01 -1.001566275954246521e-01 -7.114434987306594849e-02 -8.072850108146667480e-02 -1.136300042271614075e-01 -3.572533130645751953e-01 7.490214705467224121e-02 2.856174297630786896e-02 9.689462929964065552e-02 6.908517330884933472e-02 -7.574786990880966187e-02 -2.573952376842498779e-01 -7.407514005899429321e-02 1.486609727144241333e-01 -1.264727860689163208e-01
2.895595505833625793e-02 -1.920528858900070190e-01 2.796463668346405029e-01 3.772134780883789062e-01 -2.812107801437377930e-01 4.481725394725799561e-02 1.333080083131790161e-01 2.843558490276336670e-01 -2.878303825855255127e-02 -1.886118501424789429e-01 8.050853013992309570e-02 -8.906545490026473999e-02 1.613863110542297363e-01 -1.103615015745162964e-01 2.267543524503707886e-01 2.950188890099525452e-02 -3.613623678684234619e-01 -1.991200149059295654e-01 2.358435653150081635e-02 -7.498788833618164062e-02 3.692581504583358765e-02 -4.736185818910598755e-02 -2.812919020652770996e-01 -6.049803271889686584e-02 -3.105101361870765686e-02 -5.324887856841087341e-02 -6.753868609666824341e-02 -4.458702728152275085e-02 -2.838482856750488281e-01 -9.334227442741394043e-02 1.508895903825759888e-01 -1.885081678628921509e-01
1.005912721157073975e-01 2.017588019371032715e-01 2.647417597472667694e-02 1.388139277696609497e-01 -5.396999046206474304e-02 1.622881591320037842e-01 5.597714707255363464e-02 1.060530543327331543e-01 -7.404693216085433960e-02 3.523210585117340088e-01 -7.399578392505645752e-02 -3.499482944607734680e-02 -9.664690494537353516e-02 -8.752191066741943359e-02 -5.628117546439170837e-02 -1.840091645717620850e-01 -1.302710622549057007e-01 -5.884890258312225342e-02 -8.309879153966903687e-02 -3.021883033215999603e-02 -3.785116672515869141e-01 -2.532799914479255676e-02 -3.298548758029937744e-01 2.825913429260253906e-01 1.513406261801719666e-02 -3.253780305385589600e-01 2.415457665920257568e-01 -9.926349669694900513e-02 -1.515303403139114380e-01 -2.552688121795654297e-01 2.351790219545364380e-01 1.291339695453643799e-01
1.289334893226623535e-01 8.267069607973098755e-02 -1.903365552425384521e-01 2.880079746246337891e-01 -5.511301383376121521e-02 2.513748407363891602e-02 -6.752437353134155273e-02 1.164590790867805481e-01 -6.494680792093276978e-02 3.692211806774139404e-01 1.553840935230255127e-03 -8.464264124631881714e-02 -8.702154457569122314e-02 7.348107546567916870e-02 5.676922574639320374e-02 -5.926351621747016907e-02 1.174449250102043152e-01 -3.358200490474700928e-01 1.324469805695116520e-03 -2.111981809139251709e-01 -6.198103353381156921e-02 -4.770360887050628662e-02 -3.959823548793792725e-01 2.300892323255538940e-01 1.371622681617736816e-01 1.378282252699136734e-02 1.157697942107915878e-02 -1.561966538429260254e-01 -1.471714973449707031e-01 -4.543382525444030762e-01 4.684017226099967957e-02 -8.550173789262771606e-02
2.623675763607025146e-01 -1.404497772455215454e-01 1.545497775077819824e-01 3.317211866378784180e-01 -5.877248942852020264e-02 -1.316549032926559448e-01 2.640713751316070557e-01 2.988199293613433838e-01 1.505241692066192627e-01 -4.059928283095359802e-02 -2.016709148883819580e-01 -1.543999612331390381e-01 2.872048616409301758e-01 -4.183670133352279663e-02 1.734406203031539917e-01 -5.490757152438163757e-02 -3.352052271366119385e-01 -2.745672501623630524e-02 -8.009214699268341064e-02 -1.059215888381004333e-01 -4.395229276269674301e-03 -1.312195509672164917e-01 -2.225747853517532349e-01 -1.050569191575050354e-01 -4.041932895779609680e-02 -2.113136090338230133e-02 4.747427999973297119e-02 1.475653499364852905e-01 -2.130679637193679810e-01 -8.914031833410263062e-02 1.378906518220901489e-01 -2.907167673110961914e-01
[truncated: 3,278,252 more chars]
