# Supplementary material for: The Language of Innovation
Source: PLoS One. 2020 Apr 30;15(4):e0230107. doi: 10.1371/journal.pone.0230107 (PMC7194493; doi:10.1371/journal.pone.0230107)
Supplement: S25 File — (GZ) [file pone.0230107.s025.tar.gz › 2003-2007/V2Run_28_VS_4500_embeddings2003-2007ED32.txt]

-3.263752758502960205e-01 -1.539458483457565308e-01 3.367499411106109619e-01 -1.372775714844465256e-02 7.796623557806015015e-02 2.083737552165985107e-01 -2.831275761127471924e-01 -1.203255727887153625e-01 3.869537115097045898e-01 -1.705071181058883667e-01 1.704861670732498169e-01 9.064219892024993896e-03 6.378655880689620972e-02 -1.716077178716659546e-01 6.062445789575576782e-02 -4.863864555954933167e-02 1.719420254230499268e-01 -5.968786310404539108e-03 2.504971027374267578e-01 -9.343253821134567261e-02 -2.114427648484706879e-02 9.314312785863876343e-02 3.072030842304229736e-01 -9.999255090951919556e-02 -1.615168005228042603e-01 1.318340152502059937e-01 -1.245660334825515747e-01 7.807051390409469604e-02 -1.139405444264411926e-01 -7.233493030071258545e-02 -2.422205209732055664e-01 8.945580571889877319e-02
-3.027809560298919678e-01 -4.502684995532035828e-02 8.157134056091308594e-02 -2.372731119394302368e-01 1.647682040929794312e-01 8.439198136329650879e-02 -2.575426697731018066e-01 -3.815701976418495178e-02 2.789226174354553223e-02 -2.822808921337127686e-01 3.955516219139099121e-02 -1.656769663095474243e-01 -2.203852087259292603e-01 -2.940493226051330566e-01 -1.102578490972518921e-01 8.458940684795379639e-02 1.620440781116485596e-01 -4.949280526489019394e-03 -1.129018142819404602e-01 -6.008106097579002380e-02 2.865714132785797119e-01 -2.069434076547622681e-01 -1.191053017973899841e-01 2.354257106781005859e-01 -1.622024923563003540e-01 -9.440480172634124756e-02 -3.215773999691009521e-01 -1.099587827920913696e-01 -2.938106842339038849e-02 -7.028000801801681519e-02 -2.750948071479797363e-01 -8.980219066143035889e-02
4.220574721693992615e-02 -1.832457035779953003e-01 1.771095842123031616e-01 3.649222850799560547e-02 -1.794970482587814331e-01 4.412478581070899963e-02 -2.674974799156188965e-01 -3.884408473968505859e-01 2.088802456855773926e-01 -2.052900940179824829e-01 -2.746417885646224022e-03 1.154562458395957947e-01 3.745274990797042847e-02 -3.673522770404815674e-01 1.876663565635681152e-01 -2.058681100606918335e-02 1.834149956703186035e-01 1.307050883769989014e-01 3.990031182765960693e-01 -2.412162255495786667e-03 1.062550321221351624e-01 -3.289116919040679932e-02 1.463879942893981934e-01 4.900863766670227051e-02 -1.678571105003356934e-01 -1.355993151664733887e-01 -1.029014438390731812e-01 -1.122300624847412109e-01 -1.001701429486274719e-01 2.238788753747940063e-01 -7.955640554428100586e-02 -1.478417217731475830e-01
-2.112873494625091553e-01 2.781670168042182922e-02 6.044078990817070007e-02 8.417561650276184082e-03 1.147828251123428345e-01 1.612806618213653564e-01 -2.116293311119079590e-01 -1.140806451439857483e-01 2.336592227220535278e-01 -1.258350014686584473e-01 1.690836399793624878e-01 -4.013316035270690918e-01 -1.626730263233184814e-01 -3.672752380371093750e-01 6.247187778353691101e-02 -8.465952426195144653e-02 -2.604989707469940186e-02 -1.869368925690650940e-02 3.408488035202026367e-01 -9.051726013422012329e-02 1.433113962411880493e-01 -1.549310237169265747e-01 -4.953365307301282883e-03 2.161391079425811768e-01 1.161854043602943420e-01 -1.215255707502365112e-01 -3.283897936344146729e-01 -1.175456643104553223e-01 9.926912933588027954e-02 3.454503417015075684e-02 1.879100352525711060e-01 9.163506329059600830e-02
-3.891323506832122803e-01 -1.601239144802093506e-01 -6.767429877072572708e-03 2.204985916614532471e-02 -1.786437779664993286e-01 1.677246391773223877e-01 -2.056182324886322021e-01 -5.839946866035461426e-02 2.802160382270812988e-01 -6.605090945959091187e-02 2.568567693233489990e-01 -7.587213069200515747e-02 -2.076827138662338257e-01 -7.529126107692718506e-02 -7.964484393596649170e-02 -2.449078112840652466e-01 4.547047987580299377e-02 1.263544112443923950e-01 2.256835848093032837e-01 -1.460215300321578979e-01 1.509667187929153442e-01 -4.611356183886528015e-02 -7.106038182973861694e-02 -2.243020683526992798e-01 -1.550667136907577515e-01 7.838021218776702881e-02 -3.617342114448547363e-01 5.976838991045951843e-02 2.338051423430442810e-02 2.754159569740295410e-01 1.050456520169973373e-02 1.877212524414062500e-01
-2.133545875549316406e-01 -2.665786445140838623e-02 3.002891242504119873e-01 -9.874013066291809082e-02 -2.774626016616821289e-01 1.545146554708480835e-01 -2.908578217029571533e-01 -1.394751518964767456e-01 1.638247817754745483e-01 -1.119343787431716919e-01 2.676005959510803223e-01 -5.252974480390548706e-02 -3.062314689159393311e-01 -1.439115256071090698e-01 -1.026195138692855835e-01 -6.271185725927352905e-02 1.873756013810634613e-02 -3.387194871902465820e-02 9.145735204219818115e-02 -3.159170225262641907e-02 2.617445290088653564e-01 -1.203056331723928452e-02 -1.379764452576637268e-02 1.384086608886718750e-01 -2.646543085575103760e-01 -3.098428845405578613e-01 -2.185379713773727417e-01 9.274733066558837891e-02 1.918756067752838135e-01 1.347592025995254517e-01 1.126193851232528687e-01 -1.315943747758865356e-01
-3.109748959541320801e-01 -5.605191737413406372e-02 1.931751817464828491e-01 -3.492091000080108643e-01 -1.303344219923019409e-01 9.182687848806381226e-02 -3.178209960460662842e-01 -6.104908883571624756e-02 3.603150844573974609e-01 -1.921669244766235352e-01 2.233746647834777832e-01 -1.617055237293243408e-01 -2.226174436509609222e-02 -1.138675808906555176e-01 1.957619786262512207e-01 -5.460288375616073608e-02 6.597834080457687378e-02 -4.798984527587890625e-02 2.752765715122222900e-01 -1.778064668178558350e-01 1.828128248453140259e-01 2.509751915931701660e-02 -2.521260976791381836e-01 1.387502849102020264e-01 1.012166291475296021e-01 9.812373667955398560e-02 -9.317410737276077271e-02 -3.199223428964614868e-02 1.644455939531326294e-01 1.461874991655349731e-01 1.719878986477851868e-02 6.294571608304977417e-02
-8.111497759819030762e-02 -1.660472005605697632e-01 2.699772715568542480e-01 -1.183358505368232727e-01 9.342111647129058838e-02 9.952448308467864990e-02 -3.267126381397247314e-01 1.339477896690368652e-01 1.189047992229461670e-01 5.767514184117317200e-02 2.698554396629333496e-01 -1.151278316974639893e-01 -2.003721520304679871e-02 -2.743190526962280273e-01 -1.257678866386413574e-01 -1.477134674787521362e-01 1.672429740428924561e-01 -6.319364905357360840e-02 6.244599074125289917e-02 -8.660244941711425781e-02 -1.321238428354263306e-01 -3.342726528644561768e-01 1.075813025236129761e-01 -7.635897491127252579e-03 -9.338090568780899048e-02 -1.582556515932083130e-01 -3.489921391010284424e-01 -1.726975440979003906e-01 9.895078837871551514e-02 2.228879034519195557e-01 -2.542881369590759277e-01 1.584418565034866333e-01
-2.747117578983306885e-01 -2.337196171283721924e-01 2.056857943534851074e-01 -1.017449945211410522e-01 -5.152101814746856689e-02 1.661871820688247681e-01 -3.533512353897094727e-01 -1.705598831176757812e-01 3.102260231971740723e-01 -2.131122797727584839e-01 3.189673423767089844e-01 1.574792861938476562e-01 -7.382335513830184937e-02 -3.016892671585083008e-01 -9.499078989028930664e-02 -1.003943290561437607e-02 -8.960666507482528687e-02 1.283466517925262451e-01 8.109614253044128418e-03 2.329542674124240875e-02 1.701915077865123749e-02 -2.167766094207763672e-01 -1.136798262596130371e-01 2.418508529663085938e-01 8.686345815658569336e-02 -1.473983526229858398e-01 -3.078413195908069611e-02 -7.761875167489051819e-03 -8.091440796852111816e-02 -2.307847753399983048e-04 -2.292021661996841431e-01 1.614763736724853516e-01
-1.577202975749969482e-01 1.718803346157073975e-01 2.229514867067337036e-01 -6.541144847869873047e-02 -1.859326064586639404e-01 2.585574388504028320e-01 -2.461099028587341309e-01 -2.109350170940160751e-03 2.870882153511047363e-01 -1.386219114065170288e-01 2.371871769428253174e-01 -1.028168499469757080e-01 -9.626755863428115845e-02 -2.312874197959899902e-01 2.007837295532226562e-01 -9.112802147865295410e-02 -5.245855078101158142e-02 7.634424418210983276e-02 2.591257691383361816e-01 -1.124948821961879730e-02 -1.419225186109542847e-01 -1.330732256174087524e-01 -9.848617762327194214e-02 5.717226490378379822e-02 7.282869517803192139e-02 -9.910704940557479858e-02 -3.866001665592193604e-01 3.364021778106689453e-01 -9.013745002448558807e-03 6.028068065643310547e-02 2.033160328865051270e-01 -1.664303988218307495e-02
-1.211735159158706665e-01 -1.184101700782775879e-01 2.052634805440902710e-01 -5.679418891668319702e-02 -3.898424282670021057e-02 -1.105963289737701416e-01 -3.520738184452056885e-01 5.377393588423728943e-02 5.361739173531532288e-02 -4.482777714729309082e-01 3.082555951550602913e-03 2.086718529462814331e-01 5.270856991410255432e-02 -2.631783485412597656e-01 -2.415907010436058044e-02 5.385837331414222717e-02 4.445205330848693848e-01 -5.227677896618843079e-02 1.380618363618850708e-01 -9.771730750799179077e-02 6.715973466634750366e-02 7.804119586944580078e-02 -4.512456431984901428e-02 7.016187906265258789e-02 -1.767784506082534790e-01 1.252294629812240601e-01 -3.862173557281494141e-01 9.086986072361469269e-03 -1.078850626945495605e-01 7.061608880758285522e-02 -3.219893202185630798e-02 4.570456966757774353e-02
-2.566802203655242920e-01 5.538406595587730408e-02 2.892405688762664795e-01 -2.882373929023742676e-01 -1.478606462478637695e-01 1.095463261008262634e-01 4.254811443388462067e-03 1.455109566450119019e-01 1.580810397863388062e-01 -1.068341135978698730e-01 2.313663661479949951e-01 -2.994759082794189453e-01 -6.393665820360183716e-02 -2.141458392143249512e-01 2.912059240043163300e-02 -3.145295381546020508e-02 1.798393130302429199e-01 6.438416894525289536e-03 2.097631096839904785e-01 -2.392944842576980591e-01 1.505746543407440186e-01 -1.711234897375106812e-01 -3.512418642640113831e-02 8.952889591455459595e-02 -5.346400290727615356e-02 -2.572952508926391602e-01 -3.371696770191192627e-01 -4.740660265088081360e-02 -1.823389083147048950e-01 1.814565807580947876e-01 1.636898964643478394e-01 7.098972797393798828e-02
-2.515585422515869141e-01 -1.749124825000762939e-01 1.433433145284652710e-01 -3.149959444999694824e-01 -1.424733102321624756e-01 1.745378226041793823e-01 -2.663501799106597900e-01 -7.615531980991363525e-02 2.867757380008697510e-01 -1.053967922925949097e-01 1.728095114231109619e-01 -7.105058431625366211e-02 -2.771059572696685791e-01 -1.214388608932495117e-01 2.267798408865928650e-02 -2.803762853145599365e-01 2.734875380992889404e-01 1.182560250163078308e-01 3.057725131511688232e-01 -2.804747596383094788e-02 1.231939047574996948e-01 -4.725211765617132187e-03 -1.249710246920585632e-01 9.882146865129470825e-02 -9.255834668874740601e-02 -5.245554819703102112e-02 -9.999515116214752197e-02 9.627315402030944824e-02 6.972578167915344238e-02 2.482383400201797485e-01 1.978961825370788574e-01 -7.112430408596992493e-03
-3.117845356464385986e-01 -1.680801212787628174e-01 1.161246672272682190e-01 -1.041534915566444397e-01 -1.130409687757492065e-01 1.718785464763641357e-01 -2.768026888370513916e-01 1.270155459642410278e-01 3.434745967388153076e-01 -1.511511653661727905e-01 2.141895145177841187e-01 -1.228440776467323303e-01 -1.817939728498458862e-01 -6.717175990343093872e-02 -3.717321157455444336e-02 -1.829214394092559814e-01 -2.784064412117004395e-02 7.455930113792419434e-02 1.921263635158538818e-01 -1.164322718977928162e-01 2.778289318084716797e-01 5.573456175625324249e-03 -2.110991161316633224e-03 1.027320846915245056e-01 -1.060293391346931458e-01 -7.879552245140075684e-02 -2.143603116273880005e-01 7.057473808526992798e-02 1.267947107553482056e-01 1.527478843927383423e-01 2.301516681909561157e-01 -3.682370781898498535e-01
-1.993679553270339966e-01 -8.058666437864303589e-02 2.275035902857780457e-02 8.773417212069034576e-03 -1.542431563138961792e-01 1.644293665885925293e-01 -2.875815033912658691e-01 -1.586382240056991577e-01 2.880707979202270508e-01 -2.761811017990112305e-01 2.096612900495529175e-01 -7.939203083515167236e-02 -5.423825979232788086e-02 -1.043680459260940552e-01 4.534936696290969849e-02 -3.459032177925109863e-01 5.492690205574035645e-02 1.392396166920661926e-02 -1.282440219074487686e-02 7.495648413896560669e-02 3.190304636955261230e-01 -3.087592422962188721e-01 1.254865378141403198e-01 6.107544153928756714e-02 9.335570968687534332e-03 -1.514669060707092285e-01 -2.841791212558746338e-01 5.095334351062774658e-02 1.940011084079742432e-01 7.924290373921394348e-03 2.738745808601379395e-01 -6.878431141376495361e-02
-1.384757757186889648e-01 -6.422275304794311523e-02 1.989770531654357910e-01 2.464607916772365570e-02 -2.188441157341003418e-02 7.472614943981170654e-02 -4.915329515933990479e-01 -1.472087353467941284e-01 1.839393824338912964e-01 -1.478219777345657349e-01 3.910372033715248108e-02 3.262679278850555420e-02 -1.264540106058120728e-02 -2.186502367258071899e-01 -2.069152705371379852e-02 2.749781012535095215e-01 3.644694983959197998e-01 2.183219194412231445e-01 2.150577306747436523e-01 8.177763223648071289e-02 -2.629473619163036346e-02 1.815169602632522583e-01 2.890349365770816803e-02 -1.186753138899803162e-01 -2.125618606805801392e-01 1.594028063118457794e-02 -7.360645383596420288e-02 -1.260412782430648804e-01 -5.747938528656959534e-02 3.206492066383361816e-01 -5.690955556929111481e-03 -1.731559932231903076e-01
-3.262105286121368408e-01 -1.343323439359664917e-01 -5.929106101393699646e-02 -3.934880495071411133e-01 5.165410786867141724e-02 1.360399723052978516e-01 -2.213508486747741699e-01 -1.184663549065589905e-01 -3.064728528261184692e-02 -4.239528998732566833e-02 3.231881856918334961e-01 2.558287233114242554e-04 -4.290358722209930420e-02 -1.735304594039916992e-01 -1.280146837234497070e-01 -3.013736903667449951e-01 1.604656577110290527e-01 1.849434524774551392e-02 1.810071431100368500e-02 2.494536489248275757e-01 1.981931030750274658e-01 -1.477355659008026123e-01 9.531555324792861938e-02 -1.807068288326263428e-02 1.687046587467193604e-01 -1.085610091686248779e-01 -2.955605387687683105e-01 -4.997794330120086670e-02 -1.041272506117820740e-01 2.469407021999359131e-01 -1.569190919399261475e-01 3.037937544286251068e-02
-3.970934152603149414e-01 -2.729279994964599609e-01 4.846291616559028625e-02 -3.046132028102874756e-01 -1.647685617208480835e-01 2.416645549237728119e-02 -3.893106877803802490e-01 -1.535765975713729858e-01 1.235089749097824097e-01 -5.734813585877418518e-02 6.742522865533828735e-02 -1.616446375846862793e-01 -7.058730721473693848e-02 -3.754072189331054688e-01 8.570282161235809326e-02 -1.206874027848243713e-01 7.817817968316376209e-04 1.141143366694450378e-01 -3.604574128985404968e-02 1.970476508140563965e-01 -1.932192221283912659e-02 -1.335429847240447998e-01 8.088656514883041382e-02 2.173227965831756592e-01 5.964845046401023865e-02 -4.808143712580204010e-03 -1.287125647068023682e-01 3.149738907814025879e-02 -1.443273425102233887e-01 -4.045017808675765991e-02 -2.136291414499282837e-01 1.959417760372161865e-01
-8.910892158746719360e-02 -6.650422513484954834e-02 -1.429983973503112793e-01 -2.019103914499282837e-01 -6.348598003387451172e-02 2.780692465603351593e-02 -3.515802919864654541e-01 -8.358621597290039062e-02 1.596015542745590210e-01 -3.796677291393280029e-01 -1.170095875859260559e-01 -3.384758904576301575e-02 2.600002288818359375e-02 -3.160965740680694580e-01 1.765600591897964478e-01 -7.465692609548568726e-02 1.996813267469406128e-01 2.165925800800323486e-01 1.738373786211013794e-01 8.698694407939910889e-03 5.140600726008415222e-02 2.480238080024719238e-01 1.085363030433654785e-01 4.729327559471130371e-02 -2.556562125682830811e-01 5.501542240381240845e-02 -3.590220808982849121e-01 -5.106305330991744995e-02 -1.790316849946975708e-01 -5.635641980916261673e-03 9.261588007211685181e-02 -1.828007549047470093e-01
-8.950396627187728882e-02 -1.238980330526828766e-02 2.892450094223022461e-01 -4.359610378742218018e-02 -1.026280149817466736e-01 8.952940255403518677e-02 -4.199206531047821045e-01 -4.495630785822868347e-02 1.409272253513336182e-01 -1.773209720849990845e-01 2.838268876075744629e-01 -2.006140798330307007e-01 -8.683174848556518555e-02 5.617853254079818726e-02 1.103905439376831055e-01 -3.571985960006713867e-01 6.010364368557929993e-02 -2.122507896274328232e-03 1.489870250225067139e-01 -4.159272462129592896e-02 1.773168742656707764e-01 4.983451962471008301e-02 2.115664631128311157e-01 2.092151530086994171e-02 -4.108346626162528992e-02 -9.419339150190353394e-02 -2.329483926296234131e-01 2.858804166316986084e-01 2.032650858163833618e-01 2.062194496393203735e-01 2.034339457750320435e-01 -9.133487194776535034e-02
-2.929879724979400635e-01 -9.493549168109893799e-02 4.090062528848648071e-02 -1.354675740003585815e-01 -2.370999157428741455e-01 3.765025734901428223e-01 -8.769066631793975830e-02 -7.292488217353820801e-02 2.937444448471069336e-01 -2.157995849847793579e-01 2.934746444225311279e-01 -1.962244212627410889e-01 -2.521000504493713379e-01 -1.786672472953796387e-01 2.499134838581085205e-01 -2.461272031068801880e-01 2.441900223493576050e-02 -6.545782089233398438e-03 2.339395880699157715e-01 -1.641902476549148560e-01 1.359724551439285278e-01 -7.596790790557861328e-02 -9.005849249660968781e-03 6.451375037431716919e-02 -9.197491407394409180e-02 -4.833422601222991943e-02 -9.580159932374954224e-02 1.105108577758073807e-02 1.649239957332611084e-01 1.325273811817169189e-01 -6.635820865631103516e-02 -1.343648731708526611e-01
-3.115388453006744385e-01 9.790828078985214233e-02 -3.393438458442687988e-02 -8.672238886356353760e-02 -2.010218501091003418e-01 9.221176803112030029e-02 -1.743980646133422852e-01 -1.746687442064285278e-01 3.551364243030548096e-01 -1.445200145244598389e-01 1.047876104712486267e-01 -2.946655750274658203e-01 1.043987795710563660e-01 -1.137931868433952332e-01 -1.699346117675304413e-02 -1.799205690622329712e-01 -2.613487094640731812e-02 8.384086936712265015e-02 2.642891407012939453e-01 -7.201198488473892212e-02 1.530117690563201904e-01 -1.625353246927261353e-01 1.237170957028865814e-02 1.781374216079711914e-01 1.469704695045948029e-02 -3.108768463134765625e-01 -3.149022161960601807e-02 3.041186928749084473e-01 1.954825520515441895e-01 2.304937988519668579e-01 1.229548826813697815e-01 -1.107348501682281494e-01
-1.473622173070907593e-01 -9.504984319210052490e-02 -2.714597247540950775e-02 -4.019262641668319702e-02 -4.018148407340049744e-02 7.319508120417594910e-03 -4.064226746559143066e-01 -3.287420272827148438e-01 1.956582218408584595e-01 -5.097782984375953674e-02 7.705000042915344238e-02 2.462172508239746094e-02 6.242293864488601685e-03 -2.371906638145446777e-01 7.366792112588882446e-02 -1.425606459379196167e-01 3.012817800045013428e-01 8.125598728656768799e-02 1.280934214591979980e-01 9.432290494441986084e-02 -9.172956645488739014e-02 -1.269034445285797119e-01 3.628308773040771484e-01 -1.285295635461807251e-01 -2.136679887771606445e-01 1.424664556980133057e-01 4.549754317849874496e-03 -1.407493650913238525e-01 1.166013907641172409e-02 2.623929381370544434e-01 9.990124404430389404e-02 -3.199921846389770508e-01
-2.242905050516128540e-01 -1.336434576660394669e-02 2.545282244682312012e-01 -7.771708071231842041e-02 -1.604065150022506714e-01 1.070670187473297119e-01 -3.659761548042297363e-01 2.465138398110866547e-02 8.747246861457824707e-02 5.960238352417945862e-02 2.285494953393936157e-01 7.804267853498458862e-02 -2.054532617330551147e-01 -5.420754104852676392e-02 -2.383472956717014313e-02 -1.220818236470222473e-01 2.541000247001647949e-01 5.722253583371639252e-03 4.302843511104583740e-01 -3.454977869987487793e-01 6.443375349044799805e-02 6.171600520610809326e-02 -1.376534849405288696e-01 1.381339728832244873e-01 -2.140845805406570435e-01 4.351833462715148926e-02 -2.184896767139434814e-01 3.832658007740974426e-02 1.061699092388153076e-01 -5.761810764670372009e-02 4.347114637494087219e-02 -2.197325676679611206e-01
-2.271203696727752686e-01 -9.562703780829906464e-03 3.485154733061790466e-02 3.452631458640098572e-02 -1.802442818880081177e-01 -1.295902673155069351e-02 -2.051300704479217529e-01 -9.698448330163955688e-02 1.898907423019409180e-01 -3.437089622020721436e-01 -1.841720938682556152e-01 1.058896332979202271e-01 -2.067642509937286377e-01 -4.308699071407318115e-01 9.901873022317886353e-02 -1.177971363067626953e-01 3.814112246036529541e-01 1.744719147682189941e-01 -9.384769201278686523e-02 2.459630370140075684e-02 4.514793679118156433e-02 7.073894888162612915e-02 6.014661863446235657e-02 4.530824720859527588e-02 -1.076620444655418396e-01 4.128671064972877502e-02 -3.756946027278900146e-01 7.089275121688842773e-02 -1.662430316209793091e-01 1.149318963289260864e-01 8.968245238065719604e-02 -6.303436309099197388e-02
-4.286929368972778320e-01 -2.332795858383178711e-01 8.958765864372253418e-02 -1.626611351966857910e-01 -1.152325049042701721e-01 2.944306135177612305e-01 -2.472275942564010620e-01 -3.424058854579925537e-02 2.183114439249038696e-01 -2.246691733598709106e-01 1.822694391012191772e-01 -3.526324406266212463e-02 -1.454494446516036987e-01 -1.329150199890136719e-01 -8.871727623045444489e-03 -2.068203538656234741e-01 4.859322682023048401e-02 -1.384228169918060303e-01 3.214211761951446533e-01 -1.766285300254821777e-01 8.111586421728134155e-02 6.183409690856933594e-02 -2.257771790027618408e-01 3.383662179112434387e-02 -1.660154163837432861e-01 -1.884695887565612793e-01 -1.685164570808410645e-01 7.478073239326477051e-02 -3.088696300983428955e-02 1.578938513994216919e-01 4.516788199543952942e-02 -8.501839637756347656e-02
-5.013594776391983032e-02 -3.997161239385604858e-02 2.332388162612915039e-01 -2.753773927688598633e-01 2.383544482290744781e-02 1.409960985183715820e-01 -3.894226551055908203e-01 -2.382923662662506104e-01 8.907318860292434692e-02 -3.420946300029754639e-01 -9.307078272104263306e-02 -6.512968987226486206e-02 -1.845423281192779541e-01 -6.903064250946044922e-02 5.275203660130500793e-02 -6.048741191625595093e-02 2.292914688587188721e-01 -8.117090165615081787e-02 6.302531063556671143e-02 -7.700737565755844116e-02 -1.353199630975723267e-01 2.181598991155624390e-01 1.277972310781478882e-01 7.831611670553684235e-03 -9.299013763666152954e-02 -5.867601558566093445e-02 -9.043774008750915527e-02 -1.971422433853149414e-01 1.663637757301330566e-01 2.315993607044219971e-01 1.458755973726511002e-02 -4.020183384418487549e-01
-7.989476621150970459e-02 -1.332136988639831543e-01 1.724737435579299927e-01 4.171648621559143066e-02 2.351788245141506195e-02 2.171640694141387939e-01 -2.505652606487274170e-01 -3.338342159986495972e-02 1.662591844797134399e-01 -3.187029659748077393e-01 2.909620106220245361e-02 1.068225428462028503e-01 8.212865889072418213e-02 -4.657582044601440430e-01 2.753431499004364014e-01 -2.868730016052722931e-02 2.254410833120346069e-01 1.919408440589904785e-01 2.824513614177703857e-01 7.118578255176544189e-02 -4.014262184500694275e-02 5.165127106010913849e-03 8.532933890819549561e-02 -1.122460588812828064e-01 -1.483941972255706787e-01 8.213595300912857056e-02 -1.856830865144729614e-01 -4.857625067234039307e-02 2.404190413653850555e-02 2.738023400306701660e-01 2.066243588924407959e-01 -1.145207956433296204e-01
-3.585208356380462646e-01 4.315996915102005005e-02 -1.390585750341415405e-01 -1.699332594871520996e-01 1.186266075819730759e-02 2.933368384838104248e-01 -1.146441027522087097e-01 -3.065093755722045898e-01 3.314774632453918457e-01 -1.453620344400405884e-01 1.220974698662757874e-01 -1.942764669656753540e-01 -1.518084406852722168e-01 4.435464739799499512e-02 1.526719629764556885e-01 -1.511188447475433350e-01 7.160153985023498535e-02 -9.138718247413635254e-02 4.242771305143833160e-03 2.363780513405799866e-03 1.335629373788833618e-01 -1.809210181236267090e-01 -1.031474694609642029e-01 4.854840412735939026e-02 4.689460620284080505e-02 -9.155156463384628296e-02 -4.059811830520629883e-01 1.936759799718856812e-01 2.234323918819427490e-01 -3.119113855063915253e-02 -5.452279374003410339e-02 -1.715817302465438843e-01
9.919852763414382935e-02 -6.638753414154052734e-02 2.732913792133331299e-01 1.203201264142990112e-01 -2.997506968677043915e-02 4.964866116642951965e-02 -3.164676725864410400e-01 -2.316080927848815918e-01 2.646211683750152588e-01 -3.447050452232360840e-01 1.065264269709587097e-01 2.525561861693859100e-02 9.249719232320785522e-02 -2.707903087139129639e-01 8.776324987411499023e-02 1.193808950483798981e-02 2.301386296749114990e-01 2.177376300096511841e-01 2.685542106628417969e-01 8.897484838962554932e-02 -2.913149632513523102e-02 -2.675138227641582489e-02 1.946969330310821533e-01 8.522451668977737427e-02 -7.754553854465484619e-02 8.305925130844116211e-02 -1.741283088922500610e-01 -1.455286592245101929e-01 -2.642008662223815918e-01 1.943569630384445190e-01 7.032503187656402588e-02 -2.116379141807556152e-01
-1.636399477720260620e-01 1.982173137366771698e-02 7.596279028803110123e-03 1.362329162657260895e-02 2.429277747869491577e-01 -3.728038165718317032e-03 -9.142370522022247314e-02 5.392149463295936584e-02 3.411427736282348633e-01 -1.928724646568298340e-01 2.841799706220626831e-02 -3.632017672061920166e-01 1.327774673700332642e-02 2.020430415868759155e-01 1.383131295442581177e-01 5.336600542068481445e-02 2.553227841854095459e-01 1.334712058305740356e-01 1.123328208923339844e-01 -1.944647580385208130e-01 1.655640751123428345e-01 4.340168461203575134e-02 -1.175312176346778870e-01 2.581325769424438477e-01 -3.052779100835323334e-02 -2.398589849472045898e-01 -2.941456437110900879e-01 -2.428240031003952026e-01 -1.802310943603515625e-01 2.590309381484985352e-01 -2.310755662620067596e-02 -7.596348226070404053e-02
-9.061409533023834229e-02 -1.484669148921966553e-01 1.163869425654411316e-01 -1.801887750625610352e-01 -9.063187986612319946e-02 2.943153977394104004e-01 -3.126755356788635254e-01 -2.388144377619028091e-03 3.166522681713104248e-01 -6.377989053726196289e-02 1.323455870151519775e-01 -4.945469275116920471e-02 -1.011879369616508484e-01 -2.519407272338867188e-01 2.146532982587814331e-01 -1.778492927551269531e-01 1.138082072138786316e-01 6.504392623901367188e-02 2.390011548995971680e-01 -8.874265849590301514e-02 2.618612349033355713e-01 -3.956179693341255188e-02 -2.918316423892974854e-01 -1.469393260776996613e-02 -2.000801563262939453e-01 -2.147905230522155762e-01 -2.812797725200653076e-01 1.613755822181701660e-01 5.032967403531074524e-02 5.575767531991004944e-02 -9.813557565212249756e-02 -1.054053902626037598e-01
4.357665404677391052e-02 -1.745293587446212769e-01 2.588472962379455566e-01 2.326877415180206299e-01 -4.859829694032669067e-02 4.938846081495285034e-02 -3.583157658576965332e-01 -2.061989009380340576e-01 2.830439805984497070e-01 -2.854625582695007324e-01 3.173451498150825500e-02 -1.545539498329162598e-02 -1.406083535403013229e-02 -3.543903231620788574e-01 2.059315443038940430e-01 -6.970381736755371094e-02 2.640159130096435547e-01 2.581784427165985107e-01 1.154728531837463379e-01 4.525353386998176575e-02 -3.000984527170658112e-02 -1.907719532027840614e-03 1.048113852739334106e-01 6.106039136648178101e-02 -1.937346160411834717e-01 2.219065651297569275e-02 -1.873972266912460327e-01 -1.636333614587783813e-01 -1.292057484388351440e-01 3.648007288575172424e-03 8.980980515480041504e-02 -2.069490849971771240e-01
-2.763190567493438721e-01 -5.260282009840011597e-02 7.806142419576644897e-02 -7.386055588722229004e-02 2.079512178897857666e-02 1.492188423871994019e-01 -2.255157083272933960e-01 -1.120819300413131714e-01 2.266993075609207153e-01 -2.053061425685882568e-01 4.769537448883056641e-01 -1.089720129966735840e-01 2.364495024085044861e-02 -2.481607198715209961e-01 2.972864806652069092e-01 -2.089637964963912964e-01 1.813119053840637207e-01 -1.001258194446563721e-01 -2.978702262043952942e-02 -2.457351237535476685e-01 -6.812231242656707764e-02 -2.695073485374450684e-01 2.651574276387691498e-02 2.018551081418991089e-01 1.050995439291000366e-01 -1.319431364536285400e-01 3.037901967763900757e-02 -1.935327649116516113e-01 2.769926190376281738e-02 -7.282331935130059719e-04 6.506180018186569214e-02 3.732416033744812012e-02
2.119954675436019897e-03 -1.001532077789306641e-01 1.491852570325136185e-02 -2.728358209133148193e-01 -1.091912239789962769e-01 1.570636630058288574e-01 -1.461713910102844238e-01 -5.799912661314010620e-02 -2.826887927949428558e-02 -2.295186668634414673e-01 2.466002553701400757e-01 -3.171332478523254395e-01 4.939584061503410339e-02 1.278312504291534424e-02 1.739632338285446167e-01 1.207359358668327332e-01 2.406876087188720703e-01 2.470606863498687744e-01 1.395763009786605835e-01 -1.480109393596649170e-01 3.907806426286697388e-02 1.393450796604156494e-01 2.503484301269054413e-02 2.598568201065063477e-01 -6.424975395202636719e-02 -4.692607820034027100e-01 -2.892628908157348633e-01 4.454962536692619324e-02 1.114632934331893921e-01 5.730186775326728821e-02 -8.173241466283798218e-02 9.919927269220352173e-02
-2.053957283496856689e-01 -9.974204003810882568e-02 1.726657003164291382e-01 8.769497275352478027e-02 -6.746151298284530640e-02 1.710248440504074097e-01 -3.538075387477874756e-01 -4.894974827766418457e-02 1.508020609617233276e-01 -7.036589086055755615e-02 -9.090158343315124512e-02 -5.495003610849380493e-02 -5.585850030183792114e-02 -3.179535269737243652e-01 8.013335615396499634e-02 2.972533367574214935e-02 4.124039113521575928e-01 -1.100385189056396484e-01 4.018032923340797424e-02 2.381034493446350098e-01 1.383002549409866333e-01 -7.039383798837661743e-02 1.739361584186553955e-01 -2.107229679822921753e-01 3.743763267993927002e-02 -1.563422828912734985e-01 -5.122185871005058289e-02 -2.106902450323104858e-01 -1.642069816589355469e-01 1.886014640331268311e-01 -8.143156766891479492e-02 -3.423908352851867676e-01
-1.576300859451293945e-01 1.182552278041839600e-01 2.328500151634216309e-01 2.101593650877475739e-02 -4.644138738512992859e-02 1.724523603916168213e-01 -2.873804569244384766e-01 1.529054045677185059e-01 3.169316053390502930e-02 -2.313472330570220947e-01 2.027781605720520020e-01 -2.158098816871643066e-01 2.035290300846099854e-01 -2.694946825504302979e-01 1.401935815811157227e-01 -1.008506515063345432e-03 1.291597634553909302e-01 1.445262879133224487e-01 8.147351443767547607e-02 -1.138241961598396301e-01 -1.643739342689514160e-01 -2.244375348091125488e-01 1.350855976343154907e-01 2.001905888319015503e-01 2.394434958696365356e-01 -1.414751261472702026e-01 -3.692919909954071045e-01 -1.914888173341751099e-01 4.211356118321418762e-02 -9.885925054550170898e-02 -1.789788752794265747e-01 7.658638060092926025e-02
-4.232268929481506348e-01 9.042480029165744781e-03 1.606874912977218628e-01 -5.561445280909538269e-02 -3.665786981582641602e-01 2.612414956092834473e-01 -2.638709545135498047e-01 1.370839178562164307e-01 2.353086322546005249e-01 -1.843315921723842621e-02 1.370817571878433228e-01 -5.115384235978126526e-02 -1.985197961330413818e-01 -9.300643950700759888e-02 2.012706845998764038e-01 -1.270475834608078003e-01 3.048200607299804688e-01 2.782282233238220215e-02 2.387637048959732056e-01 3.770450595766305923e-03 1.553965061902999878e-01 4.684742540121078491e-02 -1.468946784734725952e-01 -1.871204935014247894e-02 -1.580734848976135254e-01 1.013560369610786438e-01 -1.591771990060806274e-01 1.879087239503860474e-01 1.237955763936042786e-01 -3.365558758378028870e-02 -2.937439456582069397e-02 -8.244176954030990601e-02
-2.296480536460876465e-01 1.103652492165565491e-01 -1.146515086293220520e-01 9.334441274404525757e-02 -3.723841533064842224e-02 3.496635332703590393e-02 -1.906635463237762451e-01 -1.584719121456146240e-01 1.118003875017166138e-01 -3.615186512470245361e-01 1.895585060119628906e-01 -1.604947000741958618e-01 -1.262809336185455322e-01 -2.896169722080230713e-01 1.121117621660232544e-01 4.875548556447029114e-02 3.001612722873687744e-01 7.777177542448043823e-02 3.147501051425933838e-01 3.062570840120315552e-02 -5.472028255462646484e-02 -2.231805920600891113e-01 -9.902395308017730713e-03 6.617534160614013672e-02 -9.856168925762176514e-02 1.066259071230888367e-01 -1.647539436817169189e-01 3.314236104488372803e-01 -1.108077391982078552e-01 3.170187771320343018e-01 -3.092347085475921631e-02 6.522534042596817017e-02
-2.455562353134155273e-01 -6.709378957748413086e-02 8.473193645477294922e-02 -5.487504601478576660e-02 -1.421766430139541626e-01 -4.295378178358078003e-02 -2.297186553478240967e-01 3.687348961830139160e-02 1.616128087043762207e-01 -2.895738482475280762e-01 7.610827684402465820e-02 -5.264654755592346191e-02 -7.254125177860260010e-02 -3.714381754398345947e-01 -1.129867210984230042e-01 -1.765996217727661133e-01 2.516554594039916992e-01 1.415109485387802124e-01 1.467183381319046021e-01 -3.873340785503387451e-01 2.929875254631042480e-02 2.474601417779922485e-01 9.845978021621704102e-02 1.817452609539031982e-01 2.013406455516815186e-01 1.421762555837631226e-01 -1.778254061937332153e-01 -5.190169066190719604e-02 8.516885340213775635e-02 2.044672220945358276e-01 -3.606215491890907288e-02 1.947904229164123535e-01
-2.874863445758819580e-01 -6.473165750503540039e-02 -5.290115624666213989e-02 -2.573571801185607910e-01 -3.799546062946319580e-01 9.431941807270050049e-02 -2.806328237056732178e-01 -1.398666296154260635e-02 1.971183717250823975e-01 -7.964961975812911987e-02 2.526508271694183350e-01 -2.442759126424789429e-01 -5.374670028686523438e-02 -1.129760816693305969e-01 1.243040058761835098e-02 -1.125245019793510437e-01 3.386648297309875488e-01 -6.706429272890090942e-02 3.206774890422821045e-01 4.846006631851196289e-02 1.380190551280975342e-01 1.971434988081455231e-02 -6.479164212942123413e-02 1.648265309631824493e-02 -2.954437434673309326e-01 -7.465944439172744751e-02 -1.721554696559906006e-01 6.433355063199996948e-02 6.171133741736412048e-02 -4.073423892259597778e-02 1.729317009449005127e-01 -6.674434244632720947e-02
-6.938464194536209106e-02 -1.192506104707717896e-01 1.484918147325515747e-01 -4.063043743371963501e-02 -8.788232505321502686e-02 -2.572295954450964928e-03 -3.198125362396240234e-01 -6.898401677608489990e-02 1.657716035842895508e-01 -2.496789246797561646e-01 3.380649164319038391e-02 7.485357671976089478e-02 -1.312882453203201294e-01 -2.715861201286315918e-01 2.827746868133544922e-01 -1.883773654699325562e-01 2.577289342880249023e-01 1.476275473833084106e-01 2.322901636362075806e-01 1.537892371416091919e-01 -9.355431795120239258e-02 2.484620362520217896e-01 1.701150685548782349e-01 -1.081441864371299744e-01 -4.377917945384979248e-02 -2.504500001668930054e-02 -4.213122129440307617e-01 -9.910452365875244141e-02 -1.957970708608627319e-01 1.119566410779953003e-01 1.457301378250122070e-01 -2.368869632482528687e-02
2.879680693149566650e-02 -1.222742125391960144e-01 2.473901063203811646e-01 1.600748598575592041e-01 -1.142633259296417236e-01 9.804902225732803345e-02 -3.416122198104858398e-01 -2.825537919998168945e-01 1.988368928432464600e-01 -2.633704841136932373e-01 3.176931524649262428e-03 -1.177364736795425415e-01 4.398362711071968079e-02 -3.364315927028656006e-01 1.288618892431259155e-01 4.566266015172004700e-02 1.401211321353912354e-01 1.451032161712646484e-01 2.654760777950286865e-01 -9.902260452508926392e-02 -9.679110720753669739e-03 -1.877219788730144501e-02 1.737653166055679321e-01 4.908975586295127869e-02 -1.108842268586158752e-01 1.835386157035827637e-01 -2.004181742668151855e-01 -1.493205577135086060e-01 -1.684047132730484009e-01 2.167511135339736938e-01 2.080519311130046844e-02 -2.887268662452697754e-01
-1.828176677227020264e-01 -3.491234034299850464e-02 9.187015146017074585e-02 -1.023294031620025635e-01 -3.519082963466644287e-01 3.765892088413238525e-01 -3.365066945552825928e-01 -8.860212564468383789e-02 2.973914444446563721e-01 -1.794503033161163330e-01 2.915227552875876427e-03 -2.099833041429519653e-01 -1.202179044485092163e-01 -2.001491487026214600e-01 1.069106832146644592e-01 -2.968555688858032227e-01 1.326241046190261841e-01 -4.841792583465576172e-02 9.676654636859893799e-02 -1.396233588457107544e-01 2.485966235399246216e-01 9.852099418640136719e-02 -1.222520694136619568e-01 3.573613613843917847e-02 -6.706292927265167236e-02 -3.007625974714756012e-02 -1.669580936431884766e-01 2.919821068644523621e-02 -8.534692227840423584e-02 2.013893276453018188e-01 1.028647720813751221e-01 -1.087061166763305664e-01
-1.963564604520797729e-01 -1.777897477149963379e-01 -1.539232134819030762e-01 -2.477417886257171631e-01 -6.307787448167800903e-02 9.485807269811630249e-02 -1.260464936494827271e-01 1.037055402994155884e-01 1.261282265186309814e-01 -1.591198742389678955e-01 1.666370630264282227e-01 -2.709125280380249023e-01 -4.349213466048240662e-02 -2.892387509346008301e-01 -2.543094158172607422e-01 2.676432207226753235e-02 7.434960454702377319e-02 4.453683197498321533e-01 4.793559387326240540e-02 -7.535599172115325928e-02 -3.554251044988632202e-03 -1.678662896156311035e-01 2.918734252452850342e-01 2.087902128696441650e-01 -1.563322730362415314e-02 -1.487119197845458984e-01 -2.459453344345092773e-01 -7.725390046834945679e-02 5.386838689446449280e-02 2.211063653230667114e-01 -4.312625527381896973e-02 2.278073504567146301e-02
-2.562037110328674316e-01 -1.972926110029220581e-01 -7.714138925075531006e-02 -2.879647910594940186e-02 -1.452868580818176270e-01 2.723706066608428955e-01 -2.901844382286071777e-01 1.336882412433624268e-01 1.778414100408554077e-01 -1.650825589895248413e-01 2.135352641344070435e-01 9.519536793231964111e-02 -2.342078536748886108e-01 -3.062146008014678955e-01 5.737860128283500671e-02 -8.463784307241439819e-02 1.734643727540969849e-01 -8.903904259204864502e-02 3.818769156932830811e-01 -2.651531100273132324e-01 1.242805644869804382e-01 1.517726778984069824e-01 9.779048711061477661e-02 -4.581261053681373596e-02 -8.202718943357467651e-02 1.271619498729705811e-01 -1.301231980323791504e-01 1.817886382341384888e-01 2.773144654929637909e-02 1.608117967844009399e-01 -1.063233464956283569e-01 5.964506790041923523e-02
-1.733898418024182320e-03 -8.126421831548213959e-03 1.803454458713531494e-01 2.042976915836334229e-01 -1.315724253654479980e-01 1.309783607721328735e-01 -3.099714517593383789e-01 -1.816210895776748657e-01 2.635844349861145020e-01 -2.961013615131378174e-01 7.057169079780578613e-02 -1.780667901039123535e-02 5.167629942297935486e-02 -3.985365033149719238e-01 1.813963502645492554e-01 7.851742208003997803e-02 2.374507486820220947e-01 8.111905306577682495e-02 1.231070682406425476e-01 1.035943627357482910e-01 -1.019539684057235718e-01 -1.361595746129751205e-02 1.766427308320999146e-01 1.011961102485656738e-01 -1.941101849079132080e-01 -5.915774498134851456e-03 -2.645098268985748291e-01 -3.222496807575225830e-01 -4.258534312248229980e-02 6.944969296455383301e-02 7.917220145463943481e-02 -1.838735044002532959e-01
6.739197671413421631e-02 -1.319872587919235229e-01 2.675086557865142822e-01 1.825954169034957886e-01 -6.042623892426490784e-02 6.963066756725311279e-02 -3.152031898498535156e-01 -3.019192218780517578e-01 3.831478953361511230e-01 -2.360845357179641724e-01 -5.243172496557235718e-02 -7.485859841108322144e-02 3.262568637728691101e-02 -3.208920955657958984e-01 1.504140198230743408e-01 -1.257185544818639755e-02 2.502160370349884033e-01 2.203074842691421509e-01 1.310812979936599731e-01 7.198225357569754124e-04 -2.862928062677383423e-02 -5.164249800145626068e-03 1.020523607730865479e-01 1.968742460012435913e-01 -5.394203960895538330e-02 7.039009034633636475e-02 -1.240071281790733337e-01 -1.706503480672836304e-01 -6.205817684531211853e-02 9.351674467325210571e-02 1.354040205478668213e-01 -2.734530270099639893e-01
-1.657052934169769287e-01 -1.230817362666130066e-01 8.845834434032440186e-02 -9.286276996135711670e-03 -1.330469548702239990e-01 2.287162542343139648e-01 -2.952992916107177734e-01 6.498481612652540207e-03 2.316215634346008301e-01 -1.326576024293899536e-01 2.375060617923736572e-01 -1.751585006713867188e-01 -1.132157817482948303e-01 -2.204803973436355591e-01 -9.944047778844833374e-02 -8.315207064151763916e-02 3.324768841266632080e-01 1.495743989944458008e-01 3.353788852691650391e-01 -2.840557396411895752e-01 1.049295589327812195e-01 -9.513586759567260742e-02 -5.187839269638061523e-02 3.515277430415153503e-02 1.108847707509994507e-01 -5.375079344958066940e-03 -2.578596472740173340e-01 2.821211516857147217e-01 -2.941657789051532745e-02 -8.348868042230606079e-02 6.701564043760299683e-02 1.866913139820098877e-01
-3.726173639297485352e-01 -8.624531328678131104e-02 9.977549314498901367e-02 1.013199836015701294e-01 -1.168577596545219421e-01 2.921951711177825928e-01 -1.854350864887237549e-01 1.166543215513229370e-01 3.131097555160522461e-01 -1.383555233478546143e-01 2.523387968540191650e-01 -1.843740493059158325e-01 -1.991609856486320496e-02 -1.726193726062774658e-01 3.360088914632797241e-02 6.656262278556823730e-02 2.450687587261199951e-01 1.507080495357513428e-01 2.838939428329467773e-01 -2.051708102226257324e-01 1.723413169384002686e-01 -4.858716577291488647e-02 -1.233920753002166748e-01 1.131855696439743042e-01 2.338892817497253418e-01 3.368159011006355286e-02 -2.161101996898651123e-01 1.689997464418411255e-01 -3.907093778252601624e-02 -8.471201360225677490e-02 8.187060058116912842e-02 1.542616635560989380e-01
-1.465326398611068726e-01 -2.684699594974517822e-01 1.553113907575607300e-01 -1.301988363265991211e-01 -3.156032264232635498e-01 4.365698993206024170e-01 -3.195303678512573242e-01 1.264529023319482803e-02 2.918347418308258057e-01 -2.722281962633132935e-03 4.695505648851394653e-02 -1.222772374749183655e-01 -2.144352048635482788e-01 -9.297651052474975586e-02 3.534548729658126831e-02 1.578057743608951569e-02 1.160540878772735596e-01 3.780435398221015930e-02 2.954834401607513428e-01 -1.241269856691360474e-01 2.051224410533905029e-01 -1.159207671880722046e-01 8.189797401428222656e-03 3.364764153957366943e-02 -1.174258515238761902e-01 -2.271022088825702667e-02 -2.299174666404724121e-01 9.747897088527679443e-02 2.668123692274093628e-03 2.476124167442321777e-01 -3.678003326058387756e-02 -2.820573747158050537e-02
-3.792636394500732422e-01 5.925773829221725464e-02 1.405719760805368423e-02 -1.635882556438446045e-01 1.134851351380348206e-01 -6.167172640562057495e-02 -2.640024423599243164e-01 1.031360495835542679e-02 1.653044968843460083e-01 -1.559325754642486572e-01 -1.654195934534072876e-01 -1.363560110330581665e-01 2.326130270957946777e-01 -2.279286384582519531e-01 7.757039368152618408e-02 -1.039189174771308899e-01 1.182589381933212280e-01 1.279844790697097778e-01 3.943667709827423096e-01 -6.557919085025787354e-02 1.010586991906166077e-01 -1.080067083239555359e-01 2.413969486951828003e-01 2.795350551605224609e-02 -2.522445470094680786e-02 -5.687529966235160828e-02 -1.620422601699829102e-01 -2.013438940048217773e-01 1.645403802394866943e-01 -1.325287111103534698e-02 -3.718950450420379639e-01 1.066900193691253662e-01
4.022867232561111450e-02 -1.375143229961395264e-01 2.628290653228759766e-01 9.255638718605041504e-02 2.745953015983104706e-02 8.439074456691741943e-02 -3.320378065109252930e-01 -3.360477387905120850e-01 1.599165499210357666e-01 -2.452489435672760010e-01 1.394624114036560059e-01 -8.244627714157104492e-02 -3.813946247100830078e-02 -3.632115125656127930e-01 8.161863684654235840e-02 -4.120144993066787720e-02 1.924595087766647339e-01 1.496176272630691528e-01 2.415119409561157227e-01 -5.049119517207145691e-02 6.650167051702737808e-04 -5.674922838807106018e-02 1.268935650587081909e-01 1.152892559766769409e-01 -1.537715494632720947e-01 7.735301554203033447e-02 -4.471744969487190247e-02 -1.905445754528045654e-01 -1.829139441251754761e-01 1.346445679664611816e-01 1.360322684049606323e-01 -3.551386594772338867e-01
-3.334245681762695312e-01 -1.383549124002456665e-01 -6.574639678001403809e-02 -2.688092291355133057e-01 -1.516520082950592041e-01 -9.933358989655971527e-03 -1.601179540157318115e-01 4.458330199122428894e-02 1.323013007640838623e-01 -2.306170612573623657e-01 1.191504299640655518e-01 -1.152495816349983215e-01 -2.088071256875991821e-01 -2.861248254776000977e-01 1.683202832937240601e-01 -3.350088596343994141e-01 -1.984883099794387817e-02 1.401120703667402267e-02 5.922976881265640259e-02 -1.408140212297439575e-01 9.197148680686950684e-02 1.317050755023956299e-01 1.267509311437606812e-01 2.301444411277770996e-01 -3.117955848574638367e-02 -1.008892804384231567e-01 -7.945226877927780151e-02 3.173579275608062744e-01 1.156325489282608032e-01 2.427831143140792847e-01 -2.587017118930816650e-01 -4.472123086452484131e-02
-1.115206778049468994e-01 -4.259705543518066406e-02 -6.233176961541175842e-02 -1.007848307490348816e-01 1.675930991768836975e-02 1.113110855221748352e-01 -2.064487040042877197e-01 -4.238974675536155701e-02 4.605807662010192871e-01 -3.241501152515411377e-01 4.945546984672546387e-01 -1.953451484441757202e-01 5.767181515693664551e-03 -2.018371075391769409e-01 5.334088951349258423e-02 -1.159972175955772400e-01 3.902307897806167603e-02 -3.666514903306961060e-02 3.205226063728332520e-01 -1.726725399494171143e-01 -4.855180904269218445e-02 -1.890644133090972900e-01 -1.240111067891120911e-01 1.500096023082733154e-01 -6.883012503385543823e-02 -1.258368194103240967e-01 -3.672377392649650574e-02 -1.009120866656303406e-01 2.360574342310428619e-02 9.400045126676559448e-02 -4.270583391189575195e-03 -6.837227940559387207e-02
-1.862188726663589478e-01 -3.051733374595642090e-01 1.256137192249298096e-01 -3.034295439720153809e-01 -1.339464187622070312e-01 2.879175543785095215e-01 -7.094053179025650024e-02 -2.857027109712362289e-03 1.007358729839324951e-01 -1.433880627155303955e-01 3.200542032718658447e-01 -6.844241172075271606e-02 -2.439093291759490967e-01 -1.786701828241348267e-01 1.133719757199287415e-01 -1.666177809238433838e-01 1.622444242238998413e-01 2.159422077238559723e-02 2.509323880076408386e-03 -3.043448366224765778e-02 2.817543745040893555e-01 -7.038968801498413086e-02 -1.133393868803977966e-01 1.404972821474075317e-01 -2.583400905132293701e-01 4.138283059000968933e-02 -2.987705171108245850e-01 1.107371672987937927e-01 5.772595480084419250e-02 2.052738219499588013e-01 6.834415346384048462e-02 -1.544059365987777710e-01
2.061512693762779236e-02 -2.254761382937431335e-02 1.936545670032501221e-01 7.094139605760574341e-02 4.475848376750946045e-02 4.945193603634834290e-02 -4.331745207309722900e-01 -1.882675141096115112e-01 -6.282399594783782959e-02 -1.852472424507141113e-01 -7.435090374201536179e-03 -3.890703245997428894e-02 1.179726943373680115e-01 -3.680282831192016602e-01 1.259538084268569946e-01 -3.325241804122924805e-02 3.725269436836242676e-01 1.826308965682983398e-01 2.303562611341476440e-01 -3.354437649250030518e-02 -2.752083912491798401e-02 -8.403043448925018311e-02 2.578678727149963379e-01 -8.699110150337219238e-02 -4.265918862074613571e-03 -1.354856416583061218e-02 -3.077542483806610107e-01 5.834601819515228271e-03 6.133194640278816223e-02 2.355968654155731201e-01 4.863027110695838928e-02 -2.409378737211227417e-01
-2.739000916481018066e-01 -1.518291085958480835e-01 -1.839766977354884148e-03 -2.857414782047271729e-01 1.953854262828826904e-01 2.500345110893249512e-01 -2.600270509719848633e-01 1.115323752164840698e-01 1.608250662684440613e-02 -1.420239657163619995e-01 -7.920739054679870605e-02 1.337551027536392212e-01 8.371363580226898193e-02 -2.262675017118453979e-01 -1.128039360046386719e-01 -9.714803844690322876e-02 3.229986429214477539e-01 2.311912178993225098e-02 8.802663534879684448e-02 -1.213722769170999527e-02 5.030556395649909973e-02 -3.038437962532043457e-01 1.504991650581359863e-01 1.941681951284408569e-01 1.108356565237045288e-01 -1.864287853240966797e-01 -2.596867680549621582e-01 2.089190930128097534e-01 3.150218352675437927e-02 1.572587341070175171e-02 -2.893416881561279297e-01 -5.935648083686828613e-02
-1.929660886526107788e-01 -1.347709894180297852e-01 1.621374040842056274e-01 -1.595726013183593750e-01 -1.616759598255157471e-01 2.787993252277374268e-01 -3.789240866899490356e-02 2.424143813550472260e-02 3.743408024311065674e-01 -1.159105375409126282e-01 2.301753461360931396e-01 -2.246494740247726440e-01 2.422953024506568909e-02 9.043932706117630005e-02 6.866867095232009888e-02 -4.845260456204414368e-02 4.327538907527923584e-01 9.946295619010925293e-02 1.375471502542495728e-01 3.721310943365097046e-02 8.473733067512512207e-02 -2.101735211908817291e-02 -2.265955358743667603e-01 1.711494624614715576e-01 -1.248908340930938721e-01 -3.761907219886779785e-01 -1.442227065563201904e-01 -8.567992597818374634e-02 -6.561329215764999390e-02 9.992125630378723145e-02 8.314319700002670288e-02 4.382033646106719971e-02
-2.965078055858612061e-01 -1.936445236206054688e-01 1.608056724071502686e-01 -7.021025568246841431e-02 -1.506102681159973145e-01 -1.069348305463790894e-01 -5.752664431929588318e-02 -2.690037190914154053e-01 -1.830971539020538330e-01 -1.412895768880844116e-01 2.444444149732589722e-01 -3.107396326959133148e-02 1.738529652357101440e-02 -2.856698036193847656e-01 -1.168758645653724670e-01 -1.972596533596515656e-02 3.553585112094879150e-01 -6.345178931951522827e-02 -3.881176561117172241e-02 -3.943141922354698181e-02 2.767693698406219482e-01 2.246522307395935059e-01 4.125821590423583984e-01 5.150784738361835480e-03 4.984773229807615280e-03 -2.069592848420143127e-02 -9.363885223865509033e-02 -1.135241687297821045e-01 1.480065286159515381e-01 -1.532971113920211792e-02 1.134162694215774536e-01 -1.898444741964340210e-01
-2.667534351348876953e-01 -1.771623641252517700e-01 7.096415013074874878e-02 -1.691093593835830688e-01 -3.765714913606643677e-02 2.855578362941741943e-01 -1.889718621969223022e-01 -1.991907656192779541e-01 2.757499814033508301e-01 -1.081330403685569763e-01 1.940169632434844971e-01 -1.540803723037242889e-02 1.554983258247375488e-01 1.776516903191804886e-03 7.221891079097986221e-03 -3.147938102483749390e-02 1.978832036256790161e-01 -2.528159320354461670e-01 1.082793176174163818e-01 6.858997792005538940e-02 1.665612906217575073e-01 1.836114376783370972e-02 -2.461478859186172485e-02 1.664602309465408325e-01 3.740091025829315186e-01 -1.312868017703294754e-02 -1.747912019491195679e-01 1.933469027280807495e-01 2.930656373500823975e-01 1.115367114543914795e-01 -2.392404526472091675e-01 -1.232290193438529968e-01
5.000530183315277100e-02 -9.775209426879882812e-02 2.159244120121002197e-01 1.514129489660263062e-01 7.779822498559951782e-02 6.179881468415260315e-02 -3.342254459857940674e-01 -2.563198506832122803e-01 3.432322144508361816e-01 -2.374498695135116577e-01 -5.211700685322284698e-03 6.340445578098297119e-02 1.042076498270034790e-01 -3.428334593772888184e-01 5.870928615331649780e-02 -1.113582104444503784e-01 2.044765800237655640e-01 1.774412989616394043e-01 2.225798666477203369e-01 -7.264415035024285316e-04 -1.042730584740638733e-01 1.206467375159263611e-01 1.586028188467025757e-01 1.381753236055374146e-01 -7.971918582916259766e-02 5.244304239749908447e-02 -1.788620203733444214e-01 -2.013053894042968750e-01 5.411571823060512543e-03 1.376324146986007690e-01 -2.127992920577526093e-02 -3.392302393913269043e-01
-2.136497795581817627e-01 1.371615231037139893e-01 5.307610705494880676e-02 -1.125457957386970520e-01 -1.847008019685745239e-01 -6.365078687667846680e-02 -3.422362506389617920e-01 -1.557312905788421631e-01 1.190815418958663940e-01 -4.107675552368164062e-01 1.343668848276138306e-01 6.063517183065414429e-02 1.134201884269714355e-02 -3.861608505249023438e-01 3.009881675243377686e-01 -1.182399094104766846e-01 1.754195988178253174e-01 2.358075678348541260e-01 6.066038459539413452e-02 9.486448764801025391e-02 4.808600991964340210e-02 2.353724390268325806e-01 4.297584295272827148e-02 -1.385345309972763062e-01 -5.474251136183738708e-02 2.020520418882369995e-01 -2.062103003263473511e-01 -5.712182819843292236e-02 -4.208136722445487976e-02 7.915580272674560547e-02 6.227742880582809448e-02 -5.214007198810577393e-02
-2.125189155340194702e-01 -1.344781368970870972e-01 -5.024999007582664490e-02 -2.150720059871673584e-01 -1.192031279206275940e-01 4.992213845252990723e-01 -2.958367466926574707e-01 -2.942929044365882874e-02 2.686883807182312012e-01 -1.320940852165222168e-01 1.316237896680831909e-01 -1.939597912132740021e-02 -1.696091294288635254e-01 -2.825471460819244385e-01 6.874745339155197144e-02 -6.849721074104309082e-02 1.409071236848831177e-01 9.306190907955169678e-02 2.303631752729415894e-01 -2.127267271280288696e-01 2.265253663063049316e-01 4.560425132513046265e-02 -8.231061697006225586e-02 5.572097003459930420e-02 -1.933162957429885864e-01 -6.923866271972656250e-02 -9.400292485952377319e-02 2.386955618858337402e-01 5.971849709749221802e-02 7.326656579971313477e-02 5.797769129276275635e-02 -2.026109211146831512e-02
-1.594885885715484619e-01 -1.853756457567214966e-01 2.596442401409149170e-01 -1.282040327787399292e-01 -4.020381718873977661e-02 -7.716004550457000732e-02 -1.432836502790451050e-01 4.246744513511657715e-02 2.068459242582321167e-01 -1.571755409240722656e-01 1.961698383092880249e-01 -9.138424694538116455e-02 -1.731789708137512207e-01 -1.739669740200042725e-01 2.008209675550460815e-01 -1.485014408826828003e-01 1.144443228840827942e-01 2.336710095405578613e-01 9.788901358842849731e-02 2.294529229402542114e-01 -6.876311451196670532e-02 -3.852269351482391357e-01 9.471277147531509399e-02 2.546467781066894531e-01 -1.726585030555725098e-01 -3.562695905566215515e-02 -1.179201006889343262e-01 -2.585628032684326172e-01 3.221623227000236511e-02 1.046313941478729248e-01 -2.615713775157928467e-01 2.009087502956390381e-01
-2.751967012882232666e-01 -1.304766535758972168e-01 2.246842831373214722e-01 -4.937705770134925842e-02 -5.238991230726242065e-02 1.726712882518768311e-01 3.811668232083320618e-02 -4.301797598600387573e-02 2.557416260242462158e-01 1.330575644969940186e-01 7.458716630935668945e-02 -2.303762584924697876e-01 -7.878343760967254639e-02 8.024972677230834961e-02 2.835439443588256836e-01 -6.493194401264190674e-02 2.118380069732666016e-01 2.256734371185302734e-01 1.482914686203002930e-01 -2.468552142381668091e-01 2.231093198060989380e-01 1.024103909730911255e-02 -1.631434634327888489e-02 3.077589273452758789e-01 -4.208668693900108337e-02 -2.354485541582107544e-01 -2.986468374729156494e-01 -2.241078615188598633e-01 -4.533414170145988464e-02 1.912992000579833984e-01 3.223119303584098816e-03 1.434390842914581299e-01
-1.776446402072906494e-01 -4.748088493943214417e-02 -1.209343373775482178e-01 -1.634458899497985840e-01 2.494445256888866425e-02 -3.201586892828345299e-03 -2.011034041643142700e-01 -2.655717916786670685e-02 3.012633323669433594e-01 -2.691178917884826660e-01 3.776243627071380615e-01 -1.467117369174957275e-01 1.511984169483184814e-01 -2.779443562030792236e-01 -2.278054691851139069e-02 -3.893594443798065186e-01 2.801368236541748047e-01 -9.342716634273529053e-02 2.115043103694915771e-01 -3.673483803868293762e-02 -4.481380805373191833e-02 -1.763717979192733765e-01 -1.020787656307220459e-02 8.404414355754852295e-02 6.478007882833480835e-02 -1.239620149135589600e-01 -6.466163694858551025e-02 -1.896594464778900146e-01 3.299856185913085938e-02 6.176684796810150146e-02 -2.486253380775451660e-01 5.933424085378646851e-02
-1.802188605070114136e-01 2.395015507936477661e-01 1.111923605203628540e-01 6.070091202855110168e-02 -3.279962018132209778e-02 -1.069927029311656952e-02 -3.578782677650451660e-01 2.131616771221160889e-01 2.684360146522521973e-01 1.364528238773345947e-01 3.511821329593658447e-01 -5.010846257209777832e-02 2.371941134333610535e-02 -3.111900985240936279e-01 1.188575029373168945e-01 -1.481700241565704346e-01 1.102490536868572235e-02 1.238210499286651611e-01 3.097712099552154541e-01 3.945630788803100586e-02 2.555159032344818115e-01 -2.017215937376022339e-01 2.453613281250000000e-02 6.028870493173599243e-02 -2.431635260581970215e-01 3.278876096010208130e-02 -1.130864992737770081e-01 8.143786340951919556e-02 -6.121173128485679626e-02 2.073735594749450684e-01 6.896894425153732300e-02 1.228403151035308838e-01
1.478878501802682877e-02 -1.210326775908470154e-01 1.533332765102386475e-01 1.362493932247161865e-01 -1.146707758307456970e-01 4.111162200570106506e-02 -4.390292167663574219e-01 -1.736956089735031128e-01 2.602409720420837402e-01 -2.008530795574188232e-01 1.948042511940002441e-01 -3.777525201439857483e-02 9.952009469270706177e-02 -3.458814918994903564e-01 8.489719778299331665e-02 2.523532882332801819e-02 2.455871403217315674e-01 1.088155806064605713e-01 2.747487127780914307e-01 5.482897162437438965e-02 9.795309603214263916e-02 1.087057590484619141e-01 2.312479168176651001e-01 -4.433438647538423538e-03 5.886838957667350769e-02 5.433193291537463665e-04 -7.944495230913162231e-02 -1.829553544521331787e-01 -2.445333078503608704e-02 2.024324238300323486e-01 1.252097785472869873e-01 -3.072738647460937500e-01
-1.866787672042846680e-01 -2.030302137136459351e-01 2.257289290428161621e-01 3.427505493164062500e-02 -1.886111199855804443e-01 8.903669565916061401e-02 -6.035617366433143616e-02 1.614343374967575073e-01 1.979172229766845703e-01 -9.650585800409317017e-02 3.258315920829772949e-01 -5.910853296518325806e-02 -3.254265338182449341e-02 -3.982039391994476318e-01 -2.726775035262107849e-02 -2.610413134098052979e-01 1.935201138257980347e-01 6.839476525783538818e-02 -9.607467800378799438e-02 1.527599096298217773e-01 2.637073695659637451e-01 1.767035201191902161e-02 8.190032839775085449e-02 2.008257508277893066e-01 2.102194875478744507e-01 -1.502078473567962646e-01 -2.019454687833786011e-01 -8.417532779276371002e-03 4.889663681387901306e-02 -1.246087551116943359e-01 -3.022256195545196533e-01 5.905554816126823425e-02
-1.189422141760587692e-02 -1.159564480185508728e-01 4.508891329169273376e-02 7.055807858705520630e-02 2.255038544535636902e-02 6.585965305566787720e-02 -4.116297960281372070e-01 -1.858856379985809326e-01 1.490757465362548828e-01 -1.231113746762275696e-01 9.035496413707733154e-02 8.997336775064468384e-02 -4.380341619253158569e-02 -3.274843394756317139e-01 2.807287573814392090e-01 1.747467368841171265e-01 2.263300269842147827e-01 -5.167422816157341003e-02 2.691384255886077881e-01 -1.351523306220769882e-02 -6.610698252916336060e-02 8.361695706844329834e-02 2.923752367496490479e-01 -1.569104641675949097e-01 -2.133264094591140747e-01 4.260652884840965271e-02 -3.174463510513305664e-01 5.261195078492164612e-02 6.332311313599348068e-03 1.954685449600219727e-01 -2.792120911180973053e-02 -2.460538744926452637e-01
-2.528725564479827881e-01 -1.762082427740097046e-01 1.842718124389648438e-01 -1.157692819833755493e-01 -1.237363182008266449e-02 -4.796992614865303040e-02 -2.663267552852630615e-01 -7.278843224048614502e-02 3.083331882953643799e-01 -2.229426950216293335e-01 -7.351465523242950439e-02 -1.429847180843353271e-01 2.893173694610595703e-01 -1.105127334594726562e-01 2.339952290058135986e-01 1.141490228474140167e-02 -9.366354346275329590e-02 1.328263580799102783e-01 5.446578189730644226e-02 4.178982600569725037e-02 1.098656356334686279e-01 4.640086740255355835e-02 3.274003267288208008e-01 -9.098045527935028076e-03 -2.628620713949203491e-02 -9.183116257190704346e-02 -1.422507464885711670e-01 -2.490549385547637939e-01 5.978737398982048035e-02 2.457405179738998413e-01 -3.858188688755035400e-01 -2.663177810609340668e-02
-2.493715882301330566e-01 -2.813904881477355957e-01 1.984362304210662842e-01 -2.112386971712112427e-01 8.178352378308773041e-03 -1.069056540727615356e-01 -2.234974652528762817e-01 -2.489100247621536255e-01 1.751831024885177612e-01 -1.465623229742050171e-01 -8.866189420223236084e-02 -2.620671689510345459e-01 3.598352074623107910e-01 -1.434903591871261597e-01 1.851574033498764038e-01 1.567110605537891388e-02 9.447924792766571045e-02 -3.166076913475990295e-02 1.842817850410938263e-02 1.007941737771034241e-02 2.243165671825408936e-01 9.875506162643432617e-02 2.197109609842300415e-01 1.228756271302700043e-02 1.342030465602874756e-01 -1.331937909126281738e-01 -2.227112203836441040e-01 -1.433229148387908936e-01 1.338390111923217773e-01 2.206584811210632324e-01 -1.931553781032562256e-01 -9.619303047657012939e-02
-1.866412907838821411e-01 1.935988105833530426e-02 2.391037791967391968e-01 9.348026942461729050e-04 -1.561779826879501343e-01 -8.531974256038665771e-02 -2.802336812019348145e-01 3.661423921585083008e-02 4.420577585697174072e-01 -2.740448117256164551e-01 3.833798691630363464e-02 -2.715614140033721924e-01 -2.217926681041717529e-01 -7.690735161304473877e-02 -6.123331561684608459e-02 -1.320556998252868652e-01 -8.630414493381977081e-03 -6.243019551038742065e-02 2.907622456550598145e-01 5.375793203711509705e-02 2.731233239173889160e-01 -7.132684439420700073e-02 1.514268759638071060e-02 1.131327077746391296e-02 -2.588328123092651367e-01 -5.007674172520637512e-02 -1.665989309549331665e-01 7.763217389583587646e-02 1.324491649866104126e-01 2.287347465753555298e-01 1.795319095253944397e-02 -1.706916838884353638e-01
-1.272477768361568451e-02 -2.093711197376251221e-01 1.952880322933197021e-01 1.798721700906753540e-01 -2.707334980368614197e-02 7.727286964654922485e-02 -4.301393330097198486e-01 -2.422583699226379395e-01 2.689631879329681396e-01 -1.655045896768569946e-01 5.504682660102844238e-02 7.824957370758056641e-02 1.059074252843856812e-01 -3.788786530494689941e-01 4.318271949887275696e-02 -4.029873292893171310e-03 8.428071439266204834e-02 9.045441448688507080e-02 2.762973010540008545e-01 -4.010112211108207703e-02 -9.787587076425552368e-02 -3.592292591929435730e-02 1.425601243972778320e-01 5.250927060842514038e-02 -1.456576287746429443e-01 8.791184052824974060e-03 -1.755250096321105957e-01 -2.338244318962097168e-01 -1.847769767045974731e-01 1.537084281444549561e-01 1.471185684204101562e-01 -2.370476424694061279e-01
-2.739542424678802490e-01 9.546243399381637573e-02 2.790476977825164795e-01 -1.808944940567016602e-01 2.033999860286712646e-01 -1.451408863067626953e-01 -2.778382413089275360e-02 -2.121781110763549805e-01 2.903244793415069580e-01 6.340937316417694092e-02 -9.538201987743377686e-02 -3.443205729126930237e-02 -2.334704399108886719e-01 -3.065018355846405029e-01 2.056284546852111816e-01 -9.439314156770706177e-02 8.088301122188568115e-02 -2.618282102048397064e-02 -3.426078334450721741e-02 -2.198264598846435547e-01 4.048047363758087158e-01 -1.550653576850891113e-01 1.330863982439041138e-01 -5.322146043181419373e-02 -4.768460616469383240e-02 -1.034045740962028503e-01 -3.010005056858062744e-01 1.154858022928237915e-01 -9.329460561275482178e-03 2.129471860826015472e-03 -1.274158060550689697e-01 1.914703100919723511e-02
-4.638461768627166748e-01 -3.242704570293426514e-01 7.173652201890945435e-02 6.541211158037185669e-02 1.847476214170455933e-01 1.234864741563796997e-01 1.269216183573007584e-02 -1.199790239334106445e-01 1.123733073472976685e-01 3.705620020627975464e-02 1.864135712385177612e-01 1.017646268010139465e-01 -8.138535916805267334e-02 -2.478394955396652222e-01 -1.488140784204006195e-02 1.448546648025512695e-01 2.610156834125518799e-01 2.409023344516754150e-01 1.679542213678359985e-01 4.631138965487480164e-02 1.557354331016540527e-01 1.263340003788471222e-03 2.548178136348724365e-01 -1.005017831921577454e-01 3.968742489814758301e-02 8.088164031505584717e-02 -3.017718791961669922e-01 -1.145850718021392822e-01 1.499946415424346924e-01 -1.863716542720794678e-01 1.598938405513763428e-01 8.401353657245635986e-02
-3.123236000537872314e-01 -2.015184797346591949e-02 3.140307962894439697e-01 1.826401203870773315e-01 -2.133205831050872803e-01 1.360310763120651245e-01 -2.683698832988739014e-01 5.438908934593200684e-02 1.625086963176727295e-01 -1.060972064733505249e-01 2.358993142843246460e-01 -2.246455997228622437e-01 -7.585310190916061401e-02 -2.032523006200790405e-01 8.755122870206832886e-02 -2.248965203762054443e-01 8.199167996644973755e-02 -1.078919768333435059e-01 2.105417102575302124e-01 9.495377540588378906e-02 2.531975805759429932e-01 1.509723346680402756e-02 -2.875938266515731812e-02 -2.857350185513496399e-02 -1.167445704340934753e-01 -1.672122627496719360e-01 -2.155643701553344727e-01 1.686705052852630615e-01 3.703805059194564819e-02 1.420282274484634399e-01 2.201089859008789062e-01 -2.404357194900512695e-01
-3.133237063884735107e-01 6.128405034542083740e-02 2.626504004001617432e-01 -3.723550587892532349e-02 -1.093524396419525146e-01 1.665438562631607056e-01 -3.689641058444976807e-01 -7.912402600049972534e-02 3.019488453865051270e-01 -2.211618572473526001e-01 1.902558803558349609e-01 -2.083399444818496704e-01 -1.407563388347625732e-01 -1.003952622413635254e-01 9.760803729295730591e-02 -2.136989086866378784e-01 1.213153153657913208e-01 -2.171305865049362183e-01 1.437432765960693359e-01 -6.112861633300781250e-02 1.799568086862564087e-01 -1.435909420251846313e-01 1.002856530249118805e-02 1.108825057744979858e-01 -1.414936594665050507e-02 -6.023247167468070984e-02 -1.269020289182662964e-01 2.231672406196594238e-01 9.408311545848846436e-02 1.152406632900238037e-01 2.604782283306121826e-01 -1.716366559267044067e-01
-3.857303559780120850e-01 -3.730548918247222900e-02 1.913978159427642822e-01 -2.666398584842681885e-01 -1.321829557418823242e-01 2.363204024732112885e-03 -2.006673812866210938e-01 -2.590599656105041504e-01 8.278756588697433472e-02 6.701447069644927979e-02 8.377917110919952393e-02 1.010162606835365295e-01 1.703447848558425903e-01 -8.345539122819900513e-02 6.028878316283226013e-02 -2.480643391609191895e-01 1.906958371400833130e-01 -1.436275094747543335e-01 -1.692016422748565674e-01 -1.801662892103195190e-01 2.705845832824707031e-01 -1.134374290704727173e-01 -7.798808626830577850e-03 3.427288532257080078e-01 1.444100290536880493e-01 -9.524141997098922729e-02 -2.662337422370910645e-01 8.030322939157485962e-02 1.150061860680580139e-01 9.686210751533508301e-02 -2.554300986230373383e-02 -1.878993511199951172e-01
-8.289708942174911499e-02 -4.785651713609695435e-02 2.009854912757873535e-01 -3.285774886608123779e-01 -7.786563038825988770e-02 3.796375095844268799e-01 -8.104825764894485474e-02 -1.615170538425445557e-01 2.895843684673309326e-01 -1.935246586799621582e-01 9.921795129776000977e-02 -1.798095405101776123e-01 -1.172580271959304810e-01 -1.843589842319488525e-01 8.144884556531906128e-02 -3.796977996826171875e-01 -1.154758259654045105e-01 2.695392966270446777e-01 2.837297022342681885e-01 -2.789310924708843231e-02 7.185967266559600830e-02 -1.680414080619812012e-01 4.004107788205146790e-03 -9.704020619392395020e-02 -5.394212156534194946e-02 -3.222256526350975037e-02 -1.743037104606628418e-01 8.914113789796829224e-02 -2.778828702867031097e-02 -2.046062797307968140e-01 3.785263746976852417e-02 3.407233953475952148e-02
-2.325530797243118286e-01 3.780096396803855896e-02 -6.537976209074258804e-03 1.623573899269104004e-02 2.658281102776527405e-02 -1.390798985958099365e-01 -3.126257956027984619e-01 1.509087830781936646e-01 1.713356673717498779e-01 -3.651657700538635254e-01 6.527759134769439697e-02 4.998911917209625244e-02 1.380913257598876953e-01 -2.276069372892379761e-01 -9.479060769081115723e-02 -9.080398827791213989e-02 -3.147193789482116699e-02 -9.870124608278274536e-02 6.511661410331726074e-02 -8.177849650382995605e-02 -1.478387266397476196e-01 -1.270267665386199951e-01 1.849869824945926666e-02 2.646523714065551758e-01 3.115448728203773499e-02 -3.108637034893035889e-01 -4.949985146522521973e-01 1.513067167252302170e-02 2.050004526972770691e-02 2.148622572422027588e-01 -1.552384048700332642e-01 -4.978957399725914001e-02
-2.218352854251861572e-01 -1.819948852062225342e-01 2.837958335876464844e-01 -1.678423881530761719e-01 6.665984541177749634e-02 -1.539345532655715942e-01 -3.729936182498931885e-01 1.951747089624404907e-01 2.073088884353637695e-01 1.291925013065338135e-01 2.187767773866653442e-01 -2.097071409225463867e-01 -1.882032454013824463e-01 -3.140479326248168945e-01 6.429478526115417480e-02 -1.068308651447296143e-01 1.902165114879608154e-01 7.029697299003601074e-02 2.012076973915100098e-01 2.995870308950543404e-03 -5.819238256663084030e-03 -2.094983756542205811e-01 1.720170080661773682e-01 2.181580811738967896e-01 8.059663325548171997e-02 -9.869624674320220947e-02 2.802107855677604675e-02 -1.111933365464210510e-01 -1.198827475309371948e-02 8.274704217910766602e-02 -2.381327152252197266e-01 8.179244399070739746e-02
-2.340604960918426514e-01 -1.545477360486984253e-01 3.274554908275604248e-01 6.342539191246032715e-02 -3.091278374195098877e-01 -3.725228016264736652e-04 -2.997043430805206299e-01 -7.025959342718124390e-02 4.605501592159271240e-01 -6.200321763753890991e-02 2.542297244071960449e-01 -1.513806581497192383e-01 -1.403365433216094971e-01 -1.440498512238264084e-02 7.839798182249069214e-02 -1.607958227396011353e-01 6.704948097467422485e-02 -3.732189536094665527e-02 2.497779428958892822e-01 5.265405401587486267e-02 1.578772664070129395e-01 -5.806524306535720825e-02 -9.699314832687377930e-02 2.270886301994323730e-01 -6.956519931554794312e-02 6.192909553647041321e-02 -1.086443513631820679e-01 9.958651848137378693e-03 3.511028736829757690e-02 6.045606359839439392e-02 2.613867819309234619e-01 -1.012262254953384399e-01
-1.123510301113128662e-01 -2.047458849847316742e-02 1.143966391682624817e-01 -1.153526391135528684e-04 1.286074984818696976e-02 -1.524999504908919334e-03 -3.380288481712341309e-01 -1.980492025613784790e-01 1.661838591098785400e-01 -1.328354924917221069e-01 1.299983728677034378e-02 -4.718620702624320984e-02 -7.682919502258300781e-03 -5.466952323913574219e-01 2.275646924972534180e-01 -2.836736105382442474e-02 3.093087971210479736e-01 1.177151128649711609e-01 2.787843346595764160e-01 1.140950713306665421e-03 9.504816681146621704e-02 1.149638071656227112e-01 9.213579446077346802e-02 -6.863121688365936279e-02 -7.444760948419570923e-02 3.349034860730171204e-02 -3.003234565258026123e-01 -2.238105423748493195e-02 -1.937225461006164551e-01 3.974021878093481064e-03 2.509120404720306396e-01 2.174072153866291046e-02
-1.679951697587966919e-01 -4.874368384480476379e-02 4.452729970216751099e-02 9.755193023011088371e-04 4.628854990005493164e-02 1.689746230840682983e-01 -4.572731256484985352e-01 -2.490461170673370361e-01 2.761583402752876282e-02 -4.329478740692138672e-01 -8.658109605312347412e-02 2.340153008699417114e-01 -3.529002889990806580e-02 -2.739160656929016113e-01 1.024903580546379089e-01 -8.299081027507781982e-02 5.757441744208335876e-02 1.407047212123870850e-01 1.110171452164649963e-01 6.608235090970993042e-02 7.939877361059188843e-02 2.440545856952667236e-01 2.904238998889923096e-01 5.315729975700378418e-02 -5.886103585362434387e-02 7.481415756046772003e-03 -3.071302473545074463e-01 -8.095826953649520874e-02 -2.381820790469646454e-02 -1.836691983044147491e-02 1.525881290435791016e-01 -5.727809388190507889e-03
-2.288530021905899048e-01 -6.711951643228530884e-02 3.232441842555999756e-01 -2.735013067722320557e-01 3.564097881317138672e-01 -5.147512257099151611e-02 7.443609088659286499e-02 -7.987218350172042847e-02 3.577191755175590515e-02 1.761391460895538330e-01 8.795133978128433228e-02 1.639360748231410980e-02 -9.894445538520812988e-02 -2.304743677377700806e-01 9.174908697605133057e-02 -3.212379291653633118e-02 2.601288855075836182e-01 6.139665469527244568e-02 1.985163092613220215e-01 -1.212674304842948914e-01 4.323688745498657227e-01 -2.365156635642051697e-02 2.220357507467269897e-01 3.289283066987991333e-02 6.501629948616027832e-03 -4.616480693221092224e-02 -3.387615382671356201e-01 -2.569639123976230621e-02 4.399447515606880188e-02 1.262546628713607788e-01 -7.038471102714538574e-02 7.555396109819412231e-02
1.889438182115554810e-02 -1.120503917336463928e-01 2.430239766836166382e-01 6.849947571754455566e-02 -2.800197303295135498e-01 7.846273481845855713e-03 -3.437127172946929932e-01 -1.465807259082794189e-01 1.698309779167175293e-01 -2.167058736085891724e-01 6.012031435966491699e-02 -3.396645188331604004e-02 6.339434534311294556e-02 -4.600076079368591309e-01 1.217224001884460449e-01 -2.740032970905303955e-02 2.719588577747344971e-01 2.436154484748840332e-01 2.969536185264587402e-01 8.557059615850448608e-02 -1.273482590913772583e-01 5.297872424125671387e-02 1.590316295623779297e-01 2.308165282011032104e-02 -1.150886267423629761e-01 6.633985042572021484e-02 -1.411823630332946777e-01 -3.965765610337257385e-02 -6.119439750909805298e-02 2.061862349510192871e-01 -6.329526659101247787e-03 -1.853691786527633667e-01
-2.646124660968780518e-01 5.382041633129119873e-02 1.052601188421249390e-01 9.740044176578521729e-02 -1.406985372304916382e-01 -3.110373578965663910e-02 -3.192497491836547852e-01 -2.892592549324035645e-01 -5.877148360013961792e-02 -3.572221398353576660e-01 2.502374351024627686e-01 -9.546399861574172974e-02 1.533024907112121582e-01 -2.399575263261795044e-01 1.362909376621246338e-01 1.642439365386962891e-01 -3.967712167650461197e-03 3.143688663840293884e-02 2.089966535568237305e-01 -2.163373082876205444e-01 -2.047430574893951416e-01 9.957393258810043335e-02 -4.912732169032096863e-02 -9.541653096675872803e-03 -1.115839779376983643e-01 2.790200524032115936e-03 -2.315995283424854279e-02 2.447249442338943481e-01 -1.145880017429590225e-02 2.940309345722198486e-01 -1.826143562793731689e-01 -1.791423410177230835e-01
-4.173233807086944580e-01 -1.002178862690925598e-01 1.427502483129501343e-01 -2.547914683818817139e-01 -2.492840215563774109e-02 7.172933965921401978e-02 -2.549992501735687256e-01 -5.159221589565277100e-02 1.008455231785774231e-01 9.599634446203708649e-03 2.436170913279056549e-02 -1.416067332029342651e-01 1.043699979782104492e-01 -1.109308153390884399e-01 -2.074752897024154663e-01 -2.406479716300964355e-01 1.730661541223526001e-01 -1.732230652123689651e-03 -4.619769006967544556e-02 -3.806589916348457336e-02 2.846108376979827881e-01 -3.373738229274749756e-01 1.662504225969314575e-01 2.472775615751743317e-02 1.603734791278839111e-01 -2.133872210979461670e-01 -2.338240742683410645e-01 1.000212505459785461e-01 6.355870515108108521e-02 1.504156738519668579e-01 -2.859344780445098877e-01 -3.187950327992439270e-02
6.008982285857200623e-02 4.685672372579574585e-02 1.703744381666183472e-01 1.233257278800010681e-01 -5.943076312541961670e-02 1.571056991815567017e-01 -3.018021881580352783e-01 -2.615180015563964844e-01 1.756482273340225220e-01 -2.832295298576354980e-01 1.373207122087478638e-01 1.037053614854812622e-01 7.366883009672164917e-02 -3.779778182506561279e-01 1.716684699058532715e-01 -1.437983289361000061e-02 2.931842803955078125e-01 1.598543226718902588e-01 1.779144406318664551e-01 8.629666268825531006e-02 3.967022988945245743e-03 5.867437273263931274e-02 1.296841800212860107e-01 8.294393867254257202e-02 -1.171272620558738708e-01 -2.321575582027435303e-02 -2.331332117319107056e-01 -1.550018340349197388e-01 -1.937452405691146851e-01 2.341759204864501953e-01 6.435228884220123291e-02 -2.769366502761840820e-01
5.255922209471464157e-03 -2.909828722476959229e-01 8.260060101747512817e-02 -3.963485956192016602e-01 3.827126324176788330e-02 2.254035323858261108e-01 -3.266860544681549072e-01 7.632227987051010132e-02 1.111801713705062866e-01 -1.400354206562042236e-01 6.324623525142669678e-02 -1.275853365659713745e-01 1.466151773929595947e-01 -4.696066305041313171e-02 -8.555301278829574585e-02 -5.986967310309410095e-02 -2.500245347619056702e-02 2.477428317070007324e-01 1.147779598832130432e-01 -8.143548667430877686e-02 1.034067198634147644e-01 -1.409984827041625977e-01 -5.176020786166191101e-02 2.013734579086303711e-01 -6.794097274541854858e-02 -1.215030322782695293e-03 -5.259183645248413086e-01 -1.700389385223388672e-01 8.627381920814514160e-02 -1.465861499309539795e-01 4.646558687090873718e-02 5.376036465167999268e-02
-4.125384688377380371e-01 3.842390328645706177e-02 -5.294048413634300232e-02 -7.854952663183212280e-02 -3.026809096336364746e-01 2.670662403106689453e-01 -3.814947009086608887e-01 1.920822076499462128e-02 5.209177732467651367e-02 -1.495363712310791016e-01 -1.896650902926921844e-02 -1.329865306615829468e-01 -5.795729905366897583e-02 4.740128666162490845e-02 -6.938055902719497681e-02 -2.707641124725341797e-01 1.302675306797027588e-01 8.054024539887905121e-03 3.446818292140960693e-01 -5.425944551825523376e-02 2.306807339191436768e-01 -9.384187310934066772e-02 5.545538850128650665e-03 1.129130274057388306e-01 1.308709383010864258e-01 -2.317818999290466309e-01 -2.501461803913116455e-01 4.880122467875480652e-02 -1.321372240781784058e-01 1.481086388230323792e-02 -1.250736266374588013e-01 -3.084097057580947876e-02
-2.648970186710357666e-01 -6.884900480508804321e-02 -1.127843707799911499e-01 7.600328326225280762e-02 8.481737971305847168e-02 1.953649520874023438e-01 -1.258110702037811279e-01 6.675517559051513672e-02 -1.915182545781135559e-02 -2.499778568744659424e-01 3.005853891372680664e-01 -1.723983150441199541e-04 3.100472390651702881e-01 5.912389606237411499e-02 -6.856118887662887573e-02 -1.917359381914138794e-01 -5.254025384783744812e-02 3.958579897880554199e-02 3.583014309406280518e-01 2.522983253002166748e-01 1.652400195598602295e-01 -8.406057953834533691e-02 2.190605103969573975e-01 -9.755641222000122070e-03 -2.426848262548446655e-01 9.768494404852390289e-03 -2.835351526737213135e-01 -9.883971512317657471e-02 1.242124736309051514e-01 -1.206283867359161377e-01 -2.020507454872131348e-01 -2.188120037317276001e-01
6.006973236799240112e-02 -1.660779118537902832e-01 3.103737533092498779e-02 -1.341882050037384033e-01 -1.168193146586418152e-01 1.620380729436874390e-01 -3.800308108329772949e-01 -2.032101750373840332e-01 9.020679444074630737e-02 -3.292939066886901855e-01 1.022928804159164429e-01 7.183301448822021484e-02 8.283607661724090576e-03 -4.303030371665954590e-01 1.849124282598495483e-01 -1.311462372541427612e-01 2.921806573867797852e-01 1.401376873254776001e-01 3.525520488619804382e-02 6.964710354804992676e-02 -9.455960243940353394e-03 1.257220506668090820e-01 1.168812066316604614e-01 4.804500192403793335e-02 -1.307915151119232178e-01 1.826406568288803101e-01 -3.521542251110076904e-01 -3.074371442198753357e-02 -1.652951836585998535e-01 -9.733725339174270630e-02 -6.390665192157030106e-03 -1.325958780944347382e-02
-2.934911847114562988e-01 -1.409960985183715820e-01 2.840998768806457520e-01 -2.883445620536804199e-01 1.749272495508193970e-01 -1.418987661600112915e-01 -5.933793261647224426e-02 -1.828272491693496704e-01 1.219022795557975769e-01 -8.945184946060180664e-02 -3.843418508768081665e-02 2.346056140959262848e-02 -2.991579100489616394e-02 -1.704069525003433228e-01 3.308421075344085693e-01 -2.557947933673858643e-01 2.139230519533157349e-01 3.517051041126251221e-01 8.299225568771362305e-02 -5.340766161680221558e-02 1.978432200849056244e-02 -3.630754351615905762e-02 3.174633383750915527e-01 -2.454866655170917511e-02 1.717494428157806396e-02 -2.255115509033203125e-01 -5.162785574793815613e-02 1.931779235601425171e-01 1.753075569868087769e-01 5.843216087669134140e-03 2.619649050757288933e-03 9.237638115882873535e-02
-2.574886977672576904e-01 2.195171862840652466e-01 -1.253742426633834839e-01 -1.225606426596641541e-01 -1.256882995367050171e-01 4.070324003696441650e-01 -2.556307911872863770e-01 -3.280495405197143555e-01 1.109116449952125549e-01 -1.292715966701507568e-01 -9.608320542611181736e-04 -6.129730120301246643e-02 6.140803918242454529e-02 -1.173583343625068665e-01 7.216227799654006958e-02 -7.244181353598833084e-03 1.969991624355316162e-02 1.732959002256393433e-01 2.996124327182769775e-01 -2.863243222236633301e-02 -1.213438659906387329e-01 1.655209809541702271e-01 1.278712451457977295e-01 1.820064038038253784e-01 -2.194336615502834320e-02 -1.310374289751052856e-01 -1.445044204592704773e-02 -2.414481490850448608e-01 1.991746872663497925e-01 1.850495189428329468e-01 -2.858229577541351318e-01 -1.969238743185997009e-02
-2.375677824020385742e-01 1.143794804811477661e-01 3.216647207736968994e-01 -1.160919070243835449e-01 -1.918899118900299072e-01 1.364768892526626587e-01 -2.538806200027465820e-01 -2.347367629408836365e-02 2.815087139606475830e-01 -1.408737301826477051e-01 1.784999221563339233e-01 -1.438987702131271362e-01 -9.759062901139259338e-03 -4.097095876932144165e-02 -8.938743919134140015e-02 -2.429992407560348511e-01 1.144061237573623657e-01 -4.325365647673606873e-02 1.814283877611160278e-01 6.958838552236557007e-02 3.028542101383209229e-01 -1.120917052030563354e-01 4.929825291037559509e-02 5.129504203796386719e-02 -1.256283521652221680e-01 -1.120258718729019165e-01 -1.821980625391006470e-01 9.826520085334777832e-02 7.829489558935165405e-02 3.115140199661254883e-01 3.343751430511474609e-01 -1.561334431171417236e-01
-3.269854187965393066e-01 -1.084440350532531738e-01 1.130176484584808350e-01 1.676128059625625610e-01 1.030691564083099365e-01 -1.098540648818016052e-01 -4.595143198966979980e-01 -8.415714651346206665e-02 1.236274614930152893e-01 -8.283116668462753296e-02 -1.204339936375617981e-01 -1.528076678514480591e-01 5.857966467738151550e-02 -2.891888320446014404e-01 2.580729424953460693e-01 1.580410152673721313e-01 1.340906620025634766e-01 6.854084879159927368e-02 1.029379069805145264e-01 2.764998003840446472e-03 -2.412176877260208130e-01 -9.345491975545883179e-02 -4.165644198656082153e-02 -1.414943486452102661e-01 -1.301978379487991333e-01 1.294268369674682617e-01 -2.929594814777374268e-01 1.520521044731140137e-01 1.634303927421569824e-01 2.218287140130996704e-01 -1.186115071177482605e-01 -7.934031635522842407e-02
5.354012176394462585e-02 -1.878975075669586658e-03 2.326531857252120972e-01 9.847287088632583618e-02 -5.278832837939262390e-02 1.620086468756198883e-02 -3.659271001815795898e-01 -3.408591449260711670e-01 1.786813586950302124e-01 -2.494984716176986694e-01 8.194489032030105591e-02 -4.021864384412765503e-03 4.451036825776100159e-02 -3.532140552997589111e-01 2.572862505912780762e-01 1.088691800832748413e-01 2.357337325811386108e-01 1.194618791341781616e-01 1.317982375621795654e-01 3.514921292662620544e-02 9.857836365699768066e-02 4.193857684731483459e-02 2.120605558156967163e-01 2.175963222980499268e-01 -8.456552773714065552e-02 1.594488620758056641e-01 -1.132678613066673279e-01 -1.462920606136322021e-01 -3.155259788036346436e-02 2.175832837820053101e-01 3.741315007209777832e-02 -2.562907338142395020e-01
-2.515150308609008789e-01 -3.155173063278198242e-01 2.383283525705337524e-01 6.542705744504928589e-02 -9.524098783731460571e-02 -5.932518094778060913e-02 -3.449579477310180664e-01 -5.489528551697731018e-02 2.459687739610671997e-01 -4.812404513359069824e-02 2.041218280792236328e-01 -4.655378311872482300e-02 -5.394130572676658630e-02 -1.310089826583862305e-01 -1.255356371402740479e-01 -8.191020786762237549e-02 6.019590049982070923e-02 -5.186704546213150024e-02 1.254451423883438110e-01 1.577793806791305542e-01 -3.099523857235908508e-02 -1.328946799039840698e-01 1.140227764844894409e-01 2.427563369274139404e-01 2.689141929149627686e-01 -1.814219653606414795e-01 -3.175796568393707275e-01 -2.098634690046310425e-01 -3.767618536949157715e-02 8.735105395317077637e-02 -2.791793644428253174e-01 1.330411881208419800e-01
-3.115302026271820068e-01 -2.729160152375698090e-02 5.708469450473785400e-02 -2.229049205780029297e-01 1.455003954470157623e-02 -9.950058162212371826e-02 -3.081381618976593018e-01 -1.298532932996749878e-01 1.778037548065185547e-01 -1.825496107339859009e-01 -1.067792326211929321e-01 3.034380963072180748e-03 2.742551267147064209e-01 -1.578340530395507812e-01 1.555658131837844849e-01 -1.404334902763366699e-01 5.105438828468322754e-02 2.313461303710937500e-01 9.286196529865264893e-02 -1.418791860342025757e-01 9.129266440868377686e-02 -1.997483521699905396e-02 3.034570515155792236e-01 -9.525371342897415161e-02 4.457221832126379013e-03 -1.048312410712242126e-01 -3.625712394714355469e-01 -1.720502078533172607e-01 1.394175291061401367e-01 1.730038374662399292e-01 -3.008560538291931152e-01 1.457616221159696579e-02
1.314483955502510071e-02 -3.631113842129707336e-02 3.538912236690521240e-01 1.746343374252319336e-01 -9.353096783161163330e-02 2.110724709928035736e-02 -4.038455188274383545e-01 -2.540729343891143799e-01 1.828639209270477295e-01 -1.255351603031158447e-01 2.601182274520397186e-02 4.725356027483940125e-02 7.457309961318969727e-02 -3.598305284976959229e-01 2.065971493721008301e-01 -3.431233018636703491e-02 2.223152965307235718e-01 1.705428361892700195e-01 2.317820936441421509e-01 -5.933597683906555176e-02 6.210180371999740601e-02 3.113828226923942566e-02 1.725190877914428711e-01 1.279470473527908325e-01 -1.622293740510940552e-01 5.999143794178962708e-02 -1.407095044851303101e-01 -2.065295577049255371e-01 -8.166790753602981567e-02 1.208397746086120605e-01 1.655406951904296875e-01 -2.171848416328430176e-01
-2.950892746448516846e-01 1.555367410182952881e-01 -3.641746193170547485e-02 5.406272783875465393e-02 -4.120253771543502808e-02 2.121310383081436157e-01 -3.398385941982269287e-01 -4.387813061475753784e-02 2.862334251403808594e-01 -9.952529519796371460e-02 3.194655478000640869e-01 -6.972233206033706665e-02 1.598153710365295410e-01 -1.703040897846221924e-01 1.422586888074874878e-01 -2.940040230751037598e-01 1.983331739902496338e-01 -2.153405360877513885e-02 2.828877270221710205e-01 -5.869987607002258301e-02 1.830688714981079102e-01 1.575897783041000366e-01 -3.327063843607902527e-02 3.510900214314460754e-02 -3.524712845683097839e-02 -3.024568781256675720e-03 -8.271133154630661011e-02 1.451215147972106934e-01 1.441937983036041260e-01 1.625543087720870972e-01 2.781465947628021240e-01 1.506680250167846680e-01
-1.597059965133666992e-01 5.703651532530784607e-02 9.576443582773208618e-02 1.642871797084808350e-01 -1.491745114326477051e-01 -2.995512820780277252e-02 -2.414855659008026123e-01 -1.258816123008728027e-01 4.025040864944458008e-01 7.080994546413421631e-02 3.491314649581909180e-01 -9.161333739757537842e-02 2.284043841063976288e-02 -1.768309921026229858e-01 1.606581807136535645e-01 -9.160031378269195557e-02 2.018602937459945679e-01 -9.249547123908996582e-02 -7.514647673815488815e-03 1.341063156723976135e-02 -1.245480403304100037e-01 9.042932093143463135e-02 7.162509113550186157e-02 2.513275146484375000e-01 1.918965727090835571e-01 -1.861992329359054565e-01 -2.744203209877014160e-01 -1.751182675361633301e-01 2.545333802700042725e-01 6.539301574230194092e-02 -2.789496779441833496e-01 -9.272353351116180420e-02
-2.355724424123764038e-01 -1.398042142391204834e-01 1.427781879901885986e-01 -5.200544837862253189e-03 2.382036298513412476e-01 9.561074525117874146e-02 -1.695740818977355957e-01 7.092417776584625244e-02 2.771563231945037842e-01 3.705072449520230293e-03 1.263839751482009888e-01 3.251957893371582031e-01 -5.177689343690872192e-02 -1.373661607503890991e-01 -1.473107933998107910e-01 7.875579409301280975e-03 1.673782020807266235e-01 4.519583284854888916e-02 3.194988965988159180e-01 8.488055318593978882e-02 1.558041572570800781e-01 4.207606986165046692e-02 1.795037239789962769e-01 2.370257526636123657e-01 -3.127139508724212646e-01 -2.382539957761764526e-01 -1.520749777555465698e-01 1.324036866426467896e-01 -2.656525075435638428e-01 6.588757783174514771e-02 9.054578840732574463e-02 1.757795810699462891e-01
-6.880986690521240234e-02 1.198207288980484009e-01 4.353360831737518311e-02 1.143202409148216248e-01 -1.121931523084640503e-01 2.445827797055244446e-02 -1.242950260639190674e-01 -2.221903800964355469e-01 1.837186813354492188e-01 -7.598826289176940918e-02 1.626829653978347778e-01 -9.678224474191665649e-02 2.925105988979339600e-01 -2.093995660543441772e-01 -9.278148412704467773e-02 -3.483673930168151855e-01 1.368730217218399048e-01 2.459571063518524170e-01 2.052953541278839111e-01 -1.084279716014862061e-01 4.600008428096771240e-01 1.459205001592636108e-01 -1.673644408583641052e-02 2.014129757881164551e-01 -2.181545943021774292e-01 1.934085041284561157e-02 -7.779273390769958496e-02 5.929300189018249512e-02 -3.313599526882171631e-02 3.417386114597320557e-02 -1.414373368024826050e-01 2.579270899295806885e-01
-1.783850789070129395e-01 -3.706450164318084717e-01 -6.794199347496032715e-02 1.717884652316570282e-02 1.630836278200149536e-01 -4.989196360111236572e-02 -8.763384073972702026e-02 -7.117263041436672211e-03 1.094002127647399902e-01 -2.727485597133636475e-01 9.184171259403228760e-02 1.247779428958892822e-01 -3.212812170386314392e-02 -3.041609823703765869e-01 1.050855070352554321e-01 -1.682054698467254639e-01 3.910245001316070557e-01 7.916363328695297241e-02 1.847666054964065552e-01 -1.727170944213867188e-01 1.655888855457305908e-01 1.021892204880714417e-01 1.731545031070709229e-01 2.125961929559707642e-01 -2.831020951271057129e-02 1.622707098722457886e-01 -2.849425971508026123e-01 1.383666396141052246e-01 1.589502245187759399e-01 1.471740603446960449e-01 -1.464279145002365112e-01 1.175205036997795105e-01
-1.983453780412673950e-01 -8.098090440034866333e-02 4.553317651152610779e-02 3.679709276184439659e-03 6.096660718321800232e-02 1.694810092449188232e-01 -4.188538193702697754e-01 -1.217017881572246552e-02 7.573036849498748779e-02 -2.076035439968109131e-01 1.536353956907987595e-02 -8.471611142158508301e-02 3.095840662717819214e-02 -3.551952540874481201e-01 3.182795345783233643e-01 6.707288324832916260e-02 1.243505626916885376e-01 5.391360074281692505e-02 2.477414160966873169e-01 2.450156658887863159e-01 4.055098816752433777e-02 7.649483531713485718e-02 2.838650345802307129e-01 1.107970848679542542e-01 9.173667989671230316e-03 -9.138541668653488159e-02 8.428057283163070679e-02 -1.732357591390609741e-01 -7.845667004585266113e-02 1.338849663734436035e-01 -4.420650750398635864e-02 -3.782902657985687256e-01
-3.140784502029418945e-01 -2.408044338226318359e-01 3.455708920955657959e-01 -3.990719467401504517e-02 -1.006426662206649780e-01 2.306559681892395020e-01 -3.862558901309967041e-01 3.460620343685150146e-02 6.947781145572662354e-02 -2.003781944513320923e-01 3.910255059599876404e-02 -1.520289387553930283e-02 -2.359063476324081421e-01 -2.302956432104110718e-01 1.626931130886077881e-02 -2.462594509124755859e-01 -9.540107101202011108e-02 -2.289215102791786194e-02 1.212824285030364990e-01 2.611414296552538872e-03 1.011478304862976074e-01 -2.612208425998687744e-01 1.251951158046722412e-01 -3.069521859288215637e-02 -2.812432050704956055e-01 -1.160022020339965820e-01 -7.911926507949829102e-02 1.085584685206413269e-01 5.848202109336853027e-02 1.890287399291992188e-01 1.403119117021560669e-01 -5.861380323767662048e-02
-4.978979527950286865e-01 1.518580503761768341e-02 -2.129719778895378113e-02 -2.147062569856643677e-01 -2.286279201507568359e-01 2.312398999929428101e-01 -8.924150466918945312e-02 3.544931486248970032e-02 2.585425376892089844e-01 -5.894389003515243530e-02 2.957377433776855469e-01 -1.096005067229270935e-01 -2.310096919536590576e-01 -7.168386597186326981e-03 9.910068660974502563e-02 -2.174736112356185913e-01 -7.974918931722640991e-03 -4.817132372409105301e-03 2.198270857334136963e-01 2.453171182423830032e-03 -6.476295739412307739e-02 1.308753937482833862e-01 -2.614172920584678650e-02 1.423240453004837036e-01 -9.709221124649047852e-02 3.670398518443107605e-02 -1.434386968612670898e-01 3.256931006908416748e-01 -4.550841078162193298e-02 1.827366054058074951e-01 -2.091790735721588135e-01 -5.200130492448806763e-02
-3.994204103946685791e-01 -2.830078601837158203e-01 2.407812327146530151e-01 -9.160256385803222656e-02 8.168186992406845093e-02 -5.084791034460067749e-02 -1.563111096620559692e-01 4.356008488684892654e-03 2.378909848630428314e-02 -7.285886257886886597e-02 8.618376404047012329e-02 -1.264849454164505005e-01 -6.953111290931701660e-02 -3.649276196956634521e-01 -2.308454066514968872e-01 -1.403569728136062622e-01 6.136011704802513123e-02 2.930256724357604980e-01 2.148115932941436768e-01 -1.786165311932563782e-02 3.319171443581581116e-02 1.851612478494644165e-01 8.157625794410705566e-02 2.494596689939498901e-01 6.706401705741882324e-02 -1.849895864725112915e-01 -8.665851503610610962e-02 -9.783676266670227051e-02 -5.602899193763732910e-02 -2.582592889666557312e-02 -3.460564017295837402e-01 1.647968031466007233e-02
-3.176829814910888672e-01 1.444277763366699219e-01 7.826901227235794067e-02 -1.597898304462432861e-01 -2.444711625576019287e-01 2.293605506420135498e-01 -2.713829874992370605e-01 -5.982656031847000122e-02 1.720510125160217285e-01 -1.864818781614303589e-01 1.732066571712493896e-01 -1.018240675330162048e-01 -7.071280479431152344e-02 1.273412108421325684e-01 7.902435958385467529e-02 -2.710753977298736572e-01 1.169918403029441833e-01 -4.617593064904212952e-02 3.105219602584838867e-01 -2.316079884767532349e-01 1.682236045598983765e-01 -2.007415145635604858e-01 -1.565548032522201538e-02 1.134726405143737793e-01 -1.162165682762861252e-02 -3.096325881779193878e-02 -6.468788534402847290e-02 1.961313188076019287e-01 -2.661002278327941895e-01 6.414049863815307617e-02 -1.771081984043121338e-01 -2.315838038921356201e-01
-2.069612592458724976e-01 2.525584027171134949e-02 3.448563069105148315e-02 1.884753853082656860e-01 -7.006085664033889771e-02 3.121253848075866699e-01 -1.244157999753952026e-01 1.142798513174057007e-01 1.590649783611297607e-01 -2.273162901401519775e-01 3.637659251689910889e-01 -7.516673952341079712e-02 -1.654775114730000496e-03 -2.159913331270217896e-01 -6.240725517272949219e-02 -9.912604838609695435e-02 2.596475780010223389e-01 1.513559371232986450e-01 -4.009547084569931030e-02 -3.124893009662628174e-01 -8.737240731716156006e-02 -3.606615960597991943e-02 4.383280128240585327e-02 1.024076342582702637e-01 -3.643191978335380554e-02 8.311919867992401123e-02 -3.337760865688323975e-01 8.123558759689331055e-02 -8.786540478467941284e-02 2.659066021442413330e-01 -2.188598513603210449e-01 2.238913327455520630e-01
-1.969711296260356903e-02 -9.049939364194869995e-02 8.539269864559173584e-02 -3.949854895472526550e-02 -8.800458163022994995e-02 1.242539212107658386e-01 -2.727577090263366699e-01 -1.836628168821334839e-01 2.733398973941802979e-01 -3.405728638172149658e-01 3.679016232490539551e-02 1.483754068613052368e-01 -3.830422461032867432e-02 -4.425389766693115234e-01 2.060483992099761963e-01 -1.467214971780776978e-01 1.475059688091278076e-01 1.602636873722076416e-01 1.525833159685134888e-01 3.720474615693092346e-02 -3.409635275602340698e-02 3.986537158489227295e-01 1.155929267406463623e-01 2.205391973257064819e-02 1.667545363306999207e-02 -1.549810357391834259e-02 -2.769252061843872070e-01 -1.114677190780639648e-01 -1.159604489803314209e-01 -7.945550978183746338e-02 2.379390411078929901e-03 -1.430120468139648438e-01
-1.152800675481557846e-02 1.191726978868246078e-02 6.873425841331481934e-02 2.188284881412982941e-02 5.635566264390945435e-02 1.028366237878799438e-01 -2.774926722049713135e-01 -1.392326205968856812e-01 1.743036508560180664e-01 -3.768344819545745850e-01 5.527395755052566528e-03 6.667588651180267334e-02 -1.473972946405410767e-01 -4.008584916591644287e-01 2.079284489154815674e-01 -1.424740999937057495e-01 1.562431454658508301e-01 2.000751793384552002e-01 2.030815333127975464e-01 -8.215641975402832031e-02 -9.438036940991878510e-03 1.940470039844512939e-01 1.578709334135055542e-01 -1.097535341978073120e-01 -2.038992792367935181e-01 -6.415539979934692383e-02 -4.231646955013275146e-01 -6.560676544904708862e-02 -8.577979356050491333e-02 1.094923987984657288e-01 6.769488006830215454e-02 -1.464064717292785645e-01
-7.527413219213485718e-02 -1.764562427997589111e-01 6.546932458877563477e-02 7.696841657161712646e-02 -1.798371821641921997e-01 5.251976847648620605e-02 -2.611907422542572021e-01 -1.267122775316238403e-01 2.171565294265747070e-01 -2.053468972444534302e-01 1.169060636311769485e-02 7.763894647359848022e-02 9.985364973545074463e-02 -4.016795158386230469e-01 8.041763305664062500e-02 -1.604936420917510986e-01 1.786551177501678467e-01 2.372304052114486694e-01 1.845616102218627930e-01 2.298375964164733887e-01 -7.504620403051376343e-02 1.808366179466247559e-01 1.225311085581779480e-01 -3.591594472527503967e-02 -1.927275061607360840e-01 3.923495113849639893e-02 -4.189071655273437500e-01 -3.102706559002399445e-02 -1.057178750634193420e-01 1.982150077819824219e-01 1.978715360164642334e-01 1.046828646212816238e-02
-1.847131550312042236e-01 4.451309889554977417e-02 -4.438934475183486938e-02 -8.544968813657760620e-02 -7.460568845272064209e-02 1.523762047290802002e-01 -3.766935765743255615e-01 1.955479085445404053e-01 3.957522213459014893e-01 -6.752834469079971313e-02 3.353853523731231689e-01 -1.413714140653610229e-01 1.137401536107063293e-01 -3.023376762866973877e-01 -1.015322282910346985e-02 -6.347311288118362427e-02 1.643552631139755249e-01 8.919992484152317047e-03 7.598888128995895386e-02 -1.354041397571563721e-01 -2.153147459030151367e-01 -2.949888445436954498e-02 7.176513224840164185e-02 4.531667008996009827e-02 2.100178748369216919e-01 -6.451183557510375977e-02 -3.791145682334899902e-01 1.128858234733343124e-02 1.385616958141326904e-01 -1.241820212453603745e-02 -3.613517805933952332e-02 1.586215496063232422e-01
-1.414325684309005737e-01 5.128990393131971359e-03 1.157654151320457458e-01 -1.079240590333938599e-01 -6.601045280694961548e-02 5.972155183553695679e-02 -3.513461947441101074e-01 -1.184620112180709839e-01 2.569051086902618408e-01 -1.250283122062683105e-01 3.500944972038269043e-01 -3.456421196460723877e-01 1.945222541689872742e-02 -2.797177731990814209e-01 1.403673887252807617e-01 -2.272916138172149658e-01 8.551748469471931458e-03 1.153862997889518738e-01 9.222755581140518188e-02 -1.429905742406845093e-01 -4.680211469531059265e-02 -9.353409707546234131e-02 -1.578555107116699219e-01 5.503692850470542908e-02 8.435186743736267090e-02 -1.284099649637937546e-02 -4.335018992424011230e-01 -2.932167053222656250e-02 1.087039783596992493e-01 -2.943394146859645844e-02 1.862789541482925415e-01 1.058090776205062866e-01
-1.744476407766342163e-01 -7.374629378318786621e-02 1.429532766342163086e-01 -2.093860954046249390e-01 -8.676636219024658203e-02 2.070392519235610962e-01 -4.554640650749206543e-01 -5.597720295190811157e-02 1.904339939355850220e-01 -3.149152696132659912e-01 1.364828795194625854e-01 -2.492489218711853027e-01 7.390577346086502075e-02 -2.595979869365692139e-01 1.363711208105087280e-01 -1.920742690563201904e-01 -8.669006079435348511e-02 -6.921802461147308350e-02 -1.052456423640251160e-01 1.055983155965805054e-01 1.027054935693740845e-01 -1.603239029645919800e-01 9.031505882740020752e-02 5.024040490388870239e-02 -2.013170719146728516e-01 -1.741118431091308594e-01 -4.947059229016304016e-02 2.634147405624389648e-01 4.398905485868453979e-02 9.546353481709957123e-03 2.445169240236282349e-01 -9.156864881515502930e-02
-2.138673961162567139e-01 -1.184794977307319641e-01 3.697955012321472168e-01 -1.474635899066925049e-01 -8.899800479412078857e-02 4.897460937500000000e-01 -1.076931804418563843e-01 -1.790208928287029266e-02 3.485599458217620850e-01 -1.514095067977905273e-01 3.884613886475563049e-02 -5.530718341469764709e-02 -3.781550377607345581e-02 -2.424973547458648682e-01 7.716792076826095581e-02 -2.331616878509521484e-01 5.032034590840339661e-03 9.977678954601287842e-02 1.534600555896759033e-01 -1.048265025019645691e-01 2.978277206420898438e-02 -2.110050916671752930e-01 -1.493836194276809692e-01 6.938569247722625732e-02 -4.847864061594009399e-02 1.452522873878479004e-01 -2.116003632545471191e-01 2.387183951213955879e-03 1.174143776297569275e-01 -1.899348795413970947e-01 1.253924816846847534e-01 4.031395539641380310e-02
-2.230393141508102417e-01 1.294178068637847900e-01 8.765866979956626892e-03 -2.014918774366378784e-01 -8.741776645183563232e-02 -2.153689041733741760e-02 -6.767357140779495239e-02 1.351410429924726486e-02 4.036279618740081787e-01 -2.054805904626846313e-01 3.852061331272125244e-01 -7.521139830350875854e-02 -3.197688609361648560e-03 -1.397424638271331787e-01 -4.461355507373809814e-02 -1.462493985891342163e-01 6.269433349370956421e-02 -7.201232016086578369e-03 1.423657834529876709e-01 -7.280456274747848511e-02 -2.005516439676284790e-01 -1.771471798419952393e-01 2.081723660230636597e-01 1.240965873003005981e-01 7.535056024789810181e-02 -1.069533526897430420e-01 -4.685663282871246338e-01 -1.742688715457916260e-01 1.901825666427612305e-01 -2.082263119518756866e-02 -8.445192128419876099e-03 1.194205507636070251e-01
-1.713966131210327148e-01 -2.118520252406597137e-02 -1.451921556144952774e-02 7.669712603092193604e-02 -1.855085492134094238e-01 2.650125920772552490e-01 -2.339490205049514771e-01 -7.090244442224502563e-02 2.730355262756347656e-01 -2.097086459398269653e-01 3.169499933719635010e-01 -1.449619829654693604e-01 4.449069127440452576e-02 -2.447109073400497437e-01 -4.736561328172683716e-02 -6.477690488100051880e-02 1.587683409452438354e-01 1.781675368547439575e-01 2.994980514049530029e-01 -4.112905263900756836e-01 7.256431132555007935e-02 -4.435975104570388794e-02 -3.034761361777782440e-02 2.089774608612060547e-01 7.460199296474456787e-02 8.733870834112167358e-02 -1.995120942592620850e-01 2.131003439426422119e-01 -1.187117025256156921e-01 1.991931535303592682e-02 1.019027829170227051e-01 2.138523943722248077e-02
-1.933265328407287598e-01 -2.101815938949584961e-01 1.558429449796676636e-01 -1.313178092241287231e-01 1.557539552450180054e-01 6.160059198737144470e-02 -1.977791637182235718e-01 -2.437643706798553467e-02 2.011312246322631836e-01 -2.931572496891021729e-01 1.425712555646896362e-01 -3.567131981253623962e-02 2.370575964450836182e-01 -2.631991207599639893e-01 -3.413457423448562622e-02 1.377955079078674316e-01 7.358532398939132690e-02 2.871974706649780273e-01 2.767993807792663574e-01 2.597749829292297363e-01 1.347429901361465454e-01 7.044278085231781006e-02 1.205144152045249939e-01 -1.669678092002868652e-01 2.022095210850238800e-02 -2.279912233352661133e-01 -4.395262524485588074e-02 5.227339640259742737e-02 3.215551972389221191e-01 1.781885623931884766e-01 -1.533836573362350464e-01 -4.784299433231353760e-02
-2.377118319272994995e-01 6.908052135258913040e-03 1.523334532976150513e-01 6.847642362117767334e-02 -1.355663388967514038e-01 7.293094694614410400e-02 -5.032023787498474121e-01 -1.456756237894296646e-02 9.242187440395355225e-02 -2.822642028331756592e-01 2.787183821201324463e-01 -1.101912111043930054e-01 2.381672859191894531e-01 1.494934707880020142e-01 2.256672643125057220e-02 -2.187426537275314331e-01 6.791008263826370239e-02 -1.265091747045516968e-01 1.371814310550689697e-01 8.921637386083602905e-02 2.504087984561920166e-01 -2.006653547286987305e-01 -1.545509696006774902e-02 1.266109645366668701e-01 1.108915433287620544e-01 -9.006945043802261353e-02 -1.805336475372314453e-01 1.692299097776412964e-01 -2.191201448440551758e-01 9.763427078723907471e-02 -8.061107248067855835e-02 -1.436612606048583984e-01
-3.104481697082519531e-01 3.859206140041351318e-01 1.275122761726379395e-01 -2.087887078523635864e-01 3.200433030724525452e-02 9.973465651273727417e-02 -2.371173352003097534e-01 -3.239606618881225586e-01 -6.348964292556047440e-03 -1.882288157939910889e-01 -4.430504143238067627e-02 -5.689854174852371216e-02 6.213011965155601501e-02 -1.613593250513076782e-01 1.791304536163806915e-02 3.584869578480720520e-02 2.383645623922348022e-01 -3.308177739381790161e-02 3.349696397781372070e-01 -4.159360751509666443e-02 7.993723452091217041e-02 1.833104044198989868e-01 -6.519626826047897339e-02 1.602925062179565430e-01 -1.439777016639709473e-02 -1.124619916081428528e-01 -1.843809485435485840e-01 -2.410525381565093994e-01 1.982662128284573555e-03 1.204449906945228577e-01 -2.550162971019744873e-01 -1.556586474180221558e-01
-1.732701212167739868e-01 7.535962015390396118e-02 2.076252698898315430e-01 -1.680340766906738281e-01 -3.988845739513635635e-03 5.283433943986892700e-03 -5.043088644742965698e-02 -2.840342223644256592e-01 1.813527494668960571e-01 -1.138617545366287231e-01 3.209121227264404297e-01 1.865805536508560181e-01 -1.340936720371246338e-01 -2.562899589538574219e-01 3.105858564376831055e-01 -1.763136088848114014e-01 2.758813090622425079e-02 -2.602804303169250488e-01 2.264379858970642090e-01 -1.441879421472549438e-01 2.928850054740905762e-01 -3.455297648906707764e-02 2.188254296779632568e-01 1.129983887076377869e-01 1.573409587144851685e-01 -1.835664659738540649e-01 -1.641344279050827026e-01 1.656848490238189697e-01 -8.171430975198745728e-02 2.786780521273612976e-02 -7.489317655563354492e-02 -2.681117318570613861e-02
-5.195939540863037109e-01 5.813450366258621216e-02 2.826387807726860046e-02 -5.880685150623321533e-02 -1.044776197522878647e-02 1.198562979698181152e-01 -3.107220232486724854e-01 -1.181308254599571228e-01 1.744588017463684082e-01 2.495964989066123962e-02 -1.559500992298126221e-01 -4.543968290090560913e-02 3.855460286140441895e-01 -5.274310708045959473e-02 1.286732591688632965e-02 -7.238004356622695923e-02 8.703355677425861359e-03 1.982983648777008057e-01 6.208855658769607544e-02 2.203871868550777435e-02 -1.128378063440322876e-01 -7.696236670017242432e-02 -6.838703155517578125e-02 2.248708456754684448e-01 1.141837537288665771e-01 -6.051440723240375519e-03 -3.652704954147338867e-01 -2.865768503397703171e-03 -1.809183657169342041e-01 2.150566279888153076e-01 -1.831357628107070923e-01 8.043000847101211548e-02
-1.635381132364273071e-01 -7.443874329328536987e-02 2.856249809265136719e-01 -1.037519425153732300e-01 -7.617016090080142021e-04 1.980154514312744141e-01 -3.174016773700714111e-01 2.404921315610408783e-02 2.977594435214996338e-01 -2.705221176147460938e-01 2.315807789564132690e-01 -1.398915350437164307e-01 -2.077957093715667725e-01 -2.115804553031921387e-01 -1.149707939475774765e-02 -2.602268159389495850e-01 -1.615457832813262939e-01 3.253758698701858521e-02 3.050949424505233765e-02 -8.095320314168930054e-02 6.880195438861846924e-02 -1.433300524950027466e-01 1.238157507032155991e-02 8.434664458036422729e-02 -2.996088266372680664e-01 -1.423165351152420044e-01 -8.512516319751739502e-02 -2.885287627577781677e-02 7.059720158576965332e-02 3.062521517276763916e-01 2.054535597562789917e-01 -1.331500858068466187e-01
-3.245183229446411133e-01 2.185440957546234131e-01 3.109120428562164307e-01 -2.037441283464431763e-01 -6.180348340421915054e-03 -4.434722661972045898e-02 6.595034897327423096e-02 -3.037619292736053467e-01 2.215581685304641724e-01 -1.946288645267486572e-01 4.161505401134490967e-02 1.526168584823608398e-01 4.542677104473114014e-02 -2.222166806459426880e-01 6.069859862327575684e-02 -2.447522878646850586e-01 2.556117065250873566e-02 -4.020483419299125671e-02 8.317167311906814575e-02 -1.975601911544799805e-01 2.088022828102111816e-01 -5.462053045630455017e-02 1.743009388446807861e-01 -1.450659632682800293e-01 8.136501908302307129e-02 -2.424797266721725464e-01 -1.922289133071899414e-01 1.624089479446411133e-01 3.247967362403869629e-02 1.141119822859764099e-01 -2.713901996612548828e-01 1.428299397230148315e-01
-2.892985939979553223e-01 -1.549377590417861938e-01 1.901831179857254028e-01 -2.049715667963027954e-01 3.260390833020210266e-02 4.545064643025398254e-02 -9.236916154623031616e-02 -3.691045194864273071e-02 8.534900844097137451e-02 9.326005727052688599e-02 2.667989432811737061e-01 3.131730556488037109e-01 2.737930417060852051e-02 -1.983276009559631348e-01 -3.118922412395477295e-01 4.287916794419288635e-02 3.350294530391693115e-01 1.042741984128952026e-01 5.392690375447273254e-02 3.048199228942394257e-02 2.075084149837493896e-01 1.181141585111618042e-01 2.244518101215362549e-01 -6.845867633819580078e-02 -1.667834073305130005e-01 -1.734347939491271973e-01 -3.164664208889007568e-01 1.544897705316543579e-01 6.872674077749252319e-02 -2.028283625841140747e-01 8.370391279458999634e-02 5.329323932528495789e-02
-1.382030099630355835e-01 2.261175774037837982e-02 1.608646064996719360e-01 -9.443251043558120728e-02 -6.956794857978820801e-02 2.495957314968109131e-01 -9.772679954767227173e-02 -3.648189082741737366e-02 3.616668283939361572e-01 -2.398994714021682739e-01 3.535748422145843506e-01 -8.677407354116439819e-02 2.412002682685852051e-01 -3.928730785846710205e-01 -7.510292530059814453e-02 5.012598121538758278e-04 5.097544938325881958e-02 -5.753153935074806213e-02 9.918612428009510040e-03 2.753203548491001129e-02 -5.770737305283546448e-02 1.237202212214469910e-01 -1.754544526338577271e-01 2.400314435362815857e-02 1.881156265735626221e-01 -1.653531938791275024e-01 -3.908331692218780518e-01 1.050492189824581146e-02 1.513058040291070938e-02 2.709342353045940399e-02 -7.356069982051849365e-02 2.231169044971466064e-01
-2.976317703723907471e-01 -1.021778956055641174e-01 2.082752585411071777e-01 -1.455242186784744263e-01 2.812775224447250366e-02 -3.808646649122238159e-02 -3.780350387096405029e-01 -1.719410270452499390e-01 1.530826240777969360e-01 -2.138105034828186035e-01 -1.162290424108505249e-01 -1.142909079790115356e-01 2.110757231712341309e-01 -9.774553775787353516e-02 2.921877503395080566e-01 6.679224222898483276e-02 7.865490764379501343e-02 1.011766493320465088e-01 3.672374412417411804e-02 1.081664562225341797e-01 1.419720705598592758e-02 -4.827048629522323608e-02 2.980018556118011475e-01 -7.640226930379867554e-02 9.992392361164093018e-02 -1.472524404525756836e-01 -3.332446217536926270e-01 -1.886387020349502563e-01 8.118999004364013672e-02 7.230979949235916138e-02 -3.242194652557373047e-01 -1.228316314518451691e-02
-3.780471682548522949e-01 -2.349876165390014648e-01 2.347352206707000732e-01 -9.137203544378280640e-02 1.868934929370880127e-01 -8.342217653989791870e-02 -3.484474867582321167e-02 -1.167717203497886658e-01 2.266583591699600220e-01 -1.990074962377548218e-01 7.603184133768081665e-02 -1.046590059995651245e-01 8.229404687881469727e-02 -3.578385412693023682e-01 -1.563886553049087524e-01 -2.723935246467590332e-01 6.384177505970001221e-02 2.970985770225524902e-01 1.272752583026885986e-01 -9.740990400314331055e-02 -1.121348328888416290e-02 2.433083392679691315e-02 -2.302551418542861938e-01 5.217514932155609131e-02 5.172929912805557251e-02 -2.557762265205383301e-01 -1.081121563911437988e-01 -3.972346894443035126e-03 -1.309755295515060425e-01 -1.754456013441085815e-02 -2.578125894069671631e-01 4.759529605507850647e-02
-7.465946674346923828e-02 9.848829358816146851e-02 2.472475916147232056e-01 -2.733498811721801758e-01 -1.103874817490577698e-01 2.651464343070983887e-01 -1.821586489677429199e-01 2.536151409149169922e-01 3.578993380069732666e-01 -1.881602704524993896e-01 3.406807407736778259e-02 2.051596902310848236e-02 5.525638908147811890e-02 -5.905081983655691147e-03 8.451874554157257080e-02 5.963150411844253540e-02 2.175326049327850342e-01 3.218807578086853027e-01 1.710360050201416016e-01 1.337580531835556030e-01 6.447142921388149261e-03 -5.359758064150810242e-02 5.734128504991531372e-02 4.589782655239105225e-02 -3.736547380685806274e-02 -3.438896238803863525e-01 -1.123831272125244141e-01 -1.636329740285873413e-01 -1.355014741420745850e-01 9.026809781789779663e-02 -2.711958885192871094e-01 1.565869599580764771e-01
-1.270261704921722412e-01 1.321466360241174698e-02 9.988903254270553589e-02 6.121263653039932251e-02 -1.492253988981246948e-01 3.231658041477203369e-02 -3.924641609191894531e-01 -1.872000396251678467e-01 2.019471824169158936e-01 -3.505314290523529053e-01 -2.788364514708518982e-02 1.372430473566055298e-01 3.329620882868766785e-02 -4.660016596317291260e-01 9.678613394498825073e-02 2.200462296605110168e-02 1.845889091491699219e-01 1.895055919885635376e-01 2.344014346599578857e-01 9.891800582408905029e-02 -8.079151064157485962e-02 1.309565156698226929e-01 1.229044944047927856e-01 -9.665504097938537598e-02 -4.404714331030845642e-02 2.386121079325675964e-02 -3.364987373352050781e-01 1.271494105458259583e-02 -9.200572967529296875e-02 1.504382640123367310e-01 1.277314871549606323e-01 -6.392556708306074142e-03
-4.918429534882307053e-03 -2.791990935802459717e-01 2.595895826816558838e-01 -3.359764218330383301e-01 5.890281498432159424e-02 2.324531674385070801e-01 -2.109708786010742188e-01 -2.325856499373912811e-02 2.408211305737495422e-02 -1.731063425540924072e-01 -7.744876295328140259e-02 -2.015767395496368408e-01 6.226487457752227783e-03 -1.825958341360092163e-01 5.539058893918991089e-02 -1.650374978780746460e-01 7.808757573366165161e-02 2.908264696598052979e-01 1.414664685726165771e-01 1.438753306865692139e-01 -2.049694396555423737e-02 -4.946910962462425232e-02 -2.892399430274963379e-01 1.782833933830261230e-01 -1.241471245884895325e-01 -7.027065008878707886e-02 -3.905762135982513428e-01 9.999538213014602661e-02 2.025430500507354736e-01 -3.063586167991161346e-02 -1.537309288978576660e-01 1.195827499032020569e-02
-2.230172008275985718e-01 -3.243751227855682373e-01 -4.436607286334037781e-02 -2.033734470605850220e-01 -1.103205382823944092e-01 1.672040224075317383e-01 -3.049097061157226562e-01 -3.019504547119140625e-01 -3.012285754084587097e-02 -5.372515693306922913e-02 3.249145150184631348e-01 -1.116198822855949402e-01 -5.786616727709770203e-02 -2.610352337360382080e-01 1.954352110624313354e-01 -1.365374624729156494e-01 -1.152260154485702515e-01 2.457236349582672119e-01 1.540305558592081070e-02 4.786528646945953369e-02 2.196320444345474243e-01 -1.153589114546775818e-01 -1.614021360874176025e-01 1.811596751213073730e-01 -1.567929834127426147e-01 -1.678375601768493652e-01 -1.398970931768417358e-01 3.512558341026306152e-02 -8.595506101846694946e-02 1.367924809455871582e-01 -1.638972908258438110e-01 -6.460400670766830444e-02
-2.376694977283477783e-01 6.462908536195755005e-02 9.470451623201370239e-02 -1.830550134181976318e-01 1.314627826213836670e-01 4.451952129602432251e-02 -5.460954084992408752e-02 -9.422367066144943237e-02 2.784066796302795410e-01 4.006300494074821472e-02 2.058567106723785400e-01 8.518397063016891479e-02 1.794509589672088623e-01 -3.787954524159431458e-02 1.342804580926895142e-01 -5.263419151306152344e-01 2.204556390643119812e-02 1.041352078318595886e-01 2.987263798713684082e-01 -3.500778973102569580e-02 3.192896544933319092e-01 -1.051764860749244690e-01 2.111774869263172150e-02 2.907158136367797852e-01 -1.328449994325637817e-01 -1.847815327346324921e-02 -1.011642739176750183e-01 1.997162103652954102e-01 -5.733190104365348816e-02 1.756011396646499634e-01 1.619180291891098022e-02 7.760579884052276611e-02
-9.089040756225585938e-02 -1.456516534090042114e-01 3.364659845829010010e-01 -2.435841262340545654e-01 2.280761152505874634e-01 2.534240782260894775e-01 -6.847794353961944580e-02 -4.672758281230926514e-02 8.694562315940856934e-02 2.208156734704971313e-01 1.265550255775451660e-01 -2.563366293907165527e-01 1.177241578698158264e-01 -2.544578611850738525e-01 1.003201082348823547e-01 -4.421275109052658081e-02 2.759709358215332031e-01 -8.717559278011322021e-02 -8.744326420128345490e-03 2.796855382621288300e-02 3.922935575246810913e-02 1.458698213100433350e-01 -8.782584220170974731e-02 -2.296043746173381805e-02 -8.444170653820037842e-02 8.831071108579635620e-02 -3.701230585575103760e-01 1.175474673509597778e-01 -3.331947922706604004e-01 7.885291427373886108e-02 -2.032665312290191650e-01 -7.892521470785140991e-02
-1.412196308374404907e-01 7.743333280086517334e-02 8.690533787012100220e-02 -1.668518334627151489e-01 -2.761846184730529785e-01 2.467120736837387085e-01 -1.479183603078126907e-02 -2.150099724531173706e-01 3.510292768478393555e-01 -1.425047814846038818e-01 3.516149818897247314e-01 -1.285073459148406982e-01 -1.032412797212600708e-02 -2.786999046802520752e-01 2.291737943887710571e-01 3.787103295326232910e-02 1.594471745193004608e-02 3.299880027770996094e-02 8.098185062408447266e-02 1.178138982504606247e-02 1.604470163583755493e-01 -1.518868654966354370e-01 1.324894130229949951e-01 1.100626140832901001e-01 7.371529936790466309e-02 -1.146333068609237671e-01 -3.739177882671356201e-01 -8.706557005643844604e-02 -9.229491464793682098e-03 2.144117839634418488e-02 1.448098570108413696e-01 2.562420666217803955e-01
-8.655749261379241943e-02 3.023190498352050781e-01 1.597463637590408325e-01 -2.497106194496154785e-01 -1.301462352275848389e-01 1.590181142091751099e-01 -4.523000493645668030e-02 -3.106373846530914307e-01 3.534272313117980957e-01 -1.192305982112884521e-01 3.357443213462829590e-01 -4.833183437585830688e-02 5.107494443655014038e-02 -2.522179484367370605e-01 5.848746281117200851e-03 -9.577273577451705933e-02 1.187041178345680237e-01 2.466978691518306732e-02 -5.094545334577560425e-02 -6.508666276931762695e-02 2.045066207647323608e-01 -1.022922620177268982e-01 -4.366657882928848267e-02 1.565227061510086060e-01 1.038976684212684631e-01 -9.401180595159530640e-02 -3.815344870090484619e-01 -8.771572262048721313e-02 1.241713538765907288e-01 -1.856295168399810791e-01 9.729108214378356934e-02 1.019442901015281677e-01
-2.792731821537017822e-01 -3.302954435348510742e-01 4.385031759738922119e-02 -1.611850857734680176e-01 2.541354112327098846e-02 2.522527426481246948e-02 4.869260266423225403e-02 -1.769602298736572266e-01 1.279875934123992920e-01 -2.504939734935760498e-01 3.856863081455230713e-02 1.209729313850402832e-01 -1.640811860561370850e-01 -2.311239093542098999e-01 1.431842520833015442e-02 7.336033135652542114e-02 4.057370722293853760e-01 2.556199133396148682e-01 1.663271635770797729e-01 2.806452801451086998e-03 -1.364676803350448608e-01 1.705624461174011230e-01 1.373316198587417603e-01 1.670361459255218506e-01 -2.931105159223079681e-02 -4.740502685308456421e-02 -3.666678369045257568e-01 -8.938789367675781250e-02 2.170969694852828979e-01 4.492199048399925232e-02 -1.483645737171173096e-01 -6.821182556450366974e-03
-3.220118880271911621e-01 -2.411164641380310059e-01 1.511779278516769409e-01 -1.201396808028221130e-01 -7.921683043241500854e-02 1.118713393807411194e-01 -1.312537044286727905e-01 -2.147162705659866333e-02 2.542482316493988037e-01 9.954591840505599976e-02 1.388888359069824219e-01 3.246602416038513184e-01 1.791118085384368896e-02 -2.966217100620269775e-01 2.348573692142963409e-02 -6.371478084474802017e-03 8.207912743091583252e-02 -1.321426499634981155e-02 3.724785447120666504e-01 5.331842228770256042e-02 1.234637871384620667e-01 9.290736913681030273e-02 1.595004349946975708e-01 1.804194748401641846e-01 -1.990913897752761841e-01 -4.447475820779800415e-02 -3.325680270791053772e-02 2.819458842277526855e-01 -2.832560837268829346e-01 -1.034329831600189209e-01 -3.160636872053146362e-02 1.781936883926391602e-01
-4.782310724258422852e-01 6.419186480343341827e-03 6.233467906713485718e-02 6.508254259824752808e-02 6.099864840507507324e-02 -1.026781927794218063e-02 -1.941676884889602661e-01 -1.179784536361694336e-01 7.786041498184204102e-02 -1.565686613321304321e-01 7.149510830640792847e-02 3.150411695241928101e-02 3.473777472972869873e-01 -8.316197246313095093e-02 1.605259776115417480e-01 -1.934806630015373230e-02 3.854495882987976074e-01 2.442442923784255981e-01 2.932041287422180176e-01 -3.952297940850257874e-02 1.729899793863296509e-01 -1.550403190776705742e-03 -2.910236455500125885e-02 -7.455246895551681519e-02 4.182963445782661438e-02 -5.168118048459291458e-03 -1.469258069992065430e-01 -1.377529054880142212e-01 -1.422550901770591736e-02 -1.538238525390625000e-01 -3.445355892181396484e-01 1.665587909519672394e-02
-3.361599147319793701e-01 -2.683720923960208893e-02 7.039815187454223633e-02 -2.079905197024345398e-02 -4.599628970026969910e-02 -7.068008929491043091e-02 -3.724723756313323975e-01 6.303628534078598022e-02 2.523415386676788330e-01 -2.709855735301971436e-01 2.078205943107604980e-01 -3.452591598033905029e-01 -1.458867639303207397e-01 -1.801576316356658936e-01 -1.636109054088592529e-01 -2.589927017688751221e-01 -5.868909507989883423e-02 -1.522035300731658936e-01 -1.661345660686492920e-01 1.189786754548549652e-02 -6.912528723478317261e-02 3.691426664590835571e-02 8.160574734210968018e-02 1.230126023292541504e-01 6.509915739297866821e-02 -4.471212625503540039e-02 -3.250482678413391113e-01 -2.744049206376075745e-02 1.902323798276484013e-03 2.198909372091293335e-01 1.730274409055709839e-01 -1.036979183554649353e-01
8.512319996953010559e-03 -1.227791458368301392e-01 2.333800494670867920e-01 1.014826819300651550e-01 -7.399027794599533081e-02 1.140276491641998291e-01 -3.202884495258331299e-01 -2.844612896442413330e-01 3.649782240390777588e-01 -2.075326889753341675e-01 -2.337371557950973511e-02 1.309702545404434204e-01 9.920785576105117798e-02 -2.614406645298004150e-01 1.277962476015090942e-01 9.487776458263397217e-02 2.303921431303024292e-01 1.394249945878982544e-01 2.668994069099426270e-01 -3.455310687422752380e-02 -5.014342814683914185e-02 -1.294846087694168091e-01 9.495130181312561035e-02 1.026449501514434814e-01 -7.971576601266860962e-02 1.303705275058746338e-01 -1.904160976409912109e-01 -1.481378972530364990e-01 -1.262632310390472412e-01 1.875560879707336426e-01 1.469983160495758057e-01 -2.872951626777648926e-01
-2.841218709945678711e-01 -8.219645358622074127e-03 1.444056332111358643e-01 -1.489662081003189087e-01 3.606415092945098877e-01 8.579496294260025024e-02 -2.703023850917816162e-01 3.467005118727684021e-02 5.168531835079193115e-02 -7.415043562650680542e-02 6.278506945818662643e-03 -8.276978135108947754e-02 2.010799944400787354e-01 -9.435256570577621460e-02 -2.476140111684799194e-02 -2.029413729906082153e-01 2.392272800207138062e-01 2.867761850357055664e-01 2.964645028114318848e-01 4.435319826006889343e-02 9.148182719945907593e-02 -1.649457216262817383e-02 2.029858715832233429e-02 2.572482451796531677e-02 2.540460973978042603e-02 -1.724354773759841919e-01 -2.289594262838363647e-01 5.139499902725219727e-02 2.204990535974502563e-01 7.731948047876358032e-02 -4.186069667339324951e-01 -6.296256184577941895e-02
1.740870624780654907e-02 -1.356615275144577026e-01 3.040499985218048096e-01 1.370054930448532104e-01 1.249435264617204666e-02 -2.010745741426944733e-02 -3.150581717491149902e-01 -3.628405034542083740e-01 2.480933219194412231e-01 -2.054974734783172607e-01 -1.796888420358300209e-03 -4.871584475040435791e-02 1.703576743602752686e-02 -3.936222493648529053e-01 1.359656751155853271e-01 3.061745129525661469e-02 2.402002364397048950e-01 1.082563698291778564e-01 2.437218576669692993e-01 4.499359801411628723e-02 -1.144786179065704346e-01 3.303357958793640137e-02 1.474837064743041992e-01 1.236746013164520264e-01 -1.688266992568969727e-01 1.467251777648925781e-01 -1.984631866216659546e-01 -9.496292471885681152e-02 -8.947400748729705811e-02 1.678798496723175049e-01 5.487708747386932373e-02 -1.951178461313247681e-01
-2.284403592348098755e-01 -2.415103465318679810e-01 8.515877649188041687e-03 -4.449154809117317200e-02 -1.166052371263504028e-01 5.368559062480926514e-02 -2.137879729270935059e-01 -8.163956552743911743e-02 6.291600316762924194e-02 -4.160615503787994385e-01 -1.678424142301082611e-02 1.140842884778976440e-01 -5.601497739553451538e-02 -2.175141572952270508e-01 2.429455220699310303e-01 1.273216865956783295e-02 3.476876914501190186e-01 -2.792564965784549713e-02 1.043403744697570801e-01 -1.402181386947631836e-01 -1.706771254539489746e-01 1.935151517391204834e-01 3.226434588432312012e-01 1.279617995023727417e-01 -4.349074512720108032e-02 6.525969505310058594e-02 -3.535200059413909912e-01 -6.675279885530471802e-02 -3.828598931431770325e-02 -6.056437641382217407e-02 2.235000580549240112e-02 1.952096372842788696e-01
-3.611104488372802734e-01 -1.892867982387542725e-01 2.010881155729293823e-01 -1.258236467838287354e-01 1.347381435334682465e-02 -1.522155702114105225e-01 -1.260672062635421753e-01 -3.491422533988952637e-01 -1.894502043724060059e-01 -2.641528844833374023e-01 1.017740666866302490e-01 -1.386209949851036072e-02 2.618737332522869110e-02 3.055723756551742554e-02 1.211493760347366333e-01 -6.202449649572372437e-02 1.271400786936283112e-02 3.051470816135406494e-01 1.906873136758804321e-01 1.436526030302047729e-01 6.250741332769393921e-02 1.856583915650844574e-02 -1.553995069116353989e-02 4.337262734770774841e-02 4.472631216049194336e-02 -2.931906580924987793e-01 -4.362445175647735596e-01 8.561629056930541992e-02 4.929004237055778503e-02 2.063226886093616486e-02 -1.784561425447463989e-01 -5.517458915710449219e-02
-1.779453307390213013e-01 -1.313960999250411987e-01 2.388118356466293335e-01 -1.288270950317382812e-01 -1.120661869645118713e-01 2.136293649673461914e-01 -3.009491264820098877e-01 6.699751317501068115e-02 3.418995141983032227e-01 -1.156258210539817810e-01 2.498819828033447266e-01 -2.058086991310119629e-01 -2.609121147543191910e-03 -4.334656149148941040e-02 2.141236327588558197e-02 1.341549009084701538e-01 2.228688001632690430e-01 7.774790376424789429e-02 -1.517228931188583374e-01 -1.397187542170286179e-02 -1.647401005029678345e-01 4.487841576337814331e-02 -1.721675321459770203e-02 3.084385097026824951e-01 1.787852048873901367e-01 -6.103219464421272278e-02 -3.203988969326019287e-01 -5.106629803776741028e-02 1.782166063785552979e-01 4.750888794660568237e-02 -3.171410411596298218e-02 2.988180816173553467e-01
1.029948368668556213e-01 -1.273422967642545700e-03 1.750344038009643555e-01 -7.914958894252777100e-02 -1.833970844745635986e-01 -7.735839486122131348e-02 -1.857992559671401978e-01 -7.360117882490158081e-02 4.875354468822479248e-01 -2.031153738498687744e-01 1.114861592650413513e-01 -1.125453263521194458e-01 1.374275237321853638e-01 -3.444220125675201416e-01 9.282972663640975952e-02 2.660422585904598236e-02 1.639044433832168579e-01 3.642825186252593994e-01 1.738892048597335815e-01 8.650056272745132446e-02 -9.783402830362319946e-02 -2.906709350645542145e-02 2.455643862485885620e-01 1.157090589404106140e-01 -1.423900723457336426e-01 -3.082638420164585114e-02 -3.556922450661659241e-02 -5.909676104784011841e-02 -1.483950763940811157e-01 2.476501613855361938e-01 6.645832955837249756e-02 -1.640331000089645386e-01
-3.717205524444580078e-01 -1.782105118036270142e-01 2.208690643310546875e-01 4.920181259512901306e-02 2.593769431114196777e-01 6.702478975057601929e-02 -6.320024281740188599e-02 9.732030332088470459e-02 1.689914315938949585e-01 -1.779609620571136475e-01 8.526582270860671997e-03 -1.959246844053268433e-01 2.414303123950958252e-01 -3.707567453384399414e-01 2.697584591805934906e-02 1.089326292276382446e-01 1.955055147409439087e-01 2.039301693439483643e-01 2.783662378787994385e-01 -6.076024845242500305e-02 1.360532920807600021e-02 4.345256311353296041e-04 6.383838597685098648e-03 -7.927311956882476807e-02 -4.026808217167854309e-02 -3.192876279354095459e-01 -3.165817633271217346e-02 -2.405151538550853729e-02 2.750394046306610107e-01 1.252929121255874634e-01 -1.503199934959411621e-01 -2.893220400437712669e-03
-4.504632949829101562e-01 -4.617685824632644653e-02 2.282178252935409546e-01 -1.738631576299667358e-01 9.365562349557876587e-02 1.059326436370611191e-02 -4.745700955390930176e-02 1.210255622863769531e-01 5.119507387280464172e-02 -2.554454803466796875e-01 1.173956468701362610e-01 -2.157151252031326294e-01 1.412103772163391113e-01 -3.209075927734375000e-01 1.786867976188659668e-01 1.195469964295625687e-02 2.311302572488784790e-01 4.093264043331146240e-01 2.114157378673553467e-01 -4.032241180539131165e-02 -1.326672583818435669e-01 -9.723979048430919647e-03 -2.273826859891414642e-02 1.040072995238006115e-03 2.494530938565731049e-02 -2.423817515373229980e-01 2.902127429842948914e-02 -5.660039838403463364e-03 1.987205296754837036e-01 3.146702796220779419e-02 -1.320518255233764648e-01 2.369472756981849670e-03
-3.194161951541900635e-01 7.299595046788454056e-03 -1.258185505867004395e-02 1.785215735435485840e-01 -1.671388745307922363e-01 1.649067848920822144e-01 -3.461692929267883301e-01 -2.294146269559860229e-01 7.454061508178710938e-02 -8.644036948680877686e-02 1.181923449039459229e-01 -1.975212246179580688e-01 6.616032123565673828e-02 -3.626513779163360596e-01 1.925108134746551514e-01 2.137971222400665283e-01 3.097642362117767334e-01 -4.908445104956626892e-02 2.627252340316772461e-01 -1.207077205181121826e-01 -1.638457328081130981e-01 -1.955959200859069824e-02 -2.050746530294418335e-01 1.863433271646499634e-01 3.243206813931465149e-02 7.794822752475738525e-02 -1.784959137439727783e-01 1.066254973411560059e-01 6.297937035560607910e-02 8.339312672615051270e-02 -1.597546041011810303e-02 7.825443893671035767e-02
-2.513103485107421875e-01 -2.470711469650268555e-01 2.312737405300140381e-01 -1.674600541591644287e-01 7.988432794809341431e-02 1.811608374118804932e-01 -1.708796769380569458e-01 -1.053067669272422791e-01 2.687696553766727448e-02 -3.072568774223327637e-01 1.276339292526245117e-01 9.562730789184570312e-02 2.961704134941101074e-01 -3.344235122203826904e-01 9.964302182197570801e-02 -2.469537779688835144e-03 -8.090159296989440918e-02 1.669044792652130127e-01 8.798258006572723389e-02 1.985186934471130371e-01 1.215330604463815689e-02 4.820193350315093994e-02 1.445935964584350586e-01 -7.063738256692886353e-02 1.131540164351463318e-01 -1.310287714004516602e-01 -1.927429288625717163e-01 -3.356049358844757080e-01 1.224586367607116699e-01 9.611552208662033081e-02 -2.280749529600143433e-01 -1.371028274297714233e-01
-5.874399468302726746e-02 -5.033024027943611145e-02 1.953113526105880737e-01 1.628448516130447388e-01 -8.265881240367889404e-02 1.823510788381099701e-02 -2.648287713527679443e-01 -2.988741695880889893e-01 3.014576137065887451e-01 -2.544287145137786865e-01 -1.581312157213687897e-02 2.236982248723506927e-02 1.403174102306365967e-01 -3.605197668075561523e-01 1.549248397350311279e-01 9.488239884376525879e-02 2.126298844814300537e-01 6.694390624761581421e-02 2.405949681997299194e-01 -9.305268526077270508e-02 1.756164990365505219e-02 1.317561231553554535e-02 1.321448087692260742e-01 1.718614399433135986e-01 -1.319011002779006958e-01 8.656141906976699829e-02 -9.832293540239334106e-02 -1.481276750564575195e-01 -1.005775257945060730e-01 1.959874778985977173e-01 1.167195588350296021e-01 -3.759365081787109375e-01
-1.572613567113876343e-01 -2.432060986757278442e-01 -2.240305766463279724e-02 -1.750718206167221069e-01 2.647662162780761719e-01 1.314450986683368683e-02 -2.839415334165096283e-02 -3.767800927162170410e-01 5.927921459078788757e-02 1.202501803636550903e-01 3.458237946033477783e-01 -1.928964555263519287e-01 1.918244659900665283e-01 5.473459511995315552e-02 -1.349457204341888428e-01 1.222167536616325378e-01 1.910637319087982178e-01 -8.154745399951934814e-02 2.707261741161346436e-01 4.230553284287452698e-02 -1.297731846570968628e-01 -5.096814781427383423e-02 6.227815151214599609e-02 7.417421042919158936e-02 -1.226708665490150452e-01 -5.044431239366531372e-02 -3.979944288730621338e-01 2.037471532821655273e-01 -7.619708031415939331e-02 4.781865701079368591e-02 5.452689249068498611e-03 -2.269859462976455688e-01
-3.297800123691558838e-01 1.096627935767173767e-01 2.333517074584960938e-01 -2.162329256534576416e-01 -6.932809948921203613e-03 -5.311883240938186646e-02 -2.514383494853973389e-01 3.843408077955245972e-02 5.627018958330154419e-02 -7.089080661535263062e-02 -1.026114821434020996e-01 -9.852353483438491821e-02 4.116447865962982178e-01 -1.994948834180831909e-01 3.613943755626678467e-01 7.371860742568969727e-02 6.973670423030853271e-02 2.370238862931728363e-02 1.566907316446304321e-01 2.842244319617748260e-02 2.037579268217086792e-01 -1.293671280145645142e-01 2.896307110786437988e-01 -4.756369441747665405e-02 -2.930280752480030060e-02 -4.991474747657775879e-02 -2.516005635261535645e-01 -8.557002991437911987e-02 -4.304186627268791199e-02 2.236109673976898193e-01 -1.869976371526718140e-01 2.719313092529773712e-02
-4.065256565809249878e-02 -8.552632480859756470e-02 2.988414168357849121e-01 1.617813706398010254e-01 -9.563448280096054077e-02 -6.225163489580154419e-02 -3.452664911746978760e-01 -2.787551879882812500e-01 2.721640169620513916e-01 -1.892939805984497070e-01 3.507174551486968994e-02 -4.431641101837158203e-02 9.576389938592910767e-02 -4.386741220951080322e-01 5.706770718097686768e-02 5.206554010510444641e-02 2.349488586187362671e-01 9.303771704435348511e-02 2.040333002805709839e-01 7.443054020404815674e-02 4.168009385466575623e-03 -6.900639832019805908e-02 1.217317506670951843e-01 6.232263892889022827e-02 -1.346773058176040649e-01 1.330896764993667603e-01 -1.568186730146408081e-01 -1.071233749389648438e-01 -1.069329157471656799e-01 2.507610619068145752e-01 5.200901627540588379e-02 -2.479888051748275757e-01
-3.299098610877990723e-01 -2.102812975645065308e-01 -4.210900515317916870e-02 4.324127733707427979e-02 1.594376168213784695e-03 -4.091924428939819336e-02 -6.494438648223876953e-02 4.877428989857435226e-03 4.311167076230049133e-02 -3.093656003475189209e-01 1.357343941926956177e-01 -3.018425032496452332e-02 -9.998754411935806274e-02 -2.397194951772689819e-01 -9.400811046361923218e-02 -7.332756370306015015e-02 5.094496607780456543e-01 2.065450847148895264e-01 8.291359245777130127e-02 -6.313388794660568237e-02 -1.339721679687500000e-01 1.449958980083465576e-01 4.536607116460800171e-02 1.979545354843139648e-01 -1.992082297801971436e-01 1.023309528827667236e-01 -3.553780913352966309e-01 -7.205773890018463135e-02 7.481679320335388184e-02 1.827040016651153564e-01 8.196564018726348877e-02 1.348587572574615479e-01
-2.559471428394317627e-01 -4.907285422086715698e-02 1.060673221945762634e-01 -2.885805964469909668e-01 -1.361362170428037643e-02 1.617353260517120361e-01 -6.014925613999366760e-02 -2.171852141618728638e-01 2.818512618541717529e-01 -1.259922683238983154e-01 1.155129298567771912e-01 -2.252571433782577515e-01 2.231898307800292969e-01 2.467494457960128784e-02 -3.391256928443908691e-02 -2.228207588195800781e-01 8.396003395318984985e-02 -2.733882963657379150e-01 2.343996018171310425e-01 -7.709577679634094238e-02 1.937997490167617798e-01 -2.208974510431289673e-01 4.547170177102088928e-02 2.066436707973480225e-01 1.473448425531387329e-01 -4.175122454762458801e-02 -2.972278892993927002e-01 7.171341031789779663e-02 1.688306182622909546e-01 1.671186387538909912e-01 -2.055242508649826050e-01 -1.019258350133895874e-01
-2.052636146545410156e-01 -1.116734296083450317e-01 2.544436156749725342e-01 2.551407925784587860e-02 2.126719988882541656e-02 3.244731342419981956e-03 -4.675990939140319824e-01 -2.748395800590515137e-01 5.447617173194885254e-02 -1.865213215351104736e-01 -9.158181957900524139e-03 4.984533786773681641e-02 1.065839529037475586e-01 -2.766135931015014648e-01 1.424720138311386108e-01 2.470393031835556030e-01 3.445196449756622314e-01 3.734010830521583557e-02 2.884449064731597900e-01 6.432542949914932251e-02 -9.856311976909637451e-02 -5.463591590523719788e-02 1.379686295986175537e-01 -6.776358932256698608e-02 3.014182671904563904e-03 2.651187032461166382e-02 -1.195306554436683655e-01 -4.978324472904205322e-02 -1.262940317392349243e-01 1.913112699985504150e-01 6.070233136415481567e-02 -2.415792346000671387e-01
-2.088106721639633179e-01 -1.838841140270233154e-01 3.747223019599914551e-01 -6.234434619545936584e-02 -3.863342106342315674e-02 -1.119140759110450745e-01 -9.927357733249664307e-02 -3.418393433094024658e-02 1.754425466060638428e-01 -9.424321353435516357e-02 1.222994998097419739e-01 3.259944021701812744e-01 -1.666835099458694458e-01 -1.882372796535491943e-01 1.660020202398300171e-01 2.801522426307201385e-02 1.223447024822235107e-01 3.483833670616149902e-01 2.408217489719390869e-01 3.004112467169761658e-02 1.049013212323188782e-01 -3.558879951015114784e-03 1.874125152826309204e-01 2.837844006717205048e-02 -1.732637733221054077e-02 -5.044124647974967957e-02 -2.710432410240173340e-01 -1.387417595833539963e-02 1.195312961935997009e-01 -2.130671590566635132e-01 -2.708197832107543945e-01 -2.215353548526763916e-01
-2.650613188743591309e-01 -1.320426017045974731e-01 -5.310416594147682190e-02 2.180997096002101898e-02 -2.129448354244232178e-01 -1.632297784090042114e-01 -1.801723539829254150e-01 -1.623207144439220428e-02 6.540228426456451416e-02 -2.356128394603729248e-02 4.026731550693511963e-01 -1.356392204761505127e-01 2.548975497484207153e-02 -2.720728218555450439e-01 1.746667325496673584e-01 1.589022725820541382e-01 8.911042660474777222e-02 2.625890374183654785e-01 2.059617340564727783e-01 -2.113727331161499023e-01 1.195757836103439331e-02 -2.171550542116165161e-01 -5.666416510939598083e-02 1.868576854467391968e-01 -2.939177490770816803e-02 7.360566873103380203e-03 -3.251370489597320557e-01 2.851115763187408447e-01 -2.074714004993438721e-01 -6.534646265208721161e-03 3.728834539651870728e-02 -8.168213814496994019e-02
-2.775521874427795410e-01 1.476304531097412109e-01 1.674090325832366943e-01 1.904875040054321289e-01 -1.396632194519042969e-01 -7.940547913312911987e-02 -1.436477154493331909e-01 -1.694104522466659546e-01 1.943191438913345337e-01 1.062776669859886169e-01 3.570140600204467773e-01 6.939257495105266571e-03 6.627624481916427612e-02 -2.731506228446960449e-01 5.970038939267396927e-03 -1.660195291042327881e-01 3.216649591922760010e-02 -3.914983943104743958e-02 1.308447271585464478e-01 1.368996798992156982e-01 -1.271657943725585938e-01 -6.624358892440795898e-02 1.324065476655960083e-01 1.975392699241638184e-01 -2.396482974290847778e-03 -2.305885553359985352e-01 -4.199158251285552979e-01 2.062524668872356415e-02 2.417933046817779541e-01 6.706659495830535889e-02 -2.640457749366760254e-01 -1.983805187046527863e-02
-3.876221776008605957e-01 9.676469117403030396e-02 -8.836490660905838013e-02 -5.515775829553604126e-02 9.945657104253768921e-02 -3.795358911156654358e-02 1.034927368164062500e-02 -7.405485212802886963e-02 2.613738179206848145e-03 -6.302037835121154785e-02 1.545713841915130615e-01 -2.270826846361160278e-01 -2.931774593889713287e-02 -3.000084161758422852e-01 -1.289510875940322876e-01 -4.049001634120941162e-02 9.412010759115219116e-02 2.052998244762420654e-01 9.404861927032470703e-02 2.527962625026702881e-01 1.221161782741546631e-01 2.064542472362518311e-01 2.290539443492889404e-01 3.462756574153900146e-01 -2.066879570484161377e-01 -9.342563152313232422e-02 -7.619421184062957764e-02 3.634403347969055176e-01 -1.257826834917068481e-01 1.354484260082244873e-01 8.204872161149978638e-02 -2.003340423107147217e-01
-2.208590321242809296e-02 -2.160574048757553101e-01 3.278037607669830322e-01 -1.837574541568756104e-01 -2.430922240018844604e-01 2.237062901258468628e-03 -1.521722227334976196e-01 -1.029558330774307251e-01 2.815660238265991211e-01 3.277703374624252319e-02 1.191924959421157837e-01 1.208979263901710510e-01 -1.703435182571411133e-01 -3.183048367500305176e-01 9.499781578779220581e-02 8.972316980361938477e-02 2.024197578430175781e-01 4.058461487293243408e-01 3.567952290177345276e-02 4.061243683099746704e-02 1.635599881410598755e-01 9.161613881587982178e-03 2.445018738508224487e-01 4.448913410305976868e-02 -9.353827685117721558e-02 8.139751106500625610e-02 -1.751146465539932251e-01 -1.851306259632110596e-01 5.935480073094367981e-02 -1.170567497611045837e-01 -1.730424016714096069e-01 -1.936022043228149414e-01
-4.431885182857513428e-01 -2.463162541389465332e-01 1.953857988119125366e-01 -1.826102286577224731e-01 2.271577566862106323e-01 1.920292153954505920e-02 -1.446554064750671387e-01 1.115734130144119263e-01 2.775460854172706604e-02 -2.453934252262115479e-01 -3.015591204166412354e-02 -2.264244109392166138e-01 2.050725966691970825e-01 -3.344569802284240723e-01 7.744532078504562378e-02 6.477205082774162292e-03 2.784248292446136475e-01 2.570010721683502197e-01 2.818999588489532471e-01 -3.807808831334114075e-02 -1.183025985956192017e-01 -4.920892044901847839e-02 -8.340076357126235962e-02 -2.747771330177783966e-02 -9.728482924401760101e-03 -1.599363982677459717e-01 -6.251334398984909058e-02 -2.982730418443679810e-02 1.553431600332260132e-01 5.181652680039405823e-02 -7.978620380163192749e-02 2.561180852353572845e-02
-1.763636916875839233e-01 -1.274072658270597458e-02 1.643944382667541504e-01 -1.981912702322006226e-01 -6.872933357954025269e-02 -1.069422066211700439e-01 -2.782994806766510010e-01 3.757661953568458557e-02 1.109731271862983704e-01 -2.051712274551391602e-01 2.314899861812591553e-01 -1.826521903276443481e-01 2.475622743368148804e-01 -3.395767509937286377e-01 -2.026807283982634544e-03 7.731048017740249634e-02 -9.662948286859318614e-05 2.751007080078125000e-01 1.704882383346557617e-01 -1.114273071289062500e-02 -2.034419402480125427e-02 5.873604863882064819e-02 -3.182444721460342407e-02 1.094446629285812378e-01 9.359621256589889526e-02 -9.837328642606735229e-02 -4.231103062629699707e-01 -2.147629261016845703e-01 2.390844672918319702e-01 8.027358353137969971e-02 -2.285857200622558594e-01 4.795627295970916748e-02
-4.118518531322479248e-02 1.164484769105911255e-01 3.389630317687988281e-01 -4.921805113554000854e-02 -2.492738366127014160e-01 -4.201614856719970703e-02 -1.214195489883422852e-01 -4.063527658581733704e-02 2.845830321311950684e-01 -4.372669458389282227e-01 7.966042309999465942e-02 6.584556773304939270e-03 9.039819240570068359e-02 -4.534357488155364990e-01 -5.682663992047309875e-03 8.898435533046722412e-02 1.405267566442489624e-01 -2.223405055701732635e-03 1.585103422403335571e-01 1.617037504911422729e-01 1.701474934816360474e-02 -5.320970714092254639e-02 3.264868855476379395e-01 2.166422270238399506e-02 -2.002699524164199829e-01 -9.883178398013114929e-03 -7.753719389438629150e-02 -1.598691940307617188e-01 -2.448943257331848145e-02 -4.424386471509933472e-02 8.769107609987258911e-02 -1.535909622907638550e-01
-2.868762612342834473e-01 8.534128218889236450e-02 2.259333580732345581e-01 5.693995207548141479e-02 -1.510071605443954468e-01 1.500558555126190186e-01 -3.217645585536956787e-01 -1.260616332292556763e-01 1.879115551710128784e-01 -1.139334142208099365e-01 3.104618191719055176e-01 -2.192124575376510620e-01 -1.768994331359863281e-01 -2.139814198017120361e-02 4.853330552577972412e-02 -1.876930147409439087e-01 -3.667964413762092590e-02 -2.173825167119503021e-02 1.897191107273101807e-01 1.959839649498462677e-02 2.061424702405929565e-01 -1.402775049209594727e-01 6.422134488821029663e-02 2.943180315196514130e-02 -1.717466861009597778e-01 -6.061197817325592041e-02 -8.563943207263946533e-02 4.673669859766960144e-02 -3.475818410515785217e-02 3.080470263957977295e-01 2.813704609870910645e-01 -3.255779743194580078e-01
-2.861775159835815430e-01 -1.709386855363845825e-01 1.682800650596618652e-01 1.438066828995943069e-02 -4.018875584006309509e-02 1.661316864192485809e-02 -2.182553261518478394e-01 -4.571134597063064575e-02 9.980555623769760132e-02 -2.585132718086242676e-01 -6.167174503207206726e-02 -2.406155765056610107e-01 2.935606539249420166e-01 -1.542721986770629883e-01 2.496867477893829346e-01 8.566356450319290161e-02 1.390255987644195557e-01 7.497183978557586670e-02 1.158123612403869629e-01 -1.395532302558422089e-02 9.974240511655807495e-02 2.884754538536071777e-02 3.677019476890563965e-01 -8.451197296380996704e-02 3.384614735841751099e-02 -9.907179325819015503e-02 -2.538961172103881836e-01 -2.169342041015625000e-01 2.701872400939464569e-02 3.235001564025878906e-01 -2.659200727939605713e-01 1.811197772622108459e-02
-2.605493068695068359e-01 5.639018490910530090e-02 -7.008401304483413696e-02 -2.276019891723990440e-03 1.538374125957489014e-01 3.317179679870605469e-01 -1.039273887872695923e-01 -2.842751145362854004e-01 3.493973016738891602e-01 1.196881830692291260e-01 2.382722049951553345e-01 1.047323942184448242e-01 2.178621711209416389e-03 -2.339885532855987549e-01 -7.361207157373428345e-02 -2.144553661346435547e-01 6.031972356140613556e-03 1.290581226348876953e-01 2.748052477836608887e-01 -1.316603124141693115e-01 1.603815406560897827e-01 1.414754688739776611e-01 2.259138077497482300e-01 4.785517696291208267e-03 -2.068504244089126587e-01 -1.714658588171005249e-01 -4.328332841396331787e-02 2.331775277853012085e-01 -1.865304857492446899e-01 5.825000256299972534e-02 1.800410076975822449e-02 1.228975877165794373e-01
-3.299694955348968506e-01 -6.760905683040618896e-02 2.183283418416976929e-01 -1.499286144971847534e-01 -1.763005703687667847e-01 6.259255111217498779e-02 -1.478608250617980957e-01 5.874548852443695068e-02 9.163334965705871582e-02 -2.925743162631988525e-01 5.382484942674636841e-02 -6.418152153491973877e-02 5.403748154640197754e-02 -3.193078339099884033e-01 6.180646270513534546e-02 1.841143965721130371e-01 9.246533364057540894e-02 2.008364945650100708e-01 8.730634301900863647e-02 7.266316562891006470e-02 6.398211419582366943e-02 -1.328712105751037598e-01 2.559303939342498779e-01 -2.697611749172210693e-01 -2.958571352064609528e-02 3.679588064551353455e-02 -3.140499889850616455e-01 -1.900210529565811157e-01 4.385189712047576904e-02 2.314675599336624146e-01 -2.848160564899444580e-01 1.307254731655120850e-01
-4.675144851207733154e-01 -2.424879819154739380e-01 3.441566824913024902e-01 7.485026121139526367e-02 -1.794843822717666626e-01 1.664147526025772095e-01 2.687977068126201630e-02 -9.035469591617584229e-02 2.573454938828945160e-02 -2.134596109390258789e-01 -5.162079259753227234e-02 2.173352539539337158e-01 1.380910072475671768e-02 -3.114844672381877899e-03 1.764649897813796997e-01 1.737353578209877014e-02 3.979948535561561584e-02 -5.773521587252616882e-02 1.537419408559799194e-01 -2.151990234851837158e-01 8.703157305717468262e-02 2.191914319992065430e-01 2.041551470756530762e-01 -2.598362043499946594e-02 4.380026832222938538e-02 -9.158723056316375732e-02 -3.018766045570373535e-01 -1.878428310155868530e-01 -6.205357611179351807e-02 -3.828580304980278015e-02 -3.155695647001266479e-02 -2.935098409652709961e-01
-4.281506538391113281e-01 7.641192525625228882e-02 9.817946702241897583e-02 -1.474221497774124146e-01 7.935618609189987183e-02 -6.784520298242568970e-02 -3.298824131488800049e-01 -5.825567524880170822e-03 2.293110489845275879e-01 -1.640760600566864014e-01 5.344580486416816711e-02 -6.472263485193252563e-02 3.389315009117126465e-01 -1.556168496608734131e-01 -5.011778697371482849e-02 -1.589944511651992798e-01 1.947553306818008423e-01 2.203033864498138428e-01 2.325924783945083618e-01 -4.400022327899932861e-02 8.776309341192245483e-02 -1.985543817281723022e-01 5.743881687521934509e-03 1.007318776100873947e-02 -3.027504496276378632e-02 -6.553379446268081665e-02 -7.303985208272933960e-02 -2.445882707834243774e-01 1.845362931489944458e-01 -4.913314804434776306e-02 -3.084114193916320801e-01 1.207171306014060974e-01
-1.672532409429550171e-01 -3.824280202388763428e-02 7.288493961095809937e-02 5.331595242023468018e-02 -2.737954854965209961e-01 5.213543400168418884e-02 -1.618005186319351196e-01 -3.278250992298126221e-02 2.757099457085132599e-02 -4.676375538110733032e-02 2.762142419815063477e-01 -1.648126393556594849e-01 5.556328222155570984e-02 -5.890485644340515137e-01 1.444971561431884766e-01 2.315965592861175537e-01 2.581668496131896973e-01 -9.475538879632949829e-02 7.808407302945852280e-03 -2.104211300611495972e-01 -5.282681435346603394e-02 -1.864640265703201294e-01 4.082176461815834045e-02 1.338101923465728760e-01 -3.789868950843811035e-02 5.442880839109420776e-02 -2.443072646856307983e-01 1.866751462221145630e-01 2.113317847251892090e-01 9.009789675474166870e-03 2.800223976373672485e-02 -7.021234929561614990e-02
-1.119320318102836609e-01 -4.931223392486572266e-02 1.291707158088684082e-01 -2.489240318536758423e-01 1.701009720563888550e-01 1.959084570407867432e-01 -1.791551709175109863e-01 -2.374242097139358521e-01 3.696409463882446289e-01 1.238112971186637878e-01 2.660147547721862793e-01 -1.618328541517257690e-01 1.393841654062271118e-01 -1.277808398008346558e-01 8.209403604269027710e-02 1.706197857856750488e-01 -5.693990364670753479e-02 4.620479047298431396e-02 -2.433081157505512238e-02 -1.077117547392845154e-01 2.910111546516418457e-01 1.807732880115509033e-01 -1.858659461140632629e-02 2.211647033691406250e-01 1.632775925099849701e-02 -6.932392716407775879e-02 -3.348648846149444580e-01 2.570981085300445557e-01 -4.692250862717628479e-02 -1.561554428189992905e-02 3.036653809249401093e-02 -2.433423995971679688e-01
-3.389215767383575439e-01 -3.308198451995849609e-01 8.309998363256454468e-02 -2.091271281242370605e-01 -1.673121005296707153e-01 2.994509637355804443e-01 -3.253937363624572754e-01 -1.148537173867225647e-01 2.201859205961227417e-01 -1.654124110937118530e-01 1.639519035816192627e-01 -4.202763736248016357e-02 -1.241631656885147095e-01 -2.066323757171630859e-01 2.522593438625335693e-01 -1.987626701593399048e-01 -3.856245055794715881e-02 -1.011494621634483337e-01 3.356305137276649475e-02 6.364262104034423828e-02 1.361722946166992188e-01 -1.789673715829849243e-01 -1.917144805192947388e-01 7.496257126331329346e-02 -1.389205455780029297e-01 -3.508865088224411011e-02 -1.708470284938812256e-01 -1.579789221286773682e-01 -6.451613456010818481e-02 3.477753326296806335e-02 -1.797634214162826538e-01 -1.912193745374679565e-02
-3.745203018188476562e-01 -6.923789530992507935e-02 1.535694003105163574e-01 -1.212188154458999634e-01 2.830115854740142822e-01 -1.440587546676397324e-02 -1.178827136754989624e-01 5.378791689872741699e-02 1.269863098859786987e-01 -3.024889230728149414e-01 1.309530735015869141e-01 -1.149084270000457764e-01 8.739716559648513794e-02 -2.830952703952789307e-01 3.119496405124664307e-01 1.012542191892862320e-02 1.679884493350982666e-01 3.593704700469970703e-01 1.844410896301269531e-01 -5.513499025255441666e-03 -1.905691460706293583e-03 -3.084492869675159454e-02 4.517594352364540100e-02 7.222498208284378052e-02 3.662999719381332397e-02 -2.603695094585418701e-01 -9.002396464347839355e-02 -7.549806032329797745e-03 2.027847617864608765e-01 -7.754177600145339966e-02 -2.386417984962463379e-01 1.240496709942817688e-01
-9.343061596155166626e-02 -1.478914320468902588e-01 1.266750991344451904e-01 -1.567447483539581299e-01 1.500475108623504639e-01 6.217261776328086853e-02 -3.000830411911010742e-01 1.592962741851806641e-01 3.890461921691894531e-01 -3.110943138599395752e-01 1.532208267599344254e-02 9.240382350981235504e-03 9.443878382444381714e-02 9.134185314178466797e-02 1.043887063860893250e-01 2.614820897579193115e-01 3.665767610073089600e-01 1.016315743327140808e-01 1.353643983602523804e-01 6.686582416296005249e-02 4.632060974836349487e-02 -3.393129706382751465e-01 2.371578514575958252e-01 3.307667560875415802e-03 -4.059848934412002563e-02 -1.880161464214324951e-01 -1.089905872941017151e-01 -1.191941127181053162e-01 7.658064365386962891e-02 1.258667260408401489e-01 -6.122341379523277283e-02 1.114203557372093201e-01
-3.325545489788055420e-01 7.614994794130325317e-02 2.515391409397125244e-01 -1.104224659502506256e-02 -1.123425643891096115e-02 9.140005707740783691e-02 -3.212669193744659424e-01 9.733638167381286621e-02 2.733181118965148926e-01 -1.584424078464508057e-01 8.947410434484481812e-02 -8.585597574710845947e-02 -2.307872101664543152e-02 -2.895649373531341553e-01 -1.631057262420654297e-01 -2.207647860050201416e-01 5.034063383936882019e-02 2.083144523203372955e-02 -1.897281557321548462e-01 2.215450555086135864e-01 -1.777607649564743042e-01 -8.781498298048973083e-03 -1.085127964615821838e-01 2.472330480813980103e-01 1.447609812021255493e-01 -1.974309235811233521e-01 -3.085299730300903320e-01 -6.952346861362457275e-02 -9.039308875799179077e-02 1.791426837444305420e-01 -1.047309264540672302e-01 1.425840109586715698e-01
-2.991403341293334961e-01 1.222603395581245422e-01 1.185920089483261108e-01 7.948513329029083252e-02 5.571873858571052551e-03 -1.651670783758163452e-02 -5.202948451042175293e-01 -9.280135482549667358e-02 -1.279557645320892334e-01 -1.384555995464324951e-01 5.534511804580688477e-02 -1.220635026693344116e-01 1.138095110654830933e-01 -2.037386298179626465e-01 2.050602436065673828e-01 9.806308895349502563e-02 2.799826264381408691e-01 2.398730665445327759e-01 3.286812901496887207e-01 -1.417624652385711670e-01 5.867220927029848099e-03 -1.775632351636886597e-01 3.624310344457626343e-02 -6.144437566399574280e-02 -1.781976521015167236e-01 1.361046880483627319e-01 -3.947169706225395203e-02 -7.039299607276916504e-02 -7.309461385011672974e-02 -2.536215633153915405e-02 -2.542419135570526123e-01 -8.833432197570800781e-02
-1.775893419981002808e-01 1.334957033395767212e-01 -4.777528718113899231e-02 -1.796499341726303101e-01 -1.856466978788375854e-01 2.027135044336318970e-01 -4.507324993610382080e-01 1.125329732894897461e-01 3.293105661869049072e-01 -2.118184715509414673e-01 9.460369497537612915e-02 -8.775929361581802368e-02 -8.832710981369018555e-02 4.321292042732238770e-02 2.974824421107769012e-02 -2.129515856504440308e-01 1.534755229949951172e-01 -3.455653041601181030e-02 2.115455120801925659e-01 -1.319990456104278564e-01 1.161984354257583618e-01 -1.658828705549240112e-01 3.413754329085350037e-02 2.441615015268325806e-01 5.697350949048995972e-02 -1.426268517971038818e-01 -3.277524113655090332e-01 5.252328515052795410e-02 -2.042447775602340698e-01 1.506577432155609131e-01 -6.931283324956893921e-02 -8.442074805498123169e-02
-7.438735663890838623e-02 -6.057207658886909485e-02 1.612858772277832031e-01 -1.635824441909790039e-01 -1.047319471836090088e-01 -2.664562761783599854e-01 -3.444534167647361755e-02 -7.794032990932464600e-02 6.735567748546600342e-02 -1.052712276577949524e-01 3.170933127403259277e-01 2.865414367988705635e-03 8.251453936100006104e-02 -3.946560323238372803e-01 1.430497914552688599e-01 -1.436146944761276245e-01 3.053978681564331055e-01 2.443524152040481567e-01 9.673803299665451050e-02 7.135467231273651123e-02 4.030824452638626099e-02 -1.956695467233657837e-01 2.559173293411731720e-02 2.383621782064437866e-01 -5.109996348619461060e-02 -3.093805611133575439e-01 -1.609438210725784302e-01 -1.654446125030517578e-01 -2.340965569019317627e-01 1.400411725044250488e-01 -1.947821378707885742e-01 1.438064966350793839e-02
-2.551231086254119873e-01 -3.159897029399871826e-02 3.809231817722320557e-01 -6.222441792488098145e-03 1.653540134429931641e-01 1.079621091485023499e-01 -2.163098752498626709e-01 1.135124936699867249e-01 -1.818075217306613922e-02 2.835020981729030609e-02 9.907612204551696777e-02 -4.551672190427780151e-02 4.082001000642776489e-02 -2.702049911022186279e-01 5.109883472323417664e-02 -2.957452833652496338e-01 1.403874605894088745e-01 9.838467091321945190e-02 5.116226524114608765e-02 1.431923657655715942e-01 -6.666223704814910889e-02 2.418595105409622192e-01 6.735667586326599121e-02 -9.372083097696304321e-02 1.188187077641487122e-01 -2.268957346677780151e-01 -1.553917378187179565e-01 3.659156262874603271e-01 -8.346685022115707397e-02 1.344410926103591919e-01 -2.207725197076797485e-01 -2.934823632240295410e-01
-2.202356010675430298e-01 1.661596447229385376e-01 2.100943475961685181e-01 1.964554339647293091e-01 9.326311200857162476e-02 3.110235929489135742e-01 -1.752952039241790771e-01 -2.916405498981475830e-01 3.831160962581634521e-01 5.837786570191383362e-02 2.067111879587173462e-01 1.514423042535781860e-01 2.464455664157867432e-01 1.131462827324867249e-01 1.390391439199447632e-01 7.900306582450866699e-02 9.468593448400497437e-02 1.977863907814025879e-01 6.279224157333374023e-02 -1.030364260077476501e-01 3.431281745433807373e-01 -6.395610421895980835e-02 -1.038186103105545044e-01 2.234234511852264404e-01 -1.271688938140869141e-01 2.145069837570190430e-02 -2.577531524002552032e-02 -4.491932317614555359e-02 5.506151914596557617e-02 1.523579657077789307e-01 -1.139752641320228577e-01 3.547355905175209045e-02
-2.341375052928924561e-01 3.573004622012376785e-03 5.132732167840003967e-02 -8.263275772333145142e-02 -1.112780869007110596e-01 -8.603457361459732056e-02 -3.529018759727478027e-01 -1.433699876070022583e-01 1.976523101329803467e-01 1.082085445523262024e-01 3.903769850730895996e-01 -9.081038832664489746e-02 1.454985048621892929e-02 -2.370915114879608154e-01 6.178639829158782959e-02 -1.475639343261718750e-01 1.155640929937362671e-01 -6.663437932729721069e-02 -4.003397375345230103e-02 7.190901786088943481e-03 -2.837340831756591797e-01 -7.713969796895980835e-02 2.013668119907379150e-01 1.857813447713851929e-01 7.093368470668792725e-02 -2.240000069141387939e-01 -3.625296652317047119e-01 -1.559175401926040649e-01 2.524840235710144043e-01 -4.030069708824157715e-02 -5.835298821330070496e-02 -1.292300820350646973e-01
-4.048168361186981201e-01 3.012110888957977295e-01 -8.237448520958423615e-03 -1.210407465696334839e-01 -7.203026325441896915e-04 2.499204128980636597e-01 -3.385593295097351074e-01 -2.039127349853515625e-01 9.511619061231613159e-02 5.942130461335182190e-03 -9.226217120885848999e-02 -8.658813685178756714e-02 1.044923737645149231e-01 -6.056048348546028137e-02 -1.058850064873695374e-01 4.721213132143020630e-02 2.451735883951187134e-01 -3.092265687882900238e-02 2.975814938545227051e-01 9.009100496768951416e-02 5.610832944512367249e-02 6.291155517101287842e-02 -6.619512103497982025e-03 2.475110739469528198e-01 -1.042297631502151489e-01 -2.262276560068130493e-01 -1.342604011297225952e-01 -2.383949905633926392e-01 3.888902068138122559e-02 2.747301757335662842e-01 -1.371895521879196167e-01 5.830285605043172836e-03
-4.153109192848205566e-01 -6.906340364366769791e-03 1.164524182677268982e-01 -1.045325621962547302e-01 -1.959034241735935211e-02 1.630919575691223145e-01 -1.805224269628524780e-01 -4.403182119131088257e-02 1.322903186082839966e-01 -1.273879855871200562e-01 -8.563076704740524292e-02 5.612181499600410461e-02 2.919683158397674561e-01 -1.246478036046028137e-01 5.029357969760894775e-02 -2.087336182594299316e-01 2.042433917522430420e-01 3.751306533813476562e-01 3.539529442787170410e-01 4.454419016838073730e-03 8.885502070188522339e-02 -1.354067772626876831e-01 -9.397975355386734009e-02 -1.180144213140010834e-02 6.998907029628753662e-02 -7.461841404438018799e-02 -2.469081580638885498e-01 -1.343876272439956665e-01 1.357865035533905029e-01 -1.647736132144927979e-01 -2.670669257640838623e-01 3.214375302195549011e-02
-1.798424124717712402e-01 1.115667168051004410e-02 -3.564067929983139038e-02 1.115301623940467834e-01 -3.218613266944885254e-01 7.600905746221542358e-02 -3.996851742267608643e-01 -3.910918161273002625e-02 2.556169927120208740e-01 -1.345752775669097900e-01 1.458266228437423706e-01 -2.280845046043395996e-01 2.679242566227912903e-02 -7.742863148450851440e-02 -1.438146829605102539e-01 -3.150936365127563477e-01 8.167832344770431519e-02 6.390846520662307739e-02 2.122558355331420898e-01 3.361232951283454895e-02 1.327613592147827148e-01 -8.822782337665557861e-02 -4.507130756974220276e-02 4.633527696132659912e-01 -9.970594942569732666e-02 8.495371788740158081e-02 -1.932109147310256958e-01 1.058117002248764038e-01 -1.059077754616737366e-01 2.994871512055397034e-02 -1.315665841102600098e-01 -7.464469224214553833e-02
-4.712321162223815918e-01 -9.541060030460357666e-02 -7.246638415381312370e-05 9.927700273692607880e-03 -3.095373138785362244e-02 1.307227909564971924e-01 -3.378287851810455322e-01 -1.933902651071548462e-01 2.676137089729309082e-01 1.213676063343882561e-03 1.367353349924087524e-01 -2.450848184525966644e-02 -1.233058646321296692e-01 -1.889448463916778564e-01 -8.995272964239120483e-02 -1.031901165843009949e-01 1.126460731029510498e-01 -5.657643079757690430e-03 -4.937760531902313232e-02 1.698694527149200439e-01 4.181763529777526855e-02 -2.182535678148269653e-01 1.359226927161216736e-02 8.513923734426498413e-02 2.476346492767333984e-01 -2.404285818338394165e-01 -3.044377565383911133e-01 1.328160762786865234e-01 -8.375545032322406769e-03 1.636947393417358398e-01 -2.607519328594207764e-01 1.160316392779350281e-01
-2.343630045652389526e-01 1.023878604173660278e-01 2.424455061554908752e-02 4.036603868007659912e-02 -3.721227496862411499e-02 -9.846899658441543579e-02 -1.268993914127349854e-01 -1.141817867755889893e-01 4.332150816917419434e-01 -9.921386092901229858e-02 4.543520510196685791e-01 -9.309053421020507812e-02 -2.216442823410034180e-01 -3.070669472217559814e-01 1.303817480802536011e-01 -2.048055529594421387e-01 4.294066876173019409e-02 -1.531632095575332642e-01 7.698656618595123291e-02 1.291150301694869995e-01 -1.284499019384384155e-01 -1.389015018939971924e-01 5.723328143358230591e-02 2.925778031349182129e-01 -9.884405136108398438e-02 -2.109262496232986450e-01 -8.183477073907852173e-02 -8.715631067752838135e-02 1.016901284456253052e-01 4.622187837958335876e-02 -1.494282931089401245e-01 -3.521491587162017822e-02
-1.530514657497406006e-01 9.592997282743453979e-02 -5.262380093336105347e-02 -1.957939714193344116e-01 -1.970376521348953247e-01 1.785259246826171875e-01 -5.800621509552001953e-01 6.495008617639541626e-02 2.312787026166915894e-01 -1.831834167242050171e-01 1.094708517193794250e-01 -1.027425527572631836e-01 -3.860207740217447281e-03 2.041100859642028809e-01 -2.422363497316837311e-02 -1.559778898954391479e-01 1.685065478086471558e-01 1.039173826575279236e-01 2.791056931018829346e-01 -1.315698176622390747e-01 1.219239160418510437e-01 -1.194382160902023315e-01 1.351643502712249756e-01 -8.740992099046707153e-02 4.218883439898490906e-02 -1.332878023386001587e-01 -2.795378565788269043e-01 -7.020911574363708496e-02 -7.585011422634124756e-02 1.951724104583263397e-02 -1.979269534349441528e-01 3.653113171458244324e-02
-3.945274651050567627e-01 -4.391299560666084290e-02 1.783430874347686768e-01 -2.310222089290618896e-01 6.057724356651306152e-02 3.161479160189628601e-02 -1.142935007810592651e-01 -4.078165069222450256e-02 1.412682384252548218e-01 1.558707468211650848e-02 1.027770638465881348e-01 3.951050341129302979e-02 1.640865653753280640e-01 1.462309155613183975e-02 -1.890368759632110596e-01 -7.497507147490978241e-03 2.642738819122314453e-01 8.410799503326416016e-02 1.972656399011611938e-01 3.309993147850036621e-01 -1.782979257404804230e-02 -1.788547933101654053e-01 1.836196035146713257e-01 1.462184190750122070e-01 8.317746967077255249e-02 2.845515608787536621e-01 -2.601623237133026123e-01 2.392157465219497681e-01 9.956280887126922607e-02 -5.906899273395538330e-02 2.078356742858886719e-01 -2.457790225744247437e-01
-1.595102697610855103e-01 -1.730599105358123779e-01 3.688740730285644531e-02 1.252260524779558182e-02 -1.036794111132621765e-01 5.762357264757156372e-02 -3.742380440235137939e-01 7.581781595945358276e-02 1.937363594770431519e-01 -2.390649914741516113e-01 9.583074599504470825e-02 -4.959170892834663391e-02 4.134966433048248291e-02 -2.155887484550476074e-01 1.692674010992050171e-01 -2.740519866347312927e-02 2.541218996047973633e-01 2.359843626618385315e-02 2.351869642734527588e-01 2.524253129959106445e-01 -5.549209658056497574e-03 8.569615334272384644e-02 3.740519881248474121e-01 7.773493975400924683e-02 3.247089311480522156e-02 -2.126067429780960083e-01 5.920609831809997559e-02 -2.693639695644378662e-01 -5.194409936666488647e-02 1.407334059476852417e-01 -2.690542116761207581e-02 -3.409582674503326416e-01
-2.143476903438568115e-01 -2.430687099695205688e-01 1.916814744472503662e-01 -1.406843066215515137e-01 1.711633801460266113e-01 4.255245253443717957e-02 -2.312460541725158691e-01 5.544842779636383057e-02 1.835160851478576660e-01 -2.994239628314971924e-01 7.664283365011215210e-02 -1.491388380527496338e-01 2.633927464485168457e-01 -2.695044577121734619e-01 -1.806957647204399109e-02 1.067834869027137756e-01 1.714984923601150513e-01 1.778673529624938965e-01 2.194536775350570679e-01 2.291943281888961792e-01 9.517536312341690063e-02 -3.367704525589942932e-02 2.069348096847534180e-01 -2.156535238027572632e-01 3.844762220978736877e-02 -2.588615715503692627e-01 -9.892394393682479858e-02 1.399057917296886444e-02 2.591080963611602783e-01 1.303842961788177490e-01 -1.472532153129577637e-01 -6.759650073945522308e-03
-2.215263098478317261e-01 1.608452387154102325e-02 3.096688687801361084e-01 -5.033010616898536682e-02 -5.014766752719879150e-02 8.621592819690704346e-02 -2.229332923889160156e-01 6.332270801067352295e-03 3.455041944980621338e-01 -2.132553309202194214e-01 3.178834319114685059e-01 -5.847802013158798218e-02 -1.464691311120986938e-01 -1.558713763952255249e-01 1.771180145442485809e-02 9.306209534406661987e-02 2.212030440568923950e-01 2.535967528820037842e-01 1.791799217462539673e-01 -2.939976751804351807e-01 3.545268625020980835e-02 -2.195404320955276489e-01 -9.089847654104232788e-02 1.886430084705352783e-01 1.175333783030509949e-01 4.360809922218322754e-02 -2.032168805599212646e-01 2.802167832851409912e-02 -1.117347180843353271e-01 6.637768447399139404e-02 2.122594863176345825e-01 1.538814306259155273e-01
-3.659257888793945312e-01 2.418686151504516602e-01 2.756600081920623779e-01 -1.808739900588989258e-01 -1.487577110528945923e-01 1.637308746576309204e-01 -9.247138351202011108e-02 -2.142434418201446533e-01 -2.502073720097541809e-02 -1.353026181459426880e-02 -9.117967635393142700e-02 -1.892383843660354614e-01 6.586040556430816650e-02 -2.213528901338577271e-01 8.460796624422073364e-02 2.000439465045928955e-01 4.171765744686126709e-01 1.018479745835065842e-02 1.473513394594192505e-01 3.392030671238899231e-02 9.499773383140563965e-02 8.090002462267875671e-03 8.825685083866119385e-02 2.089744061231613159e-01 -4.663138836622238159e-02 -2.795723676681518555e-01 1.145887151360511780e-01 -8.867209404706954956e-02 1.125899180769920349e-01 2.772127687931060791e-01 3.744909167289733887e-02 -1.595808193087577820e-02
-3.103561103343963623e-01 5.031152814626693726e-02 2.491143047809600830e-01 -2.719914354383945465e-02 -1.540383510291576385e-02 1.456782501190900803e-02 -2.051589041948318481e-01 -2.116140872240066528e-01 -2.371572516858577728e-02 -6.480807811021804810e-02 1.612456440925598145e-01 2.099635004997253418e-01 7.351461797952651978e-02 -2.024872303009033203e-01 -9.188798069953918457e-02 1.578525155782699585e-01 4.724411666393280029e-01 -8.062624186277389526e-02 3.153724074363708496e-01 1.074404641985893250e-01 -8.491928130388259888e-02 -7.314937561750411987e-02 4.752499982714653015e-02 3.330663591623306274e-02 1.994223743677139282e-01 -5.459749326109886169e-02 -2.320049852132797241e-01 -1.014647632837295532e-01 -5.409999191761016846e-02 -2.762749195098876953e-01 7.268070429563522339e-02 -2.199386954307556152e-01
-3.476313352584838867e-01 1.124177873134613037e-02 3.013628423213958740e-01 8.614908903837203979e-02 -2.322917617857456207e-02 1.150859966874122620e-01 -1.027915552258491516e-01 -1.890529841184616089e-01 3.463100492954254150e-01 2.892594337463378906e-01 5.315761268138885498e-02 -8.075066842138767242e-03 4.435696899890899658e-01 -1.302948147058486938e-01 -1.240338459610939026e-01 -1.288396865129470825e-01 -4.727243911474943161e-03 5.549320206046104431e-02 1.747195795178413391e-02 4.857212677597999573e-02 2.969278395175933838e-01 -9.886980056762695312e-02 2.020531594753265381e-01 1.237629428505897522e-01 -1.931469887495040894e-01 8.729560673236846924e-02 -6.937764585018157959e-02 2.601155638694763184e-02 -5.009630694985389709e-02 -1.679269783198833466e-02 -1.496074944734573364e-01 1.817833781242370605e-01
-1.197971105575561523e-01 -3.933345973491668701e-01 1.492168158292770386e-01 1.073880027979612350e-02 1.246215179562568665e-01 4.376635253429412842e-01 -2.421203441917896271e-02 3.915763273835182190e-02 3.571131825447082520e-01 6.530449539422988892e-02 2.789476215839385986e-01 -1.253907801583409309e-03 3.612878024578094482e-01 -5.841514840722084045e-02 -1.667637936770915985e-02 -2.405386120080947876e-01 7.792679965496063232e-02 -1.100959163159132004e-02 -9.913936257362365723e-02 1.432356238365173340e-01 7.341897487640380859e-02 8.856873027980327606e-03 1.067529469728469849e-01 -5.157243087887763977e-02 -8.678226172924041748e-02 1.737238466739654541e-01 -2.981157600879669189e-01 -6.443252414464950562e-02 -4.341235756874084473e-02 1.871730573475360870e-02 -9.166674315929412842e-02 1.526710856705904007e-02
-3.632681071758270264e-01 -3.414513766765594482e-01 -1.379053145647048950e-01 1.127344965934753418e-01 6.173828989267349243e-02 1.600588560104370117e-01 -3.296053111553192139e-01 -7.818475365638732910e-02 3.812827169895172119e-01 -9.395380318164825439e-02 3.319262266159057617e-01 -1.300317794084548950e-01 -7.341981679201126099e-02 -1.999037265777587891e-01 1.490034759044647217e-01 -1.908731311559677124e-01 -1.684810966253280640e-02 -1.760689318180084229e-01 9.493553638458251953e-02 -2.361421240493655205e-03 8.176164329051971436e-02 -8.438326418399810791e-02 5.275546386837959290e-02 2.897476255893707275e-01 4.091588780283927917e-02 -1.291403323411941528e-01 -2.472932264208793640e-02 -5.487390235066413879e-02 6.521426886320114136e-02 1.284589022397994995e-01 -5.295417830348014832e-02 6.233901530504226685e-02
-2.798720300197601318e-01 -8.538835681974887848e-04 3.744810521602630615e-01 2.018309198319911957e-02 -2.951719760894775391e-01 1.091756448149681091e-01 -2.846883535385131836e-01 -1.113220751285552979e-01 3.352175056934356689e-01 -6.188144162297248840e-02 1.765972822904586792e-01 -1.672302782535552979e-01 -2.071294188499450684e-01 -6.345891952514648438e-02 1.069692224264144897e-01 -1.267660409212112427e-01 5.059613287448883057e-02 2.931068465113639832e-02 1.529245376586914062e-01 -5.090531706809997559e-02 3.384989798069000244e-01 3.372250124812126160e-02 9.724610298871994019e-02 2.436373941600322723e-02 -6.611157953739166260e-02 -4.212145879864692688e-02 3.496168181300163269e-02 6.790785491466522217e-02 4.102858155965805054e-02 3.163397014141082764e-01 1.275230199098587036e-01 -2.314879149198532104e-01
-2.997139692306518555e-01 -2.008680254220962524e-01 3.773944824934005737e-02 -1.946817189455032349e-01 -7.701362948864698410e-03 -8.699136227369308472e-02 -2.129248380661010742e-01 -3.519115746021270752e-01 3.393377065658569336e-01 -5.142189189791679382e-02 4.353371858596801758e-01 -1.684034019708633423e-01 -8.367425203323364258e-02 -1.141342371702194214e-01 1.454056501388549805e-01 -8.118598908185958862e-02 4.691295698285102844e-02 -1.896275430917739868e-01 2.757372707128524780e-02 1.003544032573699951e-02 1.123505681753158569e-01 1.022275090217590332e-01 9.092650562524795532e-02 -3.081442089751362801e-03 -1.708399876952171326e-02 -2.488176673650741577e-01 1.666193641722202301e-02 1.884267479181289673e-01 -2.616611123085021973e-02 8.662591874599456787e-02 -2.637371420860290527e-01 1.554266214370727539e-01
-3.688269257545471191e-01 -1.543207466602325439e-02 1.373976022005081177e-01 1.063398644328117371e-01 -1.136785745620727539e-01 -7.942845672369003296e-02 -2.277736812829971313e-01 -2.145738750696182251e-01 8.714595437049865723e-02 2.663562260568141937e-02 -6.005863100290298462e-02 -4.599347338080406189e-02 8.101462572813034058e-02 -2.928909361362457275e-01 1.391612142324447632e-01 1.785659790039062500e-01 2.685951590538024902e-01 -2.344508655369281769e-02 3.348469436168670654e-01 -1.479624956846237183e-01 -2.213833481073379517e-01 1.144174933433532715e-01 6.692348513752222061e-03 2.692833840847015381e-01 -1.597795188426971436e-01 5.999876186251640320e-02 -8.083136379718780518e-02 1.958035975694656372e-01 7.603676617145538330e-02 3.648954331874847412e-01 4.158496111631393433e-02 -5.225862562656402588e-02
-5.024290084838867188e-01 1.434967368841171265e-01 1.141408905386924744e-01 -1.621902436017990112e-01 -1.360434889793395996e-01 1.800345629453659058e-01 -1.464563608169555664e-01 -1.371858865022659302e-01 4.162899851799011230e-01 -9.857158875092864037e-04 1.497108191251754761e-01 -1.060746833682060242e-01 -2.415658384561538696e-01 -2.243484258651733398e-01 -9.341680444777011871e-03 3.912055864930152893e-03 1.373163312673568726e-01 -7.170381397008895874e-02 1.962367147207260132e-01 -3.985350951552391052e-02 -1.298256814479827881e-01 -3.069093823432922363e-01 -8.078341931104660034e-02 -2.336483635008335114e-02 -2.549688816070556641e-01 8.512932062149047852e-02 1.827429234981536865e-02 5.826443806290626526e-02 -3.425140678882598877e-02 -1.605654880404472351e-02 8.756029605865478516e-02 1.157622262835502625e-01
-2.659915089607238770e-01 4.381518438458442688e-02 -1.454512774944305420e-01 7.233234588056802750e-03 6.757267564535140991e-02 3.775072097778320312e-01 -1.964914351701736450e-01 8.980171382427215576e-02 1.966341584920883179e-01 2.663754820823669434e-01 2.929411232471466064e-01 1.697047054767608643e-01 -3.467278182506561279e-02 -3.251465857028961182e-01 -3.441632539033889771e-02 -5.743408948183059692e-02 4.582277312874794006e-02 1.267655491828918457e-01 7.373750209808349609e-02 -1.188241541385650635e-01 1.355091333389282227e-01 1.700455546379089355e-01 2.245316356420516968e-01 1.093230396509170532e-01 -1.489686816930770874e-01 -1.261063516139984131e-01 -3.152785301208496094e-01 7.844089716672897339e-02 -1.457309424877166748e-01 2.242173850536346436e-01 7.595436275005340576e-02 -9.181851893663406372e-02
-1.446839570999145508e-01 -1.374573558568954468e-01 2.314425446093082428e-02 -8.700768649578094482e-02 2.421223819255828857e-01 4.553264006972312927e-02 -8.111494034528732300e-02 -2.292079478502273560e-01 3.835777342319488525e-01 -1.467461287975311279e-01 4.546408653259277344e-01 -1.418828368186950684e-01 -1.964981108903884888e-01 -1.692558228969573975e-01 6.825263053178787231e-02 -2.453466318547725677e-02 1.566599607467651367e-01 -2.370919883251190186e-01 -7.870648056268692017e-03 9.528660774230957031e-02 2.178755700588226318e-01 8.495612069964408875e-03 2.188671082258224487e-01 1.735523343086242676e-01 -8.177810907363891602e-02 -2.247839123010635376e-01 -8.254688233137130737e-02 1.713911741971969604e-01 8.545167744159698486e-02 3.099571540951728821e-02 -2.032966911792755127e-01 -7.602912187576293945e-02
-1.202866062521934509e-01 -2.143100947141647339e-01 3.091347813606262207e-01 -3.000687062740325928e-01 8.904382586479187012e-02 -9.350980073213577271e-02 -8.183690160512924194e-02 -1.485611349344253540e-01 -2.731097117066383362e-02 -9.430611878633499146e-02 4.279618561267852783e-01 -1.699635088443756104e-01 7.452894747257232666e-02 -2.952534854412078857e-01 2.529207617044448853e-02 -1.700734794139862061e-01 3.234051465988159180e-01 3.699584305286407471e-02 1.394578963518142700e-01 -1.403725743293762207e-01 -1.250816583633422852e-01 -1.659989506006240845e-01 4.735701531171798706e-02 2.554032206535339355e-01 3.930408880114555359e-02 -5.455474182963371277e-02 -1.238801181316375732e-01 -1.649467051029205322e-01 1.322105377912521362e-01 6.808310747146606445e-02 -1.984073370695114136e-01 -1.553953811526298523e-02
-9.050175547599792480e-02 -8.435493707656860352e-02 6.186791881918907166e-02 -2.916108369827270508e-01 2.341250628232955933e-01 6.280817091464996338e-02 -1.018010377883911133e-01 -1.623495817184448242e-01 3.774847090244293213e-01 1.740477383136749268e-01 2.258980423212051392e-01 -3.118785917758941650e-01 -7.654042448848485947e-03 -1.905561983585357666e-01 5.020195245742797852e-02 4.842495545744895935e-02 -5.385820940136909485e-02 2.191041857004165649e-01 -1.882052235305309296e-02 2.275231182575225830e-01 4.091291502118110657e-02 -7.979132980108261108e-02 4.975143820047378540e-02 2.163516730070114136e-01 -1.669826060533523560e-01 -7.362206280231475830e-02 -1.941059529781341553e-01 1.958127021789550781e-01 -8.746168017387390137e-02 2.037963867187500000e-01 1.326127070933580399e-02 -3.449556827545166016e-01
-4.296806156635284424e-01 1.564023271203041077e-02 9.180136024951934814e-02 -9.022813290357589722e-03 8.442780375480651855e-02 2.109797149896621704e-01 -2.385441809892654419e-01 -1.212161928415298462e-01 5.776426568627357483e-02 8.083122223615646362e-02 1.083578988909721375e-01 8.543283492326736450e-02 3.141979873180389404e-02 -9.085565106943249702e-04 5.197846889495849609e-02 -1.728204935789108276e-01 1.387436836957931519e-01 2.465360239148139954e-02 -2.242641290649771690e-03 -1.430613398551940918e-01 1.755100786685943604e-01 -3.277126848697662354e-01 -2.000694721937179565e-02 2.331813126802444458e-01 1.649340987205505371e-01 -1.372639536857604980e-01 -2.300636768341064453e-01 4.644676670432090759e-02 2.231389097869396210e-02 4.202841222286224365e-01 -1.139546409249305725e-01 -3.104199469089508057e-01
-2.913208603858947754e-01 -2.196117788553237915e-01 2.351964116096496582e-01 -9.952680021524429321e-02 1.497556120157241821e-01 -1.349027901887893677e-01 -5.019410327076911926e-02 -1.816318333148956299e-01 6.467355787754058838e-02 -2.157164961099624634e-01 5.710595473647117615e-02 2.851400375366210938e-01 -3.774998337030410767e-02 -1.621969193220138550e-01 4.957925155758857727e-02 2.910566329956054688e-02 2.769470214843750000e-01 1.336912959814071655e-01 3.054214417934417725e-01 7.494513690471649170e-02 2.222046554088592529e-01 -7.412927597761154175e-02 2.071882337331771851e-01 -7.286583632230758667e-02 -2.344712018966674805e-01 7.946460694074630737e-02 -2.631161808967590332e-01 -3.163489997386932373e-01 1.508533507585525513e-01 5.718757212162017822e-02 -7.753296196460723877e-02 3.058446338400244713e-03
-3.451972603797912598e-01 -2.915401756763458252e-01 2.218747586011886597e-01 -2.012394368648529053e-01 1.202236339449882507e-01 1.720281988382339478e-01 -2.862327694892883301e-01 -1.120539903640747070e-01 7.884242385625839233e-02 -1.289097070693969727e-01 6.588590145111083984e-02 5.774811282753944397e-02 1.829459518194198608e-01 -1.118557900190353394e-01 -3.758129477500915527e-02 2.150925695896148682e-01 8.253496140241622925e-02 7.966095954179763794e-02 -4.089694842696189880e-02 -6.936132558621466160e-04 3.189603090286254883e-01 5.871498957276344299e-02 -5.377289652824401855e-02 3.052354454994201660e-01 3.180376067757606506e-02 -2.078232169151306152e-01 -1.235373839735984802e-01 7.520427554845809937e-02 8.077832311391830444e-02 1.574265360832214355e-01 6.811069697141647339e-02 3.553536534309387207e-01
-2.932931482791900635e-01 -4.329979047179222107e-02 -5.413529276847839355e-02 -7.731869071722030640e-02 -3.082122802734375000e-01 2.318933904170989990e-01 -3.338539600372314453e-01 1.485765874385833740e-01 3.447432219982147217e-01 -1.784542575478553772e-02 9.396292269229888916e-02 -1.071809828281402588e-01 -1.836441606283187866e-01 -7.281123846769332886e-02 1.735951602458953857e-01 -3.636394813656806946e-02 2.293911725282669067e-01 9.786691516637802124e-02 2.425033748149871826e-01 -2.155239731073379517e-01 1.245896741747856140e-01 4.455168917775154114e-02 4.685064777731895447e-02 -8.827742934226989746e-02 -3.347626030445098877e-01 -6.551389396190643311e-02 -1.199977546930313110e-01 6.097882241010665894e-02 -5.384127795696258545e-02 -1.079514697194099426e-01 6.088104099035263062e-02 -2.514722347259521484e-01
-4.020756781101226807e-01 -1.058106049895286560e-01 2.172222286462783813e-01 -8.671233803033828735e-02 4.233499616384506226e-02 -8.684266358613967896e-02 -2.675216794013977051e-01 -6.820603460073471069e-02 1.005647182464599609e-01 -5.759400874376296997e-02 -4.686263203620910645e-02 -1.625012308359146118e-01 4.112351834774017334e-01 8.567368239164352417e-02 7.238067686557769775e-02 7.806725054979324341e-02 1.765087097883224487e-01 5.409767106175422668e-02 1.462911069393157959e-01 -2.220121026039123535e-01 -1.416635960340499878e-01 -8.700545132160186768e-02 2.385721653699874878e-01 -8.688034862279891968e-02 -8.170650899410247803e-02 7.998560369014739990e-02 -3.677081763744354248e-01 -1.478369086980819702e-01 2.429514005780220032e-02 2.310048043727874756e-01 -1.887524724006652832e-01 -2.155705355107784271e-02
-5.785510540008544922e-01 -1.333045065402984619e-01 8.129657059907913208e-02 -1.450633555650711060e-01 5.434720963239669800e-02 2.997441291809082031e-01 -4.331896547228097916e-03 -6.176390126347541809e-02 -1.379339117556810379e-02 -7.884496450424194336e-02 1.430123895406723022e-01 -2.820600867271423340e-01 -3.542800620198249817e-02 -4.381301105022430420e-01 -1.487538665533065796e-01 6.839279551059007645e-03 9.361724555492401123e-02 -3.549136966466903687e-02 -4.616971313953399658e-02 -9.263683855533599854e-02 -1.102276891469955444e-01 1.381659805774688721e-01 1.588958501815795898e-01 6.222392618656158447e-02 1.321726143360137939e-01 2.463312260806560516e-02 6.837496161460876465e-02 -2.807563245296478271e-01 2.058370597660541534e-02 5.851277336478233337e-02 1.127094104886054993e-01 -4.684361442923545837e-02
-1.153589561581611633e-01 -7.917777448892593384e-02 3.395618796348571777e-01 5.969364196062088013e-02 -1.636745482683181763e-01 4.613728076219558716e-02 -2.245193533599376678e-02 -3.463926315307617188e-01 7.948807440698146820e-03 -3.042974174022674561e-01 2.592921257019042969e-01 -1.770582944154739380e-01 1.379250437021255493e-01 -7.036198675632476807e-02 5.206366255879402161e-02 -7.507586479187011719e-02 -1.500153392553329468e-01 -9.796237945556640625e-02 2.725557386875152588e-01 -4.972609877586364746e-02 1.778373569250106812e-01 -3.229183554649353027e-01 7.408216595649719238e-02 1.923479288816452026e-01 -8.390752226114273071e-02 1.464581675827503204e-02 -3.500519096851348877e-01 1.076846495270729065e-01 1.407466679811477661e-01 1.556588709354400635e-01 -1.111297085881233215e-01 5.965746566653251648e-02
-2.722819745540618896e-01 1.009796094149351120e-02 1.284354627132415771e-01 -1.297326385974884033e-01 -3.366780877113342285e-01 2.288165241479873657e-01 -3.684320747852325439e-01 -5.793141201138496399e-02 3.146914243698120117e-01 1.187953278422355652e-01 1.806691735982894897e-01 -3.091430962085723877e-01 -1.977001130580902100e-01 -5.202366039156913757e-02 3.476070985198020935e-02 -9.174575656652450562e-02 3.066639900207519531e-01 -5.415435135364532471e-02 1.592396199703216553e-01 -9.902779757976531982e-02 8.580650389194488525e-02 7.158511132001876831e-02 2.339577488601207733e-02 -1.312358528375625610e-01 -9.043712913990020752e-02 1.751850359141826630e-02 -1.428810656070709229e-01 1.357857584953308105e-01 -1.738310307264328003e-01 -1.949756406247615814e-03 4.899257794022560120e-02 -2.291270941495895386e-01
-3.381527960300445557e-01 2.588693499565124512e-01 1.286158263683319092e-01 -1.775999367237091064e-02 4.857216030359268188e-02 1.390891522169113159e-01 -2.127365767955780029e-01 -8.810167014598846436e-02 1.436782032251358032e-01 -1.525165587663650513e-01 5.018983483314514160e-01 -2.828113138675689697e-01 6.502583622932434082e-02 -7.135690189898014069e-03 6.118482351303100586e-02 -9.230757504701614380e-02 2.883802950382232666e-01 -7.507900148630142212e-02 2.995581030845642090e-01 4.930344875901937485e-03 1.463531106710433960e-01 2.578316489234566689e-03 -2.388831041753292084e-02 -4.076896235346794128e-03 -2.222405672073364258e-01 3.561192750930786133e-02 3.773014247417449951e-02 1.214207261800765991e-01 9.680691361427307129e-02 -6.550933420658111572e-02 1.260388195514678955e-01 1.943672150373458862e-01
-1.823368370532989502e-01 1.653368920087814331e-01 1.205420866608619690e-01 -1.809144467115402222e-01 3.041896522045135498e-01 2.325376719236373901e-01 -1.229675039649009705e-01 -2.033979594707489014e-01 1.585115492343902588e-01 -2.575596570968627930e-01 2.886462025344371796e-02 -3.415558254346251488e-03 -1.771083101630210876e-02 -1.969021558761596680e-01 -1.382309943437576294e-01 1.517232041805982590e-03 3.408306539058685303e-01 -5.570309609174728394e-02 3.928788006305694580e-01 -1.078731939196586609e-02 3.879351913928985596e-02 1.493270397186279297e-01 2.105573713779449463e-01 -1.034523397684097290e-01 9.809321910142898560e-02 1.704532057046890259e-01 -1.455818712711334229e-01 -2.235717028379440308e-01 -1.160903126001358032e-01 4.532021656632423401e-02 -3.984783589839935303e-02 -2.429103404283523560e-01
-4.741373062133789062e-01 1.494262218475341797e-01 7.387191057205200195e-02 3.379832506179809570e-01 -3.130285143852233887e-01 1.095634400844573975e-01 -2.181662768125534058e-01 -2.449705153703689575e-01 1.104084774851799011e-01 -9.614342451095581055e-02 2.260674536228179932e-02 -1.985191553831100464e-02 7.940662652254104614e-02 -3.360200226306915283e-01 9.594721347093582153e-02 1.424620300531387329e-01 1.478110402822494507e-01 2.119850665330886841e-01 1.075474768877029419e-01 -2.629549801349639893e-02 1.498750746250152588e-01 -1.863637380301952362e-02 5.356493219733238220e-02 -1.860409379005432129e-01 -7.150341570377349854e-02 5.122514069080352783e-02 -2.362853847444057465e-03 1.643487513065338135e-01 9.683237969875335693e-02 5.014883354306221008e-02 -2.206644415855407715e-01 -9.925667196512222290e-02
-2.362778186798095703e-01 3.596437349915504456e-02 -6.736586242914199829e-02 -4.382837191224098206e-02 6.045056506991386414e-02 1.903704404830932617e-01 -3.406958654522895813e-02 -2.324628531932830811e-01 3.283410668373107910e-01 6.063343212008476257e-02 2.050818651914596558e-01 1.827809065580368042e-01 -8.792997151613235474e-02 -1.716960072517395020e-01 2.269466966390609741e-01 -1.554630398750305176e-01 -2.912174165248870850e-02 2.443023025989532471e-01 -2.836425043642520905e-02 9.126336313784122467e-03 2.355833053588867188e-01 1.510587404482066631e-03 4.224139451980590820e-01 1.154793277382850647e-01 -4.786975681781768799e-02 -1.556117683649063110e-01 -2.365044206380844116e-01 3.621577322483062744e-01 -8.669862896203994751e-02 4.729411005973815918e-02 -9.364813566207885742e-02 -2.600383013486862183e-02
-3.554949462413787842e-01 1.010799705982208252e-01 6.640636175870895386e-02 -2.363746017217636108e-01 1.476377099752426147e-01 1.441419273614883423e-01 -3.123826682567596436e-01 -1.741969026625156403e-02 6.994369626045227051e-02 -2.343676686286926270e-01 3.540746867656707764e-01 6.344196200370788574e-02 1.592615991830825806e-01 -4.954536445438861847e-03 -3.536128103733062744e-01 -8.364536613225936890e-02 2.182313948869705200e-01 1.930965185165405273e-01 -8.679632097482681274e-02 -3.554470464587211609e-02 -1.803314983844757080e-01 8.465769886970520020e-02 -1.107238829135894775e-01 1.358711570501327515e-01 2.526837773621082306e-02 -1.662202626466751099e-01 -2.636028528213500977e-01 7.867259532213211060e-02 -4.625946283340454102e-03 1.179560944437980652e-01 -1.826025098562240601e-01 2.616465650498867035e-02
-2.802431285381317139e-01 -1.491139978170394897e-01 2.973933815956115723e-01 -2.400799840688705444e-01 1.817264109849929810e-01 -1.908148378133773804e-01 -2.164287865161895752e-01 -9.161880612373352051e-02 1.622829288244247437e-01 -2.984066307544708252e-01 8.071786165237426758e-02 1.342985183000564575e-01 1.229136660695075989e-01 -1.274293810129165649e-01 2.749259173870086670e-01 -1.627604216337203979e-01 1.268140226602554321e-01 2.479980438947677612e-01 -4.056481271982192993e-02 6.755741685628890991e-02 7.519236952066421509e-02 -1.629909127950668335e-01 2.408140748739242554e-01 6.330318283289670944e-03 9.112988412380218506e-02 -1.181518286466598511e-01 -1.161896884441375732e-01 4.381546005606651306e-02 8.940543234348297119e-02 1.700496375560760498e-01 -3.118151426315307617e-01 9.619501978158950806e-02
8.398180454969406128e-02 6.576953083276748657e-02 3.015286922454833984e-01 -1.808708012104034424e-01 -7.384774088859558105e-02 -5.771266296505928040e-02 -3.704653680324554443e-01 -7.781182974576950073e-02 4.023950695991516113e-01 -2.650763690471649170e-01 2.323544770479202271e-02 2.831460535526275635e-02 1.245235204696655273e-01 -2.134491205215454102e-01 3.838592395186424255e-02 -2.330848015844821930e-02 2.297635674476623535e-01 2.282578647136688232e-01 1.850727796554565430e-01 9.514354169368743896e-02 -9.104920923709869385e-02 -1.754913032054901123e-01 1.829126030206680298e-01 2.123392671346664429e-01 7.700881361961364746e-02 -8.055442571640014648e-02 -1.788897067308425903e-01 -1.454958468675613403e-01 -1.636796742677688599e-01 1.696899384260177612e-01 1.428014636039733887e-01 -9.431127458810806274e-02
-2.373159229755401611e-01 -1.369968056678771973e-01 1.295727640390396118e-01 -4.408462345600128174e-02 -4.294731467962265015e-02 8.148916810750961304e-02 -1.772227734327316284e-01 2.564698755741119385e-01 3.303442895412445068e-01 9.978247433900833130e-02 3.716379404067993164e-02 -1.026054471731185913e-01 2.054937481880187988e-01 9.461543709039688110e-02 -7.207069080322980881e-03 4.101023450493812561e-02 -2.419787459075450897e-02 9.664407372474670410e-02 3.449915349483489990e-01 8.487318456172943115e-02 -2.963426755741238594e-03 -9.023102372884750366e-02 2.005326300859451294e-01 3.978419899940490723e-01 -1.934586167335510254e-01 -5.381802842020988464e-02 -1.202572807669639587e-01 -8.160860091447830200e-02 2.196004539728164673e-01 -6.322710216045379639e-02 -2.678031921386718750e-01 -2.973703444004058838e-01
-2.781354784965515137e-01 -6.466166675090789795e-02 1.544467508792877197e-01 -1.793958395719528198e-01 3.007000088691711426e-01 1.142847016453742981e-01 -4.944210872054100037e-03 -9.344191104173660278e-02 1.889561302959918976e-03 3.954313695430755615e-02 1.678307205438613892e-01 -1.665593683719635010e-01 4.827587008476257324e-01 -2.173109352588653564e-01 -3.937502577900886536e-02 -1.971017271280288696e-01 2.782503366470336914e-01 -5.755306780338287354e-02 -9.684877097606658936e-02 -1.807222701609134674e-02 1.274077445268630981e-01 1.844904571771621704e-01 2.167465537786483765e-01 1.584493815898895264e-01 4.014080762863159180e-02 -9.147862903773784637e-03 -2.192320823669433594e-01 1.562031358480453491e-01 -1.619215756654739380e-01 2.212574481964111328e-01 6.071290746331214905e-02 -7.884487509727478027e-02
-2.496218085289001465e-01 -1.048835366964340210e-01 1.220114808529615402e-02 -1.175624951720237732e-01 6.997457891702651978e-02 2.486774027347564697e-01 -1.782972067594528198e-01 5.666682496666908264e-02 -7.270616292953491211e-02 -2.334938347339630127e-01 1.904081851243972778e-01 -3.226278349757194519e-02 5.162420868873596191e-02 -5.279851555824279785e-01 -3.438026830554008484e-02 5.543797463178634644e-02 1.900581419467926025e-01 -1.029571741819381714e-01 2.137149423360824585e-01 1.333153247833251953e-02 1.016064062714576721e-01 -1.107154935598373413e-01 3.186234533786773682e-01 -1.793559044599533081e-01 7.055737078189849854e-02 -1.430286318063735962e-01 -6.832174956798553467e-02 -2.752420902252197266e-01 -1.675374358892440796e-01 -1.526196114718914032e-02 5.432813614606857300e-02 -2.054989337921142578e-01
-4.496553242206573486e-01 -2.429274916648864746e-01 3.831233084201812744e-02 -1.390671730041503906e-01 8.167552947998046875e-02 1.447220593690872192e-01 -2.856592535972595215e-01 -1.602423936128616333e-01 1.326952427625656128e-01 6.456674635410308838e-02 -3.940261155366897583e-02 -1.917211115360260010e-01 2.673636674880981445e-01 -1.885996898636221886e-04 -4.620149359107017517e-02 -1.644182717427611351e-03 -2.478112839162349701e-02 1.078792661428451538e-01 1.317421346902847290e-01 -9.644124656915664673e-02 -2.096150815486907959e-01 -5.472499504685401917e-02 -2.150257825851440430e-01 -9.361038915812969208e-03 -1.178582161664962769e-01 8.227715641260147095e-02 -4.603945314884185791e-01 -9.580135345458984375e-02 -1.511535048484802246e-01 1.939031183719635010e-01 -1.208631023764610291e-01 1.914772577583789825e-02
-2.668992280960083008e-01 -1.992189511656761169e-02 3.810392692685127258e-02 7.644315063953399658e-02 -7.559910416603088379e-02 -7.561417669057846069e-02 -4.254325032234191895e-01 -3.228158652782440186e-01 5.870632454752922058e-02 -2.577692270278930664e-01 -1.727088354527950287e-02 6.920924782752990723e-02 -6.918901205062866211e-02 -2.564010620117187500e-01 2.323179692029953003e-01 1.621044278144836426e-01 2.527868747711181641e-01 2.574263140559196472e-03 1.601420044898986816e-01 -1.779686212539672852e-01 1.360601335763931274e-01 -2.064473628997802734e-01 -1.680510863661766052e-02 1.340028941631317139e-01 1.200343891978263855e-01 -6.774668395519256592e-02 -5.263874679803848267e-02 3.346834778785705566e-01 1.066755428910255432e-01 1.112485975027084351e-01 -5.174858123064041138e-02 -1.945900470018386841e-01
-2.685485482215881348e-01 -1.266808211803436279e-01 8.684544265270233154e-02 2.539855428040027618e-02 3.026829473674297333e-02 3.792032599449157715e-02 -1.969663500785827637e-01 9.105905145406723022e-02 3.979200124740600586e-01 -1.760908812284469604e-01 -3.758745640516281128e-02 -1.038948595523834229e-01 1.746960431337356567e-01 -1.239513456821441650e-01 1.049309596419334412e-01 1.053633317351341248e-01 1.036239489912986755e-01 3.985466361045837402e-01 -2.489484660327434540e-02 1.165579706430435181e-01 8.812604844570159912e-02 -1.265581548213958740e-01 1.971577666699886322e-02 -2.017523199319839478e-01 -1.200247704982757568e-01 -3.604701533913612366e-02 -2.155500650405883789e-01 -2.431825548410415649e-01 7.296054065227508545e-02 2.253899872303009033e-01 -3.171106278896331787e-01 -2.408490478992462158e-01
-1.131405085325241089e-01 5.392489582300186157e-02 1.332007050514221191e-01 1.158750802278518677e-01 -1.255840212106704712e-01 -7.743833214044570923e-02 -2.175217866897583008e-01 -2.871667407453060150e-02 2.146023064851760864e-01 3.304119110107421875e-01 3.466905951499938965e-01 -1.019047945737838745e-01 1.554474085569381714e-01 -3.398868143558502197e-01 -1.079261489212512970e-02 -4.175232946872711182e-01 1.212981939315795898e-01 5.216130614280700684e-02 2.219535410404205322e-01 4.651121795177459717e-02 1.348492503166198730e-01 1.608703285455703735e-02 2.581013739109039307e-02 2.617610692977905273e-01 -9.526757150888442993e-02 -8.926734328269958496e-02 -1.988661885261535645e-01 6.920643150806427002e-02 1.119448915123939514e-01 1.092518866062164307e-01 -9.778938442468643188e-02 1.771392524242401123e-01
-2.848064601421356201e-01 -2.577987685799598694e-02 3.201255202293395996e-01 2.769215777516365051e-02 -1.437505930662155151e-01 1.414705216884613037e-01 -3.408780097961425781e-01 -1.474341303110122681e-01 1.228106394410133362e-01 -1.219310164451599121e-01 2.347632646560668945e-01 -2.685107886791229248e-01 -2.046088129281997681e-01 -7.145848125219345093e-02 7.499607652425765991e-02 -2.474455386400222778e-01 -1.130456291139125824e-02 5.304057523608207703e-02 -6.751978769898414612e-03 1.643086522817611694e-01 2.011336386203765869e-01 -5.438025295734405518e-02 1.152320280671119690e-01 1.935850642621517181e-02 -2.583357095718383789e-01 -6.692320853471755981e-02 -7.595766335725784302e-02 1.927379369735717773e-01 3.955700993537902832e-02 2.189127206802368164e-01 1.904933452606201172e-01 -2.800295948982238770e-01
-2.840630412101745605e-01 9.565678238868713379e-02 8.236774057149887085e-02 1.956931650638580322e-01 -1.712976992130279541e-01 -6.329810619354248047e-02 -1.965068429708480835e-01 -1.489676684141159058e-01 1.503352224826812744e-01 -4.151307046413421631e-02 1.808299869298934937e-01 -4.950352758169174194e-02 -1.137335002422332764e-01 -2.236036956310272217e-01 1.871440708637237549e-01 -3.471795916557312012e-01 2.457800954580307007e-01 -5.562790483236312866e-02 2.493608146905899048e-01 -9.850434213876724243e-02 2.483134865760803223e-01 -4.748670756816864014e-02 5.270446091890335083e-02 4.312020242214202881e-01 -1.470827162265777588e-01 1.191720552742481232e-02 -1.232537478208541870e-01 2.472093105316162109e-01 -1.408443786203861237e-02 7.552284747362136841e-02 -2.953313849866390228e-02 -9.488894604146480560e-03
-2.442103177309036255e-01 3.637665510177612305e-01 1.230097636580467224e-01 -2.353083193302154541e-01 -3.661047667264938354e-03 1.703516840934753418e-01 -3.259814679622650146e-01 -1.939844638109207153e-01 6.525094062089920044e-02 -1.462599188089370728e-01 -6.589695066213607788e-02 4.586171125993132591e-04 2.905164659023284912e-01 -8.805029094219207764e-02 8.502341806888580322e-02 -5.746118724346160889e-02 2.143274545669555664e-01 1.743314713239669800e-01 2.235297113656997681e-01 -1.999540440738201141e-02 6.821451336145401001e-02 2.163060456514358521e-01 9.204333275556564331e-02 2.327468805015087128e-02 -4.021298885345458984e-02 -1.941178590059280396e-01 -1.714946776628494263e-01 -2.841882705688476562e-01 9.477095305919647217e-02 -8.438671939074993134e-03 -2.935018241405487061e-01 1.070001162588596344e-02
-1.112372577190399170e-01 1.004974618554115295e-01 2.973820567131042480e-01 -1.636060178279876709e-01 -2.982722409069538116e-02 1.276915520429611206e-02 -2.524092495441436768e-01 -3.507024645805358887e-01 8.053447119891643524e-03 -3.140488862991333008e-01 1.786946505308151245e-02 -8.418219536542892456e-02 1.093139126896858215e-01 -3.404352962970733643e-01 1.944677904248237610e-02 1.730402261018753052e-01 2.585590481758117676e-01 2.183631062507629395e-02 1.249988526105880737e-01 1.985805034637451172e-01 -4.389194771647453308e-03 -7.312767952680587769e-02 2.043436765670776367e-01 -1.276583522558212280e-01 -6.035209074616432190e-02 -2.196803390979766846e-01 -1.948652267456054688e-01 -1.008687615394592285e-01 9.589239209890365601e-02 -2.330718338489532471e-01 1.556938588619232178e-01 -1.915416270494461060e-01
1.598769724369049072e-01 -5.477215349674224854e-02 3.262371122837066650e-01 -1.343202143907546997e-01 -2.191303372383117676e-01 -1.901699788868427277e-02 -2.408288419246673584e-01 -1.439385861158370972e-01 3.824107944965362549e-01 -1.659637540578842163e-01 7.367012649774551392e-02 -9.786640107631683350e-02 2.148461341857910156e-01 -3.224924206733703613e-01 -1.284354478120803833e-01 -5.180003121495246887e-02 2.050321102142333984e-01 2.344809174537658691e-01 1.433226019144058228e-01 9.412515163421630859e-02 -6.273314822465181351e-03 -5.655843392014503479e-02 1.964579373598098755e-01 1.249340325593948364e-01 -1.812098920345306396e-01 2.576632052659988403e-02 -1.260144412517547607e-01 -2.151915729045867920e-01 -6.911983340978622437e-02 1.774070113897323608e-01 1.455037146806716919e-01 -1.573880463838577271e-01
-3.623995184898376465e-01 -2.076268009841442108e-02 1.254066526889801025e-01 -3.453427255153656006e-01 5.331945791840553284e-02 2.562234997749328613e-01 -3.748666122555732727e-02 -2.694598734378814697e-01 7.919167727231979370e-02 -1.517713814973831177e-01 3.672670722007751465e-01 1.190408766269683838e-01 1.573216766119003296e-01 -7.922038435935974121e-02 -9.577194601297378540e-02 2.402735054492950439e-01 8.029228448867797852e-02 7.771155796945095062e-03 3.246231377124786377e-01 1.294979006052017212e-01 3.734080865979194641e-02 -9.928349405527114868e-02 1.420433074235916138e-01 6.581644713878631592e-02 1.810800433158874512e-01 2.110214531421661377e-01 -1.041674688458442688e-01 1.261692494153976440e-01 -4.764055460691452026e-02 -9.426018595695495605e-02 1.742364256642758846e-03 -1.865067332983016968e-01
-2.643627822399139404e-01 2.499136887490749359e-02 2.260241210460662842e-01 -1.018700078129768372e-01 7.579193264245986938e-02 -2.259575575590133667e-02 -4.341173470020294189e-01 -5.479982122778892517e-02 2.394642233848571777e-01 8.393778651952743530e-02 -1.750321239233016968e-01 -1.517784446477890015e-01 2.792820036411285400e-01 -1.558111459016799927e-01 1.855603009462356567e-01 9.823167324066162109e-02 1.029429808259010315e-01 5.336888507008552551e-02 1.239420175552368164e-01 2.835927065461874008e-03 8.878607302904129028e-02 -1.681234873831272125e-02 2.956510484218597412e-01 -1.304744631052017212e-01 4.782486334443092346e-02 -1.379712373018264771e-01 -3.808075189590454102e-01 -2.168629616498947144e-01 4.684644192457199097e-02 1.161515265703201294e-01 -1.795530617237091064e-01 5.641018599271774292e-02
-2.159467637538909912e-01 -3.808109462261199951e-01 6.301517784595489502e-02 -8.539129793643951416e-02 -5.614894628524780273e-02 2.677200920879840851e-02 -1.091243550181388855e-01 -2.781621813774108887e-01 3.081927001476287842e-01 -7.066563516855239868e-02 4.562515318393707275e-01 -1.360318511724472046e-01 -1.186539828777313232e-01 -1.114467158913612366e-01 2.377057075500488281e-01 -7.729941606521606445e-02 -2.953174151480197906e-02 -1.870043724775314331e-01 -4.871304333209991455e-02 -7.242537289857864380e-02 1.004935130476951599e-01 7.391258329153060913e-02 1.657753437757492065e-01 2.170569896697998047e-01 -9.426034241914749146e-02 -3.093992173671722412e-01 -1.118664145469665527e-01 4.394727200269699097e-02 3.349492698907852173e-02 2.347599482163786888e-03 -1.760478466749191284e-01 5.927760154008865356e-02
-1.918754875659942627e-01 -1.017963588237762451e-01 3.507361412048339844e-01 -1.748595759272575378e-02 -1.030145138502120972e-01 1.314917653799057007e-01 -3.919137716293334961e-01 -5.242304131388664246e-02 4.974536597728729248e-02 -1.913111060857772827e-01 1.597823649644851685e-01 -1.780357509851455688e-01 -1.173832640051841736e-01 -2.059534490108489990e-01 1.181547269225120544e-01 -2.148122191429138184e-01 2.846711315214633942e-02 -1.437011826783418655e-02 1.126629486680030823e-01 1.809678226709365845e-01 2.615296840667724609e-01 -1.208835244178771973e-01 1.896797865629196167e-01 7.841459661722183228e-02 -1.740946620702743530e-01 -8.185090124607086182e-02 5.157274380326271057e-02 1.351841241121292114e-01 1.979941278696060181e-01 2.698377966880798340e-01 2.352264225482940674e-01 -1.891166269779205322e-01
-1.707056611776351929e-01 -1.030012145638465881e-01 2.033470720052719116e-01 1.286992579698562622e-01 -3.437140956521034241e-02 -6.427568197250366211e-02 -3.587094545364379883e-01 -3.165465593338012695e-02 1.563175618648529053e-01 -2.042834162712097168e-01 3.170100599527359009e-02 -1.430020630359649658e-01 -1.898823976516723633e-01 -1.647343784570693970e-01 2.407410144805908203e-01 -3.926766663789749146e-02 -1.787949725985527039e-02 3.046531677246093750e-01 -9.676510468125343323e-03 -2.470113933086395264e-01 2.632071971893310547e-01 5.399641767144203186e-02 -1.689615845680236816e-02 2.033462226390838623e-01 2.291550673544406891e-02 1.573385298252105713e-01 -1.599358022212982178e-01 3.720048069953918457e-01 -1.362008154392242432e-01 1.546808332204818726e-01 -2.391355335712432861e-01 7.539964746683835983e-03
-2.135418206453323364e-01 -2.738762497901916504e-01 2.597713842988014221e-02 -3.835742361843585968e-03 -8.046664297580718994e-02 -7.311088591814041138e-02 -3.933431506156921387e-01 -3.037438094615936279e-01 5.467958375811576843e-02 -2.037439346313476562e-01 -1.046903654932975769e-01 -8.639736473560333252e-02 2.839007973670959473e-01 -2.984898388385772705e-01 1.348001956939697266e-01 1.264835894107818604e-01 2.519270479679107666e-01 1.865642666816711426e-01 -6.080929655581712723e-03 1.515551004558801651e-03 -6.381741911172866821e-02 4.060510545969009399e-02 -1.501355767250061035e-01 -2.029910981655120850e-01 -2.409580908715724945e-02 -1.804567724466323853e-01 -3.283375501632690430e-01 1.024400964379310608e-01 5.768552795052528381e-02 9.539883583784103394e-02 4.887722432613372803e-03 -1.464053094387054443e-01
-2.281598001718521118e-01 -8.191896975040435791e-02 1.709323376417160034e-01 -3.592904657125473022e-02 -1.428569108247756958e-01 -1.244014967232942581e-02 -4.217282533645629883e-01 8.703383803367614746e-02 2.872564196586608887e-01 -2.504803836345672607e-01 1.767783015966415405e-01 1.543566305190324783e-02 -3.505314514040946960e-02 -1.653410047292709351e-01 -1.904652863740921021e-01 -8.137328177690505981e-02 1.725697070360183716e-01 1.934330724179744720e-02 -2.730164825916290283e-01 -1.440973579883575439e-01 -1.497730910778045654e-01 5.743896588683128357e-02 3.159504756331443787e-02 2.874082624912261963e-01 1.962325125932693481e-01 -1.985147744417190552e-01 -3.426838517189025879e-01 -7.617047987878322601e-03 7.345250248908996582e-02 -8.060581982135772705e-02 -1.131289601325988770e-01 4.043628275394439697e-02
-2.039542049169540405e-01 -3.157522529363632202e-02 1.538746953010559082e-01 1.945843696594238281e-01 -6.536637991666793823e-02 -8.885601907968521118e-02 -2.717815935611724854e-01 -2.398198097944259644e-01 -7.570057362318038940e-02 1.595978625118732452e-02 2.201682627201080322e-01 -1.978964209556579590e-01 1.250822991132736206e-01 -3.371200263500213623e-01 2.455055266618728638e-01 2.210067808628082275e-01 2.496201843023300171e-01 1.370361149311065674e-01 1.898111104965209961e-01 -1.281717121601104736e-01 -9.565289318561553955e-02 1.641582548618316650e-01 1.640949863940477371e-03 9.350310266017913818e-02 -1.168026775121688843e-01 -5.906806513667106628e-02 -1.323027312755584717e-01 3.511542081832885742e-01 1.444697976112365723e-01 2.113025933504104614e-01 -1.309717297554016113e-01 -3.572221472859382629e-02
-2.016748636960983276e-01 -1.999786198139190674e-01 1.896739304065704346e-01 -8.223664760589599609e-02 1.484478265047073364e-02 2.026375085115432739e-01 -4.759196639060974121e-01 2.075984887778759003e-02 2.440050393342971802e-01 -1.309064179658889771e-01 1.115272864699363708e-01 -1.188844963908195496e-01 -5.675319209694862366e-02 -2.147711813449859619e-01 2.001274377107620239e-01 -2.400675565004348755e-01 -1.393093913793563843e-01 -8.221165835857391357e-02 -8.494623005390167236e-02 -9.453783184289932251e-02 1.236305758357048035e-01 -1.809957474470138550e-01 1.689027547836303711e-01 4.485119134187698364e-02 -2.147668451070785522e-01 -3.039998412132263184e-01 -1.419582515954971313e-01 2.157198935747146606e-01 1.122380569577217102e-01 3.970940411090850830e-02 1.329669952392578125e-01 -1.098927203565835953e-02
-4.282161295413970947e-01 -1.602318584918975830e-01 2.881085276603698730e-01 -9.102129936218261719e-02 4.826369881629943848e-02 -6.956153362989425659e-02 -7.425624132156372070e-02 -4.397644475102424622e-02 1.551734209060668945e-01 -5.585384555160999298e-03 7.804232835769653320e-02 2.472657412290573120e-01 -3.528482466936111450e-02 -1.835777759552001953e-01 3.495093807578086853e-02 1.476961821317672729e-01 2.552149891853332520e-01 3.121423423290252686e-01 2.306706458330154419e-01 1.644676178693771362e-01 -3.141522407531738281e-02 -1.057421788573265076e-01 1.907272189855575562e-01 -4.225125536322593689e-02 -1.128938347101211548e-01 -1.347245723009109497e-01 -2.880699038505554199e-01 -1.359873414039611816e-01 1.753509491682052612e-01 -2.485440969467163086e-01 -1.225279271602630615e-01 -5.160018429160118103e-02
-4.671798944473266602e-01 4.678743332624435425e-02 -4.320264980196952820e-02 -1.919851405546069145e-03 1.803258433938026428e-02 1.902645379304885864e-01 1.197869926691055298e-01 -2.337775081396102905e-01 2.848895788192749023e-01 6.028397008776664734e-02 3.465203046798706055e-01 8.652492612600326538e-02 2.397758215665817261e-01 -7.354514300823211670e-02 1.759488880634307861e-02 1.272961795330047607e-01 1.346554905176162720e-01 2.183013968169689178e-02 1.189341321587562561e-01 2.934675514698028564e-01 2.575415670871734619e-01 4.042993485927581787e-02 9.288346022367477417e-02 1.793297529220581055e-01 1.322353035211563110e-01 2.062498927116394043e-01 -2.213617414236068726e-01 4.600650072097778320e-02 -8.669705688953399658e-02 1.260138601064682007e-01 -5.074511840939521790e-02 1.250724494457244873e-01
-7.570831477642059326e-02 -1.237620338797569275e-01 8.211810141801834106e-02 -1.797706633806228638e-01 -2.441798448562622070e-01 8.479202538728713989e-02 -2.102513909339904785e-01 -1.694035977125167847e-01 2.840282022953033447e-01 1.734921336174011230e-01 -7.518713921308517456e-02 -2.148411124944686890e-01 2.291152626276016235e-01 -3.562820330262184143e-02 -8.732859790325164795e-02 1.443667430430650711e-02 1.895351260900497437e-01 -6.552008446305990219e-03 2.112925350666046143e-01 1.358661502599716187e-01 3.134360015392303467e-01 -1.147601008415222168e-01 1.716462373733520508e-01 4.340279400348663330e-01 -2.496305555105209351e-01 1.516850143671035767e-01 -1.917744278907775879e-01 1.203750893473625183e-01 3.265193104743957520e-02 -2.190500125288963318e-02 3.573809191584587097e-02 -9.085375070571899414e-02
-4.711541831493377686e-01 7.904731482267379761e-02 5.769761279225349426e-02 -1.019853651523590088e-01 -5.131386965513229370e-02 1.280647069215774536e-01 -2.399707734584808350e-01 -3.020032495260238647e-02 4.807324707508087158e-02 -6.095163151621818542e-02 -5.779480189085006714e-02 8.858306705951690674e-02 4.568763375282287598e-01 -1.024385169148445129e-01 -6.709815561771392822e-02 -1.710618436336517334e-01 3.229449391365051270e-01 1.811753213405609131e-01 7.666737586259841919e-02 -2.457241117954254150e-01 -2.187780104577541351e-02 3.477044031023979187e-02 6.826149765402078629e-03 1.696924567222595215e-01 3.257980197668075562e-02 -2.718347497284412384e-02 -2.245621681213378906e-01 1.301942951977252960e-02 7.152045518159866333e-02 -2.000228688120841980e-02 -3.439447581768035889e-01 -1.338480506092309952e-02
-4.489235579967498779e-01 -1.579587012529373169e-01 -2.913644351065158844e-02 1.347357630729675293e-01 6.838069763034582138e-03 -2.305228114128112793e-01 -4.234297275543212891e-01 -2.176432907581329346e-01 -9.880959987640380859e-02 4.408358782529830933e-02 1.837459951639175415e-01 3.480603918433189392e-02 4.763013496994972229e-02 -3.244846165180206299e-01 7.370226085186004639e-02 1.390103846788406372e-01 2.354145348072052002e-01 3.053278289735317230e-02 1.043031066656112671e-01 -1.589655876159667969e-01 -1.785465180873870850e-01 9.976212680339813232e-02 1.190914884209632874e-01 5.259041860699653625e-02 -2.320013493299484253e-01 3.802513331174850464e-02 -1.528928875923156738e-01 5.805912893265485764e-03 1.252146214246749878e-01 1.719792932271957397e-01 1.076649799942970276e-01 -9.413068741559982300e-02
-3.398912250995635986e-01 -1.310514062643051147e-01 2.040021866559982300e-01 -1.434612721204757690e-01 1.616126000881195068e-01 2.304711639881134033e-01 7.601066678762435913e-02 -1.286651492118835449e-01 1.646296381950378418e-01 -1.153236031532287598e-01 2.910627722740173340e-01 5.726354941725730896e-02 -1.514270752668380737e-01 6.437254697084426880e-02 1.675221621990203857e-01 1.580148637294769287e-01 1.973065882921218872e-01 -5.472834408283233643e-02 1.758340597152709961e-01 2.764428257942199707e-01 1.429301407188177109e-02 -2.099929451942443848e-01 7.538703829050064087e-02 2.549537122249603271e-01 -1.607734157005324960e-04 2.331059575080871582e-01 -3.085606098175048828e-01 1.782712787389755249e-01 1.376366764307022095e-01 4.626124165952205658e-03 1.579730808734893799e-01 -7.435876131057739258e-02
-1.132544502615928650e-01 7.877973467111587524e-02 3.179364278912544250e-02 2.145768329501152039e-02 1.610217057168483734e-02 9.281083196401596069e-02 -2.154717892408370972e-01 -2.207933366298675537e-01 2.956578731536865234e-01 -1.476622093468904495e-02 2.386129647493362427e-01 -2.204095125198364258e-01 3.515579402446746826e-01 -1.098140478134155273e-01 -1.483583264052867889e-02 -2.923339605331420898e-01 3.958263620734214783e-02 7.440191507339477539e-02 2.553538978099822998e-01 -3.125120326876640320e-02 3.026155531406402588e-01 -2.942192554473876953e-01 7.876504957675933838e-02 2.352194488048553467e-01 -8.642912656068801880e-02 1.581673175096511841e-01 -1.814440488815307617e-01 5.720416828989982605e-02 1.516336053609848022e-01 9.396347403526306152e-02 7.943985611200332642e-02 2.029625028371810913e-01
-3.204408288002014160e-01 2.871679365634918213e-01 1.308714896440505981e-01 -2.286131232976913452e-01 7.258281111717224121e-02 2.087276615202426910e-02 -3.131448924541473389e-01 -2.008747458457946777e-01 -5.206592753529548645e-02 2.724147960543632507e-02 -1.212326362729072571e-01 -1.709850430488586426e-01 1.052335202693939209e-01 -1.115341559052467346e-01 -1.180199906229972839e-01 1.458891946822404861e-02 5.638444423675537109e-02 1.802284419536590576e-01 3.983874917030334473e-01 1.460399106144905090e-02 4.108057357370853424e-03 4.953683167695999146e-02 1.370740681886672974e-01 1.123155727982521057e-01 -1.114133670926094055e-01 -1.961714029312133789e-01 -2.359222024679183960e-01 -1.957188546657562256e-01 -5.131800472736358643e-02 3.222373127937316895e-01 -1.907585412263870239e-01 1.105924136936664581e-02
-3.644780218601226807e-01 -5.936216190457344055e-02 -3.131047636270523071e-02 -1.765937805175781250e-01 2.469678875058889389e-03 6.211672723293304443e-02 -1.704425066709518433e-01 -1.227385997772216797e-01 1.814168840646743774e-01 -2.892416156828403473e-02 2.038026750087738037e-01 9.151409566402435303e-02 3.761171996593475342e-01 -9.998390823602676392e-02 8.994048833847045898e-02 -2.506268620491027832e-01 8.404053747653961182e-03 -2.493527978658676147e-01 5.983341857790946960e-02 -7.145073264837265015e-02 1.848675906658172607e-01 -1.448644995689392090e-01 1.363835036754608154e-01 6.636539846658706665e-02 6.234481185674667358e-02 2.479603439569473267e-01 -2.209782153367996216e-01 6.902758032083511353e-02 2.402897477149963379e-01 2.404701411724090576e-01 -1.637487560510635376e-01 -2.588777840137481689e-01
-5.865961909294128418e-01 -3.307086229324340820e-02 2.798617184162139893e-01 6.890589743852615356e-02 -1.652477383613586426e-01 1.236770674586296082e-01 1.006422117352485657e-01 -2.813178002834320068e-01 1.152180954813957214e-01 1.854674331843852997e-02 1.533106714487075806e-01 -3.558771684765815735e-02 -1.373684499412775040e-02 -3.412771970033645630e-02 5.355267226696014404e-02 -4.586473852396011353e-02 3.070178329944610596e-01 -3.885668143630027771e-02 2.292237728834152222e-01 6.554402410984039307e-02 8.923219144344329834e-02 1.142771635204553604e-02 -4.397803544998168945e-02 1.101281195878982544e-01 2.473948150873184204e-01 -7.208571583032608032e-02 8.154385536909103394e-02 -4.097285866737365723e-02 -1.072200834751129150e-01 9.065460413694381714e-02 -3.457417190074920654e-01 8.005888015031814575e-02
-1.009198948740959167e-01 2.185486070811748505e-02 7.571119815111160278e-02 2.521392405033111572e-01 -1.681234240531921387e-01 8.018103241920471191e-02 -1.589513570070266724e-01 4.907644540071487427e-02 2.313281893730163574e-01 3.094623796641826630e-02 1.763027310371398926e-01 -2.804554104804992676e-01 -1.790520548820495605e-01 -2.343113720417022705e-01 3.447849070653319359e-03 -1.594665199518203735e-01 1.895679384469985962e-01 -9.739552438259124756e-02 3.093504607677459717e-01 1.234011445194482803e-02 1.796991527080535889e-01 -2.145832180976867676e-01 2.648074924945831299e-01 3.280065655708312988e-01 -2.259114533662796021e-01 4.490714147686958313e-02 -2.404684573411941528e-01 2.244573235511779785e-01 4.270911216735839844e-03 7.134914398193359375e-02 -8.251939900219440460e-03 -1.315094530582427979e-01
-1.087908968329429626e-01 -4.190350696444511414e-02 4.423372745513916016e-01 2.635201066732406616e-02 2.221405357122421265e-01 2.591124176979064941e-01 -1.789165288209915161e-01 -9.047573059797286987e-02 1.610213667154312134e-01 1.971411705017089844e-02 5.095167458057403564e-02 -1.075037643313407898e-01 2.259292900562286377e-01 -2.652516961097717285e-01 1.162247173488140106e-02 -2.100452035665512085e-02 2.077079117298126221e-01 -2.592632733285427094e-02 -1.021600887179374695e-01 -1.448138207197189331e-01 -2.684186398983001709e-02 1.454958468675613403e-01 1.776954904198646545e-02 1.955115050077438354e-01 4.828440770506858826e-02 2.974962256848812103e-02 -2.441574186086654663e-01 2.953709959983825684e-01 -3.728046417236328125e-01 2.101520299911499023e-01 -1.737322658300399780e-02 -4.178735241293907166e-02
-1.427320986986160278e-01 -3.014499545097351074e-01 5.021101608872413635e-02 9.853798896074295044e-02 -6.272258609533309937e-02 6.590453535318374634e-02 -4.431852102279663086e-01 -2.709532380104064941e-01 1.927757263183593750e-01 -2.878593802452087402e-01 1.973034888505935669e-01 -1.897503137588500977e-01 8.599626272916793823e-02 -1.566920578479766846e-01 2.177029848098754883e-01 -2.695216238498687744e-01 -1.108448281884193420e-01 -1.586047112941741943e-01 8.932515047490596771e-03 -3.661111462861299515e-03 -1.178715657442808151e-02 -1.172898411750793457e-01 1.327698677778244019e-01 1.533283889293670654e-01 -6.789078563451766968e-02 -2.400692850351333618e-01 -1.458657383918762207e-01 1.806579828262329102e-01 -5.884689837694168091e-02 1.531701534986495972e-02 -9.524691104888916016e-02 1.731478422880172729e-01
-3.548305034637451172e-01 5.407049879431724548e-02 1.610136628150939941e-01 -6.790091842412948608e-02 6.474221125245094299e-03 -1.227352619171142578e-01 -1.261620819568634033e-01 -2.064117342233657837e-01 -1.569466106593608856e-02 -1.996266543865203857e-01 1.516340579837560654e-02 -1.645722836256027222e-01 -1.664888858795166016e-01 -4.100730121135711670e-01 -1.785623580217361450e-01 2.661702930927276611e-01 2.782894074916839600e-01 -1.578629910945892334e-01 3.279640972614288330e-01 -8.900920301675796509e-02 -2.974701055791229010e-04 7.048995047807693481e-02 1.517978906631469727e-01 -1.139329397119581699e-03 6.446518748998641968e-02 5.779164284467697144e-02 -2.200294733047485352e-01 -1.878760159015655518e-01 1.058139577507972717e-01 -6.800224632024765015e-02 1.240674871951341629e-02 -2.189617455005645752e-01
-6.377601623535156250e-02 -4.189073666930198669e-02 1.363710165023803711e-01 -1.255079507827758789e-01 -9.985805302858352661e-02 2.199857383966445923e-01 -2.794013619422912598e-01 -3.966899812221527100e-01 2.936690859496593475e-02 -3.141341507434844971e-01 -3.651386592537164688e-03 1.608321070671081543e-01 7.939095795154571533e-02 -2.850538194179534912e-01 2.251154631376266479e-01 -1.090416908264160156e-01 6.365778297185897827e-02 1.208482384681701660e-01 8.568876236677169800e-02 -4.543358087539672852e-02 -2.128282748162746429e-02 2.016338407993316650e-01 3.228757977485656738e-01 -6.518751382827758789e-02 -1.364208310842514038e-01 1.060430780053138733e-01 -3.190083503723144531e-01 -1.449931859970092773e-01 -1.533220261335372925e-01 -1.269738078117370605e-01 8.494884520769119263e-02 -1.154309958219528198e-01
-3.042589426040649414e-01 -1.577766053378582001e-02 -4.368952941149473190e-03 4.661957174539566040e-02 2.349639125168323517e-02 1.528518646955490112e-01 -1.666434258222579956e-01 -1.642516702413558960e-01 4.017339348793029785e-01 6.154948845505714417e-02 2.468236237764358521e-01 2.198032885789871216e-01 3.996371105313301086e-02 -1.687451004981994629e-01 -9.724971652030944824e-02 -9.089976549148559570e-02 8.754886686801910400e-02 1.021818816661834717e-01 2.661632299423217773e-01 -5.374842509627342224e-02 2.581415772438049316e-01 1.805195361375808716e-01 3.195531964302062988e-01 7.417146861553192139e-02 -1.559788137674331665e-01 -1.313365846872329712e-01 -8.867487311363220215e-02 2.691901028156280518e-01 -2.317832857370376587e-01 9.086664766073226929e-02 8.808016777038574219e-02 1.174440979957580566e-01
-2.945908010005950928e-01 -2.393750995397567749e-01 3.832971751689910889e-01 -5.096792429685592651e-02 1.216161474585533142e-01 -1.170068159699440002e-01 -1.024046242237091064e-01 -3.085123896598815918e-01 6.572403758764266968e-02 -1.376750022172927856e-01 2.254183441400527954e-01 1.669142544269561768e-01 -6.425376236438751221e-02 -1.167562529444694519e-01 -2.309792209416627884e-03 -1.210009232163429260e-01 2.727948427200317383e-01 2.215629816055297852e-01 7.120428234338760376e-02 -4.607460647821426392e-02 1.164327636361122131e-01 1.103537827730178833e-01 1.385830938816070557e-01 -3.753413259983062744e-02 1.338811516761779785e-01 -1.146663725376129150e-01 -2.139203250408172607e-01 -2.478316873311996460e-01 2.261546673253178596e-03 1.551513466984033585e-02 -3.252140879631042480e-01 1.287831068038940430e-01
-2.686788514256477356e-02 6.005243957042694092e-02 2.595179378986358643e-01 -1.370017528533935547e-01 1.782641932368278503e-02 2.114116698503494263e-01 -1.758674383163452148e-01 -6.686541438102722168e-02 2.564547061920166016e-01 8.188635110855102539e-02 4.392316043376922607e-01 -8.794602006673812866e-03 1.410015374422073364e-01 -2.489957213401794434e-01 2.950730621814727783e-01 -1.800638288259506226e-01 -1.058190762996673584e-01 8.706443011760711670e-02 -4.162675887346267700e-02 5.296375602483749390e-03 -6.854373961687088013e-02 2.605052292346954346e-01 1.492929160594940186e-01 2.742374539375305176e-01 -1.699478030204772949e-01 1.091710478067398071e-01 4.031496867537498474e-02 1.938660740852355957e-01 -8.980070054531097412e-02 2.742418944835662842e-01 -8.261580020189285278e-02 -3.987134620547294617e-02
-3.294037580490112305e-01 -2.472453266382217407e-01 8.203192055225372314e-02 -2.203641235828399658e-01 -8.140460401773452759e-02 1.099429093301296234e-02 2.278854511678218842e-02 -3.649724423885345459e-01 -1.518488377332687378e-01 -3.503947854042053223e-01 1.379597783088684082e-01 1.273693703114986420e-02 1.780566759407520294e-02 -8.773013949394226074e-02 2.020919770002365112e-01 -6.675576418638229370e-02 2.942787669599056244e-02 1.724186688661575317e-01 1.346381604671478271e-01 -7.331269234418869019e-02 6.779589504003524780e-02 2.643652260303497314e-01 1.973812282085418701e-01 5.347204208374023438e-02 -1.907592862844467163e-01 1.043222174048423767e-01 -2.512913048267364502e-01 -1.643971800804138184e-01 4.088504612445831299e-02 -1.585721820592880249e-01 1.671223491430282593e-01 -2.316629588603973389e-01
-2.435933798551559448e-01 1.803025603294372559e-01 1.028332561254501343e-01 2.164570391178131104e-01 1.822197884321212769e-01 2.113062143325805664e-01 -2.149871140718460083e-01 -4.781934320926666260e-01 2.313758134841918945e-01 -1.694030761718750000e-01 1.685998588800430298e-01 1.127181574702262878e-01 2.743891179561614990e-01 5.248863622546195984e-02 -7.498044520616531372e-03 3.450080752372741699e-02 1.073152199387550354e-01 1.316156238317489624e-01 2.009314745664596558e-01 1.319960206747055054e-01 2.267961502075195312e-01 -2.799710333347320557e-01 4.094930365681648254e-02 2.047455161809921265e-01 -1.588204205036163330e-01 -4.343862831592559814e-02 -1.499152556061744690e-02 3.549287095665931702e-02 -6.505212932825088501e-02 -3.995966166257858276e-02 -1.800839416682720184e-02 -2.293616160750389099e-02
-1.463241875171661377e-01 4.520639777183532715e-02 -1.740911789238452911e-02 -1.433582156896591187e-01 8.755596727132797241e-02 2.302076667547225952e-01 -1.100950837135314941e-01 -6.889730691909790039e-02 3.483212292194366455e-01 1.313190311193466187e-01 2.336325794458389282e-01 1.162064000964164734e-01 -6.490841507911682129e-02 -2.886167466640472412e-01 -1.740373112261295319e-02 -1.920005679130554199e-01 1.250611525028944016e-02 1.116219535470008850e-01 1.147206500172615051e-01 -1.637914590537548065e-02 2.400025725364685059e-01 1.106467172503471375e-01 4.171569943428039551e-01 -3.469149768352508545e-02 -1.244091093540191650e-01 -1.126574650406837463e-01 -3.092978000640869141e-01 3.283884525299072266e-01 -1.903317868709564209e-01 3.625364229083061218e-02 -2.828930690884590149e-02 -7.546265423297882080e-02
-4.571046829223632812e-01 -1.764290593564510345e-02 4.647905472666025162e-03 -1.034315824508666992e-01 6.375005841255187988e-02 1.561054140329360962e-01 -2.744095623493194580e-01 -3.039923263713717461e-03 4.479841142892837524e-02 -1.826843470335006714e-01 5.262735858559608459e-02 -3.270835429430007935e-02 3.716227114200592041e-01 -6.124187726527452469e-03 6.842337548732757568e-02 -1.790405064821243286e-01 2.791626751422882080e-01 2.986119985580444336e-01 1.943778097629547119e-01 -2.176275402307510376e-01 5.109351128339767456e-02 -6.064690649509429932e-02 6.603752076625823975e-02 2.987484261393547058e-02 -2.958148159086704254e-02 1.141478493809700012e-02 -1.112957671284675598e-01 -7.489259541034698486e-02 1.698372364044189453e-01 -2.919064834713935852e-02 -3.858217000961303711e-01 -2.897815592586994171e-02
-1.233013346791267395e-01 -7.968450337648391724e-02 9.429781138896942139e-02 -9.486743062734603882e-02 9.678594768047332764e-02 6.803868710994720459e-02 -2.880958318710327148e-01 1.331315636634826660e-01 2.456686049699783325e-01 -1.369612812995910645e-01 2.108227163553237915e-01 -3.255489766597747803e-01 1.463683098554611206e-01 -3.122352361679077148e-01 3.167172148823738098e-02 -4.025383666157722473e-02 1.894383281469345093e-01 -5.030085146427154541e-02 -6.354691833257675171e-02 -3.555890172719955444e-02 1.194346696138381958e-01 1.571110635995864868e-01 6.636597216129302979e-02 3.572914600372314453e-01 -6.830852478742599487e-02 7.335383445024490356e-02 -1.519492417573928833e-01 4.186385869979858398e-01 3.193337470293045044e-02 1.628016978502273560e-01 -1.011096984148025513e-01 1.840831190347671509e-01
-3.337851464748382568e-01 -1.442975997924804688e-01 1.884032487869262695e-01 -1.220184266567230225e-01 1.289493888616561890e-01 -1.426730751991271973e-01 -2.449742555618286133e-01 -8.069267868995666504e-02 6.344117224216461182e-02 -1.404852569103240967e-01 3.649218380451202393e-02 -1.868837699294090271e-02 1.938863992691040039e-01 -2.720871269702911377e-01 -3.834216296672821045e-02 -9.000029414892196655e-02 1.884315907955169678e-01 2.486214637756347656e-01 3.741196095943450928e-01 8.512761443853378296e-02 8.335265517234802246e-02 6.151080876588821411e-02 -1.147156655788421631e-01 5.625366792082786560e-02 1.779648847877979279e-02 -1.345894932746887207e-01 -1.440392583608627319e-01 -1.989552080631256104e-01 5.966555327177047729e-02 -7.177004963159561157e-02 -4.551453590393066406e-01 3.197674453258514404e-02
-3.887785971164703369e-01 9.013661742210388184e-02 7.586546242237091064e-02 -7.184915244579315186e-02 -7.532446086406707764e-02 2.134879380464553833e-01 -6.604034453630447388e-02 6.064962595701217651e-02 2.743848562240600586e-01 -5.155114084482192993e-02 4.917595162987709045e-02 1.297398563474416733e-02 2.761684656143188477e-01 -3.682615980505943298e-02 1.338545083999633789e-01 -2.647001147270202637e-01 -8.824591524899005890e-03 1.850849539041519165e-01 1.273970007896423340e-01 1.519590765237808228e-01 2.995187044143676758e-02 -6.372886896133422852e-02 4.493118450045585632e-02 9.758545458316802979e-02 -2.390895187854766846e-01 -4.886373877525329590e-02 -2.071428596973419189e-01 -9.318519383668899536e-02 2.864730954170227051e-01 -2.775366604328155518e-01 2.773300372064113617e-02 -4.040009379386901855e-01
-2.777592241764068604e-01 -2.243093997240066528e-01 -1.067515313625335693e-01 -2.015772163867950439e-01 -2.863818220794200897e-02 4.485975578427314758e-02 -5.663112550973892212e-02 -1.472421437501907349e-01 1.088136658072471619e-01 -1.988398283720016479e-01 -5.326367169618606567e-02 -4.331000521779060364e-02 -8.482247591018676758e-02 -2.002980560064315796e-01 8.539552241563796997e-02 -8.215866982936859131e-03 5.901618599891662598e-01 4.899458959698677063e-02 3.052100539207458496e-02 -1.250909268856048584e-01 -9.728644788265228271e-02 1.013949438929557800e-01 1.559619009494781494e-01 2.538248896598815918e-01 -1.580143421888351440e-01 1.982629597187042236e-01 -3.026269078254699707e-01 3.086170926690101624e-02 -1.759423990733921528e-03 1.419944018125534058e-01 3.544733673334121704e-02 1.673906445503234863e-01
-3.484067320823669434e-01 -3.499846756458282471e-01 7.500137388706207275e-02 -1.488588303327560425e-01 1.458562910556793213e-01 -3.418764099478721619e-02 -3.615423338487744331e-03 -1.524607241153717041e-01 9.813440591096878052e-02 -1.448995620012283325e-01 2.150310575962066650e-01 -1.168825700879096985e-01 -1.192651093006134033e-01 -3.402985036373138428e-01 -1.656940579414367676e-01 3.120427019894123077e-02 1.920715719461441040e-01 1.529407650232315063e-01 1.912770718336105347e-01 -2.291760444641113281e-01 -1.485267579555511475e-01 4.555871244519948959e-03 -9.186818450689315796e-02 2.357094138860702515e-01 -8.319373428821563721e-02 7.348721474409103394e-02 -1.874897629022598267e-01 4.260598123073577881e-02 -1.956172436475753784e-01 1.048926413059234619e-01 -3.151581585407257080e-01 1.745284721255302429e-02
-3.850850760936737061e-01 1.435600072145462036e-01 1.896655261516571045e-01 6.183029711246490479e-02 2.010034024715423584e-01 5.085702985525131226e-02 1.625638157129287720e-01 -1.999807655811309814e-01 1.746799200773239136e-01 -1.836620867252349854e-01 2.526522576808929443e-01 -2.812882363796234131e-01 -2.622280120849609375e-01 2.067300379276275635e-01 1.884074509143829346e-01 9.358777850866317749e-02 1.123405322432518005e-01 5.595296621322631836e-02 1.997843086719512939e-01 6.258878856897354126e-02 1.474080681800842285e-01 7.583692669868469238e-02 3.680067062377929688e-01 8.698136359453201294e-02 4.033284261822700500e-02 3.306557610630989075e-02 -1.881512105464935303e-01 2.000450715422630310e-02 1.415164470672607422e-01 1.799423992633819580e-02 4.540047049522399902e-02 -1.671762317419052124e-01
-2.590363025665283203e-01 -7.282271981239318848e-02 -9.043558686971664429e-02 1.850708574056625366e-01 -4.670178517699241638e-02 -5.619606003165245056e-02 -3.142329752445220947e-01 -1.343587487936019897e-01 1.101974397897720337e-01 -2.666794061660766602e-01 3.406787216663360596e-01 -7.665228843688964844e-02 -1.562691181898117065e-01 -1.933712214231491089e-01 4.303994402289390564e-02 2.819000780582427979e-01 2.049285620450973511e-01 1.950916647911071777e-01 1.435241699218750000e-01 -2.215835824608802795e-02 -2.730184495449066162e-01 -2.212501317262649536e-01 1.759637519717216492e-02 1.555118262767791748e-01 7.748559117317199707e-02 -5.502995848655700684e-02 -1.481551527976989746e-01 8.405567705631256104e-02 -3.273436054587364197e-02 1.852634996175765991e-01 -6.481695175170898438e-02 -2.965267300605773926e-01
-1.492828130722045898e-01 1.327999681234359741e-01 9.318731725215911865e-02 -4.067830741405487061e-02 6.242413073778152466e-02 2.940085232257843018e-01 4.661842435598373413e-02 -8.982840925455093384e-02 1.268648803234100342e-01 -1.001819446682929993e-01 9.688675403594970703e-02 -3.070537373423576355e-02 -2.061839587986469269e-02 1.583545352332293987e-03 -1.287834346294403076e-01 4.418202862143516541e-02 2.294147610664367676e-01 -1.524403225630521774e-02 3.608393371105194092e-01 1.309607774019241333e-01 2.463463991880416870e-01 -6.776635348796844482e-02 2.347684502601623535e-01 2.396853715181350708e-01 1.815569996833801270e-01 1.680675707757472992e-02 -4.569990634918212891e-01 8.214606903493404388e-03 3.927757218480110168e-02 1.256831884384155273e-01 -1.351471841335296631e-01 -3.713569343090057373e-01
-6.637536734342575073e-02 -1.283530294895172119e-01 1.914946287870407104e-01 -1.698850542306900024e-01 -1.770548988133668900e-04 -1.878767311573028564e-01 -1.825777739286422729e-01 -3.435220122337341309e-01 9.317429363727569580e-02 -1.947108097374439240e-02 4.020935297012329102e-01 -2.752580642700195312e-01 -8.246447145938873291e-02 -2.792010903358459473e-01 5.771213211119174957e-03 -1.662966459989547729e-01 2.352794706821441650e-01 2.513932883739471436e-01 4.712602868676185608e-02 -7.236705720424652100e-02 -2.451327163726091385e-03 -1.522686183452606201e-01 6.041936576366424561e-02 2.428885251283645630e-01 -1.642020978033542633e-02 -5.872235074639320374e-02 -1.331515461206436157e-01 -1.730234920978546143e-01 -1.958899572491645813e-02 -8.363977074623107910e-03 -3.216717541217803955e-01 2.898122556507587433e-02
-4.347936213016510010e-01 1.701654121279716492e-02 1.029739603400230408e-01 3.937953338027000427e-02 2.137430906295776367e-01 7.599694281816482544e-02 9.500280022621154785e-02 -1.809525787830352783e-01 3.351138904690742493e-03 -9.799420088529586792e-02 1.237207949161529541e-01 -2.187490910291671753e-01 1.946915537118911743e-01 -2.380662262439727783e-01 8.330651372671127319e-02 -1.150362938642501831e-01 -7.080563902854919434e-02 8.951225318014621735e-03 1.572080105543136597e-01 1.226328015327453613e-01 4.880299046635627747e-02 1.370746642351150513e-01 1.561082601547241211e-01 3.436809182167053223e-01 -4.708161205053329468e-02 4.141851887106895447e-02 -4.877136275172233582e-02 -2.282890528440475464e-01 1.788743883371353149e-01 2.980836294591426849e-02 2.784225344657897949e-01 -3.747253417968750000e-01
2.151916474103927612e-01 1.277910917997360229e-02 2.507860958576202393e-01 -1.424288153648376465e-01 -2.517999112606048584e-01 -3.111762180924415588e-02 -3.776443302631378174e-01 -2.268440723419189453e-01 2.614785134792327881e-01 -2.316066026687622070e-01 1.484307795763015747e-01 -8.851589262485504150e-02 5.590764433145523071e-02 -2.396178692579269409e-01 -9.270512312650680542e-02 -2.724047750234603882e-02 7.611559331417083740e-02 3.359170854091644287e-01 1.251025199890136719e-01 4.656547680497169495e-02 -2.605053409934043884e-02 2.654100023210048676e-02 2.868073880672454834e-01 2.016437500715255737e-01 -7.201758027076721191e-02 -1.774508319795131683e-02 -8.722996711730957031e-02 -1.116038784384727478e-01 -1.721461415290832520e-01 1.413534283638000488e-01 1.877157576382160187e-02 -2.320748567581176758e-01
-1.043466776609420776e-01 -1.190525442361831665e-01 1.135458499193191528e-01 -2.920280210673809052e-02 -7.087096571922302246e-02 1.351767927408218384e-01 -3.104813396930694580e-01 -4.758397489786148071e-02 2.407821416854858398e-01 -5.425740480422973633e-01 -2.769236825406551361e-02 2.183574289083480835e-01 9.285064786672592163e-02 -2.057222127914428711e-01 9.188398718833923340e-02 -1.609715670347213745e-01 1.885468661785125732e-01 1.537194550037384033e-01 1.118107959628105164e-01 -1.720855236053466797e-01 -3.971521556377410889e-02 3.114797472953796387e-01 2.795417606830596924e-01 -7.381145656108856201e-02 -1.368281990289688110e-01 5.744038894772529602e-02 -1.129028052091598511e-01 -9.450460225343704224e-02 -1.560603231191635132e-01 -1.523756328970193863e-02 -2.732785232365131378e-02 2.471686899662017822e-02
-2.997371256351470947e-01 1.002006977796554565e-01 1.702687591314315796e-01 6.197615340352058411e-02 -2.287306636571884155e-01 -1.063335686922073364e-01 -2.246196419000625610e-01 2.755041047930717468e-02 3.022285401821136475e-01 3.862403705716133118e-02 3.019045591354370117e-01 -4.772632569074630737e-02 6.011959165334701538e-02 -2.220619469881057739e-01 -2.507800934836268425e-03 -1.003430038690567017e-01 6.554907560348510742e-02 -1.196397915482521057e-01 1.745319366455078125e-01 3.666566684842109680e-02 -2.134039252996444702e-01 8.822586387395858765e-02 1.692630797624588013e-01 2.467579692602157593e-01 1.995623558759689331e-01 -1.211855709552764893e-01 -3.092243373394012451e-01 -2.530780434608459473e-01 1.470219492912292480e-01 9.791906177997589111e-02 -2.524395883083343506e-01 2.826924994587898254e-02
-2.611218392848968506e-01 -2.189140915870666504e-01 -3.374316543340682983e-02 -1.012287139892578125e-01 -1.116328239440917969e-01 2.439015209674835205e-01 -2.989076673984527588e-01 -1.308733224868774414e-01 2.903243340551853180e-02 -2.324503511190414429e-01 3.807200491428375244e-01 -4.706267267465591431e-02 -1.643582433462142944e-01 -3.076195158064365387e-02 2.899481952190399170e-01 -1.251329183578491211e-01 -1.080213934183120728e-01 4.902579635381698608e-02 5.311214923858642578e-02 1.390925645828247070e-01 8.967232704162597656e-02 -7.848642766475677490e-02 -8.339115977287292480e-02 9.374408423900604248e-02 -1.468640267848968506e-01 -1.495920419692993164e-01 -2.875099778175354004e-01 -5.186303704977035522e-02 -1.958443522453308105e-01 1.849896609783172607e-01 -3.077417314052581787e-01 -3.991270810365676880e-02
-3.523572981357574463e-01 1.544977873563766479e-01 1.646470576524734497e-01 -8.828963153064250946e-03 -1.664953231811523438e-01 -2.037174701690673828e-01 -3.224725127220153809e-01 5.876981839537620544e-02 3.118640184402465820e-01 -1.650543138384819031e-02 2.013451009988784790e-01 -1.237289980053901672e-01 1.160866916179656982e-01 -2.363407760858535767e-01 1.838871464133262634e-02 -1.524490714073181152e-01 2.400973588228225708e-01 -1.818750351667404175e-01 1.141367852687835693e-02 8.847981691360473633e-02 -2.681632041931152344e-01 -1.166938245296478271e-01 1.697572171688079834e-01 1.766925007104873657e-01 1.026811078190803528e-01 -2.874340862035751343e-02 -3.055841624736785889e-01 -1.121868714690208435e-01 1.555665582418441772e-01 -2.532423473894596100e-02 -1.225732043385505676e-01 1.943359151482582092e-02
-2.011222690343856812e-01 -1.145091652870178223e-01 3.840518295764923096e-01 -1.083066165447235107e-01 -1.263889968395233154e-01 2.011463046073913574e-01 -3.228136301040649414e-01 7.201652973890304565e-02 9.983935207128524780e-02 -2.474188506603240967e-01 1.604504436254501343e-01 -2.069965302944183350e-01 -1.005400642752647400e-01 -2.112016677856445312e-01 1.038231700658798218e-01 -2.576526403427124023e-01 -6.339202076196670532e-02 -1.167023926973342896e-01 -1.706649921834468842e-02 -2.539203967899084091e-03 1.848522424697875977e-01 -6.573235988616943359e-02 3.092917501926422119e-01 1.176049653440713882e-02 -1.868771612644195557e-01 -3.005165159702301025e-01 2.486681938171386719e-02 2.361077629029750824e-02 -5.676248669624328613e-02 -2.429003641009330750e-02 2.563498020172119141e-01 -3.955853357911109924e-02
-2.256546616554260254e-01 -9.036701172590255737e-02 2.984710633754730225e-01 2.355927601456642151e-02 1.463552564382553101e-01 -1.218027472496032715e-01 1.097206845879554749e-01 -3.018660545349121094e-01 1.025280803442001343e-01 -7.299993187189102173e-02 1.663462519645690918e-01 1.104849129915237427e-01 -1.143365651369094849e-01 -1.074406802654266357e-01 -6.017230451107025146e-02 2.324224635958671570e-02 2.696532011032104492e-01 3.662986159324645996e-01 -1.909946091473102570e-02 -8.518525213003158569e-02 6.953817605972290039e-02 5.803730338811874390e-02 4.791415631771087646e-01 1.813491992652416229e-02 -1.418771445751190186e-01 1.780016906559467316e-02 -2.734384536743164062e-01 1.456877440214157104e-01 1.518444716930389404e-01 -1.164530888199806213e-01 -1.466583460569381714e-01 -1.324798073619604111e-02
-6.086897850036621094e-01 -1.515128314495086670e-01 1.650696620345115662e-02 -5.116153880953788757e-02 9.407670050859451294e-02 -2.494648844003677368e-02 -6.844417005777359009e-02 -1.308839768171310425e-01 1.218155324459075928e-01 8.519093506038188934e-03 1.610701978206634521e-01 1.812331825494766235e-01 7.927531003952026367e-02 1.258706208318471909e-02 -2.283323705196380615e-01 1.351019889116287231e-01 1.804078817367553711e-01 1.676360517740249634e-01 2.396358400583267212e-01 -1.433350797742605209e-02 1.574452519416809082e-01 -7.145079970359802246e-02 1.133971810340881348e-01 -1.851975172758102417e-02 -7.407521456480026245e-02 6.455995887517929077e-02 -3.873325288295745850e-01 -3.316643089056015015e-02 5.433438345789909363e-03 -1.863792240619659424e-01 2.544030547142028809e-01 1.362820249050855637e-02
-3.307400941848754883e-01 -1.561837941408157349e-01 3.131057024002075195e-01 -4.741027951240539551e-02 -3.042817711830139160e-01 1.336279064416885376e-01 -4.741505905985832214e-02 1.229895502328872681e-01 3.156527876853942871e-01 1.047860085964202881e-01 3.871051073074340820e-01 -4.044869542121887207e-02 -1.366513669490814209e-01 -6.707762181758880615e-02 -1.962458342313766479e-02 -1.842129379510879517e-01 -3.313648281618952751e-03 -3.730861470103263855e-02 3.054467737674713135e-01 1.181550920009613037e-01 5.564499646425247192e-02 -1.508118510246276855e-01 1.268685758113861084e-01 3.102854490280151367e-01 4.035787656903266907e-03 4.161979258060455322e-02 -1.140355542302131653e-01 1.850798130035400391e-01 7.092063874006271362e-02 1.060531139373779297e-01 7.845252752304077148e-02 1.438583526760339737e-02
-9.700797498226165771e-02 -2.100002467632293701e-01 1.432805359363555908e-01 -3.526430130004882812e-01 2.062414884567260742e-01 1.196637749671936035e-01 -1.369647234678268433e-01 -9.739567339420318604e-02 4.002977311611175537e-01 2.342789769172668457e-01 6.129617616534233093e-02 -1.377085000276565552e-01 2.014482021331787109e-01 -3.040654361248016357e-01 -1.392759103327989578e-02 8.340637385845184326e-02 2.643427997827529907e-02 -1.112223789095878601e-01 1.309948135167360306e-02 -9.191119112074375153e-03 4.153447970747947693e-02 4.412901401519775391e-02 1.549762673676013947e-02 2.154596000909805298e-01 -1.512169931083917618e-02 -4.934656992554664612e-02 -2.973316907882690430e-01 3.055317401885986328e-01 -2.370587922632694244e-02 1.266322880983352661e-01 -3.228534385561943054e-02 -2.697203457355499268e-01
-2.559322416782379150e-01 4.027524292469024658e-01 2.235825657844543457e-01 -8.624912798404693604e-02 -2.214506082236766815e-02 2.028008848428726196e-01 -4.425370693206787109e-01 -1.512211114168167114e-01 5.711965635418891907e-02 2.668515779078006744e-02 -7.827909290790557861e-02 -5.190094187855720520e-02 4.997653886675834656e-02 2.281527407467365265e-02 -1.242122799158096313e-01 -1.479746699333190918e-01 1.763823926448822021e-01 1.222672760486602783e-01 3.049920797348022461e-01 -1.567063300171867013e-04 3.603686764836311340e-02 9.655049443244934082e-02 1.026320457458496094e-01 2.732831239700317383e-01 -7.628783583641052246e-02 -8.616711944341659546e-02 -8.872754871845245361e-02 -2.266105711460113525e-01 1.812330931425094604e-01 2.071179598569869995e-01 -1.333429068326950073e-01 -2.202570624649524689e-02
-2.735309004783630371e-01 -2.127699255943298340e-01 4.059165120124816895e-01 4.525918513536453247e-02 1.040941700339317322e-01 -9.394174814224243164e-02 5.691667553037405014e-03 -1.477716118097305298e-01 2.201756387948989868e-01 1.342499721795320511e-02 4.547754302620887756e-02 1.757484674453735352e-01 -1.052222624421119690e-01 -2.364165484905242920e-01 1.985603012144565582e-02 1.322825253009796143e-01 1.871744841337203979e-01 3.172054886817932129e-01 2.164011895656585693e-01 2.896239794790744781e-02 8.162561804056167603e-02 -1.912892758846282959e-01 2.574453949928283691e-01 -6.484071910381317139e-02 -1.637177616357803345e-01 -1.492401361465454102e-01 -2.959814667701721191e-01 -1.188122783787548542e-03 9.800256043672561646e-02 -1.253443658351898193e-01 -1.748742163181304932e-01 -1.243190169334411621e-01
8.692605420947074890e-03 -4.674352332949638367e-02 3.289323151111602783e-01 -1.123002618551254272e-01 -8.086708933115005493e-02 -6.420211493968963623e-02 -3.410797715187072754e-01 -2.448422759771347046e-01 4.241047799587249756e-01 -1.880293488502502441e-01 -8.645363152027130127e-03 -1.959750056266784668e-02 1.829146742820739746e-01 -3.667671680450439453e-01 -1.015366613864898682e-01 -5.341872945427894592e-02 2.189409174025058746e-02 2.040471434593200684e-01 6.372857093811035156e-02 1.470309197902679443e-01 -8.514175564050674438e-02 -4.116987437009811401e-02 9.933277219533920288e-02 2.252009063959121704e-01 -6.228986382484436035e-02 -1.508494745939970016e-02 -9.539733640849590302e-03 -1.984148770570755005e-01 -2.264021486043930054e-01 1.744145154953002930e-01 1.446310281753540039e-01 -9.841430187225341797e-02
-2.899703681468963623e-01 -4.397570341825485229e-02 -7.796217221766710281e-03 -8.450185507535934448e-02 -7.491654157638549805e-02 3.103356957435607910e-01 -3.703791797161102295e-01 -1.573641970753669739e-02 8.142855763435363770e-02 -1.646543443202972412e-01 1.303999423980712891e-01 7.676283270120620728e-02 3.036121129989624023e-01 -2.113857865333557129e-01 4.283774271607398987e-02 -1.746002882719039917e-01 1.553813666105270386e-01 2.983793616294860840e-01 3.628914803266525269e-02 -1.458487473428249359e-02 2.035315483808517456e-01 -9.568596631288528442e-02 7.142741978168487549e-02 -1.789119467139244080e-02 -2.042300440371036530e-02 -1.061365008354187012e-01 5.012796260416507721e-03 -2.708088457584381104e-01 3.028193414211273193e-01 1.040441468358039856e-01 -2.760089635848999023e-01 8.457913994789123535e-02
-2.221307158470153809e-01 1.248457133769989014e-01 2.441606074571609497e-01 1.250665783882141113e-01 -8.236835710704326630e-04 -8.238433301448822021e-02 -2.547378242015838623e-01 -2.135144770145416260e-01 3.160284161567687988e-01 2.757278643548488617e-02 2.342214435338973999e-01 6.710396707057952881e-02 -1.415648460388183594e-01 -2.473307102918624878e-01 1.564694344997406006e-01 -2.331342846155166626e-01 8.493337780237197876e-02 -1.900981813669204712e-01 9.987259656190872192e-02 4.121597111225128174e-02 -1.727157533168792725e-01 -1.298608630895614624e-01 1.526528298854827881e-01 2.749485373497009277e-01 8.324345201253890991e-02 -2.017449885606765747e-01 -2.546858489513397217e-01 -8.274894952774047852e-02 1.617031991481781006e-01 1.548701431602239609e-02 -2.180744260549545288e-01 -1.691097766160964966e-01
-3.089770674705505371e-01 -6.822454184293746948e-02 2.515621781349182129e-01 -2.559095248579978943e-02 -1.196115761995315552e-01 5.380567535758018494e-02 -4.045155048370361328e-01 -1.200091242790222168e-01 1.168112009763717651e-01 -1.420420110225677490e-01 1.939499974250793457e-01 -1.869311928749084473e-01 -6.822960078716278076e-02 -6.058780848979949951e-02 1.026994958519935608e-01 -2.017908096313476562e-01 1.031920090317726135e-01 -4.802689701318740845e-02 8.575606346130371094e-02 9.419909864664077759e-02 2.183636873960494995e-01 -7.093890011310577393e-02 6.090503558516502380e-02 1.045226529240608215e-01 -2.063154727220535278e-01 -2.295390367507934570e-01 5.830655246973037720e-02 3.632492199540138245e-02 -3.236681967973709106e-02 3.652280867099761963e-01 2.865113019943237305e-01 -2.483870536088943481e-01
-4.071845710277557373e-01 -8.185017853975296021e-02 6.398948282003402710e-02 -1.378609985113143921e-01 -8.368747308850288391e-03 2.440490946173667908e-02 -1.453387141227722168e-01 -7.447013258934020996e-02 2.482548654079437256e-01 3.103489801287651062e-02 8.518826216459274292e-02 1.738905459642410278e-01 -1.138067021965980530e-01 -9.066314995288848877e-02 7.894444465637207031e-02 -6.837324053049087524e-02 7.774100452661514282e-02 7.254746556282043457e-02 -2.742680311203002930e-01 1.548769921064376831e-01 -2.731807064265012741e-03 3.848237097263336182e-01 8.080966025590896606e-02 -9.833826683461666107e-03 -2.527892291545867920e-01 1.480308324098587036e-01 -3.245143592357635498e-01 -6.625720113515853882e-02 2.072171717882156372e-01 2.388698905706405640e-01 9.473542869091033936e-02 -2.741729319095611572e-01
-2.619808018207550049e-01 6.787801533937454224e-02 1.467719227075576782e-01 -1.050995141267776489e-01 -5.980786681175231934e-02 9.526614099740982056e-02 -2.092109173536300659e-01 5.337452143430709839e-02 2.225690782070159912e-01 -9.610131382942199707e-02 2.514671683311462402e-01 -2.508742809295654297e-01 1.496612727642059326e-01 -2.751029431819915771e-01 -6.222738698124885559e-02 -2.403909154236316681e-02 1.360543351620435715e-02 1.221676915884017944e-01 8.262837678194046021e-02 -1.214209720492362976e-01 -2.094757258892059326e-01 -1.335891615599393845e-02 -8.098864555358886719e-02 3.837323561310768127e-02 1.605453342199325562e-01 -3.077014349400997162e-02 -5.611144900321960449e-01 -2.745482623577117920e-01 8.814510889351367950e-03 -7.508928328752517700e-02 -1.253449618816375732e-01 1.423996686935424805e-01
-3.557765781879425049e-01 -2.864945828914642334e-01 1.548262089490890503e-01 3.535525873303413391e-02 -1.588581055402755737e-01 7.052726298570632935e-02 1.370898634195327759e-01 -1.165692210197448730e-01 1.171285286545753479e-01 -9.356097131967544556e-02 1.079887449741363525e-01 8.738424628973007202e-02 2.829716801643371582e-01 -3.684147819876670837e-02 2.178658097982406616e-01 -1.453327834606170654e-01 1.788437813520431519e-01 1.744538694620132446e-01 1.008989065885543823e-01 2.695199549198150635e-01 3.863485902547836304e-02 -7.524580694735050201e-03 9.578379243612289429e-02 -8.607113361358642578e-02 -2.641116380691528320e-01 -3.204140365123748779e-01 -2.181420624256134033e-01 -2.493774443864822388e-01 1.712405234575271606e-01 1.747047305107116699e-01 3.399554640054702759e-02 -7.193212211132049561e-02
-2.675276994705200195e-01 -1.343163312412798405e-03 3.134429752826690674e-01 -1.586839705705642700e-01 -2.448681741952896118e-02 2.141386568546295166e-01 -4.734874889254570007e-02 -1.028014644980430603e-01 2.117265313863754272e-01 6.005718186497688293e-02 2.607004344463348389e-01 5.607188493013381958e-02 -1.038520187139511108e-01 -1.179973036050796509e-01 6.398295611143112183e-02 1.636555343866348267e-01 1.887604445219039917e-01 3.267570212483406067e-02 -5.411315336823463440e-02 3.654083311557769775e-01 1.242470443248748779e-01 8.525688946247100830e-02 1.497899144887924194e-01 1.982879638671875000e-01 2.145002633333206177e-01 2.644634842872619629e-01 -2.011421620845794678e-01 5.735616385936737061e-02 -6.823031604290008545e-02 2.873240411281585693e-01 3.794544562697410583e-02 -2.542546987533569336e-01
-1.744583398103713989e-01 -4.372740536928176880e-02 2.159765064716339111e-01 -5.367141216993331909e-02 -6.856262683868408203e-02 1.552683413028717041e-01 -2.253110259771347046e-01 -8.716534823179244995e-02 3.398135304450988770e-01 -1.286860406398773193e-01 4.277338385581970215e-01 -2.439967989921569824e-01 -4.023386538028717041e-02 -1.647116690874099731e-01 1.081052422523498535e-01 6.733144819736480713e-02 2.594390809535980225e-01 1.327150613069534302e-01 2.537529468536376953e-01 -3.294530212879180908e-01 8.700998872518539429e-02 -1.263428032398223877e-01 -6.727227568626403809e-02 6.917686015367507935e-02 6.159460172057151794e-02 -6.565865594893693924e-03 -2.215905934572219849e-01 5.245872586965560913e-02 -5.281480401754379272e-02 1.539968606084585190e-02 1.262302994728088379e-01 2.147388905286788940e-01
-4.005768895149230957e-01 -1.544671952724456787e-01 2.038432061672210693e-01 1.772320456802845001e-02 -8.158057928085327148e-02 9.142689406871795654e-02 -2.264882326126098633e-01 1.561939567327499390e-01 5.212720483541488647e-02 3.916819766163825989e-02 9.591187536716461182e-02 -1.325085908174514771e-01 2.369572669267654419e-01 -8.629713952541351318e-02 7.677718997001647949e-02 -1.766203492879867554e-01 1.187634468078613281e-01 1.512408703565597534e-01 3.242139518260955811e-01 3.008053898811340332e-01 -3.472744300961494446e-02 -7.428479194641113281e-02 -1.099290046840906143e-02 -1.109274476766586304e-01 -2.106803059577941895e-01 -2.510657534003257751e-02 -1.274550557136535645e-01 -1.374159306287765503e-01 3.734701573848724365e-01 -7.760870456695556641e-02 -1.918628513813018799e-01 -1.929347962141036987e-01
-2.732168734073638916e-01 4.230277836322784424e-01 4.260404780507087708e-02 -1.860803067684173584e-01 1.224134340882301331e-01 1.912594139575958252e-01 -2.451171875000000000e-01 -3.083083629608154297e-01 -3.067078255116939545e-02 -1.346886157989501953e-01 2.835579216480255127e-02 -6.509213894605636597e-02 5.515186861157417297e-02 -1.252085715532302856e-01 1.620005220174789429e-01 -4.838763549923896790e-02 1.373021304607391357e-01 1.032940819859504700e-01 3.007078170776367188e-01 -2.938842400908470154e-02 -7.118767499923706055e-02 8.433769643306732178e-02 -2.836651168763637543e-02 1.718364655971527100e-01 -1.964951604604721069e-01 -1.380536109209060669e-01 -1.215325221419334412e-01 -3.125777244567871094e-01 8.624958992004394531e-02 2.660132944583892822e-01 -1.343529671430587769e-01 4.593282565474510193e-02
-1.958176791667938232e-01 -3.972966969013214111e-02 2.004767768085002899e-02 -3.547678887844085693e-02 -2.014544606208801270e-01 3.162311911582946777e-01 -2.211578562855720520e-02 -9.168773144483566284e-02 2.894511520862579346e-01 -4.691985249519348145e-02 3.566141128540039062e-01 -2.405759245157241821e-01 -1.483839899301528931e-01 -5.086693167686462402e-02 -2.151002176105976105e-02 1.437420696020126343e-01 1.769079267978668213e-01 3.494784235954284668e-01 1.115197464823722839e-01 -1.938526928424835205e-01 -1.437607705593109131e-01 -2.059953846037387848e-02 -4.558042809367179871e-02 1.396654099225997925e-01 7.474202662706375122e-02 -6.423846632242202759e-02 -3.469186723232269287e-01 -1.073712334036827087e-01 -3.891076892614364624e-02 1.706840693950653076e-01 -2.517097294330596924e-01 1.022232174873352051e-01
-4.106077253818511963e-01 2.247432619333267212e-01 -1.857781969010829926e-02 -1.367896050214767456e-01 -6.419084966182708740e-02 2.224580943584442139e-01 -3.004996776580810547e-01 -3.005975857377052307e-02 5.131211876869201660e-01 -1.502407789230346680e-01 -2.519370429217815399e-02 1.672046035528182983e-01 -1.606564521789550781e-01 -9.551922976970672607e-02 -2.153661102056503296e-03 9.571779519319534302e-02 1.672600805759429932e-01 -1.608525663614273071e-01 1.778802275657653809e-01 -2.725059352815151215e-02 -1.173539385199546814e-01 -1.848052591085433960e-01 -9.083999693393707275e-02 -6.223244220018386841e-02 -2.268705964088439941e-01 2.048075012862682343e-02 -1.861748844385147095e-01 2.959529124200344086e-02 7.477649301290512085e-02 -6.560395658016204834e-02 1.174125969409942627e-01 -3.277162835001945496e-02
-4.604623317718505859e-01 -1.449438184499740601e-02 1.375665813684463501e-01 -1.682662069797515869e-01 -6.374723161570727825e-04 2.007178030908107758e-02 -1.826469749212265015e-01 -1.752699017524719238e-01 2.162131369113922119e-01 -4.231734946370124817e-02 1.765675544738769531e-01 2.086047530174255371e-01 1.921301186084747314e-01 -1.147553920745849609e-01 -8.237455040216445923e-03 -2.552720308303833008e-01 1.113998964428901672e-01 2.592178992927074432e-03 -8.514671772718429565e-02 -1.460334956645965576e-01 1.302497237920761108e-01 -3.369960486888885498e-01 2.284293062984943390e-02 2.100657671689987183e-01 1.001256629824638367e-01 -1.843348261900246143e-03 -4.585120454430580139e-02 1.566346734762191772e-01 8.394820988178253174e-02 2.576671242713928223e-01 -1.825856566429138184e-01 -2.790745496749877930e-01
-2.913028299808502197e-01 -9.655725955963134766e-02 1.727521568536758423e-01 4.776265472173690796e-02 -2.115875035524368286e-01 7.455515116453170776e-02 -4.081642925739288330e-01 3.090002387762069702e-02 1.863808184862136841e-01 -2.876772582530975342e-01 2.218594700098037720e-01 -8.171165734529495239e-02 -3.674169769510626793e-03 -2.005485594272613525e-01 3.050663322210311890e-02 -2.148042470216751099e-01 -7.284498214721679688e-02 -1.681185066699981689e-01 2.525530569255352020e-02 -8.190321922302246094e-02 1.057260483503341675e-01 -1.524879485368728638e-01 2.217958122491836548e-01 7.379314303398132324e-02 -1.562506109476089478e-01 -1.685505360364913940e-01 -1.011494621634483337e-01 3.253024518489837646e-01 6.928458064794540405e-02 2.667326927185058594e-01 1.151757687330245972e-01 -8.390967547893524170e-02
-4.183050990104675293e-01 -2.749373614788055420e-01 1.773531436920166016e-01 6.642631441354751587e-02 -2.231426835060119629e-01 1.822832226753234863e-01 -1.194258928298950195e-01 -1.155928671360015869e-01 -8.540405333042144775e-02 -2.664204835891723633e-01 6.355900317430496216e-02 1.370581686496734619e-01 9.410252794623374939e-03 4.577806591987609863e-02 -3.971825540065765381e-02 1.750836968421936035e-01 3.631690144538879395e-02 7.839342951774597168e-02 6.045813672244548798e-03 -8.170209825038909912e-02 2.122768312692642212e-01 2.718005180358886719e-01 1.852968037128448486e-01 1.399146318435668945e-01 -4.709755629301071167e-02 3.509641066193580627e-02 -3.215396702289581299e-01 -2.582037448883056641e-01 8.083049952983856201e-02 -8.839240763336420059e-04 8.281641453504562378e-02 -3.057471215724945068e-01
-3.046139180660247803e-01 8.620088547468185425e-02 2.851717174053192139e-01 1.464811861515045166e-01 -3.768899291753768921e-02 9.507200121879577637e-02 -3.089363873004913330e-01 -1.064075902104377747e-01 2.222970724105834961e-01 -2.345913350582122803e-01 1.019951254129409790e-01 -2.134043276309967041e-01 -1.759091317653656006e-01 -1.048713102936744690e-01 1.674032211303710938e-01 -2.347988039255142212e-01 5.367885157465934753e-02 -1.389657147228717804e-02 -1.127470750361680984e-02 -8.406442403793334961e-02 3.028236627578735352e-01 4.119122400879859924e-02 9.704820811748504639e-02 9.243833273649215698e-02 -1.176782324910163879e-01 -1.174651086330413818e-01 -8.577203750610351562e-02 1.939522176980972290e-01 4.466117918491363525e-02 2.590741813182830811e-01 3.074315488338470459e-01 -1.908078491687774658e-01
-2.757706642150878906e-01 -1.152827367186546326e-01 1.605234593152999878e-01 -4.022170230746269226e-02 -1.123946234583854675e-01 4.264369979500770569e-02 -3.794770538806915283e-01 -9.000749886035919189e-02 1.105737090110778809e-01 4.421425238251686096e-02 3.058406412601470947e-01 -1.631797850131988525e-01 -1.429540067911148071e-01 -3.698905184864997864e-02 8.959646522998809814e-02 -3.273718655109405518e-01 9.630363434553146362e-02 -7.533288747072219849e-02 2.132300883531570435e-01 -2.322507463395595551e-02 1.033844873309135437e-01 -8.682686835527420044e-02 1.535135805606842041e-01 4.122071266174316406e-01 -1.041925102472305298e-01 1.107162684202194214e-01 -1.301862597465515137e-01 2.139719575643539429e-01 -4.404351487755775452e-02 2.357418239116668701e-01 1.502976268529891968e-01 8.218242228031158447e-02
-3.466836214065551758e-01 -3.587360382080078125e-01 -6.547569483518600464e-02 -1.644668877124786377e-01 8.594979345798492432e-02 1.813453882932662964e-01 -3.496539294719696045e-01 -2.419372200965881348e-01 1.351520866155624390e-01 -1.194426193833351135e-01 3.706518411636352539e-01 -1.384774595499038696e-01 -1.496525257825851440e-01 -2.703213095664978027e-01 3.640540689229965210e-02 -3.554215729236602783e-01 -2.160127460956573486e-02 -5.797481164336204529e-02 7.826636545360088348e-03 1.076920982450246811e-02 2.675673365592956543e-02 8.149998635053634644e-02 -1.581293791532516479e-01 9.886738657951354980e-02 -5.062574893236160278e-02 -1.065351143479347229e-01 -1.047768816351890564e-01 7.167585939168930054e-02 7.801906764507293701e-02 -2.742723934352397919e-02 -3.271865472197532654e-02 -4.925425350666046143e-02
1.410523056983947754e-01 -1.261029243469238281e-01 2.321677505970001221e-01 -1.629167497158050537e-01 -6.168120540678501129e-03 -1.796862296760082245e-02 -3.368870317935943604e-01 -2.542559802532196045e-01 3.833017647266387939e-01 -1.206240728497505188e-01 1.423359513282775879e-01 -5.968123301863670349e-02 1.424812823534011841e-01 -4.024882316589355469e-01 9.295549988746643066e-02 8.351870626211166382e-02 2.048897892236709595e-01 1.255634725093841553e-01 4.249326884746551514e-02 5.469635128974914551e-02 -1.723031997680664062e-01 -1.646737754344940186e-01 1.744457781314849854e-01 1.308303922414779663e-01 -5.393903329968452454e-02 -6.670337170362472534e-02 -1.548509001731872559e-01 -1.513779759407043457e-01 -2.704706192016601562e-01 1.600740998983383179e-01 4.217657819390296936e-02 1.861254498362541199e-02
-2.395440340042114258e-01 1.891699880361557007e-01 1.843345165252685547e-01 8.401724696159362793e-02 -1.016754284501075745e-01 -6.949341297149658203e-02 -2.245294302701950073e-01 -2.038980424404144287e-01 2.671740651130676270e-01 1.387989968061447144e-01 2.617454528808593750e-01 4.258914291858673096e-02 1.085285563021898270e-02 -1.788789480924606323e-01 8.840137720108032227e-02 -3.041768670082092285e-01 1.105276793241500854e-01 -2.022831933572888374e-03 5.360441654920578003e-02 -1.909701153635978699e-02 -1.905692070722579956e-01 -6.025400012731552124e-02 8.493844419717788696e-02 2.677749097347259521e-01 1.280659139156341553e-01 -1.582342833280563354e-01 -2.926256656646728516e-01 1.809129305183887482e-02 2.315089702606201172e-01 -1.017315462231636047e-01 -1.597409248352050781e-01 -3.376865684986114502e-01
1.537138521671295166e-01 -9.113930165767669678e-02 2.338943034410476685e-01 -1.436818689107894897e-01 3.197132796049118042e-02 -7.855623960494995117e-02 -4.180624783039093018e-01 3.701226413249969482e-02 4.073114693164825439e-01 -2.668766379356384277e-01 1.451069861650466919e-01 2.077876403927803040e-02 4.493616521358489990e-02 -3.208064734935760498e-01 -1.570947468280792236e-02 1.190216690301895142e-01 1.754580736160278320e-01 1.821495592594146729e-01 1.440243721008300781e-01 1.076702121645212173e-02 -2.767631318420171738e-03 -8.125019818544387817e-02 1.433705389499664307e-01 1.898159831762313843e-01 -2.616280457004904747e-03 -1.936855912208557129e-01 -1.572892069816589355e-01 -1.412666141986846924e-01 -1.176992058753967285e-01 2.567861378192901611e-01 9.513143450021743774e-02 -1.110678613185882568e-01
-7.472123950719833374e-02 1.048272382467985153e-02 2.576809227466583252e-01 -3.381246924400329590e-01 3.835596889257431030e-02 3.748472630977630615e-01 -6.273489445447921753e-02 -1.356537938117980957e-01 1.283402442932128906e-01 -6.655982136726379395e-02 -3.168448060750961304e-02 -1.497798562049865723e-01 1.629610955715179443e-01 -1.044135689735412598e-01 -1.633680909872055054e-01 -4.472278952598571777e-01 1.021010503172874451e-01 2.108615450561046600e-02 2.627807259559631348e-01 -1.696865446865558624e-02 1.812993437051773071e-01 -1.408515572547912598e-01 -1.211746782064437866e-01 3.002966940402984619e-01 6.708816438913345337e-02 2.943632891401648521e-03 -2.577696442604064941e-01 -1.312583833932876587e-01 -5.392156913876533508e-02 9.279785305261611938e-02 -5.470648407936096191e-02 -1.685005612671375275e-02
-2.614396214485168457e-01 -2.479700595140457153e-01 2.633940614759922028e-02 1.311084181070327759e-01 -5.453537032008171082e-02 -2.786215394735336304e-02 -5.189967155456542969e-02 -1.916542835533618927e-02 9.538073092699050903e-02 -3.447392582893371582e-01 3.432989120483398438e-01 -1.545159965753555298e-01 -5.713120847940444946e-02 -2.847444415092468262e-01 -1.313513666391372681e-01 -8.341098576784133911e-02 2.728437781333923340e-01 1.681495755910873413e-01 1.237907633185386658e-01 -3.009086549282073975e-01 1.363876834511756897e-02 -1.469400990754365921e-02 -1.063359975814819336e-01 1.607491075992584229e-01 6.920874863862991333e-02 1.163217127323150635e-01 -1.881214082241058350e-01 6.143059581518173218e-02 -3.380406200885772705e-01 2.007009387016296387e-01 -1.207260880619287491e-03 -9.520599991083145142e-02
-2.409999519586563110e-01 2.055985033512115479e-01 -1.349694877862930298e-01 -1.641526371240615845e-01 -6.843316555023193359e-02 1.345006227493286133e-01 -5.954351425170898438e-01 1.046204417943954468e-01 1.327376514673233032e-01 -1.006463840603828430e-01 9.963851422071456909e-03 -2.325656116008758545e-01 1.933996975421905518e-01 1.196412667632102966e-01 1.589653342962265015e-01 -7.109524309635162354e-02 2.733258306980133057e-01 8.270467072725296021e-02 3.242914080619812012e-01 -6.143767386674880981e-02 1.151158139109611511e-01 -2.348241768777370453e-02 -3.074877022299915552e-04 1.884236931800842285e-01 -5.359908938407897949e-02 -5.710622668266296387e-02 -1.244040951132774353e-01 -8.764508366584777832e-02 2.502382546663284302e-02 8.061143010854721069e-02 -1.603859812021255493e-01 1.770028844475746155e-02
-1.687757223844528198e-01 3.528679534792900085e-02 3.334696888923645020e-01 -4.788289964199066162e-02 3.921816647052764893e-01 1.871598064899444580e-01 -2.814430892467498779e-01 5.977976694703102112e-02 5.901309661567211151e-03 -9.913360327482223511e-02 7.139352709054946899e-02 -1.003308668732643127e-01 -5.059824883937835693e-02 -1.702632568776607513e-02 -1.833971589803695679e-01 -2.982016205787658691e-01 2.497207969427108765e-01 1.271305829286575317e-01 6.216168031096458435e-02 1.784746162593364716e-02 2.445535920560359955e-02 2.099422514438629150e-01 1.407249718904495239e-01 -4.781797900795936584e-02 -1.789241656661033630e-02 -2.514945566654205322e-01 -2.626574337482452393e-01 2.035948187112808228e-01 -2.090485990047454834e-01 2.078678458929061890e-01 -6.504543125629425049e-02 -1.417806446552276611e-01
-2.538013756275177002e-01 -2.611254155635833740e-01 3.935410827398300171e-02 -8.548013865947723389e-02 5.941486451774835587e-03 1.121652275323867798e-01 -2.594132721424102783e-01 -1.780903339385986328e-02 3.957076370716094971e-02 -3.486887514591217041e-01 1.338689215481281281e-02 1.472366005182266235e-01 -1.245353370904922485e-01 -2.708407342433929443e-01 -5.099826026707887650e-03 -1.386432051658630371e-01 6.120718121528625488e-01 1.513487696647644043e-01 3.532815352082252502e-02 -3.961661085486412048e-02 4.868141189217567444e-02 1.753251254558563232e-01 1.048858761787414551e-01 1.257179975509643555e-01 4.928762093186378479e-03 3.848371282219886780e-02 -1.910900324583053589e-01 5.729448422789573669e-02 -3.747060522437095642e-02 5.593899637460708618e-02 8.456252515316009521e-02 1.092549189925193787e-01
-2.158151119947433472e-01 -3.222430869936943054e-02 -6.751213222742080688e-02 2.990756630897521973e-01 2.328672260046005249e-02 2.163640037178993225e-02 -2.517997324466705322e-01 3.240927457809448242e-01 2.136120051145553589e-01 -3.532499670982360840e-01 2.454872280359268188e-01 -8.367959409952163696e-02 -3.733513876795768738e-02 -1.079034507274627686e-01 -2.403953671455383301e-02 1.328936312347650528e-02 2.724483013153076172e-01 1.762397289276123047e-01 1.470363140106201172e-01 -9.277620911598205566e-02 -4.272631555795669556e-02 -1.968904025852680206e-02 1.294346600770950317e-01 2.527416869997978210e-02 6.661430746316909790e-02 -2.205260097980499268e-01 -4.027797579765319824e-01 1.660739332437515259e-01 7.502076029777526855e-02 3.326021134853363037e-02 -8.823558688163757324e-02 1.579124033451080322e-01
1.630053482949733734e-02 -2.758583799004554749e-02 3.453002572059631348e-01 -2.237354218959808350e-01 -9.368404746055603027e-02 -1.142721474170684814e-01 -2.953885495662689209e-01 -1.651878654956817627e-01 2.676696777343750000e-01 -1.670692861080169678e-01 9.793036431074142456e-02 -3.988645970821380615e-02 -4.005817696452140808e-02 -4.401637613773345947e-01 -2.821848355233669281e-02 2.151134423911571503e-02 6.362992525100708008e-02 3.025871217250823975e-01 8.264908939599990845e-02 1.209017485380172729e-01 -5.764956027269363403e-02 -1.364281773567199707e-01 2.496186643838882446e-01 8.403597772121429443e-02 -3.137742727994918823e-02 -1.165795549750328064e-01 -1.469441950321197510e-01 -2.331561595201492310e-01 -1.482093185186386108e-01 1.343623548746109009e-01 1.106235086917877197e-01 -1.865716278553009033e-01
-3.646056950092315674e-01 -7.066044956445693970e-02 1.528480798006057739e-01 -1.751356869935989380e-01 1.535128504037857056e-01 -1.480433940887451172e-01 -2.646676003932952881e-01 -9.763844311237335205e-02 1.068007275462150574e-01 -2.695215940475463867e-01 -1.877744309604167938e-02 -2.175806462764739990e-01 2.667272090911865234e-01 -2.574250102043151855e-01 3.337448835372924805e-02 1.094769686460494995e-01 1.547186374664306641e-01 2.274898439645767212e-01 2.018907815217971802e-01 -1.117579191923141479e-01 -1.500522624701261520e-02 4.030372202396392822e-02 1.180259361863136292e-01 -6.402429938316345215e-02 1.493527274578809738e-02 -1.630798578262329102e-01 -2.533769607543945312e-01 -1.899880021810531616e-01 1.884392797946929932e-01 1.159447506070137024e-01 -2.737466096878051758e-01 2.993506565690040588e-02
-7.985738664865493774e-02 -2.256291210651397705e-01 2.297823280096054077e-01 -3.093380853533744812e-02 3.556932881474494934e-02 -8.599038422107696533e-02 -1.886126995086669922e-01 -7.031951099634170532e-02 6.674159318208694458e-02 -2.835660576820373535e-01 -8.110515773296356201e-02 2.633827552199363708e-02 -2.016529440879821777e-02 -5.249134302139282227e-01 4.882544279098510742e-02 -2.343757003545761108e-01 2.654313743114471436e-01 4.706170037388801575e-02 2.078738957643508911e-01 9.975160658359527588e-02 6.222886219620704651e-02 1.242483630776405334e-01 -1.056292746216058731e-02 -4.479756578803062439e-02 -2.063228487968444824e-01 1.184098720550537109e-01 -3.641810119152069092e-01 -1.790261268615722656e-01 -1.499996930360794067e-01 1.131539270281791687e-01 8.564553409814834595e-02 -5.674508213996887207e-02
-7.232021540403366089e-02 -5.963978171348571777e-02 1.764059662818908691e-01 -5.089243128895759583e-02 2.308273464441299438e-01 2.971414625644683838e-01 -2.977404892444610596e-01 -2.175648212432861328e-01 9.045619517564773560e-02 -2.624706327915191650e-01 -3.041499666869640350e-02 -4.881248623132705688e-02 -1.616381406784057617e-01 -1.406479775905609131e-01 1.987920701503753662e-01 2.277659223182126880e-05 1.223176494240760803e-01 1.650181412696838379e-02 1.998712718486785889e-01 -5.350507562980055809e-04 -1.016285568475723267e-01 7.381779700517654419e-02 3.452465236186981201e-01 9.332508593797683716e-02 -2.497775703668594360e-01 1.773691028356552124e-01 1.086938101798295975e-02 -3.063023090362548828e-01 2.566463686525821686e-02 2.159822434186935425e-01 -2.498354949057102203e-02 -2.820526957511901855e-01
-2.863664031028747559e-01 -1.049503497779369354e-02 3.038961589336395264e-01 -1.742225289344787598e-01 -7.759027928113937378e-02 1.194010674953460693e-01 -1.121337041258811951e-01 -1.395019292831420898e-01 3.334865868091583252e-01 -1.813762821257114410e-02 -4.501773975789546967e-03 -3.057918548583984375e-01 -3.812513127923011780e-02 8.951882272958755493e-02 5.901290103793144226e-02 1.719794720411300659e-01 3.111459016799926758e-01 1.602030694484710693e-01 -7.592903822660446167e-02 -3.799357414245605469e-01 -1.023671478033065796e-01 -9.291365742683410645e-02 -1.020592544227838516e-02 2.039176970720291138e-01 -1.961008757352828979e-01 -2.641566991806030273e-01 -1.167179048061370850e-01 -3.844529157504439354e-03 -1.819646060466766357e-01 -3.857729211449623108e-02 2.496076561510562897e-02 6.915236264467239380e-02
-2.605119049549102783e-01 1.996083259582519531e-01 1.579226255416870117e-01 2.250421494245529175e-01 -7.921308279037475586e-02 1.178124472498893738e-01 -3.821492493152618408e-01 1.219339519739151001e-01 3.028791025280952454e-02 -1.806070208549499512e-01 4.002906978130340576e-01 3.062926419079303741e-02 3.442171216011047363e-02 -7.939383387565612793e-02 6.649556756019592285e-02 -2.856498062610626221e-01 8.843397349119186401e-02 1.481541246175765991e-01 6.644283980131149292e-02 -1.091025248169898987e-01 3.015218973159790039e-01 5.271448288112878799e-03 1.558312326669692993e-01 2.631801664829254150e-01 1.847605453804135323e-03 2.644888125360012054e-02 -1.747648715972900391e-01 1.978230029344558716e-01 -9.779598563909530640e-02 1.136583536863327026e-01 1.009041070938110352e-01 1.175205409526824951e-01
-3.424394428730010986e-01 -3.349603340029716492e-02 -1.455883234739303589e-01 -3.070766329765319824e-01 -1.680405985098332167e-04 1.973545402288436890e-01 -1.353382617235183716e-01 8.833661675453186035e-02 1.279875785112380981e-01 -1.706458330154418945e-01 1.430676579475402832e-01 1.570323365740478039e-03 -1.691728383302688599e-01 -4.237416088581085205e-01 -1.325661838054656982e-01 7.030886411666870117e-02 1.289873272180557251e-01 2.815410196781158447e-01 2.619595527648925781e-01 -1.312683820724487305e-01 -4.935191571712493896e-02 2.587574161589145660e-02 -9.157693944871425629e-03 1.911682635545730591e-01 1.382824312895536423e-02 -9.854646027088165283e-02 -2.753791213035583496e-01 -3.630356490612030029e-02 -1.027693878859281540e-02 1.469129174947738647e-01 -2.696968615055084229e-01 -3.763082250952720642e-02
-3.916482329368591309e-01 -1.406494714319705963e-02 2.012378871440887451e-01 -9.077508002519607544e-02 -2.146221101284027100e-01 3.735099360346794128e-02 -7.407554239034652710e-02 -1.662117429077625275e-02 3.282935321331024170e-01 -2.892868816852569580e-01 -7.335157599300146103e-03 -3.994031623005867004e-02 4.650863260030746460e-02 -1.389837861061096191e-01 -1.049893070012331009e-02 -1.531140059232711792e-01 9.258338063955307007e-02 7.347972691059112549e-02 4.751931726932525635e-01 -2.932122722268104553e-02 1.520211398601531982e-01 -1.695719957351684570e-01 -1.189616471529006958e-01 1.527056545019149780e-01 -1.973556876182556152e-01 7.703296840190887451e-02 -6.845600157976150513e-02 1.988041549921035767e-01 9.576612710952758789e-02 5.446254834532737732e-02 2.312902510166168213e-01 1.470009833574295044e-01
3.207232058048248291e-02 -1.979955285787582397e-01 1.084445416927337646e-01 -2.321744263172149658e-01 -2.163624465465545654e-01 1.449900865554809570e-01 -3.031600117683410645e-01 -1.533817127346992493e-02 1.544016152620315552e-01 8.889167010784149170e-02 7.471061497926712036e-02 8.834227174520492554e-02 8.113081008195877075e-02 -4.344559311866760254e-01 -4.746070131659507751e-02 8.096713572740554810e-02 2.568323612213134766e-01 2.744518816471099854e-01 2.741594612598419189e-02 2.347779646515846252e-02 1.248002052307128906e-01 1.331584453582763672e-01 3.656557798385620117e-01 5.849804729223251343e-02 1.277669370174407959e-01 -1.280783414840698242e-01 -2.282600551843643188e-01 -1.209594681859016418e-01 9.932152926921844482e-02 -4.804850090295076370e-03 -2.105548828840255737e-01 -1.347303390502929688e-01
-3.847632408142089844e-01 7.896271347999572754e-02 2.671967633068561554e-02 -1.633223891258239746e-01 -2.577472329139709473e-01 3.433258831501007080e-01 -2.473942935466766357e-02 -2.065491527318954468e-01 2.378578297793865204e-02 -9.381159394979476929e-02 4.764527082443237305e-02 -1.733696460723876953e-01 -1.482386440038681030e-01 -1.539325118064880371e-01 1.721951365470886230e-02 -5.786699801683425903e-02 1.573645621538162231e-01 8.312853425741195679e-02 -1.203984543681144714e-01 -3.643865883350372314e-01 -5.343002453446388245e-02 3.149836137890815735e-02 1.962173432111740112e-01 4.249234870076179504e-02 -3.105632066726684570e-01 -4.120536148548126221e-02 -1.268820613622665405e-01 -3.962294384837150574e-02 -1.296946853399276733e-01 2.400459200143814087e-01 -2.655954360961914062e-01 -1.258707940578460693e-01
-8.081110566854476929e-02 1.581956297159194946e-01 1.795197129249572754e-01 -2.113258466124534607e-02 -2.086186408996582031e-01 1.100064739584922791e-01 -2.110286206007003784e-01 -1.421868801116943359e-01 2.691259086132049561e-01 8.261599391698837280e-02 1.189342886209487915e-01 -3.678027540445327759e-02 1.772861182689666748e-02 -1.826733946800231934e-01 -2.454119920730590820e-02 -2.477458417415618896e-01 -1.747437752783298492e-02 -8.563572168350219727e-02 3.144074380397796631e-01 8.676082827150821686e-03 3.474329113960266113e-01 -6.022925674915313721e-02 1.615211367607116699e-01 3.919105231761932373e-01 -1.552079319953918457e-01 4.449565708637237549e-02 -2.273442745208740234e-01 3.158242106437683105e-01 -1.873461753129959106e-01 -1.701428927481174469e-02 -1.724833808839321136e-02 -3.476441651582717896e-02
-2.601531147956848145e-01 -6.752374768257141113e-02 1.617441326379776001e-01 -8.343989402055740356e-02 -4.985138401389122009e-02 1.067128330469131470e-01 -2.351993918418884277e-01 -9.139355272054672241e-02 7.123921811580657959e-02 -2.052228599786758423e-01 1.383110880851745605e-02 -2.860483527183532715e-01 2.332698404788970947e-01 -2.826334238052368164e-01 1.679058820009231567e-01 7.374072074890136719e-02 5.721431598067283630e-02 2.076066881418228149e-01 6.380135565996170044e-02 7.760088890790939331e-02 1.282027661800384521e-01 -3.138309344649314880e-02 3.511712849140167236e-01 -1.505809277296066284e-01 6.247235089540481567e-02 -1.794999837875366211e-01 -3.146941661834716797e-01 -2.320990860462188721e-01 2.389224618673324585e-01 1.202793866395950317e-01 -1.925179213285446167e-01 4.936820641160011292e-02
-9.780133515596389771e-02 -7.477412931621074677e-03 7.333789765834808350e-02 -1.847219020128250122e-01 -6.819566339254379272e-02 4.519478082656860352e-01 -1.241673305630683899e-01 -2.032720744609832764e-01 2.364402562379837036e-01 1.701970547437667847e-01 3.458456993103027344e-01 2.150857634842395782e-02 1.572964191436767578e-01 -2.620609402656555176e-01 5.629172176122665405e-02 -1.047549247741699219e-01 -3.138804063200950623e-02 1.465927660465240479e-01 -1.106622219085693359e-01 -6.484568119049072266e-02 1.914217174053192139e-01 2.225916683673858643e-01 3.045444786548614502e-01 -6.305468827486038208e-02 -1.532741785049438477e-01 4.851488396525382996e-02 -2.327056974172592163e-01 1.205033957958221436e-01 -2.212577611207962036e-01 6.793531030416488647e-02 -4.477117583155632019e-02 2.824805118143558502e-02
-1.547704339027404785e-01 -3.062033355236053467e-01 1.671735644340515137e-01 -1.324542760848999023e-01 -1.175062134861946106e-01 2.664199471473693848e-01 -4.372727572917938232e-01 -1.276882737874984741e-01 2.287136018276214600e-01 -8.225728571414947510e-02 2.534308433532714844e-01 -1.346230506896972656e-01 -9.088123589754104614e-02 -2.504143416881561279e-01 7.018801569938659668e-02 -2.552379965782165527e-01 -1.658141016960144043e-01 -1.898094713687896729e-01 5.171039327979087830e-02 -1.509262621402740479e-02 -2.320562116801738739e-02 -1.848841011524200439e-01 2.039986290037631989e-02 7.188181579113006592e-02 -2.010671049356460571e-01 -1.416705995798110962e-01 -1.306877285242080688e-01 8.109233528375625610e-02 9.491475671529769897e-02 9.887685626745223999e-02 1.513696759939193726e-01 -1.716093719005584717e-01
-2.193073779344558716e-01 -1.043056771159172058e-01 2.406685054302215576e-01 -7.694978266954421997e-02 2.163605019450187683e-02 9.376374632120132446e-02 -3.385844230651855469e-01 -9.445145726203918457e-02 3.621866106986999512e-01 -2.062828540802001953e-01 7.512004673480987549e-02 -2.743775248527526855e-01 -1.867056488990783691e-01 -1.443575620651245117e-01 1.539107412099838257e-01 -1.242317333817481995e-01 -8.787789940834045410e-02 2.284760326147079468e-01 3.376155719161033630e-02 -1.983221620321273804e-01 1.602129191160202026e-01 -1.748317480087280273e-01 -8.901774138212203979e-02 7.507865130901336670e-02 -1.937075257301330566e-01 4.528299346566200256e-02 -2.170189619064331055e-01 5.675709992647171021e-02 -3.683991264551877975e-03 -2.286369055509567261e-01 2.597809731960296631e-01 1.225841566920280457e-01
-2.724954783916473389e-01 8.060037344694137573e-02 3.408882617950439453e-01 9.345079958438873291e-02 -1.119417771697044373e-01 9.930758923292160034e-02 -1.352759450674057007e-01 -1.614240929484367371e-02 3.438720703125000000e-01 1.606571227312088013e-01 -8.231280744075775146e-02 4.203125089406967163e-02 3.850148022174835205e-01 -1.509570032358169556e-01 -4.199513792991638184e-02 -9.807430207729339600e-02 -1.037491559982299805e-01 1.304956823587417603e-01 2.144630700349807739e-01 -5.369856208562850952e-02 3.408659994602203369e-01 -6.177165731787681580e-02 -1.112933829426765442e-02 3.425634503364562988e-01 -8.485192805528640747e-02 4.892212525010108948e-02 -1.427270323038101196e-01 1.465349793434143066e-01 -6.866504251956939697e-02 2.470794506371021271e-02 -2.100639939308166504e-01 -5.755677819252014160e-02
-2.411532998085021973e-01 -2.565923631191253662e-01 2.385448962450027466e-01 -1.948319524526596069e-01 3.627496659755706787e-01 -1.083393022418022156e-01 -2.899931967258453369e-01 -3.338683545589447021e-01 2.074239850044250488e-01 -6.655599456280469894e-03 5.781758204102516174e-02 -2.055396884679794312e-01 -7.663816213607788086e-02 5.286352336406707764e-02 7.010889798402786255e-02 -1.027147918939590454e-01 8.383477479219436646e-02 9.035778790712356567e-02 5.899139121174812317e-02 8.708395808935165405e-02 2.407496571540832520e-01 -2.367706894874572754e-01 5.336220934987068176e-02 2.423683255910873413e-01 -9.111689031124114990e-02 -9.369900822639465332e-02 1.618201099336147308e-02 2.052270621061325073e-01 8.116947114467620850e-02 2.028450742363929749e-02 -9.350008517503738403e-02 -2.288898229598999023e-01
-4.137592911720275879e-01 -2.099078334867954254e-02 2.203333079814910889e-01 -2.638057172298431396e-01 2.000033408403396606e-01 1.143551543354988098e-01 -1.162810921669006348e-01 -1.548646949231624603e-02 1.367272138595581055e-01 -1.748353242874145508e-01 5.426186695694923401e-02 -2.751168608665466309e-01 3.683954104781150818e-02 -2.804197371006011963e-01 4.476565495133399963e-02 1.126976609230041504e-01 1.878559142351150513e-01 3.540203571319580078e-01 -1.068746671080589294e-02 -1.314271986484527588e-01 -2.254833579063415527e-01 -5.048990622162818909e-02 -1.192905660718679428e-02 1.600586622953414917e-01 -5.075345933437347412e-02 -1.977892369031906128e-01 1.384083181619644165e-01 -7.865914702415466309e-02 2.093305587768554688e-01 2.055759876966476440e-01 4.683472216129302979e-02 9.118520468473434448e-02
-3.166341781616210938e-01 4.809107165783643723e-03 2.788072824478149414e-02 -3.959396481513977051e-02 5.965766683220863342e-02 1.879802942276000977e-01 -2.243968695402145386e-01 1.439749915152788162e-02 2.430738359689712524e-01 -1.082955822348594666e-01 4.775685667991638184e-01 -1.027446463704109192e-01 -1.040768101811408997e-01 -1.569575369358062744e-01 1.814557909965515137e-01 2.111687883734703064e-02 3.424611389636993408e-01 1.603289544582366943e-01 3.520814776420593262e-01 -1.706050932407379150e-01 3.797010332345962524e-02 -7.770321518182754517e-02 -1.836879104375839233e-01 5.771724134683609009e-02 1.204689964652061462e-01 1.044054329395294189e-02 -1.065639033913612366e-01 8.825644105672836304e-02 -3.599094972014427185e-02 2.188685163855552673e-02 2.239255458116531372e-01 5.786880478262901306e-02
-2.344451993703842163e-01 -1.505579948425292969e-01 2.055695056915283203e-01 -1.257229894399642944e-01 2.598730623722076416e-01 1.912818406708538532e-03 -2.624384760856628418e-01 1.845716871321201324e-02 1.511525064706802368e-01 -1.822119802236557007e-01 1.377109885215759277e-01 -2.270589172840118408e-01 2.041930556297302246e-01 -1.704680174589157104e-02 -3.653611615300178528e-02 -1.912340074777603149e-01 1.816544532775878906e-01 -1.232136711478233337e-01 2.475518882274627686e-01 -5.613517761230468750e-02 2.164202183485031128e-01 -2.946587204933166504e-01 5.193692445755004883e-02 1.560161262750625610e-02 2.439275830984115601e-01 -1.189698576927185059e-01 -2.223259061574935913e-01 1.533877849578857422e-01 2.094221413135528564e-01 3.940790891647338867e-03 -2.383199036121368408e-01 -1.568288356065750122e-01
-2.381311804056167603e-01 -2.958197891712188721e-01 1.730957180261611938e-01 -1.974518746137619019e-01 3.726102411746978760e-02 -5.433765053749084473e-02 -1.021358296275138855e-01 -1.975820064544677734e-01 3.853086382150650024e-02 -1.189032942056655884e-01 1.223495379090309143e-01 7.531175017356872559e-02 -4.505887627601623535e-02 -2.829055488109588623e-01 -8.665523678064346313e-02 -1.883564293384552002e-01 6.621786206960678101e-02 2.508178949356079102e-01 -3.245777636766433716e-02 2.798262834548950195e-01 -1.993926055729389191e-02 5.797447264194488525e-02 -1.724793016910552979e-01 1.741966754198074341e-01 -4.148191213607788086e-02 -2.366593331098556519e-01 -4.595460891723632812e-01 -2.331746071577072144e-01 -1.479957997798919678e-01 1.058877557516098022e-01 -2.059873007237911224e-02 6.620241701602935791e-02
-3.477190732955932617e-01 -1.153624579310417175e-01 7.406150549650192261e-02 -7.564612478017807007e-02 -3.294042125344276428e-02 1.237872987985610962e-01 -2.871079742908477783e-02 -1.209011226892471313e-01 2.113367198035120964e-03 -1.272223442792892456e-01 1.321285814046859741e-01 -1.177359744906425476e-01 3.115234673023223877e-01 6.842572242021560669e-02 1.023150682449340820e-01 -1.468020230531692505e-01 7.588873803615570068e-02 2.680666148662567139e-01 2.662232518196105957e-01 8.962138742208480835e-02 1.035374402999877930e-01 -5.282997712492942810e-02 7.373648881912231445e-02 2.372616901993751526e-02 -2.427697628736495972e-01 3.505489230155944824e-02 -3.018506467342376709e-01 -1.295912358909845352e-02 3.251694738864898682e-01 -1.924614906311035156e-01 -2.115971893072128296e-01 -3.555748164653778076e-01
-4.488489925861358643e-01 -1.982659101486206055e-01 2.130511254072189331e-01 -2.237223833799362183e-01 -7.219534367322921753e-02 1.530733406543731689e-01 1.877068728208541870e-02 -3.501943126320838928e-02 1.562911123037338257e-01 -1.057044863700866699e-01 2.474034130573272705e-01 1.411773562431335449e-01 1.536265015602111816e-01 -1.105847954750061035e-01 -9.583245962858200073e-02 3.059997223317623138e-02 2.799597382545471191e-01 -1.915137767791748047e-01 3.038190305233001709e-01 1.624655276536941528e-01 3.534839302301406860e-02 -1.228369399905204773e-01 3.456154465675354004e-02 8.674753457307815552e-02 1.894492655992507935e-01 1.710829138755798340e-01 -1.207273453474044800e-01 6.454054266214370728e-02 7.795686274766921997e-02 -2.325058430433273315e-01 8.662045001983642578e-02 -2.459998130798339844e-01
-3.586415648460388184e-01 -4.772325232625007629e-02 1.277797371149063110e-01 -1.326346546411514282e-01 4.133723676204681396e-02 3.774267807602882385e-02 1.137985512614250183e-01 -8.346860110759735107e-02 3.734512925148010254e-01 -1.244230121374130249e-01 1.678585857152938843e-01 1.743242889642715454e-01 9.918071329593658447e-02 -2.546088099479675293e-01 -1.124607548117637634e-01 1.514027714729309082e-01 2.051219716668128967e-02 2.201182544231414795e-01 1.233573406934738159e-01 9.611423313617706299e-02 1.026801168918609619e-01 2.664336562156677246e-01 1.556900590658187866e-01 2.193403840065002441e-01 -1.604261994361877441e-01 -2.022509127855300903e-01 -2.373766601085662842e-01 1.684486418962478638e-01 -2.414333373308181763e-01 -2.050950974225997925e-01 8.963534981012344360e-02 3.772246465086936951e-02
-1.437751054763793945e-01 7.069030404090881348e-02 6.072597205638885498e-02 5.266099050641059875e-02 3.217978477478027344e-01 2.584148645401000977e-01 -2.677920460700988770e-01 -1.653218269348144531e-01 4.565039649605751038e-02 3.637306019663810730e-02 2.925314009189605713e-01 5.415537953376770020e-02 6.429943442344665527e-02 -3.316873013973236084e-01 7.258265465497970581e-02 -8.739494532346725464e-02 -2.235238673165440559e-03 8.132762461900711060e-02 8.266894519329071045e-02 -5.361925438046455383e-02 2.494406551122665405e-01 6.150591745972633362e-02 1.373021211475133896e-02 2.888507395982742310e-02 -4.077275097370147705e-01 4.468954354524612427e-02 -2.516055107116699219e-01 3.449679613113403320e-01 5.665320530533790588e-02 1.928222179412841797e-01 5.117885768413543701e-02 5.111051350831985474e-02
-2.261774986982345581e-01 -1.942790895700454712e-01 1.619585305452346802e-01 1.397242844104766846e-01 -2.368802875280380249e-01 7.299029827117919922e-02 -1.342528164386749268e-01 -1.102346628904342651e-01 -4.774133861064910889e-02 -2.880075573921203613e-01 2.377500683069229126e-01 -1.987987905740737915e-01 6.392309069633483887e-02 -2.809449732303619385e-01 1.194012314081192017e-01 2.996972501277923584e-01 1.178770363330841064e-01 1.194680631160736084e-01 1.382420808076858521e-01 -5.794766917824745178e-02 4.211261495947837830e-02 -2.318457514047622681e-01 1.042406111955642700e-01 1.689190715551376343e-01 -1.826398968696594238e-01 8.837961405515670776e-02 -1.806205809116363525e-01 2.825618088245391846e-01 -6.183588877320289612e-02 2.072187960147857666e-01 8.176296204328536987e-02 2.296121716499328613e-01
2.509618923068046570e-02 -1.442972123622894287e-01 2.575491070747375488e-01 9.845115989446640015e-02 -2.152610421180725098e-01 5.272862315177917480e-02 -4.276989698410034180e-01 -2.873443067073822021e-01 2.911106646060943604e-01 -1.754342019557952881e-01 -3.884889930486679077e-02 -2.241138927638530731e-02 4.036052152514457703e-02 -2.533559203147888184e-01 6.812376528978347778e-02 7.974236272275447845e-03 2.065916955471038818e-01 2.003967761993408203e-01 2.825427949428558350e-01 8.549131453037261963e-02 8.311723172664642334e-02 2.879175543785095215e-02 1.993318796157836914e-01 8.847208321094512939e-02 -3.782335668802261353e-02 2.460996657609939575e-01 -1.417061984539031982e-01 -9.358099848031997681e-02 -1.030766814947128296e-01 1.659853756427764893e-01 4.845438897609710693e-02 -2.079022675752639771e-01
-2.521571218967437744e-01 5.120656639337539673e-02 -1.776737533509731293e-02 -1.550977528095245361e-01 1.115077957510948181e-01 4.165030717849731445e-01 -2.426475584506988525e-01 -1.872229017317295074e-02 3.587309420108795166e-01 2.487446963787078857e-01 6.178227812051773071e-02 1.575645506381988525e-01 -2.944320440292358398e-02 -2.798797786235809326e-01 -1.074898764491081238e-01 -2.391162812709808350e-01 8.192443102598190308e-02 2.605932950973510742e-01 8.330620080232620239e-02 3.913967683911323547e-02 1.915639489889144897e-01 1.882893443107604980e-01 1.145010963082313538e-01 4.116052389144897461e-02 -1.861957013607025146e-01 3.357843309640884399e-02 -1.263818293809890747e-01 1.438576281070709229e-01 -4.752758890390396118e-02 1.300781965255737305e-01 1.861358433961868286e-01 2.854019775986671448e-02
-3.391605615615844727e-01 -2.044558823108673096e-01 4.817550256848335266e-02 4.151566419750452042e-03 1.662292778491973877e-01 -1.748253405094146729e-02 -1.139406710863113403e-01 -1.879959851503372192e-01 5.716981291770935059e-01 -5.477825924754142761e-02 2.107600681483745575e-02 1.162119675427675247e-02 1.464280039072036743e-01 -1.791309118270874023e-01 1.289063245058059692e-01 -2.519968152046203613e-01 9.056678414344787598e-02 -2.381798624992370605e-01 1.184872388839721680e-01 -7.066262513399124146e-02 9.167768061161041260e-03 -1.282075643539428711e-01 -1.061920002102851868e-01 3.334888219833374023e-01 -1.090379580855369568e-01 1.761524565517902374e-02 -1.314248591661453247e-01 -1.707512140274047852e-02 8.339932560920715332e-02 1.901267170906066895e-01 -1.313971541821956635e-02 -6.695376336574554443e-02
-9.892577677965164185e-02 -1.193526573479175568e-02 -5.178685486316680908e-02 -1.038251146674156189e-01 3.561531007289886475e-02 2.441612333059310913e-01 -8.351111784577369690e-03 -1.900143325328826904e-01 5.024180412292480469e-01 9.516309946775436401e-02 1.707896143198013306e-01 2.452280223369598389e-01 -4.066947847604751587e-02 -1.989344507455825806e-01 -4.098711907863616943e-02 -1.652797758579254150e-01 1.674694009125232697e-02 2.362028956413269043e-01 2.083330899477005005e-01 -5.270468071103096008e-02 1.022854521870613098e-01 1.253904998302459717e-01 3.540153205394744873e-01 1.428716927766799927e-01 -2.040689438581466675e-01 -1.101815700531005859e-01 -1.382865458726882935e-01 2.732537686824798584e-01 -4.358473047614097595e-02 1.805470138788223267e-01 7.712569553405046463e-03 4.723429679870605469e-02
-3.248037695884704590e-01 -6.686569750308990479e-02 8.514101058244705200e-02 5.524690821766853333e-02 -1.554655656218528748e-02 6.027557700872421265e-02 -3.366772234439849854e-01 1.030021440237760544e-02 1.661513149738311768e-01 1.749639362096786499e-01 1.176921203732490540e-01 -1.079441048204898834e-02 5.584000945091247559e-01 1.822968013584613800e-02 8.811325766146183014e-03 -1.336121112108230591e-01 1.352819204330444336e-01 -5.903288349509239197e-02 2.463999837636947632e-01 1.802761666476726532e-02 2.747749090194702148e-01 -1.846953183412551880e-01 1.116371080279350281e-01 5.959505587816238403e-02 -7.932438701391220093e-02 7.683339528739452362e-03 -2.646030783653259277e-01 2.128686197102069855e-02 -6.120953708887100220e-02 -3.450149297714233398e-02 -1.833724528551101685e-01 1.905371993780136108e-01
-1.158226281404495239e-02 -2.103565633296966553e-01 1.120741888880729675e-01 -7.132735848426818848e-02 -1.989531815052032471e-01 4.029749929904937744e-01 -4.908680021762847900e-01 -1.179242730140686035e-01 2.812639474868774414e-01 -1.905579268932342529e-01 1.703943312168121338e-01 -3.937426581978797913e-02 -2.319212108850479126e-01 -1.135708391666412354e-02 -2.827161550521850586e-02 -2.327413409948348999e-01 3.432239592075347900e-02 6.651356071233749390e-02 1.295212060213088989e-01 -5.700841546058654785e-02 1.207591518759727478e-01 -1.955617591738700867e-02 9.540734440088272095e-02 4.465134069323539734e-02 -1.632384061813354492e-01 -1.179722547531127930e-01 -2.025641500949859619e-01 1.410025656223297119e-01 -3.997399657964706421e-02 -1.217143610119819641e-01 2.009281665086746216e-01 -1.276579648256301880e-01
-2.104456126689910889e-01 -2.272170782089233398e-01 1.836919486522674561e-01 -9.422564506530761719e-02 -4.573605954647064209e-02 1.165284365415573120e-01 -3.593703508377075195e-01 -8.373933285474777222e-02 1.059899851679801941e-01 -2.151504009962081909e-01 1.116121634840965271e-01 -9.346961230039596558e-02 -2.296815216541290283e-01 -1.851766854524612427e-01 4.080336168408393860e-02 -1.730286180973052979e-01 -1.582830399274826050e-01 -9.729879349470138550e-02 1.234008595347404480e-01 9.099870920181274414e-02 5.731904506683349609e-02 -1.945745050907135010e-01 1.833806186914443970e-01 1.233382001519203186e-01 -3.364340662956237793e-01 -1.136050000786781311e-01 -2.096124440431594849e-01 1.661464273929595947e-01 1.959432065486907959e-01 2.648389637470245361e-01 1.691448539495468140e-01 -1.716816276311874390e-01
-3.689204752445220947e-01 -1.021923869848251343e-01 1.806815415620803833e-01 -2.370394617319107056e-01 1.294628381729125977e-01 -1.076768934726715088e-01 -9.776818752288818359e-02 3.131246566772460938e-02 5.727906897664070129e-02 -3.159441053867340088e-01 1.746207773685455322e-01 8.435683697462081909e-02 2.316823452711105347e-01 -1.558132171630859375e-01 3.387133777141571045e-01 -4.599802568554878235e-02 2.324034273624420166e-01 2.422880083322525024e-01 -8.315753936767578125e-02 -1.431808713823556900e-02 1.130809485912322998e-01 -2.409352213144302368e-01 7.030959241092205048e-03 1.235343664884567261e-01 -1.169628958450630307e-04 -1.087792813777923584e-01 -1.537685394287109375e-01 1.715892851352691650e-01 9.701207280158996582e-02 1.518527716398239136e-01 -2.807323932647705078e-01 -8.964085578918457031e-02
-1.502354741096496582e-01 4.312867671251296997e-02 1.315359473228454590e-01 2.086461186408996582e-01 3.566825762391090393e-02 1.404859125614166260e-01 -3.462601900100708008e-01 2.092045694589614868e-01 3.109626844525337219e-02 -3.623452186584472656e-01 3.270961642265319824e-01 -5.217642337083816528e-02 1.960887163877487183e-01 -1.454519480466842651e-01 6.872268021106719971e-02 -6.466831266880035400e-02 -5.144122522324323654e-03 1.555831283330917358e-01 1.301819235086441040e-01 -1.125040575861930847e-01 3.055944144725799561e-01 -3.206670982763171196e-03 1.880051344633102417e-01 3.629420101642608643e-01 4.263335838913917542e-02 -1.192398145794868469e-01 -1.372201889753341675e-01 1.632851362228393555e-01 -1.192619558423757553e-02 8.186629414558410645e-02 1.676162630319595337e-01 9.381505101919174194e-02
-9.142469614744186401e-02 -1.660505980253219604e-01 2.710222899913787842e-01 -4.279123246669769287e-01 1.071932241320610046e-01 -1.390752643346786499e-01 -1.673041284084320068e-01 -3.063939511775970459e-01 2.057900726795196533e-01 -6.330694258213043213e-02 2.347766309976577759e-01 -1.430017501115798950e-01 1.220440492033958435e-02 -1.278962343931198120e-01 -2.003537677228450775e-02 -2.125013917684555054e-01 1.896477937698364258e-01 3.531918302178382874e-02 2.194733619689941406e-01 -1.138517856597900391e-01 -2.118108868598937988e-01 -2.018293440341949463e-01 1.333945691585540771e-01 5.886372178792953491e-02 -1.354621909558773041e-02 5.433524027466773987e-02 -9.133785963058471680e-02 -3.428174555301666260e-02 2.256373614072799683e-01 1.095867082476615906e-01 -2.647209763526916504e-01 1.412807703018188477e-01
-1.999412626028060913e-01 -2.151997834444046021e-01 1.634398251771926880e-01 9.530997276306152344e-02 -2.074621468782424927e-01 -2.960768640041351318e-01 -1.667363792657852173e-01 -2.004810422658920288e-02 1.590143144130706787e-01 -2.396198511123657227e-01 4.282149970531463623e-01 -1.368824541568756104e-01 -1.108452007174491882e-01 -2.393821477890014648e-01 2.740051038563251495e-02 1.483734790235757828e-02 -6.670384109020233154e-02 1.516788005828857422e-01 1.672464460134506226e-01 -7.985346019268035889e-02 8.742708712816238403e-02 -5.049362033605575562e-02 -1.140759363770484924e-01 1.866327226161956787e-01 2.863538078963756561e-02 7.730345427989959717e-02 -3.719442784786224365e-01 -5.348283052444458008e-02 -2.833135426044464111e-01 7.112524658441543579e-02 -8.579843491315841675e-02 5.580268427729606628e-02
-2.118795961141586304e-01 -9.667020291090011597e-02 3.573472797870635986e-01 4.794871434569358826e-02 -1.834262013435363770e-01 1.302831321954727173e-01 -2.083790451288223267e-01 -4.982805997133255005e-02 3.272846043109893799e-01 -6.365536898374557495e-02 1.442936658859252930e-01 -2.856644988059997559e-01 -1.367138177156448364e-01 -7.776691764593124390e-02 9.553079307079315186e-02 -1.062684804201126099e-01 1.493568122386932373e-01 -8.314239792525768280e-03 8.574026077985763550e-02 6.528495252132415771e-02 2.980391383171081543e-01 -7.213130593299865723e-02 1.269035190343856812e-01 3.357140347361564636e-02 -2.275785654783248901e-01 -1.877837777137756348e-01 1.927754841744899750e-02 1.273448616266250610e-01 1.310021430253982544e-01 2.976212799549102783e-01 2.375662922859191895e-01 -2.223064750432968140e-01
-3.835949301719665527e-01 -4.596422985196113586e-02 -3.274475410580635071e-02 1.651435792446136475e-01 -1.083749160170555115e-01 -3.664721176028251648e-02 -3.882986903190612793e-01 -3.765597194433212280e-02 -3.551054745912551880e-02 -1.194252446293830872e-02 2.796792984008789062e-01 -5.210626497864723206e-02 -4.856523871421813965e-02 -3.543447852134704590e-01 5.740817263722419739e-02 2.724083065986633301e-01 1.695692986249923706e-01 1.003900170326232910e-01 -1.128173526376485825e-02 -1.834612153470516205e-02 -9.561552107334136963e-02 -2.105570584535598755e-01 1.422047466039657593e-01 1.790810562670230865e-02 9.791258722543716431e-02 5.454871058464050293e-02 -2.638526558876037598e-01 2.257520556449890137e-01 6.922698765993118286e-02 3.314552605152130127e-01 3.791540488600730896e-02 -8.248112350702285767e-02
-3.044330179691314697e-01 -2.776073515415191650e-01 1.869441717863082886e-01 4.529929161071777344e-02 -3.028869070112705231e-02 8.827766776084899902e-02 -2.146214991807937622e-01 -1.343433558940887451e-01 3.219996988773345947e-01 -2.649805545806884766e-01 1.629468798637390137e-01 -1.888693571090698242e-01 -1.954205036163330078e-01 -1.391068249940872192e-01 7.171858102083206177e-02 -2.597881257534027100e-01 -1.001195460557937622e-01 -1.515658944845199585e-01 3.995807841420173645e-02 4.385854676365852356e-02 1.079710796475410461e-01 -1.875078529119491577e-01 1.748800426721572876e-01 1.423811316490173340e-01 -2.313279174268245697e-02 1.514289528131484985e-02 -1.824267059564590454e-01 3.079359531402587891e-01 2.275972068309783936e-01 5.494753643870353699e-02 1.084722578525543213e-01 -1.565103232860565186e-01
-1.996953934431076050e-01 -1.731579899787902832e-01 9.549845010042190552e-02 1.884344667196273804e-01 1.505865007638931274e-01 5.466034635901451111e-02 -1.626022607088088989e-01 7.969839125871658325e-02 2.629993557929992676e-01 -2.085298299789428711e-01 1.322640627622604370e-01 -2.353624552488327026e-01 2.514664828777313232e-01 -2.590953111648559570e-01 -1.029857248067855835e-01 2.163243889808654785e-01 2.459022700786590576e-01 1.138887852430343628e-01 5.307308584451675415e-02 1.342533677816390991e-01 1.722943931818008423e-01 1.290338337421417236e-01 2.052972316741943359e-01 -1.510498672723770142e-01 -1.742704361677169800e-01 -2.534258663654327393e-01 4.396609961986541748e-03 -1.271275579929351807e-01 2.142363786697387695e-01 2.066902667284011841e-01 -1.210506856441497803e-01 1.847158372402191162e-01
-3.974000215530395508e-01 -3.077989444136619568e-02 3.297823071479797363e-01 1.562578231096267700e-01 1.308267563581466675e-01 2.054785043001174927e-01 -1.548106968402862549e-01 -2.091922163963317871e-01 3.331662118434906006e-01 2.015256136655807495e-02 -1.307412609457969666e-02 1.801336407661437988e-01 -1.512214988470077515e-01 8.416321873664855957e-02 -1.818167269229888916e-01 -1.894690394401550293e-01 2.818558514118194580e-01 -2.505309507250785828e-02 1.556321233510971069e-01 1.108773648738861084e-01 1.110419780015945435e-01 4.530504718422889709e-02 -1.588315144181251526e-02 2.664372920989990234e-01 1.773202568292617798e-01 -3.845313563942909241e-02 -9.213781356811523438e-02 -1.249012872576713562e-01 2.001078277826309204e-01 -1.409289836883544922e-01 2.602927945554256439e-02 -1.347369998693466187e-01
-4.540275335311889648e-01 -1.405715197324752808e-01 3.808285295963287354e-01 -6.153466925024986267e-02 -5.669893324375152588e-02 8.890276402235031128e-02 3.808537730947136879e-03 -3.140248656272888184e-01 1.068433970212936401e-01 1.004619523882865906e-01 -8.296427130699157715e-02 -1.079787313938140869e-01 -1.464648842811584473e-01 -1.233563525602221489e-03 -1.425885260105133057e-01 -1.644645184278488159e-01 3.327699005603790283e-01 -1.173088848590850830e-01 2.489024251699447632e-01 -8.378669619560241699e-02 1.305095702409744263e-01 9.689261764287948608e-02 -1.402235403656959534e-02 -2.288643270730972290e-02 2.223793566226959229e-01 -6.237692385911941528e-02 -1.356434971094131470e-01 -9.805035777390003204e-03 -1.520448029041290283e-01 1.212484762072563171e-01 -2.721853256225585938e-01 4.795180261135101318e-02
-1.981429457664489746e-01 -1.194500364363193512e-02 9.276697039604187012e-02 1.722490042448043823e-02 2.056194394826889038e-01 1.116434186697006226e-01 -2.369347214698791504e-01 9.713757038116455078e-02 2.491475641727447510e-01 -2.539292573928833008e-01 1.554396003484725952e-01 -1.942803561687469482e-01 2.996664680540561676e-02 -2.234833985567092896e-01 1.583788543939590454e-01 -4.225795343518257141e-02 7.337484508752822876e-02 8.241920173168182373e-02 1.044661924242973328e-02 -1.713004261255264282e-01 7.512345910072326660e-02 1.472339630126953125e-01 -6.667097657918930054e-02 4.137586355209350586e-01 -1.783681809902191162e-01 7.419644296169281006e-02 -1.873029768466949463e-01 2.782772183418273926e-01 -1.683284342288970947e-01 2.688776552677154541e-01 -2.110807895660400391e-01 1.599550247192382812e-01
-2.336413860321044922e-01 -7.858815789222717285e-02 1.518427431583404541e-01 -1.648063957691192627e-01 -6.671740859746932983e-02 4.524708539247512817e-02 -3.328851461410522461e-01 -8.930370211601257324e-02 8.942340500652790070e-03 -1.468597352504730225e-01 3.371807979419827461e-03 -2.035287022590637207e-01 1.917367875576019287e-01 -2.953688204288482666e-01 1.950105428695678711e-01 -4.604347050189971924e-03 3.007979132235050201e-02 7.644533365964889526e-02 9.807096421718597412e-02 3.568280339241027832e-01 6.974790245294570923e-02 -2.552214637398719788e-02 2.566536664962768555e-01 -3.881552070379257202e-02 1.523296684026718140e-01 -1.086614057421684265e-01 -1.408125311136245728e-01 -1.797232180833816528e-01 -4.878450930118560791e-02 1.466306149959564209e-01 -4.069645702838897705e-01 -2.129915654659271240e-01
-6.321779489517211914e-01 -6.959126144647598267e-02 3.377789855003356934e-01 -4.673491418361663818e-02 1.003295779228210449e-01 7.690440118312835693e-02 -8.901638537645339966e-02 4.575479775667190552e-02 -9.246379882097244263e-02 4.215432330965995789e-02 1.141966283321380615e-01 -1.203931197524070740e-01 7.037300616502761841e-02 -1.944477260112762451e-01 -2.916549146175384521e-02 1.903495043516159058e-01 2.172925174236297607e-01 5.446998402476310730e-02 2.047496736049652100e-01 1.355367898941040039e-01 -1.283581554889678955e-01 1.238723564893007278e-02 1.349531412124633789e-01 2.708846330642700195e-01 -8.447320759296417236e-02 -1.536238044500350952e-01 1.879505366086959839e-01 5.062710121273994446e-02 7.546794414520263672e-02 1.444542109966278076e-01 1.447407156229019165e-01 -2.629153989255428314e-02
-3.114176392555236816e-01 6.516245007514953613e-02 3.496024012565612793e-01 1.833798736333847046e-01 -1.829937696456909180e-01 2.136344313621520996e-01 -2.817233502864837646e-01 -8.913067728281021118e-02 2.097431868314743042e-01 -1.121106147766113281e-01 9.641914814710617065e-02 -1.776440143585205078e-01 -1.101387441158294678e-01 3.158379346132278442e-03 1.004411876201629639e-01 -1.710486710071563721e-01 1.026424206793308258e-02 -2.996240928769111633e-02 1.248358860611915588e-01 8.739243447780609131e-02 2.147486209869384766e-01 -9.408634155988693237e-02 1.148068830370903015e-01 1.008835360407829285e-01 -1.536989957094192505e-01 -1.673824042081832886e-01 -9.648792445659637451e-02 7.242526113986968994e-02 1.800646185874938965e-01 3.007576763629913330e-01 2.187308520078659058e-01 -2.968394458293914795e-01
-1.441960036754608154e-01 -1.552585661411285400e-01 1.805190593004226685e-01 -4.452726989984512329e-02 -1.050088182091712952e-02 -3.585862461477518082e-03 -1.717672199010848999e-01 -2.941110730171203613e-01 4.028304517269134521e-01 -4.656565934419631958e-02 3.532491326332092285e-01 -7.979328185319900513e-02 -1.239274367690086365e-01 -9.919203817844390869e-02 3.237047791481018066e-02 -1.619891971349716187e-01 2.143415212631225586e-01 -2.660242319107055664e-01 2.048296108841896057e-02 -1.991909295320510864e-01 -1.940772980451583862e-01 -7.948993146419525146e-02 2.624489367008209229e-01 1.917191892862319946e-01 1.327826529741287231e-01 -2.221994102001190186e-01 -8.551675081253051758e-02 2.095539966830983758e-04 -4.815923050045967102e-02 -1.648791581392288208e-01 -1.964491903781890869e-01 8.651093393564224243e-02
-3.242020905017852783e-01 -4.163118824362754822e-02 1.947373002767562866e-01 -8.275427669286727905e-02 3.467588424682617188e-01 -7.497595995664596558e-02 -3.448176756501197815e-02 -8.133481442928314209e-02 1.621927767992019653e-01 7.720695436000823975e-02 5.269013047218322754e-01 -6.343879736959934235e-03 1.542003154754638672e-01 -5.013015121221542358e-02 -6.602504849433898926e-02 -1.935375779867172241e-01 2.306982427835464478e-01 2.556042671203613281e-01 2.005019038915634155e-01 -9.464455395936965942e-02 -1.429096609354019165e-01 1.921670287847518921e-01 2.083158120512962341e-02 8.101005852222442627e-02 -1.132672801613807678e-01 -4.501044005155563354e-02 -1.060449481010437012e-01 1.802272200584411621e-01 -8.130969852209091187e-02 1.821321249008178711e-02 8.689896203577518463e-03 -1.975325345993041992e-01
-3.243186771869659424e-01 3.387611359357833862e-02 1.220799311995506287e-01 -2.403843551874160767e-01 -1.079611554741859436e-01 1.746109426021575928e-01 -3.887985646724700928e-02 -1.019049212336540222e-01 4.148988723754882812e-01 -1.245509982109069824e-01 1.897265166044235229e-01 -6.074178218841552734e-02 6.538581801578402519e-04 1.398975700139999390e-01 1.027839556336402893e-01 -8.275540173053741455e-02 1.984100490808486938e-01 2.365243285894393921e-01 3.247869014739990234e-01 -2.675279378890991211e-01 9.973031282424926758e-02 -7.950910180807113647e-02 -1.063166186213493347e-01 9.287945181131362915e-02 -5.292735248804092407e-02 -2.885808944702148438e-01 -2.250193953514099121e-01 -1.377987861633300781e-02 -5.004803463816642761e-02 1.878012716770172119e-01 8.692642301321029663e-02 1.087034940719604492e-01
-3.240157961845397949e-01 -2.682283222675323486e-01 1.299872249364852905e-01 -1.256635487079620361e-01 -8.003662526607513428e-02 2.136267125606536865e-01 -2.607283890247344971e-01 -1.143709942698478699e-01 -1.650355570018291473e-02 2.110652253031730652e-02 4.808270186185836792e-02 2.447940222918987274e-02 -2.725158035755157471e-01 -2.406862378120422363e-01 1.640753298997879028e-01 -1.593102812767028809e-01 -1.773578375577926636e-01 1.229467317461967468e-01 5.084586516022682190e-02 -7.399267703294754028e-02 1.144080236554145813e-01 -2.552716135978698730e-01 2.225782489404082298e-03 1.740117520093917847e-01 -2.985306382179260254e-01 -1.332755982875823975e-01 -3.670558333396911621e-01 7.935450226068496704e-02 -3.939434885978698730e-02 2.278260944876819849e-04 -2.351656556129455566e-01 -3.490508720278739929e-02
-2.956027388572692871e-01 -1.662366092205047607e-01 -6.829655915498733521e-02 -1.102672591805458069e-01 -9.489502012729644775e-02 -2.461162023246288300e-02 -1.597405076026916504e-01 -1.645296216011047363e-01 2.109239809215068817e-03 -1.737533509731292725e-01 -4.282268136739730835e-02 1.855377224273979664e-03 8.826222270727157593e-02 -2.784310877323150635e-01 2.380350051680579782e-04 -8.797667175531387329e-02 6.189138889312744141e-01 4.886546358466148376e-02 9.180352091789245605e-02 -6.400072574615478516e-02 -1.103972122073173523e-01 1.695427000522613525e-01 8.925234526395797729e-02 1.834958195686340332e-01 -1.239458993077278137e-01 9.344454854726791382e-02 -3.104571700096130371e-01 -5.366679653525352478e-02 2.936751395463943481e-02 7.612054795026779175e-02 1.244932692497968674e-02 2.649000883102416992e-01
8.494315296411514282e-02 7.002417743206024170e-02 4.118181467056274414e-01 -2.655719174072146416e-03 -2.022985965013504028e-01 -4.148303065448999405e-03 -3.209412097930908203e-01 -1.554361581802368164e-01 2.164686471223831177e-01 -2.034936845302581787e-01 1.030908375978469849e-01 1.449281275272369385e-01 7.256425917148590088e-02 -2.672755122184753418e-01 7.025756407529115677e-03 -1.407034415751695633e-02 2.628126144409179688e-01 1.194354146718978882e-01 2.676261961460113525e-01 8.212774246931076050e-02 5.152082443237304688e-02 9.966420382261276245e-02 1.820031851530075073e-01 7.350011914968490601e-02 -1.636281907558441162e-01 2.008293867111206055e-01 -1.924352496862411499e-01 -1.588753610849380493e-01 -1.011072695255279541e-01 2.299315333366394043e-01 3.851494286209344864e-03 -2.191368937492370605e-01
-3.550381660461425781e-01 -2.955899238586425781e-01 2.399893850088119507e-02 -1.096301972866058350e-01 1.389118880033493042e-01 -4.262505099177360535e-02 -1.660072803497314453e-01 -2.774412333965301514e-01 3.726829290390014648e-01 -1.942947953939437866e-01 3.017292618751525879e-01 5.576978251338005066e-02 -2.259987592697143555e-01 -4.565607011318206787e-02 1.490790247917175293e-01 -1.540437340736389160e-01 -1.288976371288299561e-01 -1.052803769707679749e-01 1.176803708076477051e-01 -1.007981076836585999e-01 2.664450109004974365e-01 -1.230696775019168854e-02 4.772900789976119995e-02 2.972915172576904297e-01 -4.374616593122482300e-02 -3.014194779098033905e-02 -5.604982003569602966e-02 1.024762261658906937e-02 7.689630240201950073e-02 1.566172689199447632e-01 -1.231264173984527588e-01 -1.150794327259063721e-01
-7.988517731428146362e-02 -1.175312399864196777e-01 5.228051915764808655e-02 1.054442822933197021e-01 1.392549276351928711e-01 1.394460201263427734e-01 -1.851859390735626221e-01 -1.600202172994613647e-01 1.895996779203414917e-01 -5.891594886779785156e-01 1.542182862758636475e-01 -7.023312617093324661e-03 -9.213467687368392944e-02 -1.955711245536804199e-01 4.009807854890823364e-02 -7.953353971242904663e-02 6.490829586982727051e-02 1.386089324951171875e-01 1.560481917113065720e-02 2.271268963813781738e-01 2.933242172002792358e-02 1.849469095468521118e-01 2.933904826641082764e-01 -2.212456166744232178e-01 -2.253262996673583984e-01 2.663789875805377960e-02 -2.115333974361419678e-01 1.266003847122192383e-01 -1.471680700778961182e-01 -1.467538475990295410e-01 3.922953456640243530e-02 -5.759434774518013000e-02
-4.008909165859222412e-01 -9.034960716962814331e-02 -3.900779411196708679e-02 -1.242894306778907776e-01 3.944607451558113098e-02 -3.106813877820968628e-02 -1.740808784961700439e-01 -2.756523787975311279e-01 1.709829419851303101e-01 -2.282152324914932251e-01 -1.731013953685760498e-01 -5.191427841782569885e-02 3.261291682720184326e-01 -9.463501721620559692e-02 2.517217397689819336e-01 1.186290308833122253e-01 9.644314646720886230e-02 2.171341925859451294e-01 1.107007563114166260e-01 -1.564148515462875366e-01 2.175060510635375977e-01 -2.977780625224113464e-02 2.463263422250747681e-01 -5.239258706569671631e-02 -5.531731247901916504e-02 2.469642460346221924e-02 -2.175382226705551147e-01 -1.353009492158889771e-01 6.324069201946258545e-02 2.811021544039249420e-02 -3.232384622097015381e-01 -1.235206946730613708e-01
-4.340658488217741251e-04 2.631897293031215668e-02 2.822306752204895020e-01 -1.645303964614868164e-01 -2.201402187347412109e-01 1.134692505002021790e-02 -2.634662389755249023e-01 -9.747739136219024658e-02 4.571809172630310059e-01 -2.310445308685302734e-01 8.595338463783264160e-02 9.257890284061431885e-03 -5.935579538345336914e-02 -2.674504816532135010e-01 -4.185060411691665649e-02 4.029274859931319952e-04 1.215283721685409546e-01 2.871364951133728027e-01 1.698276102542877197e-01 1.309033334255218506e-01 -1.038796976208686829e-01 -9.785784035921096802e-02 1.816581636667251587e-01 1.483452022075653076e-01 1.517568901181221008e-02 -3.881296142935752869e-02 -3.621313720941543579e-02 -2.064687013626098633e-01 -2.071603536605834961e-01 2.700210809707641602e-01 7.735312730073928833e-02 -1.798530966043472290e-01
-4.425891637802124023e-01 -2.362345345318317413e-03 1.975438743829727173e-01 -1.959271281957626343e-01 8.894389867782592773e-02 1.306526809930801392e-01 2.740708366036415100e-02 1.700270622968673706e-01 6.632711738348007202e-02 -1.687526404857635498e-01 7.821019738912582397e-02 -2.305858880281448364e-01 -3.129023686051368713e-02 -3.495768904685974121e-01 1.574742645025253296e-01 2.617770060896873474e-02 2.371337413787841797e-01 2.542382776737213135e-01 1.552694439888000488e-01 -4.754181951284408569e-02 -3.272065520286560059e-01 -6.779697537422180176e-02 -3.389060962945222855e-03 1.643972694873809814e-01 -1.288869976997375488e-01 -1.447041183710098267e-01 3.296419978141784668e-02 -1.043178662657737732e-01 1.423959136009216309e-01 2.458056509494781494e-01 -6.691070646047592163e-02 1.029369458556175232e-01
-4.945523142814636230e-01 -3.420237004756927490e-01 1.865504682064056396e-01 -8.387193828821182251e-02 1.062003970146179199e-01 -1.470678448677062988e-01 3.607017174363136292e-02 -1.302298009395599365e-01 1.043466851115226746e-01 -2.324335426092147827e-01 8.143938332796096802e-02 -5.919767543673515320e-02 -1.887071430683135986e-01 -3.920048773288726807e-01 -2.697559893131256104e-01 -5.856980383396148682e-02 1.471999585628509521e-01 1.085762009024620056e-01 2.058784216642379761e-01 -2.645554021000862122e-03 -2.047408074140548706e-01 -1.892294734716415405e-02 7.841258309781551361e-03 6.213260814547538757e-02 -7.825246080756187439e-03 -1.104588806629180908e-01 -1.610310822725296021e-01 1.060181260108947754e-01 -2.541473694145679474e-02 5.946933478116989136e-02 -1.701829135417938232e-01 -1.673822477459907532e-02
-3.668030500411987305e-01 4.783584922552108765e-02 1.034222245216369629e-01 3.590360656380653381e-02 2.093008011579513550e-01 1.960698366165161133e-01 -1.472560763359069824e-01 -4.288689792156219482e-01 2.712612748146057129e-01 -9.735746681690216064e-02 -8.136605471372604370e-02 -4.713872075080871582e-02 -2.709324657917022705e-01 9.426096826791763306e-02 1.168700605630874634e-01 -1.172936335206031799e-01 2.591083347797393799e-01 -4.348917305469512939e-02 3.054040372371673584e-01 1.561743915081024170e-01 -4.745376110076904297e-02 2.769877016544342041e-01 -1.125398837029933929e-02 1.577189862728118896e-01 5.149024352431297302e-02 -3.508537635207176208e-02 -6.017632037401199341e-02 -8.088120073080062866e-02 5.803704261779785156e-02 8.557406067848205566e-02 -1.870255619287490845e-01 -1.064321398735046387e-01
-4.101032316684722900e-01 -2.941208779811859131e-01 -3.963694348931312561e-02 -1.601442396640777588e-01 -1.898765936493873596e-02 2.682700455188751221e-01 -3.592407405376434326e-01 3.536975244060158730e-03 3.201204910874366760e-02 -1.378181427717208862e-01 8.541620522737503052e-02 -1.302847713232040405e-01 9.004511684179306030e-02 -6.741221249103546143e-02 -1.107535958290100098e-01 -5.640301480889320374e-02 1.742128580808639526e-01 2.066313624382019043e-01 3.258821666240692139e-01 -3.659052774310112000e-02 -1.257995665073394775e-01 -1.019382327795028687e-01 -9.354136139154434204e-02 9.390280582010746002e-03 1.411448419094085693e-02 -1.903937309980392456e-01 -1.493470370769500732e-01 -1.138163805007934570e-01 1.522797197103500366e-01 -2.615487575531005859e-01 -2.377166152000427246e-01 -9.408962726593017578e-02
-1.233996823430061340e-01 5.201913788914680481e-02 1.765521466732025146e-01 2.466672658920288086e-02 1.960066407918930054e-01 3.069648444652557373e-01 -1.933872103691101074e-01 -9.426965564489364624e-02 2.746256291866302490e-01 6.107471510767936707e-02 3.448014557361602783e-01 1.964829489588737488e-02 5.330568552017211914e-02 -2.976665198802947998e-01 2.965115904808044434e-01 -2.991942465305328369e-01 1.835817843675613403e-01 5.974157527089118958e-02 3.292907029390335083e-02 -4.977262392640113831e-02 1.548508703708648682e-01 1.019700691103935242e-01 1.922070682048797607e-01 2.506288290023803711e-01 -2.064747512340545654e-01 1.584304869174957275e-01 2.130865305662155151e-01 6.303171813488006592e-02 -1.010214164853096008e-01 3.346880152821540833e-02 -8.132902905344963074e-03 2.405758015811443329e-02
-2.976362109184265137e-01 4.215764105319976807e-01 5.904353782534599304e-02 -3.828284889459609985e-02 -4.663202166557312012e-02 6.048365682363510132e-02 -3.207427561283111572e-01 -2.961398065090179443e-01 -3.376869112253189087e-02 1.676948741078376770e-02 9.718084335327148438e-02 -4.462376236915588379e-02 1.726962178945541382e-01 -1.162099614739418030e-01 -1.053100824356079102e-01 -1.673267036676406860e-01 2.091668844223022461e-01 5.159173905849456787e-02 2.537562847137451172e-01 -2.480627596378326416e-01 1.060718968510627747e-01 1.924120485782623291e-01 1.886878162622451782e-01 1.706701889634132385e-02 -1.706593632698059082e-01 -2.035260200500488281e-01 -1.479544192552566528e-01 -2.527998089790344238e-01 1.316118389368057251e-01 6.871128827333450317e-02 1.951650157570838928e-02 4.213462769985198975e-02
-2.143911421298980713e-01 2.096994519233703613e-01 1.504016667604446411e-01 1.337836496531963348e-02 -2.759265340864658356e-02 2.659359276294708252e-01 -2.745841816067695618e-02 1.851802505552768707e-02 3.233880400657653809e-01 -9.727355092763900757e-02 3.567748963832855225e-01 -2.251537293195724487e-01 -2.718302421271800995e-02 -3.005712032318115234e-01 -7.827198505401611328e-02 -4.423556476831436157e-02 4.105982556939125061e-02 2.424682080745697021e-01 1.215703971683979034e-02 5.793126299977302551e-03 -1.529765129089355469e-01 6.784833222627639771e-02 1.645886898040771484e-02 -6.939034163951873779e-02 1.853806078433990479e-01 -7.117345184087753296e-02 -4.378083646297454834e-01 -1.594799906015396118e-01 9.788328409194946289e-02 2.549877576529979706e-02 -1.874694600701332092e-02 2.502391636371612549e-01
-3.620091974735260010e-01 -4.125289618968963623e-02 7.430045306682586670e-02 6.789698451757431030e-02 4.285809397697448730e-02 6.475308537483215332e-02 4.535545129328966141e-03 -3.450174257159233093e-02 4.929325580596923828e-01 -1.601372361183166504e-01 3.628379851579666138e-02 -7.431765552610158920e-03 1.575731039047241211e-01 -1.550827324390411377e-01 2.264491021633148193e-01 -1.220870539546012878e-01 1.611773967742919922e-01 -3.299126029014587402e-01 1.714197397232055664e-01 2.716039307415485382e-02 7.232394814491271973e-02 -2.362753897905349731e-01 -2.305432707071304321e-01 2.565419077873229980e-01 -6.550665199756622314e-02 -1.785089522600173950e-01 -2.306257337331771851e-01 -1.261419653892517090e-01 9.148553013801574707e-03 1.198972538113594055e-01 8.028487674891948700e-03 8.350437507033348083e-03
-6.042783260345458984e-01 -1.725246608257293701e-01 3.685994818806648254e-02 3.154440224170684814e-02 9.442935138940811157e-02 -6.643869727849960327e-02 -1.892155110836029053e-01 -1.061146408319473267e-01 8.530807681381702423e-03 1.021556323394179344e-03 1.742739975452423096e-01 2.467465996742248535e-01 2.244528383016586304e-01 7.835302501916885376e-03 -1.402258290909230709e-03 8.747307956218719482e-02 2.979648411273956299e-01 2.704046666622161865e-01 1.102757379412651062e-01 -3.004876151680946350e-02 9.874397516250610352e-02 -4.040949419140815735e-02 1.515970826148986816e-01 -3.743396326899528503e-02 -2.395546063780784607e-02 -4.827765375375747681e-02 -2.418185472488403320e-01 -2.154749482870101929e-01 -6.375587731599807739e-02 -2.282793521881103516e-01 1.114581525325775146e-01 -7.596790045499801636e-02
-1.774719357490539551e-01 -3.019017577171325684e-01 1.981724798679351807e-01 3.544278815388679504e-02 1.305406838655471802e-01 -1.248714178800582886e-01 -9.318453073501586914e-02 -2.773342840373516083e-02 1.526298522949218750e-01 -9.586942195892333984e-02 -3.627754747867584229e-02 1.172272488474845886e-01 2.268754132091999054e-02 -3.524026572704315186e-01 1.564415842294692993e-01 3.575107082724571228e-02 5.900047421455383301e-01 -8.988069742918014526e-02 1.166898161172866821e-01 -1.706081777811050415e-01 3.774708509445190430e-02 1.195092573761940002e-01 9.493730217218399048e-02 2.524468898773193359e-01 -1.950072497129440308e-01 2.114140987396240234e-02 -6.703203916549682617e-02 -1.862574815750122070e-01 -1.500644981861114502e-01 6.403429806232452393e-02 3.332573547959327698e-02 6.321972608566284180e-02
-4.457860291004180908e-01 -1.666196435689926147e-01 4.789875075221061707e-02 2.249095030128955841e-02 -1.142334416508674622e-01 -6.842932850122451782e-02 1.422290038317441940e-02 2.484632655978202820e-02 8.160278946161270142e-02 -1.329139918088912964e-01 2.071689665317535400e-01 -1.209254935383796692e-01 -9.472090005874633789e-02 -1.872810870409011841e-01 1.810644716024398804e-01 -9.358163923025131226e-02 2.717646956443786621e-01 1.415340155363082886e-01 -5.649239197373390198e-02 2.049890607595443726e-01 -1.132002845406532288e-02 8.360547572374343872e-02 2.055553644895553589e-01 4.154509305953979492e-01 -2.042963653802871704e-01 6.188198179006576538e-02 -1.813020706176757812e-01 1.797021925449371338e-01 1.068943440914154053e-01 6.765061616897583008e-02 1.974009126424789429e-01 2.406984120607376099e-01
-1.469352394342422485e-01 -2.283554375171661377e-01 2.471684664487838745e-02 -6.453083455562591553e-02 -4.000432416796684265e-02 -5.884076282382011414e-02 -3.539545536041259766e-01 -2.478621155023574829e-01 2.031325995922088623e-01 1.946574822068214417e-02 -2.006831616163253784e-01 -1.961327344179153442e-01 1.644110828638076782e-01 -2.588860988616943359e-01 4.217226058244705200e-02 1.503088474273681641e-01 2.344381660223007202e-01 2.657328546047210693e-01 6.035503745079040527e-02 -8.116122335195541382e-03 3.987032920122146606e-03 8.604127168655395508e-02 2.985352277755737305e-01 -9.900748729705810547e-02 -5.481630936264991760e-02 -1.763005852699279785e-01 -3.232055008411407471e-01 -2.033437788486480713e-01 7.997623644769191742e-03 9.890229254961013794e-02 -2.431401610374450684e-01 8.006408065557479858e-02
-2.633987665176391602e-01 -2.767304182052612305e-01 2.208466231822967529e-01 -1.292401552200317383e-01 -2.247776836156845093e-01 -3.913794085383415222e-02 5.403105169534683228e-03 -3.638288006186485291e-02 1.670333743095397949e-01 -1.847946792840957642e-01 -4.499805718660354614e-02 -1.278228163719177246e-01 1.937374174594879150e-01 -3.317541182041168213e-01 1.661929786205291748e-01 1.965571790933609009e-01 -1.346093602478504181e-02 3.121440708637237549e-01 3.008382953703403473e-02 2.401924133300781250e-02 2.743446826934814453e-01 -2.069184929132461548e-01 2.199872434139251709e-01 -4.620083048939704895e-02 -2.566443681716918945e-01 5.911770276725292206e-03 -1.563711315393447876e-01 -1.472504884004592896e-01 -9.756353497505187988e-02 7.796767354011535645e-02 -9.917586296796798706e-02 1.889899820089340210e-01
-2.145498692989349365e-01 -1.875447481870651245e-01 2.145251631736755371e-01 -1.970494091510772705e-01 -7.191282510757446289e-02 -1.403953135013580322e-02 -1.570943444967269897e-01 8.322951383888721466e-03 1.177936121821403503e-01 -2.743088603019714355e-01 4.778099711984395981e-03 -1.715934723615646362e-01 1.005035042762756348e-01 -3.853917419910430908e-01 2.254748791456222534e-01 1.769371628761291504e-01 6.187519431114196777e-02 1.019861176609992981e-01 1.498720049858093262e-01 -4.148492217063903809e-02 2.884876132011413574e-01 -6.286289542913436890e-02 2.931087017059326172e-01 -2.215092480182647705e-01 -7.771268486976623535e-02 2.190482243895530701e-02 -1.933726966381072998e-01 -1.678885668516159058e-01 2.441127784550189972e-02 1.565563380718231201e-01 -2.630103230476379395e-01 1.323660314083099365e-01
-2.374742180109024048e-01 1.481614559888839722e-01 1.714261174201965332e-01 -2.130003459751605988e-02 -2.304996401071548462e-01 2.151428908109664917e-01 -4.530638158321380615e-01 -8.931125700473785400e-02 1.667838096618652344e-01 -2.051709443330764771e-01 1.394570618867874146e-01 -1.252137422561645508e-01 -1.024931743741035461e-01 1.554614901542663574e-01 1.662767827510833740e-01 -2.934671342372894287e-01 5.594272166490554810e-02 -1.438290625810623169e-01 1.093987375497817993e-01 -3.964257612824440002e-02 1.668366491794586182e-01 -2.054606080055236816e-01 1.791083365678787231e-01 2.759106159210205078e-01 -2.149309590458869934e-02 -1.555557996034622192e-01 -2.077722400426864624e-01 8.357648551464080811e-02 -1.489944010972976685e-01 1.019150689244270325e-01 3.277392685413360596e-02 -3.982371464371681213e-02
-1.643135845661163330e-01 -8.908365666866302490e-02 2.139048427343368530e-01 1.902621239423751831e-02 1.373670846223831177e-01 -1.619660705327987671e-01 -1.269212663173675537e-01 -3.541824817657470703e-01 2.181474715471267700e-01 -2.623399719595909119e-02 3.080551922321319580e-01 -2.209243178367614746e-01 -1.207454353570938110e-01 -2.566456496715545654e-01 -1.207240447402000427e-01 -6.526033580303192139e-02 2.197296023368835449e-01 2.578974887728691101e-02 1.262974739074707031e-02 -1.414220482110977173e-01 -2.767148315906524658e-01 -7.791171967983245850e-02 2.563325166702270508e-01 2.443566769361495972e-01 1.257949769496917725e-01 -8.319220505654811859e-03 -1.370026320219039917e-01 -1.413100659847259521e-01 1.817911863327026367e-01 2.534311451017856598e-02 -2.680791318416595459e-01 -6.063707545399665833e-02
-1.262128651142120361e-01 -2.958735525608062744e-01 3.254116177558898926e-01 -2.742490917444229126e-02 -1.718899458646774292e-01 -8.527397364377975464e-02 7.986185140907764435e-03 -9.478065371513366699e-02 1.520214378833770752e-01 -1.149641945958137512e-01 3.661297960206866264e-03 -4.123969674110412598e-01 -2.960238198284059763e-04 3.371412679553031921e-02 1.434312462806701660e-01 1.463172882795333862e-01 3.841499090194702148e-01 1.766460388898849487e-02 2.482722848653793335e-01 -4.500877112150192261e-02 1.065410152077674866e-01 2.115864120423793793e-02 2.102470844984054565e-01 -3.218755125999450684e-02 3.845909610390663147e-02 -1.784336566925048828e-01 -2.518598735332489014e-01 -1.867599487304687500e-01 -9.731861948966979980e-02 2.233204543590545654e-01 -1.194012761116027832e-01 1.437807232141494751e-01
-1.284600198268890381e-01 8.717877417802810669e-02 4.625381156802177429e-02 7.754933089017868042e-02 -1.624338179826736450e-01 9.420587867498397827e-02 -1.191487014293670654e-01 -5.514816567301750183e-02 2.753843665122985840e-01 1.639552116394042969e-01 3.848435282707214355e-01 -2.432064265012741089e-01 2.656836807727813721e-01 -3.169838190078735352e-01 -3.169820457696914673e-02 -1.802516728639602661e-01 1.109405979514122009e-01 1.522931605577468872e-01 1.887233257293701172e-01 -2.558277845382690430e-01 1.793072819709777832e-01 -1.447117328643798828e-01 1.710542440414428711e-01 2.892046272754669189e-01 -1.563051640987396240e-01 6.441915780305862427e-02 -1.100361719727516174e-01 4.876297432929277420e-03 6.022992357611656189e-02 5.235252156853675842e-02 3.034018352627754211e-02 2.239533811807632446e-01
-1.194530948996543884e-01 -2.353789955377578735e-01 1.884562075138092041e-01 2.676894664764404297e-01 -7.333425432443618774e-02 9.514578431844711304e-02 -4.464096203446388245e-02 -1.659020930528640747e-01 3.119961917400360107e-01 -4.596382677555084229e-01 1.445314437150955200e-01 -1.663556694984436035e-01 1.067418679594993591e-01 -1.889892816543579102e-01 1.049422025680541992e-01 -1.059412509202957153e-01 -2.254141867160797119e-01 -7.706365734338760376e-02 2.724576294422149658e-01 2.294544316828250885e-02 9.778956323862075806e-02 -1.515563577413558960e-01 8.895096182823181152e-02 1.613074094057083130e-01 -1.501889526844024658e-01 -6.924827396869659424e-02 -1.702265143394470215e-01 1.348707079887390137e-01 2.130405902862548828e-01 1.387377679347991943e-01 2.011488564312458038e-02 1.231050789356231689e-01
-3.543623685836791992e-01 -3.930468484759330750e-02 3.975907713174819946e-02 8.226608857512474060e-03 -1.552943885326385498e-01 1.362159699201583862e-01 -1.536343097686767578e-01 1.616490185260772705e-01 3.748492896556854248e-01 6.534746289253234863e-02 1.772616505622863770e-01 -1.888421773910522461e-01 2.565065324306488037e-01 -6.658674776554107666e-02 2.255074679851531982e-01 -1.300245076417922974e-01 -1.681118011474609375e-01 1.142391264438629150e-01 2.046269923448562622e-01 9.367653727531433105e-02 -3.869470581412315369e-02 -8.401602506637573242e-02 1.641827225685119629e-01 3.752678632736206055e-01 -2.012974396347999573e-02 1.388666033744812012e-01 -1.441607344895601273e-02 -7.802847772836685181e-02 1.075847726315259933e-02 -2.462798207998275757e-01 -1.133462637662887573e-01 -2.471320927143096924e-01
-1.411086618900299072e-01 -6.786539405584335327e-02 2.241024821996688843e-01 -6.532191485166549683e-02 -8.974188566207885742e-02 2.164879441261291504e-01 -4.645966589450836182e-01 -1.766753643751144409e-01 1.903539001941680908e-01 -1.037588715553283691e-01 -1.208937019109725952e-01 1.050593331456184387e-01 -3.770687803626060486e-02 -3.961801901459693909e-02 2.687496244907379150e-01 -1.018095090985298157e-01 1.380541622638702393e-01 5.958882719278335571e-02 2.478478252887725830e-01 -2.929501421749591827e-02 -2.030997127294540405e-01 2.674308717250823975e-01 1.206546425819396973e-01 -1.191519498825073242e-01 6.006282195448875427e-02 1.098035126924514771e-01 -2.117919325828552246e-01 -1.747059971094131470e-01 -4.723357036709785461e-03 -8.998386561870574951e-03 1.422338932752609253e-01 -3.506799638271331787e-01
-2.082495093345642090e-01 -2.349011003971099854e-01 1.099147424101829529e-01 1.038141995668411255e-01 -1.501565873622894287e-01 1.744505316019058228e-01 -7.071062177419662476e-02 1.089140921831130981e-01 4.310400784015655518e-01 4.093296080827713013e-02 2.499865591526031494e-01 -1.247276365756988525e-01 2.494371980428695679e-01 2.238791063427925110e-02 1.684487760066986084e-01 -6.415773183107376099e-02 5.177611601538956165e-04 1.313122063875198364e-01 1.861538738012313843e-01 8.840121328830718994e-02 2.168016731739044189e-01 1.122175529599189758e-02 -3.772055730223655701e-02 5.165829062461853027e-01 -6.849444657564163208e-02 1.111763045191764832e-01 -4.026645421981811523e-02 4.959107562899589539e-02 -3.967330604791641235e-02 -5.756909400224685669e-02 -1.396584063768386841e-01 -1.654520183801651001e-01
-2.936938703060150146e-01 1.805542260408401489e-01 1.894127726554870605e-01 9.598854184150695801e-02 -1.063646301627159119e-01 2.319141626358032227e-01 -4.171449244022369385e-01 1.240455135703086853e-01 3.374803066253662109e-01 -2.570163011550903320e-01 3.055847287178039551e-01 -1.141643375158309937e-01 1.782808825373649597e-02 -3.899233788251876831e-02 -2.374475449323654175e-02 -1.983727812767028809e-01 1.601190418004989624e-01 3.995319083333015442e-02 1.810314506292343140e-02 4.115635529160499573e-03 2.356531322002410889e-01 -3.267243504524230957e-02 5.355636402964591980e-02 1.722105741500854492e-01 -4.508917033672332764e-02 1.652564108371734619e-01 6.912571936845779419e-02 1.692092418670654297e-01 1.052112504839897156e-01 1.525911986827850342e-01 1.990673691034317017e-01 -7.461514906026422977e-04
-2.964793145656585693e-01 -3.456662222743034363e-02 1.270099431276321411e-01 -1.628364473581314087e-01 -2.412562668323516846e-01 2.703897058963775635e-01 -2.998558878898620605e-01 5.450354889035224915e-03 2.485534846782684326e-01 -5.104281380772590637e-02 8.854698389768600464e-02 -1.297954767942428589e-01 -2.277257889509201050e-01 -1.940136849880218506e-01 -9.758864529430866241e-03 -1.328784525394439697e-01 1.463418006896972656e-01 1.112171541899442673e-02 3.018302321434020996e-01 -2.032304257154464722e-01 8.714040368795394897e-02 8.452678471803665161e-02 -9.240546822547912598e-02 -1.044581905007362366e-01 -3.024273216724395752e-01 1.633653789758682251e-01 -1.634118854999542236e-01 2.699807584285736084e-01 -5.563226714730262756e-02 -3.350402414798736572e-02 -7.579445373266935349e-04 -2.014492154121398926e-01
-8.840020000934600830e-02 2.131493538618087769e-01 -8.235147222876548767e-03 -6.938261538743972778e-02 -7.714051753282546997e-02 3.562030792236328125e-01 8.942699432373046875e-02 -2.417431324720382690e-01 2.331877201795578003e-01 -1.889117062091827393e-01 2.914831042289733887e-01 -1.482372172176837921e-02 -1.982250064611434937e-01 -1.617089658975601196e-02 -1.612647175788879395e-01 1.076614558696746826e-01 1.674236208200454712e-01 5.359532684087753296e-02 1.609646528959274292e-01 2.818461656570434570e-01 1.233893334865570068e-01 1.666628569364547729e-01 1.178844943642616272e-01 2.527925670146942139e-01 -1.450731046497821808e-02 7.788846641778945923e-02 -3.648430109024047852e-01 -1.621196419000625610e-01 2.782355807721614838e-02 8.246831595897674561e-02 -1.065997704863548279e-01 -2.203259915113449097e-01
-8.669828623533248901e-02 -5.153079703450202942e-02 1.924449801445007324e-01 -2.667865157127380371e-01 -1.523203682154417038e-02 2.625633478164672852e-01 -8.346959203481674194e-02 -8.735054731369018555e-02 2.383819073438644409e-01 1.890437453985214233e-01 2.735280096530914307e-01 -1.400301009416580200e-01 2.585723698139190674e-01 -1.543056368827819824e-01 -1.971385776996612549e-01 -1.300879716873168945e-01 3.779280185699462891e-02 9.697691351175308228e-02 9.346265345811843872e-03 -1.612129658460617065e-01 1.966328620910644531e-01 4.273052215576171875e-01 2.554305195808410645e-01 3.197142109274864197e-02 -7.084546983242034912e-02 1.751770265400409698e-02 -1.903790831565856934e-01 1.049966290593147278e-01 -1.882329136133193970e-01 1.811805516481399536e-01 5.847187712788581848e-02 -1.253023594617843628e-01
-3.012005388736724854e-01 -1.066190823912620544e-01 1.063313633203506470e-01 -2.413101196289062500e-01 3.429741561412811279e-01 1.586215943098068237e-01 -2.803299129009246826e-01 -1.420970857143402100e-01 2.447041124105453491e-01 1.611019223928451538e-01 2.056057602167129517e-01 8.404691517353057861e-02 7.331414520740509033e-02 -1.173050925135612488e-01 4.760327935218811035e-02 2.839220762252807617e-01 9.032598137855529785e-02 6.940065883100032806e-03 -1.010118201375007629e-01 1.581974476575851440e-01 -1.459860056638717651e-01 9.424445778131484985e-02 7.947725802659988403e-02 1.430769711732864380e-01 -5.694225057959556580e-02 1.515275835990905762e-01 -3.433020710945129395e-01 1.013192534446716309e-01 -4.795821011066436768e-02 2.523057460784912109e-01 9.482338279485702515e-02 -1.411648541688919067e-01
-3.155223131179809570e-01 4.065326452255249023e-01 9.534542262554168701e-02 -4.396035149693489075e-02 1.108868345618247986e-01 1.525039523839950562e-01 -2.649004161357879639e-01 -2.434901446104049683e-01 8.653814345598220825e-02 -1.731640100479125977e-02 -2.215129137039184570e-01 3.208369016647338867e-02 -5.422181566245853901e-04 -1.874178200960159302e-01 -3.932998701930046082e-02 -4.240700602531433105e-02 1.523377299308776855e-01 1.232337132096290588e-01 3.571122288703918457e-01 7.198611646890640259e-02 -1.193019822239875793e-01 5.691705271601676941e-02 1.599896997213363647e-01 2.760366499423980713e-01 -8.598566800355911255e-02 -2.340705841779708862e-01 -1.533868461847305298e-01 1.970535889267921448e-02 2.441071160137653351e-02 2.774939537048339844e-01 6.794704124331474304e-03 9.311446547508239746e-02
-3.451448976993560791e-01 6.424961984157562256e-02 1.636178046464920044e-01 -7.626827061176300049e-02 -8.863082528114318848e-02 -4.028181359171867371e-02 -7.525055110454559326e-02 -4.768307507038116455e-02 2.269614487886428833e-02 -9.148905426263809204e-02 2.925327122211456299e-01 -1.009035632014274597e-01 2.030269652605056763e-01 6.773908436298370361e-02 -2.416813001036643982e-02 4.552403464913368225e-03 8.875919878482818604e-02 1.972865015268325806e-01 2.895494699478149414e-01 1.106389835476875305e-01 1.286270767450332642e-01 -6.675215065479278564e-02 1.532505899667739868e-01 -2.193542197346687317e-02 -2.699766159057617188e-01 -1.669017821550369263e-01 -5.996314808726310730e-02 -4.703572392463684082e-02 3.207471370697021484e-01 -1.083902567625045776e-01 -3.412862420082092285e-01 -3.875391781330108643e-01
-3.269900083541870117e-01 1.051382422447204590e-01 2.475500702857971191e-01 -2.729692868888378143e-02 -4.208482801914215088e-01 2.242542505264282227e-01 -2.286000549793243408e-01 -8.910999447107315063e-02 -6.929842382669448853e-02 -2.301660925149917603e-01 1.524895429611206055e-01 -1.612142287194728851e-02 2.152948826551437378e-01 -2.448835782706737518e-02 1.265840828418731689e-01 5.284464731812477112e-02 5.461484938859939575e-02 4.733143001794815063e-02 2.716516554355621338e-01 3.040083944797515869e-01 -9.151854366064071655e-02 2.102939784526824951e-01 1.355782449245452881e-01 1.118976846337318420e-01 -3.108564950525760651e-02 -7.446631789207458496e-02 -6.160825863480567932e-02 -6.788170896470546722e-03 6.738251447677612305e-02 -2.342455536127090454e-01 -2.339800894260406494e-01 -7.670801132917404175e-02
-1.856640577316284180e-01 -2.453046292066574097e-01 4.345922544598579407e-02 -4.784401878714561462e-02 1.039886623620986938e-01 5.902754142880439758e-02 -3.465920686721801758e-01 -2.659784853458404541e-01 2.372812181711196899e-01 -3.131524920463562012e-01 1.252320408821105957e-01 -2.567709386348724365e-01 2.115160971879959106e-02 -1.527352482080459595e-01 1.378683373332023621e-02 -3.010321259498596191e-01 1.358469761908054352e-02 -5.899637192487716675e-02 3.433169424533843994e-02 6.527844071388244629e-02 -3.931842744350433350e-03 -1.436793059110641479e-01 1.250020265579223633e-01 1.972977668046951294e-01 -1.439090669155120850e-01 -3.298944234848022461e-01 -1.588372141122817993e-02 2.060573399066925049e-01 -8.081824332475662231e-02 6.392440991476178169e-04 1.687108874320983887e-01 2.321151345968246460e-01
-3.575034141540527344e-01 3.608361780643463135e-01 1.300152987241744995e-01 -1.312703192234039307e-01 5.419411696493625641e-03 1.433923542499542236e-01 -9.518689662218093872e-02 -1.894573867321014404e-01 3.466817364096641541e-02 7.604884356260299683e-02 -1.446473747491836548e-01 -1.857766956090927124e-01 1.301713287830352783e-01 -2.923551797866821289e-01 5.704501271247863770e-02 6.324940919876098633e-02 3.054936528205871582e-01 1.217931807041168213e-01 1.499664783477783203e-01 1.945812702178955078e-01 -9.297857433557510376e-02 1.325471699237823486e-01 -7.204072177410125732e-02 2.275608330965042114e-01 -2.118492126464843750e-01 -1.867923289537429810e-01 -1.342730671167373657e-01 -8.058577775955200195e-02 -6.326287239789962769e-02 3.258659839630126953e-01 2.090156450867652893e-02 -5.994678661227226257e-02
-1.753657311201095581e-01 -6.618537008762359619e-02 3.360219597816467285e-01 6.021635979413986206e-02 -1.427598744630813599e-01 2.401726841926574707e-01 -2.432996481657028198e-01 -1.004403606057167053e-01 2.382793724536895752e-01 -6.626527011394500732e-02 5.901946499943733215e-02 -1.951202005147933960e-01 -2.354563623666763306e-01 3.558671474456787109e-02 -5.325558409094810486e-02 -1.639395505189895630e-01 2.922901511192321777e-01 5.622624978423118591e-02 7.704000174999237061e-02 -4.865625128149986267e-02 4.065200090408325195e-01 -6.693577766418457031e-02 7.888276129961013794e-02 3.999320045113563538e-02 -8.411870151758193970e-02 -7.811541855335235596e-02 -1.564422845840454102e-01 1.977171301841735840e-01 -8.284877240657806396e-02 1.800721138715744019e-01 2.434855401515960693e-01 -2.491259723901748657e-01
-9.767857193946838379e-02 -2.108951658010482788e-02 1.560791134834289551e-01 3.027099184691905975e-02 -8.281550556421279907e-02 9.792190790176391602e-02 -4.870649278163909912e-01 -5.164115503430366516e-02 2.951670624315738678e-02 -3.496158421039581299e-01 2.065297663211822510e-01 6.591974198818206787e-02 1.526179760694503784e-01 4.173611477017402649e-02 -1.351953893899917603e-01 -1.665116101503372192e-01 1.280845105648040771e-01 -5.120084434747695923e-02 1.000561863183975220e-01 -1.116989925503730774e-02 2.652547061443328857e-01 -2.781719863414764404e-01 2.689532637596130371e-01 2.980888187885284424e-01 1.184540390968322754e-01 -2.454667165875434875e-02 -9.227567166090011597e-02 1.386389285326004028e-01 -9.510286152362823486e-02 3.820376843214035034e-02 -8.629739284515380859e-03 -2.760554552078247070e-01
-1.779197156429290771e-01 -4.500020444393157959e-01 7.937215268611907959e-02 -2.146286666393280029e-01 -3.930019214749336243e-02 1.890421956777572632e-01 -3.607299923896789551e-01 -2.032517194747924805e-01 1.522766351699829102e-01 -1.554084420204162598e-01 3.726221323013305664e-01 -2.495369762182235718e-01 1.695466414093971252e-02 -1.358778178691864014e-01 1.233338713645935059e-01 -2.277504652738571167e-01 -2.402742579579353333e-02 -2.042956650257110596e-01 -1.552880257368087769e-01 -1.370333582162857056e-01 1.068498268723487854e-01 -3.068255819380283356e-02 1.650715060532093048e-02 1.161760911345481873e-01 -1.479270607233047485e-01 -7.967563718557357788e-02 -1.311165392398834229e-01 1.019205674529075623e-01 3.512716665863990784e-02 1.819199509918689728e-02 -2.985568158328533173e-02 -2.950288169085979462e-02
-2.832192778587341309e-01 1.657466441392898560e-01 -3.718289360404014587e-02 -4.589648451656103134e-03 -4.581367224454879761e-02 -1.470003128051757812e-01 -3.355446159839630127e-01 3.182540833950042725e-02 3.468838334083557129e-01 5.430611222982406616e-02 3.061146438121795654e-01 -1.801646500825881958e-01 1.405869722366333008e-01 -1.072674915194511414e-01 2.370004355907440186e-01 -1.436695903539657593e-01 2.993381917476654053e-01 -8.458974957466125488e-02 2.085651457309722900e-01 1.135466992855072021e-01 -1.519968509674072266e-01 -2.646294534206390381e-01 5.409966781735420227e-02 2.088744491338729858e-01 5.051554646342992783e-03 -1.940568238496780396e-01 -1.639965921640396118e-01 -4.771379381418228149e-02 1.037745252251625061e-01 -9.640266746282577515e-02 -1.246809437870979309e-01 2.783751301467418671e-02
-4.570865929126739502e-01 -9.984382241964340210e-02 1.512991636991500854e-01 5.788831412792205811e-02 -5.509345326572656631e-03 1.280843913555145264e-01 -2.578128278255462646e-01 -1.234811767935752869e-01 2.436360716819763184e-01 1.675678491592407227e-01 -1.354186534881591797e-01 2.673573791980743408e-02 3.674244582653045654e-01 7.708631455898284912e-02 9.950348734855651855e-02 -1.023611947894096375e-01 2.168729342520236969e-02 2.208489179611206055e-01 1.252123266458511353e-01 -1.203217878937721252e-01 -8.780648559331893921e-02 -1.606793552637100220e-01 1.244349032640457153e-01 -5.036062747240066528e-02 -6.877105683088302612e-02 2.989490330219268799e-02 -3.094106614589691162e-01 -2.193637043237686157e-01 -7.825172692537307739e-02 2.351368814706802368e-01 -2.121024578809738159e-01 4.550156742334365845e-02
-3.324440419673919678e-01 -4.548533260822296143e-02 1.636743396520614624e-01 -2.277561575174331665e-01 9.348566085100173950e-02 1.305325627326965332e-01 -3.172183334827423096e-01 -1.131425276398658752e-01 1.896180957555770874e-01 -2.638022787868976593e-02 7.214055210351943970e-02 2.030719965696334839e-01 1.667667180299758911e-01 -7.218062132596969604e-02 -3.601297736167907715e-02 -3.624650090932846069e-02 4.367832839488983154e-02 -5.954138562083244324e-02 -1.535954177379608154e-01 -2.056276798248291016e-01 3.305264934897422791e-02 -2.901037037372589111e-01 2.284852601587772369e-02 1.055123433470726013e-01 2.145266905426979065e-02 -1.338718086481094360e-01 -1.114503294229507446e-01 2.271702140569686890e-01 -7.852339185774326324e-03 3.544707596302032471e-01 -3.404284715652465820e-01 -2.420140504837036133e-01
-1.282110065221786499e-01 -7.203686237335205078e-02 2.453772723674774170e-01 -2.219720631837844849e-01 -2.093198150396347046e-01 1.769116222858428955e-01 -3.631273210048675537e-01 -8.342719078063964844e-02 8.218026161193847656e-02 -1.707330793142318726e-01 -2.992013841867446899e-02 8.518790826201438904e-03 -1.102765426039695740e-01 -2.695267200469970703e-01 2.313877940177917480e-01 -4.069720506668090820e-01 -2.627291977405548096e-01 2.503839880228042603e-02 1.596674621105194092e-01 -1.414823532104492188e-01 1.320198029279708862e-01 2.726981975138187408e-02 7.515488564968109131e-02 1.542000472545623779e-01 -2.922478616237640381e-01 -1.246556937694549561e-01 -1.987783163785934448e-01 4.085764661431312561e-02 7.011966407299041748e-02 -6.391558051109313965e-02 8.512225002050399780e-03 -1.208081934601068497e-02
-6.978768110275268555e-02 -4.379284754395484924e-02 1.280045211315155029e-01 9.832907468080520630e-02 -1.690949946641921997e-01 1.917983442544937134e-01 -2.393404543399810791e-01 -2.441439330577850342e-01 1.524599045515060425e-01 -3.718416392803192139e-01 1.677113398909568787e-02 4.618357867002487183e-02 -4.441002011299133301e-02 -3.172338902950286865e-01 2.384047508239746094e-01 -8.372601121664047241e-02 1.027351766824722290e-01 2.322954535484313965e-01 3.305173218250274658e-01 1.206151172518730164e-01 -1.846742331981658936e-01 2.411752492189407349e-01 7.486242800951004028e-02 6.549091637134552002e-02 -1.260735243558883667e-01 1.783339977264404297e-01 -1.542448997497558594e-01 2.166254371404647827e-01 1.092843189835548401e-01 3.273345902562141418e-02 1.755361258983612061e-01 -4.236984997987747192e-02
-3.131135404109954834e-01 -3.763105869293212891e-01 2.639137506484985352e-01 -9.419169276952743530e-02 1.379597783088684082e-01 -2.428962290287017822e-02 -2.811450064182281494e-01 -2.010681629180908203e-01 3.934130445122718811e-02 -2.128475308418273926e-01 7.433140277862548828e-02 -1.668329164385795593e-02 -1.547258496284484863e-01 -1.840605139732360840e-01 1.652351170778274536e-01 -8.756645768880844116e-02 2.680371999740600586e-01 3.580775260925292969e-01 -1.534973457455635071e-02 -4.958301782608032227e-02 3.584519773721694946e-02 2.476785518229007721e-02 -8.420447260141372681e-02 -5.494690686464309692e-02 1.299601197242736816e-01 8.662744425237178802e-03 -2.636233568191528320e-01 -1.633529365062713623e-01 3.885686770081520081e-02 -6.503298878669738770e-03 -2.578470408916473389e-01 3.662084415555000305e-02
1.752595044672489166e-02 -1.189792715013027191e-02 1.937208622694015503e-01 8.033068850636482239e-03 -3.138858824968338013e-02 6.581403315067291260e-02 -2.891678512096405029e-01 -1.466349065303802490e-01 7.862345129251480103e-02 -1.485808640718460083e-01 -1.290768198668956757e-02 8.841994404792785645e-02 -9.066784381866455078e-02 -4.099954068660736084e-01 1.011174172163009644e-01 -1.419239342212677002e-01 2.502829432487487793e-01 3.324573934078216553e-01 3.835705816745758057e-01 1.077274233102798462e-01 9.018060564994812012e-02 1.369705051183700562e-01 6.804472208023071289e-02 -5.619793199002742767e-03 -5.788208916783332825e-02 1.342852562665939331e-01 -4.276757538318634033e-01 -6.929675489664077759e-02 -1.979207061231136322e-02 1.309112161397933960e-01 2.207899093627929688e-02 -1.342795640230178833e-01
-3.153745830059051514e-01 -2.993824146687984467e-02 6.675421446561813354e-02 -1.701532751321792603e-01 -2.067935764789581299e-01 2.660986483097076416e-01 -2.014566212892532349e-01 1.379165798425674438e-01 3.623693883419036865e-01 -1.051556617021560669e-01 2.613174319267272949e-01 -1.655592173337936401e-01 2.146575367078185081e-03 6.848595570772886276e-03 6.976652890443801880e-02 1.455616112798452377e-02 2.238771021366119385e-01 1.675820648670196533e-01 2.364131510257720947e-01 -3.216026723384857178e-01 1.165416091680526733e-01 -4.964233376085758209e-03 -1.426439583301544189e-01 1.348614394664764404e-01 -1.147413179278373718e-01 -2.915838956832885742e-01 -1.943320631980895996e-01 -3.269035741686820984e-02 -3.100028075277805328e-02 1.423520147800445557e-01 4.364289715886116028e-02 6.631670985370874405e-03
-2.480757832527160645e-01 -1.894143372774124146e-01 9.085605293512344360e-02 -2.218577116727828979e-01 5.165524035692214966e-02 -7.907777279615402222e-02 -1.545439362525939941e-01 -2.821510136127471924e-01 4.149865210056304932e-01 -8.407964557409286499e-02 3.097173869609832764e-01 9.440820664167404175e-02 -1.611340641975402832e-01 -7.684831321239471436e-02 1.438740491867065430e-01 -1.754273027181625366e-01 -5.935562402009963989e-02 -4.733375087380409241e-02 -1.380271557718515396e-02 2.481938898563385010e-02 2.460980862379074097e-01 1.297591328620910645e-01 1.762976944446563721e-01 3.634468019008636475e-01 -1.251395940780639648e-01 -1.555709093809127808e-01 -4.257703572511672974e-02 1.504036486148834229e-01 3.447073325514793396e-02 1.422065496444702148e-01 -1.795285344123840332e-01 -1.187777612358331680e-02
-2.298094779253005981e-01 -1.389802545309066772e-01 1.037954017519950867e-01 -2.732350528240203857e-01 6.204284355044364929e-02 7.829876989126205444e-02 -3.348260819911956787e-01 -1.385449022054672241e-01 1.745342463254928589e-01 -9.623979032039642334e-02 -3.843855857849121094e-02 -2.217278480529785156e-01 2.317525148391723633e-01 -1.494564414024353027e-01 -1.082626171410083771e-02 5.774668976664543152e-02 1.389327272772789001e-02 2.134671956300735474e-01 -1.676134318113327026e-01 3.052166402339935303e-01 1.752320379018783569e-01 -8.078477531671524048e-02 2.630612552165985107e-01 6.334576010704040527e-02 2.024158136919140816e-03 -9.345148503780364990e-02 -2.338097393512725830e-01 -1.069311425089836121e-01 8.219376951456069946e-02 1.125413700938224792e-01 -3.923639953136444092e-01 -7.500710338354110718e-02
7.885494083166122437e-02 -6.165277585387229919e-02 3.302552103996276855e-01 -1.029282435774803162e-01 -1.818892895244061947e-03 -1.788047701120376587e-02 -4.014042317867279053e-01 -1.021955013275146484e-01 4.464744031429290771e-01 -2.132550179958343506e-01 7.976078987121582031e-02 1.341772638261318207e-02 -5.523373559117317200e-02 -3.289537131786346436e-01 1.205436233431100845e-02 -4.574434831738471985e-03 1.581472009420394897e-01 3.755439519882202148e-01 1.284534931182861328e-01 2.353408373892307281e-02 -3.057755902409553528e-02 -1.024407520890235901e-01 1.660110205411911011e-01 6.781191378831863403e-02 6.360638886690139771e-02 -5.685268715023994446e-02 -9.233519434928894043e-02 -2.430416345596313477e-01 -8.419220894575119019e-02 1.558305174112319946e-01 -1.935507357120513916e-02 -4.832417517900466919e-02
-3.974238932132720947e-01 7.176447659730911255e-02 2.079815864562988281e-01 1.515040993690490723e-01 -1.188782453536987305e-01 1.867144892457872629e-04 -2.320776283740997314e-01 -1.870174407958984375e-01 2.815641164779663086e-01 1.362049728631973267e-01 2.522317767143249512e-01 -7.460212707519531250e-02 -6.153967604041099548e-02 -2.344228923320770264e-01 1.861513778567314148e-02 -1.296313405036926270e-01 1.522758603096008301e-01 -1.957793533802032471e-01 1.836539804935455322e-01 7.727417349815368652e-02 -1.670820116996765137e-01 -1.739271283149719238e-01 1.676003485918045044e-01 2.372567504644393921e-01 1.611820757389068604e-01 -1.802980452775955200e-01 -1.433227658271789551e-01 -1.032281070947647095e-01 2.232880890369415283e-01 -1.600284129381179810e-01 -2.576201967895030975e-02 -1.234421953558921814e-01
-3.100312650203704834e-01 -2.364986203610897064e-02 2.944650948047637939e-01 -2.833884060382843018e-01 8.594417572021484375e-02 -2.053768187761306763e-01 -2.892645299434661865e-01 -1.008937060832977295e-01 1.374458372592926025e-01 -2.440402209758758545e-01 1.203732118010520935e-01 1.267459895461797714e-02 3.681196570396423340e-01 -6.023642048239707947e-02 1.831984370946884155e-01 2.866955287754535675e-02 -2.164559066295623779e-02 -1.504218727350234985e-01 -1.465393509715795517e-02 -2.130420319736003876e-02 1.860477924346923828e-01 -1.638499796390533447e-01 8.083150535821914673e-02 6.985297799110412598e-02 1.850714683532714844e-01 7.996567338705062866e-02 -1.206380352377891541e-01 2.204864621162414551e-01 1.094778850674629211e-01 2.596760392189025879e-01 -1.868649274110794067e-01 -1.071197614073753357e-01
-1.453884094953536987e-01 -3.767652213573455811e-01 2.969674766063690186e-01 -8.218567818403244019e-02 2.293378710746765137e-01 6.182434782385826111e-02 -2.108380794525146484e-01 -1.036210432648658752e-01 7.728005200624465942e-02 3.312143310904502869e-02 1.344016939401626587e-01 -4.129788875579833984e-01 -1.440298557281494141e-01 2.284533903002738953e-02 3.702696785330772400e-02 -6.087762489914894104e-02 1.649171710014343262e-01 2.933050394058227539e-01 2.236307412385940552e-02 3.118616901338100433e-02 1.478806734085083008e-01 -1.542216539382934570e-01 6.208533793687820435e-02 1.331352442502975464e-01 2.182675711810588837e-02 -6.510420143604278564e-02 -1.531872898340225220e-01 2.384929955005645752e-01 -3.486581891775131226e-02 1.083593964576721191e-01 -2.825855910778045654e-01 -2.202877849340438843e-01
-4.077862799167633057e-01 -7.536754757165908813e-02 2.198203802108764648e-01 -3.115226924419403076e-01 -7.545332610607147217e-02 7.953937351703643799e-02 -9.402967989444732666e-02 -1.948191225528717041e-01 1.054492890834808350e-01 -1.566244214773178101e-01 2.438745647668838501e-01 2.095970660448074341e-01 9.825271554291248322e-03 1.424814574420452118e-02 -1.461153179407119751e-01 3.011619150638580322e-01 1.597193479537963867e-01 7.687982171773910522e-02 2.360968738794326782e-01 2.571513354778289795e-01 4.388213157653808594e-02 -3.096191398799419403e-02 3.689594939351081848e-02 7.894826680421829224e-02 1.347375065088272095e-01 1.965448409318923950e-01 -2.811394631862640381e-01 2.154076471924781799e-02 2.022727578878402710e-01 4.272618331015110016e-03 9.100332111120223999e-02 -1.522282510995864868e-01
3.794938325881958008e-03 -1.401552259922027588e-01 2.115094661712646484e-01 -1.820829361677169800e-01 2.468666993081569672e-02 4.653404057025909424e-01 -5.851021036505699158e-02 -5.395566672086715698e-02 3.395799398422241211e-01 -6.235323101282119751e-02 1.949524320662021637e-02 -1.575125157833099365e-01 1.016578897833824158e-01 -2.038595974445343018e-01 1.975637823343276978e-01 -2.306949794292449951e-01 -6.222068145871162415e-02 1.887809634208679199e-01 1.598449349403381348e-01 1.941659301519393921e-02 -6.667982786893844604e-02 -5.631164088845252991e-02 -1.906531453132629395e-01 2.870780825614929199e-01 7.733852416276931763e-02 -3.583795204758644104e-02 -3.583542704582214355e-01 2.211165577173233032e-01 -4.603113234043121338e-02 6.283309310674667358e-02 3.994091972708702087e-02 -7.983653247356414795e-02
-2.047577351331710815e-01 -2.348406761884689331e-01 4.479029774665832520e-01 3.218341246247291565e-02 9.068381786346435547e-02 -1.929096132516860962e-02 -4.497661441564559937e-02 -5.365015566349029541e-02 7.056201994419097900e-02 -4.397618770599365234e-02 1.809495985507965088e-01 1.558935791254043579e-01 -1.017778143286705017e-01 -1.636548638343811035e-01 6.402961164712905884e-02 1.713432520627975464e-01 2.258481383323669434e-01 3.114564120769500732e-01 1.453442722558975220e-01 -3.426760062575340271e-02 1.758990138769149780e-01 -1.235131025314331055e-01 3.147179782390594482e-01 5.337627977132797241e-02 -8.923382312059402466e-02 -1.133377775549888611e-01 -2.634044587612152100e-01 -1.171199008822441101e-01 1.564744561910629272e-01 -2.334063053131103516e-01 -1.713672578334808350e-01 -1.502508968114852905e-01
-4.716635346412658691e-01 4.019266739487648010e-02 1.053705532103776932e-02 1.218720078468322754e-01 1.066867336630821228e-01 -1.335723698139190674e-01 -2.859304249286651611e-01 -6.428944319486618042e-02 1.012398600578308105e-01 -8.997303247451782227e-02 1.599257811903953552e-02 -5.042888224124908447e-03 2.966463863849639893e-01 -4.257826134562492371e-02 7.891020178794860840e-02 -6.851682811975479126e-02 3.646021485328674316e-01 2.762764096260070801e-01 2.474285513162612915e-01 -1.273112595081329346e-01 2.595788240432739258e-01 -2.447175793349742889e-02 1.698782891035079956e-01 -1.098342984914779663e-01 -6.525247544050216675e-02 -3.232474625110626221e-02 -6.648402661085128784e-02 -2.391067892313003540e-01 -2.251837961375713348e-02 -1.935033202171325684e-01 -9.775485843420028687e-02 -1.283973306417465210e-01
-1.923929452896118164e-01 -9.966289252042770386e-02 1.363095343112945557e-01 -8.044187724590301514e-02 -1.136890947818756104e-01 1.041852012276649475e-01 -3.579133152961730957e-01 -1.728247478604316711e-02 2.382986247539520264e-01 -4.437541216611862183e-02 -7.553355395793914795e-02 -1.270851343870162964e-01 1.323491781949996948e-01 -1.740885823965072632e-01 5.392454192042350769e-02 3.467469662427902222e-02 1.976547688245773315e-01 3.527092933654785156e-01 -1.689826250076293945e-01 2.692180871963500977e-01 1.048359051346778870e-01 -1.118475422263145447e-01 2.558737695217132568e-01 3.177795559167861938e-02 8.574163168668746948e-02 -4.636267945170402527e-02 -1.925087720155715942e-01 -2.019072882831096649e-02 1.860759556293487549e-01 1.558394134044647217e-01 -4.204645752906799316e-01 -7.823491096496582031e-02
-2.353895604610443115e-01 2.570137679576873779e-01 1.679175794124603271e-01 -1.416557747870683670e-02 -1.520399749279022217e-01 -7.916228473186492920e-02 -3.622957468032836914e-01 -2.340699136257171631e-01 -8.331238478422164917e-02 6.640727072954177856e-02 -1.184357702732086182e-01 -1.165480390191078186e-01 6.222559139132499695e-03 -2.825942039489746094e-01 -1.060461439192295074e-02 9.821445494890213013e-02 4.141415059566497803e-01 1.042235568165779114e-01 3.227747380733489990e-01 -1.752669662237167358e-01 -1.289533730596303940e-02 1.050823032855987549e-01 3.412871062755584717e-02 8.030537515878677368e-02 -2.175527662038803101e-01 -9.993872791528701782e-02 -1.532360315322875977e-01 1.655160635709762573e-02 -1.642194949090480804e-02 2.664532065391540527e-01 -1.303415298461914062e-01 2.573959715664386749e-02
-2.160971462726593018e-01 2.111927978694438934e-02 3.092261217534542084e-02 6.043064594268798828e-02 -1.733501441776752472e-03 -8.684462308883666992e-02 -1.837661266326904297e-01 -2.891701757907867432e-01 2.766667604446411133e-01 1.773766428232192993e-01 1.700900197029113770e-01 -1.240765899419784546e-01 -9.372417628765106201e-02 -3.069139719009399414e-01 -2.963264472782611847e-02 -1.197817698121070862e-01 1.757612824440002441e-01 -4.687810316681861877e-02 8.550296723842620850e-02 5.717664957046508789e-02 -1.775709688663482666e-01 -1.211658194661140442e-01 1.369450539350509644e-01 1.936413943767547607e-01 2.196491807699203491e-01 -5.538161098957061768e-02 -5.106477737426757812e-01 -1.726762577891349792e-02 1.758038401603698730e-01 5.982409929856657982e-04 -1.816869378089904785e-01 -1.742182970046997070e-01
-2.981048524379730225e-01 -2.922832220792770386e-02 3.249431028962135315e-02 -1.075577735900878906e-01 1.250934302806854248e-01 9.615042060613632202e-02 -3.140259683132171631e-01 -6.015570834279060364e-02 1.960861831903457642e-01 -1.882317066192626953e-01 4.153363704681396484e-01 -1.303325742483139038e-01 -8.389033377170562744e-02 -1.815517097711563110e-01 -1.638478040695190430e-02 9.447900205850601196e-02 1.575143188238143921e-01 2.335825376212596893e-02 3.632218241691589355e-01 -2.685810029506683350e-01 -7.400700449943542480e-02 -1.753894835710525513e-01 -8.770145475864410400e-02 -3.067065589129924774e-02 1.625711657106876373e-02 1.023940891027450562e-01 -2.658734321594238281e-01 1.275265365839004517e-01 -6.727214157581329346e-02 1.590976715087890625e-01 2.188548594713211060e-01 9.075476229190826416e-02
-2.337783426046371460e-01 -2.659036815166473389e-01 1.770531684160232544e-01 -1.299328356981277466e-01 1.498567312955856323e-02 3.801980912685394287e-01 -3.458464145660400391e-01 -2.048809379339218140e-01 2.340902090072631836e-01 -1.096016094088554382e-01 2.140449136495590210e-01 -2.301365137100219727e-01 -4.427854903042316437e-03 -2.143181562423706055e-01 2.986257895827293396e-02 -2.701924741268157959e-01 -1.717688739299774170e-01 -2.761092185974121094e-01 -1.397065818309783936e-01 -9.774214774370193481e-02 7.665828615427017212e-02 -2.060811966657638550e-04 -1.609458029270172119e-02 -3.454064950346946716e-02 -7.251905649900436401e-02 -2.036107629537582397e-01 -1.990379393100738525e-01 -5.270454566925764084e-03 1.114245038479566574e-02 -7.502533495426177979e-02 -8.995780721306800842e-03 -1.673582009971141815e-02
-3.652200102806091309e-01 -7.668273150920867920e-02 7.662233710289001465e-02 2.392947375774383545e-01 8.754908107221126556e-03 -1.076337173581123352e-01 -1.797953546047210693e-01 1.381557434797286987e-01 3.772311210632324219e-01 -2.989680469036102295e-01 2.292270511388778687e-01 -1.067446097731590271e-01 -4.905320331454277039e-02 -3.204454183578491211e-01 -5.760003626346588135e-02 -1.613832414150238037e-01 2.336876392364501953e-01 -6.703986972570419312e-02 -4.183866456151008606e-02 -4.420754313468933105e-02 6.829966790974140167e-03 -1.045800074934959412e-01 3.064730577170848846e-02 2.459641098976135254e-01 1.402857601642608643e-01 2.998431399464607239e-02 -3.079314827919006348e-01 2.828951179981231689e-02 -1.096786484122276306e-01 -2.573681296780705452e-03 -7.691621780395507812e-02 1.872539073228836060e-01
-2.696187198162078857e-01 -1.044969409704208374e-01 3.985011875629425049e-01 1.083658784627914429e-01 -2.210371047258377075e-01 1.861727386713027954e-01 -3.165562450885772705e-01 -5.674721300601959229e-02 2.065207511186599731e-01 -1.504909545183181763e-01 2.381519973278045654e-01 -1.072996631264686584e-01 1.380778849124908447e-02 -4.217674583196640015e-02 2.113159447908401489e-01 -1.349969953298568726e-01 -9.646193683147430420e-02 -8.027116209268569946e-02 -6.666092085652053356e-04 8.185736089944839478e-02 2.243922501802444458e-01 -1.699198484420776367e-01 1.837269663810729980e-01 1.226502433419227600e-01 -1.905651539564132690e-01 -5.589243397116661072e-02 -2.405526116490364075e-02 1.516208946704864502e-01 6.542754918336868286e-02 2.935408949851989746e-01 1.275961846113204956e-01 -2.007756233215332031e-01
-2.011630684137344360e-01 8.569272607564926147e-02 1.491601616144180298e-01 8.662621490657329559e-03 -1.720647066831588745e-01 -1.162701323628425598e-01 -1.387837380170822144e-01 -8.774284273386001587e-03 3.297660052776336670e-01 -1.698619686067104340e-02 3.650973141193389893e-01 -1.240764111280441284e-01 3.200584277510643005e-02 -6.791250407695770264e-02 -1.257047522813081741e-02 1.414772495627403259e-02 6.312253326177597046e-02 -5.858708918094635010e-02 8.406444638967514038e-02 -1.025151237845420837e-01 -1.569776237010955811e-01 8.935140445828437805e-03 2.462586462497711182e-01 2.034728825092315674e-01 1.308044791221618652e-01 -1.808845549821853638e-01 -2.673232257366180420e-01 -1.925975531339645386e-01 2.835321724414825439e-01 1.799879521131515503e-01 -3.224134743213653564e-01 -2.771334946155548096e-01
-2.861712872982025146e-01 1.560645252466201782e-01 1.411967426538467407e-01 2.335082143545150757e-01 9.368669241666793823e-02 3.403151631355285645e-01 -7.747416198253631592e-02 -1.529161781072616577e-01 2.607286870479583740e-01 1.952130906283855438e-02 1.633575111627578735e-01 1.629673391580581665e-01 1.808627098798751831e-01 -3.602152466773986816e-01 -3.380896151065826416e-02 -1.491329967975616455e-01 6.151121854782104492e-02 7.182949036359786987e-02 1.243726313114166260e-01 -2.216990664601325989e-02 2.023019194602966309e-01 3.140027448534965515e-02 -6.183017417788505554e-02 -8.096099831163883209e-03 -3.755688965320587158e-01 1.313565880991518497e-03 -1.287696510553359985e-01 3.295878171920776367e-01 -4.201007634401321411e-02 1.150517985224723816e-01 5.405151098966598511e-02 5.445097014307975769e-02
-2.238506525754928589e-01 8.266071788966655731e-03 9.430377185344696045e-02 -1.011748760938644409e-01 5.491119623184204102e-02 2.069502621889114380e-01 -1.059742644429206848e-02 1.890064179897308350e-01 7.445070147514343262e-02 -8.831635117530822754e-02 2.475600242614746094e-01 -5.302672460675239563e-02 2.801484465599060059e-01 1.935856416821479797e-02 1.982415765523910522e-01 -3.464857339859008789e-01 1.975468359887599945e-02 2.465169876813888550e-01 3.041168451309204102e-01 2.936120033264160156e-01 -1.504931449890136719e-01 -9.908170998096466064e-02 1.458500921726226807e-01 -8.328474313020706177e-02 -2.961914241313934326e-01 -6.739204400219023228e-04 -2.486763894557952881e-01 -5.249946191906929016e-02 1.245504990220069885e-01 3.726849332451820374e-02 3.328210860490798950e-02 -2.499956935644149780e-01
-5.312529206275939941e-01 -6.811171025037765503e-02 -5.928701721131801605e-03 -1.441405899822711945e-02 3.097738511860370636e-02 -1.765577942132949829e-01 -4.216004908084869385e-02 -9.894715249538421631e-02 8.815903961658477783e-02 -1.236930564045906067e-01 1.656108498573303223e-01 -2.749631181359291077e-02 9.089038521051406860e-02 -8.948729187250137329e-02 -1.136983484029769897e-01 8.295284956693649292e-02 1.683865189552307129e-01 2.201043069362640381e-01 5.931064859032630920e-02 2.311381744220852852e-03 -6.595382839441299438e-02 1.958777904510498047e-01 2.569761872291564941e-01 2.791644334793090820e-01 -2.452963590621948242e-01 4.626800492405891418e-02 -1.880381554365158081e-01 -2.152289003133773804e-01 -1.741813570261001587e-01 -2.046355977654457092e-02 3.134694993495941162e-01 -2.045260965824127197e-01
-8.263847976922988892e-02 -6.936670839786529541e-02 1.361503731459379196e-02 -2.308155149221420288e-01 3.041675090789794922e-01 1.820591837167739868e-01 -3.006316423416137695e-01 -1.500833779573440552e-01 4.861790537834167480e-01 7.067739963531494141e-02 1.859693229198455811e-01 -2.340439707040786743e-01 6.086466461420059204e-02 -2.294483929872512817e-01 6.489217281341552734e-02 1.147863864898681641e-01 -6.360570341348648071e-02 -3.805727884173393250e-02 9.049762040376663208e-02 9.173231571912765503e-02 6.844505667686462402e-02 1.492028534412384033e-01 -1.957779005169868469e-02 2.276635468006134033e-01 2.329235710203647614e-02 -6.487086415290832520e-02 -1.698362827301025391e-01 1.980907917022705078e-01 -1.241230145096778870e-01 1.210590898990631104e-01 -4.667049273848533630e-02 -2.924580276012420654e-01
-3.562379181385040283e-01 -2.284435480833053589e-01 -2.664080634713172913e-02 -1.371844708919525146e-01 1.913294792175292969e-01 8.293810486793518066e-02 -1.368114799261093140e-01 -3.537341058254241943e-01 3.684057891368865967e-01 -5.990500003099441528e-02 3.872569799423217773e-01 -1.885732561349868774e-01 -6.722669303417205811e-02 4.669766873121261597e-02 1.320037543773651123e-01 -1.559056043624877930e-01 1.063357070088386536e-01 -1.826003193855285645e-01 -1.050480902194976807e-01 1.072804555296897888e-01 1.334831416606903076e-01 -2.676892839372158051e-02 1.019784361124038696e-01 1.430035680532455444e-01 -7.593591511249542236e-02 -2.068651467561721802e-01 -1.747084259986877441e-01 1.393059790134429932e-01 3.199538961052894592e-02 8.118510991334915161e-02 -1.334475129842758179e-01 1.694250479340553284e-02
-3.754030466079711914e-01 -2.535715699195861816e-01 -9.334503859281539917e-02 -1.206660568714141846e-01 6.393722444772720337e-02 2.387737333774566650e-01 2.431742846965789795e-03 -5.822810530662536621e-02 1.056422367691993713e-01 -2.876918315887451172e-01 2.691464126110076904e-01 -2.298464998602867126e-02 1.327537298202514648e-01 -2.917437851428985596e-01 1.774637587368488312e-02 -5.901173874735832214e-02 -1.967030018568038940e-01 3.810499012470245361e-01 -2.053146809339523315e-01 -1.013106182217597961e-01 -5.452226847410202026e-03 4.159864783287048340e-02 2.595183439552783966e-02 1.601753011345863342e-02 -1.299791932106018066e-01 -1.072537899017333984e-01 -1.864718049764633179e-01 -1.482918262481689453e-01 -1.538217626512050629e-02 9.455659240484237671e-02 -1.311965435743331909e-01 -2.881375253200531006e-01
-2.399174422025680542e-01 1.836843341588973999e-01 -9.974358603358268738e-03 1.147987619042396545e-01 -1.694132238626480103e-01 7.250700891017913818e-02 -2.255997508764266968e-01 -1.409738659858703613e-01 7.917349040508270264e-02 -1.253765672445297241e-01 3.537549078464508057e-01 -2.691126465797424316e-01 5.091231316328048706e-02 -4.719148576259613037e-01 -1.060965508222579956e-01 1.574938558042049408e-02 -1.831371895968914032e-02 1.098752617835998535e-01 8.404687047004699707e-02 -3.835847601294517517e-02 -1.833327561616897583e-01 6.647298485040664673e-02 8.305847644805908203e-02 -1.360290776938199997e-02 -2.851334586739540100e-02 -2.576905535534024239e-03 -3.713169097900390625e-01 2.104449123144149780e-01 1.944903731346130371e-01 -7.208217680454254150e-02 2.355139516294002533e-02 2.042696923017501831e-01
-3.422423303127288818e-01 -2.418507635593414307e-01 7.002075016498565674e-02 -1.635526716709136963e-01 -4.869100451469421387e-02 3.873976180329918861e-03 -1.075798347592353821e-01 -1.913289725780487061e-01 -1.028551021590828896e-03 -2.508226633071899414e-01 1.496142297983169556e-01 6.223825737833976746e-02 -5.284816399216651917e-02 -3.086381852626800537e-01 -6.598792970180511475e-02 -2.779928743839263916e-01 1.926022581756114960e-02 -2.942050807178020477e-02 -8.981020003557205200e-02 -2.480061501264572144e-01 -3.106767684221267700e-02 -2.974148690700531006e-01 1.443276852369308472e-01 2.310334742069244385e-01 -1.178501322865486145e-01 -2.755908668041229248e-02 -1.208312213420867920e-01 2.378682494163513184e-01 -7.407516986131668091e-02 2.979183197021484375e-01 -2.070914953947067261e-01 -1.261256337165832520e-01
-1.004860103130340576e-01 2.179809287190437317e-02 2.221225053071975708e-01 -6.025249138474464417e-02 -2.885410189628601074e-02 -6.963568739593029022e-03 -4.553801715373992920e-01 9.642925858497619629e-02 1.942395567893981934e-01 -2.796798050403594971e-01 9.285300970077514648e-02 -2.649081051349639893e-01 -7.581739127635955811e-02 -1.944942623376846313e-01 -5.467233061790466309e-02 -3.351938724517822266e-01 8.461045473814010620e-02 -7.709608972072601318e-02 -2.459491938352584839e-01 -7.924673706293106079e-02 -1.725998073816299438e-01 7.231625914573669434e-02 7.170574390329420567e-04 2.398112416267395020e-01 -5.883740633726119995e-02 -8.528886735439300537e-02 -2.813531458377838135e-01 3.234351798892021179e-02 1.937286108732223511e-01 1.379556506872177124e-01 1.137912869453430176e-01 -1.799530684947967529e-01
-7.850296795368194580e-02 -2.577283978462219238e-01 1.729931309819221497e-02 1.708706840872764587e-02 -1.113997772336006165e-01 1.264117211103439331e-01 -3.710196018218994141e-01 -1.226851344108581543e-02 1.613926589488983154e-01 -1.697700768709182739e-01 2.796442620456218719e-02 -1.952838897705078125e-01 1.886695623397827148e-01 -2.141751199960708618e-01 6.153480336070060730e-02 -5.113955587148666382e-02 3.107151389122009277e-01 -7.152761518955230713e-02 2.175349593162536621e-01 3.332992494106292725e-01 1.022443175315856934e-01 1.648821830749511719e-01 3.216306567192077637e-01 -5.590340122580528259e-03 1.449325494468212128e-02 -2.391089200973510742e-01 -4.328314960002899170e-02 -1.973231285810470581e-01 4.450436681509017944e-02 2.003585100173950195e-01 -4.587869718670845032e-02 -1.880440711975097656e-01
-3.993048667907714844e-01 2.381347268819808960e-01 1.204122230410575867e-01 5.708020552992820740e-02 -1.472620666027069092e-01 -2.140744775533676147e-01 -3.376725316047668457e-01 -2.622069716453552246e-01 2.791788578033447266e-01 -4.013430699706077576e-02 2.907327115535736084e-01 -2.175765484571456909e-02 -1.238998607732355595e-03 6.863051559776067734e-03 7.134275138378143311e-02 -4.885922372341156006e-02 2.517283856868743896e-01 3.682604730129241943e-01 1.660920083522796631e-01 1.860567554831504822e-02 5.179243162274360657e-02 -1.012703329324722290e-01 2.348237112164497375e-02 -4.044898226857185364e-02 2.998643089085817337e-03 1.696818172931671143e-01 1.704263389110565186e-01 -1.255112886428833008e-02 1.111567243933677673e-01 -1.455927995266392827e-04 -1.613510400056838989e-01 -7.273194938898086548e-02
-2.817305326461791992e-01 -1.619889587163925171e-01 3.548853471875190735e-02 -2.138479202985763550e-01 -1.051757633686065674e-01 -1.564166098833084106e-01 -2.168060988187789917e-01 -2.622295618057250977e-01 2.322321087121963501e-01 -9.405674040317535400e-02 3.147384226322174072e-01 3.303110226988792419e-02 -2.215713113546371460e-01 7.677044719457626343e-02 2.801192402839660645e-01 -1.198458895087242126e-01 1.181275919079780579e-01 -2.147189825773239136e-01 2.008743137121200562e-01 7.785471528768539429e-02 2.953591346740722656e-01 1.355517804622650146e-01 1.109939664602279663e-01 6.544394046068191528e-02 -3.931322321295738220e-02 -6.169488653540611267e-02 -1.160528287291526794e-01 2.740037143230438232e-01 -8.722312003374099731e-02 -3.501109406352043152e-02 -2.151487767696380615e-01 -8.745136857032775879e-02
-3.160252273082733154e-01 -1.722585558891296387e-01 3.777846693992614746e-01 2.505719363689422607e-01 2.902948856353759766e-01 1.659165322780609131e-01 -2.074635922908782959e-01 1.625119447708129883e-01 1.361508667469024658e-01 -3.584169223904609680e-02 9.873043745756149292e-02 -1.418945286422967911e-02 -2.725443616509437561e-02 -7.617440819740295410e-02 -2.110061943531036377e-01 -1.548446565866470337e-01 2.389997094869613647e-01 -5.546730011701583862e-03 3.063043951988220215e-02 -2.403126284480094910e-02 3.161485493183135986e-02 2.690678536891937256e-01 -5.551471933722496033e-02 8.080197125673294067e-02 -8.614253252744674683e-02 -1.806028187274932861e-01 -1.184672862291336060e-01 4.172536358237266541e-02 -1.642553210258483887e-01 2.228003591299057007e-01 -2.116547673940658569e-01 -2.448962330818176270e-01
-3.618478775024414062e-01 7.163535058498382568e-02 -2.841164730489253998e-02 -1.645663976669311523e-01 -2.243175655603408813e-01 2.892326712608337402e-01 -2.662336826324462891e-01 -1.003851089626550674e-02 5.568689703941345215e-01 8.603447675704956055e-02 -7.619981653988361359e-03 -7.731975615024566650e-02 -1.564200669527053833e-01 -2.578707933425903320e-01 -4.018319025635719299e-02 8.894362300634384155e-02 2.206168025732040405e-01 -1.970271021127700806e-01 2.542375326156616211e-01 -1.142575070261955261e-01 -6.225060787983238697e-04 -1.164777576923370361e-01 4.253020137548446655e-02 -1.012677047401666641e-02 -3.427969664335250854e-02 -2.503353543579578400e-02 -1.162342280149459839e-01 3.522269055247306824e-02 -3.317138180136680603e-02 3.966214600950479507e-03 4.645483195781707764e-02 -8.105466514825820923e-02
-3.460468053817749023e-01 2.840532362461090088e-02 2.676985263824462891e-01 8.415798842906951904e-02 -2.031353265047073364e-01 1.021972745656967163e-01 -3.461939394474029541e-01 -1.246669590473175049e-01 1.506050229072570801e-01 -1.490424722433090210e-01 5.842202156782150269e-02 -2.303737252950668335e-01 -9.575904160737991333e-02 1.712694065645337105e-03 2.293062210083007812e-02 -1.507917344570159912e-01 1.201147772371768951e-02 -9.257167577743530273e-03 1.086328923702239990e-01 2.846443094313144684e-02 2.497014105319976807e-01 -1.066413968801498413e-01 9.771401993930339813e-03 1.368554681539535522e-01 -2.314220815896987915e-01 -4.808001220226287842e-02 -1.828850954771041870e-01 4.821021109819412231e-02 2.144457548856735229e-01 3.435103595256805420e-01 1.938172578811645508e-01 -2.849599123001098633e-01
-4.717232584953308105e-01 -2.475395351648330688e-01 3.967494666576385498e-01 -1.504749208688735962e-01 4.871881753206253052e-02 -1.059549823403358459e-01 -1.811627298593521118e-01 1.119884196668863297e-02 4.143043234944343567e-02 1.163874045014381409e-01 -8.520357310771942139e-02 -1.786090433597564697e-01 5.547623708844184875e-02 3.091569244861602783e-02 2.008272707462310791e-02 -2.739751935005187988e-01 2.128972560167312622e-01 2.877587378025054932e-01 -1.757268607616424561e-02 6.625761091709136963e-02 6.360214948654174805e-02 9.358489513397216797e-02 -8.171217888593673706e-02 -5.382177606225013733e-02 5.733431503176689148e-02 -5.977168213576078415e-03 -2.501212656497955322e-01 1.583884805440902710e-01 -1.751361042261123657e-01 -5.134197697043418884e-02 -1.000158563256263733e-01 -2.572785913944244385e-01
-2.783277332782745361e-01 -7.846541702747344971e-02 2.385591417551040649e-01 -5.661089904606342316e-03 -3.725054860115051270e-01 2.121199220418930054e-01 -1.272742003202438354e-01 -2.179821282625198364e-01 -2.057936973869800568e-02 -2.429450005292892456e-01 1.082507893443107605e-01 -1.794295161962509155e-01 1.446152776479721069e-01 -1.233271732926368713e-01 2.238112241029739380e-01 -1.625611074268817902e-02 1.578786820173263550e-01 -5.621560290455818176e-02 1.616123914718627930e-01 1.876535266637802124e-01 -1.242509037256240845e-01 2.577090263366699219e-01 2.104167640209197998e-01 -1.403024494647979736e-01 -1.662438213825225830e-01 1.382341533899307251e-01 -1.310216486454010010e-01 -2.623474970459938049e-02 -1.788474172353744507e-01 -2.977864146232604980e-01 -4.033764824271202087e-02 -2.232175786048173904e-03
-2.267895489931106567e-01 1.740391552448272705e-01 1.802731305360794067e-01 -2.266129255294799805e-01 -9.316350519657135010e-02 1.793167144060134888e-01 -7.384392619132995605e-02 -2.468651682138442993e-01 2.856145799160003662e-01 -2.300742641091346741e-02 2.978517115116119385e-01 -5.497762467712163925e-03 1.236561611294746399e-01 -4.230242669582366943e-01 1.262431498616933823e-03 7.815935462713241577e-02 8.535680919885635376e-02 6.916607916355133057e-02 -9.586976468563079834e-02 -5.205743014812469482e-02 1.630526036024093628e-01 -1.470884233713150024e-01 -1.476452872157096863e-02 8.157458901405334473e-02 3.592578321695327759e-02 -1.297710984945297241e-01 -3.549856841564178467e-01 -2.692230604588985443e-02 1.712101399898529053e-01 -9.537244588136672974e-02 1.866704225540161133e-01 2.424958050251007080e-01
-2.267893105745315552e-01 -1.977849900722503662e-01 1.925451606512069702e-01 -1.158552318811416626e-01 1.730345487594604492e-01 -1.430591475218534470e-02 -1.874524950981140137e-01 -1.537719368934631348e-02 2.347391694784164429e-01 -3.371078968048095703e-01 1.534986197948455811e-01 -1.298071742057800293e-01 2.553481757640838623e-01 -2.263461947441101074e-01 6.118907779455184937e-02 1.913349181413650513e-01 2.456164360046386719e-01 1.629548668861389160e-01 1.705368906259536743e-01 2.831390202045440674e-01 1.091978698968887329e-02 -3.511113300919532776e-02 2.186848968267440796e-01 -1.472539007663726807e-01 6.652747094631195068e-02 -2.445774376392364502e-01 -1.207915842533111572e-01 4.086741805076599121e-02 1.769958883523941040e-01 6.184427533298730850e-03 -2.154550552368164062e-01 -4.694825783371925354e-02
-7.875960320234298706e-02 -2.230944186449050903e-01 2.930527627468109131e-01 -1.470224112272262573e-01 1.491580903530120850e-01 4.087110757827758789e-01 6.419478449970483780e-03 -1.380676869302988052e-02 2.534123957157135010e-01 -6.424540281295776367e-02 -7.164665311574935913e-02 -1.995740383863449097e-01 8.387866429984569550e-03 -1.171727180480957031e-01 6.536169350147247314e-02 -2.878340780735015869e-01 -1.282012928277254105e-02 3.071546852588653564e-01 2.157634347677230835e-01 -1.111216843128204346e-02 1.916143149137496948e-01 -7.078288495540618896e-02 -1.110508367419242859e-01 2.408603578805923462e-01 1.059891134500503540e-01 6.079928949475288391e-02 -3.669142127037048340e-01 1.522896140813827515e-01 -4.996119998395442963e-03 1.071837451308965683e-02 -8.082516491413116455e-02 -9.893100708723068237e-03
-3.646132349967956543e-01 -2.303077280521392822e-01 2.067970931529998779e-01 -1.403135508298873901e-01 -1.104364730417728424e-02 1.328795701265335083e-01 -8.865740895271301270e-02 -1.311924159526824951e-01 -2.596035897731781006e-01 -9.177163243293762207e-02 1.489159315824508667e-01 -5.920754373073577881e-02 -5.304893106222152710e-02 -1.196209490299224854e-01 2.487535029649734497e-01 1.821642369031906128e-01 3.753067255020141602e-01 1.082961261272430420e-01 1.698974967002868652e-01 1.347675919532775879e-01 2.291267924010753632e-02 2.909232378005981445e-01 2.507510483264923096e-01 6.112029403448104858e-02 -3.939848765730857849e-02 7.806534320116043091e-02 -1.962591409683227539e-01 -1.856052279472351074e-01 3.087938763201236725e-02 1.984855532646179199e-01 -1.073219701647758484e-01 -1.056592166423797607e-01
-1.171701326966285706e-01 1.765074431896209717e-01 1.265586018562316895e-01 3.849463164806365967e-02 -2.012867927551269531e-01 7.512748986482620239e-02 -4.666557163000106812e-02 -2.806664407253265381e-01 3.876781761646270752e-01 -3.207196667790412903e-02 3.552921116352081299e-01 -1.016908884048461914e-01 5.370475351810455322e-02 -4.484976530075073242e-01 5.918699502944946289e-02 -7.430917769670486450e-02 1.651525497436523438e-01 -4.362558200955390930e-02 -2.718828385695815086e-03 -1.800996810197830200e-01 8.488053828477859497e-02 -1.856289356946945190e-01 2.452301979064941406e-02 1.183864399790763855e-01 7.422773540019989014e-02 -1.435769349336624146e-01 -3.604088723659515381e-01 2.922844886779785156e-02 1.048393547534942627e-01 6.157356314361095428e-03 -2.157007157802581787e-02 1.525807827711105347e-01
-2.654730081558227539e-01 -2.635261416435241699e-01 1.863493174314498901e-01 1.422539502382278442e-01 -3.983120620250701904e-02 9.006101638078689575e-02 1.228639110922813416e-01 -6.918405741453170776e-02 -5.660612136125564575e-02 -8.292917162179946899e-02 2.062361985445022583e-01 -4.074245691299438477e-02 2.537603676319122314e-01 -2.688370458781719208e-02 2.147787660360336304e-01 -9.874092787504196167e-02 1.524317264556884766e-01 2.145184725522994995e-01 2.909678816795349121e-01 2.699983716011047363e-01 8.449142426252365112e-02 -2.886648289859294891e-02 1.959665417671203613e-01 -1.228235289454460144e-01 -1.833303868770599365e-01 -3.550185561180114746e-01 -3.289328515529632568e-01 -1.186096668243408203e-01 3.813142701983451843e-02 1.181956902146339417e-01 -1.554058585315942764e-02 -1.200416311621665955e-01
-3.144377470016479492e-01 -1.231815069913864136e-01 2.605208158493041992e-01 5.742572830058634281e-04 -2.576171159744262695e-01 -1.057862490415573120e-01 -2.583756446838378906e-01 -2.224374748766422272e-02 3.889897465705871582e-01 -1.652895212173461914e-01 4.913970082998275757e-02 -2.414702773094177246e-01 -1.691649705171585083e-01 -1.758053153753280640e-01 -1.485363990068435669e-01 -2.709333896636962891e-01 1.281709820032119751e-01 -1.438683718442916870e-01 6.237783655524253845e-02 3.557546809315681458e-02 -4.006016626954078674e-02 4.274920746684074402e-02 -2.161480486392974854e-02 7.835263013839721680e-02 -1.897532790899276733e-01 -1.819998770952224731e-01 -1.579320132732391357e-01 1.573764234781265259e-01 1.551569700241088867e-01 2.135465294122695923e-01 8.497994393110275269e-02 -1.756892949342727661e-01
-1.902216523885726929e-01 -1.546646654605865479e-01 3.293649256229400635e-01 -9.207003563642501831e-02 -1.164505779743194580e-01 9.439843893051147461e-02 -1.428029537200927734e-01 -1.517302244901657104e-01 3.142684400081634521e-01 -3.256699442863464355e-01 -4.963102564215660095e-02 -1.837219297885894775e-01 2.373183891177177429e-02 -2.539134919643402100e-01 1.576377153396606445e-01 -7.855692505836486816e-02 -1.813905835151672363e-01 8.297967910766601562e-02 2.756184935569763184e-01 -1.158056780695915222e-01 1.699517816305160522e-01 -1.693554073572158813e-01 -1.037074103951454163e-01 2.105523832142353058e-02 -1.761518269777297974e-01 5.641954019665718079e-02 -2.791068255901336670e-01 2.238434255123138428e-01 5.039419978857040405e-02 -2.098038233816623688e-02 2.360441982746124268e-01 -3.327572718262672424e-02
-3.769989907741546631e-01 3.443820178508758545e-01 1.933851391077041626e-01 -1.745645850896835327e-01 9.469927102327346802e-02 1.276452094316482544e-01 -3.854827880859375000e-01 -2.264176756143569946e-01 1.280975192785263062e-01 8.945479989051818848e-02 -2.042389102280139923e-02 -8.701282739639282227e-02 1.381009519100189209e-01 -1.152765899896621704e-01 1.115737631916999817e-01 7.659575343132019043e-02 1.906774789094924927e-01 5.902923271059989929e-02 1.969006359577178955e-01 -1.644263565540313721e-01 3.458883240818977356e-02 2.295014411211013794e-01 1.408255398273468018e-01 -3.951668273657560349e-03 -8.540625125169754028e-02 -5.669337511062622070e-02 -2.700334787368774414e-02 -3.317876756191253662e-01 2.319814711809158325e-01 3.492979332804679871e-02 3.975941613316535950e-02 7.683413475751876831e-02
-1.932284832000732422e-01 -1.077667698264122009e-01 2.226461470127105713e-01 -2.219046205282211304e-01 1.405385732650756836e-01 -3.076484799385070801e-02 -9.369949996471405029e-02 -1.231011599302291870e-01 1.696531623601913452e-01 -1.929619908332824707e-01 -1.403070837259292603e-01 5.270260199904441833e-02 -6.316351145505905151e-02 -1.945703178644180298e-01 3.654232323169708252e-01 -1.905067414045333862e-01 1.699027270078659058e-01 1.210258081555366516e-01 5.391642451286315918e-02 1.953413709998130798e-02 7.614113390445709229e-02 -1.382394582033157349e-01 2.230208516120910645e-01 1.556138843297958374e-01 1.503368914127349854e-01 -3.171870410442352295e-01 -2.945464551448822021e-01 1.385346353054046631e-01 -2.003980875015258789e-01 -1.613607406616210938e-01 -2.457579970359802246e-01 7.768075168132781982e-02
-1.787167489528656006e-01 5.325720459222793579e-02 1.978343352675437927e-02 1.748833954334259033e-01 2.530317520722746849e-03 3.275710940361022949e-01 -2.116450071334838867e-01 -4.011164978146553040e-02 3.947560787200927734e-01 2.266382612287998199e-02 3.277618885040283203e-01 1.885657906532287598e-01 6.216131895780563354e-02 -3.408103585243225098e-01 -1.245200634002685547e-01 -1.813960969448089600e-01 1.245055440813302994e-02 1.101634055376052856e-01 1.836999207735061646e-01 -8.573535829782485962e-02 2.380406558513641357e-01 1.951016634702682495e-01 1.746754646301269531e-01 6.743847578763961792e-02 -1.849655807018280029e-01 6.074016168713569641e-02 -2.515359781682491302e-02 2.228796184062957764e-01 -1.016258075833320618e-01 1.125297993421554565e-01 1.642165146768093109e-02 1.346676796674728394e-01
-8.075782656669616699e-02 -2.520908117294311523e-01 2.003265172243118286e-01 2.553039491176605225e-01 -1.553153991699218750e-01 -1.048183217644691467e-01 -3.697482347488403320e-01 1.067854743450880051e-02 1.427519023418426514e-01 -2.116179168224334717e-01 -1.940773054957389832e-02 -8.005049824714660645e-02 -2.811328880488872528e-02 -3.685193359851837158e-01 2.037925124168395996e-01 1.047995537519454956e-01 2.719608843326568604e-01 1.808138489723205566e-01 3.736001849174499512e-01 -7.306925952434539795e-02 -5.566934123635292053e-03 2.875351347029209137e-02 9.676133841276168823e-02 1.295798122882843018e-01 -1.685037277638912201e-02 2.527938690036535263e-03 -2.821399569511413574e-01 -3.487204760313034058e-02 -4.907378926873207092e-02 1.657790094614028931e-01 -7.146768271923065186e-03 4.459414631128311157e-02
-4.714822471141815186e-01 -1.300925910472869873e-01 2.080786675214767456e-01 -1.039175502955913544e-02 -3.749133646488189697e-02 1.654833108186721802e-01 -2.527489066123962402e-01 -1.932729184627532959e-01 -2.476550452411174774e-02 1.262660603970289230e-02 -6.654796749353408813e-02 -1.785822361707687378e-01 3.345249593257904053e-01 6.602037698030471802e-03 -2.198138646781444550e-02 -7.352585345506668091e-02 -9.718868881464004517e-03 2.352357804775238037e-01 1.013620644807815552e-01 -2.052309215068817139e-01 -1.124586984515190125e-01 -1.395205408334732056e-01 -3.171255812048912048e-02 -4.691118746995925903e-02 -1.926627825014293194e-03 4.423124343156814575e-02 -4.367879331111907959e-01 -1.357645839452743530e-01 -5.459483340382575989e-02 1.016925945878028870e-01 -2.420176863670349121e-01 -7.875549793243408203e-02
-2.498731911182403564e-01 -6.546018272638320923e-02 1.645492017269134521e-01 1.481064856052398682e-01 -1.648282110691070557e-01 1.896012276411056519e-01 -3.479276597499847412e-01 -5.494299810379743576e-03 1.294198632240295410e-01 -2.996409237384796143e-01 2.549558877944946289e-01 -1.571285873651504517e-01 -4.527800157666206360e-02 -3.091848455369472504e-02 -1.575637049973011017e-02 -8.380558341741561890e-02 4.014648497104644775e-03 -3.313399106264114380e-02 7.543843984603881836e-02 1.415753513574600220e-01 1.292043030261993408e-01 -1.666090786457061768e-01 3.054616153240203857e-01 1.372538506984710693e-02 -2.069724500179290771e-01 -1.496705859899520874e-01 -1.550138369202613831e-02 2.062752693891525269e-01 1.286069452762603760e-01 2.948258221149444580e-01 2.578929364681243896e-01 -2.253141403198242188e-01
-1.824629679322242737e-02 -1.131992228329181671e-02 2.556275725364685059e-01 1.883587101474404335e-03 3.768447041511535645e-02 1.365680396556854248e-01 -1.238494738936424255e-01 -1.189427152276039124e-01 1.457677632570266724e-01 -5.251749157905578613e-01 9.559356421232223511e-02 -7.981763780117034912e-02 -7.046264410018920898e-02 -2.370650172233581543e-01 2.487173229455947876e-01 1.178887486457824707e-02 1.265473514795303345e-01 1.497777700424194336e-01 4.561682790517807007e-02 2.050862312316894531e-01 2.006117850542068481e-01 3.749327957630157471e-01 1.814442574977874756e-01 -1.021395772695541382e-01 -2.270027101039886475e-01 -7.333156466484069824e-02 -2.216854840517044067e-01 1.001192480325698853e-01 1.746560819447040558e-02 -6.883239746093750000e-02 1.380661875009536743e-01 4.425350204110145569e-02
-1.685565412044525146e-01 -1.471040993928909302e-01 8.938755095005035400e-02 -9.258157759904861450e-02 -1.798967719078063965e-01 1.513838171958923340e-01 -1.660036295652389526e-01 -2.564692310988903046e-02 6.756440550088882446e-02 -2.886751592159271240e-01 2.081145942211151123e-01 -2.040931433439254761e-01 1.755116879940032959e-01 -3.760786652565002441e-01 2.531754318624734879e-03 2.042633146047592163e-01 6.212954968214035034e-02 1.469367891550064087e-01 1.109217032790184021e-01 3.588655218482017517e-02 1.560991704463958740e-01 -4.381577949970960617e-03 2.709996104240417480e-01 -2.669909596443176270e-01 7.019136566668748856e-03 -4.658001661300659180e-02 -2.153610140085220337e-01 -2.794355154037475586e-01 -4.509034752845764160e-02 2.159092128276824951e-01 -2.559537589550018311e-01 1.185768842697143555e-01
-1.636974215507507324e-01 -3.774142563343048096e-01 2.116357237100601196e-01 -2.686746604740619659e-02 2.773276865482330322e-01 7.312955707311630249e-02 -3.647910654544830322e-01 -4.068589303642511368e-03 8.540229499340057373e-02 -2.310248650610446930e-02 -3.392477054148912430e-03 -2.211144417524337769e-01 -7.214696705341339111e-02 5.534977465867996216e-02 1.398460865020751953e-01 -2.212876975536346436e-01 2.504790425300598145e-01 3.309485018253326416e-01 8.632542937994003296e-02 1.829704493284225464e-01 7.568220049142837524e-02 -2.336153574287891388e-02 1.543309539556503296e-01 4.755552113056182861e-02 1.550906747579574585e-01 -1.400412321090698242e-01 -6.179759651422500610e-02 1.998141407966613770e-01 -1.677998304367065430e-01 7.549006026238203049e-03 -1.692993044853210449e-01 -2.157378345727920532e-01
-3.425010442733764648e-01 5.038318410515785217e-02 2.084365580230951309e-03 -1.354781687259674072e-01 -2.959930002689361572e-01 3.931629657745361328e-01 -3.800815939903259277e-01 -1.558885630220174789e-02 3.249081671237945557e-01 6.403118371963500977e-02 -4.177941940724849701e-03 -2.498456984758377075e-01 -1.214359179139137268e-01 -3.214092552661895752e-02 6.034968420863151550e-02 -6.489731371402740479e-02 2.823149263858795166e-01 -7.946889102458953857e-02 9.962439537048339844e-02 -1.738735884428024292e-01 1.161553338170051575e-01 -1.014050021767616272e-01 -4.964878037571907043e-02 3.550979495048522949e-02 -7.693696022033691406e-02 6.628703325986862183e-02 -1.490009576082229614e-01 1.970060169696807861e-02 -1.175264194607734680e-01 -4.512483254075050354e-03 1.155282333493232727e-01 -2.557450234889984131e-01
-2.715299725532531738e-01 2.661900222301483154e-01 1.713925972580909729e-02 -1.049450784921646118e-01 -9.257069975137710571e-02 8.116357028484344482e-02 -3.363925516605377197e-01 1.514851450920104980e-01 2.266047000885009766e-01 5.042332038283348083e-02 3.363665938377380371e-01 -1.620201617479324341e-01 -4.606276378035545349e-02 -6.201006099581718445e-02 2.022198289632797241e-01 -7.790925353765487671e-02 1.575391590595245361e-01 -9.573824703693389893e-02 4.847545623779296875e-01 1.140019670128822327e-01 -8.084408938884735107e-02 -1.113530173897743225e-01 -2.503724023699760437e-02 -1.223759911954402924e-02 -5.520505830645561218e-02 -8.768168091773986816e-02 -2.846949398517608643e-01 -7.113116234540939331e-02 1.416580080986022949e-01 -1.367082893848419189e-01 -5.014387145638465881e-02 -8.264810591936111450e-02
-3.779631257057189941e-01 1.103298813104629517e-01 7.488247007131576538e-02 -1.101543754339218140e-01 -1.622819751501083374e-01 1.636630147695541382e-01 -1.463331729173660278e-01 -1.949152722954750061e-02 1.818705052137374878e-01 2.229845374822616577e-01 2.674884796142578125e-01 2.605330571532249451e-02 2.303513586521148682e-01 2.841044962406158447e-02 1.696871817111968994e-01 -1.189672946929931641e-02 -7.948588579893112183e-02 3.299626708030700684e-02 1.168883368372917175e-01 9.016295522451400757e-02 6.088304892182350159e-02 1.583528146147727966e-02 2.904730737209320068e-01 4.987283051013946533e-02 -3.892740309238433838e-01 1.055622622370719910e-01 -3.215901255607604980e-01 2.971697449684143066e-01 -6.369843333959579468e-02 1.760118454694747925e-01 -3.514485806226730347e-02 6.151824072003364563e-02
-3.080830276012420654e-01 3.821105137467384338e-02 5.088198184967041016e-02 -1.522835791110992432e-01 7.066814601421356201e-02 -6.235937029123306274e-02 -1.910954266786575317e-01 -3.051499277353286743e-02 7.254107296466827393e-02 -7.737980782985687256e-02 2.945219278335571289e-01 -1.735000461339950562e-01 1.962673068046569824e-01 -2.895466089248657227e-01 1.040524542331695557e-01 1.882833801209926605e-02 2.636670768260955811e-01 1.650751680135726929e-01 1.599442362785339355e-01 -2.908636070787906647e-02 2.821581661701202393e-01 -7.022365182638168335e-02 1.408405154943466187e-01 -3.807894885540008545e-01 -9.148733317852020264e-02 -1.730230450630187988e-01 -1.432366818189620972e-01 -2.295628041028976440e-01 -2.240543812513351440e-01 -3.303928300738334656e-02 -8.365822583436965942e-02 -1.657903641462326050e-01
-1.456429362297058105e-01 3.605026751756668091e-02 2.640579640865325928e-01 -3.154980540275573730e-01 -1.896090656518936157e-01 3.083215355873107910e-01 -6.560888607054948807e-03 5.225602537393569946e-02 2.433904409408569336e-01 -2.915716469287872314e-01 1.307769119739532471e-01 -9.642303735017776489e-02 2.710398845374584198e-02 1.938931494951248169e-01 1.566856503486633301e-01 1.264311522245407104e-01 3.239859938621520996e-01 2.254280447959899902e-01 -3.772205114364624023e-02 -1.465477049350738525e-01 -8.100195974111557007e-02 -1.380146294832229614e-01 1.381231565028429031e-02 1.913691461086273193e-01 -2.287435531616210938e-01 -2.542487680912017822e-01 -1.378691792488098145e-01 -1.606490314006805420e-01 -2.772405184805393219e-02 1.440808922052383423e-01 -1.835418120026588440e-02 -1.284344960004091263e-02
-3.444387316703796387e-01 -1.331909447908401489e-01 5.424778535962104797e-02 -1.413662731647491455e-01 5.787687748670578003e-02 -2.392949610948562622e-01 -1.027936208993196487e-02 -7.786644250154495239e-02 2.419369667768478394e-01 1.167200505733489990e-01 1.796568632125854492e-01 5.035083368420600891e-02 3.332961201667785645e-01 -2.024291157722473145e-01 -7.278924435377120972e-02 1.130542010068893433e-01 2.069117724895477295e-01 -1.147242542356252670e-02 2.304725348949432373e-02 3.283081576228141785e-02 4.450037609785795212e-03 1.293068826198577881e-01 3.203092515468597412e-01 3.064627945423126221e-01 -3.775231838226318359e-01 -1.274718344211578369e-01 -1.170913502573966980e-01 1.487423032522201538e-01 -3.286300227046012878e-02 -6.557621806859970093e-02 1.958116441965103149e-01 2.571878023445606232e-02
-8.869669586420059204e-02 -2.304746061563491821e-01 2.344821244478225708e-01 -2.620603442192077637e-01 6.680430471897125244e-02 7.099635154008865356e-02 -2.951237261295318604e-01 2.502127736806869507e-02 2.645377516746520996e-01 8.284346200525760651e-03 2.684200108051300049e-01 8.115078508853912354e-02 1.134768649935722351e-01 1.110702753067016602e-01 2.267561480402946472e-02 1.396280378103256226e-01 6.881307810544967651e-02 6.174412742257118225e-02 -1.784876883029937744e-01 2.064158320426940918e-01 -2.322900146245956421e-01 1.019050776958465576e-01 2.006256878376007080e-01 3.224730193614959717e-01 -1.648238897323608398e-01 1.439746171236038208e-01 -3.624997138977050781e-01 4.403185844421386719e-02 -1.331852376461029053e-01 1.590587496757507324e-01 6.480315327644348145e-02 -6.440766900777816772e-02
-4.566302001476287842e-01 1.097470372915267944e-01 1.687465608119964600e-01 -2.112700939178466797e-01 1.356971859931945801e-01 1.710646897554397583e-01 2.336364705115556717e-03 -4.051155447959899902e-01 2.335448563098907471e-01 1.736876321956515312e-03 -7.257453165948390961e-03 3.860938921570777893e-02 -1.548969149589538574e-01 -6.714221835136413574e-02 -1.453203558921813965e-01 -2.293483316898345947e-01 2.549155950546264648e-01 1.504278182983398438e-01 2.368091642856597900e-01 2.587624453008174896e-02 1.410424113273620605e-01 2.234583497047424316e-01 -1.457448452711105347e-01 -3.915001079440116882e-02 1.389608904719352722e-02 -1.351473629474639893e-01 6.975657492876052856e-02 -1.398575305938720703e-01 3.734834492206573486e-02 1.759596168994903564e-01 -1.184722557663917542e-01 -9.993916004896163940e-02
-1.069474592804908752e-01 7.343351095914840698e-02 1.990990042686462402e-01 -1.325546801090240479e-01 1.894098967313766479e-01 -1.100312098860740662e-01 1.462592463940382004e-02 -1.803633868694305420e-01 2.379713952541351318e-01 -1.312011927366256714e-01 -9.436442516744136810e-03 1.862084567546844482e-01 1.467470079660415649e-03 -2.752413749694824219e-01 4.028318524360656738e-01 -1.568594723939895630e-01 2.682362794876098633e-01 5.492917075753211975e-02 9.020307660102844238e-02 -1.308860331773757935e-01 1.624228060245513916e-01 -1.098608225584030151e-01 2.156613171100616455e-01 1.148617714643478394e-01 6.337226927280426025e-02 -3.737155497074127197e-01 -3.234044313430786133e-01 3.232279792428016663e-02 -5.271923914551734924e-02 8.477261662483215332e-02 -1.274079382419586182e-01 9.126777760684490204e-03
-1.143768727779388428e-01 -2.995081618428230286e-02 1.313472092151641846e-01 -2.817162573337554932e-01 2.945867478847503662e-01 1.070205122232437134e-01 -2.847039997577667236e-01 -4.848966002464294434e-02 2.427979409694671631e-01 1.258603632450103760e-01 1.365873664617538452e-01 -2.155991047620773315e-01 7.416567206382751465e-02 -1.934978663921356201e-01 -8.720149844884872437e-02 1.222091764211654663e-01 1.230796948075294495e-01 8.810820430517196655e-02 8.288734592497348785e-03 1.933339610695838928e-02 3.952572122216224670e-02 -5.513211339712142944e-02 -1.223451122641563416e-01 2.737444639205932617e-01 -1.128738075494766235e-01 -2.064424306154251099e-01 -1.643289774656295776e-01 3.029399216175079346e-01 -3.089958429336547852e-02 8.545019477605819702e-02 -1.011192575097084045e-01 -4.380333125591278076e-01
-1.755878925323486328e-01 -9.651412256062030792e-03 3.325745463371276855e-01 3.672192990779876709e-02 -1.490869373083114624e-01 2.601994872093200684e-01 -2.725434489548206329e-02 -1.287422180175781250e-01 7.313162833452224731e-02 -2.832310199737548828e-01 3.199252188205718994e-01 -2.783303260803222656e-01 4.361735284328460693e-02 7.034444063901901245e-02 -1.638101637363433838e-01 -2.315048277378082275e-01 2.668654918670654297e-01 1.883310824632644653e-01 -1.378002483397722244e-02 -1.655164659023284912e-01 -3.324645757675170898e-01 8.171959221363067627e-02 2.342868782579898834e-02 7.193702459335327148e-02 -2.345953583717346191e-01 -2.287924475967884064e-02 -3.674805909395217896e-02 -1.532847583293914795e-01 -1.165705770254135132e-01 -2.514369040727615356e-02 -1.868916749954223633e-01 -1.022043004631996155e-01
-2.022303491830825806e-01 -2.210271507501602173e-01 3.114267289638519287e-01 -1.593779325485229492e-01 -1.373403146862983704e-02 -4.818466305732727051e-02 -2.519414126873016357e-01 -1.591183692216873169e-01 1.228049248456954956e-01 -1.739941090345382690e-01 2.853569388389587402e-02 -2.249986082315444946e-01 1.697068065404891968e-01 2.124593360349535942e-03 2.776357531547546387e-01 4.867785423994064331e-02 3.430005162954330444e-02 9.921147674322128296e-02 9.748404473066329956e-02 1.288149952888488770e-01 1.808813065290451050e-01 1.214295700192451477e-01 1.874849349260330200e-01 -1.064829602837562561e-01 6.702228635549545288e-02 -1.988139301538467407e-01 -3.079182207584381104e-01 -2.362787574529647827e-01 9.627325087785720825e-02 2.750416696071624756e-01 -2.792375385761260986e-01 -5.375929921865463257e-02
-4.836474955081939697e-01 1.882663518190383911e-01 1.626016795635223389e-01 1.473478507250547409e-02 1.663380116224288940e-01 4.339197278022766113e-02 -2.022162675857543945e-01 7.191248238086700439e-02 -1.570189371705055237e-02 4.779349640011787415e-02 1.162014622241258621e-02 -1.164794489741325378e-01 2.512590028345584869e-03 -1.391528993844985962e-01 -1.003328263759613037e-01 6.275480985641479492e-02 -1.344501227140426636e-01 1.154946461319923401e-01 1.207517236471176147e-01 1.042418777942657471e-01 8.903910964727401733e-02 2.783354818820953369e-01 2.292571514844894409e-01 2.520893216133117676e-01 -1.460008323192596436e-01 2.953048795461654663e-02 -4.802800416946411133e-01 1.282073855400085449e-01 -1.255369782447814941e-01 -6.570575386285781860e-02 1.696447581052780151e-01 -4.735409468412399292e-02
-6.927132140845060349e-03 4.068722203373908997e-02 1.614372730255126953e-01 -6.353387981653213501e-02 -8.827295899391174316e-02 -3.061508014798164368e-02 -1.841783374547958374e-01 -1.111727505922317505e-01 2.288723886013031006e-01 -3.094694614410400391e-01 1.910004019737243652e-02 -6.047244369983673096e-02 -7.111223787069320679e-02 -4.737819731235504150e-01 -5.958168953657150269e-02 1.727661043405532837e-01 1.952250152826309204e-01 4.285261780023574829e-02 2.806331515312194824e-01 2.113867253065109253e-01 5.284718051552772522e-02 -1.508301123976707458e-02 2.978280782699584961e-01 -8.088254183530807495e-02 -2.120312452316284180e-01 -1.439516693353652954e-01 -2.252662926912307739e-01 -1.512788087129592896e-01 4.491056501865386963e-02 -2.444437593221664429e-01 7.336259633302688599e-02 -1.731294244527816772e-01
-8.764429390430450439e-02 -1.352315396070480347e-01 7.018487155437469482e-02 -5.250572785735130310e-02 2.634921967983245850e-01 1.403737962245941162e-01 -2.829690575599670410e-01 -8.018120191991329193e-03 1.465130299329757690e-01 2.726927027106285095e-02 3.400304317474365234e-01 -1.648000329732894897e-01 1.534549891948699951e-01 4.050888493657112122e-02 -8.638597279787063599e-02 2.696835398674011230e-01 1.570669561624526978e-01 2.741164565086364746e-01 -2.132666856050491333e-01 1.224765628576278687e-01 6.544359028339385986e-02 9.167625010013580322e-02 2.473108023405075073e-01 2.218673080205917358e-01 -7.957140356302261353e-02 -8.377810008823871613e-03 -3.821291625499725342e-01 8.580680936574935913e-02 1.518180966377258301e-02 1.208516582846641541e-01 2.090716660022735596e-01 -1.581352800130844116e-01
-1.227036714553833008e-01 -2.286810278892517090e-01 1.423820704221725464e-01 -1.531124711036682129e-01 -3.031938672065734863e-01 3.125412762165069580e-01 -3.266683518886566162e-01 -7.328096777200698853e-02 2.503243386745452881e-01 -1.162636727094650269e-01 1.015009284019470215e-01 -2.068616449832916260e-01 -1.845830082893371582e-01 5.043273419141769409e-02 -6.667765229940414429e-02 -1.753847599029541016e-01 1.925664395093917847e-01 1.099878475069999695e-01 2.396986931562423706e-01 -3.645630925893783569e-02 2.197206467390060425e-01 -4.933100566267967224e-02 -3.874691575765609741e-02 -4.631451517343521118e-02 -7.813102751970291138e-02 -4.770155623555183411e-02 -3.567207753658294678e-01 1.138629689812660217e-01 -1.442542076110839844e-01 5.180833861231803894e-03 1.937035173177719116e-01 -1.299065649509429932e-01
-2.275786697864532471e-01 5.176963284611701965e-02 3.289914727210998535e-01 4.042433574795722961e-02 -2.380830198526382446e-01 2.801335155963897705e-01 -3.403568267822265625e-01 -4.504365846514701843e-02 2.535639703273773193e-01 -1.552230268716812134e-01 2.139994800090789795e-01 -1.553773730993270874e-01 -9.540932625532150269e-02 -1.841384470462799072e-01 -2.249605394899845123e-02 -2.871542572975158691e-01 -2.256335765123367310e-01 1.082857102155685425e-01 2.400067299604415894e-01 4.798182845115661621e-02 2.435577800497412682e-03 -1.662651896476745605e-01 6.924339383840560913e-02 -3.133220970630645752e-02 -1.200900301337242126e-01 -3.650074079632759094e-02 -1.048038527369499207e-01 -2.771837823092937469e-02 2.010530978441238403e-01 5.511760339140892029e-02 2.660751044750213623e-01 2.444243058562278748e-02
[truncated: 3,272,297 more chars]
