# Supplementary material for: The Language of Innovation
Source: PLoS One. 2020 Apr 30;15(4):e0230107. doi: 10.1371/journal.pone.0230107 (PMC7194493; doi:10.1371/journal.pone.0230107)
Supplement: S25 File — (GZ) [file pone.0230107.s025.tar.gz › 2003-2007/V2Run_14_VS_4500_embeddings2003-2007ED32.txt]

-6.421503424644470215e-02 -6.980849802494049072e-02 2.962080948054790497e-02 1.740432679653167725e-01 -7.382924109697341919e-02 2.115931957960128784e-01 -8.566682785749435425e-02 -9.088387340307235718e-02 1.395941078662872314e-01 1.204231530427932739e-01 2.593252658843994141e-01 4.909605160355567932e-02 5.806685239076614380e-02 2.217849642038345337e-01 3.210502266883850098e-01 -8.680038899183273315e-02 -2.088333517313003540e-01 6.159933283925056458e-02 1.478545069694519043e-01 1.675553023815155029e-01 -4.120676591992378235e-02 -6.637577712535858154e-02 -1.116854399442672729e-01 7.105631381273269653e-02 -3.317802399396896362e-02 2.120303511619567871e-01 3.902781009674072266e-01 3.736881315708160400e-01 -3.885217383503913879e-02 -3.111315369606018066e-01 -2.585501670837402344e-01 -5.524006113409996033e-02
-1.022734194993972778e-01 -5.303345620632171631e-02 2.949545681476593018e-01 -6.484282761812210083e-02 1.958788037300109863e-01 -1.506622508168220520e-02 -6.842800229787826538e-02 -1.400564610958099365e-01 2.579428553581237793e-01 1.162817850708961487e-01 1.881240308284759521e-01 1.213512048125267029e-01 2.526831924915313721e-01 3.383522629737854004e-01 2.733857929706573486e-01 -1.811702847480773926e-01 2.700696513056755066e-02 1.652973890304565430e-01 -9.571568667888641357e-02 4.278316348791122437e-02 -3.082381933927536011e-02 2.014260441064834595e-01 -1.222090348601341248e-01 4.670741781592369080e-02 1.763694733381271362e-01 -1.100422814488410950e-01 4.353447556495666504e-01 2.403167486190795898e-01 7.960321754217147827e-02 8.242032676935195923e-02 -4.535050690174102783e-02 1.149009317159652710e-01
-1.337563246488571167e-01 1.440939959138631821e-02 -2.152567058801651001e-01 9.918784350156784058e-02 -3.567039966583251953e-01 1.434813737869262695e-01 -3.906551897525787354e-01 -2.052765786647796631e-01 4.352467134594917297e-02 -7.142191752791404724e-03 2.707380652427673340e-01 1.882943958044052124e-01 2.007923573255538940e-01 -8.634594827890396118e-02 2.154568880796432495e-01 -2.098004221916198730e-01 5.384763702750205994e-02 2.843316197395324707e-01 -1.975135356187820435e-01 1.124166399240493774e-01 -1.682762354612350464e-01 -5.491449311375617981e-02 6.909254938364028931e-02 -9.001668542623519897e-02 1.179986894130706787e-01 2.650107070803642273e-02 1.679018437862396240e-01 -3.502243012189865112e-02 1.508605033159255981e-01 -1.098385453224182129e-01 -2.741146087646484375e-01 2.519187703728675842e-02
-4.807850718498229980e-02 -6.056221947073936462e-02 -1.395547837018966675e-01 1.854805052280426025e-01 -1.917044818401336670e-01 2.251995950937271118e-01 -2.135134786367416382e-01 -1.964083760976791382e-01 5.097201466560363770e-02 6.417381763458251953e-02 2.105532288551330566e-01 -4.136390984058380127e-02 -1.131302341818809509e-01 2.558611631393432617e-01 1.415555626153945923e-01 9.078844636678695679e-02 -7.145658135414123535e-02 2.844141721725463867e-01 2.307684272527694702e-01 2.276493608951568604e-01 -1.855189651250839233e-01 1.803190559148788452e-01 2.431818544864654541e-01 2.346198260784149170e-01 6.552328914403915405e-02 1.946019232273101807e-01 2.469222247600555420e-01 1.338445395231246948e-01 -1.824925392866134644e-01 1.382288187742233276e-01 1.653093099594116211e-01 1.903427392244338989e-01
-1.369397491216659546e-01 8.672035485506057739e-02 4.548517614603042603e-02 -9.740455448627471924e-02 -7.521089911460876465e-02 1.933676898479461670e-01 -2.302160412073135376e-01 -1.898177266120910645e-01 5.677611008286476135e-02 -8.776171505451202393e-02 2.075223475694656372e-01 -9.815464913845062256e-02 6.660340726375579834e-02 -1.777809113264083862e-02 1.496145408600568771e-02 2.126082330942153931e-01 8.762897923588752747e-03 1.407710015773773193e-01 3.562650829553604126e-02 3.816956281661987305e-01 6.405793875455856323e-02 2.680947184562683105e-01 1.064848378300666809e-01 1.694183349609375000e-01 -3.106079697608947754e-01 4.821764677762985229e-02 3.371499776840209961e-01 3.038093745708465576e-01 2.962983250617980957e-01 8.501238375902175903e-02 -3.669757023453712463e-02 1.796558797359466553e-01
-1.220570057630538940e-01 1.313691288232803345e-01 -1.376189440488815308e-01 2.501058280467987061e-01 -2.411337047815322876e-01 6.394562870264053345e-02 -1.684440523386001587e-01 4.201740399003028870e-02 8.784058690071105957e-02 7.187663763761520386e-02 1.738239973783493042e-01 2.376787513494491577e-01 2.478769868612289429e-01 2.700185775756835938e-01 1.195232570171356201e-01 3.319305181503295898e-02 4.108949750661849976e-02 6.598864495754241943e-02 3.519201651215553284e-02 3.978312909603118896e-01 -8.709242567420005798e-03 2.309272140264511108e-01 1.856772601604461670e-01 1.048928797245025635e-01 -2.648526430130004883e-01 1.633715778589248657e-01 3.000706732273101807e-01 1.008731499314308167e-01 1.748020052909851074e-01 1.233792826533317566e-01 -9.289161860942840576e-02 1.695735156536102295e-01
9.077942930161952972e-03 2.347366139292716980e-02 7.362838834524154663e-02 3.112729080021381378e-02 -3.278941512107849121e-01 1.567276567220687866e-01 -1.010272726416587830e-01 -2.767817080020904541e-01 8.590104430913925171e-02 -2.953580394387245178e-02 2.348362803459167480e-01 2.307707965373992920e-01 7.678638398647308350e-02 3.194926381111145020e-01 -4.433931037783622742e-02 -1.236011926084756851e-02 -9.452599287033081055e-02 3.000232577323913574e-01 3.156650364398956299e-01 2.458572387695312500e-01 -1.707491278648376465e-01 1.708745509386062622e-01 -1.231762096285820007e-01 2.166822850704193115e-01 -7.316770404577255249e-02 -3.944011405110359192e-03 2.114281654357910156e-01 6.892677396535873413e-02 2.877257466316223145e-01 1.149069443345069885e-01 8.713230490684509277e-02 9.705156087875366211e-02
-4.353576526045799255e-02 -8.111067861318588257e-02 -9.094268083572387695e-02 8.329274505376815796e-02 1.978681534528732300e-01 1.910243183374404907e-01 -4.158308207988739014e-01 9.801349788904190063e-02 5.247834697365760803e-02 -9.596159309148788452e-02 2.641412615776062012e-01 7.741339504718780518e-02 1.568543612957000732e-01 3.779635429382324219e-01 6.384442001581192017e-02 -7.977356761693954468e-02 -3.414782136678695679e-02 1.935907080769538879e-02 4.067161679267883301e-02 2.609467804431915283e-01 -2.019103989005088806e-02 1.905919760465621948e-01 7.814509421586990356e-02 -1.384739428758621216e-01 5.994596704840660095e-02 1.747029423713684082e-01 4.005637764930725098e-01 2.479786798357963562e-02 1.095010787248611450e-01 3.271938264369964600e-01 -4.885894805192947388e-02 -5.109307169914245605e-02
-1.828118860721588135e-01 9.636061638593673706e-02 2.090055122971534729e-02 1.038708761334419250e-01 -8.586973883211612701e-03 5.025054514408111572e-02 -3.101810216903686523e-01 -3.321824073791503906e-01 2.123854905366897583e-01 4.466752707958221436e-02 2.028568685054779053e-01 -1.131463646888732910e-01 -8.353477716445922852e-02 3.069660961627960205e-01 2.018244564533233643e-02 -2.845112681388854980e-01 1.029631868004798889e-01 2.157429754734039307e-01 2.043762803077697754e-01 1.797439008951187134e-01 -4.864028841257095337e-02 2.984696924686431885e-01 8.060958236455917358e-02 3.940559551119804382e-02 -1.615081168711185455e-02 -1.165088862180709839e-01 2.853630781173706055e-01 -8.980211615562438965e-02 -1.780338026583194733e-02 1.856806129217147827e-01 -2.881205379962921143e-01 -3.784025087952613831e-02
-6.673961132764816284e-02 -1.499727815389633179e-01 -4.970467463135719299e-02 -1.807047612965106964e-02 -5.499157309532165527e-01 9.962125867605209351e-02 -1.241361200809478760e-01 -3.079423308372497559e-01 1.900170147418975830e-01 -1.327700614929199219e-01 1.849738061428070068e-01 -1.494003087282180786e-02 1.560425609350204468e-01 2.948459982872009277e-01 2.662534452974796295e-02 3.707027062773704529e-02 -1.518564671277999878e-02 1.122877895832061768e-01 7.066783308982849121e-02 1.809109598398208618e-01 1.310978382825851440e-01 4.404050111770629883e-02 2.548871338367462158e-01 5.565110594034194946e-02 -5.519108474254608154e-02 2.004518955945968628e-01 2.267643213272094727e-01 2.645258009433746338e-01 -2.189790084958076477e-02 1.578409075736999512e-01 -6.138558685779571533e-02 1.208744198083877563e-01
1.062144339084625244e-02 -2.414741665124893188e-01 -2.730395272374153137e-02 -1.058535836637020111e-02 -2.978571057319641113e-01 -4.626133292913436890e-02 5.967112258076667786e-02 -1.149512827396392822e-01 1.663160175085067749e-01 -1.368286460638046265e-01 3.349025547504425049e-01 -2.252097800374031067e-02 2.343710511922836304e-02 -4.880511388182640076e-02 3.297359645366668701e-01 -2.034077942371368408e-01 -1.116708293557167053e-01 2.553024291992187500e-01 -1.540148407220840454e-01 4.701884090900421143e-01 1.133557781577110291e-01 1.026851013302803040e-01 -5.673658847808837891e-02 -7.337275892496109009e-02 -1.393593549728393555e-01 -1.347826570272445679e-01 2.678968906402587891e-01 1.866971105337142944e-01 1.167599111795425415e-01 -5.113539472222328186e-02 -1.587719097733497620e-02 7.647943496704101562e-02
-1.949422657489776611e-01 -3.913030028343200684e-02 -2.810290455818176270e-02 -2.343451529741287231e-01 -2.398602217435836792e-01 1.564723849296569824e-01 -1.948489844799041748e-01 -1.437036544084548950e-01 -2.257492393255233765e-03 -1.667678356170654297e-02 1.773713529109954834e-01 3.396006822586059570e-01 -1.815224736928939819e-01 3.252416849136352539e-01 9.775450080633163452e-02 -2.282485552132129669e-02 3.529415652155876160e-02 8.422916382551193237e-02 2.811992168426513672e-01 4.439082145690917969e-01 8.596233278512954712e-02 1.646629869937896729e-01 1.337899565696716309e-01 1.376346801407635212e-03 1.763054355978965759e-02 -3.644747659564018250e-02 2.541424334049224854e-01 1.366994231939315796e-01 6.461866199970245361e-03 3.877418860793113708e-02 2.035853117704391479e-01 5.885903537273406982e-02
-1.204520985484123230e-01 4.438159242272377014e-02 1.405944824218750000e-01 3.499477356672286987e-02 -1.498101949691772461e-01 1.417949944734573364e-01 -2.345199733972549438e-01 -1.395434290170669556e-01 1.216096729040145874e-01 2.937199361622333527e-02 3.248599469661712646e-01 2.586376965045928955e-01 1.376192420721054077e-01 3.795365616679191589e-02 7.869113981723785400e-02 -4.551741108298301697e-02 6.951056420803070068e-02 3.340344429016113281e-01 2.292161583900451660e-01 3.225260674953460693e-01 1.104142963886260986e-01 2.068436443805694580e-01 1.993885040283203125e-01 1.246483922004699707e-01 -1.254710257053375244e-01 2.294346839189529419e-01 1.228268742561340332e-01 2.283201962709426880e-01 1.779131591320037842e-01 -1.755715720355510712e-02 1.150931119918823242e-01 2.544338703155517578e-01
-9.753414988517761230e-02 1.350576132535934448e-01 -2.143929712474346161e-02 -4.013805836439132690e-02 -3.454587757587432861e-01 2.750997804105281830e-02 2.564540191087871790e-04 2.600269392132759094e-02 2.685553729534149170e-01 2.598749697208404541e-01 3.157273232936859131e-01 1.316074430942535400e-01 8.747335523366928101e-02 2.299309968948364258e-01 4.194743558764457703e-02 1.106112301349639893e-01 1.460165977478027344e-01 1.096937656402587891e-01 1.512163728475570679e-01 3.531771302223205566e-01 3.681523352861404419e-02 2.524257600307464600e-01 1.428423374891281128e-01 1.428182870149612427e-01 -8.526451140642166138e-02 1.956499181687831879e-02 2.009994983673095703e-01 1.625577360391616821e-01 2.040223628282546997e-01 -9.141505509614944458e-02 9.078101068735122681e-02 3.141571283340454102e-01
-1.661006212234497070e-01 2.179698832333087921e-02 3.295629471540451050e-02 1.756073534488677979e-02 -3.267355263233184814e-01 9.858158230781555176e-02 -2.462439388036727905e-01 2.291170805692672729e-01 1.300031840801239014e-01 -6.713878246955573559e-04 3.586832880973815918e-01 -1.345246136188507080e-01 1.104122549295425415e-01 1.337675750255584717e-01 -2.500416478142142296e-03 2.017275057733058929e-02 1.226548403501510620e-01 1.395242363214492798e-01 3.443719148635864258e-01 2.705380916595458984e-01 -4.131235554814338684e-02 1.103154420852661133e-01 2.733492255210876465e-01 1.105176880955696106e-01 -1.413143575191497803e-01 1.299978140741586685e-02 4.303450286388397217e-01 6.318187713623046875e-02 3.672209009528160095e-02 3.147054836153984070e-02 -3.209819644689559937e-02 -8.357758820056915283e-02
-9.322044998407363892e-02 -5.772046372294425964e-02 -8.420329540967941284e-02 -5.845618247985839844e-02 -3.299320340156555176e-01 3.474563360214233398e-01 -1.011499762535095215e-01 1.449700561352074146e-03 6.191626191139221191e-02 -5.548834428191184998e-02 3.147536814212799072e-01 2.803641185164451599e-02 2.646375261247158051e-02 -1.394774466753005981e-01 1.875702887773513794e-01 2.314897440373897552e-02 -2.009881436824798584e-01 2.413200139999389648e-01 -1.857884079217910767e-01 1.721982806921005249e-01 4.772333428263664246e-02 1.348750144243240356e-01 -6.425579637289047241e-02 -1.765125542879104614e-01 -9.820047020912170410e-02 1.712237000465393066e-01 3.065397143363952637e-01 6.062888354063034058e-02 2.222523689270019531e-01 -2.927957773208618164e-01 -2.307485193014144897e-01 1.774440109729766846e-01
-1.801673918962478638e-01 2.816615067422389984e-02 1.052062585949897766e-01 -6.323766708374023438e-02 -6.523311883211135864e-02 -4.654267057776451111e-02 -2.614960074424743652e-01 -2.727360092103481293e-02 1.539595127105712891e-01 2.434736192226409912e-01 2.392377108335494995e-01 -5.390191823244094849e-02 1.229786649346351624e-01 1.045064181089401245e-01 4.805983603000640869e-02 -3.050261139869689941e-01 1.542309392243623734e-02 6.289143115282058716e-02 1.364442408084869385e-01 2.008213847875595093e-01 -1.488094329833984375e-01 2.516208887100219727e-01 3.873675316572189331e-02 -3.944775462150573730e-02 2.208857983350753784e-01 2.086389251053333282e-02 4.545014798641204834e-01 -2.101394683122634888e-01 3.600968420505523682e-01 1.309081017971038818e-01 1.017722189426422119e-01 5.329640209674835205e-02
-3.491485491394996643e-02 -8.795388042926788330e-02 1.215368360280990601e-01 4.251493886113166809e-02 4.925907775759696960e-02 7.657885551452636719e-02 -2.947859168052673340e-01 -2.371327430009841919e-01 1.680001914501190186e-01 2.305632978677749634e-01 2.452196627855300903e-01 -1.394695192575454712e-01 -1.175453737378120422e-01 1.824523508548736572e-01 2.559054642915725708e-02 -1.601047813892364502e-01 -1.010278388857841492e-01 4.658769071102142334e-01 1.272823661565780640e-01 2.914251685142517090e-01 -1.444066613912582397e-01 1.667556166648864746e-01 4.222444817423820496e-02 2.012811005115509033e-01 1.948335319757461548e-01 6.275144964456558228e-02 3.049446344375610352e-01 -1.668422967195510864e-01 1.006359327584505081e-02 -2.551345340907573700e-02 -3.160356730222702026e-02 6.979495286941528320e-02
-8.237063139677047729e-02 -1.753205060958862305e-01 1.172705888748168945e-01 -2.009153366088867188e-02 -2.237049341201782227e-01 -1.516830828040838242e-02 -2.928745746612548828e-01 2.772664092481136322e-02 -1.368148811161518097e-02 -1.910463273525238037e-01 2.671476602554321289e-01 1.955871582031250000e-01 -4.904798418283462524e-02 -1.312732547521591187e-01 3.713886141777038574e-01 -6.349063478410243988e-04 1.565426439046859741e-01 1.922215670347213745e-01 3.349511325359344482e-02 2.910562157630920410e-01 -1.619933396577835083e-01 4.889306798577308655e-02 -5.524992570281028748e-02 -1.858763843774795532e-01 6.131218280643224716e-03 -2.460882253944873810e-02 3.884724080562591553e-01 3.000108599662780762e-01 4.492512345314025879e-02 -2.093784511089324951e-01 -8.125452697277069092e-02 -9.026815183460712433e-03
1.673448234796524048e-01 1.844176556915044785e-03 1.355753093957901001e-01 1.082728207111358643e-01 -3.679430186748504639e-01 -4.548014700412750244e-02 -1.793852746486663818e-01 1.566250324249267578e-01 -8.233154192566871643e-03 6.413668394088745117e-02 4.554818570613861084e-01 8.883157372474670410e-02 1.277589052915573120e-01 1.280727833509445190e-01 -5.944984778761863708e-02 -3.932260721921920776e-02 1.777720451354980469e-01 1.350607275962829590e-01 1.623928099870681763e-01 2.764745652675628662e-01 -1.319194585084915161e-01 3.010539524257183075e-02 3.071732819080352783e-01 1.163145601749420166e-01 -1.179349329322576523e-02 2.168772220611572266e-01 2.899763286113739014e-01 1.730155497789382935e-01 4.128688573837280273e-02 6.281861662864685059e-02 -5.643563345074653625e-02 2.037336379289627075e-01
-1.906761825084686279e-01 2.038570791482925415e-01 1.395908445119857788e-01 2.445062547922134399e-01 -1.429370641708374023e-01 1.173507422208786011e-01 -6.488314270973205566e-02 -1.549282073974609375e-01 9.610953181982040405e-02 4.230214282870292664e-02 3.671338856220245361e-01 8.074940741062164307e-02 -2.820242429152131081e-03 2.201560586690902710e-01 2.363718301057815552e-02 2.990946918725967407e-02 4.351812601089477539e-02 2.908116020262241364e-02 3.705576062202453613e-01 2.989594042301177979e-01 8.269681781530380249e-02 3.426569998264312744e-01 1.336026340723037720e-01 1.661364883184432983e-01 -8.700943738222122192e-02 3.622744465246796608e-03 2.688383758068084717e-01 1.916792392730712891e-01 1.031673476099967957e-01 -4.887616261839866638e-03 -5.333159491419792175e-02 2.211192995309829712e-01
-1.625838875770568848e-01 6.202885415405035019e-03 1.300777643918991089e-01 1.377658694982528687e-01 -2.364549934864044189e-01 7.316675619222223759e-04 -2.178865522146224976e-01 1.232598423957824707e-01 4.338815808296203613e-02 1.272217184305191040e-01 8.017921447753906250e-02 -2.505047246813774109e-02 1.811396777629852295e-01 3.384006917476654053e-01 1.506498456001281738e-01 -1.678779274225234985e-01 -1.621231585741043091e-01 -6.195340678095817566e-02 1.832084059715270996e-01 1.499908566474914551e-01 -1.485660225152969360e-01 2.121705748140811920e-02 2.019589841365814209e-01 2.651904225349426270e-01 -5.791976675391197205e-02 9.555134177207946777e-02 3.059649169445037842e-01 3.903541564941406250e-01 3.811950609087944031e-02 4.844672232866287231e-02 1.884796619415283203e-01 2.794627547264099121e-01
-1.529234349727630615e-01 -1.687711849808692932e-02 -3.826658055186271667e-02 1.746802926063537598e-01 -1.148433312773704529e-01 2.667634785175323486e-01 -4.382544755935668945e-01 -8.742409944534301758e-02 7.045538723468780518e-02 1.445529460906982422e-01 1.859663575887680054e-01 1.692133247852325439e-01 -2.102291956543922424e-02 -2.595586478710174561e-01 6.475294381380081177e-02 -7.863907516002655029e-02 4.967070370912551880e-02 2.098419517278671265e-01 -1.520400121808052063e-02 7.804545760154724121e-02 4.258514940738677979e-02 -4.602904990315437317e-02 7.396955043077468872e-02 -9.688922762870788574e-02 1.019142121076583862e-01 -2.565767429769039154e-02 3.320824205875396729e-01 1.021074578166007996e-01 2.418942451477050781e-01 -4.087700545787811279e-01 -1.004474610090255737e-01 2.323043942451477051e-01
-1.175625249743461609e-01 3.543622791767120361e-01 -1.997469961643218994e-01 7.687999308109283447e-02 -7.954593747854232788e-02 1.455877721309661865e-01 -1.266070008277893066e-01 -1.373600661754608154e-01 1.689776033163070679e-01 -3.419991955161094666e-02 2.881740033626556396e-01 3.215434253215789795e-01 2.292107939720153809e-01 -3.503605723381042480e-02 3.414333611726760864e-02 -2.925580926239490509e-02 1.990802437067031860e-01 4.771655425429344177e-02 1.342813819646835327e-01 3.151982128620147705e-01 -1.229192465543746948e-01 6.303870677947998047e-02 3.444378823041915894e-02 5.578681454062461853e-02 -1.813068054616451263e-02 8.846624940633773804e-02 2.058003544807434082e-01 4.245147705078125000e-01 2.404160648584365845e-01 3.323371708393096924e-02 8.157650381326675415e-02 3.845629096031188965e-02
1.731644966639578342e-03 -2.189790010452270508e-01 -1.497597992420196533e-01 3.729026019573211670e-02 -6.040484458208084106e-02 -1.429659686982631683e-02 -2.825928032398223877e-01 1.960626058280467987e-02 1.146219670772552490e-01 -2.613334059715270996e-01 9.248825162649154663e-02 1.066513359546661377e-01 1.752513051033020020e-01 1.700861146673560143e-03 2.406122386455535889e-01 3.391857817769050598e-02 -1.313529815524816513e-02 2.822555899620056152e-01 -1.119349747896194458e-01 4.580411911010742188e-01 -1.167175471782684326e-01 9.311988204717636108e-02 -1.885100156068801880e-01 1.980490982532501221e-02 -1.269791424274444580e-01 -2.115583419799804688e-02 4.655144810676574707e-01 1.797219216823577881e-01 -2.537266165018081665e-02 -1.434967219829559326e-01 2.781521342694759369e-02 7.091894745826721191e-02
-1.929792016744613647e-01 1.507510989904403687e-01 3.869270160794258118e-02 8.619076758623123169e-02 -2.320589497685432434e-02 7.782710343599319458e-02 -1.386251300573348999e-01 -2.899803221225738525e-01 2.022608965635299683e-01 2.438107430934906006e-01 2.189124822616577148e-01 2.061678469181060791e-01 1.229018419981002808e-01 1.495609730482101440e-01 -1.660165786743164062e-01 5.542184412479400635e-02 5.566599965095520020e-02 2.165540754795074463e-01 1.745884865522384644e-01 3.249093294143676758e-01 9.661848843097686768e-02 1.651625782251358032e-01 8.891081809997558594e-02 1.142842024564743042e-01 -2.077151536941528320e-01 5.064702779054641724e-02 4.100909829139709473e-01 2.555159926414489746e-01 1.445582062005996704e-01 -1.381821464747190475e-02 4.913827776908874512e-02 1.265732795000076294e-01
-1.714176833629608154e-01 -3.349192440509796143e-02 2.359729260206222534e-02 -7.409849017858505249e-02 -2.431754916906356812e-01 3.636175394058227539e-01 -1.101610288023948669e-01 -1.638446599245071411e-01 1.201143860816955566e-01 -7.160244882106781006e-02 8.940248936414718628e-02 2.865700423717498779e-02 -1.289238631725311279e-01 -1.900031715631484985e-01 4.853080585598945618e-02 -6.127684563398361206e-02 -1.186111122369766235e-01 2.515244781970977783e-01 -3.287023678421974182e-02 7.998262345790863037e-02 -2.232939749956130981e-01 -1.273132264614105225e-01 3.331064060330390930e-02 1.570170074701309204e-01 3.431493416428565979e-02 -5.650676786899566650e-02 5.519577860832214355e-01 4.028808698058128357e-02 -7.242654263973236084e-02 -3.847744464874267578e-01 -2.111402899026870728e-02 -6.982616335153579712e-02
-2.551039159297943115e-01 -1.181254535913467407e-01 -1.804391890764236450e-01 -3.381514549255371094e-02 -1.722138971090316772e-01 1.681689545512199402e-02 -2.345897108316421509e-01 -5.721600260585546494e-03 2.185619920492172241e-01 -1.394542753696441650e-01 3.506627082824707031e-01 1.711631119251251221e-01 1.202737763524055481e-01 -6.749053020030260086e-03 3.477489948272705078e-01 -8.823295682668685913e-02 6.866087019443511963e-02 1.865509301424026489e-01 -3.163517639040946960e-02 1.362742036581039429e-01 -5.035813897848129272e-02 -3.469286859035491943e-02 7.892899215221405029e-02 -1.748081892728805542e-01 6.451061926782131195e-04 -1.134750433266162872e-02 2.711975276470184326e-01 1.222940683364868164e-01 1.402467489242553711e-01 -3.639718592166900635e-01 -1.000239849090576172e-01 2.985973954200744629e-01
4.803595319390296936e-02 2.391821444034576416e-01 2.180044353008270264e-01 3.562065586447715759e-02 -5.823295563459396362e-02 1.525515168905258179e-01 -9.642209857702255249e-02 -1.997697204351425171e-01 1.313949525356292725e-01 -1.050876379013061523e-01 2.969298958778381348e-01 3.890842199325561523e-02 8.703624457120895386e-02 4.013198614120483398e-01 1.222977191209793091e-01 4.376593604683876038e-02 -2.433312311768531799e-02 -9.002642333507537842e-02 2.134097665548324585e-01 1.925659775733947754e-01 8.607539534568786621e-02 2.074641138315200806e-01 2.353203147649765015e-01 2.416453957557678223e-01 -3.841859102249145508e-02 1.696061193943023682e-01 4.354431927204132080e-01 -3.596023842692375183e-02 7.924514822661876678e-03 3.097669593989849091e-02 1.733347475528717041e-01 6.762478500604629517e-02
-3.776820003986358643e-02 -9.605708718299865723e-02 -1.080269664525985718e-01 5.596036091446876526e-02 -1.628809273242950439e-01 1.735928803682327271e-01 -3.150505721569061279e-01 -1.607341170310974121e-01 7.597617805004119873e-02 -4.380102828145027161e-02 2.822426259517669678e-01 2.701993584632873535e-01 1.705677434802055359e-02 1.197500750422477722e-01 2.566857933998107910e-01 -1.198677495121955872e-01 2.899636141955852509e-02 3.879879713058471680e-01 -2.681081295013427734e-01 1.119474321603775024e-01 -1.331380158662796021e-01 -1.479377504438161850e-02 7.824344933032989502e-02 -1.422278434038162231e-01 -4.827472846955060959e-03 3.624682873487472534e-02 1.531297564506530762e-01 2.077512741088867188e-01 1.148068830370903015e-01 -2.805959582328796387e-01 -2.571846246719360352e-01 1.773462146520614624e-01
-1.314435899257659912e-01 -8.652809262275695801e-02 1.853592991828918457e-01 -3.392802178859710693e-01 6.309168785810470581e-02 2.391081750392913818e-01 -4.373133555054664612e-02 -1.091876924037933350e-01 5.397251620888710022e-02 -5.536701157689094543e-02 1.513421684503555298e-01 1.132719293236732483e-01 1.312482953071594238e-01 6.654951572418212891e-01 7.828239351511001587e-02 -5.104212090373039246e-02 6.500688195228576660e-02 -9.588523767888545990e-03 1.036437377333641052e-01 1.749617308378219604e-01 -1.080115288496017456e-01 7.574933767318725586e-02 3.211372718214988708e-02 -7.253772765398025513e-02 -5.935117974877357483e-02 3.443063795566558838e-02 1.510419249534606934e-01 7.245359569787979126e-02 3.923268988728523254e-02 -3.602834045886993408e-01 -3.011704608798027039e-02 7.636327296495437622e-02
-1.110996901988983154e-01 8.781502954661846161e-03 6.693735718727111816e-02 4.384249448776245117e-03 -1.316384375095367432e-01 6.869592517614364624e-02 -3.525895774364471436e-01 -1.491074413061141968e-01 2.409640103578567505e-01 2.042105048894882202e-02 2.233914732933044434e-01 1.570380777120590210e-01 2.555570304393768311e-01 2.353379577398300171e-01 1.108682528138160706e-01 5.234146490693092346e-02 5.504382308572530746e-03 1.837497055530548096e-01 2.196893543004989624e-01 2.611081600189208984e-01 2.796455621719360352e-01 2.111798524856567383e-01 2.521363086998462677e-02 2.467277646064758301e-01 -7.585976272821426392e-02 3.837465494871139526e-02 2.804758846759796143e-01 2.312248200178146362e-02 -1.330925617367029190e-02 9.307190775871276855e-03 9.411818534135818481e-02 3.400219976902008057e-01
3.470140695571899414e-02 -1.083287671208381653e-01 -7.434817403554916382e-02 -3.645880520343780518e-02 -1.282720416784286499e-01 1.060888320207595825e-01 -4.101510643959045410e-01 -1.944848895072937012e-01 2.185120880603790283e-01 -4.118595644831657410e-02 3.084227442741394043e-01 2.669031918048858643e-01 -2.901976741850376129e-02 -1.989397034049034119e-02 2.978346347808837891e-01 -7.275827974081039429e-02 -1.816024631261825562e-01 3.819193840026855469e-01 -2.372781746089458466e-02 1.455706506967544556e-01 -1.646320074796676636e-01 1.160532794892787933e-02 7.245224714279174805e-02 -1.879546642303466797e-01 3.641505166888237000e-02 -9.944477118551731110e-03 2.158125936985015869e-01 3.149181976914405823e-02 1.622626930475234985e-01 -2.132258266210556030e-01 -1.696390509605407715e-01 1.320233047008514404e-01
1.735120080411434174e-02 1.038334239274263382e-02 2.526631206274032593e-02 7.449664175510406494e-02 -5.364332348108291626e-02 1.613356471061706543e-01 -2.362454384565353394e-01 -2.110653519630432129e-01 -1.425082534551620483e-01 1.735086739063262939e-01 1.515530645847320557e-01 -7.229519635438919067e-02 -1.428370624780654907e-01 4.149302840232849121e-01 -5.282166227698326111e-02 -1.027782112360000610e-01 -4.387347772717475891e-02 2.779886722564697266e-01 3.800355494022369385e-01 7.920857518911361694e-02 4.358600825071334839e-02 7.501205056905746460e-02 1.875140890479087830e-02 -1.607779860496520996e-01 5.404963158071041107e-03 1.557767484337091446e-02 4.547578692436218262e-01 1.853695809841156006e-01 1.902891099452972412e-01 6.835418194532394409e-02 -1.275974214076995850e-01 1.317986696958541870e-01
-9.465470910072326660e-02 -9.244633466005325317e-02 1.730324774980545044e-01 -2.023888528347015381e-01 1.426960527896881104e-01 3.205197751522064209e-01 -1.053248420357704163e-01 1.032629143446683884e-02 7.381894439458847046e-02 -1.544324159622192383e-01 4.473604559898376465e-01 1.402109861373901367e-02 -1.855704039335250854e-01 1.956884562969207764e-01 4.255179688334465027e-02 -1.044657081365585327e-01 -2.435774058103561401e-01 1.092321053147315979e-01 3.522425889968872070e-01 6.549380719661712646e-02 -1.986320167779922485e-01 3.159660696983337402e-01 1.998221687972545624e-02 -2.521684579551219940e-02 -8.576092123985290527e-02 -1.085974741727113724e-03 9.320487082004547119e-02 2.618500590324401855e-01 -2.229381911456584930e-02 -1.336563825607299805e-01 -1.364381760358810425e-01 2.610606513917446136e-02
-2.533470988273620605e-01 -7.627803832292556763e-02 7.642262428998947144e-02 2.019272893667221069e-01 -2.294368594884872437e-01 2.832801640033721924e-01 -1.903840154409408569e-01 1.648630946874618530e-02 2.845867872238159180e-01 -1.758086979389190674e-01 3.707325458526611328e-01 3.168723583221435547e-01 -1.103423610329627991e-01 -9.701014310121536255e-02 1.072202399373054504e-01 3.990287426859140396e-03 -1.119163855910301208e-01 1.218073740601539612e-01 -8.361740410327911377e-02 1.785656809806823730e-02 -2.566020190715789795e-01 7.847233116626739502e-02 -3.534657508134841919e-02 -7.359966635704040527e-02 1.147015169262886047e-01 2.637040317058563232e-01 2.294057309627532959e-01 -4.420074820518493652e-02 5.889682471752166748e-02 -9.861829131841659546e-02 -1.327514275908470154e-02 2.591103911399841309e-01
-1.043947115540504456e-01 -2.041337043046951294e-01 -1.427674144506454468e-01 -2.160529419779777527e-02 -2.094064205884933472e-01 1.276758164167404175e-01 -3.568128347396850586e-01 8.852989412844181061e-03 -2.073924243450164795e-01 1.512906253337860107e-01 1.993956118822097778e-01 -5.051963403820991516e-02 -3.715521097183227539e-02 1.650259047746658325e-01 1.358890831470489502e-01 -2.721003293991088867e-01 -7.418268173933029175e-02 5.748526379466056824e-02 1.861377507448196411e-01 2.191943526268005371e-01 8.326551318168640137e-02 1.330489963293075562e-01 -2.049098312854766846e-01 -1.030742153525352478e-01 1.510883569717407227e-01 9.235802292823791504e-02 3.598516583442687988e-01 1.828643232583999634e-01 1.117143109440803528e-01 2.997658848762512207e-01 2.167243137955665588e-02 2.094224840402603149e-01
4.116672277450561523e-02 1.281469911336898804e-01 -3.566420450806617737e-02 1.639159321784973145e-01 -2.253301441669464111e-01 8.781016618013381958e-02 -1.117778383195400238e-02 -2.394279837608337402e-01 1.848285496234893799e-01 -8.112723380327224731e-02 3.276287019252777100e-01 1.714620739221572876e-01 3.273747265338897705e-01 3.809563443064689636e-02 7.922018319368362427e-02 9.936527162790298462e-02 -1.513600908219814301e-02 1.157240848988294601e-02 2.178289443254470825e-01 3.631034791469573975e-01 5.887292325496673584e-02 1.943332329392433167e-02 -4.193073511123657227e-02 2.794612050056457520e-01 3.806134453043341637e-03 9.207793325185775757e-02 2.400616854429244995e-01 3.651194274425506592e-01 8.281590789556503296e-02 -1.115092560648918152e-01 -1.283944863826036453e-02 2.308707237243652344e-01
9.943665936589241028e-03 1.099506020545959473e-01 -3.704636357724666595e-03 -8.362534642219543457e-02 -1.750393062829971313e-01 2.254555225372314453e-01 -1.428004652261734009e-01 -1.536594480276107788e-01 1.454950720071792603e-01 7.811510469764471054e-03 7.652162760496139526e-02 -2.521212100982666016e-01 2.053156346082687378e-01 1.601990163326263428e-01 3.883942663669586182e-01 -9.858332574367523193e-02 1.447767168283462524e-01 3.860783576965332031e-01 1.040670126676559448e-01 2.488102018833160400e-01 5.601710081100463867e-02 -6.287917494773864746e-02 -1.379676908254623413e-02 6.786833703517913818e-02 8.072441816329956055e-02 -7.283490151166915894e-02 1.548132896423339844e-01 3.647115826606750488e-01 -4.472848493605852127e-03 -1.200968697667121887e-01 6.509818881750106812e-02 3.068711757659912109e-01
-1.420057117938995361e-01 -1.842379570007324219e-01 4.455224797129631042e-02 -7.207836210727691650e-02 -4.974856972694396973e-02 2.241078913211822510e-01 -1.506458967924118042e-01 -1.412227749824523926e-01 3.071190118789672852e-01 -1.769473701715469360e-01 1.374890804290771484e-01 -1.590406596660614014e-01 3.960556909441947937e-02 9.161000698804855347e-02 2.692171335220336914e-01 5.082243680953979492e-02 6.341579719446599483e-04 1.719871014356613159e-01 2.728043496608734131e-01 4.890459775924682617e-01 -1.551691591739654541e-01 1.852097958326339722e-01 -1.638807654380798340e-01 -2.617202103137969971e-01 -9.133864939212799072e-02 -1.312921196222305298e-01 1.288087815046310425e-01 8.956743031740188599e-02 3.929430246353149414e-02 -1.542038191109895706e-02 -1.740862131118774414e-01 9.662726521492004395e-02
-1.044024899601936340e-02 1.298959851264953613e-01 -2.184640057384967804e-02 8.550167828798294067e-02 -7.895495742559432983e-02 2.239050120115280151e-01 -1.463674157857894897e-01 -2.243613302707672119e-01 -1.470151990652084351e-01 8.060207217931747437e-02 2.536480724811553955e-01 2.735236883163452148e-01 2.217729538679122925e-01 2.102593034505844116e-01 5.852165073156356812e-02 1.014680638909339905e-01 1.385582983493804932e-01 1.740968972444534302e-01 2.023939043283462524e-01 3.669724464416503906e-01 -6.031395494937896729e-02 -5.634871497750282288e-02 1.749100834131240845e-01 3.091279864311218262e-01 9.355684369802474976e-02 -7.249255478382110596e-02 2.465109080076217651e-01 2.065331637859344482e-01 1.871333718299865723e-01 -1.360201090574264526e-01 -1.229993104934692383e-01 1.689330339431762695e-01
-1.835198998451232910e-01 -1.997719258069992065e-01 -1.084851995110511780e-01 -3.460923582315444946e-02 -2.053421586751937866e-01 1.457175705581903458e-02 -4.438558220863342285e-01 3.317354246973991394e-02 1.476547420024871826e-01 -8.659463375806808472e-02 1.055521890521049500e-01 5.211548879742622375e-02 -1.029660403728485107e-01 2.733853412792086601e-03 2.098401933908462524e-01 -1.080725416541099548e-01 3.560198098421096802e-02 3.602335453033447266e-01 4.142047092318534851e-02 3.439851701259613037e-01 6.362168490886688232e-02 -5.406490340828895569e-02 6.635936349630355835e-02 -1.893639117479324341e-01 -9.032292664051055908e-02 1.110067740082740784e-01 3.151182532310485840e-01 1.611161231994628906e-01 1.561348512768745422e-02 -3.040475845336914062e-01 -1.606717705726623535e-01 -3.042483888566493988e-02
6.986158434301614761e-03 -6.600359082221984863e-02 -1.673921644687652588e-01 -9.633027948439121246e-04 -2.086529582738876343e-01 2.110589444637298584e-01 -2.885830104351043701e-01 -3.771349489688873291e-01 2.407176941633224487e-01 -9.754706174135208130e-02 3.798070251941680908e-01 1.777682304382324219e-01 -3.705613315105438232e-02 -6.862988322973251343e-02 1.186234056949615479e-01 -1.708417981863021851e-01 -2.722764573991298676e-02 2.582716941833496094e-01 -1.146455183625221252e-01 1.417397409677505493e-01 -2.144727110862731934e-01 -1.144191697239875793e-01 -4.378970712423324585e-02 -1.593594998121261597e-01 4.522581771016120911e-02 -5.732005462050437927e-02 1.644220501184463501e-01 1.046785712242126465e-01 1.181334853172302246e-01 -2.605595588684082031e-01 -1.241406425833702087e-01 1.834668964147567749e-01
-1.259495764970779419e-01 1.683882325887680054e-01 2.487852126359939575e-01 7.287967950105667114e-02 -3.620076477527618408e-01 1.196700409054756165e-01 -1.421459615230560303e-01 -2.759699225425720215e-01 1.121404096484184265e-01 8.116023987531661987e-02 2.490782737731933594e-01 1.899757385253906250e-01 2.131187915802001953e-01 5.062524229288101196e-02 1.488883197307586670e-01 1.077894940972328186e-01 8.893946558237075806e-02 1.063418611884117126e-01 3.638493716716766357e-01 2.192837595939636230e-01 -7.526483386754989624e-02 1.764792203903198242e-01 3.782355412840843201e-02 7.754629850387573242e-02 -2.580384910106658936e-01 -1.778544113039970398e-02 2.756467163562774658e-01 1.081354096531867981e-01 -1.039467230439186096e-01 1.865134947001934052e-02 -4.092323780059814453e-02 1.908737123012542725e-01
-2.202243804931640625e-01 -1.824712753295898438e-01 7.946442812681198120e-02 -1.548792570829391479e-01 -3.513316810131072998e-02 2.707338333129882812e-01 -2.274609059095382690e-01 -2.524416148662567139e-01 2.256603538990020752e-01 2.954984009265899658e-01 3.935451209545135498e-01 9.159729629755020142e-02 3.033808246254920959e-02 1.031287387013435364e-01 2.256255000829696655e-01 -1.400233209133148193e-01 -1.871899813413619995e-01 1.387189328670501709e-01 8.086097240447998047e-02 2.953255474567413330e-01 -2.456835843622684479e-02 1.969951838254928589e-01 -5.822489038109779358e-03 -3.476458787918090820e-02 1.001723706722259521e-01 1.467955708503723145e-01 6.917141377925872803e-02 -4.427269566804170609e-03 2.214184589684009552e-02 2.550139427185058594e-01 -4.037057980895042419e-02 -1.486479640007019043e-01
-2.216009944677352905e-01 5.920706316828727722e-03 -9.688941389322280884e-02 7.100589573383331299e-02 4.793245811015367508e-03 1.016751006245613098e-01 -6.597594171762466431e-02 -1.446274220943450928e-01 2.165309637784957886e-01 -3.182882815599441528e-02 1.835832744836807251e-01 4.279124736785888672e-02 1.336977481842041016e-01 -2.323972061276435852e-02 2.171974033117294312e-01 8.184572309255599976e-02 1.007861271500587463e-01 3.051493763923645020e-01 2.340921014547348022e-01 3.787436783313751221e-01 8.116529136896133423e-02 8.466859906911849976e-02 -8.518059551715850830e-02 1.998650431632995605e-01 -1.216155290603637695e-01 1.901855468750000000e-01 1.745245158672332764e-01 3.574712872505187988e-01 3.859230279922485352e-01 -3.517034277319908142e-02 -1.448031812906265259e-01 -4.745026305317878723e-02
4.681418836116790771e-02 -2.215990722179412842e-01 -1.896700114011764526e-01 9.657900035381317139e-02 -2.498251497745513916e-01 1.585979759693145752e-01 -2.863632738590240479e-01 -7.549610733985900879e-02 1.046245768666267395e-01 -5.778434127569198608e-02 3.000457286834716797e-01 2.265923470258712769e-01 -1.549257338047027588e-01 -5.445253849029541016e-02 3.317623138427734375e-01 -8.355507254600524902e-02 -7.111170887947082520e-02 3.697219491004943848e-01 -2.841448597609996796e-02 2.431180924177169800e-01 -2.386119216680526733e-01 -5.382758006453514099e-02 -6.452098954468965530e-03 -8.139932155609130859e-02 3.125785663723945618e-02 6.201986223459243774e-03 1.581409424543380737e-01 -6.001609377562999725e-03 1.130761802196502686e-01 -2.005800306797027588e-01 -1.317611634731292725e-01 2.526928782463073730e-01
9.696872532367706299e-02 -2.937354519963264465e-02 -1.209257468581199646e-01 4.889464005827903748e-02 -1.880786120891571045e-01 1.094681918621063232e-01 -3.091269135475158691e-01 -2.068473547697067261e-01 1.932841539382934570e-01 -2.933214977383613586e-02 3.229690790176391602e-01 3.629113137722015381e-01 -6.776391714811325073e-02 -5.353569053113460541e-03 2.715156674385070801e-01 -1.259150505065917969e-01 -1.203578487038612366e-01 3.194355964660644531e-01 -1.324648112058639526e-01 2.051566839218139648e-01 -1.033952981233596802e-01 -4.158702865242958069e-02 -4.528982564806938171e-02 -1.481927633285522461e-01 1.034989580512046814e-01 -9.034917503595352173e-02 2.441096305847167969e-01 4.090448096394538879e-02 1.021333783864974976e-01 -2.365368157625198364e-01 -2.016699165105819702e-01 1.371372938156127930e-01
-2.057545930147171021e-01 -6.221134681254625320e-03 -1.117155700922012329e-01 -1.151500642299652100e-01 -1.131437569856643677e-01 1.603251397609710693e-01 -2.212792634963989258e-01 -2.433149963617324829e-01 1.382615715265274048e-01 -5.790610238909721375e-02 4.160839617252349854e-01 4.045102000236511230e-02 2.330987304449081421e-01 1.908767968416213989e-01 1.946248263120651245e-01 -7.273955736309289932e-03 9.649298340082168579e-02 1.713002026081085205e-01 3.267612755298614502e-01 3.601860105991363525e-01 2.218700386583805084e-02 2.157561331987380981e-01 9.256023913621902466e-02 7.464443147182464600e-02 -4.598231241106987000e-02 7.813392207026481628e-03 9.361307322978973389e-02 2.757266759872436523e-01 -3.279171884059906006e-02 1.235646009445190430e-01 -7.100735604763031006e-02 -1.207833662629127502e-01
-1.075292229652404785e-01 -1.745408028364181519e-02 -3.132543265819549561e-01 -1.391623467206954956e-01 -2.271259576082229614e-01 2.439143359661102295e-01 -4.033656790852546692e-02 -3.119362592697143555e-01 1.615197807550430298e-01 -1.225172579288482666e-01 3.645702600479125977e-01 5.532744154334068298e-02 1.823239475488662720e-01 2.816680073738098145e-01 7.635014504194259644e-02 2.019401080906391144e-02 1.313798576593399048e-01 1.915814578533172607e-01 1.660213470458984375e-01 3.317446112632751465e-01 -6.838257610797882080e-02 2.124969363212585449e-01 -3.270899131894111633e-02 1.371047049760818481e-01 -7.974465191364288330e-02 1.477352082729339600e-01 9.499277919530868530e-02 2.177321165800094604e-01 1.542801689356565475e-02 6.495558470487594604e-02 -4.778220318257808685e-03 -1.198445856571197510e-01
1.117684878408908844e-02 8.821330964565277100e-02 2.103450708091259003e-02 -2.932100929319858551e-02 -2.671179175376892090e-01 1.828093677759170532e-01 -2.063126862049102783e-01 -1.784972101449966431e-01 1.430808007717132568e-01 1.382917165756225586e-01 1.477817147970199585e-01 3.344016969203948975e-01 8.909268677234649658e-02 1.678740605711936951e-03 -3.812136873602867126e-02 1.166410967707633972e-01 2.020401507616043091e-02 8.917857706546783447e-02 3.280777335166931152e-01 4.365628063678741455e-01 6.245764717459678650e-02 3.734505474567413330e-01 1.017423197627067566e-01 1.902560889720916748e-01 -4.608040302991867065e-02 9.807512164115905762e-02 2.036357074975967407e-01 1.478419899940490723e-01 -6.241156905889511108e-02 5.428129062056541443e-02 -1.423980146646499634e-01 1.290371417999267578e-01
-5.514835566282272339e-02 1.522817648947238922e-02 -2.304294519126415253e-02 -1.041422858834266663e-01 -2.007783353328704834e-01 2.439328134059906006e-01 -1.907128542661666870e-01 -1.253361254930496216e-01 1.162090525031089783e-01 -4.127636551856994629e-02 3.927246928215026855e-01 -9.551762044429779053e-02 -1.274431198835372925e-01 2.996715605258941650e-01 2.093109935522079468e-01 -1.445070505142211914e-01 1.793177681975066662e-03 -2.363070547580718994e-01 1.126182824373245239e-01 1.099855974316596985e-01 7.818879187107086182e-02 -4.293129965662956238e-02 -3.364512920379638672e-01 7.258582115173339844e-02 1.618816852569580078e-01 1.351566910743713379e-01 4.240169823169708252e-01 -1.984748095273971558e-01 5.081447586417198181e-02 2.403108589351177216e-02 -9.841209650039672852e-02 2.454804442822933197e-02
-5.655715614557266235e-02 7.177190482616424561e-02 -1.406274735927581787e-01 -3.757252544164657593e-02 -1.512063294649124146e-01 1.463109403848648071e-01 -2.969163656234741211e-01 -2.231172472238540649e-01 1.972248256206512451e-01 -1.843045279383659363e-02 3.148939311504364014e-01 2.186463177204132080e-01 -5.213182419538497925e-02 -1.403250247240066528e-01 8.412621915340423584e-02 -2.328734397888183594e-01 -1.249124109745025635e-01 2.911094725131988525e-01 -1.726395636796951294e-01 2.222814708948135376e-01 -2.125441730022430420e-01 5.522803589701652527e-02 1.039984151721000671e-01 -1.909007132053375244e-01 5.933485552668571472e-02 -2.144608832895755768e-02 1.891473829746246338e-01 1.300937682390213013e-01 1.373475790023803711e-01 -3.301848471164703369e-01 -1.678754687309265137e-01 1.747519224882125854e-01
-7.238920778036117554e-02 -1.383229494094848633e-01 1.059231162071228027e-01 9.076343476772308350e-02 1.010075863450765610e-02 -1.791802793741226196e-01 6.697637587785720825e-02 -1.912322491407394409e-01 1.901837289333343506e-01 9.291272610425949097e-03 2.685377299785614014e-01 -1.254553645849227905e-01 1.004275754094123840e-01 8.927949517965316772e-02 -6.963466107845306396e-02 -7.257668673992156982e-02 -3.318143635988235474e-02 2.453182935714721680e-01 3.012287020683288574e-01 4.810500741004943848e-01 -2.784540317952632904e-02 1.170899625867605209e-02 7.233760785311460495e-03 5.795054882764816284e-02 -5.510542169213294983e-02 2.664203941822052002e-01 5.017396807670593262e-01 -2.484344877302646637e-03 1.931945234537124634e-02 -2.191770076751708984e-02 -1.452088542282581329e-02 1.266573220491409302e-01
-1.026434451341629028e-01 1.768472194671630859e-01 9.563563764095306396e-02 1.222895681858062744e-01 -2.227844744920730591e-01 2.186516672372817993e-01 -3.003270030021667480e-01 -1.926114708185195923e-01 1.699228957295417786e-02 -2.184262685477733612e-02 5.010380595922470093e-02 1.058201678097248077e-02 -1.710539869964122772e-02 3.535519540309906006e-01 6.097773462533950806e-02 -6.345657259225845337e-02 9.011936187744140625e-02 2.753098309040069580e-01 2.833296656608581543e-01 1.380852162837982178e-01 6.008948013186454773e-02 1.938239336013793945e-01 -1.048084646463394165e-01 1.888885162770748138e-02 -1.546770036220550537e-01 1.544482111930847168e-01 3.496420979499816895e-01 3.899565935134887695e-01 1.638295873999595642e-02 8.133318275213241577e-02 7.342196255922317505e-02 5.270125344395637512e-02
-4.413720220327377319e-02 7.889076136052608490e-03 5.377048254013061523e-02 6.729295849800109863e-02 -1.251994371414184570e-01 3.023850172758102417e-02 -2.502157120034098625e-03 -5.417474359273910522e-02 2.004614174365997314e-01 -4.528366774320602417e-02 1.557592451572418213e-01 1.345901042222976685e-01 8.081790059804916382e-02 1.809648573398590088e-01 2.034378983080387115e-02 7.241899520158767700e-02 2.341268062591552734e-01 2.833637595176696777e-01 1.412726342678070068e-01 2.635657489299774170e-01 1.506390273571014404e-01 3.569799661636352539e-01 -6.924067158252000809e-03 1.338786333799362183e-01 -2.409934103488922119e-01 3.190613389015197754e-01 3.164660632610321045e-01 1.201077252626419067e-01 1.799021959304809570e-01 -1.397722680121660233e-02 -1.367201358079910278e-01 3.509272933006286621e-01
-1.549406051635742188e-01 -4.972922056913375854e-02 -8.486407250165939331e-02 5.556914489716291428e-03 -2.223427742719650269e-01 1.263881772756576538e-01 -3.906247317790985107e-01 -5.731808766722679138e-02 7.645393162965774536e-02 -8.941097557544708252e-02 3.628100156784057617e-01 6.022321060299873352e-02 2.726240456104278564e-02 -6.729345023632049561e-02 2.014968246221542358e-01 -2.368591874837875366e-01 -1.437877714633941650e-01 2.018541544675827026e-01 -1.806735545396804810e-01 1.982591003179550171e-01 -4.286538064479827881e-02 -1.245382502675056458e-01 -1.230833902955055237e-01 -8.050446212291717529e-02 6.680975854396820068e-02 8.569137006998062134e-02 2.008871734142303467e-01 2.055240720510482788e-01 2.087081670761108398e-01 -2.395458668470382690e-01 4.615566134452819824e-02 3.522932529449462891e-01
-8.680340251885354519e-04 5.847157165408134460e-02 1.060340479016304016e-01 -1.423021703958511353e-01 1.474444717168807983e-01 5.684029310941696167e-02 6.103748828172683716e-02 -5.699096713215112686e-03 1.780194044113159180e-01 2.559677064418792725e-01 2.328940331935882568e-01 2.274441570043563843e-01 -1.648893766105175018e-02 1.197563260793685913e-01 2.487661391496658325e-01 -2.877175509929656982e-01 -2.257956378161907196e-02 -8.992052823305130005e-02 6.820953637361526489e-02 3.213880360126495361e-01 -2.172650545835494995e-01 1.481317132711410522e-01 -4.638473317027091980e-02 2.664650380611419678e-01 5.831091478466987610e-02 6.463419646024703979e-03 3.598865866661071777e-01 -1.014638170599937439e-01 1.748592406511306763e-01 3.081853389739990234e-01 -2.945058420300483704e-02 2.130283862352371216e-01
-2.625903785228729248e-01 -1.421582605689764023e-02 3.951613605022430420e-02 -2.169480919837951660e-01 -1.062344685196876526e-01 1.447023004293441772e-01 -3.387021720409393311e-01 -1.110508441925048828e-01 -1.131914556026458740e-01 -8.432116359472274780e-02 3.096753060817718506e-01 1.672001183032989502e-01 2.407286465167999268e-01 2.419892847537994385e-01 -9.164318442344665527e-02 -5.813671275973320007e-02 3.156885877251625061e-02 -8.343338966369628906e-02 2.411811202764511108e-01 2.886245250701904297e-01 1.212039887905120850e-01 2.754467427730560303e-01 2.747446484863758087e-02 1.300119459629058838e-01 -6.442210823297500610e-02 1.943711638450622559e-01 1.708169728517532349e-01 1.992101073265075684e-01 7.346803694963455200e-02 -2.497175782918930054e-01 9.291968494653701782e-02 7.773263752460479736e-02
-1.020448431372642517e-01 -1.761175692081451416e-01 -8.649557083845138550e-02 4.188620746135711670e-01 -2.079117894172668457e-01 1.591745764017105103e-01 -3.374559879302978516e-01 -5.330764129757881165e-02 -3.190137818455696106e-02 -9.500741027295589447e-03 2.129948437213897705e-01 -6.922755390405654907e-02 6.776271015405654907e-02 -2.077277004718780518e-02 1.756172329187393188e-01 -1.561224907636642456e-01 1.122469082474708557e-01 -7.720622420310974121e-02 -1.122111082077026367e-01 3.231808841228485107e-01 -1.994633227586746216e-01 2.712500691413879395e-01 -3.730388730764389038e-02 1.104962602257728577e-01 1.680509001016616821e-01 4.465877637267112732e-02 2.185450680553913116e-02 -4.892282932996749878e-02 3.055079579353332520e-01 -2.476555109024047852e-01 1.464495509862899780e-01 -8.409084379673004150e-02
6.349948793649673462e-02 5.748597905039787292e-02 2.179876267910003662e-01 6.839084625244140625e-02 -7.223573327064514160e-02 1.078881472349166870e-01 -1.419087350368499756e-01 -6.615208834409713745e-02 2.068741619586944580e-01 6.650364398956298828e-02 -9.942692518234252930e-02 3.466981463134288788e-03 -1.643449962139129639e-01 2.641254067420959473e-01 -7.134469598531723022e-02 -1.646006554365158081e-01 3.083980642259120941e-02 -1.086785867810249329e-01 1.357478350400924683e-01 2.186345607042312622e-01 -1.781673580408096313e-01 3.391356170177459717e-01 -9.446339309215545654e-02 2.171950787305831909e-01 -1.751125156879425049e-01 4.692275077104568481e-02 5.379445552825927734e-01 7.644951343536376953e-02 -1.283302530646324158e-02 7.632306218147277832e-02 2.448341846466064453e-01 1.927431523799896240e-01
4.793480038642883301e-02 -1.025672182440757751e-01 -1.208537723869085312e-02 2.117796614766120911e-02 -1.961250305175781250e-01 1.379860490560531616e-01 -2.524162828922271729e-01 -1.918690949678421021e-01 1.158117875456809998e-01 -7.487421389669179916e-03 2.994603216648101807e-01 3.885441124439239502e-01 -4.928694106638431549e-03 -7.992479950189590454e-02 2.678026556968688965e-01 -2.489029616117477417e-01 -2.017250061035156250e-01 3.233402073383331299e-01 -1.436360031366348267e-01 8.901501446962356567e-02 -1.096568927168846130e-01 -3.874539583921432495e-02 -6.226371624507009983e-04 -5.883465986698865891e-03 6.963934004306793213e-02 -6.250245124101638794e-02 2.583376765251159668e-01 8.341775834560394287e-02 1.135759502649307251e-01 -3.229595720767974854e-01 -2.087846547365188599e-01 6.128532066941261292e-02
-1.721675395965576172e-01 -4.612102732062339783e-02 -7.450696080923080444e-02 -1.054947301745414734e-01 -3.044133484363555908e-01 -8.455269038677215576e-02 -2.773546278476715088e-01 -6.154567003250122070e-02 1.877647191286087036e-01 -3.611192107200622559e-02 4.676506668329238892e-02 1.258689612150192261e-01 -1.241698190569877625e-01 8.745321631431579590e-02 4.073671698570251465e-01 6.379926204681396484e-02 1.939697563648223877e-01 2.694478034973144531e-01 -7.630985975265502930e-02 3.011878728866577148e-01 -9.090045094490051270e-02 5.306222662329673767e-02 -9.913606941699981689e-02 -9.424249827861785889e-02 7.417570799589157104e-02 -6.620153784751892090e-02 3.591225743293762207e-01 8.275155723094940186e-02 1.072460040450096130e-01 -3.228894472122192383e-01 5.065630748867988586e-02 1.508905887603759766e-01
1.931171119213104248e-02 8.682278543710708618e-02 6.444018334150314331e-02 1.778448373079299927e-02 -1.173431351780891418e-01 1.342386305332183838e-01 -1.411113981157541275e-02 -1.458208709955215454e-01 2.309258729219436646e-01 3.865392133593559265e-02 2.253638356924057007e-01 3.153796494007110596e-01 1.119688674807548523e-01 2.133848965167999268e-01 1.323893815279006958e-01 3.688087314367294312e-02 1.358378678560256958e-01 2.627090811729431152e-01 1.885522007942199707e-01 2.603321671485900879e-01 2.140359133481979370e-01 1.670149862766265869e-01 2.679186873137950897e-02 1.849909722805023193e-01 -3.287369608879089355e-01 1.858751177787780762e-01 3.321234583854675293e-01 2.668869495391845703e-01 7.133764028549194336e-02 8.828439563512802124e-02 -1.259508430957794189e-01 1.600192190380766988e-04
3.930472582578659058e-02 -5.942140519618988037e-02 1.857172548770904541e-01 6.705982238054275513e-02 -6.145768240094184875e-02 -1.227242648601531982e-01 -4.792286455631256104e-01 -3.762413263320922852e-01 3.188573196530342102e-02 -1.604738831520080566e-01 4.103369414806365967e-01 3.693051636219024658e-02 1.969631016254425049e-02 3.120041191577911377e-01 -8.142822980880737305e-02 -5.537050589919090271e-02 -3.403843194246292114e-02 1.735645383596420288e-01 -4.107118397951126099e-02 1.333149969577789307e-01 -5.357109010219573975e-02 1.555898040533065796e-01 -1.557355821132659912e-01 -6.815724819898605347e-02 1.162551641464233398e-01 1.180797219276428223e-01 3.215565979480743408e-01 -9.910760074853897095e-02 7.083967328071594238e-02 9.005477279424667358e-02 3.629361838102340698e-02 -9.805555455386638641e-03
-2.169938832521438599e-01 6.729150563478469849e-02 3.748843446373939514e-02 -2.583680152893066406e-01 1.463513728231191635e-02 1.646282076835632324e-01 -7.939814031124114990e-02 -7.104534190148115158e-03 1.405981481075286865e-01 -1.355579495429992676e-01 9.838686883449554443e-02 3.074797689914703369e-01 3.315231949090957642e-02 3.550419807434082031e-01 2.007424384355545044e-01 -6.074855476617813110e-02 -9.294500201940536499e-02 -2.224646136164665222e-02 2.383282631635665894e-01 1.778622120618820190e-01 -1.159177273511886597e-01 3.239602446556091309e-01 -4.765823110938072205e-02 -5.521106719970703125e-02 -1.572470217943191528e-01 1.588488519191741943e-01 2.074327468872070312e-01 2.184992879629135132e-01 -1.164260208606719971e-01 -2.844716310501098633e-01 1.183888018131256104e-01 2.500895559787750244e-01
1.560559961944818497e-02 1.226443201303482056e-01 9.788887202739715576e-02 -1.391971409320831299e-01 -1.094278991222381592e-01 2.633542120456695557e-01 -2.302661389112472534e-01 -2.125862389802932739e-01 2.592326886951923370e-02 -4.268085956573486328e-02 4.637126997113227844e-02 7.431670278310775757e-02 -2.044999301433563232e-01 1.762968301773071289e-01 8.368806540966033936e-02 -1.348584741353988647e-01 -5.438804253935813904e-02 8.831168524920940399e-03 7.917740941047668457e-02 2.122777253389358521e-01 -1.321818400174379349e-02 2.494893036782741547e-02 4.212453961372375488e-02 -8.502101153135299683e-02 7.763940840959548950e-02 2.408391535282135010e-01 5.575872063636779785e-01 1.858143657445907593e-01 1.830359548330307007e-01 3.971721231937408447e-01 5.329809710383415222e-02 -1.535204891115427017e-02
2.370570003986358643e-01 -5.405144393444061279e-02 -7.450024783611297607e-02 4.567744955420494080e-02 -3.401812911033630371e-01 4.578216373920440674e-02 -1.414175182580947876e-01 -5.005888268351554871e-02 -7.161033898591995239e-02 5.411873012781143188e-02 4.681231919676065445e-03 8.197604864835739136e-02 -9.174713492393493652e-02 2.082100957632064819e-01 5.764463543891906738e-02 5.357441678643226624e-02 -3.552703885361552238e-03 1.245949342846870422e-01 1.755635142326354980e-01 4.718232154846191406e-01 -5.978356301784515381e-02 -2.631071954965591431e-02 -1.392911374568939209e-01 1.721017956733703613e-01 -1.850569993257522583e-01 1.009696722030639648e-01 2.989296615123748779e-01 5.100505352020263672e-01 -2.543400740250945091e-03 8.741977624595165253e-03 -2.055434696376323700e-02 -5.865082889795303345e-02
-2.167707979679107666e-01 -4.250039055477827787e-04 1.508932001888751984e-02 4.892601445317268372e-02 -2.723571062088012695e-01 2.657901942729949951e-01 -3.511119186878204346e-01 -1.033004522323608398e-01 2.339389473199844360e-01 -4.993388801813125610e-02 2.331264317035675049e-01 2.655684947967529297e-01 1.631185412406921387e-02 -4.153732955455780029e-02 1.917833387851715088e-01 -1.630157828330993652e-01 -1.159786656498908997e-01 2.550175487995147705e-01 -2.402028292417526245e-01 2.136812657117843628e-01 -5.542395636439323425e-02 1.289916131645441055e-02 6.793179363012313843e-02 -1.376032978296279907e-01 1.189140509814023972e-02 2.432674169540405273e-02 1.305101513862609863e-01 3.883191943168640137e-02 -5.690271407365798950e-02 -2.628998458385467529e-01 -2.425179183483123779e-01 2.551479041576385498e-01
-8.604808151721954346e-02 -2.132854610681533813e-02 -1.235136613249778748e-01 9.306791424751281738e-02 2.879495546221733093e-02 -5.550850927829742432e-02 -1.441191285848617554e-01 -1.143790334463119507e-01 1.928204745054244995e-01 -9.972961992025375366e-02 4.404315352439880371e-01 -3.536036014556884766e-01 -8.248149603605270386e-02 2.473410815000534058e-01 -1.206685826182365417e-01 -3.058956265449523926e-01 -7.308568805456161499e-02 1.975490525364875793e-02 -5.023089051246643066e-02 2.188892662525177002e-01 2.426945837214589119e-03 2.760442495346069336e-01 1.876375824213027954e-01 -1.047484129667282104e-01 1.504557728767395020e-01 7.418499793857336044e-03 3.992536365985870361e-01 7.048022747039794922e-02 8.045051991939544678e-02 1.061257570981979370e-01 -4.887755587697029114e-02 4.964590072631835938e-02
-8.136635273694992065e-02 -3.536479920148849487e-02 -9.365510940551757812e-02 2.107201814651489258e-01 -4.190202355384826660e-01 5.746138095855712891e-02 -1.655167341232299805e-01 -3.949452564120292664e-02 2.178837507963180542e-01 -4.644099250435829163e-02 1.967631876468658447e-01 8.039637655019760132e-02 7.070598006248474121e-02 -1.293025016784667969e-01 2.854258120059967041e-01 -2.296351045370101929e-01 -7.551082223653793335e-02 2.059811651706695557e-01 -1.916237920522689819e-02 9.054847061634063721e-02 -9.653899073600769043e-02 -6.939133256673812866e-02 -6.302578747272491455e-02 -1.833777725696563721e-01 -2.208684384822845459e-02 1.425020396709442139e-01 2.193494588136672974e-01 2.488135248422622681e-01 5.709269270300865173e-02 -4.535981714725494385e-01 -3.564806655049324036e-02 1.756747812032699585e-01
-2.362498193979263306e-01 -1.386230438947677612e-01 -7.191693782806396484e-02 -8.975645899772644043e-02 -1.439456045627593994e-01 2.040534615516662598e-01 -2.869513332843780518e-01 -6.964215636253356934e-02 2.476616799831390381e-01 1.956126466393470764e-02 3.041139841079711914e-01 4.061238095164299011e-02 -6.750895828008651733e-02 2.556715607643127441e-01 1.638451665639877319e-01 -2.352350801229476929e-01 3.363549336791038513e-02 6.393869966268539429e-02 -1.167261507362127304e-02 -3.518123179674148560e-02 -3.307943344116210938e-01 -3.462785109877586365e-02 -2.894678711891174316e-01 -9.391702711582183838e-02 -1.862874627113342285e-01 6.790954619646072388e-02 3.729837238788604736e-01 -2.178043276071548462e-01 -1.024801954627037048e-01 2.996813692152500153e-02 -8.352165669202804565e-02 -1.250515040010213852e-02
-3.375581800937652588e-01 -1.505874246358871460e-01 -1.436358690261840820e-01 5.006827786564826965e-02 -1.000790968537330627e-01 2.200707495212554932e-01 -1.187665760517120361e-01 4.710086435079574585e-02 1.497299671173095703e-01 -4.019659012556076050e-03 2.891881465911865234e-01 -1.175194382667541504e-01 -1.699026674032211304e-01 3.706958591938018799e-01 2.297717630863189697e-01 -4.191190749406814575e-02 8.361820131540298462e-02 1.937614195048809052e-02 2.489142864942550659e-02 -8.518910966813564301e-03 -1.604862511157989502e-01 1.604854315519332886e-01 -2.110328823328018188e-01 9.270811453461647034e-03 -1.957632452249526978e-01 1.519713252782821655e-01 4.541217088699340820e-01 -1.241964548826217651e-01 -6.284536421298980713e-02 -1.374175250530242920e-01 -1.208903715014457703e-01 -7.066467776894569397e-03
-3.418274223804473877e-02 2.577677965164184570e-01 1.487505733966827393e-01 9.672006219625473022e-02 -4.419415295124053955e-01 1.831091940402984619e-01 -8.565706759691238403e-02 1.698647625744342804e-02 1.567943990230560303e-01 8.704768866300582886e-02 1.282561868429183960e-01 1.619188934564590454e-01 -5.399559065699577332e-02 2.042773216962814331e-01 4.702258855104446411e-02 -6.353656295686960220e-03 1.409604698419570923e-01 1.612147837877273560e-01 3.588926419615745544e-02 2.994392216205596924e-01 -7.463950663805007935e-02 -4.287819564342498779e-02 4.198398068547248840e-02 1.081537604331970215e-01 -2.624683678150177002e-01 2.464347705245018005e-02 2.823476493358612061e-01 1.631922721862792969e-01 5.718386545777320862e-02 7.397819310426712036e-02 -1.104424428194761276e-02 4.475692212581634521e-01
3.150192648172378540e-02 -8.267502486705780029e-02 -2.462425269186496735e-02 -1.327144820243120193e-02 -2.214133590459823608e-01 8.453630656003952026e-02 -1.729907989501953125e-01 -1.416518092155456543e-01 2.103264033794403076e-01 3.259046375751495361e-02 3.277912437915802002e-01 2.452888041734695435e-01 9.277672320604324341e-02 -6.807399541139602661e-02 1.434433013200759888e-01 -1.983923912048339844e-01 -4.932662099599838257e-02 3.861482143402099609e-01 -1.789948940277099609e-01 1.909072548151016235e-01 -1.666235029697418213e-01 -9.003588557243347168e-02 3.454990312457084656e-02 -1.568823307752609253e-01 6.064924970269203186e-02 1.992515660822391510e-02 3.026486039161682129e-01 3.810987249016761780e-02 6.334599852561950684e-02 -3.033111989498138428e-01 -2.417539656162261963e-01 2.566235363483428955e-01
-2.473884373903274536e-01 -2.882346138358116150e-02 9.144387394189834595e-02 1.362522393465042114e-01 3.593588992953300476e-02 -8.273772150278091431e-02 -1.871649473905563354e-01 -1.319698095321655273e-01 -6.139620393514633179e-02 -1.215749308466911316e-01 3.388242125511169434e-01 -1.929689943790435791e-02 9.230893105268478394e-02 2.694180905818939209e-01 2.912527024745941162e-01 -3.365046083927154541e-01 1.347728967666625977e-01 -7.553568482398986816e-02 1.254176795482635498e-01 4.799733310937881470e-02 -3.052912354469299316e-01 -6.091831717640161514e-03 2.996592819690704346e-01 1.071568429470062256e-01 -3.076153099536895752e-01 1.874248385429382324e-01 1.708838790655136108e-01 1.021088194102048874e-02 9.666659682989120483e-02 -1.626392267644405365e-02 -1.721404790878295898e-01 5.329440161585807800e-02
6.014751642942428589e-02 -1.013115420937538147e-01 -5.127079412341117859e-02 4.214358925819396973e-01 -1.046315059065818787e-01 3.879995271563529968e-02 -6.793607026338577271e-02 -2.465863227844238281e-01 1.256984621286392212e-01 1.370439231395721436e-01 1.009142249822616577e-01 -8.085659146308898926e-02 -4.742520861327648163e-03 2.252915054559707642e-01 3.464120030403137207e-01 -1.349411010742187500e-01 -2.077085673809051514e-01 -1.371580809354782104e-01 -8.792220801115036011e-02 4.238578081130981445e-01 1.369335800409317017e-01 1.267818361520767212e-01 -1.653279960155487061e-01 -6.244556047022342682e-03 -6.958494335412979126e-02 6.856981664896011353e-02 1.667792499065399170e-01 -6.182554736733436584e-02 2.509612143039703369e-01 -1.501455754041671753e-01 -1.507706791162490845e-01 -1.635238379240036011e-01
6.137335672974586487e-03 2.455447614192962646e-01 -4.675863310694694519e-02 6.830250471830368042e-02 -5.202413201332092285e-01 -1.770723424851894379e-02 -1.850247196853160858e-02 -5.509619042277336121e-02 4.207142442464828491e-02 1.181442588567733765e-01 3.387968242168426514e-01 1.437254101037979126e-01 -5.190939456224441528e-02 1.689803153276443481e-01 1.001287922263145447e-01 2.442175522446632385e-02 3.038054890930652618e-02 2.129477635025978088e-02 1.298935562372207642e-01 3.557989895343780518e-01 -8.153499662876129150e-02 -5.781504139304161072e-02 2.279760688543319702e-01 1.397424489259719849e-01 -1.602467745542526245e-01 1.059159263968467712e-01 3.531786501407623291e-01 1.473124623298645020e-01 2.171699553728103638e-01 -2.433299645781517029e-02 -2.826287038624286652e-02 8.494777977466583252e-02
-8.064958453178405762e-02 1.723289489746093750e-01 1.270726919174194336e-01 8.817687630653381348e-02 -3.724234402179718018e-01 1.434475034475326538e-01 -6.225005164742469788e-02 1.511471439152956009e-02 1.725282669067382812e-01 6.862711906433105469e-02 2.067320793867111206e-01 6.045502796769142151e-02 -4.537580534815788269e-02 2.037379890680313110e-01 1.607596874237060547e-01 1.563968136906623840e-02 1.162830740213394165e-01 1.223534047603607178e-01 2.249723970890045166e-01 3.489777147769927979e-01 -7.803406566381454468e-02 4.219004884362220764e-02 2.893346250057220459e-01 2.155862599611282349e-01 -9.425777196884155273e-02 2.839921414852142334e-01 2.699280977249145508e-01 2.350742965936660767e-01 1.423231512308120728e-01 8.207798749208450317e-02 -1.026209741830825806e-01 1.784335225820541382e-01
-2.984173828735947609e-03 2.430051863193511963e-01 -9.190395474433898926e-02 -1.157592386007308960e-01 3.943449631333351135e-02 4.871265217661857605e-02 -7.395530492067337036e-02 -1.881040260195732117e-02 2.602752149105072021e-01 -3.154093772172927856e-02 2.200223654508590698e-01 -4.473154619336128235e-02 1.036689057946205139e-01 7.525392621755599976e-02 3.082386404275894165e-02 -7.027679681777954102e-02 1.247869804501533508e-01 -1.433378756046295166e-01 4.338063597679138184e-01 1.214183717966079712e-01 -4.127521514892578125e-01 3.047170303761959076e-02 -5.283152684569358826e-02 -4.466904327273368835e-02 -1.838694065809249878e-01 1.108435541391372681e-01 4.811148941516876221e-01 2.444132603704929352e-02 1.441244632005691528e-01 5.148480460047721863e-02 5.379948765039443970e-02 2.197417914867401123e-01
1.220730878412723541e-02 9.367013722658157349e-02 -1.480661183595657349e-01 -9.603102505207061768e-02 -2.904942631721496582e-01 3.193030133843421936e-02 -2.547578513622283936e-01 -5.064506828784942627e-02 -5.022636428475379944e-02 9.984333999454975128e-03 3.604613244533538818e-01 7.809463888406753540e-02 -4.717652872204780579e-02 1.663758009672164917e-01 1.451609656214714050e-02 -1.314110308885574341e-01 8.433335460722446442e-03 2.107142359018325806e-01 1.112716123461723328e-01 3.595669195055961609e-02 2.743964791297912598e-01 2.831223011016845703e-01 9.041316062211990356e-02 2.274058461189270020e-01 -2.936528027057647705e-01 -1.068109795451164246e-01 3.970645666122436523e-01 1.060151755809783936e-01 -1.625617146492004395e-01 1.171895712614059448e-01 -8.773551136255264282e-02 1.820334941148757935e-01
1.537319272756576538e-01 -2.109983116388320923e-01 -1.322222352027893066e-01 -6.981594115495681763e-02 -3.207811415195465088e-01 8.761597424745559692e-02 7.223770022392272949e-02 2.080707997083663940e-02 7.684049010276794434e-02 1.123395040631294250e-01 7.447996735572814941e-02 1.022890582680702209e-02 1.481582820415496826e-01 4.227978885173797607e-01 1.855023950338363647e-01 -2.221710234880447388e-01 -1.007759571075439453e-01 1.389082521200180054e-01 3.830488398671150208e-02 4.015519320964813232e-01 -1.323295980691909790e-01 1.281883120536804199e-01 -7.524284720420837402e-02 -4.211151227355003357e-02 7.754080742597579956e-02 1.124577373266220093e-01 2.953103780746459961e-01 -1.566132754087448120e-01 6.492651253938674927e-02 2.957764863967895508e-01 -1.126588601619005203e-02 1.698302924633026123e-01
8.746712654829025269e-02 7.455013692378997803e-02 1.408786773681640625e-01 -4.224699735641479492e-02 1.149250641465187073e-01 1.873354166746139526e-01 -3.986113071441650391e-01 -2.031877189874649048e-01 -1.860840171575546265e-01 -7.418776303529739380e-02 2.743495702743530273e-01 -6.743415445089340210e-02 5.501827225089073181e-02 3.650339841842651367e-01 4.231865983456373215e-03 -2.055138796567916870e-01 -2.057681083679199219e-01 2.012284845113754272e-01 -8.983802795410156250e-02 2.577304840087890625e-01 -1.237877085804939270e-01 1.644666679203510284e-02 2.099934816360473633e-01 -7.015695422887802124e-02 7.723646610975265503e-02 1.217667609453201294e-01 3.484120368957519531e-01 3.737133368849754333e-02 1.761254966259002686e-01 5.613352730870246887e-02 -1.179334372282028198e-01 -6.784268468618392944e-02
-5.976276472210884094e-02 2.695519328117370605e-01 -2.178280428051948547e-02 5.607652291655540466e-02 -5.149271488189697266e-01 1.395558416843414307e-01 -2.627526521682739258e-01 -9.619349986314773560e-02 1.341455578804016113e-01 3.481334447860717773e-02 1.701595187187194824e-01 1.214702427387237549e-02 1.776741892099380493e-01 2.344121634960174561e-01 -7.162716239690780640e-02 3.912213444709777832e-02 7.669559866189956665e-02 1.061467155814170837e-01 1.499958485364913940e-01 3.279164135456085205e-01 -2.152875512838363647e-01 1.284522563219070435e-01 2.108133435249328613e-01 1.798764616250991821e-01 -1.130112782120704651e-01 1.371432840824127197e-01 4.908148571848869324e-02 1.720220446586608887e-01 1.395195871591567993e-01 -1.254531741142272949e-01 -4.267390817403793335e-02 1.682761162519454956e-01
-1.483394205570220947e-02 -5.625238269567489624e-02 9.587119333446025848e-03 -1.685365587472915649e-01 -2.528276443481445312e-01 2.256838977336883545e-02 -2.958400547504425049e-01 5.208574607968330383e-02 1.226528137922286987e-01 -1.495503783226013184e-01 1.536628156900405884e-01 1.560175269842147827e-01 3.736990317702293396e-02 -2.700304053723812103e-02 2.568298578262329102e-01 -9.037652611732482910e-02 6.381281465291976929e-02 2.451641857624053955e-01 -7.579701393842697144e-02 3.752833902835845947e-01 -1.543593853712081909e-01 -1.295363306999206543e-01 2.728960849344730377e-02 -2.795954346656799316e-01 -1.625300198793411255e-01 -6.895622611045837402e-02 3.243927061557769775e-01 7.223432511091232300e-02 1.513829678297042847e-01 -2.643947899341583252e-01 -2.163986563682556152e-01 2.007022649049758911e-01
-2.349054366350173950e-01 -1.673110574483871460e-01 -1.380341649055480957e-01 1.353969126939773560e-01 -1.613513976335525513e-01 -1.175223011523485184e-02 -2.023809403181076050e-01 3.502200916409492493e-02 1.909809410572052002e-01 -1.213466096669435501e-02 1.528571695089340210e-01 1.630194932222366333e-01 1.673849113285541534e-02 4.608466103672981262e-02 1.537709087133407593e-01 -1.454259641468524933e-02 -5.527479201555252075e-02 2.348972111940383911e-01 -7.146660238504409790e-02 2.120486199855804443e-01 -2.452522963285446167e-01 1.195160001516342163e-01 -1.080729067325592041e-02 -1.960338354110717773e-01 -1.121252924203872681e-01 -4.719041287899017334e-02 4.224994480609893799e-01 3.463146686553955078e-01 2.118977755308151245e-01 -3.031277656555175781e-01 5.919944122433662415e-02 -1.531274616718292236e-01
-2.581254243850708008e-01 7.272370904684066772e-02 9.591931104660034180e-02 1.013665720820426941e-01 1.200908347964286804e-01 6.580836325883865356e-02 -3.102380931377410889e-01 -1.100884154438972473e-01 9.141008555889129639e-02 -7.917301263660192490e-04 1.079362817108631134e-02 3.067846223711967468e-02 -2.283268049359321594e-02 2.546914815902709961e-01 4.056232869625091553e-01 -3.525442183017730713e-01 8.426438271999359131e-02 -1.445106416940689087e-01 -2.892600931227207184e-02 2.455800175666809082e-01 -1.190337762236595154e-01 1.564060747623443604e-01 2.065158188343048096e-01 -4.692335054278373718e-02 -3.567105233669281006e-01 2.801515161991119385e-01 7.603957504034042358e-02 -1.105624511837959290e-01 1.131615340709686279e-01 -7.049205899238586426e-02 -3.090101853013038635e-02 5.282929912209510803e-02
-9.266776591539382935e-02 -7.376112788915634155e-02 -1.392409801483154297e-01 5.603246763348579407e-02 -2.223799079656600952e-01 4.926180094480514526e-02 -3.709444403648376465e-01 -1.672297716140747070e-01 1.894483268260955811e-01 -1.143386662006378174e-01 3.434240221977233887e-01 1.107904389500617981e-01 -8.446712791919708252e-02 -1.287155747413635254e-01 2.864401340484619141e-01 -7.709763199090957642e-02 -2.347628213465213776e-02 3.306743502616882324e-01 -9.981334209442138672e-02 1.942474544048309326e-01 -7.554616779088973999e-02 2.863941341638565063e-02 -7.683512568473815918e-02 -9.048075228929519653e-02 1.316998619586229324e-03 -4.721301794052124023e-02 1.890241801738739014e-01 1.620810925960540771e-01 1.099623888731002808e-01 -2.305932492017745972e-01 -3.002423942089080811e-01 2.393219918012619019e-01
7.943948358297348022e-02 1.080378517508506775e-01 -1.288396269083023071e-01 -2.633357048034667969e-01 -4.054945409297943115e-01 1.418710052967071533e-01 -1.680064052343368530e-01 -1.354008167982101440e-01 2.505407333374023438e-01 1.786876097321510315e-02 2.418877184391021729e-01 -8.578079752624034882e-03 2.163483053445816040e-01 -1.005125641822814941e-01 3.228973746299743652e-01 -3.527593612670898438e-02 -1.398632209748029709e-02 6.587904691696166992e-02 1.472185701131820679e-01 1.136097237467765808e-01 6.744882464408874512e-02 2.519124187529087067e-02 -1.083991080522537231e-01 -1.543213129043579102e-01 2.490660697221755981e-01 1.401422917842864990e-01 2.738975286483764648e-01 1.115412265062332153e-01 6.096150726079940796e-02 -1.068936362862586975e-01 2.423488050699234009e-01 2.408178597688674927e-01
-2.012060284614562988e-01 9.782076813280582428e-03 4.766682535409927368e-02 -9.445593506097793579e-02 -1.970854960381984711e-02 4.116246476769447327e-02 -2.037247121334075928e-01 -6.262339651584625244e-02 9.406093508005142212e-02 1.693976670503616333e-01 1.855103820562362671e-01 -2.412797212600708008e-01 8.264525234699249268e-02 2.463921010494232178e-01 1.552463471889495850e-01 -1.667208075523376465e-01 -1.640804111957550049e-01 -1.052697598934173584e-01 1.811365932226181030e-01 1.712569892406463623e-01 -3.389515876770019531e-01 3.244319856166839600e-01 -1.937373913824558258e-02 2.139138132333755493e-01 -9.298825263977050781e-02 6.389158964157104492e-02 4.195391833782196045e-01 -3.160568326711654663e-02 2.163120955228805542e-01 1.696637868881225586e-01 -2.726501971483230591e-02 1.364745646715164185e-01
-1.552844978868961334e-02 -8.062232285737991333e-02 -2.438762784004211426e-01 8.280991017818450928e-02 -1.655827015638351440e-01 5.541251227259635925e-02 -3.412215709686279297e-01 -9.739763289690017700e-02 7.338019460439682007e-02 -1.100091636180877686e-01 3.082414567470550537e-01 3.048883080482482910e-01 -1.210999395698308945e-02 -3.295801579952239990e-02 1.915388405323028564e-01 -1.630238294601440430e-01 -1.354711204767227173e-01 3.175939023494720459e-01 -1.768132299184799194e-01 2.049235552549362183e-01 -1.489723622798919678e-01 6.627511233091354370e-02 8.940761536359786987e-02 -2.227686196565628052e-01 5.940607190132141113e-02 7.785754650831222534e-02 2.451728582382202148e-01 1.517734229564666748e-01 9.971726685762405396e-02 -2.739220559597015381e-01 -1.354449093341827393e-01 1.668182462453842163e-01
-3.789243474602699280e-02 -4.090146422386169434e-01 -3.166281059384346008e-02 1.120171789079904556e-02 -1.721221953630447388e-01 -4.037358332425355911e-03 -4.964238032698631287e-02 -6.594890356063842773e-02 -3.653969615697860718e-02 -4.607477039098739624e-02 4.816171228885650635e-01 4.661227762699127197e-02 -8.767440915107727051e-02 3.261839151382446289e-01 1.956369578838348389e-01 7.421824336051940918e-02 -8.537026494741439819e-02 4.628150165081024170e-02 1.386739462614059448e-01 5.403453856706619263e-02 1.802295148372650146e-01 3.694565892219543457e-01 -2.060295455157756805e-02 1.440723240375518799e-01 7.242397964000701904e-02 -2.518096007406711578e-02 2.332956939935684204e-01 -1.347435917705297470e-02 -5.998608097434043884e-02 1.622520536184310913e-01 -1.861599385738372803e-01 2.267744243144989014e-01
-2.080703526735305786e-01 1.654183864593505859e-01 8.021285384893417358e-02 -7.600244134664535522e-02 -1.116601377725601196e-01 8.230919390916824341e-02 -8.711216598749160767e-02 -1.163996607065200806e-01 1.328892707824707031e-01 -4.406850039958953857e-02 2.742802798748016357e-01 1.293171793222427368e-01 1.108129993081092834e-01 -2.640701644122600555e-02 1.397464871406555176e-01 -3.209050744771957397e-02 4.041387885808944702e-02 2.119120210409164429e-02 2.481917291879653931e-01 3.016162216663360596e-01 -8.789193630218505859e-02 1.042132899165153503e-01 7.110224664211273193e-02 4.192178547382354736e-01 4.287484288215637207e-02 1.747149229049682617e-01 4.780191779136657715e-01 1.841627955436706543e-01 -1.364827156066894531e-01 2.157184183597564697e-01 -1.295515447854995728e-01 2.995159849524497986e-02
2.391184866428375244e-01 4.561428353190422058e-02 1.523214392364025116e-02 5.754504352807998657e-03 -2.655985653400421143e-01 1.432850956916809082e-01 -5.475591868162155151e-02 1.008252352476119995e-01 1.279126703739166260e-01 1.428004652261734009e-01 9.697950631380081177e-02 -2.363841384649276733e-01 -2.557431459426879883e-01 3.274840116500854492e-01 -4.059299826622009277e-02 -1.730357259511947632e-01 8.245399594306945801e-02 -2.043586075305938721e-01 -2.512116730213165283e-01 2.507178783416748047e-01 -2.733134850859642029e-02 5.980458110570907593e-02 5.677513312548398972e-03 -1.373734697699546814e-02 -6.882272660732269287e-02 -2.962788343429565430e-01 3.378167152404785156e-01 1.667370498180389404e-01 4.545852541923522949e-02 -4.487256333231925964e-02 -2.631340324878692627e-01 2.076847553253173828e-01
-9.655594825744628906e-02 -1.998323798179626465e-01 -5.614406242966651917e-02 -2.649652212858200073e-02 -1.178408563137054443e-01 1.423253118991851807e-02 -2.738974094390869141e-01 1.927679590880870819e-02 3.356217145919799805e-01 -4.137780051678419113e-03 2.368755489587783813e-01 2.367137521505355835e-01 -9.335762262344360352e-02 -8.004873991012573242e-02 3.300369679927825928e-01 1.879174634814262390e-02 8.383870124816894531e-02 2.498128414154052734e-01 -6.608310341835021973e-02 3.865209817886352539e-01 -6.228039786219596863e-02 -1.168761923909187317e-01 -5.649039521813392639e-02 -1.254865080118179321e-01 -1.423788219690322876e-01 -1.006083041429519653e-01 3.962310850620269775e-01 2.147633284330368042e-01 7.147219032049179077e-02 -7.454182952642440796e-03 -8.565369248390197754e-02 5.011689290404319763e-02
-1.875230967998504639e-01 -2.191217690706253052e-01 1.423330307006835938e-01 2.249489426612854004e-01 -1.121819317340850830e-01 -1.512628346681594849e-01 -4.056540727615356445e-01 -1.089427620172500610e-01 -1.299460083246231079e-01 1.747681647539138794e-01 2.872478663921356201e-01 -1.122689917683601379e-01 7.959067821502685547e-02 -2.032101154327392578e-02 9.406108409166336060e-02 -3.305372893810272217e-01 6.608220934867858887e-02 -1.377728432416915894e-01 -1.860574185848236084e-01 1.339199692010879517e-01 1.141279749572277069e-02 1.412649154663085938e-01 5.777886509895324707e-02 3.355005756020545959e-02 -1.106511726975440979e-01 3.426087498664855957e-01 1.207566335797309875e-01 1.244192048907279968e-01 8.289004117250442505e-02 -3.579875826835632324e-02 -1.656249351799488068e-02 3.132284283638000488e-01
-1.303382515907287598e-01 -1.297673434019088745e-01 -1.014450564980506897e-01 6.650683283805847168e-02 -8.849026262760162354e-02 3.726536333560943604e-01 -1.306342077441513538e-03 -1.656469404697418213e-01 1.139318048954010010e-01 -3.092872202396392822e-01 1.765302717685699463e-01 6.718846410512924194e-02 -2.447923868894577026e-01 4.783404245972633362e-02 1.979297399520874023e-01 -1.378577351570129395e-01 3.689698176458477974e-03 -9.102548658847808838e-02 1.351213008165359497e-01 3.406606614589691162e-01 1.572473794221878052e-01 -3.778089955449104309e-02 1.476919651031494141e-01 2.884886562824249268e-01 1.102079823613166809e-01 2.038611099123954773e-02 3.906777799129486084e-01 -1.670395731925964355e-01 1.215963214635848999e-01 6.224247440695762634e-02 -7.681133598089218140e-02 1.454499959945678711e-01
-8.151732385158538818e-02 6.262797862291336060e-02 1.715946495532989502e-01 9.622686356306076050e-02 -5.273457169532775879e-01 1.400628983974456787e-01 -2.724831365048885345e-02 5.962854623794555664e-02 -4.603939503431320190e-02 8.893071115016937256e-02 2.554976344108581543e-01 7.645060122013092041e-02 5.788629129528999329e-02 2.024604231119155884e-01 9.003959596157073975e-02 -5.229210481047630310e-03 2.505603730678558350e-01 5.166259035468101501e-02 6.250472366809844971e-02 3.432673215866088867e-01 -1.461898684501647949e-01 1.378106474876403809e-01 2.320735156536102295e-01 1.915473788976669312e-01 -1.404117196798324585e-01 1.100771054625511169e-01 2.711742520332336426e-01 1.569873392581939697e-01 2.211539745330810547e-01 -2.489681355655193329e-02 -3.842602297663688660e-02 1.263827681541442871e-01
6.407637894153594971e-02 -1.284952014684677124e-01 -1.356353014707565308e-01 -2.445459216833114624e-01 -3.914464414119720459e-01 1.160349249839782715e-01 -2.030972093343734741e-01 6.804486364126205444e-02 1.470919996500015259e-01 -2.243048511445522308e-03 3.717279732227325439e-01 -2.769715189933776855e-01 1.425156742334365845e-01 4.996114596724510193e-02 2.086332440376281738e-01 -2.377190142869949341e-01 5.589013546705245972e-02 1.721038222312927246e-01 -1.023877784609794617e-01 6.368175148963928223e-02 1.266403347253799438e-01 1.930491030216217041e-01 -2.654794231057167053e-02 -9.543323516845703125e-02 1.999081522226333618e-01 -4.292860627174377441e-02 9.788385778665542603e-02 2.608675658702850342e-01 1.522521972656250000e-01 -2.375649213790893555e-01 1.124099548906087875e-02 1.401640027761459351e-01
-1.803973922505974770e-03 7.454366981983184814e-02 -2.043714076280593872e-01 5.408439040184020996e-02 -2.738003730773925781e-01 1.427719295024871826e-01 -3.702446818351745605e-01 -1.771522015333175659e-01 1.421090811491012573e-01 -1.772364601492881775e-02 2.683366537094116211e-01 2.937537133693695068e-01 -1.354306638240814209e-01 2.630310878157615662e-02 2.871080935001373291e-01 -1.460091024637222290e-01 -1.725858077406883240e-02 2.567910552024841309e-01 -1.226084232330322266e-01 1.832497417926788330e-01 -1.233300715684890747e-01 3.688930347561836243e-02 1.219700835645198822e-02 -2.057518362998962402e-01 4.853104799985885620e-02 -1.335772573947906494e-01 1.298104971647262573e-01 7.416094839572906494e-02 7.698188722133636475e-02 -3.426431715488433838e-01 -1.598846018314361572e-01 1.378260254859924316e-01
1.078281179070472717e-01 1.146926581859588623e-01 -2.320602536201477051e-02 2.440907293930649757e-03 -3.960092738270759583e-02 -1.896441355347633362e-02 -3.574143648147583008e-01 -1.739109456539154053e-01 -3.287920029833912849e-03 1.622094400227069855e-02 2.118021100759506226e-01 -1.119095757603645325e-01 6.488347053527832031e-02 2.398081123828887939e-01 2.531488426029682159e-02 -1.626720428466796875e-01 -2.064142376184463501e-01 1.164485234767198563e-02 1.276314109563827515e-01 5.432173013687133789e-01 -1.094078794121742249e-01 2.100446224212646484e-01 -4.204471036791801453e-02 -1.146261394023895264e-01 1.564026921987533569e-01 -7.083394378423690796e-02 3.818324208259582520e-01 -1.844429373741149902e-01 -8.041778951883316040e-02 1.188299283385276794e-01 -1.144316494464874268e-01 -1.371600292623043060e-02
-2.643924355506896973e-01 -2.656928896903991699e-01 -4.868010431528091431e-02 3.934347536414861679e-03 -8.827515691518783569e-02 1.116521880030632019e-01 -2.576304674148559570e-01 -8.996289968490600586e-02 2.771836519241333008e-01 7.482467591762542725e-02 2.959259152412414551e-01 -1.122058033943176270e-01 -6.176645681262016296e-02 3.627298772335052490e-01 3.065394461154937744e-01 -1.927475631237030029e-01 -4.581168666481971741e-02 -4.878922551870346069e-02 -1.199113484472036362e-02 1.604451984167098999e-02 -3.301094099879264832e-02 -6.196498498320579529e-02 -1.658212691545486450e-01 1.315383613109588623e-01 5.007770285010337830e-02 2.884952723979949951e-01 3.834183812141418457e-01 -5.403154715895652771e-02 8.691138774156570435e-02 9.980057924985885620e-02 -3.283037245273590088e-02 6.655016541481018066e-02
4.802810773253440857e-02 -2.406714111566543579e-02 -9.049717336893081665e-02 9.131976217031478882e-02 -2.166956365108489990e-01 1.281763464212417603e-01 -2.996818423271179199e-01 -2.274762690067291260e-01 1.845610737800598145e-01 -6.364551186561584473e-02 2.835558354854583740e-01 2.586236000061035156e-01 5.366444215178489685e-02 2.770111314021050930e-04 2.440719157457351685e-01 -1.717788428068161011e-01 -1.414275765419006348e-01 2.295790910720825195e-01 -7.733309268951416016e-02 1.673643141984939575e-01 -1.271461099386215210e-01 -9.078466892242431641e-02 1.074698865413665771e-01 -2.433505952358245850e-01 7.096201181411743164e-02 -8.755607903003692627e-02 2.055086344480514526e-01 3.214137628674507141e-02 9.354444593191146851e-02 -3.245099782943725586e-01 -2.980423867702484131e-01 1.937768757343292236e-01
-3.556062653660774231e-02 1.192255597561597824e-02 -5.760911107063293457e-02 1.073616072535514832e-01 -2.394100427627563477e-01 8.116270601749420166e-02 -2.292457818984985352e-01 -1.962408870458602905e-01 9.105613827705383301e-02 1.577959507703781128e-01 2.883427739143371582e-01 -9.108044207096099854e-02 -1.048758625984191895e-01 9.879069030284881592e-02 -6.968341022729873657e-02 -8.503390848636627197e-02 5.032418668270111084e-02 1.821140497922897339e-01 -2.572629041969776154e-02 4.301381707191467285e-01 8.997786790132522583e-02 -7.431452721357345581e-02 5.991670768707990646e-03 3.228656947612762451e-01 -1.363747268915176392e-01 2.378548085689544678e-01 1.280548870563507080e-01 4.304935336112976074e-01 1.150520741939544678e-01 1.081985011696815491e-01 8.921840041875839233e-02 -1.491005420684814453e-01
1.357562243938446045e-01 1.089126989245414734e-01 -1.697825491428375244e-01 2.323017865419387817e-01 -7.814651727676391602e-02 9.093769639730453491e-02 -2.847619950771331787e-01 -1.378195732831954956e-01 1.758682280778884888e-01 9.253144264221191406e-02 1.477411091327667236e-01 -3.169873729348182678e-02 -1.169538199901580811e-01 3.196901082992553711e-01 1.993731260299682617e-01 -2.197399139404296875e-01 -2.533798217773437500e-01 -8.185420930385589600e-02 3.367182016372680664e-01 3.442608714103698730e-01 -3.106058239936828613e-01 -3.506176918745040894e-02 -2.772211842238903046e-02 -1.186253353953361511e-01 1.336320936679840088e-01 1.308990418910980225e-01 1.541614830493927002e-01 8.544764667749404907e-02 -6.648708134889602661e-02 8.675785362720489502e-02 1.879064366221427917e-02 1.118792966008186340e-01
3.711957037448883057e-01 9.853181242942810059e-02 1.294437050819396973e-01 1.797714084386825562e-01 2.780683711171150208e-02 -1.425893139094114304e-02 -1.722127199172973633e-01 -2.296234667301177979e-01 2.414505481719970703e-01 -6.157159805297851562e-02 1.764070689678192139e-01 9.132998436689376831e-02 1.135561391711235046e-01 -1.316840387880802155e-02 3.583672046661376953e-01 -1.454667560756206512e-02 -1.796282269060611725e-02 9.137395769357681274e-02 1.209193281829357147e-02 3.314429894089698792e-02 -1.782002300024032593e-01 2.785949707031250000e-01 9.236613288521766663e-03 -8.022036403417587280e-03 -4.075121879577636719e-01 1.701153963804244995e-01 2.198245674371719360e-01 3.049995899200439453e-01 -4.346141591668128967e-02 -3.769014775753021240e-02 -1.190183237195014954e-01 -5.957784503698348999e-02
1.319111436605453491e-01 -1.325703710317611694e-01 7.708325982093811035e-02 -5.574175342917442322e-02 -9.016009420156478882e-02 1.691840589046478271e-02 -4.549752473831176758e-01 -1.261142194271087646e-01 7.842586189508438110e-02 5.316323786973953247e-02 9.245071560144424438e-02 -3.371503055095672607e-01 -2.174169868230819702e-01 3.178893923759460449e-01 1.984256505966186523e-01 4.916468262672424316e-02 2.483589500188827515e-01 2.189252525568008423e-02 1.015203595161437988e-01 2.545454800128936768e-01 4.236444458365440369e-02 -1.378258466720581055e-01 -3.772675618529319763e-02 2.165260612964630127e-01 -1.885162293910980225e-01 -6.137100607156753540e-02 8.995755761861801147e-02 3.003756999969482422e-01 1.874862611293792725e-01 -1.604973897337913513e-02 3.503894805908203125e-02 1.507557332515716553e-01
-9.866950660943984985e-02 3.600630164146423340e-02 -8.193432539701461792e-02 7.155717164278030396e-02 1.538873016834259033e-01 -1.170904338359832764e-01 6.814679596573114395e-03 -1.575767993927001953e-01 2.554585933685302734e-01 -1.589842140674591064e-01 2.913166284561157227e-01 -1.523870080709457397e-01 -4.082060232758522034e-02 6.122034788131713867e-02 4.158057272434234619e-01 -1.476310938596725464e-01 1.779314279556274414e-01 1.172662228345870972e-01 1.735730618238449097e-01 4.949623346328735352e-01 -9.404337406158447266e-02 1.077445596456527710e-01 -1.843869686126708984e-01 -6.680623441934585571e-02 -5.353352054953575134e-02 -9.180488996207714081e-03 1.955761760473251343e-01 7.821005582809448242e-02 2.235839515924453735e-01 -1.611785143613815308e-01 -5.093848332762718201e-02 1.040137782692909241e-01
-3.726395666599273682e-01 2.622151970863342285e-01 -2.733030356466770172e-02 1.263904422521591187e-01 -8.861467242240905762e-02 1.923636347055435181e-01 -2.908824384212493896e-01 1.824949495494365692e-02 2.186225205659866333e-01 -1.014896780252456665e-01 4.076184928417205811e-01 1.943763941526412964e-01 -1.458463817834854126e-01 1.238815113902091980e-01 1.801161468029022217e-01 3.365521552041172981e-03 -1.851102560758590698e-01 1.103804260492324829e-01 -1.960838772356510162e-02 1.083354577422142029e-01 -5.402220785617828369e-02 5.479121580719947815e-02 2.903424389660358429e-02 -3.509239852428436279e-02 5.546909943222999573e-02 1.154886260628700256e-01 1.889849454164505005e-01 3.235166426748037338e-03 1.257973611354827881e-01 -3.785456717014312744e-01 -1.901541948318481445e-01 2.777137234807014465e-02
7.726003229618072510e-02 9.351594001054763794e-02 1.250547468662261963e-01 -1.420206669718027115e-02 -3.626370131969451904e-01 -1.291607469320297241e-01 -2.689383625984191895e-01 -7.736169267445802689e-03 1.261887550354003906e-01 2.058378309011459351e-01 2.785761356353759766e-01 -5.123113095760345459e-02 1.276553124189376831e-01 2.032517343759536743e-01 1.381440013647079468e-01 1.637880057096481323e-01 -2.671514824032783508e-02 2.530710101127624512e-01 1.123382076621055603e-01 2.522875666618347168e-01 4.336994141340255737e-02 3.736394643783569336e-02 1.903889775276184082e-01 6.247799377888441086e-03 -2.573065161705017090e-01 3.241183236241340637e-02 3.269950449466705322e-01 -3.742009401321411133e-02 1.879369020462036133e-01 3.939782083034515381e-02 -2.360319644212722778e-01 2.409810721874237061e-01
1.247183829545974731e-01 -7.684627175331115723e-02 1.079060956835746765e-01 3.509299829602241516e-02 -1.511924564838409424e-01 -8.060330152511596680e-02 -2.595444209873676300e-02 -3.515976667404174805e-01 8.829431980848312378e-02 5.564501043409109116e-03 5.102197080850601196e-02 4.437989741563796997e-02 2.466539442539215088e-01 1.104383918573148549e-04 -4.795395210385322571e-02 -1.385618150234222412e-01 1.904314756393432617e-02 6.913723796606063843e-02 2.340933233499526978e-01 3.694338202476501465e-01 1.816753000020980835e-01 2.660028040409088135e-01 4.006840288639068604e-02 2.061188966035842896e-01 1.687652990221977234e-02 1.467217355966567993e-01 3.409981727600097656e-01 3.581045269966125488e-01 2.475102245807647705e-01 -5.068041756749153137e-02 -8.984271436929702759e-02 1.864611059427261353e-01
-2.486930228769779205e-02 1.165998801589012146e-01 1.621205657720565796e-01 -2.545765787363052368e-02 1.022113040089607239e-01 1.992439031600952148e-01 -2.894255220890045166e-01 -2.565766572952270508e-01 8.538209646940231323e-02 -4.792162775993347168e-02 3.066605031490325928e-01 -3.748129354789853096e-03 -1.907099783420562744e-01 -6.568801403045654297e-02 3.004216551780700684e-01 -2.167113423347473145e-01 1.238315775990486145e-01 -1.320477761328220367e-02 2.224572963314130902e-04 1.895827203989028931e-01 2.121409401297569275e-02 4.341114461421966553e-01 2.700866758823394775e-02 -1.025741919875144958e-01 1.740444600582122803e-01 1.436294466257095337e-01 3.495132327079772949e-01 -1.916089355945587158e-01 -5.843026563525199890e-02 9.843397885560989380e-03 -8.863296359777450562e-02 -6.929655373096466064e-02
-1.282119005918502808e-01 4.150193557143211365e-02 1.206170544028282166e-01 -5.387769639492034912e-02 -1.792005151510238647e-01 6.062420085072517395e-02 -1.444448530673980713e-01 -2.441085875034332275e-01 4.360952600836753845e-02 -5.157191678881645203e-02 2.108372598886489868e-01 1.291492879390716553e-01 2.488965094089508057e-01 1.096727177500724792e-01 -9.585333615541458130e-02 8.696004003286361694e-02 3.088471591472625732e-01 3.095763735473155975e-03 1.208783015608787537e-01 2.528077065944671631e-01 -2.645979523658752441e-01 1.338753104209899902e-01 7.035094499588012695e-02 4.348146915435791016e-01 7.616177946329116821e-02 2.245472371578216553e-01 3.364911079406738281e-01 1.948276162147521973e-01 -9.053687751293182373e-02 6.218778714537620544e-02 -1.218801960349082947e-01 3.915787860751152039e-02
-6.140435859560966492e-02 -3.242805600166320801e-01 -1.582515686750411987e-01 -9.608810395002365112e-02 6.054382771253585815e-02 1.748720705509185791e-01 -7.021164149045944214e-02 -2.508189976215362549e-01 1.657824814319610596e-01 4.355665296316146851e-02 3.238979876041412354e-01 -1.618596017360687256e-01 1.576530337333679199e-01 3.782048821449279785e-02 7.850642316043376923e-03 -1.890477836132049561e-01 -1.076840329915285110e-02 7.538618147373199463e-02 2.304530590772628784e-01 4.757935106754302979e-01 -4.138435050845146179e-02 7.049091160297393799e-02 5.785831063985824585e-02 1.888837665319442749e-02 -6.055660918354988098e-02 -2.953164279460906982e-02 1.696984320878982544e-01 3.561972081661224365e-01 -1.303006857633590698e-01 2.009374648332595825e-01 -9.256857633590698242e-02 1.016132682561874390e-01
-2.366274446249008179e-01 -8.233551681041717529e-02 -7.644335925579071045e-02 5.117524042725563049e-02 -1.651425063610076904e-01 -9.018233418464660645e-02 -3.135898113250732422e-01 -9.782889485359191895e-02 3.249338567256927490e-01 -1.561390012502670288e-01 1.483215987682342529e-01 2.862586975097656250e-01 -1.082637384533882141e-01 -4.162937402725219727e-02 2.358114272356033325e-01 -6.756629049777984619e-02 1.328387297689914703e-02 2.032537162303924561e-01 -1.196854934096336365e-01 3.975707590579986572e-01 -1.444552242755889893e-01 2.989670634269714355e-02 -1.404159665107727051e-01 -1.012733131647109985e-01 -2.627268806099891663e-02 5.576663464307785034e-02 2.456021606922149658e-01 2.270209193229675293e-01 1.052839756011962891e-01 -2.336502671241760254e-01 -1.488179415464401245e-01 -9.395869821310043335e-02
-1.033134907484054565e-01 -2.971245050430297852e-01 -1.239029169082641602e-01 -1.286620087921619415e-02 -2.478217780590057373e-01 -3.454383090138435364e-02 -3.390943408012390137e-01 -8.716340363025665283e-02 1.582895666360855103e-01 -2.347884476184844971e-01 1.670935004949569702e-01 1.464306265115737915e-01 3.081550262868404388e-02 -4.398677125573158264e-02 1.957692950963973999e-01 -6.934896111488342285e-02 4.879911988973617554e-02 2.060733586549758911e-01 6.672323681414127350e-03 3.235652446746826172e-01 -9.156671911478042603e-02 -6.589464098215103149e-02 -3.366353362798690796e-02 -1.758385151624679565e-01 -1.283709704875946045e-01 5.276029556989669800e-02 3.267941176891326904e-01 1.060337871313095093e-01 3.003236949443817139e-01 -3.117941319942474365e-01 -7.473246753215789795e-02 -1.053832750767469406e-02
-1.410128325223922729e-01 -2.216266989707946777e-01 -1.399824023246765137e-01 6.123296916484832764e-02 -1.739500910043716431e-01 -1.305886544287204742e-02 -2.647028863430023193e-01 3.310597687959671021e-02 2.065541744232177734e-01 -1.983382850885391235e-01 2.856483757495880127e-01 1.557906121015548706e-01 5.745348753407597542e-04 -9.065284579992294312e-02 2.253341525793075562e-01 -3.117216750979423523e-03 1.713581830263137817e-01 3.205392062664031982e-01 -7.499976456165313721e-02 3.069949448108673096e-01 -1.025294512510299683e-01 1.093085631728172302e-01 2.851818874478340149e-02 -1.718112528324127197e-01 -9.406293183565139771e-02 1.582844257354736328e-01 3.054943680763244629e-01 2.199154198169708252e-01 1.002121251076459885e-02 -2.101516425609588623e-01 -1.298324614763259888e-01 1.941727846860885620e-01
5.174957215785980225e-02 -2.593234777450561523e-01 -2.114849239587783813e-01 -4.664484038949012756e-02 -1.427759975194931030e-01 2.833627164363861084e-01 -3.244826495647430420e-01 -9.706230461597442627e-02 7.906470447778701782e-02 7.941126078367233276e-02 3.093095123767852783e-01 -2.273317240178585052e-02 1.204812899231910706e-01 2.084016799926757812e-01 -2.558517502620816231e-03 -1.862643659114837646e-01 -1.303143203258514404e-01 9.784846752882003784e-02 1.664359420537948608e-01 2.021658420562744141e-01 -3.880403935909271240e-02 1.599938124418258667e-01 3.576220944523811340e-02 -1.792168617248535156e-01 6.902796030044555664e-02 7.807882875204086304e-02 2.210501879453659058e-01 2.742440998554229736e-01 -2.466827072203159332e-02 4.162049591541290283e-01 -3.565637767314910889e-02 2.678789384663105011e-02
2.556810900568962097e-02 -2.205431610345840454e-01 -6.527131050825119019e-02 9.377669543027877808e-03 -2.804339528083801270e-01 2.824060320854187012e-01 -3.204956650733947754e-01 -1.665911674499511719e-01 -7.198578212410211563e-03 -8.963628113269805908e-02 2.135244905948638916e-01 -6.675864011049270630e-02 9.185197204351425171e-02 3.123114109039306641e-01 -6.010049488395452499e-03 9.194593131542205811e-02 -1.778441667556762695e-02 2.087534666061401367e-01 2.532231807708740234e-01 2.377331107854843140e-01 -7.813806086778640747e-02 2.952085137367248535e-01 1.151341721415519714e-01 -1.541670691221952438e-02 6.357571482658386230e-02 -3.906280919909477234e-02 3.766315579414367676e-01 1.044171378016471863e-01 -1.461264938116073608e-01 1.102163270115852356e-01 8.294590562582015991e-02 1.220984682440757751e-01
5.346576496958732605e-02 1.067715603858232498e-02 1.335606276988983154e-01 3.112689591944217682e-02 -4.274516999721527100e-01 -1.653902232646942139e-01 -1.935618072748184204e-01 1.739246547222137451e-01 9.460348635911941528e-02 7.981976866722106934e-02 3.580998778343200684e-01 7.755585014820098877e-02 3.198995441198348999e-02 2.426883280277252197e-01 1.713866442441940308e-01 3.172734752297401428e-02 -7.881615310907363892e-02 1.683573275804519653e-01 9.923946112394332886e-02 1.548933833837509155e-01 -4.435496404767036438e-03 2.285539805889129639e-01 2.565017342567443848e-01 -5.673435330390930176e-02 -2.278478443622589111e-01 4.762749373912811279e-02 2.422578632831573486e-01 2.408877164125442505e-01 -1.075515151023864746e-01 -3.711905563250184059e-03 -2.960221171379089355e-01 2.808430604636669159e-02
1.111488938331604004e-01 -4.132452607154846191e-02 -4.319029301404953003e-02 1.070402637124061584e-01 -1.352067589759826660e-01 2.365500032901763916e-01 -1.680089682340621948e-01 -1.776703149080276489e-01 1.290687173604965210e-01 -1.111754681915044785e-03 4.910217523574829102e-01 1.796290129423141479e-01 1.292599365115165710e-02 1.944928467273712158e-01 -2.542298985645174980e-03 -2.107815258204936981e-02 8.936712890863418579e-02 1.225190609693527222e-01 4.901162162423133850e-02 -3.200493380427360535e-02 1.863237768411636353e-01 2.145685404539108276e-01 2.078539133071899414e-01 1.600583046674728394e-01 -1.753048747777938843e-01 -1.117932498455047607e-01 2.637234330177307129e-01 1.983071416616439819e-01 -1.854391396045684814e-01 2.587776780128479004e-01 -1.113910079002380371e-01 2.612310945987701416e-01
9.273440390825271606e-02 -1.526020765304565430e-01 -6.311926245689392090e-02 6.949457526206970215e-02 -2.134732306003570557e-01 2.586753070354461670e-01 -2.719628512859344482e-01 -1.298663467168807983e-01 -1.279220730066299438e-02 -4.489114508032798767e-02 1.409860104322433472e-01 -1.922316662967205048e-02 -1.408773064613342285e-01 4.215586483478546143e-01 1.912252008914947510e-01 -1.174425929784774780e-01 -1.918100565671920776e-01 -2.207530476152896881e-02 2.177458852529525757e-01 1.085128039121627808e-01 -2.479489520192146301e-02 3.195518851280212402e-01 7.768911123275756836e-02 -9.804515540599822998e-02 5.429054424166679382e-02 1.223729476332664490e-01 2.340796291828155518e-01 2.729111909866333008e-01 1.600124388933181763e-01 3.024789392948150635e-01 -6.103592365980148315e-02 -5.273042619228363037e-02
-2.148514240980148315e-01 -5.916730314493179321e-02 -2.050416320562362671e-01 -1.181619316339492798e-01 -2.268798053264617920e-01 2.486529946327209473e-01 -5.446414276957511902e-02 -3.064146637916564941e-01 2.777654528617858887e-01 -8.748862892389297485e-02 2.587066590785980225e-01 -4.944969713687896729e-02 3.249598294496536255e-02 1.243245527148246765e-01 1.035468950867652893e-01 5.367467179894447327e-03 2.777710855007171631e-01 2.023584544658660889e-01 2.909417748451232910e-01 3.180327713489532471e-01 -7.325174659490585327e-02 4.768615588545799255e-02 1.983537804335355759e-03 3.171797841787338257e-02 -5.285479128360748291e-02 -3.026178106665611267e-02 2.075676620006561279e-01 3.448021411895751953e-01 -7.142232358455657959e-02 1.275599896907806396e-01 -3.311125934123992920e-02 4.505912587046623230e-02
-1.656259596347808838e-01 5.633887276053428650e-02 7.327111065387725830e-02 2.776479721069335938e-02 -2.246603518724441528e-01 2.612774670124053955e-01 -1.148819550871849060e-01 5.612941086292266846e-02 2.996083348989486694e-02 1.233326122164726257e-01 4.719167947769165039e-01 4.851748049259185791e-02 -2.324623465538024902e-01 3.415738791227340698e-02 1.709451675415039062e-01 -1.788702160120010376e-01 7.400524616241455078e-02 -1.140963062644004822e-01 -7.071054726839065552e-02 2.476349920034408569e-01 -4.115637540817260742e-01 1.041757538914680481e-01 -1.514404565095901489e-01 -6.626871973276138306e-02 4.451300203800201416e-02 1.375773996114730835e-01 1.081084832549095154e-01 -5.930737778544425964e-02 2.201528251171112061e-01 1.000420898199081421e-01 -1.172564998269081116e-01 2.643069326877593994e-01
-1.248481217771768570e-02 9.231391362845897675e-03 6.220829859375953674e-02 -3.868370130658149719e-02 -3.269463181495666504e-01 -8.094886690378189087e-02 -3.009130656719207764e-01 6.016008183360099792e-02 3.226305544376373291e-01 3.316936641931533813e-02 1.505178660154342651e-01 2.255260013043880463e-02 -1.119977831840515137e-01 3.837089240550994873e-02 7.834672927856445312e-02 1.233944552950561047e-03 3.374545872211456299e-01 -8.057960309088230133e-03 1.107934415340423584e-01 1.293695867061614990e-01 -3.191590011119842529e-01 1.296974867582321167e-01 1.370745748281478882e-01 2.273838967084884644e-01 8.215514570474624634e-02 2.478076815605163574e-01 3.643836379051208496e-01 9.054552018642425537e-02 8.788803219795227051e-02 2.813082337379455566e-01 -5.326858162879943848e-02 -8.550050854682922363e-02
2.045530639588832855e-02 -8.215609192848205566e-02 -1.202524900436401367e-01 7.165273278951644897e-02 -1.576441228389739990e-01 3.379866480827331543e-01 -1.383757889270782471e-01 7.788452319800853729e-03 3.043597750365734100e-02 -2.957411110401153564e-01 2.196792215108871460e-01 -9.318435331806540489e-05 -7.826342433691024780e-02 -2.315916586667299271e-03 1.360450983047485352e-01 -2.929877340793609619e-01 6.419236958026885986e-02 -4.453807324171066284e-02 4.627479612827301025e-02 3.696285933256149292e-02 7.192526012659072876e-02 2.595899626612663269e-02 -1.018088608980178833e-01 2.099895477294921875e-01 9.583316743373870850e-02 -1.647406816482543945e-01 6.096522212028503418e-01 -8.543754369020462036e-02 2.481985539197921753e-01 -8.851552009582519531e-02 -9.090729057788848877e-02 -6.995012611150741577e-02
6.453407555818557739e-02 1.743816286325454712e-01 6.771752238273620605e-02 1.089075803756713867e-01 -1.441246271133422852e-01 -8.102773129940032959e-02 -2.576962113380432129e-01 -1.261424124240875244e-01 5.981725454330444336e-02 -1.559603363275527954e-01 5.949638783931732178e-02 -2.970630675554275513e-02 -4.572683200240135193e-02 4.067863523960113525e-02 -8.936440944671630859e-02 -4.070464074611663818e-01 1.303263753652572632e-01 1.172997206449508667e-01 1.318856030702590942e-01 5.383151769638061523e-02 -8.904722332954406738e-02 1.077092066407203674e-01 1.943993866443634033e-01 7.609640061855316162e-02 -1.329246163368225098e-01 5.074155330657958984e-01 2.862808406352996826e-01 2.409485429525375366e-01 1.476168930530548096e-01 2.701201103627681732e-02 -5.158329755067825317e-02 2.740415930747985840e-01
3.822938725352287292e-02 -7.465051859617233276e-02 -1.477823257446289062e-01 -1.002384051680564880e-01 4.807409271597862244e-02 4.133573472499847412e-01 -2.086276412010192871e-01 2.474557422101497650e-02 1.753792017698287964e-01 1.065959408879280090e-01 9.616664052009582520e-02 -1.373534798622131348e-01 5.954932793974876404e-02 1.595515906810760498e-01 2.833293676376342773e-01 -2.020330131053924561e-01 3.508320152759552002e-01 -1.407787650823593140e-01 2.295479178428649902e-01 4.982618615031242371e-02 -9.642654657363891602e-02 2.004390507936477661e-01 -2.548314034938812256e-01 2.365529388189315796e-01 4.889789596199989319e-02 2.802838683128356934e-01 1.901659518480300903e-01 -1.727936230599880219e-02 7.112976163625717163e-02 -5.112803727388381958e-02 1.446775905787944794e-02 1.723179072141647339e-01
-8.589390665292739868e-02 -2.175351232290267944e-02 1.748464554548263550e-01 4.423743858933448792e-02 -3.650400340557098389e-01 -4.669328033924102783e-02 -1.615304648876190186e-01 1.159457117319107056e-01 1.114135906100273132e-01 1.971130222082138062e-01 2.599790394306182861e-01 9.761851280927658081e-03 4.596560820937156677e-02 2.906050086021423340e-01 1.839951425790786743e-01 1.013552024960517883e-01 4.578208923339843750e-02 1.455964446067810059e-01 1.503763794898986816e-01 2.987866103649139404e-01 3.667348623275756836e-02 1.814228743314743042e-01 2.021607309579849243e-01 -8.192028105258941650e-02 -2.193785160779953003e-01 5.352076888084411621e-02 2.913841009140014648e-01 1.118145808577537537e-01 2.319805473089218140e-01 6.485862657427787781e-03 -5.140786245465278625e-02 3.362891972064971924e-01
-2.669134736061096191e-01 1.445702649652957916e-02 2.326099127531051636e-01 -6.581969559192657471e-02 -1.242896392941474915e-01 -3.672238439321517944e-02 -3.348368108272552490e-01 -1.838357299566268921e-01 1.925076358020305634e-02 -3.369114175438880920e-02 4.730824381113052368e-02 -2.975785434246063232e-01 1.311067608185112476e-03 1.384094506502151489e-01 7.655019313097000122e-02 -2.552746534347534180e-01 1.899483948945999146e-01 -1.541591584682464600e-01 1.299373060464859009e-01 3.874290362000465393e-02 -1.752452701330184937e-01 -1.428560614585876465e-01 1.702193468809127808e-01 2.815551869571208954e-02 -1.221995577216148376e-01 2.720713317394256592e-01 4.320026636123657227e-01 2.970354817807674408e-02 6.518620997667312622e-02 -1.461825668811798096e-01 -2.931854501366615295e-02 2.507224977016448975e-01
1.432902514934539795e-01 4.003399610519409180e-02 4.633407574146986008e-03 1.503424942493438721e-01 -6.636539101600646973e-02 -4.506106302142143250e-02 -2.467123270034790039e-01 -1.278907656669616699e-01 2.119197547435760498e-01 9.315117262303829193e-03 4.482975602149963379e-02 2.181072719395160675e-03 -2.151502817869186401e-01 -1.031079664826393127e-01 2.925234436988830566e-01 5.538443103432655334e-02 -9.188281744718551636e-02 -2.338921427726745605e-01 -1.231724545359611511e-01 3.476113080978393555e-01 7.385895401239395142e-02 3.429829478263854980e-01 -2.387848496437072754e-02 -2.330378070473670959e-02 -4.036050438880920410e-01 9.364315122365951538e-02 3.766042590141296387e-01 -1.037483066320419312e-01 -1.879735104739665985e-02 6.768153607845306396e-02 -1.623863428831100464e-01 -9.517923928797245026e-03
1.102306395769119263e-01 -2.904946506023406982e-01 -3.625894486904144287e-01 -2.430251985788345337e-01 -1.772935390472412109e-01 1.245713010430335999e-01 -3.484196066856384277e-01 -9.291201084852218628e-02 6.646016240119934082e-02 -7.094312459230422974e-02 2.506832182407379150e-01 8.688247762620449066e-03 4.918806627392768860e-02 1.201509460806846619e-01 -8.446723967790603638e-02 -1.668211668729782104e-01 2.400792576372623444e-02 2.778798528015613556e-02 9.870309382677078247e-02 1.188113614916801453e-01 -2.067208588123321533e-01 3.545656502246856689e-01 2.795669063925743103e-02 4.370889160782098770e-03 1.056436374783515930e-01 -3.886213991791009903e-03 3.008281886577606201e-01 2.138462960720062256e-01 -4.148868098855018616e-02 2.499515116214752197e-01 7.307078689336776733e-02 -1.909535564482212067e-02
-2.581571638584136963e-01 -2.727317810058593750e-01 -9.236484766006469727e-02 -8.170569688081741333e-02 -2.734247408807277679e-02 2.637159228324890137e-01 -2.325754165649414062e-01 1.008311845362186432e-02 1.315242499113082886e-01 6.549595296382904053e-02 3.063769638538360596e-01 -9.742795675992965698e-02 -1.718970090150833130e-01 3.251882791519165039e-01 2.084053903818130493e-01 -2.197055220603942871e-01 8.740482851862907410e-03 -1.611672714352607727e-02 -5.702437087893486023e-02 5.522002466022968292e-03 -3.026290237903594971e-01 4.904146865010261536e-02 -1.987536996603012085e-01 -9.295210987329483032e-02 -3.278967365622520447e-02 5.848437175154685974e-02 4.167698025703430176e-01 -3.303793072700500488e-02 7.984169572591781616e-02 -1.340372413396835327e-01 -9.546343237161636353e-02 9.403533488512039185e-02
1.199966389685869217e-02 1.114688888192176819e-01 1.409904062747955322e-01 -5.204666033387184143e-02 7.365424931049346924e-02 1.689300835132598877e-01 -2.019352316856384277e-01 -3.319153189659118652e-01 -5.616132169961929321e-02 1.265269517898559570e-01 2.302803844213485718e-01 -1.482827067375183105e-01 -1.322573274374008179e-01 2.410261146724224091e-02 2.836241126060485840e-01 -1.936785131692886353e-01 2.110922485589981079e-01 6.874278932809829712e-02 4.746180400252342224e-02 1.716683506965637207e-01 5.450942739844322205e-02 3.222679495811462402e-01 -1.056869179010391235e-01 -1.934709399938583374e-02 1.286579221487045288e-01 3.243031501770019531e-01 3.828548491001129150e-01 -3.105911798775196075e-02 -1.825509965419769287e-01 6.854664534330368042e-02 -1.785766035318374634e-01 1.056775823235511780e-01
-2.608793377876281738e-01 1.185625325888395309e-02 -1.497771404683589935e-02 -1.882620751857757568e-01 -8.258065581321716309e-02 1.507827341556549072e-01 -3.409770131111145020e-01 3.854204714298248291e-02 -1.836695522069931030e-01 9.270834922790527344e-02 3.159892261028289795e-01 3.209698796272277832e-01 -1.417924910783767700e-01 1.057670637965202332e-01 1.533186715096235275e-02 -3.627634644508361816e-01 -8.041108399629592896e-02 -3.354745358228683472e-02 -4.099994525313377380e-02 3.750843107700347900e-01 -9.642524644732475281e-03 6.404735893011093140e-02 -9.620901197195053101e-02 9.210455417633056641e-02 -3.286283835768699646e-02 3.447402268648147583e-02 1.504517197608947754e-01 1.753604412078857422e-01 -1.241517364978790283e-01 1.343421936035156250e-01 -1.973745822906494141e-01 2.013348042964935303e-01
-1.660045534372329712e-01 -2.706175148487091064e-01 -1.115354746580123901e-01 -9.538875520229339600e-02 -2.873147130012512207e-01 5.209611356258392334e-02 -2.511256933212280273e-01 1.486457698047161102e-02 1.685256659984588623e-01 -1.519816815853118896e-01 1.405940800905227661e-01 5.085790902376174927e-02 -3.294730186462402344e-02 -2.920550666749477386e-02 2.360374927520751953e-01 -8.827304840087890625e-02 6.393137574195861816e-02 3.219053447246551514e-01 -1.519645005464553833e-01 2.731855809688568115e-01 -8.683799952268600464e-02 1.137651726603507996e-01 -1.047029495239257812e-01 -1.096972748637199402e-01 -3.352214023470878601e-02 -1.337204687297344208e-02 3.539732098579406738e-01 1.592782586812973022e-01 1.670631021261215210e-01 -2.294277995824813843e-01 -1.877711862325668335e-01 2.704367339611053467e-01
1.040528118610382080e-01 -1.913652271032333374e-01 2.678575552999973297e-02 -5.208786204457283020e-02 -1.244647521525621414e-02 1.396528631448745728e-02 -8.437763154506683350e-02 -4.259618744254112244e-02 -1.903459578752517700e-01 5.226825550198554993e-02 4.088745713233947754e-01 -2.320400625467300415e-02 6.973172724246978760e-02 1.540569812059402466e-01 1.344841420650482178e-01 1.163333356380462646e-01 8.348008245229721069e-02 1.266762763261795044e-01 1.271693259477615356e-01 3.214654326438903809e-02 -4.192198440432548523e-02 5.014783143997192383e-01 -1.846490651369094849e-01 2.861975133419036865e-01 -5.387629196047782898e-02 -9.808808565139770508e-02 3.507162034511566162e-01 -5.468266550451517105e-03 -9.236909449100494385e-02 4.542911425232887268e-02 -1.575665324926376343e-01 3.041376471519470215e-01
3.555237874388694763e-02 1.214803680777549744e-01 1.069509685039520264e-01 -1.500941812992095947e-01 -6.309310905635356903e-03 -3.409593773540109396e-04 -3.625096976757049561e-01 -2.112234979867935181e-01 2.890370190143585205e-01 -1.250190734863281250e-01 1.787125766277313232e-01 3.968043997883796692e-02 -1.365213692188262939e-01 -7.959515601396560669e-02 1.262979302555322647e-02 7.130127400159835815e-03 -1.881026290357112885e-02 3.335593342781066895e-01 1.202936172485351562e-01 3.537778183817863464e-02 3.702202439308166504e-02 3.476594984531402588e-01 1.521188169717788696e-01 4.492397978901863098e-02 1.552675385028123856e-03 7.863395661115646362e-02 4.470688998699188232e-01 -1.128589510917663574e-01 7.170170545578002930e-02 5.625424906611442566e-02 -1.342596113681793213e-01 3.101867735385894775e-01
2.026823163032531738e-01 2.043390180915594101e-03 1.983300410211086273e-02 -5.294810980558395386e-02 -1.157710403203964233e-01 -2.064144238829612732e-02 -7.569073140621185303e-02 -1.679436564445495605e-01 1.419867724180221558e-01 -1.172222420573234558e-01 8.306337893009185791e-02 -1.652795970439910889e-01 1.360019668936729431e-02 3.040970861911773682e-01 1.215516477823257446e-01 -8.866736292839050293e-02 8.053637295961380005e-02 -8.966806530952453613e-02 2.537293434143066406e-01 2.227160632610321045e-01 -4.799782764166593552e-03 -5.143336951732635498e-02 -5.044758319854736328e-02 2.400236874818801880e-01 -3.778921067714691162e-01 2.717285752296447754e-01 3.569369912147521973e-01 2.539987862110137939e-01 1.598234921693801880e-01 2.619429118931293488e-02 7.907579094171524048e-02 3.035916388034820557e-01
-2.105207415297627449e-03 -3.453894853591918945e-01 6.229600310325622559e-02 -7.132087647914886475e-02 -1.012032944709062576e-02 1.785285025835037231e-01 -6.968186795711517334e-02 -1.550095230340957642e-01 -1.584211289882659912e-01 4.130875170230865479e-01 3.381100296974182129e-01 -4.355791490525007248e-03 -1.092476993799209595e-01 1.694488972425460815e-01 2.297527343034744263e-01 -1.247586756944656372e-01 7.519020140171051025e-02 -9.525410830974578857e-02 3.566823601722717285e-01 1.507271081209182739e-02 -1.918621361255645752e-03 1.652712523937225342e-01 1.396575570106506348e-01 8.097443729639053345e-02 -1.922770589590072632e-01 -7.691674679517745972e-02 2.018614262342453003e-01 -1.241046842187643051e-02 3.926625475287437439e-02 -2.827693819999694824e-01 -2.650582231581211090e-02 1.739355474710464478e-01
-1.458191126585006714e-01 -6.879937648773193359e-02 -1.421990394592285156e-01 -1.390875279903411865e-01 -2.796334028244018555e-01 2.079840898513793945e-01 -2.606539130210876465e-01 -1.603317409753799438e-01 6.255030632019042969e-02 -1.054462417960166931e-01 1.255440115928649902e-01 1.217494010925292969e-01 -1.792044192552566528e-01 2.123196125030517578e-01 6.446585059165954590e-02 -1.594777107238769531e-01 -1.308614853769540787e-02 1.289374679327011108e-01 1.247237846255302429e-01 7.847450673580169678e-02 -1.743896156549453735e-01 3.332719802856445312e-01 2.987037599086761475e-01 7.009462267160415649e-02 6.466075778007507324e-02 -2.752928994596004486e-02 2.177482992410659790e-01 3.680366873741149902e-01 1.250587701797485352e-01 1.913592070341110229e-01 -3.056300431489944458e-02 2.276272922754287720e-01
-8.744471520185470581e-02 -2.164462208747863770e-01 -9.241016954183578491e-02 -3.811448067426681519e-02 -1.564369648694992065e-01 1.874620914459228516e-01 -3.330193758010864258e-01 -1.459906250238418579e-01 7.493257522583007812e-02 -1.463312655687332153e-01 2.194331288337707520e-01 -3.739469218999147415e-03 -1.226787269115447998e-02 2.714308798313140869e-01 1.005066409707069397e-01 -1.567698568105697632e-01 2.424392551183700562e-01 -7.507966458797454834e-02 1.306950896978378296e-01 4.560764878988265991e-02 -1.151254549622535706e-01 3.245514035224914551e-01 3.773472607135772705e-01 1.154314801096916199e-01 1.602415293455123901e-01 8.029544353485107422e-02 1.217910274863243103e-01 2.267230898141860962e-01 1.853946149349212646e-01 1.924627423286437988e-01 1.316271573305130005e-01 1.225090771913528442e-01
-1.283861547708511353e-01 -2.153013497591018677e-01 2.468774467706680298e-01 2.597293257713317871e-01 1.008989885449409485e-01 2.347727119922637939e-01 -2.252178341150283813e-01 -1.471035331487655640e-01 -2.022685296833515167e-02 4.224411025643348694e-02 1.561681181192398071e-01 -9.437515586614608765e-02 -1.374608725309371948e-01 -8.707067370414733887e-02 4.529485106468200684e-01 -2.137742042541503906e-01 -1.275556534528732300e-01 9.050676971673965454e-02 2.058432623744010925e-02 2.175758183002471924e-01 -6.418279558420181274e-02 2.325595170259475708e-01 -1.733283549547195435e-01 -6.083543598651885986e-02 -8.393143117427825928e-02 -3.387330472469329834e-02 3.457251787185668945e-01 1.751205176115036011e-01 1.526852995157241821e-01 -8.420671522617340088e-02 4.691319540143013000e-02 5.571737140417098999e-02
1.992298066616058350e-01 1.067757308483123779e-01 1.010259017348289490e-01 1.730065941810607910e-01 -5.387470126152038574e-02 1.448437869548797607e-01 -5.165441706776618958e-02 -2.941651344299316406e-01 2.004883587360382080e-01 1.346225440502166748e-01 5.207968875765800476e-02 -1.031031981110572815e-01 -8.226950466632843018e-02 -1.145390123128890991e-01 1.786729395389556885e-01 -6.548611819744110107e-02 -7.302120327949523926e-02 9.607361257076263428e-02 5.554802343249320984e-02 1.779794543981552124e-01 -7.433652877807617188e-02 1.498896628618240356e-01 1.278852373361587524e-01 -5.681462585926055908e-02 -4.916826784610748291e-01 1.938019096851348877e-01 3.787946105003356934e-01 3.414286673069000244e-01 -1.406387798488140106e-02 -2.687936834990978241e-02 -1.407011151313781738e-01 -1.045813262462615967e-01
2.226231619715690613e-03 1.649414747953414917e-02 9.148614108562469482e-02 2.907522767782211304e-02 6.867806427180767059e-03 2.411512881517410278e-01 -2.683237195014953613e-01 9.395749866962432861e-02 2.731726169586181641e-01 5.033994093537330627e-02 3.445652127265930176e-01 -2.818713188171386719e-01 -1.598000228404998779e-01 2.213458418846130371e-01 2.288818806409835815e-01 -1.741863787174224854e-01 -1.073588132858276367e-01 -1.962551772594451904e-01 -8.154431730508804321e-02 1.816370636224746704e-01 1.025566533207893372e-01 -9.578157216310501099e-02 -2.046533674001693726e-01 1.862571835517883301e-01 1.044419184327125549e-01 3.800075873732566833e-02 3.296751379966735840e-01 -9.471381083130836487e-03 5.499188974499702454e-02 -3.279574960470199585e-02 -1.935514211654663086e-01 2.650470137596130371e-01
1.153738349676132202e-01 1.622394099831581116e-02 -3.829266130924224854e-02 -1.148928329348564148e-02 -2.629704177379608154e-01 -1.465875096619129181e-02 -2.239714376628398895e-04 2.941531874239444733e-02 2.197529524564743042e-01 3.336128294467926025e-01 8.681267499923706055e-02 -1.056440547108650208e-01 -1.136568337678909302e-01 2.499626129865646362e-01 9.397848695516586304e-02 -2.355607785284519196e-02 -6.965719163417816162e-02 1.329311430454254150e-01 2.477174550294876099e-01 3.951894342899322510e-01 9.466023743152618408e-02 9.126707166433334351e-02 5.093624070286750793e-02 -1.744230985641479492e-01 6.652007997035980225e-02 2.152201980352401733e-01 3.932810127735137939e-01 1.279129534959793091e-01 -1.966283619403839111e-01 1.577451229095458984e-01 -7.044515013694763184e-02 2.662085592746734619e-01
4.638532549142837524e-02 -8.651594817638397217e-02 -6.651803106069564819e-02 9.385435283184051514e-02 -2.482282519340515137e-01 1.635711640119552612e-01 -3.089686334133148193e-01 -3.138188123703002930e-01 8.318480849266052246e-02 -2.825384587049484253e-02 2.668487727642059326e-01 2.200380265712738037e-01 9.093412756919860840e-02 -2.223467826843261719e-02 2.352580130100250244e-01 -1.233905926346778870e-01 -1.211594045162200928e-01 3.574256002902984619e-01 -9.392451494932174683e-02 9.897877275943756104e-02 -2.030324339866638184e-01 -6.050131283700466156e-03 6.267999112606048584e-02 -1.619495451450347900e-01 1.488875597715377808e-01 -6.050465628504753113e-03 2.800543904304504395e-01 4.948870465159416199e-02 6.439150869846343994e-02 -3.202333152294158936e-01 -1.369229555130004883e-01 1.647479832172393799e-01
-5.403085798025131226e-02 5.551071465015411377e-02 1.219867989420890808e-01 -1.907175779342651367e-01 -1.170247942209243774e-01 1.068186089396476746e-01 -1.227437481284141541e-01 -1.211407706141471863e-01 -3.837037831544876099e-02 1.377316117286682129e-01 4.525058269500732422e-01 -2.012517303228378296e-01 -1.213448047637939453e-01 2.192117273807525635e-01 2.345460355281829834e-01 -1.938962936401367188e-01 -7.323306053876876831e-03 -3.387886583805084229e-01 3.290713950991630554e-02 1.248875483870506287e-01 3.668432310223579407e-02 1.891788989305496216e-01 -1.281700283288955688e-01 1.633939892053604126e-01 1.560906916856765747e-01 1.056759133934974670e-01 3.768993616104125977e-01 -1.037165746092796326e-01 1.357456743717193604e-01 1.131532713770866394e-02 -1.181957032531499863e-02 2.190888524055480957e-01
8.303153514862060547e-02 -1.593271195888519287e-01 -1.167145147919654846e-01 1.019486691802740097e-02 -2.294280678033828735e-01 1.352059245109558105e-01 -3.337446749210357666e-01 -1.462833285331726074e-01 1.504089683294296265e-01 -3.538829460740089417e-02 3.621494472026824951e-01 1.634838134050369263e-01 2.047878317534923553e-02 2.648789621889591217e-02 3.013921082019805908e-01 -2.019373476505279541e-01 -9.804721176624298096e-02 3.308984339237213135e-01 -2.533524334430694580e-01 1.535451412200927734e-01 -2.367127500474452972e-02 -5.281932279467582703e-02 3.381277248263359070e-02 -1.521666496992111206e-01 9.432618319988250732e-02 -5.870251357555389404e-02 2.200083732604980469e-01 2.784985490143299103e-02 9.936032444238662720e-02 -3.194314539432525635e-01 -1.331172585487365723e-01 1.006493419408798218e-01
-1.633130013942718506e-01 -2.630270421504974365e-01 7.195494323968887329e-02 5.920482799410820007e-02 -6.660295277833938599e-02 1.144442483782768250e-01 -2.416821718215942383e-01 -2.859955467283725739e-02 1.657923460006713867e-01 6.530579179525375366e-02 2.242359891533851624e-02 -1.143922433257102966e-01 8.235651999711990356e-02 -6.366554182022809982e-03 4.161184430122375488e-01 -1.641503572463989258e-01 8.976902812719345093e-02 1.684058755636215210e-01 2.604848891496658325e-02 4.626904129981994629e-01 -5.058827251195907593e-02 2.737058885395526886e-02 -1.899324655532836914e-01 -9.199599176645278931e-02 -5.673238262534141541e-02 -1.349616348743438721e-01 2.384278923273086548e-01 3.687161505222320557e-01 1.123763769865036011e-01 -1.719364076852798462e-01 1.005684062838554382e-01 2.957751043140888214e-02
7.582075148820877075e-02 1.231865584850311279e-01 3.623412456363439560e-03 5.092601850628852844e-02 1.989253237843513489e-02 -2.555496431887149811e-02 -1.224225759506225586e-01 6.089730188250541687e-03 2.920961678028106689e-01 2.337872087955474854e-01 3.450517654418945312e-01 -1.241562291979789734e-01 1.282489858567714691e-02 -1.288700997829437256e-01 2.167756110429763794e-01 -3.882472515106201172e-01 -6.216446682810783386e-02 -1.230809390544891357e-01 -1.430815011262893677e-01 7.348541170358657837e-02 -2.573639154434204102e-01 3.130751550197601318e-01 -1.347746998071670532e-01 -1.429362148046493530e-01 9.837602078914642334e-02 3.061318695545196533e-01 2.815243005752563477e-01 1.681454479694366455e-02 -1.052474603056907654e-01 -1.867241598665714264e-02 -1.697737127542495728e-01 -2.301802858710289001e-02
-2.973388507962226868e-02 -2.210110425949096680e-01 -5.708775669336318970e-02 -6.689146161079406738e-02 -1.438363790512084961e-01 1.340795159339904785e-01 -3.330111503601074219e-01 -1.187938302755355835e-01 2.168404906988143921e-01 5.880400165915489197e-02 1.903688311576843262e-01 4.624843224883079529e-02 1.096428111195564270e-01 2.421516627073287964e-01 -8.895254880189895630e-02 -2.962592542171478271e-01 -1.998041272163391113e-01 1.873508244752883911e-01 7.705767452716827393e-02 2.768564820289611816e-01 -1.314814537763595581e-01 4.004638791084289551e-01 -1.603937000036239624e-01 -5.238731577992439270e-02 -4.414718225598335266e-02 1.429174542427062988e-01 -4.345417395234107971e-02 1.843979060649871826e-01 -4.008624702692031860e-02 1.950675845146179199e-01 1.201706752181053162e-01 2.180842459201812744e-01
-1.335394941270351410e-02 -1.083945780992507935e-01 -8.608391880989074707e-02 4.942079260945320129e-02 -2.336336672306060791e-01 -1.359622646123170853e-02 -3.731068968772888184e-01 -3.965065777301788330e-01 4.448337107896804810e-02 2.956784889101982117e-02 2.411888241767883301e-01 1.267524063587188721e-01 -1.479224115610122681e-02 5.588095262646675110e-02 7.225881516933441162e-02 3.389235958456993103e-02 -4.220302775502204895e-02 2.729422450065612793e-01 -2.030183970928192139e-01 1.831176280975341797e-01 -4.158299788832664490e-02 1.503635663539171219e-03 -1.343667060136795044e-01 -1.154245063662528992e-01 1.384263634681701660e-01 8.444634824991226196e-02 2.607691287994384766e-01 1.455655395984649658e-01 -1.131012216210365295e-01 -1.312084347009658813e-01 -3.938863873481750488e-01 2.354745864868164062e-01
-1.185662206262350082e-02 -6.740450859069824219e-02 3.455415964126586914e-01 -1.776414364576339722e-01 -1.388699710369110107e-01 2.941887676715850830e-01 -1.096183732151985168e-01 -9.269283153116703033e-03 -7.836280763149261475e-02 -6.629808992147445679e-02 4.747591316699981689e-01 -1.511774212121963501e-01 -1.592839062213897705e-01 1.328306496143341064e-01 1.103911846876144409e-01 -2.316008657217025757e-01 1.048760712146759033e-01 -1.202063485980033875e-01 -7.141543179750442505e-02 2.674999833106994629e-01 -9.994302690029144287e-02 2.046078294515609741e-01 -2.223974615335464478e-01 -5.881240963935852051e-02 8.225487172603607178e-02 1.765430271625518799e-01 1.663221716880798340e-01 1.039482653141021729e-01 1.751047819852828979e-01 -6.023581698536872864e-02 -1.288506239652633667e-01 1.569315940141677856e-01
9.241542778909206390e-03 2.119520865380764008e-02 3.016573488712310791e-01 -1.843546032905578613e-01 -2.833050675690174103e-02 2.503683567047119141e-01 -1.839267611503601074e-01 -1.282169818878173828e-01 4.916983470320701599e-02 -1.317342966794967651e-01 3.352692127227783203e-01 2.725877054035663605e-02 -1.694830507040023804e-01 8.811321109533309937e-02 1.742636710405349731e-01 -3.308142423629760742e-01 -7.789814472198486328e-02 -6.661773473024368286e-02 -6.285889074206352234e-03 3.046079277992248535e-01 -2.639640867710113525e-02 2.903394699096679688e-01 -3.070896267890930176e-01 -1.430248375982046127e-02 1.469064597040414810e-02 3.142105340957641602e-01 8.744340389966964722e-02 8.787586539983749390e-02 8.852335810661315918e-02 1.462630368769168854e-02 -1.242099478840827942e-01 1.757463812828063965e-01
1.626676619052886963e-01 2.181480079889297485e-01 -2.180694341659545898e-01 -1.743779480457305908e-01 -1.993246972560882568e-01 3.197706043720245361e-01 -1.843125373125076294e-01 -1.041957363486289978e-01 1.495357155799865723e-01 -2.413645684719085693e-01 2.062356770038604736e-01 -1.170194968581199646e-01 1.646736264228820801e-01 2.293028831481933594e-01 4.407323896884918213e-01 -1.488988171331584454e-03 -5.740850418806076050e-02 9.193482249975204468e-02 9.571701288223266602e-02 1.480748206377029419e-01 1.402237638831138611e-02 1.229052469134330750e-01 -7.358095794916152954e-02 8.335745334625244141e-02 1.658917218446731567e-01 -1.387952566146850586e-01 1.299497485160827637e-01 2.430545687675476074e-01 9.969237446784973145e-02 -1.292305290699005127e-01 6.690515577793121338e-02 1.613248139619827271e-01
-2.602994740009307861e-01 -6.580037623643875122e-02 5.132137238979339600e-02 1.060404554009437561e-01 7.823284715414047241e-02 2.791238427162170410e-01 -1.198038533329963684e-01 -7.525146752595901489e-02 2.855011820793151855e-01 6.334625184535980225e-02 5.243243575096130371e-01 -1.117607206106185913e-01 -7.264413684606552124e-02 8.287002891302108765e-02 1.381868124008178711e-01 -9.917296469211578369e-03 9.412363916635513306e-02 -1.150617841631174088e-02 -7.116951793432235718e-02 9.178692102432250977e-02 -3.720192313194274902e-01 8.437760919332504272e-02 -2.100923955440521240e-01 3.249253705143928528e-02 8.371540158987045288e-02 -1.693952083587646484e-02 3.504729568958282471e-01 -8.760322630405426025e-02 3.612377122044563293e-02 -1.001805216073989868e-01 -2.068526446819305420e-01 -2.443419396877288818e-02
9.043211117386817932e-03 -1.187606826424598694e-01 -1.518737226724624634e-01 -1.405709190294146538e-03 -2.738960683345794678e-01 2.488704621791839600e-01 -2.777426242828369141e-01 -2.145507931709289551e-01 1.497465670108795166e-01 -4.738603904843330383e-02 3.088130354881286621e-01 1.901790648698806763e-01 -2.224152535200119019e-02 -8.633517660200595856e-03 1.389760226011276245e-01 -2.163859605789184570e-01 -1.152789369225502014e-01 2.820877432823181152e-01 -1.306564360857009888e-01 2.358040660619735718e-01 -9.557103365659713745e-02 4.492934327572584152e-03 1.362151652574539185e-01 -1.637681871652603149e-01 6.230239570140838623e-02 -1.644873321056365967e-01 1.164324283599853516e-01 -2.317157573997974396e-02 8.444861322641372681e-02 -3.384621441364288330e-01 -1.836001127958297729e-01 2.433396428823471069e-01
2.062250673770904541e-01 -1.702202111482620239e-01 1.997783929109573364e-01 -5.000605061650276184e-02 -2.112211883068084717e-01 1.761557906866073608e-01 -1.385194510221481323e-01 -9.687887132167816162e-02 4.290952682495117188e-01 1.075077950954437256e-01 -7.620600983500480652e-03 8.978882431983947754e-02 -1.073229964822530746e-02 -2.073065191507339478e-02 2.276307940483093262e-01 -1.589626967906951904e-01 1.750304102897644043e-01 -1.604716032743453979e-01 2.906341850757598877e-01 8.086610585451126099e-02 1.040545571595430374e-02 1.787470653653144836e-02 2.234106361865997314e-01 -1.709223240613937378e-01 -2.052660845220088959e-02 2.534989714622497559e-01 3.419735133647918701e-01 -2.059644609689712524e-01 5.638051033020019531e-02 -2.428179420530796051e-02 1.945813447237014771e-01 8.835095167160034180e-02
-1.383703202009201050e-01 -2.437142580747604370e-01 -1.735865920782089233e-01 -3.191973641514778137e-02 -1.887554079294204712e-01 3.332354426383972168e-01 -1.708467304706573486e-01 1.481547672301530838e-02 1.348187178373336792e-01 5.772152915596961975e-02 1.634799093008041382e-01 1.888347789645195007e-02 -6.362071633338928223e-02 3.347636461257934570e-01 1.191573739051818848e-01 -2.437273561954498291e-01 1.155760288238525391e-01 -7.892711460590362549e-02 -1.153685599565505981e-01 -6.942933052778244019e-02 -1.334446072578430176e-01 -6.910673528909683228e-02 -2.105067670345306396e-01 -7.511778920888900757e-02 -2.023912370204925537e-01 1.619647145271301270e-01 3.914139270782470703e-01 -1.199149414896965027e-01 2.220961451530456543e-01 -1.794786565005779266e-02 -2.073879092931747437e-01 1.955066323280334473e-01
9.141216427087783813e-02 -4.065765812993049622e-02 -2.019168734550476074e-01 -8.648509159684181213e-03 -2.571004629135131836e-01 1.785353422164916992e-01 -2.631478905677795410e-01 -1.281296461820602417e-01 1.289151906967163086e-01 -2.430526167154312134e-02 3.157560229301452637e-01 2.122347652912139893e-01 6.244207266718149185e-03 -5.254548043012619019e-02 2.367366403341293335e-01 -1.885614842176437378e-01 -2.079012105241417885e-03 3.027619421482086182e-01 -1.977505236864089966e-01 1.152831614017486572e-01 -2.079982906579971313e-01 5.019982904195785522e-02 -1.369883269071578979e-01 -1.167017221450805664e-01 1.428363621234893799e-01 -1.819518022239208221e-02 1.822194457054138184e-01 8.995493501424789429e-02 2.073508054018020630e-01 -2.506217658519744873e-01 -2.620002329349517822e-01 2.245867848396301270e-01
-8.274810761213302612e-02 -2.269860804080963135e-01 -6.677804887294769287e-02 1.009265109896659851e-01 -5.830022692680358887e-02 1.948508769273757935e-01 -1.404824852943420410e-01 -8.645540475845336914e-02 9.607201814651489258e-02 -1.617817729711532593e-01 2.700583934783935547e-01 -1.614339649677276611e-01 1.967708468437194824e-01 -5.956366285681724548e-02 3.835625648498535156e-01 -1.397262513637542725e-01 1.746985465288162231e-01 1.324048340320587158e-01 7.768860459327697754e-02 4.349192678928375244e-01 7.319495826959609985e-02 2.913928627967834473e-01 -9.437385201454162598e-02 -4.830909892916679382e-02 -1.083360165357589722e-01 -1.937318742275238037e-01 2.685232460498809814e-01 8.232909440994262695e-02 -5.256128311157226562e-02 -1.789996176958084106e-01 -7.822723709978163242e-04 -8.601687848567962646e-02
2.785008773207664490e-02 8.224685490131378174e-02 1.292994022369384766e-01 3.000457771122455597e-03 -1.650581806898117065e-01 2.992782890796661377e-01 -3.406603634357452393e-02 -4.072418808937072754e-02 1.144950240850448608e-01 2.226825989782810211e-02 6.440728157758712769e-02 -2.791507868096232414e-03 -2.303861780092120171e-03 2.854185104370117188e-01 -1.414065435528755188e-02 -2.861197888851165771e-01 2.000769227743148804e-02 -9.963775426149368286e-02 3.233449757099151611e-01 1.165547147393226624e-01 -2.692498266696929932e-01 2.634631693363189697e-01 1.975967548787593842e-03 2.838994860649108887e-01 -1.451071798801422119e-01 1.596220433712005615e-01 4.346833229064941406e-01 3.401575237512588501e-02 1.249845921993255615e-01 1.705541908740997314e-01 9.133747965097427368e-02 1.847617775201797485e-01
-2.756214886903762817e-02 4.202022403478622437e-02 -8.617834746837615967e-02 1.152846217155456543e-01 -2.669602334499359131e-01 2.836571037769317627e-01 -1.420497298240661621e-01 -3.465656191110610962e-02 1.202881187200546265e-01 1.182588655501604080e-02 3.447301983833312988e-01 1.607885397970676422e-02 -2.705917321145534515e-02 -7.845076173543930054e-02 2.086541205644607544e-01 -1.249267756938934326e-01 -1.416999697685241699e-01 1.845518201589584351e-01 -2.034668922424316406e-01 1.834872812032699585e-01 -1.187255531549453735e-01 -5.531092733144760132e-02 1.101421490311622620e-01 -2.205390632152557373e-01 2.586553692817687988e-01 6.187286600470542908e-02 3.365105092525482178e-01 1.192127689719200134e-01 1.084458753466606140e-01 -3.333561122417449951e-01 -1.005827113986015320e-01 2.561221420764923096e-01
1.321222931146621704e-01 -7.975457608699798584e-02 2.456112354993820190e-01 4.046259820461273193e-01 -2.890585362911224365e-02 -1.397850085049867630e-02 -2.458247840404510498e-01 -2.749433815479278564e-01 -2.810496650636196136e-02 1.422322839498519897e-01 3.380184173583984375e-01 2.467908337712287903e-02 -1.285531967878341675e-01 -1.106152310967445374e-02 3.979696333408355713e-01 -1.362124748993664980e-04 -1.003396809101104736e-01 -1.290279924869537354e-01 -3.049064613878726959e-02 1.002936884760856628e-01 -2.568515241146087646e-01 -2.764871530234813690e-02 -1.582012027502059937e-01 -1.803979463875293732e-02 -7.816140353679656982e-02 1.919053643941879272e-01 3.254058063030242920e-01 -2.217413671314716339e-02 4.157608002424240112e-02 -1.281292587518692017e-01 -8.282903581857681274e-02 6.983831990510225296e-03
1.509630978107452393e-01 1.629230380058288574e-01 -1.594968140125274658e-01 -2.237428128719329834e-01 -2.666174769401550293e-01 2.275806516408920288e-01 -1.130895167589187622e-01 -3.060364425182342529e-01 2.005191781790927052e-04 -1.864849627017974854e-01 1.829513162374496460e-01 -5.991270020604133606e-02 1.013593450188636780e-01 -2.628469839692115784e-02 1.983841657638549805e-01 -9.007595479488372803e-02 1.120205596089363098e-01 3.160239756107330322e-01 2.195199579000473022e-01 2.010440677404403687e-01 9.454441256821155548e-03 2.023066729307174683e-01 2.068973518908023834e-02 -1.553802937269210815e-01 7.777287065982818604e-02 2.987796626985073090e-02 3.433199524879455566e-01 2.725422680377960205e-01 -1.381077319383621216e-01 -9.981383383274078369e-02 1.305766683071851730e-02 -1.437243819236755371e-01
3.666783869266510010e-01 8.009157143533229828e-03 -1.461266279220581055e-01 9.847328811883926392e-02 -2.317785769701004028e-01 3.542706742882728577e-02 -3.451347351074218750e-01 -1.720630079507827759e-01 6.233616173267364502e-02 -1.267725527286529541e-01 9.565280377864837646e-02 -7.413579523563385010e-02 -9.733510017395019531e-02 3.484807312488555908e-01 1.747330576181411743e-01 -6.747619807720184326e-02 -1.291333585977554321e-01 1.637281849980354309e-02 2.453901469707489014e-01 3.184659183025360107e-01 -3.038281798362731934e-01 1.139788031578063965e-01 -7.850521802902221680e-02 -1.120729520916938782e-01 7.831420749425888062e-02 1.636024266481399536e-01 1.742992401123046875e-01 -8.862740546464920044e-02 1.480760723352432251e-01 8.020325005054473877e-02 -1.309969425201416016e-01 1.042730137705802917e-01
1.402345150709152222e-01 6.231368333101272583e-02 5.320207029581069946e-02 2.805975452065467834e-02 -2.377636134624481201e-01 1.157171800732612610e-01 -2.140530198812484741e-01 -2.168816179037094116e-01 2.488573640584945679e-01 -4.476762562990188599e-02 -1.644467934966087341e-02 2.863053604960441589e-02 -2.793310675770044327e-03 -6.623555906116962433e-03 1.213342845439910889e-01 -1.614075154066085815e-01 2.758040726184844971e-01 1.218255981802940369e-01 -3.170404955744743347e-02 -8.578590303659439087e-02 -1.502983272075653076e-01 4.760993421077728271e-01 -1.903803050518035889e-01 1.370653212070465088e-01 -2.920071482658386230e-01 1.734507619403302670e-03 8.262512087821960449e-02 7.364021986722946167e-02 3.382127583026885986e-01 -2.130809575319290161e-01 7.339552044868469238e-02 1.947820782661437988e-01
-7.871394604444503784e-02 -6.082096137106418610e-03 1.182111911475658417e-02 1.772027015686035156e-01 -5.188814550638198853e-02 5.853262916207313538e-02 -3.402417004108428955e-01 -2.915590405464172363e-01 -1.979987770318984985e-01 1.201523467898368835e-01 3.398012220859527588e-01 2.826653718948364258e-01 1.158077921718358994e-02 -2.008923701941967010e-02 3.125654160976409912e-01 2.266130223870277405e-02 -1.010532826185226440e-01 9.702670574188232422e-02 -1.305124163627624512e-01 2.576860785484313965e-01 -1.961596906185150146e-01 -6.266210228204727173e-02 -1.850391924381256104e-01 1.452784799039363861e-02 -2.524032294750213623e-01 -8.717210590839385986e-02 3.435508310794830322e-01 -7.667692750692367554e-02 1.139610707759857178e-01 -1.157927419990301132e-02 -1.030476242303848267e-01 9.334731847047805786e-02
-2.484766393899917603e-02 -8.714488893747329712e-02 2.796607017517089844e-01 -2.114032506942749023e-01 -1.036292314529418945e-01 2.120333313941955566e-01 -1.701184213161468506e-01 -1.078646183013916016e-01 1.359908133745193481e-01 -1.217153370380401611e-01 3.449625372886657715e-01 -8.459374308586120605e-02 -1.652636080980300903e-01 9.016025066375732422e-02 2.517018020153045654e-01 -3.521751761436462402e-01 -9.179441630840301514e-02 -5.615804344415664673e-02 -1.311084777116775513e-01 2.820868492126464844e-01 6.492492556571960449e-02 2.429487109184265137e-01 -2.240355759859085083e-01 -3.394369035959243774e-02 1.474657207727432251e-01 2.871617376804351807e-01 1.236597374081611633e-01 8.072401583194732666e-02 1.365093141794204712e-01 -3.117153048515319824e-02 -1.375337839126586914e-01 5.352869257330894470e-02
4.008483886718750000e-02 -1.638816297054290771e-01 -1.270179301500320435e-01 3.167774900794029236e-02 -1.312446743249893188e-01 2.347864806652069092e-01 -4.115060865879058838e-01 1.062706951051950455e-02 -7.181868702173233032e-02 1.976921707391738892e-01 3.656455278396606445e-01 -1.288782060146331787e-01 -1.890762336552143097e-02 3.141416609287261963e-01 2.151386439800262451e-01 -2.099748700857162476e-01 -4.764836654067039490e-02 1.155810505151748657e-01 -7.941766083240509033e-02 2.696201950311660767e-02 -8.073152974247932434e-03 1.973941326141357422e-01 -1.450071632862091064e-01 -6.827028840780258179e-02 2.144753187894821167e-01 2.179519832134246826e-01 2.617997229099273682e-01 1.166643947362899780e-01 2.485946379601955414e-02 2.537692487239837646e-01 1.731179095804691315e-02 1.691911369562149048e-02
-8.978436887264251709e-02 -1.634289473295211792e-01 -1.667594462633132935e-01 9.357788413763046265e-02 -5.483647435903549194e-02 6.130655109882354736e-02 -3.986636102199554443e-01 -4.445474594831466675e-02 1.588151305913925171e-01 -4.099476709961891174e-02 2.374226003885269165e-01 5.659545585513114929e-02 -1.068277209997177124e-01 1.534895896911621094e-01 1.463112235069274902e-01 1.159660369157791138e-01 -1.248700469732284546e-01 1.483874469995498657e-01 -1.124254092574119568e-01 1.236065179109573364e-01 -3.546900749206542969e-01 -9.698932617902755737e-02 1.806583069264888763e-02 -1.276529878377914429e-01 9.078501164913177490e-02 -4.759452491998672485e-02 2.777527570724487305e-01 2.315630018711090088e-01 1.213030666112899780e-01 -1.363365352153778076e-01 -4.188878536224365234e-01 1.930820643901824951e-01
-4.286330193281173706e-02 2.438395321369171143e-01 6.850247830152511597e-02 1.059911493211984634e-02 -4.777844548225402832e-01 -2.216762304306030273e-02 -1.569748371839523315e-01 1.108675152063369751e-01 5.665052682161331177e-03 2.088515460491180420e-01 3.130811750888824463e-01 2.069789730012416840e-02 4.387295991182327271e-02 8.488648384809494019e-02 1.435545980930328369e-01 -5.635454878211021423e-02 1.309376358985900879e-01 1.115876212716102600e-01 9.017264097929000854e-02 3.929280042648315430e-01 -2.196513302624225616e-02 8.539376407861709595e-02 2.033850103616714478e-01 1.071712821722030640e-01 -1.314310729503631592e-01 2.424244284629821777e-01 2.777863442897796631e-01 1.957591921091079712e-01 1.008528247475624084e-01 -1.185198724269866943e-01 1.231841556727886200e-02 1.566466391086578369e-01
-3.542185723781585693e-01 -1.444277465343475342e-01 1.678239554166793823e-02 -9.173130989074707031e-02 -1.438547372817993164e-01 2.908229231834411621e-01 -2.117398232221603394e-01 1.654457300901412964e-01 1.334750801324844360e-01 1.295604407787322998e-01 3.096824586391448975e-01 5.077527463436126709e-02 -1.648924350738525391e-01 2.196346968412399292e-01 3.012731969356536865e-01 -2.221837639808654785e-01 1.123572885990142822e-02 1.088072136044502258e-01 -4.098178446292877197e-02 1.051238477230072021e-01 -1.009791642427444458e-01 2.950134500861167908e-02 -2.370792776346206665e-01 -1.065719276666641235e-01 -1.002883315086364746e-01 2.196144014596939087e-01 3.122889995574951172e-01 8.253359235823154449e-03 1.008693501353263855e-01 -2.098001539707183838e-01 -9.602723643183708191e-03 7.322335243225097656e-02
5.843813717365264893e-02 -5.347539857029914856e-02 -4.499985277652740479e-02 -3.280541300773620605e-02 -3.836265951395034790e-02 -1.000684872269630432e-01 -3.508898019790649414e-01 -1.588414162397384644e-01 2.372736334800720215e-01 -3.838598029688000679e-03 1.205681562423706055e-01 9.306956082582473755e-03 -1.401065438985824585e-01 8.225998282432556152e-02 3.261405825614929199e-01 -1.922939568758010864e-01 -4.319436475634574890e-02 -8.771023899316787720e-02 1.224556192755699158e-01 1.082331687211990356e-01 1.057940768077969551e-03 6.516860425472259521e-02 6.849201023578643799e-02 7.686160504817962646e-02 -4.769981503486633301e-01 1.857853680849075317e-01 1.144343614578247070e-01 4.657424688339233398e-01 2.144945412874221802e-01 -2.716286852955818176e-02 -5.500499159097671509e-03 -1.265420671552419662e-02
-1.863086074590682983e-01 -2.828906476497650146e-01 3.049224056303501129e-02 4.935610294342041016e-02 -8.775465935468673706e-02 3.274735510349273682e-01 -2.391492426395416260e-01 -4.740358889102935791e-02 -1.910451427102088928e-02 1.916562169790267944e-01 4.310143887996673584e-01 1.673502475023269653e-02 1.257865130901336670e-01 8.203453570604324341e-02 9.362826496362686157e-02 -2.713758051395416260e-01 -1.355091333389282227e-01 8.262121677398681641e-02 1.618933863937854767e-02 1.460469365119934082e-01 -5.750714614987373352e-02 -3.628349676728248596e-02 -3.471122682094573975e-01 -2.460071742534637451e-01 -1.204325109720230103e-01 2.128680050373077393e-01 2.254911959171295166e-01 4.971512127667665482e-03 1.649284511804580688e-01 -1.182070554932579398e-04 -5.407842993736267090e-02 7.860648632049560547e-02
-6.284896284341812134e-02 -2.688997387886047363e-01 -3.568067774176597595e-02 8.234893530607223511e-02 -2.375653237104415894e-01 2.009524106979370117e-01 -3.002900779247283936e-01 -6.080188602209091187e-02 -4.180344939231872559e-02 1.391828805208206177e-01 9.998965077102184296e-03 -1.700559258460998535e-02 9.006443619728088379e-02 -7.825109362602233887e-02 2.001018077135086060e-01 -2.245722711086273193e-01 -3.816232085227966309e-02 -2.636027634143829346e-01 -1.884922087192535400e-01 3.646130263805389404e-01 -1.772795468568801880e-01 1.769278496503829956e-01 1.804016903042793274e-02 -1.740768924355506897e-02 -4.934620857238769531e-02 1.067400500178337097e-01 2.639279067516326904e-01 2.873620092868804932e-01 -1.329761892557144165e-01 -2.765039503574371338e-01 2.132705785334110260e-02 -1.880202293395996094e-01
-4.090928658843040466e-02 1.464826893061399460e-02 7.717756181955337524e-02 -1.232583895325660706e-01 -1.132217049598693848e-01 2.648150026798248291e-01 -2.550826072692871094e-01 -4.489715769886970520e-02 1.257732063531875610e-01 -1.623298414051532745e-02 3.552827835083007812e-01 -1.665103584527969360e-01 -9.824566543102264404e-02 2.766675651073455811e-01 1.326075196266174316e-01 -1.053888350725173950e-01 -5.901608988642692566e-02 -2.125101983547210693e-01 1.286131446249783039e-04 7.369112968444824219e-02 2.454622089862823486e-02 -3.050632961094379425e-02 -1.096992865204811096e-01 7.814406603574752808e-02 2.242669314146041870e-01 2.547631561756134033e-01 4.723479151725769043e-01 3.302573040127754211e-02 -1.046735942363739014e-01 1.684315651655197144e-01 -1.861580014228820801e-01 2.342644780874252319e-01
1.401714682579040527e-01 9.004840999841690063e-02 -2.080014348030090332e-01 -8.704432845115661621e-02 -2.909010350704193115e-01 1.503532230854034424e-01 -2.653155028820037842e-01 -1.603921130299568176e-02 1.015725955367088318e-01 -2.298095971345901489e-01 3.519439101219177246e-01 -1.455939114093780518e-01 7.078313082456588745e-02 2.034797966480255127e-01 2.636470496654510498e-01 1.240259930491447449e-01 1.343807727098464966e-01 -2.121696481481194496e-03 1.892477273941040039e-01 2.626620531082153320e-01 5.463692173361778259e-02 2.560333907604217529e-01 1.317038387060165405e-02 -2.637499570846557617e-01 1.821574866771697998e-01 -1.418825238943099976e-02 8.852139860391616821e-02 1.857303529977798462e-01 -1.123365238308906555e-01 -5.662121251225471497e-02 5.622524768114089966e-02 2.194972634315490723e-01
3.433311581611633301e-01 -2.225979268550872803e-01 1.219210773706436157e-01 -1.029701232910156250e-01 -7.691790908575057983e-02 -9.866002947092056274e-02 -2.530733942985534668e-01 -8.422887325286865234e-02 2.488101422786712646e-01 4.306794144213199615e-03 3.207862973213195801e-01 1.991152614355087280e-01 8.630241267383098602e-03 -6.678871810436248779e-03 -1.201389282941818237e-01 -2.903782129287719727e-01 4.518019966781139374e-03 -1.791144758462905884e-01 2.558012306690216064e-01 5.529162287712097168e-02 -5.247621610760688782e-02 1.649023145437240601e-01 1.019040197134017944e-01 -6.122248247265815735e-02 -2.798514366149902344e-01 1.852943152189254761e-01 1.284164190292358398e-01 1.176718473434448242e-01 -6.704721599817276001e-02 -1.034167408943176270e-01 1.152425333857536316e-01 3.175459206104278564e-01
-1.178268790245056152e-01 9.288239479064941406e-02 9.980688989162445068e-02 7.309184223413467407e-02 -4.951579868793487549e-02 2.213020808994770050e-02 -2.684629857540130615e-01 -1.680498272180557251e-01 2.373213917016983032e-01 -9.706040471792221069e-02 1.478749662637710571e-01 9.827223420143127441e-02 -2.645637467503547668e-02 2.262442857027053833e-01 -6.113664433360099792e-02 8.671522140502929688e-02 1.328554153442382812e-01 3.109378516674041748e-01 1.493250280618667603e-01 1.931633800268173218e-01 5.733148753643035889e-02 3.445472419261932373e-01 1.119547113776206970e-01 1.686229854822158813e-01 -1.831478811800479889e-02 -1.281613018363714218e-02 5.351579189300537109e-01 -1.166716516017913818e-01 1.927378587424755096e-02 -7.305224984884262085e-02 -6.354644894599914551e-02 2.266239225864410400e-01
-7.805956155061721802e-02 1.354626007378101349e-02 3.124214112758636475e-01 -9.710258990526199341e-02 -7.061987370252609253e-02 1.621924489736557007e-01 -8.745044469833374023e-02 -1.227620095014572144e-01 7.326694577932357788e-02 -9.696487337350845337e-02 4.079140126705169678e-01 -1.402226537466049194e-01 -1.077550351619720459e-01 1.876962631940841675e-01 1.953456699848175049e-01 -4.249872863292694092e-01 -4.509455710649490356e-02 -3.874231874942779541e-02 -8.569180965423583984e-02 2.123244106769561768e-01 -5.663573369383811951e-02 1.247061491012573242e-01 -2.533669471740722656e-01 1.445265021175146103e-02 3.139768168330192566e-02 3.000427186489105225e-01 2.344324886798858643e-01 4.570661112666130066e-02 -8.977429009974002838e-03 4.935982823371887207e-02 -1.902543008327484131e-01 2.008457183837890625e-01
-2.185833752155303955e-01 -1.137635931372642517e-01 -1.296738833189010620e-01 -2.473471872508525848e-02 -1.053509414196014404e-01 2.685146629810333252e-01 -1.467109769582748413e-01 -1.264067292213439941e-01 -2.331207543611526489e-01 8.326483517885208130e-02 5.362946391105651855e-01 4.946194961667060852e-02 -9.067208319902420044e-02 2.546939253807067871e-01 -6.089932471513748169e-02 -3.172745704650878906e-01 -1.182601302862167358e-01 3.997355699539184570e-02 -8.503763936460018158e-03 3.649885654449462891e-01 -2.023846656084060669e-01 -5.355601385235786438e-02 -1.157592833042144775e-01 1.692816615104675293e-01 8.703404106199741364e-03 9.456911683082580566e-02 5.341823399066925049e-02 -3.253369033336639404e-02 -3.666219860315322876e-02 -5.991312488913536072e-02 -1.290314793586730957e-01 5.550235137343406677e-02
8.312258869409561157e-02 -2.455982007086277008e-02 -1.555101424455642700e-01 -1.071595102548599243e-01 1.999083347618579865e-02 9.054386615753173828e-02 -1.950360983610153198e-01 4.637186601758003235e-02 2.378447204828262329e-01 1.063201650977134705e-01 1.520617455244064331e-01 2.581277675926685333e-02 2.811715565621852875e-02 2.847375273704528809e-01 1.053158380091190338e-02 -4.233343005180358887e-01 -1.169926971197128296e-01 2.803349196910858154e-01 5.875820666551589966e-02 3.496255576610565186e-01 6.880224682390689850e-03 3.180796802043914795e-01 5.193445086479187012e-02 -1.125527247786521912e-01 1.193601265549659729e-01 1.746681779623031616e-01 2.227369844913482666e-01 -1.035674586892127991e-01 -1.073006913065910339e-01 1.296800076961517334e-01 -1.978007405996322632e-01 2.192706018686294556e-01
1.859106309711933136e-02 -1.312150806188583374e-02 -1.540624201297760010e-01 -2.195747643709182739e-01 -2.920241653919219971e-01 2.377841472625732422e-01 -2.109808027744293213e-01 2.067565321922302246e-01 1.814024448394775391e-01 5.127918347716331482e-02 3.169371187686920166e-01 -1.139165014028549194e-01 1.312471777200698853e-01 3.868595510721206665e-02 2.689286768436431885e-01 -1.744545847177505493e-01 -1.334060728549957275e-01 -1.247608568519353867e-02 7.046262919902801514e-02 2.637404501438140869e-01 9.832296520471572876e-02 -1.979027539491653442e-01 -1.976418048143386841e-01 -2.248612791299819946e-02 1.947554051876068115e-01 -6.714510917663574219e-02 2.779127955436706543e-01 -1.051608845591545105e-01 1.455700956284999847e-02 -1.518920212984085083e-01 -2.055682837963104248e-01 2.255214005708694458e-01
-1.173745244741439819e-01 -1.345157474279403687e-01 1.387803405523300171e-01 -1.660319417715072632e-01 -1.809333115816116333e-01 1.788194626569747925e-01 -1.064478531479835510e-01 -6.187986955046653748e-02 9.228258393704891205e-03 -8.235973119735717773e-02 1.466268897056579590e-01 1.561052948236465454e-01 2.239467799663543701e-01 1.112551093101501465e-01 7.305971533060073853e-02 -2.631997503340244293e-02 2.659840285778045654e-01 1.544611603021621704e-01 3.259083032608032227e-01 3.105307221412658691e-01 -1.733577102422714233e-01 1.023849099874496460e-01 1.166503317654132843e-02 2.975543141365051270e-01 7.853635400533676147e-02 1.738127619028091431e-01 3.196107149124145508e-01 2.569221556186676025e-01 -6.408040225505828857e-02 1.632983237504959106e-01 -1.745161712169647217e-01 1.670410037040710449e-01
-1.980406418442726135e-02 5.238411575555801392e-02 -9.751125425100326538e-02 2.054229825735092163e-01 1.537667363882064819e-01 2.555040642619132996e-02 -3.028537034988403320e-01 -1.741208583116531372e-01 -2.340811677277088165e-02 -5.326861515641212463e-02 4.144149124622344971e-01 9.256983548402786255e-02 -3.117292821407318115e-01 2.884379625320434570e-01 2.334222793579101562e-01 -9.653915464878082275e-02 9.102979302406311035e-02 2.609892189502716064e-01 5.796450749039649963e-02 2.032524347305297852e-02 -1.787690222263336182e-01 2.913616038858890533e-02 1.353179250145331025e-04 -2.954208850860595703e-01 1.460892558097839355e-01 7.945345342159271240e-02 3.310744166374206543e-01 8.654358983039855957e-02 1.066124765202403069e-03 8.966087549924850464e-02 -1.296997815370559692e-01 3.281091526150703430e-02
4.031426459550857544e-02 8.748576045036315918e-02 2.466591000556945801e-01 -2.066054344177246094e-01 -1.500723063945770264e-01 9.259027428925037384e-03 -4.601443558931350708e-02 -7.870694622397422791e-03 4.264688864350318909e-02 2.581602931022644043e-01 2.064736932516098022e-01 -1.190353631973266602e-01 4.100329056382179260e-02 5.711151286959648132e-02 2.100341022014617920e-01 -1.816814541816711426e-01 2.104437910020351410e-02 -2.836079522967338562e-02 -9.963554888963699341e-02 3.849463537335395813e-02 1.778491213917732239e-02 2.722491919994354248e-01 9.658377617597579956e-02 -8.034130185842514038e-02 -2.557188868522644043e-01 -6.279230862855911255e-02 3.151687085628509521e-01 2.752359397709369659e-02 -7.116416934877634048e-03 -3.684345185756683350e-01 -2.669605612754821777e-01 4.191827476024627686e-01
3.347229957580566406e-01 -4.752480983734130859e-02 2.192445332184433937e-03 -6.132024526596069336e-02 -4.908989649266004562e-03 3.324303030967712402e-01 -2.699093222618103027e-01 3.417096287012100220e-02 2.010799348354339600e-01 2.434533536434173584e-01 -7.156498730182647705e-02 5.297314375638961792e-02 -4.516316205263137817e-02 2.932849526405334473e-01 2.045114636421203613e-01 -1.602316051721572876e-01 2.665567994117736816e-01 7.264967262744903564e-02 2.042932063341140747e-01 1.039112582802772522e-01 -1.499261707067489624e-01 -2.822679579257965088e-01 -1.067588850855827332e-01 1.236122250556945801e-01 -1.287747025489807129e-01 -4.252907633781433105e-02 1.723511070013046265e-01 3.127146661281585693e-01 1.261422969400882721e-02 -8.020829409360885620e-03 9.563398547470569611e-03 1.740764975547790527e-01
2.263775616884231567e-01 5.412591993808746338e-02 -1.313824653625488281e-01 1.260278820991516113e-01 -2.020810991525650024e-01 1.304018199443817139e-01 -3.384747505187988281e-01 -1.045618951320648193e-01 1.558822989463806152e-01 -1.277490109205245972e-01 6.985382735729217529e-02 -2.719470858573913574e-02 -1.106645213440060616e-03 1.961988359689712524e-01 1.706169992685317993e-01 -1.742697805166244507e-01 -1.299883872270584106e-01 -4.845742881298065186e-02 3.742780983448028564e-01 1.459851861000061035e-01 -2.947737276554107666e-01 6.225590035319328308e-02 -8.326007425785064697e-02 -2.480766475200653076e-01 1.641922444105148315e-01 1.688665747642517090e-01 3.483023345470428467e-01 8.439895510673522949e-02 -4.263013973832130432e-02 1.868321448564529419e-01 -9.026958048343658447e-02 1.282903552055358887e-01
2.144036814570426941e-02 -8.311910927295684814e-02 7.319059967994689941e-02 4.580931738018989563e-02 -2.700303792953491211e-01 4.166682362556457520e-01 2.149657905101776123e-02 1.255664601922035217e-02 -4.558079689741134644e-02 -3.400414586067199707e-01 1.898424923419952393e-01 3.752054274082183838e-02 4.725994169712066650e-02 1.332919746637344360e-01 2.781519293785095215e-01 -2.444191426038742065e-01 1.749331951141357422e-01 -1.029435917735099792e-01 7.141729444265365601e-02 1.452316641807556152e-01 7.402481883764266968e-02 -4.418127611279487610e-02 1.118403207510709763e-02 3.012924492359161377e-01 1.299007087945938110e-01 2.571030752733349800e-03 4.675346016883850098e-01 -2.927188947796821594e-02 3.901424258947372437e-02 -1.359834969043731689e-01 -5.377534031867980957e-02 2.840953506529331207e-02
1.936967857182025909e-02 5.153536051511764526e-02 -1.162047870457172394e-02 -2.283107116818428040e-02 6.699392572045326233e-03 2.015839517116546631e-01 -2.740809619426727295e-01 -8.622639626264572144e-02 1.278544068336486816e-01 -6.985132396221160889e-02 4.289945662021636963e-01 -2.768545448780059814e-01 -1.427592337131500244e-01 1.569929420948028564e-01 1.604589670896530151e-01 -1.626735180616378784e-01 -1.795990765094757080e-01 -2.016770243644714355e-01 -3.995344787836074829e-02 2.023785859346389771e-01 2.004912495613098145e-01 9.226460009813308716e-02 -2.442545592784881592e-01 1.950801610946655273e-01 6.096630543470382690e-02 6.663937866687774658e-02 3.944019079208374023e-01 -3.244228195399045944e-03 -9.130055457353591919e-02 3.161305189132690430e-02 -1.783935725688934326e-01 1.647401303052902222e-01
-7.758393883705139160e-03 2.057748883962631226e-01 6.704418361186981201e-02 -6.419037282466888428e-02 -1.180804520845413208e-01 5.804997053928673267e-04 -3.251783251762390137e-01 -1.290933191776275635e-01 1.198073476552963257e-01 -1.198972538113594055e-01 1.418691575527191162e-01 9.003959596157073975e-03 1.832989603281021118e-01 2.812474071979522705e-01 2.075780928134918213e-01 -1.178357079625129700e-01 3.273022770881652832e-01 -9.913275390863418579e-02 2.401867806911468506e-01 4.122245609760284424e-01 -1.488492190837860107e-01 -1.747723435983061790e-03 2.036314159631729126e-01 2.269892394542694092e-01 -1.140857487916946411e-02 -1.357277333736419678e-01 1.632869690656661987e-01 1.908349543809890747e-01 -1.193719208240509033e-01 9.291880577802658081e-02 -1.625739783048629761e-01 5.791157856583595276e-02
1.031228974461555481e-01 1.295729428529739380e-01 2.841422520577907562e-02 -3.704026341438293457e-02 1.182223632931709290e-01 -2.384371496737003326e-02 -2.564902305603027344e-01 -1.465118676424026489e-01 2.323642522096633911e-01 3.675232082605361938e-02 2.353388369083404541e-01 -6.941194832324981689e-02 -7.969339191913604736e-02 2.600282132625579834e-01 3.447745367884635925e-02 -2.128295600414276123e-01 -1.595327109098434448e-01 9.914369136095046997e-02 2.093532532453536987e-01 3.701339662075042725e-01 -2.455635219812393188e-01 3.354533016681671143e-01 5.612553656101226807e-02 1.821249276399612427e-01 6.973808258771896362e-02 3.522088751196861267e-02 4.002331495285034180e-01 -1.170440986752510071e-01 7.022655010223388672e-02 1.240995228290557861e-01 -7.734429836273193359e-02 -3.224338591098785400e-02
1.160905361175537109e-01 1.563272327184677124e-01 -7.912425696849822998e-02 3.211108744144439697e-01 -2.232902050018310547e-01 -1.610590517520904541e-01 -1.851390302181243896e-01 -2.012946158647537231e-01 1.191431879997253418e-01 -1.906438022851943970e-01 1.022378727793693542e-01 1.687398739159107208e-02 -1.518763452768325806e-01 2.494482249021530151e-01 1.508097052574157715e-01 -2.423917502164840698e-01 -7.922381907701492310e-02 1.363981664180755615e-01 3.324031829833984375e-01 2.019822597503662109e-01 -1.361877173185348511e-01 1.712940782308578491e-01 -2.469437755644321442e-02 -5.527979508042335510e-02 1.401919275522232056e-01 2.602429389953613281e-01 2.723256945610046387e-01 1.817714273929595947e-01 2.060203850269317627e-01 8.678682893514633179e-02 -3.313444554805755615e-02 2.591020055115222931e-02
-2.100058346986770630e-01 -5.995506793260574341e-02 8.546125143766403198e-02 -1.578071564435958862e-01 -1.474183499813079834e-01 1.576178669929504395e-01 -1.846643835306167603e-01 3.464109078049659729e-02 -7.572206854820251465e-02 -5.260965228080749512e-02 2.622586190700531006e-01 1.799429804086685181e-01 9.137702174484729767e-03 1.527074724435806274e-01 1.744283586740493774e-01 3.682500869035720825e-02 4.640084505081176758e-02 -9.991297498345375061e-03 2.724940478801727295e-01 2.305068969726562500e-01 -6.886489689350128174e-02 -1.278585568070411682e-02 -1.203913167119026184e-01 3.770681321620941162e-01 1.874652951955795288e-01 1.374768465757369995e-01 3.101526498794555664e-01 2.023251354694366455e-01 1.915772631764411926e-02 2.043517678976058960e-01 -3.572709560394287109e-01 1.456456184387207031e-01
2.532100677490234375e-01 4.443512111902236938e-02 1.998817771673202515e-01 1.454193592071533203e-01 -2.450193911790847778e-01 1.673756092786788940e-01 -1.621797531843185425e-01 -2.464027404785156250e-01 4.074527025222778320e-01 -2.001224644482135773e-02 -4.505703225731849670e-02 -1.540862768888473511e-01 -1.689555682241916656e-02 2.548407018184661865e-01 -4.190750047564506531e-02 -6.704160571098327637e-02 -1.373078376054763794e-01 -2.117154002189636230e-01 -4.326301813125610352e-02 3.325083851814270020e-01 6.435187906026840210e-02 4.185388237237930298e-02 1.946701109409332275e-01 -9.879231452941894531e-02 7.154306862503290176e-03 2.780107222497463226e-02 2.780233621597290039e-01 -1.333093345165252686e-01 2.256505042314529419e-01 -1.899063438177108765e-01 -8.408754318952560425e-02 1.202853769063949585e-01
-3.947359323501586914e-01 8.166428655385971069e-02 -4.605110269039869308e-03 2.591148316860198975e-01 -1.587876379489898682e-01 2.025353610515594482e-01 -2.618674039840698242e-01 5.653442442417144775e-02 7.740154117345809937e-02 -2.216315828263759613e-02 3.229899704456329346e-01 2.505982518196105957e-01 1.214043423533439636e-01 2.343786507844924927e-01 1.115146651864051819e-01 -6.467347592115402222e-02 -2.308591008186340332e-01 1.671375781297683716e-01 -1.068927422165870667e-01 1.792663186788558960e-01 -2.455406263470649719e-02 3.929904475808143616e-02 -6.635453552007675171e-02 2.693052776157855988e-02 9.940227866172790527e-02 2.168940007686614990e-01 2.041356712579727173e-01 1.705505140125751495e-02 2.155294455587863922e-02 -2.889888882637023926e-01 -2.280982732772827148e-01 7.409872114658355713e-02
-1.725817024707794189e-01 3.722055628895759583e-02 1.091359853744506836e-01 -4.082300141453742981e-02 -2.573179304599761963e-01 1.790557652711868286e-01 -1.801206767559051514e-01 5.045512691140174866e-02 -2.398736402392387390e-02 7.430938631296157837e-02 5.045917034149169922e-01 -3.434207662940025330e-02 -1.865250766277313232e-01 1.660378575325012207e-01 1.619747579097747803e-01 -1.063833385705947876e-01 -1.461641477362718433e-05 -1.027277633547782898e-01 3.378190845251083374e-02 1.810489147901535034e-01 -4.548326730728149414e-01 8.318636566400527954e-02 -3.300478458404541016e-01 -9.860996156930923462e-02 4.363017622381448746e-03 1.276334673166275024e-01 1.276892423629760742e-01 6.583028286695480347e-02 1.240642517805099487e-01 -3.279475867748260498e-02 -1.046908199787139893e-01 1.374455988407135010e-01
-7.082653045654296875e-02 -5.442342162132263184e-02 -2.229777574539184570e-01 -1.211577355861663818e-01 -2.454280853271484375e-01 3.334563672542572021e-01 -1.455651968717575073e-01 -4.000297486782073975e-01 1.136396825313568115e-01 -1.492090374231338501e-01 2.609359323978424072e-01 1.264564096927642822e-01 1.218927353620529175e-01 2.372105866670608521e-01 -6.612423062324523926e-02 -1.010805666446685791e-01 7.763033360242843628e-02 2.406627535820007324e-01 1.572017818689346313e-01 3.943893015384674072e-01 -1.020310893654823303e-01 1.281294077634811401e-01 1.973599009215831757e-02 -1.205525770783424377e-01 -1.066590845584869385e-01 -1.362240780144929886e-02 9.807416796684265137e-02 1.954342722892761230e-01 -9.075126796960830688e-02 7.670764625072479248e-02 2.041752077639102936e-02 1.007375270128250122e-01
-2.713833004236221313e-02 -5.536435171961784363e-02 8.301736414432525635e-02 1.540177166461944580e-01 -2.725679576396942139e-01 3.091653883457183838e-01 -5.528989713639020920e-03 4.331984370946884155e-02 1.761455088853836060e-01 -4.139555990695953369e-01 1.630525141954421997e-01 2.356665730476379395e-01 1.403247416019439697e-01 1.606968045234680176e-02 8.942353725433349609e-02 -2.758578360080718994e-01 -1.181597858667373657e-01 -1.201544702053070068e-01 9.656959027051925659e-02 1.032684519886970520e-01 1.648553460836410522e-01 1.306313872337341309e-01 -1.873117685317993164e-01 1.637065708637237549e-01 -5.925254151225090027e-02 -8.953588083386421204e-03 2.919363975524902344e-01 -1.337764263153076172e-01 2.166110873222351074e-01 -1.483695358037948608e-01 -9.922209382057189941e-02 2.554162442684173584e-01
3.954589483328163624e-04 9.121169894933700562e-02 1.785254925489425659e-01 2.327388674020767212e-01 -1.307095140218734741e-01 3.731241822242736816e-01 -2.887030541896820068e-01 7.812510430812835693e-02 9.344433993101119995e-02 -1.892382353544235229e-01 3.371810913085937500e-02 -1.205413863062858582e-01 9.012442827224731445e-02 1.700048148632049561e-01 1.170048639178276062e-01 -2.149550616741180420e-02 -3.893619179725646973e-01 -1.038729697465896606e-01 -2.209779992699623108e-02 2.936815321445465088e-01 -1.633147597312927246e-01 2.278986573219299316e-02 -7.035170495510101318e-02 -1.385480165481567383e-01 4.490295052528381348e-02 -7.191544771194458008e-02 3.627295792102813721e-01 -2.701906859874725342e-02 1.463875323534011841e-01 -2.449103146791458130e-01 -1.618450731039047241e-01 3.057973086833953857e-02
2.104620188474655151e-01 -1.432543247938156128e-01 1.683786809444427490e-01 -1.441619545221328735e-01 -1.665711998939514160e-01 3.820282220840454102e-01 -3.228155672550201416e-01 -2.256790697574615479e-01 2.521684169769287109e-01 1.280945241451263428e-01 -3.532895445823669434e-02 -1.754507720470428467e-01 -4.755143821239471436e-02 3.550791367888450623e-02 6.189373508095741272e-02 -6.372421979904174805e-02 2.028932720422744751e-01 -2.446829229593276978e-01 8.200006932020187378e-02 1.659631431102752686e-01 -1.410285681486129761e-01 -1.265795826911926270e-01 -6.175074726343154907e-02 1.793945580720901489e-01 -3.007569313049316406e-01 2.054369449615478516e-01 1.862031966447830200e-01 1.684101670980453491e-01 -1.026221066713333130e-01 3.624616563320159912e-02 -1.352556198835372925e-01 2.708780393004417419e-02
1.767236441373825073e-01 -2.126608192920684814e-01 1.211015135049819946e-01 -5.555823445320129395e-02 -2.542583271861076355e-02 2.955158650875091553e-01 5.308891180902719498e-03 -2.641790807247161865e-01 3.721209168434143066e-01 4.995096102356910706e-02 2.781688272953033447e-01 4.028491303324699402e-02 -3.101127147674560547e-01 3.066666126251220703e-01 -1.300895661115646362e-01 -1.638668179512023926e-01 4.087852314114570618e-02 -1.461307406425476074e-01 1.144348606467247009e-01 -1.574000716209411621e-01 1.312755420804023743e-02 8.564217388629913330e-02 2.557030506432056427e-02 -3.894325718283653259e-02 -2.575604319572448730e-01 -2.832631394267082214e-02 1.822189688682556152e-01 1.445966362953186035e-01 2.801823616027832031e-02 3.519775811582803726e-03 -1.172594353556632996e-01 2.960838675498962402e-01
9.830153733491897583e-02 7.258135825395584106e-02 1.364310532808303833e-01 1.437143702059984207e-02 1.332441170234233141e-04 -8.159959316253662109e-02 -3.179323375225067139e-01 -1.368099749088287354e-01 1.061352342367172241e-01 5.094626918435096741e-02 -1.426866184920072556e-02 -7.371112704277038574e-02 -2.453084103763103485e-03 3.546291589736938477e-01 -4.359741508960723877e-02 -1.677173525094985962e-01 9.295294061303138733e-03 2.956814765930175781e-01 4.228342175483703613e-01 2.765514850616455078e-01 -1.381888426840305328e-02 2.374793589115142822e-01 2.944509685039520264e-02 1.379952132701873779e-01 1.551132556051015854e-02 9.159120917320251465e-02 4.435378313064575195e-01 1.286921501159667969e-01 8.127155900001525879e-02 -8.237439393997192383e-02 -9.846340119838714600e-02 1.463705673813819885e-02
6.491988897323608398e-02 1.753282845020294189e-01 1.066254898905754089e-01 1.598557829856872559e-01 -4.151276350021362305e-01 1.695301532745361328e-01 -1.541908383369445801e-01 4.703611880540847778e-02 7.418769598007202148e-02 2.719622850418090820e-01 1.584582626819610596e-01 1.417410969734191895e-01 -6.707059592008590698e-02 7.044913619756698608e-02 1.582328528165817261e-01 3.807218000292778015e-02 7.214263081550598145e-02 1.927677914500236511e-02 8.266806602478027344e-02 4.487952888011932373e-01 9.890785440802574158e-03 1.006202623248100281e-01 3.448657393455505371e-01 2.012103050947189331e-01 -4.803281649947166443e-02 1.387046128511428833e-01 2.476249486207962036e-01 9.907468408346176147e-02 1.767496317625045776e-01 -8.447095751762390137e-03 4.124358668923377991e-02 1.768836379051208496e-01
-1.151807680726051331e-01 -1.162056326866149902e-01 1.550027430057525635e-01 1.298185139894485474e-01 -1.345161795616149902e-01 -1.746947169303894043e-01 -1.975313872098922729e-01 -1.696902364492416382e-01 1.406226009130477905e-01 -1.523795574903488159e-01 1.381676346063613892e-01 -1.253467798233032227e-01 -4.624505341053009033e-02 1.679444909095764160e-01 -1.292196363210678101e-01 -2.670391201972961426e-01 -8.066520839929580688e-02 1.778311878442764282e-01 3.272224366664886475e-01 6.532721966505050659e-02 -7.584227621555328369e-02 2.894961237907409668e-01 9.466992318630218506e-02 8.666818588972091675e-02 -5.811963230371475220e-02 2.444496750831604004e-01 4.372774362564086914e-01 1.721427738666534424e-01 1.550433188676834106e-01 -1.695889681577682495e-01 -1.321923732757568359e-01 -1.000887826085090637e-01
5.727942660450935364e-02 1.189315542578697205e-01 -3.320707380771636963e-02 -3.457000106573104858e-02 -3.028423488140106201e-01 2.456316351890563965e-01 -2.223561853170394897e-01 -2.110493183135986328e-01 1.087895333766937256e-01 -2.598071694374084473e-01 3.026441037654876709e-01 -2.321988195180892944e-01 1.282777190208435059e-01 -5.747891217470169067e-02 3.471531569957733154e-01 -2.088495343923568726e-01 1.220568045973777771e-01 4.487002268433570862e-02 1.289027333259582520e-01 1.546085625886917114e-01 9.495218843221664429e-02 9.674504399299621582e-02 -8.566781878471374512e-02 1.730293780565261841e-02 1.979372836649417877e-02 -1.243396699428558350e-01 -3.426444157958030701e-02 6.200951710343360901e-02 2.792597115039825439e-01 -3.204689621925354004e-01 4.217990860342979431e-02 1.967872977256774902e-01
-1.025486141443252563e-01 2.977565675973892212e-02 -1.360987275838851929e-01 2.633192241191864014e-01 -1.205332875251770020e-01 1.278173327445983887e-01 -4.350605010986328125e-01 -1.603569239377975464e-01 -4.070600867271423340e-02 1.330230683088302612e-01 1.672613620758056641e-01 3.382406011223793030e-02 2.139764130115509033e-01 2.450996451079845428e-02 1.023474261164665222e-01 2.693409845232963562e-02 -3.904049471020698547e-02 1.648785173892974854e-01 2.819352746009826660e-01 4.461697489023208618e-02 2.384029924869537354e-01 -6.021304428577423096e-02 -2.348787896335124969e-02 1.775086224079132080e-01 -6.313370913267135620e-02 -4.695309326052665710e-02 3.564740717411041260e-01 3.982078135013580322e-01 1.609069108963012695e-01 6.225733458995819092e-02 7.875537127256393433e-02 1.353051364421844482e-01
3.286188244819641113e-01 -9.651538729667663574e-02 -1.358180642127990723e-01 -1.952382922172546387e-01 1.249665841460227966e-01 4.016844555735588074e-02 -3.515624403953552246e-01 -2.405086904764175415e-01 2.463961541652679443e-01 -2.908096462488174438e-02 2.803115407004952431e-03 1.547455638647079468e-01 -1.876892745494842529e-01 3.949131071567535400e-02 1.912479400634765625e-01 2.526315115392208099e-02 -2.946120873093605042e-02 1.050987467169761658e-01 -4.245265573263168335e-02 2.076192647218704224e-01 -1.170990467071533203e-01 1.737289130687713623e-01 1.598927080631256104e-01 3.453743159770965576e-01 -3.118128776550292969e-01 5.911747366189956665e-02 4.120707884430885315e-02 2.104876637458801270e-01 2.055047005414962769e-01 -1.345834732055664062e-01 -8.026091381907463074e-03 1.234844923019409180e-01
1.486053224653005600e-02 8.968383073806762695e-02 -2.212086506187915802e-02 -6.280008703470230103e-02 -8.911786973476409912e-02 -2.214182466268539429e-01 -1.199273467063903809e-01 -1.818453967571258545e-01 1.179858967661857605e-01 -7.374972105026245117e-02 3.155140578746795654e-02 8.682102896273136139e-03 -2.659586817026138306e-02 2.233995497226715088e-01 1.310009211301803589e-01 -3.279587924480438232e-01 -5.309817567467689514e-02 -3.147291392087936401e-02 1.693499982357025146e-01 2.097850590944290161e-01 -5.007729679346084595e-02 2.823064923286437988e-01 2.448643594980239868e-01 4.225315991789102554e-03 -1.860124617815017700e-02 3.070687353610992432e-01 4.732100963592529297e-01 1.793305724859237671e-01 9.879257529973983765e-02 -1.935147643089294434e-01 3.336754441261291504e-02 -2.634296417236328125e-01
-6.942830979824066162e-02 -2.125530969351530075e-03 3.093658685684204102e-01 2.004899531602859497e-01 1.322810053825378418e-01 2.474329471588134766e-01 -2.804972529411315918e-01 -8.114230632781982422e-02 -6.324722617864608765e-02 1.399757266044616699e-01 1.708767861127853394e-01 5.538042262196540833e-02 -7.720439136028289795e-02 2.089616209268569946e-01 7.534771412611007690e-02 -2.299412190914154053e-01 5.927520617842674255e-02 -1.420651841908693314e-02 1.337211579084396362e-01 7.579509913921356201e-02 -2.439699620008468628e-01 3.290918469429016113e-01 -3.481564670801162720e-02 -2.958271801471710205e-01 1.021378580480813980e-02 1.425207685679197311e-02 3.448855280876159668e-01 2.035289853811264038e-01 -1.025267969816923141e-02 1.755334585905075073e-01 -1.093423217535018921e-01 2.093126624822616577e-01
2.144404053688049316e-01 -1.998745352029800415e-01 -3.780581802129745483e-02 -6.372887641191482544e-02 -1.935195773839950562e-01 -2.152892053127288818e-01 1.411768347024917603e-01 -1.726366579532623291e-01 1.091952323913574219e-01 8.213620632886886597e-03 3.870035111904144287e-01 1.865107715129852295e-01 1.758054047822952271e-01 9.907465428113937378e-02 2.885045483708381653e-02 -3.204763829708099365e-01 6.757690012454986572e-02 -1.700476855039596558e-01 1.223135367035865784e-01 1.600570082664489746e-01 -1.767324358224868774e-01 9.647048264741897583e-02 6.562618911266326904e-02 -1.193452104926109314e-01 -1.047403514385223389e-01 1.403540819883346558e-01 3.137659132480621338e-01 2.962859347462654114e-02 -2.041877359151840210e-01 -2.810947299003601074e-01 1.120802313089370728e-01 1.944565474987030029e-01
1.767427474260330200e-01 -1.329390257596969604e-01 -7.483480125665664673e-02 -2.677055299282073975e-01 -1.138316765427589417e-01 -3.935820981860160828e-02 -1.212345808744430542e-01 -3.638866543769836426e-02 1.041815131902694702e-01 3.154969960451126099e-02 1.076705828309059143e-01 -8.723948150873184204e-03 1.540409326553344727e-01 9.460281580686569214e-02 -1.644029654562473297e-02 -3.998695313930511475e-02 -3.380537405610084534e-02 -1.195906475186347961e-01 2.753369212150573730e-01 2.185513675212860107e-01 -3.737279474735260010e-01 1.199805215001106262e-01 2.457493729889392853e-02 2.190729379653930664e-01 -6.453381478786468506e-02 1.497105211019515991e-01 6.046229004859924316e-01 -8.528875559568405151e-02 1.119826436042785645e-01 1.154453381896018982e-01 -1.973881013691425323e-02 1.336615681648254395e-01
-1.399436593055725098e-01 -2.086779475212097168e-01 1.993641257286071777e-02 3.452537655830383301e-01 -6.272022426128387451e-02 7.981361448764801025e-02 -1.660481095314025879e-01 -7.465642690658569336e-02 2.089598178863525391e-01 -2.975949831306934357e-02 4.132657051086425781e-01 -1.984859257936477661e-01 7.537377625703811646e-02 -6.140250712633132935e-02 3.015168607234954834e-01 -5.106442794203758240e-02 -8.621696615591645241e-04 -2.288446724414825439e-01 3.999430686235427856e-02 1.894106566905975342e-01 -1.034241244196891785e-01 -4.677599295973777771e-02 -5.106111988425254822e-02 -3.427781164646148682e-01 -1.125004701316356659e-02 1.564962044358253479e-02 3.298554718494415283e-01 -2.569257654249668121e-02 -5.356882512569427490e-02 -2.488658577203750610e-01 -1.251396536827087402e-01 -5.459352210164070129e-02
2.000177651643753052e-01 1.247136667370796204e-01 -4.158207029104232788e-02 2.637876197695732117e-03 5.716446414589881897e-02 6.341891363263130188e-03 -1.798754334449768066e-01 -3.443620726466178894e-02 -6.957489252090454102e-02 1.633997559547424316e-01 4.940423667430877686e-01 -8.992727845907211304e-02 1.649039052426815033e-02 2.131506502628326416e-01 1.344455629587173462e-01 -3.685189187526702881e-01 2.488687187433242798e-01 1.727665960788726807e-01 6.482003722339868546e-03 8.401323109865188599e-02 -1.330595165491104126e-01 3.902936577796936035e-01 -9.159583598375320435e-02 2.326262295246124268e-01 -7.441207766532897949e-02 -4.080963134765625000e-02 1.441184878349304199e-01 1.051954403519630432e-01 1.486500166356563568e-02 -3.156993538141250610e-02 9.254600107669830322e-02 -2.057142257690429688e-01
-3.381303697824478149e-02 7.493542879819869995e-02 1.212765499949455261e-01 -5.613485723733901978e-02 -2.251369506120681763e-01 2.032535225152969360e-01 -1.016724482178688049e-01 -1.697972565889358521e-01 9.806971251964569092e-02 1.228142380714416504e-01 1.785995066165924072e-01 4.173541367053985596e-01 1.069187819957733154e-01 4.656488820910453796e-02 9.639364480972290039e-02 2.044989615678787231e-01 2.740046679973602295e-01 1.038997322320938110e-01 1.091304272413253784e-01 2.208263128995895386e-01 1.177986115217208862e-01 5.235176905989646912e-02 -9.738398343324661255e-02 1.569571644067764282e-01 -8.291821926832199097e-02 -7.053855806589126587e-02 2.602631449699401855e-01 3.752622306346893311e-01 6.602179259061813354e-02 -3.632111474871635437e-02 -2.479239404201507568e-01 2.527497410774230957e-01
-7.228195667266845703e-02 -2.397759407758712769e-01 -2.167902588844299316e-01 -9.797527641057968140e-02 -7.956708967685699463e-02 3.528866171836853027e-01 -2.787055671215057373e-01 -4.234680905938148499e-02 2.749245464801788330e-01 9.230406582355499268e-02 1.463014185428619385e-01 -5.163293331861495972e-02 -1.748651564121246338e-01 9.337904304265975952e-02 2.203446775674819946e-01 -2.792670726776123047e-01 4.350864887237548828e-02 -1.542813330888748169e-01 3.344224765896797180e-02 2.234003879129886627e-02 7.356105744838714600e-02 9.968610107898712158e-02 -3.546420633792877197e-01 8.812049776315689087e-02 -2.581799030303955078e-02 2.876858115196228027e-01 3.086115717887878418e-01 1.048696190118789673e-01 4.657138139009475708e-02 -1.675595194101333618e-01 1.511430926620960236e-02 -1.626255223527550697e-03
4.652407020330429077e-02 -1.632899343967437744e-01 2.837273776531219482e-01 1.090013012290000916e-01 8.654531091451644897e-03 3.672624528408050537e-01 -2.521390914916992188e-01 -2.121179103851318359e-01 3.152852058410644531e-01 -2.820093184709548950e-02 2.199670374393463135e-01 5.867341160774230957e-02 5.779969505965709686e-03 -6.441051512956619263e-02 6.124621629714965820e-02 -2.018359117209911346e-02 -2.048055455088615417e-02 3.331371024250984192e-02 6.362097710371017456e-02 1.919756978750228882e-01 -1.463240832090377808e-01 3.138913214206695557e-01 -1.675371378660202026e-01 8.892810344696044922e-02 3.792801201343536377e-01 4.734149575233459473e-02 8.876105397939682007e-02 2.976543270051479340e-02 2.597295641899108887e-01 -1.652535200119018555e-01 -1.191173866391181946e-02 -1.636457890272140503e-01
9.684187918901443481e-02 6.782035529613494873e-02 5.712890997529029846e-02 -1.232056245207786560e-01 -3.384646177291870117e-01 1.954918652772903442e-01 -3.246720433235168457e-01 1.152243167161941528e-01 3.648594617843627930e-01 -1.798409596085548401e-02 2.192007303237915039e-01 -1.319707334041595459e-01 3.124801674857735634e-03 1.209473386406898499e-01 -2.263255417346954346e-01 -2.010421752929687500e-01 1.702023111283779144e-02 1.699880808591842651e-01 6.608534604310989380e-02 3.838102519512176514e-02 -2.668218612670898438e-01 4.669116064906120300e-02 4.192700237035751343e-02 1.843305677175521851e-01 -1.327728629112243652e-01 -3.836618363857269287e-02 3.078449666500091553e-01 1.521565765142440796e-01 1.650563091970980167e-03 1.819341778755187988e-01 1.420459151268005371e-01 2.376728057861328125e-01
-2.715868316590785980e-02 1.855431497097015381e-02 1.747190356254577637e-01 -2.593309991061687469e-02 -3.848028182983398438e-01 1.865705847740173340e-01 -1.296124458312988281e-01 -3.193117976188659668e-01 1.238278392702341080e-02 2.460430935025215149e-02 1.514589190483093262e-01 3.624980449676513672e-01 2.684136629104614258e-01 -6.554085761308670044e-03 1.936351358890533447e-01 1.612457185983657837e-01 1.679459363222122192e-01 -6.708518415689468384e-02 1.825684159994125366e-01 2.033230364322662354e-01 -1.163779422640800476e-01 4.106801003217697144e-02 1.036981865763664246e-01 2.165922373533248901e-01 4.455575346946716309e-02 7.473698258399963379e-02 1.862723380327224731e-01 2.583702206611633301e-01 1.845518052577972412e-01 4.298294708132743835e-02 -1.417076140642166138e-01 1.735097318887710571e-01
5.806047003716230392e-03 4.870344698429107666e-02 5.284653231501579285e-02 1.559599339962005615e-01 -2.125362455844879150e-01 1.910614520311355591e-01 -9.304596483707427979e-02 -1.113681122660636902e-01 -1.187953129410743713e-01 -1.902714557945728302e-02 5.118759274482727051e-01 -5.822482705116271973e-02 6.987308710813522339e-02 2.053710371255874634e-01 1.097314134240150452e-01 -8.755850791931152344e-02 1.523319352418184280e-02 4.606038704514503479e-02 2.406692951917648315e-01 2.564497292041778564e-01 -6.901433318853378296e-02 -1.796950846910476685e-01 -5.701518058776855469e-02 2.582181096076965332e-01 -1.238950043916702271e-01 -3.332947939634323120e-02 2.049915939569473267e-01 3.699356913566589355e-01 1.964671164751052856e-01 -6.340967863798141479e-02 1.136783286929130554e-01 -1.928543299436569214e-01
-2.050159126520156860e-01 -1.155004277825355530e-02 5.508760735392570496e-02 5.876109376549720764e-02 -2.218369990587234497e-01 3.637406229972839355e-01 -1.058257296681404114e-01 -2.529496252536773682e-01 1.606624275445938110e-01 -1.076191961765289307e-01 5.596118047833442688e-03 6.766363978385925293e-02 -1.969131827354431152e-01 2.757601998746395111e-02 2.980505824089050293e-01 -2.298259139060974121e-01 -1.425027847290039062e-01 -5.434023588895797729e-02 -2.469127625226974487e-01 6.380655616521835327e-02 -2.031107246875762939e-02 2.626032195985317230e-02 2.688828706741333008e-01 3.811352653428912163e-03 5.174532160162925720e-02 -3.144321218132972717e-02 3.727670311927795410e-01 1.404862254858016968e-01 3.639113306999206543e-01 -9.678512811660766602e-02 -5.423980206251144409e-02 -5.140392854809761047e-02
-4.275777563452720642e-02 2.141375094652175903e-01 -6.917329132556915283e-02 -1.979179233312606812e-01 -3.314624726772308350e-01 3.662703037261962891e-01 -3.320466279983520508e-01 2.150995582342147827e-01 3.302775025367736816e-01 6.812850385904312134e-02 2.870117127895355225e-01 2.891256660223007202e-02 1.799206435680389404e-01 6.857546418905258179e-02 2.982384562492370605e-01 -2.060677669942378998e-02 1.170405521988868713e-01 4.406309872865676880e-02 1.162390783429145813e-01 -8.457005023956298828e-02 2.494285255670547485e-01 -5.852958932518959045e-02 -3.801358491182327271e-02 -6.792812794446945190e-02 -3.743717446923255920e-02 -1.990897953510284424e-02 1.402796357870101929e-01 1.267512887716293335e-01 3.944982215762138367e-02 -1.791581660509109497e-01 -6.621763110160827637e-02 2.917057462036609650e-02
1.268010437488555908e-01 -2.816590294241905212e-02 2.544292993843555450e-02 5.801223590970039368e-02 5.524187535047531128e-02 -1.821906715631484985e-01 -2.548235058784484863e-01 -1.609646826982498169e-01 1.994427889585494995e-01 -1.450119316577911377e-01 3.114596903324127197e-01 -2.992125414311885834e-02 9.174469858407974243e-03 1.660000681877136230e-01 6.612597405910491943e-02 -2.198662757873535156e-01 -1.261973679065704346e-01 -9.672848880290985107e-02 -5.108304321765899658e-02 1.282702386379241943e-01 4.598352313041687012e-02 2.304753102362155914e-02 1.757067441940307617e-01 8.727114647626876831e-02 -4.148130416870117188e-01 3.075576722621917725e-01 3.728172183036804199e-01 2.394806444644927979e-01 1.551399230957031250e-01 -1.804544925689697266e-01 5.746740847826004028e-02 6.740699708461761475e-02
8.964800834655761719e-02 -1.945530623197555542e-01 -6.049000471830368042e-02 -1.087508723139762878e-01 1.009055078029632568e-01 2.501282989978790283e-01 4.071618244051933289e-02 -2.003413438796997070e-01 1.525014787912368774e-01 1.991057246923446655e-01 2.107544094324111938e-01 -1.240939646959304810e-01 5.744073912501335144e-02 1.693808436393737793e-01 -7.168103009462356567e-02 -2.050811350345611572e-01 -1.639454364776611328e-01 -7.368776481598615646e-03 -2.534126490354537964e-02 3.314667344093322754e-01 1.587799042463302612e-01 3.968742787837982178e-01 4.282169416546821594e-02 -2.804859913885593414e-02 1.380825489759445190e-01 2.307440191507339478e-01 1.870810687541961670e-01 1.587968021631240845e-01 9.232962131500244141e-02 4.318106174468994141e-02 -1.905034631490707397e-01 3.466870486736297607e-01
-1.639489680528640747e-01 -1.440774798393249512e-01 1.268315613269805908e-01 -2.758621051907539368e-02 8.187548071146011353e-02 -1.677731573581695557e-01 -3.067026138305664062e-01 -6.002562865614891052e-02 9.726855903863906860e-02 2.180652767419815063e-01 3.134106397628784180e-01 -1.321395039558410645e-01 1.465628948062658310e-02 2.280343621969223022e-01 8.867701888084411621e-02 -3.066224157810211182e-01 -9.953732788562774658e-02 6.364540010690689087e-02 -7.428367435932159424e-02 1.440114080905914307e-01 -2.590691447257995605e-01 4.434278979897499084e-02 -1.484401375055313110e-01 -4.442347958683967590e-02 -8.550415933132171631e-02 3.881236612796783447e-01 3.294236063957214355e-01 -4.438362270593643188e-02 8.464985340833663940e-02 -1.586505025625228882e-01 6.570741068571805954e-03 2.051138132810592651e-01
-2.335904538631439209e-02 -1.763249039649963379e-01 -4.588574171066284180e-02 3.379741683602333069e-02 -1.351220160722732544e-01 5.786228924989700317e-02 -4.293305575847625732e-01 -2.563852667808532715e-01 -7.932737469673156738e-02 -6.088301911950111389e-02 2.178264707326889038e-01 2.288473248481750488e-01 -3.236868418753147125e-03 8.407277613878250122e-02 -1.550271641463041306e-02 1.082042697817087173e-02 -1.003237739205360413e-01 2.547702491283416748e-01 -2.395533919334411621e-01 9.601907432079315186e-02 -5.611333996057510376e-02 1.603748947381973267e-01 -6.273662298917770386e-02 -1.123906224966049194e-01 2.037171274423599243e-02 -8.176664263010025024e-02 3.839726448059082031e-01 2.743375860154628754e-02 -8.559919893741607666e-03 -1.313446760177612305e-01 -3.495308756828308105e-01 3.072416782379150391e-01
1.353768259286880493e-01 1.103525757789611816e-01 -2.417690120637416840e-02 2.064064145088195801e-02 -9.301850199699401855e-02 9.453219920396804810e-02 -3.745793104171752930e-01 -1.182825788855552673e-01 -5.325231701135635376e-02 1.876482516527175903e-01 2.118703722953796387e-02 8.601290732622146606e-02 1.672276854515075684e-01 4.722014367580413818e-01 1.344396546483039856e-02 -2.574822604656219482e-01 7.212362438440322876e-02 -4.255631268024444580e-01 -8.664792776107788086e-02 1.711201071739196777e-01 -3.578426316380500793e-02 5.071828886866569519e-02 -4.215734452009201050e-02 7.890613377094268799e-02 4.351549968123435974e-02 -9.180261939764022827e-02 2.809453308582305908e-01 1.503416001796722412e-01 1.019438281655311584e-01 5.895528942346572876e-03 -2.587752342224121094e-01 -9.531906247138977051e-02
1.836532354354858398e-01 -3.281005024909973145e-01 1.319870501756668091e-01 -1.856774538755416870e-01 -1.139619946479797363e-01 3.643924891948699951e-01 -3.120053559541702271e-02 -2.019438147544860840e-01 1.899287402629852295e-01 1.115485876798629761e-01 1.556298136711120605e-01 -1.571110486984252930e-01 7.161581516265869141e-02 1.371730268001556396e-01 1.765780150890350342e-01 2.335849590599536896e-02 1.510032266378402710e-01 -1.605009883642196655e-01 1.822497546672821045e-01 1.113961264491081238e-01 -1.764504313468933105e-01 1.457791328430175781e-01 -1.597974635660648346e-02 1.645823568105697632e-02 -2.793820798397064209e-01 1.143085807561874390e-01 2.069446742534637451e-01 -2.317568808794021606e-01 1.764467358589172363e-01 -1.225346028804779053e-01 -6.396564841270446777e-02 2.848028242588043213e-01
-3.419820964336395264e-01 -1.087474748492240906e-01 4.898368194699287415e-02 1.281285881996154785e-01 -6.267316639423370361e-02 1.851382404565811157e-01 -2.123289853334426880e-01 5.311321467161178589e-02 2.699601054191589355e-01 -7.855631411075592041e-02 3.080646097660064697e-01 2.955439984798431396e-01 1.190541163086891174e-01 4.285638406872749329e-02 2.634543180465698242e-01 -8.788345381617546082e-03 -1.253957021981477737e-02 3.465918824076652527e-02 -4.142918810248374939e-02 2.964863181114196777e-01 -1.762594133615493774e-01 5.923921987414360046e-02 -8.722960203886032104e-02 1.153275072574615479e-01 2.218867242336273193e-01 1.328078508377075195e-01 5.835164338350296021e-02 -1.362272948026657104e-01 2.624714672565460205e-01 -1.838457733392715454e-01 -2.733336687088012695e-01 -8.246333152055740356e-02
-4.109121859073638916e-02 -2.405077964067459106e-01 -1.465506553649902344e-01 -2.460575252771377563e-01 8.677063137292861938e-02 3.644374012947082520e-01 -2.647158503532409668e-01 -6.460941582918167114e-02 1.920084655284881592e-01 2.072692364454269409e-01 2.976756950374692678e-04 -2.432686090469360352e-01 6.517770886421203613e-02 9.346614032983779907e-02 1.772657781839370728e-01 -2.760506570339202881e-01 2.176714092493057251e-01 7.072244584560394287e-02 1.545669287443161011e-01 6.439538300037384033e-02 -4.621559288352727890e-03 2.064505070447921753e-01 -1.644646376371383667e-01 9.464199841022491455e-02 1.236630156636238098e-01 2.461903095245361328e-01 2.186186462640762329e-01 1.119735017418861389e-01 -1.489904224872589111e-01 -1.816371679306030273e-01 -1.746379584074020386e-01 5.694516748189926147e-02
5.080851539969444275e-02 2.311274856328964233e-01 -8.703681826591491699e-02 -3.346103429794311523e-02 -1.337904930114746094e-01 -4.917195066809654236e-03 -7.715804874897003174e-02 1.200125291943550110e-01 4.313799440860748291e-01 -2.220452129840850830e-01 3.285225033760070801e-01 -1.442046016454696655e-01 9.905856102705001831e-02 -3.788496553897857666e-02 1.830196529626846313e-01 -1.631089448928833008e-01 -2.024315893650054932e-01 2.641659379005432129e-01 1.908140331506729126e-01 1.360277086496353149e-01 4.009786620736122131e-02 8.583454787731170654e-02 -4.164883494377136230e-02 -1.901099272072315216e-02 1.102835461497306824e-01 1.298394501209259033e-01 2.539400160312652588e-01 1.119298487901687622e-01 2.663576602935791016e-01 -2.072731703519821167e-01 2.842794358730316162e-02 2.531031668186187744e-01
-1.371657252311706543e-01 -1.822687499225139618e-02 1.282008141279220581e-01 -1.334750056266784668e-01 -8.223946392536163330e-02 1.705471575260162354e-01 -4.658201336860656738e-01 1.220903992652893066e-01 2.140411883592605591e-01 2.000162750482559204e-01 3.600433468818664551e-01 8.000058680772781372e-02 -3.951510787010192871e-02 2.628628015518188477e-01 5.975849926471710205e-02 -2.419044822454452515e-02 1.178868636488914490e-01 -2.996239252388477325e-02 -1.318778693675994873e-01 1.008436307311058044e-01 -6.831272691488265991e-02 -1.077187340706586838e-02 -4.738526940345764160e-01 -1.024094671010971069e-01 -1.115763410925865173e-01 -1.542869838885962963e-03 1.847838312387466431e-01 5.709113180637359619e-02 2.202335000038146973e-02 -2.458504959940910339e-02 -4.648566991090774536e-02 2.166167646646499634e-01
3.234879076480865479e-01 -1.042249649763107300e-01 -7.709050551056861877e-03 5.057368054986000061e-02 -7.132590748369693756e-03 -7.700566202402114868e-02 -4.963411688804626465e-01 -7.603363692760467529e-02 5.925552919507026672e-02 -3.086111135780811310e-02 6.722192466259002686e-02 -7.032722979784011841e-02 2.395506389439105988e-02 3.295422494411468506e-01 1.380829513072967529e-01 -9.505106508731842041e-02 9.167005866765975952e-02 -1.056411955505609512e-02 2.377060353755950928e-01 3.427778482437133789e-01 -2.197147160768508911e-01 -1.530060023069381714e-01 -6.255555152893066406e-02 -4.561182577162981033e-03 -7.734618335962295532e-02 1.466697156429290771e-01 1.325457543134689331e-01 3.160019814968109131e-01 1.491102129220962524e-01 1.730695068836212158e-01 -2.536398917436599731e-02 1.291192471981048584e-01
6.367866881191730499e-03 4.893671348690986633e-02 4.074135422706604004e-02 1.246595829725265503e-01 -3.979943692684173584e-01 -5.644459277391433716e-02 -1.470957845449447632e-01 1.424783617258071899e-01 8.293517678976058960e-02 2.207741588354110718e-01 2.236540615558624268e-01 9.182533621788024902e-02 1.006164178252220154e-01 3.822546824812889099e-02 1.559628695249557495e-01 6.227962672710418701e-02 1.912271529436111450e-01 8.031441271305084229e-02 1.195954680442810059e-01 2.665843963623046875e-01 -4.408945515751838684e-02 -4.630682244896888733e-02 3.076765835285186768e-01 -8.398523181676864624e-02 -2.237165272235870361e-01 2.451585680246353149e-01 3.964183032512664795e-01 2.193170487880706787e-01 1.101267561316490173e-01 -1.445720493793487549e-01 -2.520478330552577972e-02 1.993062347173690796e-01
1.404738724231719971e-01 1.108187139034271240e-01 1.098263915628194809e-02 9.296774864196777344e-03 -2.633295953273773193e-01 2.734912326559424400e-03 -1.601909995079040527e-01 -2.823500894010066986e-02 2.339037656784057617e-01 -2.677273452281951904e-01 1.825522333383560181e-01 -5.190216377377510071e-02 2.089442908763885498e-01 2.328942418098449707e-01 1.456062048673629761e-01 -1.976432949304580688e-01 3.142532408237457275e-01 1.214087754487991333e-01 2.272207438945770264e-01 4.930181503295898438e-01 1.099490467458963394e-02 -1.419153064489364624e-01 6.684696674346923828e-02 1.344750076532363892e-01 -6.490948051214218140e-02 1.301752477884292603e-01 1.397543549537658691e-01 1.314541846513748169e-01 1.877141743898391724e-01 -6.236216053366661072e-03 -5.944679304957389832e-02 6.014735624194145203e-02
-2.778471410274505615e-01 -1.282961070537567139e-01 4.138658568263053894e-02 -4.655494913458824158e-02 -1.951174139976501465e-01 2.255441844463348389e-01 -1.922638714313507080e-01 7.100805640220642090e-03 -1.821008138358592987e-02 -2.269975394010543823e-01 1.596215963363647461e-01 -3.389096632599830627e-02 -2.529316246509552002e-01 1.166291907429695129e-01 2.922829389572143555e-01 -1.784478724002838135e-01 -2.873316407203674316e-03 -1.488425582647323608e-01 9.852296859025955200e-02 3.555076941847801208e-02 2.085974067449569702e-01 -5.229908972978591919e-02 -8.337242901325225830e-02 1.595878601074218750e-01 5.457156524062156677e-02 3.121702186763286591e-02 5.254810452461242676e-01 1.286926865577697754e-02 2.311892360448837280e-01 -8.527402579784393311e-02 -1.977294683456420898e-01 1.063083261251449585e-01
-2.247293442487716675e-01 -1.547104269266128540e-01 -9.581254422664642334e-02 7.164710760116577148e-02 -1.750212758779525757e-01 1.009558215737342834e-01 -3.275135457515716553e-01 1.122755184769630432e-01 1.411014199256896973e-01 -8.049062453210353851e-04 2.412821501493453979e-01 -4.655468836426734924e-02 -9.052305668592453003e-02 1.281913220882415771e-01 2.263140231370925903e-01 6.881333142518997192e-02 -2.962390780448913574e-01 -1.216982379555702209e-01 -7.498577237129211426e-02 2.920137941837310791e-01 -3.293883502483367920e-01 -7.887439429759979248e-02 9.780685603618621826e-02 -1.286089271306991577e-01 2.000376731157302856e-01 -7.839161157608032227e-02 2.213039249181747437e-01 7.323469221591949463e-02 1.880314350128173828e-01 -8.208024501800537109e-02 -3.086802959442138672e-01 1.323419660329818726e-01
-1.076294258236885071e-01 -1.219606995582580566e-01 -1.174129322171211243e-01 -5.901277810335159302e-02 -1.863624304533004761e-01 -2.020731195807456970e-02 -3.295524418354034424e-01 -3.154411613941192627e-01 6.371752172708511353e-02 7.495202124118804932e-02 3.586529195308685303e-01 1.213098391890525818e-01 -8.367099612951278687e-02 1.386571582406759262e-02 1.069426611065864563e-01 5.155288800597190857e-02 2.218439429998397827e-02 1.878031790256500244e-01 -3.270187377929687500e-01 1.068328469991683960e-01 -1.504997014999389648e-01 8.938941359519958496e-02 6.045659631490707397e-02 -1.257806867361068726e-01 3.212413191795349121e-02 -1.374183744192123413e-01 3.026922047138214111e-01 1.227234378457069397e-01 -1.195854395627975464e-01 -1.368026584386825562e-01 -2.932578623294830322e-01 2.981009185314178467e-01
2.426909804344177246e-01 -1.324871629476547241e-01 2.975684702396392822e-01 1.403319537639617920e-01 -4.078825414180755615e-01 3.917129710316658020e-02 -2.649064362049102783e-01 -2.208234816789627075e-01 2.963243424892425537e-01 5.826821178197860718e-02 -1.176024600863456726e-01 2.442041970789432526e-02 2.316165864467620850e-01 1.610910147428512573e-01 3.676571324467658997e-02 -1.509266942739486694e-01 -1.754655689001083374e-01 -1.875350475311279297e-01 1.525180297903716564e-03 7.624578475952148438e-02 -2.339705377817153931e-01 2.247678935527801514e-01 -3.808532282710075378e-02 -5.725568160414695740e-02 -4.135724902153015137e-02 -1.493363678455352783e-01 2.095900028944015503e-01 -5.104624480009078979e-02 1.857229322195053101e-01 -1.565859317779541016e-01 -5.980475991964340210e-02 6.489232927560806274e-02
-2.430094778537750244e-01 -2.513629496097564697e-01 -1.507763415575027466e-01 -9.615115076303482056e-02 -1.935065835714340210e-01 2.848287522792816162e-01 -1.701861619949340820e-01 7.998394221067428589e-02 6.540636718273162842e-02 1.498094201087951660e-01 3.066345155239105225e-01 1.363600790500640869e-02 -1.335005611181259155e-01 3.494164943695068359e-01 3.566830456256866455e-01 -2.295245826244354248e-01 -1.573296077549457550e-02 -6.462669372558593750e-02 4.527529701590538025e-02 -5.228087678551673889e-02 -1.052594557404518127e-01 2.334486320614814758e-02 -9.731800109148025513e-02 1.564561389386653900e-02 -2.123818919062614441e-02 4.547753557562828064e-02 3.997827768325805664e-01 -1.298348605632781982e-01 -8.064505644142627716e-03 -1.697927862405776978e-01 1.047051921486854553e-01 3.864766657352447510e-02
-8.939397335052490234e-02 8.931396901607513428e-02 4.374538734555244446e-02 6.402459740638732910e-02 -6.715936958789825439e-02 -1.305899769067764282e-01 -2.588070034980773926e-01 -5.732316523790359497e-02 6.764774769544601440e-02 -1.401136070489883423e-01 1.161460392177104950e-02 1.709677465260028839e-02 -9.702543169260025024e-02 2.516785562038421631e-01 -7.140081375837326050e-02 -2.713748514652252197e-01 2.124544046819210052e-02 1.853697746992111206e-01 3.208725452423095703e-01 2.226623743772506714e-01 4.951089248061180115e-02 3.372175991535186768e-01 1.696870028972625732e-01 -3.463045880198478699e-02 6.511656939983367920e-02 3.046578764915466309e-01 4.647401869297027588e-01 5.308549478650093079e-02 5.831835046410560608e-02 -2.031574398279190063e-01 -1.258544176816940308e-01 -1.310391537845134735e-02
2.180772460997104645e-02 9.352757781744003296e-02 1.277625560760498047e-01 1.073092445731163025e-01 -5.005441308021545410e-01 -2.002538926899433136e-02 -1.788044720888137817e-01 1.411722898483276367e-01 4.033355787396430969e-02 1.623502969741821289e-01 3.652190864086151123e-01 -5.496033281087875366e-02 1.958039961755275726e-02 4.727072641253471375e-02 1.267067193984985352e-01 1.608044058084487915e-01 -2.297283709049224854e-02 3.789827227592468262e-02 2.975829876959323883e-03 3.395055234432220459e-01 -7.845191657543182373e-02 1.723416745662689209e-01 2.417543083429336548e-01 -1.853020489215850830e-02 -6.609946489334106445e-02 2.537656724452972412e-01 3.079048693180084229e-01 1.398858278989791870e-01 1.285503357648849487e-01 -1.795445196330547333e-02 -1.157580465078353882e-01 1.609442681074142456e-01
1.031186580657958984e-01 4.996774718165397644e-02 -2.080929428339004517e-01 -1.873306781053543091e-01 -1.583336442708969116e-01 -5.516653880476951599e-02 -6.880073249340057373e-02 -1.901347935199737549e-01 1.955178976058959961e-01 -9.416232258081436157e-02 2.373149096965789795e-01 -2.337167263031005859e-01 2.068460918962955475e-02 -1.693468838930130005e-01 4.198040962219238281e-01 -2.214324027299880981e-01 -1.094410121440887451e-01 2.573858201503753662e-01 2.443069070577621460e-01 2.174239158630371094e-01 7.424502819776535034e-02 2.193645015358924866e-02 1.497545093297958374e-01 1.061104759573936462e-01 -9.669869393110275269e-02 -7.097737491130828857e-02 4.115897715091705322e-01 -1.042895112186670303e-02 -3.299175575375556946e-02 9.538553655147552490e-02 -6.999551504850387573e-02 5.669324100017547607e-02
4.624101519584655762e-02 2.990007027983665466e-02 -2.153319120407104492e-02 -2.926529645919799805e-01 -1.761234104633331299e-01 1.292317062616348267e-01 -3.485275804996490479e-01 1.765493899583816528e-01 2.255193591117858887e-01 5.202448461204767227e-03 1.952401101589202881e-01 -5.560490861535072327e-02 1.255382895469665527e-01 -4.763897135853767395e-02 4.936609864234924316e-01 -1.979400962591171265e-01 6.310635805130004883e-02 8.675158768892288208e-02 -2.369500994682312012e-01 -2.190548367798328400e-02 -1.579386889934539795e-01 1.160255745053291321e-01 -7.399170845746994019e-02 -2.911150753498077393e-01 2.064739353954792023e-02 -1.604830101132392883e-02 2.229051142930984497e-01 1.337704360485076904e-01 5.564981698989868164e-02 -5.304695665836334229e-02 -7.355849444866180420e-02 2.028296589851379395e-01
9.099829196929931641e-02 -1.135652810335159302e-01 -1.511330604553222656e-01 2.233197540044784546e-02 -1.977262049913406372e-01 8.294636011123657227e-02 -4.099149629473686218e-02 4.429947212338447571e-02 1.545086055994033813e-01 2.461577653884887695e-01 1.331416070461273193e-01 -9.413616731762886047e-03 1.104163452982902527e-01 1.586705446243286133e-01 1.567094586789608002e-02 -2.961634993553161621e-01 -2.990770041942596436e-01 2.087419033050537109e-01 4.189664870500564575e-02 3.680124580860137939e-01 8.733676373958587646e-02 3.319309055805206299e-01 -5.319095402956008911e-02 -1.904742121696472168e-01 1.270182281732559204e-01 2.727882564067840576e-02 3.901176452636718750e-01 9.453755617141723633e-02 -6.312333047389984131e-02 2.056283056735992432e-01 -1.610779166221618652e-01 3.017864748835563660e-02
9.392476826906204224e-02 1.231723874807357788e-01 -6.749097257852554321e-02 -2.729142904281616211e-01 -2.423645257949829102e-01 1.447904109954833984e-01 -1.955114454030990601e-01 -1.364817470312118530e-01 3.478874266147613525e-01 -1.425711661577224731e-01 3.707793653011322021e-01 -1.240267381072044373e-01 3.012759089469909668e-01 3.909718617796897888e-02 3.840458989143371582e-01 -3.983137756586074829e-02 1.427932083606719971e-01 1.176636759191751480e-02 1.960210315883159637e-02 1.511838287115097046e-01 -2.596250176429748535e-02 9.228614717721939087e-02 1.343798637390136719e-02 -9.156038612127304077e-02 2.427852302789688110e-01 2.741435170173645020e-02 -1.335758902132511139e-02 5.651600658893585205e-02 1.840623915195465088e-01 -1.520719975233078003e-01 1.846361788921058178e-03 2.079089432954788208e-01
4.013590142130851746e-02 7.537811994552612305e-02 1.814017891883850098e-01 -4.288084059953689575e-02 -2.178102135658264160e-01 7.423536386340856552e-03 -2.647343575954437256e-01 1.694339960813522339e-01 2.656309306621551514e-01 1.170016825199127197e-01 8.926745504140853882e-02 8.632416278123855591e-02 9.224732220172882080e-02 2.779150307178497314e-01 7.517958432435989380e-02 9.235073626041412354e-02 -2.001722157001495361e-02 3.201523125171661377e-01 1.534559130668640137e-01 2.070159316062927246e-01 -1.966051571071147919e-02 1.976236104965209961e-01 2.914338409900665283e-01 -2.828512527048587799e-02 -1.419902145862579346e-01 2.133226096630096436e-01 3.753353655338287354e-01 4.909163340926170349e-02 -1.166220456361770630e-01 -4.465408995747566223e-02 -2.771238088607788086e-01 1.274831146001815796e-01
7.483386248350143433e-02 -8.094151318073272705e-02 2.283837944269180298e-01 3.779006302356719971e-01 -1.580735892057418823e-01 1.955793201923370361e-01 -1.929634213447570801e-01 -2.606053650379180908e-01 6.895296275615692139e-02 1.151448935270309448e-01 3.474933803081512451e-01 -2.010232955217361450e-01 -7.685801386833190918e-02 -1.254603848792612553e-03 3.030142784118652344e-01 -6.006816402077674866e-02 -2.199432104825973511e-01 -2.957853674888610840e-01 -6.952746957540512085e-02 2.098608016967773438e-01 -1.837348639965057373e-01 3.272217512130737305e-02 -1.717136502265930176e-01 -8.876453340053558350e-02 -3.671646118164062500e-02 9.740821272134780884e-02 2.110420465469360352e-01 5.256939679384231567e-02 -5.983816087245941162e-02 -3.315236046910285950e-02 -1.539539098739624023e-01 2.299122512340545654e-02
2.078142762184143066e-01 -7.093837112188339233e-02 1.366211622953414917e-01 9.767141193151473999e-02 -1.705057360231876373e-02 1.053969636559486389e-01 -3.644317686557769775e-01 -1.932418495416641235e-01 4.879534542560577393e-01 7.089091092348098755e-02 -1.204450204968452454e-01 -1.645469218492507935e-01 5.535464733839035034e-02 2.960596978664398193e-01 -3.458154574036598206e-02 -1.835978031158447266e-01 -3.254738822579383850e-02 -3.971213474869728088e-02 1.401236355304718018e-01 2.354948967695236206e-01 -7.877918332815170288e-02 -5.816182121634483337e-02 -9.753704071044921875e-02 1.472008526325225830e-01 -2.599309980869293213e-01 7.512526959180831909e-02 1.949683576822280884e-01 2.648965828120708466e-02 1.647288352251052856e-01 -2.166763693094253540e-01 1.638577282428741455e-01 -1.850039139389991760e-02
2.321329265832901001e-01 1.197981610894203186e-01 -2.329564690589904785e-01 5.786842107772827148e-02 -2.073106914758682251e-01 3.725539520382881165e-02 -5.576137304306030273e-01 -1.967333406209945679e-01 1.511859744787216187e-01 2.453369833528995514e-02 4.211003705859184265e-02 5.479482933878898621e-02 2.307356446981430054e-01 -8.412086404860019684e-03 4.307402297854423523e-02 -9.647839516401290894e-02 1.846654564142227173e-01 -3.073537945747375488e-01 1.506869196891784668e-01 1.034402400255203247e-01 4.882031306624412537e-02 -4.095532372593879700e-02 1.384779810905456543e-01 2.018998712301254272e-01 -1.243902444839477539e-01 1.296355575323104858e-01 3.076740205287933350e-01 -1.164818741381168365e-02 -3.037055768072605133e-02 1.076476275920867920e-01 -1.193631514906883240e-01 8.731979131698608398e-02
-7.250561565160751343e-02 -7.859750092029571533e-02 -1.027467399835586548e-01 -2.970974147319793701e-01 4.877251014113426208e-02 3.028416633605957031e-01 -2.475314736366271973e-01 -2.074633240699768066e-01 3.512875139713287354e-01 -7.335773855447769165e-02 8.123862743377685547e-02 -1.797897517681121826e-01 -5.933261662721633911e-02 1.110607907176017761e-01 1.495494544506072998e-01 -9.157313406467437744e-02 2.377261221408843994e-02 -2.591186761856079102e-01 1.403920538723468781e-02 2.208658605813980103e-01 1.609158515930175781e-01 8.714458346366882324e-02 -1.799231767654418945e-01 7.357633113861083984e-02 1.142164170742034912e-01 1.800827234983444214e-01 4.030574858188629150e-01 3.463762253522872925e-02 5.432726442813873291e-02 -3.689553961157798767e-02 -8.152977377176284790e-02 2.626261115074157715e-01
2.549400627613067627e-01 -1.183717846870422363e-01 -2.707739360630512238e-02 9.353348985314369202e-03 -2.174643874168395996e-01 2.053315639495849609e-01 -2.983715534210205078e-01 1.711550913751125336e-02 2.697127759456634521e-01 -1.559271663427352905e-01 4.485071897506713867e-01 -1.518712639808654785e-01 1.753545701503753662e-01 -8.949699252843856812e-02 3.185746073722839355e-01 -1.449341513216495514e-02 1.699172519147396088e-02 9.185530245304107666e-02 -5.448972433805465698e-02 1.618797332048416138e-01 2.031598091125488281e-01 9.477007389068603516e-02 5.173178389668464661e-02 -1.192671582102775574e-01 4.982396587729454041e-02 -3.864376991987228394e-02 1.344083398580551147e-01 -1.141505986452102661e-01 8.166919648647308350e-02 -1.868786811828613281e-01 2.554713189601898193e-01 1.807620376348495483e-01
1.235109567642211914e-01 1.254917234182357788e-01 1.034730076789855957e-01 1.805901974439620972e-01 -3.587650060653686523e-01 3.948177024722099304e-02 -1.837032735347747803e-01 -1.017638891935348511e-01 2.782809734344482422e-01 5.590713769197463989e-02 -1.679031699895858765e-01 -1.234283745288848877e-01 1.230929642915725708e-01 1.719134300947189331e-02 1.270088739693164825e-02 -2.917621433734893799e-01 -1.691333502531051636e-01 -6.093902885913848877e-02 2.311951071023941040e-01 3.609444200992584229e-01 2.201624028384685516e-02 8.196213096380233765e-02 4.353794082999229431e-02 -1.411965191364288330e-01 -1.720353215932846069e-01 -6.991732865571975708e-02 3.394161164760589600e-01 1.212472692131996155e-01 2.197704762220382690e-01 -2.398899644613265991e-01 1.060903519392013550e-01 -1.068373559974133968e-03
1.530500501394271851e-01 -1.290531456470489502e-01 -9.400046430528163910e-03 2.970241010189056396e-02 -1.889830976724624634e-01 2.385743409395217896e-01 -3.264535963535308838e-01 -6.697338074445724487e-02 1.449952721595764160e-01 -7.165304571390151978e-02 1.561498194932937622e-01 -1.672848165035247803e-01 -7.851038128137588501e-02 2.647859156131744385e-01 -2.641018293797969818e-02 1.608198881149291992e-02 1.088261008262634277e-01 3.750367090106010437e-02 2.436127513647079468e-01 2.021426409482955933e-01 -1.701091676950454712e-01 -1.580482572317123413e-01 3.320743143558502197e-02 3.407603502273559570e-01 -2.120193988084793091e-01 -2.100312896072864532e-02 3.645195066928863525e-01 2.212692648172378540e-01 -1.168381515890359879e-02 2.222105413675308228e-01 1.636350154876708984e-01 1.067274957895278931e-01
-1.725666075944900513e-01 -2.645835280418395996e-01 7.309878244996070862e-03 3.701761364936828613e-02 -2.028546631336212158e-01 3.754000365734100342e-01 -8.848008513450622559e-02 -5.795793235301971436e-02 -7.639943622052669525e-03 -1.798012405633926392e-01 2.202721387147903442e-01 -1.161051690578460693e-01 6.971178203821182251e-02 1.538829952478408813e-01 2.076488733291625977e-01 -3.865841031074523926e-01 2.762615978717803955e-01 -1.327325105667114258e-01 1.302240639925003052e-01 4.546849429607391357e-02 5.308640748262405396e-02 -1.408922299742698669e-02 1.787555590271949768e-02 2.307809144258499146e-01 7.134854048490524292e-02 -5.200380459427833557e-02 3.702611029148101807e-01 -2.377505227923393250e-02 1.144911274313926697e-01 -2.211371362209320068e-01 -8.096724748611450195e-02 8.036393672227859497e-02
1.271579414606094360e-01 1.935418993234634399e-01 -2.523808479309082031e-01 -1.588350087404251099e-01 -7.517449557781219482e-02 1.368400454521179199e-01 -1.524640917778015137e-01 -8.486632257699966431e-02 9.272984415292739868e-02 -2.427424490451812744e-02 1.484045982360839844e-01 -1.707021743059158325e-01 1.178059633821249008e-02 2.948514819145202637e-01 -3.094955682754516602e-01 -6.183976680040359497e-02 -8.195091970264911652e-03 -1.673712730407714844e-01 1.179982051253318787e-01 2.005977630615234375e-01 -2.620725929737091064e-01 5.006885156035423279e-02 3.492755070328712463e-02 7.258629798889160156e-02 -2.446928769350051880e-01 2.201486229896545410e-01 4.709731638431549072e-01 -5.701271072030067444e-02 2.182210385799407959e-01 -8.934289962053298950e-02 4.107010026928037405e-04 8.157632499933242798e-02
-9.506723284721374512e-02 1.458094865083694458e-01 6.286285351961851120e-03 8.274657651782035828e-03 -6.207690015435218811e-02 4.092252254486083984e-01 -6.629253178834915161e-02 -2.261132560670375824e-02 2.387445271015167236e-01 1.074803099036216736e-01 -7.335775345563888550e-02 -9.849642217159271240e-02 -1.679804027080535889e-01 1.559616178274154663e-01 9.141141548752784729e-03 -3.745870292186737061e-01 -3.376428782939910889e-02 9.079407900571823120e-02 3.596543669700622559e-01 2.317951172590255737e-01 -1.131305471062660217e-01 2.192451059818267822e-01 -1.565147042274475098e-01 6.795968115329742432e-02 -1.386545191053301096e-04 2.580652832984924316e-01 1.261373609304428101e-01 -1.290179342031478882e-01 2.205378264188766479e-01 -2.254772186279296875e-01 -1.871030926704406738e-01 -2.665175497531890869e-02
6.035370379686355591e-02 2.099639326333999634e-01 -6.938796490430831909e-02 2.349745929241180420e-01 -4.232881665229797363e-01 -5.419170856475830078e-02 -2.468484044075012207e-01 -1.554395258426666260e-01 1.578378081321716309e-01 -1.803083419799804688e-01 1.630712300539016724e-01 6.289700418710708618e-02 6.261430680751800537e-02 1.443811655044555664e-01 -9.470455348491668701e-03 -1.023852974176406860e-01 2.079130262136459351e-01 8.844812400639057159e-03 2.185409814119338989e-01 4.693718850612640381e-01 -1.517180204391479492e-01 -4.245253745466470718e-03 5.453382432460784912e-02 1.705582886934280396e-01 -1.357833147048950195e-01 -1.108303219079971313e-01 4.463879391551017761e-02 1.833349764347076416e-01 -1.110559478402137756e-01 2.248855540528893471e-03 -1.403895765542984009e-01 1.920404732227325439e-01
2.718923687934875488e-01 -1.702294349670410156e-01 1.539182942360639572e-02 -9.119151532649993896e-02 -1.203152257949113846e-02 4.955464228987693787e-02 -2.606062293052673340e-01 -2.297890484333038330e-01 4.298011958599090576e-02 3.561565279960632324e-01 2.347980290651321411e-01 1.547197848558425903e-01 6.278192996978759766e-02 -7.290308829396963120e-03 2.065235823392868042e-01 -8.473079651594161987e-02 3.319463878870010376e-02 -7.217864692211151123e-02 4.824871122837066650e-01 1.461483091115951538e-01 4.047015216201543808e-03 6.443457305431365967e-02 -2.905545197427272797e-02 -4.729858785867691040e-02 -2.429640144109725952e-01 -1.176195070147514343e-01 1.145964860916137695e-01 -7.633750140666961670e-02 -1.823016628623008728e-02 -9.464401006698608398e-02 -2.463320493698120117e-01 2.722616195678710938e-01
3.745259344577789307e-02 -1.580688208341598511e-01 1.376464515924453735e-01 -3.997350111603736877e-02 -1.558466255664825439e-01 -1.330440118908882141e-02 -1.819915175437927246e-01 6.756792217493057251e-02 2.122671604156494141e-01 -4.886688664555549622e-02 1.035152673721313477e-01 -5.395014956593513489e-02 5.334291979670524597e-02 3.118104934692382812e-01 4.914655908942222595e-02 -2.633901238441467285e-01 -1.686450839042663574e-01 3.927845060825347900e-01 6.380035728216171265e-02 1.788325905799865723e-01 -1.565468031913042068e-03 1.217770352959632874e-01 3.171292245388031006e-01 2.047376036643981934e-01 -1.977563463151454926e-02 1.010394841432571411e-01 4.493276476860046387e-01 6.665363162755966187e-02 2.619136497378349304e-02 8.381728827953338623e-02 -2.267638146877288818e-01 -7.628399878740310669e-02
-1.116984263062477112e-01 -4.429608117789030075e-03 1.370953619480133057e-01 1.775465309619903564e-01 -1.685153543949127197e-01 4.546716213226318359e-01 -1.444300115108489990e-01 6.125857681035995483e-02 2.012895196676254272e-01 -9.323678165674209595e-02 7.798579335212707520e-02 -1.926013231277465820e-01 9.201823174953460693e-02 2.376057580113410950e-02 1.880204677581787109e-01 5.621127411723136902e-02 -9.933204948902130127e-02 -7.249825447797775269e-02 4.115737974643707275e-02 3.270800709724426270e-01 -8.582106232643127441e-02 -1.503554079681634903e-02 5.563768744468688965e-02 -1.898492574691772461e-01 3.894746005535125732e-01 9.118112176656723022e-02 3.360274434089660645e-01 1.531015932559967041e-01 1.515234261751174927e-01 -2.156095355749130249e-01 -3.417602926492691040e-02 -4.128985106945037842e-03
-1.278730183839797974e-01 -2.170888185501098633e-01 -2.387259453535079956e-01 5.341335199773311615e-03 -2.432852238416671753e-01 5.866848304867744446e-02 -1.442855149507522583e-01 -1.005043685436248779e-01 2.469186782836914062e-01 8.960837870836257935e-02 5.106157436966896057e-02 1.886646747589111328e-01 -9.101305902004241943e-02 -5.943293496966362000e-02 1.456213295459747314e-01 8.015362918376922607e-02 9.961062669754028320e-02 8.747098594903945923e-02 -1.326880138367414474e-02 3.771293759346008301e-01 -1.301309466361999512e-01 -8.870659023523330688e-02 -1.123247891664505005e-01 -1.975305527448654175e-01 3.572009131312370300e-02 2.375334687530994415e-02 3.951564133167266846e-01 1.746170520782470703e-01 2.006158381700515747e-01 -3.460712134838104248e-01 -6.386159360408782959e-02 -2.243275791406631470e-01
2.973630726337432861e-01 5.202348902821540833e-02 -6.544617563486099243e-02 1.259133666753768921e-01 -1.349939703941345215e-01 -2.833062410354614258e-02 -2.521190345287322998e-01 -2.579845488071441650e-01 9.286684542894363403e-02 -4.501092061400413513e-02 9.158881753683090210e-02 4.395337775349617004e-02 -1.980718672275543213e-01 -1.042434014379978180e-02 1.868837624788284302e-01 -1.829082667827606201e-01 7.953831553459167480e-02 -3.729884326457977295e-02 7.959061115980148315e-02 1.399887949228286743e-01 -1.132652163505554199e-01 1.477485299110412598e-01 1.965965703129768372e-02 1.123428195714950562e-01 -4.632931351661682129e-01 2.198060005903244019e-01 1.724020838737487793e-01 4.318344891071319580e-01 1.493573784828186035e-01 -1.072868555784225464e-01 -1.016886457800865173e-01 -7.912150770425796509e-02
-9.725145250558853149e-02 -1.041877567768096924e-01 2.888359725475311279e-01 1.847735941410064697e-01 5.150283873081207275e-02 2.933954820036888123e-02 -2.477890104055404663e-01 -5.336195603013038635e-02 1.376783102750778198e-01 2.786703407764434814e-01 8.962292224168777466e-02 -1.082018166780471802e-01 -2.341094017028808594e-01 6.834507733583450317e-02 3.169126212596893311e-01 -2.408123612403869629e-01 1.173979118466377258e-01 7.407415658235549927e-02 -2.154125571250915527e-01 3.340014815330505371e-01 -7.351487874984741211e-02 -5.335156340152025223e-03 -5.037486180663108826e-02 -1.022837832570075989e-01 1.171652600169181824e-02 1.206253990530967712e-01 3.915004134178161621e-01 -1.473499089479446411e-01 -1.404434889554977417e-01 -1.151166781783103943e-01 -1.833485811948776245e-01 9.043166786432266235e-02
6.745561212301254272e-02 -3.379840254783630371e-01 -6.132703647017478943e-02 -2.378398329019546509e-01 -2.106881290674209595e-01 -9.349595010280609131e-02 -2.342102676630020142e-01 -1.521445214748382568e-01 2.369019985198974609e-01 1.645949929952621460e-01 2.368809729814529419e-01 1.699922531843185425e-01 1.397875323891639709e-02 1.378225535154342651e-02 1.039150729775428772e-01 -1.687956154346466064e-01 3.001449704170227051e-01 -5.497127398848533630e-02 2.685702443122863770e-01 7.989958673715591431e-02 -2.210065573453903198e-01 -8.223330229520797729e-02 1.410855203866958618e-01 1.004079580307006836e-01 -2.982371151447296143e-01 -1.359402667731046677e-02 8.104632049798965454e-02 1.836395114660263062e-01 2.796151340007781982e-01 -1.251744925975799561e-01 3.357499092817306519e-02 -1.536818780004978180e-02
-9.402072057127952576e-03 -1.704982668161392212e-01 -3.429235517978668213e-02 2.313886582851409912e-01 -1.170518472790718079e-01 3.387605305761098862e-03 -3.186134696006774902e-01 1.805992051959037781e-02 8.779913187026977539e-02 -1.022047698497772217e-01 1.484876871109008789e-01 1.009889021515846252e-01 -2.613502442836761475e-01 8.953507244586944580e-02 2.242505550384521484e-01 -1.586320810019969940e-02 1.357839070260524750e-02 -1.992056071758270264e-01 -1.832986176013946533e-01 4.780750870704650879e-01 -5.448022112250328064e-02 1.722420603036880493e-01 3.126894310116767883e-02 -2.422746270895004272e-02 8.325475454330444336e-02 2.095337025821208954e-02 1.771547049283981323e-01 1.496526300907135010e-01 -6.884688977152109146e-03 -3.766430914402008057e-01 2.776206433773040771e-01 8.340980112552642822e-02
3.175714612007141113e-01 -4.987860098481178284e-02 -1.857413165271282196e-02 -1.603596471250057220e-02 -2.063547521829605103e-01 4.291844069957733154e-01 -3.239769637584686279e-01 7.529228925704956055e-03 3.605154752731323242e-01 2.362064123153686523e-01 2.426345460116863251e-02 1.039628013968467712e-01 -3.346220552921295166e-01 1.282943040132522583e-01 8.416890166699886322e-03 -3.014155849814414978e-02 7.035928219556808472e-02 1.112329736351966858e-01 3.059751391410827637e-01 1.404056996107101440e-01 7.597139477729797363e-02 -1.488651335239410400e-01 -7.085581123828887939e-02 1.014802306890487671e-01 5.177732184529304504e-02 -1.623092964291572571e-02 1.925576478242874146e-01 4.080572724342346191e-02 -2.433844283223152161e-02 -4.683154821395874023e-02 3.776760026812553406e-02 1.337076723575592041e-01
1.969899237155914307e-01 -1.403506696224212646e-01 -2.408826537430286407e-02 -3.630501450970768929e-03 1.180702447891235352e-01 -1.618759892880916595e-02 -3.110412359237670898e-01 -1.896187216043472290e-01 2.081907391548156738e-01 -1.453766077756881714e-01 1.282897442579269409e-01 1.757711470127105713e-01 -4.729544371366500854e-02 1.299273967742919922e-01 1.276555657386779785e-01 -1.713487654924392700e-01 -5.302793532609939575e-02 -9.527832269668579102e-02 -3.712730947881937027e-03 1.660222262144088745e-01 1.920231059193611145e-02 1.590172797441482544e-01 1.162081807851791382e-01 1.350239068269729614e-01 -5.221314430236816406e-01 3.159297108650207520e-01 2.598066329956054688e-01 1.986717432737350464e-01 1.128451898694038391e-01 -1.602905988693237305e-01 -2.054879255592823029e-02 -4.777714237570762634e-02
-1.375737935304641724e-01 -4.123013466596603394e-02 -8.193525485694408417e-03 -2.677315473556518555e-01 -7.457041740417480469e-02 1.313277035951614380e-01 -2.633648812770843506e-01 -1.407569646835327148e-01 2.360117733478546143e-01 -7.460936903953552246e-02 2.499229311943054199e-01 -1.973795592784881592e-01 -7.331889122724533081e-02 1.290063410997390747e-01 5.791345238685607910e-02 -2.405217885971069336e-01 -7.105097919702529907e-02 -2.192613929510116577e-01 -3.257775679230690002e-02 1.887275129556655884e-01 1.403324306011199951e-01 9.827943146228790283e-02 -3.452587425708770752e-01 2.040674090385437012e-01 1.153260394930839539e-01 1.880152225494384766e-01 3.838481903076171875e-01 1.024146899580955505e-01 9.900610893964767456e-02 -2.609333768486976624e-02 -1.793015599250793457e-01 1.436007320880889893e-01
1.755817234516143799e-01 -1.877248138189315796e-01 -1.544329524040222168e-01 -1.479909867048263550e-01 -1.143219918012619019e-01 -4.109561815857887268e-02 2.559317275881767273e-02 -2.192116975784301758e-01 2.454000562429428101e-01 2.663154006004333496e-01 1.767833083868026733e-01 -1.627353727817535400e-01 4.329729080200195312e-02 2.526442110538482666e-01 9.957225620746612549e-02 -1.751561611890792847e-01 1.466514021158218384e-01 2.578616440296173096e-01 4.499644935131072998e-01 2.038752883672714233e-01 2.183375880122184753e-02 1.034872010350227356e-01 -7.717221975326538086e-02 -1.028302311897277832e-01 -1.828161776065826416e-01 1.801760308444499969e-02 1.917735785245895386e-01 2.022518664598464966e-01 -1.740448325872421265e-01 -9.238537400960922241e-02 -9.685610979795455933e-02 1.007417887449264526e-01
1.544043887406587601e-02 4.953592643141746521e-02 1.444634050130844116e-01 -5.207456648349761963e-02 -2.451935596764087677e-02 1.973472684621810913e-01 -2.424482554197311401e-01 -1.119286194443702698e-01 -4.703223705291748047e-02 2.509256638586521149e-02 4.104748666286468506e-01 -1.609170287847518921e-01 -2.466458827257156372e-01 2.051245272159576416e-01 2.898541986942291260e-01 -1.516182273626327515e-01 6.351456046104431152e-02 -1.333259791135787964e-01 -8.970966190099716187e-02 8.367526531219482422e-02 2.533726394176483154e-02 3.863027691841125488e-02 -1.077999696135520935e-01 -4.066164046525955200e-02 2.979139685630798340e-01 1.167593672871589661e-01 4.869374334812164307e-01 -7.052241265773773193e-02 8.856248459778726101e-04 5.163969099521636963e-02 -1.828816384077072144e-01 1.512712389230728149e-01
1.662457883358001709e-01 2.761922776699066162e-01 -1.632125228643417358e-01 1.456795036792755127e-01 -2.256101667881011963e-01 2.240529656410217285e-01 -1.716011166572570801e-01 3.204238042235374451e-02 7.883850485086441040e-02 5.198528617620468140e-02 3.036871850490570068e-01 -5.935226380825042725e-02 -1.232787221670150757e-01 3.207454979419708252e-01 -3.774744644761085510e-02 -1.586803346872329712e-01 1.569566130638122559e-01 -4.358828067779541016e-01 -4.233100265264511108e-02 9.044677019119262695e-02 -1.047672852873802185e-01 2.180797457695007324e-01 8.910204470157623291e-02 -9.562008082866668701e-03 3.818660974502563477e-02 -1.194484159350395203e-01 2.989071607589721680e-01 5.415118113160133362e-02 -7.063078135251998901e-02 -8.477825671434402466e-02 -2.364463061094284058e-01 6.750538013875484467e-03
-4.671922698616981506e-02 -1.281611174345016479e-01 1.289488673210144043e-01 3.709580283612012863e-03 1.075105294585227966e-01 3.114535510540008545e-01 -8.875527977943420410e-02 7.541631907224655151e-02 6.768376380205154419e-02 -8.617020398378372192e-02 1.020944863557815552e-01 -9.046831168234348297e-03 3.067648112773895264e-01 -4.259431269019842148e-03 3.284781873226165771e-01 -1.734547913074493408e-01 1.220009848475456238e-01 1.419945359230041504e-01 9.485494345426559448e-02 5.635234713554382324e-01 -1.131208911538124084e-01 8.922797627747058868e-03 -2.961321547627449036e-02 -1.068574655801057816e-02 -1.842664927244186401e-01 -1.340054273605346680e-01 3.179210722446441650e-01 1.476286202669143677e-01 1.252987086772918701e-01 -1.065964773297309875e-01 9.516485780477523804e-02 4.045113921165466309e-02
1.812789142131805420e-01 -2.267166227102279663e-01 6.527294218540191650e-02 -7.892754673957824707e-02 1.158452332019805908e-01 2.461671829223632812e-01 -7.766895461827516556e-03 -3.004822731018066406e-01 -7.052880525588989258e-02 -2.831943519413471222e-02 1.146364063024520874e-01 1.088631823658943176e-01 1.418975926935672760e-02 -5.308083072304725647e-02 3.313819169998168945e-01 -1.680805236101150513e-01 2.437830567359924316e-01 2.719524204730987549e-01 2.802075119689106941e-03 2.169496119022369385e-01 -2.772125303745269775e-01 3.551796972751617432e-01 3.535100817680358887e-02 2.446630038321018219e-02 7.115867733955383301e-02 3.514800220727920532e-02 2.956892251968383789e-01 -5.823424085974693298e-03 9.223669022321701050e-02 1.491111069917678833e-01 -2.389286160469055176e-01 -4.605861380696296692e-02
-1.771860755980014801e-02 1.378353536128997803e-01 -5.327337980270385742e-02 3.867668211460113525e-01 -2.821253240108489990e-01 2.585013210773468018e-02 -1.077655181288719177e-01 -1.349363029003143311e-01 3.412090837955474854e-01 1.265387237071990967e-01 -4.498884826898574829e-02 4.620409011840820312e-02 1.316818147897720337e-01 3.089538514614105225e-01 2.514723129570484161e-02 -3.469363152980804443e-01 8.159098029136657715e-02 9.725221432745456696e-03 -5.284970998764038086e-02 -1.757053309120237827e-03 -6.088956817984580994e-02 5.541129782795906067e-02 -7.530757784843444824e-02 1.438497286289930344e-02 1.487587839365005493e-01 2.265680432319641113e-01 2.090598046779632568e-01 1.424342542886734009e-01 1.092598587274551392e-01 -3.663120865821838379e-01 2.024748027324676514e-01 3.185080364346504211e-02
1.150585412979125977e-01 9.375359117984771729e-02 -1.650660336017608643e-01 1.963893510401248932e-02 -2.302229851484298706e-01 3.401880264282226562e-01 -6.595655810087919235e-03 -1.530592888593673706e-02 8.887565135955810547e-02 4.381784796714782715e-02 1.811201572418212891e-01 1.601356826722621918e-02 -4.508721083402633667e-02 1.168877184391021729e-01 2.143777608871459961e-01 -8.635197579860687256e-02 2.879163436591625214e-02 4.291869997978210449e-01 2.624307870864868164e-01 1.831672340631484985e-01 5.809855088591575623e-02 2.491248995065689087e-01 -1.189019456505775452e-01 -2.626114189624786377e-01 3.089574873447418213e-01 4.024352505803108215e-02 8.174966275691986084e-02 1.250294446945190430e-01 4.135797172784805298e-02 -1.717510670423507690e-01 -1.597411185503005981e-01 2.392356544733047485e-01
7.652091234922409058e-02 1.636680811643600464e-01 5.783010646700859070e-02 1.819577664136886597e-01 -2.983791232109069824e-01 1.899958103895187378e-01 -2.884988784790039062e-01 -2.730471193790435791e-01 2.593736648559570312e-01 4.980781581252813339e-03 -1.784603595733642578e-01 -3.254808485507965088e-02 -1.228861883282661438e-02 -4.190796054899692535e-03 6.712826434522867203e-03 -2.457800060510635376e-01 -2.986315265297889709e-02 -1.443128436803817749e-01 -7.650924474000930786e-02 1.943845450878143311e-01 9.153533726930618286e-02 -1.768316142261028290e-02 -7.328671216964721680e-02 2.222606241703033447e-01 4.111071676015853882e-02 -3.730804100632667542e-02 5.433413386344909668e-01 -6.085707619786262512e-02 1.927499324083328247e-01 7.965814322233200073e-02 1.126109957695007324e-01 -1.254030223935842514e-02
-5.679691676050424576e-03 1.499975323677062988e-01 1.713930368423461914e-01 2.326468080282211304e-01 1.151449158787727356e-01 1.388202607631683350e-01 -3.870801627635955811e-01 -2.153262794017791748e-01 -4.303177818655967712e-02 7.989671081304550171e-02 2.305888682603836060e-01 1.322483122348785400e-01 -6.061215698719024658e-02 2.059165239334106445e-01 8.656471967697143555e-02 -1.819752901792526245e-01 5.804906599223613739e-03 1.960782259702682495e-01 1.127766966819763184e-01 2.047898918390274048e-01 -1.754985004663467407e-01 2.234187871217727661e-01 1.967372139915823936e-03 -3.182213902473449707e-01 1.670094430446624756e-01 2.282880991697311401e-01 3.510663807392120361e-01 6.968380510807037354e-02 -8.499832451343536377e-02 5.649263784289360046e-02 -6.423440296202898026e-03 7.727792114019393921e-02
2.100005000829696655e-01 2.251735776662826538e-01 -7.918979972600936890e-02 8.255546540021896362e-02 -1.551354080438613892e-01 2.358079701662063599e-01 -1.632979661226272583e-01 5.298803374171257019e-02 2.072374075651168823e-01 -7.364979386329650879e-02 9.466824680566787720e-02 1.401941031217575073e-01 -1.301706135272979736e-01 3.291757106781005859e-01 7.155653089284896851e-02 2.724787406623363495e-02 1.056620404124259949e-01 -4.984512180089950562e-02 -2.520142793655395508e-01 1.556151807308197021e-01 -1.253100782632827759e-01 3.949508666992187500e-01 -1.317739337682723999e-01 1.900673955678939819e-01 7.870856672525405884e-02 1.686240173876285553e-02 2.318159937858581543e-01 -6.429226137697696686e-03 2.322975844144821167e-01 -2.340472191572189331e-01 2.207516133785247803e-01 -1.747166365385055542e-01
-8.719251491129398346e-03 -2.314640134572982788e-01 -5.941430851817131042e-02 -6.373235583305358887e-02 -1.602243334054946899e-01 6.549371033906936646e-02 -3.364985585212707520e-01 -2.736323773860931396e-01 -4.979940503835678101e-02 1.725999861955642700e-01 4.019678235054016113e-01 2.689314782619476318e-01 3.116742707788944244e-03 3.882745048031210899e-03 7.655309140682220459e-02 3.427936229854822159e-03 -7.277749478816986084e-02 2.649728953838348389e-01 -2.494371235370635986e-01 1.331996023654937744e-01 -1.209766715764999390e-01 7.612160593271255493e-02 1.533035002648830414e-02 -1.472157388925552368e-01 8.650259673595428467e-02 2.980624884366989136e-02 2.909049987792968750e-01 1.699514091014862061e-01 -5.438418686389923096e-02 -7.995773851871490479e-02 -2.995964884757995605e-01 1.726973652839660645e-01
-2.191121876239776611e-01 -1.217290833592414856e-01 -2.338612452149391174e-03 -6.327342242002487183e-02 -5.594498291611671448e-02 2.564815618097782135e-02 -1.600542068481445312e-01 -8.380863070487976074e-02 1.142660230398178101e-01 6.715647876262664795e-02 1.033097207546234131e-01 1.409294009208679199e-01 4.946552217006683350e-02 6.693958491086959839e-02 4.423557519912719727e-01 -6.660079210996627808e-02 -7.367577403783798218e-02 2.248292565345764160e-01 -7.066684216260910034e-02 3.382837474346160889e-01 -1.254098862409591675e-01 -6.447292119264602661e-02 -1.434796005487442017e-01 2.036452479660511017e-02 -8.152352273464202881e-02 5.682438239455223083e-02 2.869735062122344971e-01 3.287720084190368652e-01 2.739638090133666992e-01 -3.256903290748596191e-01 -1.275473535060882568e-01 -1.660754382610321045e-01
2.885084748268127441e-01 -2.256899513304233551e-02 -2.207224071025848389e-01 1.717255115509033203e-01 -1.428698450326919556e-01 1.410896778106689453e-01 -2.798740565776824951e-01 -1.478224843740463257e-01 -3.460832685232162476e-02 5.989577621221542358e-02 1.953482329845428467e-01 -1.102186590433120728e-01 8.640487492084503174e-02 2.628230750560760498e-01 2.367089241743087769e-01 -2.465694695711135864e-01 -1.490133702754974365e-01 6.092854309827089310e-03 2.695996761322021484e-01 2.259191423654556274e-01 -2.985145449638366699e-01 7.919916510581970215e-02 -1.268440932035446167e-01 -1.675323843955993652e-01 1.571581512689590454e-01 1.742346733808517456e-01 2.200742363929748535e-01 6.027067452669143677e-02 3.688494861125946045e-02 2.177255004644393921e-01 -7.173625379800796509e-02 5.044207721948623657e-02
-9.837979078292846680e-02 1.968690454959869385e-01 -1.988001912832260132e-02 1.119037345051765442e-02 5.702082440257072449e-02 -9.369060397148132324e-02 -3.333274126052856445e-01 -9.994708746671676636e-02 2.683134377002716064e-01 -1.783232688903808594e-01 2.341140061616897583e-01 6.818811595439910889e-02 -1.066429689526557922e-01 5.036587640643119812e-02 2.026032190769910812e-03 8.684799075126647949e-02 1.426678001880645752e-01 2.610716819763183594e-01 8.332044631242752075e-02 1.718395054340362549e-01 7.220866531133651733e-02 3.633985519409179688e-01 2.949896082282066345e-02 1.622992753982543945e-01 8.573839068412780762e-02 1.470908802002668381e-02 5.148270130157470703e-01 -6.809812039136886597e-02 1.973580121994018555e-01 4.938924685120582581e-02 -1.186254248023033142e-01 1.050277724862098694e-01
2.519234716892242432e-01 5.020416900515556335e-02 -2.468679249286651611e-01 5.489243566989898682e-02 -1.547898948192596436e-01 2.117648422718048096e-01 -2.496001571416854858e-01 -7.389551401138305664e-02 2.819949947297573090e-02 -4.258607700467109680e-02 9.834206849336624146e-02 -1.138011738657951355e-01 4.723706841468811035e-02 3.422730863094329834e-01 1.224187687039375305e-01 -1.923357993364334106e-01 -3.050782978534698486e-01 3.002470545470714569e-02 2.660688161849975586e-01 2.049310505390167236e-01 -1.006531715393066406e-01 1.687259376049041748e-01 -2.787423729896545410e-01 -9.347543120384216309e-02 3.952922299504280090e-03 1.697816550731658936e-01 3.391345441341400146e-01 1.317463666200637817e-01 6.415961682796478271e-02 1.009571254253387451e-01 -1.520359069108963013e-01 8.041856437921524048e-02
1.135846748948097229e-01 -2.289468422532081604e-02 2.200470417737960815e-01 1.245472356677055359e-01 -4.301015138626098633e-01 -7.058659195899963379e-02 -2.260014563798904419e-01 2.223367393016815186e-01 1.901641935110092163e-01 1.123831868171691895e-01 2.486931830644607544e-01 5.713679268956184387e-02 1.903606057167053223e-01 3.150931298732757568e-01 2.186828106641769409e-01 2.399394959211349487e-01 6.659465283155441284e-02 8.103577047586441040e-02 7.956101745367050171e-02 1.131007522344589233e-01 -2.692704834043979645e-02 4.992638155817985535e-02 1.052007600665092468e-01 -1.382450908422470093e-01 -1.282053291797637939e-01 8.629672229290008545e-02 3.778828084468841553e-01 1.319542676210403442e-01 -4.654826223850250244e-02 2.624294906854629517e-02 -8.821648359298706055e-02 1.381796449422836304e-01
-8.263054490089416504e-02 -1.911437213420867920e-01 1.783050894737243652e-01 3.921597898006439209e-01 -1.402679979801177979e-01 1.644405350089073181e-02 -2.384123951196670532e-01 -1.999834030866622925e-01 -2.212998829782009125e-02 1.815212666988372803e-01 2.562601678073406219e-02 -1.010260507464408875e-01 1.371833384037017822e-01 1.391521245241165161e-01 3.443956375122070312e-01 -1.655701994895935059e-01 1.419875174760818481e-01 -9.248087555170059204e-02 -2.418268769979476929e-01 1.716301441192626953e-01 -4.250251874327659607e-02 8.890867978334426880e-02 -9.922014921903610229e-02 -6.600455194711685181e-02 -1.808898448944091797e-01 2.270152717828750610e-01 2.867137491703033447e-01 1.400561013724654913e-04 -4.013950005173683167e-03 -1.776383072137832642e-01 3.716529905796051025e-02 2.929000854492187500e-01
2.309071421623229980e-01 -2.562271952629089355e-01 8.271849900484085083e-02 3.616961538791656494e-01 -7.186028361320495605e-02 1.840113997459411621e-01 -1.562096774578094482e-01 -1.228447929024696350e-01 3.227851688861846924e-01 4.851227998733520508e-02 6.629423797130584717e-02 -1.665989756584167480e-01 5.051475763320922852e-02 1.722200959920883179e-01 1.735606044530868530e-01 1.448824107646942139e-01 -2.062624245882034302e-01 -2.338860481977462769e-01 8.508902043104171753e-02 3.139699101448059082e-01 -1.707757823169231415e-03 2.715230286121368408e-01 -1.336199492216110229e-01 1.967357657849788666e-02 -9.967265278100967407e-02 -3.384798392653465271e-02 2.058765590190887451e-01 -1.254543811082839966e-01 1.077335774898529053e-01 -1.343797892332077026e-01 -1.664630025625228882e-01 -1.456555426120758057e-01
4.251018166542053223e-02 1.739007383584976196e-01 -4.622700158506631851e-03 2.546778321266174316e-01 -3.829749822616577148e-01 -3.451048582792282104e-02 -2.384349107742309570e-01 -2.079133689403533936e-01 1.447662711143493652e-01 8.759649842977523804e-02 -5.029038060456514359e-03 -1.206232085824012756e-01 1.524068266153335571e-01 2.869515717029571533e-01 -2.037676572799682617e-01 -1.338404864072799683e-01 1.296321153640747070e-01 2.701907604932785034e-02 2.249001562595367432e-01 3.309296965599060059e-01 -2.564392611384391785e-02 2.124292999505996704e-01 1.974804699420928955e-01 4.130153730511665344e-02 -1.042758896946907043e-01 -5.283901467919349670e-02 2.300472855567932129e-01 2.608020603656768799e-01 5.496606230735778809e-02 -4.874565452337265015e-02 -2.434528246521949768e-02 2.054454982280731201e-01
2.636235952377319336e-01 -2.229623794555664062e-01 4.846201464533805847e-02 -1.601048558950424194e-01 -1.457637101411819458e-01 1.513284537941217422e-02 -3.471877658739686012e-03 -3.358698189258575439e-01 1.525141298770904541e-01 1.549647599458694458e-01 3.350209593772888184e-01 1.903924047946929932e-01 8.771540969610214233e-02 1.215140148997306824e-01 -4.635952040553092957e-02 -2.304446250200271606e-01 9.745647013187408447e-02 -1.830907911062240601e-01 2.940976321697235107e-01 1.018858775496482849e-01 -1.761851310729980469e-01 5.716066062450408936e-02 1.371747255325317383e-01 -7.365763932466506958e-02 -2.333396375179290771e-01 1.613644212484359741e-01 2.981199026107788086e-01 -1.418146044015884399e-01 -1.278568804264068604e-01 -6.358394771814346313e-02 1.458381116390228271e-01 1.243305280804634094e-01
-1.506042033433914185e-01 -7.167735695838928223e-02 -1.491091586649417877e-02 -5.356539040803909302e-02 -2.161030024290084839e-01 2.454013377428054810e-01 -4.055027291178703308e-02 1.810085214674472809e-02 6.236851587891578674e-02 -2.472236454486846924e-01 1.125464215874671936e-01 1.396602541208267212e-01 -1.058945339173078537e-02 1.230299249291419983e-01 2.822188138961791992e-01 -2.913812696933746338e-01 9.343800693750381470e-02 -1.973432153463363647e-01 1.641350239515304565e-01 1.775174289941787720e-01 7.230496499687433243e-03 -2.885248884558677673e-02 4.112809523940086365e-02 3.707060217857360840e-01 2.136335819959640503e-01 -1.676127612590789795e-01 3.948878645896911621e-01 4.913790896534919739e-02 3.352257981896400452e-02 -1.990214735269546509e-01 -1.228069812059402466e-01 2.217851728200912476e-01
8.120775222778320312e-02 -2.223627269268035889e-01 2.530386447906494141e-01 2.800501286983489990e-01 -1.177867949008941650e-01 1.561294496059417725e-01 -2.457043528556823730e-01 -2.439558058977127075e-01 -1.269728094339370728e-01 1.835762560367584229e-01 2.373640686273574829e-01 -9.095447137951850891e-03 -1.261113584041595459e-01 8.117511123418807983e-02 3.142024874687194824e-01 2.000481262803077698e-02 -6.120272353291511536e-02 -1.152835935354232788e-01 -1.869707554578781128e-01 2.469040006399154663e-01 -2.933328449726104736e-01 4.371885582804679871e-02 -1.377665400505065918e-01 -6.195247173309326172e-02 -1.745637506246566772e-01 2.108647674322128296e-01 2.118356078863143921e-01 -7.594648003578186035e-02 3.173795714974403381e-02 -8.351074904203414917e-02 -2.369456738233566284e-01 4.552632197737693787e-02
-5.316652357578277588e-02 -1.618905365467071533e-01 -1.374104470014572144e-01 -1.295836716890335083e-01 -1.069362387061119080e-01 -2.723886631429195404e-02 -3.574398159980773926e-01 -3.846879899501800537e-01 -7.240617275238037109e-02 4.125410690903663635e-03 4.400203227996826172e-01 2.015554755926132202e-01 5.226675793528556824e-02 3.919276595115661621e-02 1.263595521450042725e-01 5.787539109587669373e-02 -5.533336848020553589e-02 1.150518730282783508e-01 -1.531150043010711670e-01 6.967015564441680908e-02 -1.960067451000213623e-02 8.905437588691711426e-02 7.886712253093719482e-02 -1.395636200904846191e-01 1.368644237518310547e-01 -6.262454390525817871e-02 2.640407383441925049e-01 1.308078914880752563e-01 -1.749511435627937317e-02 -2.127503007650375366e-01 -3.290439546108245850e-01 2.057891041040420532e-01
-1.281232684850692749e-01 -3.359217569231987000e-02 1.171133201569318771e-02 -2.480490654706954956e-01 -1.738273501396179199e-01 3.564031720161437988e-01 -2.341697067022323608e-01 8.200150728225708008e-02 5.198052152991294861e-02 5.049853771924972534e-02 3.127157092094421387e-01 -8.670642226934432983e-02 4.540453851222991943e-02 -3.757246956229209900e-02 -1.075110584497451782e-01 -4.688915610313415527e-02 -3.281430527567863464e-02 -4.581451416015625000e-02 -1.698557473719120026e-02 2.109123915433883667e-01 -9.039944410324096680e-02 -1.246445849537849426e-01 -9.639221429824829102e-02 1.323031336069107056e-01 1.292589008808135986e-01 3.004958629608154297e-01 5.423759222030639648e-01 -1.045639887452125549e-01 8.042176812887191772e-02 1.422237306833267212e-01 -1.919776648283004761e-01 9.290038608014583588e-03
2.605575025081634521e-01 1.829356402158737183e-01 -6.132628768682479858e-02 1.781712621450424194e-01 -1.631910204887390137e-01 3.771153464913368225e-02 -2.320502400398254395e-01 -1.471037268638610840e-01 -6.647031754255294800e-02 -1.549560725688934326e-01 2.650030329823493958e-02 -5.076247453689575195e-02 -7.051947992295026779e-03 1.585101485252380371e-01 1.647340953350067139e-01 -2.099115401506423950e-01 -1.612805575132369995e-01 -3.676701709628105164e-02 3.552557826042175293e-01 2.999378442764282227e-01 -3.850296437740325928e-01 9.300935268402099609e-02 -4.776360839605331421e-02 -6.718681752681732178e-02 9.648729860782623291e-02 1.183577701449394226e-01 3.767372667789459229e-01 5.848596990108489990e-02 -1.433839648962020874e-02 -3.207170963287353516e-02 -6.295400857925415039e-02 2.245435267686843872e-01
1.518037728965282440e-02 1.667713969945907593e-01 7.979561388492584229e-02 1.134293153882026672e-01 -4.599855244159698486e-01 8.179464377462863922e-03 -1.283020377159118652e-01 1.053680013865232468e-02 -2.555348677560687065e-03 2.200874388217926025e-01 2.707378864288330078e-01 -5.922399926930665970e-03 1.196295693516731262e-01 1.432914435863494873e-01 2.193209677934646606e-01 9.934376925230026245e-02 1.481812894344329834e-01 3.241235017776489258e-02 9.875034540891647339e-02 3.930558860301971436e-01 -1.338531225919723511e-01 -6.810682266950607300e-02 2.853531837463378906e-01 2.971917204558849335e-02 -2.647509425878524780e-02 2.769033908843994141e-01 2.874914109706878662e-01 3.267318755388259888e-02 3.635669127106666565e-02 -1.737482398748397827e-01 -3.973950073122978210e-02 1.536269038915634155e-01
9.102576225996017456e-02 -1.634535938501358032e-01 3.995798528194427490e-03 -2.822349034249782562e-02 -2.130430042743682861e-01 7.831444591283798218e-02 2.576816454529762268e-02 -2.457513064146041870e-01 5.336943268775939941e-02 -1.303136348724365234e-01 3.141265511512756348e-01 1.700006723403930664e-01 1.487009376287460327e-01 2.828877866268157959e-01 2.882735729217529297e-01 4.869003593921661377e-02 1.809726804494857788e-01 1.559564098715782166e-02 -2.444625049829483032e-01 1.470626890659332275e-01 -2.854596972465515137e-01 2.075051814317703247e-01 1.750319153070449829e-01 1.123230755329132080e-01 -2.042158842086791992e-01 1.233168467879295349e-01 2.182545810937881470e-01 -1.275917440652847290e-01 1.673909090459346771e-02 -2.152508944272994995e-01 2.335540354251861572e-01 -1.114568263292312622e-01
-2.680112607777118683e-02 -2.535755932331085205e-01 -2.793980836868286133e-01 -1.052658483386039734e-01 -1.808355301618576050e-01 1.972818672657012939e-01 -4.016821384429931641e-01 9.084375924430787563e-04 -6.015369668602943420e-02 1.061125397682189941e-01 1.731631606817245483e-01 -7.546477019786834717e-02 1.783779710531234741e-01 2.375536412000656128e-01 7.246242463588714600e-02 -2.856915295124053955e-01 3.022082522511482239e-02 7.959686964750289917e-02 8.862833678722381592e-02 1.508572697639465332e-01 -8.369916677474975586e-02 2.944123446941375732e-01 -8.224902302026748657e-02 -7.449031621217727661e-02 2.670974731445312500e-01 1.925965696573257446e-01 2.365887016057968140e-01 1.758474111557006836e-01 -4.689645022153854370e-02 2.113362699747085571e-01 -1.376875909045338631e-03 3.363668546080589294e-02
3.950441256165504456e-02 1.023839227855205536e-02 -8.123302459716796875e-02 -1.122101396322250366e-01 -2.085074782371520996e-01 4.499033838510513306e-02 -1.419351547956466675e-01 -2.912828326225280762e-02 1.526510119438171387e-01 2.065504491329193115e-01 4.206624627113342285e-01 2.400948433205485344e-04 -7.764108479022979736e-02 3.287631645798683167e-02 1.775717437267303467e-01 -2.548742890357971191e-01 1.936215758323669434e-01 -2.173746377229690552e-01 -2.978431582450866699e-01 1.439325809478759766e-01 -3.685351014137268066e-01 1.645070761442184448e-01 -2.163308709859848022e-01 5.440216511487960815e-02 -1.666712015867233276e-02 -4.337489232420921326e-02 4.494581744074821472e-02 1.331527233123779297e-01 4.372327774763107300e-02 -1.774270534515380859e-01 -2.522359490394592285e-01 -2.009867727756500244e-01
1.034150645136833191e-01 6.379488389939069748e-03 -1.657585427165031433e-02 2.136090099811553955e-01 -1.947600692510604858e-01 -4.076874256134033203e-02 -2.611211538314819336e-01 -2.908725142478942871e-01 3.678760528564453125e-01 3.192766308784484863e-01 8.644966781139373779e-02 9.028348326683044434e-02 1.640416532754898071e-01 1.026402339339256287e-01 7.832198590040206909e-02 -3.450000882148742676e-01 1.891656778752803802e-02 -4.279081895947456360e-02 3.603592514991760254e-02 1.788266152143478394e-01 -2.099354937672615051e-02 -6.252101063728332520e-02 1.249658912420272827e-01 2.053319662809371948e-02 -8.804804831743240356e-02 -1.386604309082031250e-01 2.330184727907180786e-01 -2.852398157119750977e-01 2.699718177318572998e-01 -1.317586451768875122e-01 1.579045206308364868e-01 -4.249354451894760132e-02
-1.182462126016616821e-01 -1.589308679103851318e-01 -2.413081079721450806e-01 -4.808999970555305481e-02 -2.680708169937133789e-01 3.410288095474243164e-01 -1.798775047063827515e-01 -3.121751546859741211e-01 9.731532633304595947e-02 -1.417638510465621948e-01 2.941416203975677490e-01 1.626144908368587494e-02 5.910749733448028564e-02 3.018821179866790771e-01 -3.523999825119972229e-02 9.800910018384456635e-03 6.900888681411743164e-02 1.728650480508804321e-01 3.410608470439910889e-01 2.717532217502593994e-01 -1.365804672241210938e-01 1.467760503292083740e-01 1.006122212857007980e-02 6.148207560181617737e-02 -3.598808497190475464e-02 -4.969257395714521408e-03 1.116092503070831299e-01 2.872013449668884277e-01 2.130354195833206177e-02 4.151099827140569687e-03 3.953944519162178040e-02 -5.232911929488182068e-02
1.296511143445968628e-01 1.293496936559677124e-01 3.944613039493560791e-02 -6.000426784157752991e-02 -2.608920037746429443e-01 1.134202107787132263e-01 -1.390307694673538208e-01 1.228483393788337708e-01 1.249607205390930176e-01 -7.371985167264938354e-02 3.858554959297180176e-01 -6.873103976249694824e-02 -1.597082167863845825e-01 1.736239194869995117e-01 -6.757488101720809937e-02 -1.622709184885025024e-01 -1.096977815032005310e-01 -4.318015277385711670e-01 -1.133247166872024536e-01 1.022967025637626648e-01 -1.165620982646942139e-01 1.744978129863739014e-01 -1.399456113576889038e-01 -2.368889749050140381e-02 7.808756828308105469e-02 9.374794363975524902e-02 3.938337564468383789e-01 2.603708207607269287e-01 7.839037105441093445e-03 -5.093093216419219971e-02 -2.174703180789947510e-01 -1.050508096814155579e-01
-9.987033903598785400e-02 -9.409710019826889038e-02 -3.554897010326385498e-02 -2.816989086568355560e-02 -1.731801778078079224e-01 4.227565824985504150e-01 -4.966393113136291504e-02 -2.085839025676250458e-02 4.169026389718055725e-02 -3.606960177421569824e-01 1.814033836126327515e-01 3.700780868530273438e-02 -1.579121947288513184e-01 5.173838511109352112e-02 2.319197803735733032e-01 -3.152296245098114014e-01 1.179496198892593384e-01 -9.751705825328826904e-02 1.819760203361511230e-01 6.477064639329910278e-02 6.295132637023925781e-02 -9.075266122817993164e-02 4.876883700489997864e-02 1.005156785249710083e-01 -2.767162397503852844e-02 -1.089670881628990173e-01 5.236337780952453613e-01 -4.482256248593330383e-03 9.001284837722778320e-02 -9.298014640808105469e-02 -1.349895894527435303e-01 1.156606227159500122e-01
-1.737025678157806396e-01 -1.385465413331985474e-01 -7.426710426807403564e-02 -1.555868685245513916e-01 1.347832530736923218e-01 3.409916162490844727e-01 -2.297120094299316406e-01 -1.926043033599853516e-01 5.806020647287368774e-02 -3.109517879784107208e-02 1.594054102897644043e-01 3.474998846650123596e-02 9.401562064886093140e-02 1.369559317827224731e-01 4.715224262326955795e-03 -9.475933015346527100e-02 1.724532805383205414e-02 7.464464008808135986e-02 4.128048121929168701e-01 2.746999561786651611e-01 -1.783211678266525269e-01 4.056347012519836426e-01 -1.858710125088691711e-02 -1.520779170095920563e-02 1.656367629766464233e-01 -8.937218785285949707e-02 2.887154184281826019e-02 1.908652782440185547e-01 5.976257473230361938e-02 -5.187902599573135376e-02 -2.781648039817810059e-01 1.551587283611297607e-01
-1.321106124669313431e-02 -1.044647917151451111e-01 -9.857169538736343384e-02 4.376111924648284912e-01 -1.320070624351501465e-01 2.022010087966918945e-01 -3.078986108303070068e-01 -1.199919804930686951e-01 -1.906282617710530758e-03 3.847113111987709999e-03 4.516898654401302338e-03 1.598823666572570801e-01 1.593468338251113892e-01 1.279190328205004334e-04 1.975086778402328491e-01 1.162705710157752037e-03 4.839101806282997131e-02 1.575253307819366455e-01 1.978434324264526367e-01 -3.809418901801109314e-02 1.219151392579078674e-01 1.581668704748153687e-01 -4.955954477190971375e-02 1.978547275066375732e-01 -3.311177715659141541e-02 -6.981918960809707642e-02 2.607761323451995850e-01 4.536624252796173096e-01 1.654863953590393066e-01 1.212665438652038574e-01 -1.847551167011260986e-01 1.579104661941528320e-01
1.362571120262145996e-01 1.727934926748275757e-02 -1.657283455133438110e-01 -2.929550409317016602e-01 1.349572092294692993e-02 1.078513637185096741e-02 -5.721836537122726440e-02 -7.182452827692031860e-02 1.660253852605819702e-01 2.547032199800014496e-02 1.434097439050674438e-01 -6.521268188953399658e-02 6.104464456439018250e-02 1.247160360217094421e-01 -2.931684255599975586e-02 -5.288732424378395081e-02 -1.151175610721111298e-02 -4.711940512061119080e-02 1.023604050278663635e-01 2.302512526512145996e-01 -4.896333515644073486e-01 5.912850424647331238e-02 1.304203420877456665e-01 9.069401770830154419e-02 -1.002006083726882935e-01 2.959418594837188721e-01 5.240751504898071289e-01 -4.205496981739997864e-02 1.942504197359085083e-01 -1.239727716892957687e-02 5.176439881324768066e-02 1.849784106016159058e-01
8.830480277538299561e-02 5.760162696242332458e-02 1.776629835367202759e-01 -1.151802465319633484e-01 -3.398439586162567139e-01 -8.689404278993606567e-02 -1.142296195030212402e-01 1.326678991317749023e-01 2.223347574472427368e-01 5.118979513645172119e-02 2.112057358026504517e-01 3.958660736680030823e-02 9.443579614162445068e-02 2.094728797674179077e-01 1.704021990299224854e-01 -2.026180550456047058e-02 3.750275820493698120e-02 1.681462824344635010e-01 2.263475395739078522e-02 4.152911603450775146e-01 -1.791381537914276123e-01 1.134644914418458939e-02 3.220824003219604492e-01 -6.574144959449768066e-02 -1.900054663419723511e-01 5.104483664035797119e-02 4.028659462928771973e-01 1.521151810884475708e-01 2.945488877594470978e-02 1.715470999479293823e-01 -6.462082266807556152e-02 9.127485007047653198e-02
-8.185367286205291748e-02 -2.524785101413726807e-01 -3.898173198103904724e-02 1.827450245618820190e-01 -3.501873910427093506e-01 1.862057745456695557e-01 -2.256713956594467163e-01 -2.273120917379856110e-04 1.947107911109924316e-02 2.175752967596054077e-01 1.900314837694168091e-01 2.583939582109451294e-03 -6.925161182880401611e-02 -5.333952978253364563e-02 1.767411381006240845e-01 -1.422032155096530914e-02 -3.416265547275543213e-02 -1.512886583805084229e-01 -8.012570440769195557e-02 3.540838956832885742e-01 -1.349581480026245117e-01 3.181576132774353027e-01 1.365505158901214600e-01 -8.382007479667663574e-02 -4.389138892292976379e-02 -7.174322754144668579e-02 1.531874090433120728e-01 1.013077646493911743e-01 -9.989539533853530884e-02 -3.708732724189758301e-01 1.832414865493774414e-01 -2.015516608953475952e-01
-1.993915066123008728e-02 1.640790104866027832e-01 8.539375662803649902e-02 2.158432900905609131e-01 -3.898744285106658936e-01 -8.536848239600658417e-03 -6.611638702452182770e-03 9.696581959724426270e-02 3.163955733180046082e-02 1.169825866818428040e-01 3.477805256843566895e-01 -6.253749132156372070e-02 1.420414745807647705e-01 5.496494844555854797e-02 1.314370632171630859e-01 -2.099110744893550873e-02 8.363046497106552124e-02 1.174341440200805664e-01 8.200608193874359131e-02 3.761246204376220703e-01 -2.371225059032440186e-01 -3.451214730739593506e-02 2.783958613872528076e-01 1.014126092195510864e-01 -5.795414000749588013e-02 1.854092329740524292e-01 3.846643865108489990e-01 1.935565620660781860e-01 1.102912649512290955e-01 -8.222884684801101685e-02 -1.973023451864719391e-02 1.419506818056106567e-01
-2.441819943487644196e-02 7.640446536242961884e-03 4.111889377236366272e-02 1.648942381143569946e-01 -4.140308201313018799e-01 -3.394116088747978210e-02 -1.129701361060142517e-01 -1.420919150114059448e-01 1.724518090486526489e-01 4.414410144090652466e-02 1.610776335000991821e-01 -1.886116564273834229e-01 2.119835019111633301e-01 4.716572910547256470e-02 -5.685104429721832275e-02 -2.164570987224578857e-01 2.756515741348266602e-01 2.005925327539443970e-01 4.235708117485046387e-01 4.068295955657958984e-01 -9.102233499288558960e-02 -2.238048706203699112e-03 1.240050196647644043e-01 2.627785317599773407e-02 -5.478487536311149597e-02 4.371804744005203247e-02 1.501938104629516602e-01 1.306255906820297241e-01 1.550846397876739502e-01 -8.393140137195587158e-02 -1.059912741184234619e-01 4.601550474762916565e-02
6.026235595345497131e-02 -1.369030401110649109e-02 1.797462999820709229e-01 -2.865640819072723389e-02 1.765263965353369713e-03 -1.188341714441776276e-02 -2.094336450099945068e-01 -1.225870102643966675e-01 3.923499286174774170e-01 -6.875869818031787872e-03 1.002963185310363770e-01 4.471318051218986511e-02 -8.471517823636531830e-03 2.060781270265579224e-01 9.521622955799102783e-02 7.831062376499176025e-02 -8.695366233587265015e-02 3.286085128784179688e-01 2.986937761306762695e-01 2.870125770568847656e-01 6.727539747953414917e-02 2.986721098423004150e-01 2.012545019388198853e-01 7.398924976587295532e-02 6.695538759231567383e-02 9.529383480548858643e-02 4.327003657817840576e-01 -1.256711594760417938e-02 2.119458764791488647e-01 2.213736064732074738e-02 -4.752134531736373901e-02 -6.903104484081268311e-02
-2.826787065714597702e-03 -1.109651476144790649e-01 3.536028042435646057e-02 -3.910654783248901367e-02 -2.069699466228485107e-01 -7.981260307133197784e-03 -2.822269201278686523e-01 -3.811390995979309082e-01 -1.552567929029464722e-01 -8.599516004323959351e-02 2.332841753959655762e-01 1.932668238878250122e-01 -1.414899528026580811e-01 3.387622535228729248e-02 3.187112510204315186e-02 1.838554744608700275e-03 -2.125918306410312653e-02 2.474804967641830444e-01 -6.876900047063827515e-02 1.750797629356384277e-01 -8.997311443090438843e-02 1.159594655036926270e-01 -8.680862933397293091e-02 -1.909447759389877319e-01 9.041422605514526367e-02 1.464135572314262390e-02 3.552789390087127686e-01 -2.316719666123390198e-02 7.013284415006637573e-02 -2.765375971794128418e-01 -4.028729796409606934e-01 1.736518293619155884e-01
3.391108810901641846e-01 7.002460956573486328e-02 -1.635456532239913940e-01 1.098855137825012207e-01 6.523485644720494747e-04 1.634115576744079590e-01 -2.390957027673721313e-01 -1.086959987878799438e-01 1.082612127065658569e-01 -8.255795389413833618e-02 1.006666719913482666e-01 -5.412814021110534668e-02 2.583340741693973541e-03 1.649374514818191528e-01 1.722191274166107178e-01 -1.931980699300765991e-01 -1.798367500305175781e-01 -1.984258145093917847e-01 3.280031383037567139e-01 2.065144330263137817e-01 -4.450232684612274170e-01 3.565156599506735802e-03 8.368579298257827759e-02 -2.676089480519294739e-02 7.903266698122024536e-02 8.751662820577621460e-02 2.261895537376403809e-01 1.554696857929229736e-01 1.162680834531784058e-01 8.722315728664398193e-02 -9.655187278985977173e-02 2.690439522266387939e-01
-6.843015551567077637e-02 -2.252785712480545044e-01 -1.115238964557647705e-01 -1.901142485439777374e-02 -5.910336598753929138e-02 3.330793976783752441e-02 -3.873102068901062012e-01 -2.296682745218276978e-01 -9.308531880378723145e-02 -3.982255235314369202e-02 3.665665090084075928e-01 1.456444710493087769e-02 -4.794107005000114441e-02 -5.879262462258338928e-03 -1.236336398869752884e-02 -5.305568873882293701e-02 -1.869813352823257446e-01 2.739628553390502930e-01 -1.269559413194656372e-01 2.167242020368576050e-01 1.515788491815328598e-02 8.683939278125762939e-02 2.877130173146724701e-02 -1.689582467079162598e-01 -1.737024635076522827e-02 1.805328950285911560e-02 3.498207032680511475e-01 4.771135374903678894e-02 -1.034630537033081055e-01 -2.001134008169174194e-01 -3.801392912864685059e-01 2.085408419370651245e-01
1.764484564773738384e-03 -1.733577698469161987e-01 -3.690751641988754272e-02 5.538363754749298096e-02 -3.729397058486938477e-02 2.388805299997329712e-01 -4.632800072431564331e-02 1.566624268889427185e-02 8.174995332956314087e-02 -5.627505481243133545e-02 1.478458344936370850e-01 1.565055251121520996e-01 5.937470495700836182e-02 1.529308855533599854e-01 3.617834299802780151e-02 -2.051631659269332886e-01 8.075677603483200073e-02 -9.654614329338073730e-02 1.871408224105834961e-01 -7.084243744611740112e-02 -2.848222479224205017e-02 3.204154074192047119e-01 1.035490781068801880e-01 3.627756536006927490e-01 -2.552934288978576660e-01 -4.661694914102554321e-02 5.278308987617492676e-01 7.570870220661163330e-02 -1.709070205688476562e-01 2.201837897300720215e-01 -3.056930005550384521e-02 2.148322016000747681e-01
-1.813430786132812500e-01 3.045258671045303345e-02 -2.260007523000240326e-02 -8.671308308839797974e-02 5.379690974950790405e-02 4.060681760311126709e-01 3.880067914724349976e-02 -3.776603043079376221e-01 7.422905415296554565e-02 3.090477362275123596e-02 2.447502017021179199e-01 -1.624588519334793091e-01 2.230810225009918213e-01 9.627865627408027649e-03 2.787503004074096680e-01 -1.784883141517639160e-01 1.973901987075805664e-01 2.583959400653839111e-01 1.410306543111801147e-01 2.605189383029937744e-01 -2.066606581211090088e-01 1.083853915333747864e-01 1.798641234636306763e-01 -1.926814168691635132e-01 -4.389420151710510254e-02 -6.870116293430328369e-02 2.246770113706588745e-01 7.187361270189285278e-02 -7.150448858737945557e-02 3.669728338718414307e-02 -8.407370746135711670e-02 2.857512421905994415e-02
-7.273121923208236694e-02 -2.507028542459011078e-02 3.321214020252227783e-02 -2.210198193788528442e-01 -1.328250616788864136e-01 2.293867468833923340e-01 -2.342695444822311401e-01 9.555239230394363403e-03 -1.197586953639984131e-02 -1.918708980083465576e-01 2.663253545761108398e-01 1.148445680737495422e-01 2.008900418877601624e-02 2.436336427927017212e-01 1.248807907104492188e-01 -7.976108789443969727e-02 1.582651287317276001e-01 -7.318831235170364380e-02 1.707855910062789917e-01 2.810592353343963623e-01 2.685173228383064270e-02 -1.087404116988182068e-01 -9.631143510341644287e-02 3.536427319049835205e-01 2.109841555356979370e-01 1.901203393936157227e-01 3.100004196166992188e-01 -2.896650927141308784e-03 1.102813854813575745e-01 1.637731641530990601e-01 -3.375031054019927979e-01 3.144223988056182861e-02
1.335613727569580078e-01 1.398696154356002808e-01 2.003550231456756592e-01 -2.961964905261993408e-01 1.667210087180137634e-02 9.671189822256565094e-03 -1.485107392072677612e-01 -1.684362441301345825e-01 3.217957541346549988e-02 2.045976668596267700e-01 1.363476514816284180e-01 -3.712951764464378357e-02 -2.268850617110729218e-02 7.060700654983520508e-02 2.790326178073883057e-01 -1.589882075786590576e-01 -2.292922288179397583e-01 -1.834739744663238525e-01 1.106861755251884460e-01 1.362148523330688477e-01 1.504504829645156860e-01 1.982351094484329224e-01 2.042701244354248047e-01 -2.403655946254730225e-01 -8.572632819414138794e-02 -4.140119254589080811e-02 2.619279026985168457e-01 1.107942759990692139e-01 7.415112107992172241e-02 -3.787385523319244385e-01 -2.303447276353836060e-01 2.049428224563598633e-01
-4.614872392266988754e-03 -1.995897293090820312e-01 4.776528477668762207e-02 9.091112762689590454e-02 5.455188453197479248e-02 7.894304394721984863e-02 -1.013349965214729309e-01 2.964149974286556244e-02 1.731858104467391968e-01 -7.181735336780548096e-02 1.154322624206542969e-01 -5.917696747928857803e-03 4.102542623877525330e-02 -2.964187227189540863e-02 4.402198791503906250e-01 -1.846412718296051025e-01 -6.026629358530044556e-03 2.837633788585662842e-01 2.992080152034759521e-02 5.061845779418945312e-01 2.315125241875648499e-02 2.271077930927276611e-01 -2.696782946586608887e-01 3.033716604113578796e-02 -1.210060194134712219e-01 -6.128804758191108704e-02 2.666908502578735352e-01 1.493382453918457031e-01 1.100406870245933533e-01 -1.339662522077560425e-01 4.784255474805831909e-02 2.065826803445816040e-01
-1.798576861619949341e-01 -1.002049297094345093e-01 -2.707643806934356689e-02 1.643424332141876221e-01 -1.859340965747833252e-01 1.974956095218658447e-01 1.914237886667251587e-01 6.361550837755203247e-02 1.867143511772155762e-01 -2.069367021322250366e-01 3.578011095523834229e-01 -9.196973592042922974e-02 -4.242828488349914551e-02 1.465131938457489014e-01 1.558155715465545654e-01 -2.095450162887573242e-01 -1.108233481645584106e-01 8.440317958593368530e-02 1.838244646787643433e-01 4.027142226696014404e-01 -1.222956553101539612e-01 2.379057258367538452e-01 -1.403103321790695190e-01 -1.388151347637176514e-01 -7.068200968205928802e-03 7.940300856716930866e-04 1.680961251258850098e-01 2.598651349544525146e-01 -2.277543246746063232e-01 9.038459509611129761e-02 -5.240133404731750488e-02 1.595981270074844360e-01
-6.796057522296905518e-02 -6.049238890409469604e-02 -6.429335474967956543e-02 2.075210660696029663e-01 -1.115228310227394104e-01 1.100577320903539658e-02 -3.134956657886505127e-01 -3.250655829906463623e-01 1.094913296401500702e-02 6.095115467905998230e-02 2.958059608936309814e-01 1.798394173383712769e-01 3.966718539595603943e-02 1.285866796970367432e-01 9.269047528505325317e-02 -4.450751934200525284e-03 -1.120790690183639526e-01 1.952736973762512207e-01 -2.931678295135498047e-01 1.726809442043304443e-01 -1.370020024478435516e-02 -8.515825122594833374e-02 -1.478311270475387573e-01 -1.270039677619934082e-01 1.008788794279098511e-01 -4.332340136170387268e-02 4.454635083675384521e-01 7.038018852472305298e-02 4.607436433434486389e-02 -6.205533817410469055e-02 -2.975682914257049561e-01 2.361605465412139893e-01
-1.981838941574096680e-01 -1.898506730794906616e-01 1.100387796759605408e-01 -4.274380579590797424e-02 -1.680409610271453857e-01 1.848692595958709717e-01 -2.509554326534271240e-01 -2.051936835050582886e-02 1.019445061683654785e-01 -5.173237621784210205e-02 3.792332708835601807e-01 -1.136291921138763428e-01 -1.169401854276657104e-01 2.105550616979598999e-01 3.797886669635772705e-01 -2.703924775123596191e-01 2.703000418841838837e-02 -5.128948390483856201e-02 -4.374291002750396729e-02 5.631732195615768433e-02 -2.047510817646980286e-02 1.651156246662139893e-01 -3.431060910224914551e-01 -9.110287763178348541e-03 7.402255386114120483e-02 2.198194265365600586e-01 3.043444156646728516e-01 -4.127980768680572510e-02 1.419544368982315063e-01 7.676776498556137085e-02 -6.373354047536849976e-02 8.719331026077270508e-02
-9.683768451213836670e-02 -2.516938745975494385e-01 2.691895142197608948e-02 4.840802028775215149e-02 -1.290597021579742432e-01 6.070535629987716675e-03 -2.043786346912384033e-01 -6.893907673656940460e-03 1.351221948862075806e-01 -2.389753907918930054e-01 4.494591951370239258e-01 1.210795789957046509e-01 1.829217770136892796e-03 1.086250972002744675e-02 2.489238530397415161e-01 -1.258636862039566040e-01 1.200979351997375488e-01 3.494576513767242432e-01 -1.992603540420532227e-01 3.223748803138732910e-01 -1.532481312751770020e-01 1.002519018948078156e-02 1.228400226682424545e-02 -8.726924657821655273e-02 -8.881778270006179810e-02 2.225955389440059662e-02 3.103799521923065186e-01 -1.965875178575515747e-02 1.184596866369247437e-01 -2.461751699447631836e-01 6.675460934638977051e-02 -1.451873104088008404e-03
-1.922974139451980591e-01 -1.214142702519893646e-02 -8.734437823295593262e-02 2.555922865867614746e-01 -9.700204432010650635e-02 3.637912869453430176e-01 -1.465279329568147659e-02 -1.751426756381988525e-01 2.765805721282958984e-01 -2.187526971101760864e-02 2.343999743461608887e-01 1.827448606491088867e-01 -8.097040653228759766e-02 -1.752867847681045532e-01 1.369025856256484985e-01 -1.620938628911972046e-01 -1.307893842458724976e-01 4.383179545402526855e-02 -2.025172263383865356e-01 9.919151663780212402e-02 2.593166381120681763e-02 -8.520641177892684937e-02 1.291640698909759521e-01 -5.023208260536193848e-02 -5.758476629853248596e-02 -1.065601259469985962e-01 4.719570279121398926e-01 1.317626237869262695e-01 1.763831079006195068e-01 -2.778070569038391113e-01 -2.368955174461007118e-03 9.784719347953796387e-02
-3.291650116443634033e-01 -2.362488359212875366e-01 -5.828189104795455933e-02 -2.379108369350433350e-01 -5.479104444384574890e-02 1.530330181121826172e-01 -1.626577675342559814e-01 -9.999902546405792236e-02 2.807125151157379150e-01 -1.843217574059963226e-02 2.459685206413269043e-01 4.469863772392272949e-01 2.272832989692687988e-01 2.187000662088394165e-01 -1.571147143840789795e-01 -1.825931221246719360e-01 8.759014308452606201e-02 -6.299006938934326172e-02 1.382610946893692017e-01 1.076701506972312927e-01 -1.297289580106735229e-01 2.697175443172454834e-01 -2.531131170690059662e-02 9.006827138364315033e-03 2.365311229368671775e-05 3.113351389765739441e-02 1.300624310970306396e-01 1.682100743055343628e-01 2.137837931513786316e-02 -1.406857222318649292e-01 -1.195529326796531677e-01 5.138556286692619324e-02
2.510019242763519287e-01 -1.164141297340393066e-01 2.263383381068706512e-02 -3.258077427744865417e-02 -2.062965184450149536e-01 -1.160129308700561523e-01 -2.232254147529602051e-01 -1.346449088305234909e-02 3.442514538764953613e-01 -6.736879050731658936e-02 2.896660268306732178e-01 -3.543329983949661255e-02 1.219068188220262527e-02 -8.099612896330654621e-04 1.891717165708541870e-01 7.081503421068191528e-02 2.140368968248367310e-01 1.244581565260887146e-01 1.145080104470252991e-01 4.946809709072113037e-01 -7.136500626802444458e-02 -3.937141597270965576e-02 6.495530158281326294e-02 2.115456014871597290e-01 -5.168760195374488831e-02 1.468300223350524902e-01 2.100433111190795898e-01 2.557849884033203125e-01 7.485434412956237793e-03 2.284657955169677734e-01 -7.691432535648345947e-02 -2.131587127223610878e-03
-1.305314600467681885e-01 -1.733858585357666016e-01 -8.685325272381305695e-03 4.311158880591392517e-02 2.379277348518371582e-01 3.321115374565124512e-01 -9.477268159389495850e-02 -2.145608514547348022e-01 1.200730800628662109e-01 1.780216097831726074e-01 2.782457172870635986e-01 1.440956294536590576e-01 1.001882851123809814e-01 1.290352940559387207e-01 2.446187436580657959e-01 -1.985675245523452759e-01 2.664109319448471069e-02 2.469491958618164062e-01 1.622358858585357666e-01 2.626187205314636230e-01 -7.952234148979187012e-02 2.818122208118438721e-01 -1.380376368761062622e-01 1.787782609462738037e-01 1.442688703536987305e-01 1.749670319259166718e-02 2.102875411510467529e-01 9.635706245899200439e-02 2.637485042214393616e-02 1.648414433002471924e-01 -2.291881889104843140e-01 -1.001446098089218140e-01
7.870232313871383667e-02 9.440867602825164795e-02 2.109339460730552673e-02 8.323638141155242920e-02 -1.623544245958328247e-01 3.373306393623352051e-01 -2.295059412717819214e-01 -3.220574557781219482e-02 2.394504696130752563e-01 1.285829953849315643e-02 1.527714431285858154e-01 1.692781746387481689e-01 -4.033316671848297119e-02 5.436591058969497681e-02 -6.117569282650947571e-02 -2.108890265226364136e-01 -9.333802014589309692e-02 2.585854530334472656e-01 1.813979297876358032e-01 2.257208377122879028e-01 8.920361846685409546e-02 -5.360208451747894287e-03 3.438636362552642822e-01 3.013056814670562744e-01 -1.714853346347808838e-01 -1.125813648104667664e-02 1.269141584634780884e-01 4.159611761569976807e-01 7.059969357214868069e-04 5.906061083078384399e-02 -9.637396037578582764e-02 1.160824224352836609e-01
-2.510046064853668213e-01 -5.666556581854820251e-02 -3.635159879922866821e-02 6.849335879087448120e-02 8.680158853530883789e-02 2.026193588972091675e-01 -3.915808796882629395e-01 -2.259895652532577515e-01 -5.014959722757339478e-02 2.199641168117523193e-01 4.222283363342285156e-01 2.109984308481216431e-01 6.234138831496238708e-02 -1.819105744361877441e-01 8.550125360488891602e-02 2.057852782309055328e-02 -1.250254660844802856e-01 -8.573525519750546664e-06 -1.715954840183258057e-01 1.541140079498291016e-01 -1.223783120512962341e-01 -9.937266260385513306e-02 -1.478152126073837280e-01 -5.520990118384361267e-02 -7.815503329038619995e-02 8.924260735511779785e-03 4.396139383316040039e-01 1.491315662860870361e-01 9.291391074657440186e-02 -2.821126952767372131e-03 -8.405076712369918823e-02 -1.995948515832424164e-02
1.046349108219146729e-01 -1.964832246303558350e-01 -2.959172613918781281e-02 -8.011369407176971436e-02 5.223788693547248840e-02 6.399621814489364624e-02 -8.753620088100433350e-02 -2.589753568172454834e-01 2.989370822906494141e-01 -1.223659440875053406e-01 1.494489908218383789e-01 2.148341387510299683e-01 3.297742605209350586e-01 -6.350059062242507935e-02 -1.695263832807540894e-01 -6.436484307050704956e-02 2.174153327941894531e-01 -1.637317538261413574e-01 5.616063997149467468e-02 3.485643565654754639e-01 1.023520454764366150e-01 1.050734072923660278e-01 -1.847544759511947632e-01 -3.605957329273223877e-02 1.050827056169509888e-01 -1.194026544690132141e-01 4.529567956924438477e-01 1.219209805130958557e-01 3.601260855793952942e-02 -1.175477206707000732e-01 -1.546483933925628662e-01 5.533544719219207764e-02
1.308721899986267090e-01 1.152324005961418152e-01 1.132271904498338699e-02 1.310253739356994629e-01 -3.248472809791564941e-01 -1.308913975954055786e-01 -3.667649626731872559e-01 -2.311242967844009399e-01 1.700115352869033813e-01 1.312272101640701294e-01 5.578319728374481201e-02 -1.860702410340309143e-02 -7.871340028941631317e-03 1.271185427904129028e-01 3.818923979997634888e-02 -8.047626912593841553e-02 3.094179034233093262e-01 -7.602165639400482178e-02 2.186036407947540283e-01 1.885554790496826172e-01 -3.892892226576805115e-02 6.949907541275024414e-02 2.154353447258472443e-02 2.994507849216461182e-01 -3.269568979740142822e-01 7.887151837348937988e-02 1.324811577796936035e-01 3.048707246780395508e-01 -7.174032181501388550e-02 3.602510318160057068e-02 -1.666814237833023071e-01 1.696478724479675293e-01
-3.910058438777923584e-01 -1.428174674510955811e-01 -6.808080524206161499e-02 8.075525052845478058e-03 -1.852452903985977173e-01 2.076018452644348145e-01 -1.706788390874862671e-01 4.970534518361091614e-02 1.073009744286537170e-01 1.342814266681671143e-01 3.768241107463836670e-01 -2.459877170622348785e-02 4.053094238042831421e-02 2.862707376480102539e-01 1.985205858945846558e-01 -2.269146144390106201e-01 1.333676464855670929e-02 1.858640648424625397e-02 4.367066174745559692e-02 -1.270999480038881302e-02 -1.452573537826538086e-01 -3.896532952785491943e-02 -2.576915323734283447e-01 -2.232968807220458984e-01 -1.843027211725711823e-02 1.793533116579055786e-01 4.062202274799346924e-01 8.863389492034912109e-02 8.558390289545059204e-02 -3.864619880914688110e-02 -1.002591624855995178e-01 2.521382458508014679e-02
2.262696772813796997e-01 -2.115061730146408081e-01 -6.574200093746185303e-02 -2.586064040660858154e-01 1.025407910346984863e-01 2.363374456763267517e-02 -3.969222307205200195e-01 -2.065976411104202271e-01 2.254593968391418457e-01 -1.755488337948918343e-03 1.292428374290466309e-01 9.743462502956390381e-02 -1.720781922340393066e-01 4.247175902128219604e-02 1.379557847976684570e-01 -1.121507063508033752e-01 -4.692023620009422302e-02 -1.008612737059593201e-01 6.291252374649047852e-02 8.632060885429382324e-02 -1.259655207395553589e-01 -4.592309147119522095e-02 2.200497984886169434e-01 9.666999429464340210e-02 -4.922290742397308350e-01 -1.230091415345668793e-02 2.012354731559753418e-01 2.359837889671325684e-01 4.542461037635803223e-02 -1.586952507495880127e-01 -1.132698208093643188e-01 5.726198852062225342e-02
-2.535570599138736725e-02 1.182764917612075806e-01 9.898283332586288452e-02 1.526774019002914429e-01 -3.984118103981018066e-01 5.424581840634346008e-02 -1.162510961294174194e-01 6.233684718608856201e-02 1.669754236936569214e-01 1.913005560636520386e-01 1.982691735029220581e-01 4.157130047678947449e-02 9.605503827333450317e-02 1.261449158191680908e-01 1.114946454763412476e-01 9.264168888330459595e-02 -6.059438362717628479e-02 2.433710098266601562e-01 2.874189019203186035e-01 2.974886819720268250e-02 1.157603505998849869e-02 2.370786815881729126e-01 1.384029984474182129e-01 -1.484522074460983276e-01 -1.742627918720245361e-01 7.438732683658599854e-02 5.445909500122070312e-01 1.278445720672607422e-01 5.596220493316650391e-02 4.160219430923461914e-02 -4.411948472261428833e-02 1.481682658195495605e-01
-6.211083009839057922e-02 -1.936332136392593384e-02 -3.508137166500091553e-02 -7.353004068136215210e-02 -1.326968818902969360e-01 1.810475885868072510e-01 -2.569088041782379150e-01 -1.979900710284709930e-02 1.710302680730819702e-01 4.862264916300773621e-02 1.848172098398208618e-01 1.164328455924987793e-01 2.029583752155303955e-01 2.629876732826232910e-01 1.580546945333480835e-01 1.238191723823547363e-01 -2.069599553942680359e-02 3.568311631679534912e-01 2.568988800048828125e-01 2.416306408122181892e-03 -1.332736760377883911e-01 1.379109323024749756e-01 2.947402000427246094e-01 -2.961184270679950714e-02 -3.312542140483856201e-01 -1.405722945928573608e-01 2.779134809970855713e-01 1.567626297473907471e-01 -6.259567290544509888e-02 2.126681990921497345e-02 -1.552525758743286133e-01 2.535519599914550781e-01
1.286284625530242920e-01 -2.157606370747089386e-02 6.654933840036392212e-02 2.013788186013698578e-02 -1.042797863483428955e-01 2.699968516826629639e-01 -3.594219684600830078e-01 -1.355199366807937622e-01 1.393690556287765503e-01 2.406814098358154297e-01 -1.106011345982551575e-01 -7.306756079196929932e-02 1.504225134849548340e-01 2.926356494426727295e-01 -3.563605993986129761e-02 -1.985512375831604004e-01 2.538985311985015869e-01 -2.882834970951080322e-01 1.788692176342010498e-01 1.973062902688980103e-01 -6.840152293443679810e-02 -1.275603622198104858e-01 -1.758977919816970825e-01 1.157893836498260498e-01 -2.421955019235610962e-01 9.096471965312957764e-02 2.247305214405059814e-01 2.291674613952636719e-01 -6.339373439550399780e-02 2.444493770599365234e-02 -1.795286089181900024e-01 1.111739501357078552e-01
4.762623831629753113e-02 1.487100273370742798e-01 1.378790009766817093e-03 -6.340938806533813477e-02 -2.786764204502105713e-01 -1.263484954833984375e-01 1.227758824825286865e-01 -9.945362806320190430e-03 -4.592243954539299011e-02 7.526577264070510864e-02 2.664513885974884033e-01 -9.336412698030471802e-02 -3.173199295997619629e-02 5.374091491103172302e-02 -1.817078329622745514e-02 -3.578609228134155273e-01 -1.365295946598052979e-01 1.157721430063247681e-01 1.757715344429016113e-01 6.190859153866767883e-02 -3.392944931983947754e-01 3.165794014930725098e-01 -3.126893937587738037e-02 2.719856053590774536e-02 -1.628241240978240967e-01 6.594710052013397217e-02 5.229191780090332031e-01 2.456100843846797943e-02 9.279262274503707886e-02 -1.814584881067276001e-01 -1.084775179624557495e-01 -3.121278993785381317e-02
1.406243890523910522e-01 -1.296443119645118713e-02 3.334780931472778320e-01 -1.515841335058212280e-01 8.993358351290225983e-03 4.002598524093627930e-01 -6.539054960012435913e-02 -3.346248865127563477e-01 1.132039651274681091e-01 -1.325802952051162720e-01 2.206401228904724121e-01 1.491513103246688843e-01 -1.392084062099456787e-01 1.605481803417205811e-01 4.505906254053115845e-02 -3.408246636390686035e-01 -9.566797316074371338e-02 -1.320794038474559784e-02 -1.410577148199081421e-01 2.825260758399963379e-01 -3.242055699229240417e-02 1.661548465490341187e-01 -2.031289488077163696e-01 7.446971535682678223e-02 -1.862816629000008106e-03 1.925813555717468262e-01 3.430058062076568604e-02 1.595621556043624878e-01 1.591973900794982910e-01 1.194624677300453186e-01 -5.487526208162307739e-02 1.174768880009651184e-01
-8.865480870008468628e-02 -2.903695963323116302e-02 -1.836997419595718384e-01 4.745799303054809570e-02 -1.332090497016906738e-01 3.299833238124847412e-01 -5.979689210653305054e-02 -3.141075074672698975e-01 1.353064738214015961e-02 -8.762059360742568970e-02 2.697737216949462891e-01 7.965164631605148315e-02 -4.133408423513174057e-03 2.752864360809326172e-01 -9.312749654054641724e-02 -1.793183013796806335e-02 8.568494766950607300e-02 3.179573714733123779e-01 2.174983322620391846e-01 2.201704084873199463e-01 1.386734470725059509e-02 3.859337046742439270e-02 4.393946006894111633e-02 -8.409308269619941711e-03 -2.988828159868717194e-02 1.436319053173065186e-01 1.826062202453613281e-01 4.965695738792419434e-01 1.865500807762145996e-01 -8.117005228996276855e-02 -2.857566997408866882e-02 5.560012161731719971e-02
3.810212481766939163e-03 6.055592000484466553e-02 1.105051711201667786e-01 8.450279384851455688e-02 -2.039824575185775757e-01 4.197217524051666260e-02 -9.933265298604965210e-02 8.661556243896484375e-02 1.271091122180223465e-02 4.005691409111022949e-02 3.432401716709136963e-01 -1.149859502911567688e-01 -2.896966598927974701e-02 3.461036980152130127e-01 -3.453205153346061707e-02 -1.467413455247879028e-01 -8.252308703958988190e-03 -1.567939817905426025e-01 1.517549753189086914e-01 -4.768083617091178894e-02 -2.711053192615509033e-01 3.512552380561828613e-01 -1.210855618119239807e-01 1.907475292682647705e-01 7.365938741713762283e-03 2.017058134078979492e-01 4.908640384674072266e-01 -4.398330673575401306e-02 8.459648489952087402e-02 1.593631207942962646e-01 1.960752904415130615e-02 1.601034849882125854e-01
2.044335901737213135e-01 -1.304137259721755981e-01 1.313154548406600952e-01 9.044029563665390015e-02 3.430266678333282471e-02 -4.550812765955924988e-02 -1.040199324488639832e-01 -4.552886262536048889e-02 2.328014820814132690e-01 9.803081303834915161e-02 4.857019186019897461e-01 5.615602247416973114e-03 5.907770246267318726e-02 3.562985733151435852e-02 1.613254547119140625e-01 -2.336083799600601196e-01 -5.293336883187294006e-02 9.613368660211563110e-02 -1.360049694776535034e-01 1.558228880167007446e-01 -1.271010339260101318e-01 1.774518340826034546e-01 1.652681976556777954e-01 -1.819192916154861450e-01 2.125857472419738770e-01 6.895358115434646606e-02 3.376719057559967041e-01 -1.880681514739990234e-01 -1.596320569515228271e-01 5.221613496541976929e-02 -3.376407027244567871e-01 -1.005450338125228882e-01
1.830020844936370850e-01 1.399431973695755005e-01 -1.749743372201919556e-01 -4.320439696311950684e-02 -6.157384812831878662e-02 1.432829499244689941e-01 -2.200298011302947998e-01 2.759112045168876648e-02 2.087183445692062378e-01 8.410238474607467651e-02 3.863595426082611084e-01 -5.597361922264099121e-02 -1.503823548555374146e-01 2.764245867729187012e-01 -3.223080933094024658e-02 -2.678653895854949951e-01 3.222326049581170082e-03 -4.408720731735229492e-01 -1.277377605438232422e-01 1.969339847564697266e-01 -5.926521494984626770e-03 1.694995462894439697e-01 -8.943548798561096191e-02 2.795788086950778961e-02 6.580904126167297363e-02 -7.971764355897903442e-02 3.158679604530334473e-01 1.732971146702766418e-02 -6.193828210234642029e-02 -1.501177996397018433e-01 -1.995836943387985229e-01 4.582935571670532227e-02
2.165820449590682983e-01 -6.226911768317222595e-02 1.993798762559890747e-01 2.008300721645355225e-01 -2.507959604263305664e-01 7.553273439407348633e-02 -1.527990251779556274e-01 -7.369679957628250122e-02 3.690827488899230957e-01 -5.439133569598197937e-02 -3.995361179113388062e-02 -3.012514673173427582e-02 1.207997202873229980e-01 9.255979955196380615e-02 -2.780792303383350372e-02 -1.064215078949928284e-01 -2.293880470097064972e-02 -3.266509175300598145e-01 3.613127022981643677e-02 2.760330438613891602e-01 -1.744105368852615356e-01 2.131535112857818604e-01 1.229412257671356201e-01 -1.041112244129180908e-01 6.600059568881988525e-02 -1.163767129182815552e-01 3.929189443588256836e-01 -6.714828312397003174e-02 2.407197058200836182e-01 -9.750688821077346802e-02 -1.998298019170761108e-01 -1.552127897739410400e-01
1.244434937834739685e-01 1.487413644790649414e-01 -1.725209057331085205e-01 2.009099125862121582e-01 7.321683317422866821e-02 1.508375704288482666e-01 -1.363859921693801880e-01 -1.789752542972564697e-01 4.765335619449615479e-01 1.167263537645339966e-01 8.213409781455993652e-02 -4.048162605613470078e-03 1.412314027547836304e-01 -7.108194287866353989e-03 2.796224653720855713e-01 4.605761542916297913e-02 -9.554619342088699341e-02 5.547122284770011902e-02 -2.957589551806449890e-02 1.321856826543807983e-01 -4.771265015006065369e-02 2.755105495452880859e-01 1.562803052365779877e-02 2.113221213221549988e-02 -3.570933341979980469e-01 3.202139735221862793e-01 3.025404214859008789e-01 -3.860474750399589539e-02 -1.328793913125991821e-02 -1.229250878095626831e-01 -4.675046354532241821e-02 -1.255529820919036865e-01
2.196069359779357910e-01 -9.343852102756500244e-02 1.410013586282730103e-01 -1.901004314422607422e-01 -2.462198287248611450e-01 -4.273733869194984436e-02 -1.551980078220367432e-01 -1.281060576438903809e-01 9.659018367528915405e-02 7.129430770874023438e-02 2.614962756633758545e-01 -7.020708173513412476e-02 1.261852234601974487e-01 8.578234910964965820e-02 8.115802705287933350e-02 -9.698892384767532349e-02 1.914459466934204102e-01 1.251151859760284424e-01 3.306081518530845642e-03 1.708080619573593140e-01 -2.075155824422836304e-02 -4.876049701124429703e-03 -6.864286214113235474e-02 1.995863616466522217e-01 -5.923848152160644531e-01 -3.983176499605178833e-02 2.506782710552215576e-01 1.553561836481094360e-01 2.270215600728988647e-01 -1.004158556461334229e-01 -1.577050685882568359e-01 -6.790041178464889526e-02
1.388446241617202759e-01 1.388428658246994019e-01 -1.828588545322418213e-01 -1.593206971883773804e-01 -3.712983429431915283e-02 2.200636118650436401e-01 -2.283411026000976562e-01 -1.293352544307708740e-01 3.376323282718658447e-01 -2.628786303102970123e-02 3.603203594684600830e-01 -2.867959141731262207e-01 1.382379382848739624e-01 -6.017458066344261169e-02 4.444843158125877380e-02 -7.559453696012496948e-02 -8.854991942644119263e-02 3.152133226394653320e-01 4.317338392138481140e-02 2.751483619213104248e-01 -1.966296322643756866e-02 4.186603426933288574e-02 1.058206930756568909e-01 2.382411994040012360e-02 -5.617822054773569107e-03 -5.744089186191558838e-02 1.414669007062911987e-01 3.506114184856414795e-01 -1.567604243755340576e-01 -1.059982404112815857e-01 1.804040670394897461e-01 1.160030439496040344e-01
2.225933596491813660e-02 -1.807009428739547729e-01 -8.138941973447799683e-02 6.251972913742065430e-02 -3.174504935741424561e-01 1.051012277603149414e-01 -2.997448742389678955e-01 -2.628510594367980957e-01 2.087297141551971436e-01 3.520410880446434021e-02 3.046981990337371826e-01 1.532720178365707397e-01 7.573900744318962097e-03 2.367253787815570831e-02 1.628661006689071655e-01 -1.031916365027427673e-01 2.195794135332107544e-02 3.510522842407226562e-01 -2.094487100839614868e-01 1.547624021768569946e-01 2.962785772979259491e-02 -1.266862004995346069e-01 2.850640006363391876e-02 -1.864899396896362305e-01 1.093574166297912598e-01 -5.758260935544967651e-02 2.466552406549453735e-01 6.518000364303588867e-02 7.680229377001523972e-03 -2.835559844970703125e-01 -2.675333023071289062e-01 1.008487567305564880e-01
2.442337572574615479e-01 6.329575926065444946e-02 -1.203084737062454224e-01 -1.945849955081939697e-01 1.679884791374206543e-01 1.037513613700866699e-01 -3.671730756759643555e-01 -2.507428824901580811e-01 5.752292647957801819e-02 1.657584160566329956e-01 1.053869649767875671e-01 1.890794187784194946e-01 3.292903304100036621e-02 9.631941467523574829e-02 2.468640953302383423e-01 -2.667150273919105530e-02 1.206325553357601166e-02 3.720968961715698242e-02 6.574259605258703232e-04 1.829368174076080322e-01 -9.844696521759033203e-02 7.931372523307800293e-02 1.399100124835968018e-01 1.722391247749328613e-01 -4.679186642169952393e-01 -3.217636048793792725e-02 2.778498828411102295e-01 2.440679371356964111e-01 7.839377969503402710e-02 -7.683047652244567871e-02 1.025906950235366821e-01 -1.346486955881118774e-01
1.304826736450195312e-01 1.150147542357444763e-01 -1.045915782451629639e-01 3.292137384414672852e-02 -2.247896939516067505e-01 -1.187314167618751526e-01 -2.156905084848403931e-01 -2.044522762298583984e-01 1.204888150095939636e-01 -1.016676574945449829e-01 4.699603095650672913e-02 1.352168247103691101e-02 1.720017939805984497e-01 4.676570296287536621e-01 1.366681158542633057e-01 -1.719638109207153320e-01 1.031582728028297424e-01 -3.130815178155899048e-02 3.329173028469085693e-01 -5.529248714447021484e-02 -1.520002931356430054e-01 1.213908642530441284e-01 -2.116972804069519043e-01 1.220115721225738525e-01 -1.989355497062206268e-02 2.455270886421203613e-01 3.088527619838714600e-01 1.159298941493034363e-01 1.282741576433181763e-01 -6.876753270626068115e-02 9.539701044559478760e-02 2.411244064569473267e-01
2.165504395961761475e-01 7.102094590663909912e-03 3.089820407330989838e-02 6.049365550279617310e-02 9.244769811630249023e-02 -7.886964827775955200e-02 -2.776066362857818604e-01 -5.625637620687484741e-02 2.225320637226104736e-01 -3.579257056117057800e-02 5.720955505967140198e-02 1.315945684909820557e-01 -1.115673780441284180e-01 2.674379013478755951e-02 1.561541408300399780e-01 -2.215130180120468140e-01 -6.696929782629013062e-02 4.066690057516098022e-02 5.215826258063316345e-02 1.429181396961212158e-01 1.498221978545188904e-02 6.313325464725494385e-02 1.814954280853271484e-01 1.690790057182312012e-01 -5.009648203849792480e-01 2.565149366855621338e-01 3.262680470943450928e-01 3.513832092285156250e-01 1.139579713344573975e-01 -1.339543163776397705e-01 -1.462288498878479004e-01 -3.761223703622817993e-02
2.248600572347640991e-01 -1.353264898061752319e-01 -5.021455883979797363e-02 -2.217080444097518921e-01 -1.725702285766601562e-01 2.477947026491165161e-01 -4.066635370254516602e-01 -2.713751746341586113e-03 1.503067910671234131e-01 9.377111494541168213e-02 1.780142933130264282e-01 -3.077639639377593994e-01 -7.565268129110336304e-02 1.414729952812194824e-01 4.453533142805099487e-02 -1.046639084815979004e-01 4.647564888000488281e-02 -3.189578950405120850e-01 1.697185337543487549e-01 2.456837892532348633e-01 -3.664746880531311035e-02 -1.794610619544982910e-01 -9.095694124698638916e-02 1.913781017065048218e-01 -8.343519270420074463e-02 2.607265412807464600e-01 2.383705675601959229e-01 5.263443663716316223e-02 8.845970034599304199e-03 5.945643782615661621e-02 -1.196958646178245544e-01 -4.936018586158752441e-02
4.880088847130537033e-03 5.535480380058288574e-02 2.527160570025444031e-02 -1.734375953674316406e-01 -2.950318157672882080e-01 1.236102283000946045e-01 -1.397393792867660522e-01 -2.403540350496768951e-02 1.590727120637893677e-01 1.877266019582748413e-01 1.228618174791336060e-01 2.324051111936569214e-01 1.584272086620330811e-01 4.279790446162223816e-02 2.092337161302566528e-01 2.259114533662796021e-01 1.640412360429763794e-01 2.676404118537902832e-01 1.588388979434967041e-01 2.536703944206237793e-01 7.052037119865417480e-02 1.761284470558166504e-01 3.087067604064941406e-01 8.186458051204681396e-02 -7.420267909765243530e-02 1.002918705344200134e-01 3.830306529998779297e-01 9.651292860507965088e-02 1.024439632892608643e-01 1.346893310546875000e-01 -2.465181499719619751e-01 7.247352600097656250e-02
-4.812587425112724304e-02 1.862338036298751831e-01 5.648481473326683044e-02 1.126647274941205978e-02 -3.017820417881011963e-01 -1.187887713313102722e-01 -1.207829639315605164e-01 4.332478716969490051e-02 2.146349847316741943e-01 2.651430666446685791e-01 3.419218063354492188e-01 5.886577069759368896e-02 1.449098736047744751e-01 2.348974794149398804e-01 -2.090738900005817413e-02 3.543034568428993225e-02 8.562265336513519287e-02 2.336744666099548340e-01 4.122289270162582397e-02 2.093861103057861328e-01 2.976809442043304443e-02 2.780626341700553894e-02 2.825496494770050049e-01 -1.729576140642166138e-01 -1.851236224174499512e-01 1.574848741292953491e-01 3.141553699970245361e-01 1.729788780212402344e-01 2.311308681964874268e-01 1.076563447713851929e-02 -1.655166894197463989e-01 1.895167827606201172e-01
-6.014619953930377960e-03 -8.308263123035430908e-02 -1.516429334878921509e-01 -1.270066201686859131e-01 7.074919342994689941e-02 -1.435246467590332031e-01 -1.763384491205215454e-01 -1.384258270263671875e-01 -1.809662021696567535e-02 7.260145992040634155e-02 2.702196538448333740e-01 -9.892819821834564209e-02 2.761815674602985382e-02 1.637504398822784424e-01 1.820765137672424316e-01 -2.911514341831207275e-01 -7.324676215648651123e-02 -3.982315957546234131e-02 -1.862895488739013672e-01 1.036080941557884216e-01 -3.197921514511108398e-01 1.239796280860900879e-01 -1.432532668113708496e-01 9.423542022705078125e-02 8.677456527948379517e-03 3.803337812423706055e-01 4.186458289623260498e-01 4.888169839978218079e-02 2.965430021286010742e-01 9.640210866928100586e-02 -1.376048102974891663e-02 1.579200625419616699e-01
1.207625567913055420e-01 -8.712300658226013184e-02 2.410352788865566254e-02 8.070898056030273438e-02 -2.166611552238464355e-01 -9.055180847644805908e-02 -1.207810342311859131e-01 1.222346723079681396e-01 3.955298364162445068e-01 -1.219683792442083359e-02 3.381613790988922119e-01 -2.794935926795005798e-02 -1.469355225563049316e-01 2.666767239570617676e-01 2.338838577270507812e-01 -1.155100017786026001e-01 2.281273156404495239e-01 2.844262421131134033e-01 1.154057905077934265e-01 2.190669476985931396e-01 -1.285543143749237061e-01 5.732462927699089050e-02 -3.828001022338867188e-02 1.325297504663467407e-01 2.776428870856761932e-02 7.350236177444458008e-02 1.372296363115310669e-01 3.533840477466583252e-01 -2.172512561082839966e-01 1.297359466552734375e-01 2.830248326063156128e-02 -7.599429041147232056e-02
-1.027801632881164551e-01 1.010939031839370728e-01 1.257225424051284790e-01 2.754947841167449951e-01 2.650366351008415222e-02 2.709924876689910889e-01 -2.304341495037078857e-01 -8.716881275177001953e-02 4.296059906482696533e-02 8.017777651548385620e-02 8.064013719558715820e-02 1.699647009372711182e-01 7.533213496208190918e-02 4.003344178199768066e-01 2.653355477377772331e-03 -2.000825554132461548e-01 1.314817368984222412e-01 2.435712330043315887e-02 -1.727535203099250793e-02 1.338916271924972534e-01 -3.357549607753753662e-01 2.474175393581390381e-01 -5.985347554087638855e-02 -1.501277089118957520e-01 -2.689228765666484833e-02 1.587733328342437744e-01 3.542205095291137695e-01 1.422662436962127686e-01 8.869510143995285034e-02 2.303156554698944092e-01 -7.650854438543319702e-02 -1.686534732580184937e-01
-8.508164435625076294e-02 1.368009448051452637e-01 -8.440408855676651001e-02 -1.109928563237190247e-01 -2.537101209163665771e-01 3.336264938116073608e-02 -5.958463624119758606e-02 -3.500666916370391846e-01 -5.393980070948600769e-02 -5.074737593531608582e-02 3.092101216316223145e-01 -1.329705715179443359e-01 1.932575404644012451e-01 1.998854726552963257e-01 1.028775051236152649e-01 -1.073084250092506409e-01 1.598799973726272583e-01 1.933144479990005493e-01 8.872092515230178833e-02 2.781533896923065186e-01 -1.452528089284896851e-01 1.283716261386871338e-01 1.767369061708450317e-01 -2.876649796962738037e-01 2.599408924579620361e-01 -1.066367477178573608e-01 3.677994310855865479e-01 4.674898460507392883e-02 -1.092770025134086609e-01 -5.334806814789772034e-02 -5.122499540448188782e-02 -1.062746942043304443e-01
-1.806518062949180603e-02 1.572376936674118042e-01 7.556615769863128662e-02 1.616705656051635742e-01 -5.033298730850219727e-01 1.376578956842422485e-01 -5.424636602401733398e-02 9.721793979406356812e-02 1.107119321823120117e-01 2.419147491455078125e-01 2.635518312454223633e-01 1.026640832424163818e-01 2.612628974020481110e-02 8.741459995508193970e-02 9.517553448677062988e-02 2.779549686238169670e-03 1.285683512687683105e-01 4.547529667615890503e-02 5.461471155285835266e-02 4.129081666469573975e-01 -1.074431389570236206e-01 4.796221386641263962e-03 2.211727797985076904e-01 2.106068134307861328e-01 -2.270120978355407715e-01 2.421054989099502563e-01 1.610788255929946899e-01 9.494780004024505615e-02 9.860086441040039062e-02 -8.919394016265869141e-02 -6.807339936494827271e-02 1.609723418951034546e-01
1.376961171627044678e-01 2.539547905325889587e-02 -6.898827105760574341e-02 7.351307570934295654e-02 -3.054290115833282471e-01 2.000412195920944214e-01 -1.233568042516708374e-01 1.956078223884105682e-02 3.633319139480590820e-01 -1.970096677541732788e-02 2.813145816326141357e-01 -3.190793395042419434e-01 2.193506658077239990e-01 8.496703207492828369e-02 1.552090197801589966e-01 -9.661395847797393799e-02 1.208581775426864624e-02 2.389503270387649536e-01 1.427824944257736206e-01 -3.625607118010520935e-02 3.332189843058586121e-02 2.107498943805694580e-01 -7.668263465166091919e-02 -2.448759227991104126e-01 2.273710668087005615e-01 9.010972827672958374e-02 2.029495984315872192e-01 2.515555024147033691e-01 -5.879335105419158936e-02 -1.632043868303298950e-01 -3.794291988015174866e-02 1.819047927856445312e-01
8.904192596673965454e-03 1.571167409420013428e-01 3.572791814804077148e-02 3.103935532271862030e-02 -3.366195857524871826e-01 -7.058266550302505493e-02 -6.149881705641746521e-02 1.145299747586250305e-01 2.066694945096969604e-01 8.799830824136734009e-02 1.911306083202362061e-01 -9.414797648787498474e-03 4.149830713868141174e-02 2.699059844017028809e-01 -8.154851198196411133e-02 -1.193360015749931335e-01 -7.463029772043228149e-02 1.623322963714599609e-01 3.692778646945953369e-01 2.331924438476562500e-01 -1.372689455747604370e-01 7.781802676618099213e-03 2.251160144805908203e-01 2.911157533526420593e-02 -2.053592503070831299e-01 4.806854948401451111e-02 4.279231131076812744e-01 1.507081091403961182e-01 1.627113819122314453e-01 -2.027804218232631683e-02 -1.861489266157150269e-01 2.243148535490036011e-01
-1.873062700033187866e-01 -9.125190228223800659e-02 8.061574399471282959e-02 -3.135324642062187195e-02 -3.158991634845733643e-01 1.624522060155868530e-01 -3.768353909254074097e-02 -7.611645385622978210e-03 6.773759424686431885e-02 -8.830578066408634186e-03 5.125508308410644531e-01 -1.607069224119186401e-01 -4.453290626406669617e-02 9.755585342645645142e-02 -4.562192782759666443e-02 -2.116096317768096924e-01 1.382469385862350464e-01 -9.195456653833389282e-02 4.372631013393402100e-02 2.696698606014251709e-01 -2.988817095756530762e-01 -9.110045433044433594e-02 -3.947140574455261230e-01 -1.560958772897720337e-01 1.693606725893914700e-03 7.327188551425933838e-02 1.122681647539138794e-01 1.558250188827514648e-01 8.041206002235412598e-02 -4.366518929600715637e-02 -2.252235822379589081e-02 1.968536078929901123e-01
2.166906595230102539e-01 -7.227400690317153931e-02 1.562710851430892944e-01 2.799933552742004395e-01 -1.464323103427886963e-01 3.032190799713134766e-01 7.201886177062988281e-02 -2.398034781217575073e-01 1.648451089859008789e-01 9.167902171611785889e-03 -1.840013563632965088e-01 1.929063498973846436e-01 4.805279895663261414e-02 1.730789095163345337e-01 4.302958399057388306e-02 -2.333419322967529297e-01 1.869866065680980682e-02 -1.102722734212875366e-01 1.333293765783309937e-01 8.576512336730957031e-02 -3.024016320705413818e-01 6.043654680252075195e-02 -1.195143163204193115e-01 2.225740998983383179e-02 3.769868612289428711e-02 5.046131089329719543e-02 4.606058895587921143e-01 1.501192431896924973e-02 6.925125420093536377e-02 -1.122759133577346802e-01 -2.622309327125549316e-01 -1.788793653249740601e-01
-1.421716064214706421e-01 -5.806907545775175095e-03 6.996861100196838379e-02 5.536790471524000168e-03 -1.822997778654098511e-01 3.152789175510406494e-01 4.536248371005058289e-02 -4.780308529734611511e-02 3.661139169707894325e-03 1.948969811201095581e-01 -1.836127638816833496e-01 7.337574660778045654e-02 -7.898256927728652954e-02 3.022733889520168304e-02 1.819131523370742798e-01 -4.627858996391296387e-01 -1.027807369828224182e-01 3.504026681184768677e-02 3.351252079010009766e-01 1.859187930822372437e-01 -6.231215596199035645e-02 2.811627984046936035e-01 -7.208681106567382812e-02 8.885879814624786377e-02 -2.078460901975631714e-02 1.058133095502853394e-01 2.833820581436157227e-01 -1.230109184980392456e-01 1.226711198687553406e-01 -2.585115432739257812e-01 -2.145887911319732666e-01 -1.290547102689743042e-01
1.252762973308563232e-01 -2.709530591964721680e-01 -1.397264599800109863e-01 -1.144752278923988342e-01 -3.050037287175655365e-02 3.670008480548858643e-02 -2.583612501621246338e-02 -2.499564588069915771e-01 2.008841931819915771e-01 1.480903029441833496e-01 2.215375751256942749e-01 -2.508318126201629639e-01 1.299201846122741699e-01 4.314645007252693176e-02 2.082655429840087891e-01 -2.356299310922622681e-01 1.438808441162109375e-01 2.472610473632812500e-01 4.286287128925323486e-01 2.577278614044189453e-01 -1.035393998026847839e-01 1.504968106746673584e-01 3.851908445358276367e-02 1.666674315929412842e-01 -1.454601585865020752e-01 -9.144038893282413483e-03 1.245517805218696594e-01 2.386726737022399902e-01 2.022188622504472733e-03 -7.796809822320938110e-02 -1.070494651794433594e-01 1.226443499326705933e-01
-3.462545871734619141e-01 5.719184130430221558e-02 6.201178580522537231e-02 5.757046118378639221e-02 3.209187462925910950e-02 3.761287033557891846e-01 -1.867798864841461182e-01 -3.612934378907084465e-03 1.975184977054595947e-01 1.021863520145416260e-01 3.594175875186920166e-01 -1.294468156993389130e-02 -3.095836751163005829e-02 2.897014915943145752e-01 4.110889881849288940e-02 -1.612289100885391235e-01 4.629688337445259094e-02 1.488042473793029785e-01 -4.699394479393959045e-02 -1.695635542273521423e-02 -2.231714725494384766e-01 1.467396765947341919e-01 -2.853012382984161377e-01 -5.237240716814994812e-02 5.031689256429672241e-02 1.546111404895782471e-01 3.268849253654479980e-01 -1.371400952339172363e-01 -2.118819160386919975e-03 -2.036715298891067505e-01 -7.416790723800659180e-02 1.398413926362991333e-01
2.083897888660430908e-01 -2.143746800720691681e-02 3.537801802158355713e-01 2.328634262084960938e-01 -7.801426202058792114e-02 4.481798410415649414e-01 -1.513005350716412067e-03 5.356408655643463135e-02 1.659823954105377197e-01 -1.680747717618942261e-01 1.941101551055908203e-01 4.539405927062034607e-02 -1.023874208331108093e-01 2.033695280551910400e-01 1.590292304754257202e-01 -1.484370380640029907e-01 8.051472157239913940e-02 7.906892150640487671e-02 -6.663416326045989990e-02 4.525266587734222412e-02 -1.297781765460968018e-01 3.954168558120727539e-01 -1.565357148647308350e-01 2.788896113634109497e-02 -7.476297765970230103e-02 1.753230020403862000e-02 2.391185797750949860e-02 1.412899494171142578e-01 2.929065823554992676e-01 -7.469870150089263916e-02 -1.309584379196166992e-01 1.398016214370727539e-01
6.152468267828226089e-03 8.940994739532470703e-02 1.245025023818016052e-01 8.853346854448318481e-02 -4.376435577869415283e-01 7.643278688192367554e-02 -8.946894109249114990e-02 1.873051226139068604e-01 -2.813980542123317719e-02 2.628409862518310547e-01 2.968499362468719482e-01 1.522495299577713013e-01 -2.375149633735418320e-03 9.693598747253417969e-02 1.246173903346061707e-01 3.156155720353126526e-02 9.444816410541534424e-02 7.065426558256149292e-03 1.778513342142105103e-01 3.389699459075927734e-01 -2.356011569499969482e-01 4.142954945564270020e-02 2.549908161163330078e-01 1.316131055355072021e-01 -2.020085453987121582e-01 2.300398498773574829e-01 2.170315831899642944e-01 1.752380579710006714e-01 1.172662749886512756e-01 -8.935531973838806152e-02 -5.615353956818580627e-02 1.719526350498199463e-01
1.389332464896142483e-03 3.453819081187248230e-02 2.736064046621322632e-02 3.143996596336364746e-01 -1.183375939726829529e-01 3.954842686653137207e-02 -1.171555295586585999e-01 -1.624293327331542969e-01 -5.970942601561546326e-02 -1.550759971141815186e-01 1.015377789735794067e-01 -2.802804298698902130e-02 3.172492235898971558e-02 1.696736365556716919e-01 1.146336272358894348e-02 -3.999254703521728516e-01 -1.760671436786651611e-01 5.842499062418937683e-02 4.423851072788238525e-01 1.010430976748466492e-01 -1.893394142389297485e-01 2.756166756153106689e-01 5.784618854522705078e-02 -1.447203159332275391e-01 -1.024952530860900879e-02 1.817110627889633179e-01 3.333961665630340576e-01 2.339501082897186279e-01 -4.786952212452888489e-02 -6.932736933231353760e-02 -1.739080697298049927e-01 4.661700502038002014e-02
1.493339538574218750e-01 -2.819319367408752441e-01 2.498129010200500488e-01 -3.163379803299903870e-02 -1.134088858962059021e-01 -6.561382114887237549e-02 -1.923368573188781738e-01 -8.021104335784912109e-02 2.547033131122589111e-01 9.830866008996963501e-02 6.561920791864395142e-02 -6.434733420610427856e-02 -2.047484368085861206e-01 -1.070960760116577148e-01 2.543321847915649414e-01 -1.424614340066909790e-02 1.402228325605392456e-01 -7.293307036161422729e-02 1.409310549497604370e-01 1.633105576038360596e-01 1.312668472528457642e-01 3.496521115303039551e-01 1.643065363168716431e-01 -1.386557519435882568e-02 -2.263754978775978088e-02 3.177548348903656006e-01 2.506707608699798584e-01 -2.709242748096585274e-03 1.496758311986923218e-01 -2.888808846473693848e-01 -1.079696342349052429e-01 2.300479263067245483e-01
-1.113613322377204895e-01 7.331971079111099243e-02 1.800644584000110626e-02 -2.263077944517135620e-01 -4.120300337672233582e-02 3.127622902393341064e-01 -3.236254155635833740e-01 -3.145860731601715088e-01 -2.103413641452789307e-02 -9.201337397098541260e-02 1.456693857908248901e-01 3.233909308910369873e-01 1.762039377354085445e-03 3.320485055446624756e-01 -8.711592108011245728e-02 2.851348370313644409e-02 1.051187366247177124e-01 5.287589877843856812e-02 1.963139623403549194e-01 2.757902145385742188e-01 -3.481896221637725830e-02 2.063265889883041382e-01 9.090667963027954102e-02 1.162420958280563354e-01 -9.762214124202728271e-02 1.551958471536636353e-01 2.193007171154022217e-01 1.970049291849136353e-01 -1.283928602933883667e-01 -1.116610839962959290e-01 -1.396363973617553711e-02 1.744245588779449463e-01
-1.307516098022460938e-01 -8.076588623225688934e-03 -8.644198626279830933e-02 -4.376259818673133850e-02 1.472897678613662720e-01 -6.988485902547836304e-02 -2.257760316133499146e-01 -6.546986848115921021e-02 4.139024317264556885e-01 6.735327839851379395e-02 3.421525359153747559e-01 1.487273275852203369e-01 2.936733886599540710e-02 1.145572364330291748e-01 7.389609515666961670e-02 4.527533426880836487e-02 5.310710519552230835e-02 3.448803424835205078e-01 1.146589368581771851e-01 9.710224717855453491e-02 6.195569038391113281e-02 3.189855515956878662e-01 2.132802605628967285e-01 1.166383624076843262e-01 -7.070481032133102417e-02 9.429097920656204224e-02 3.262037038803100586e-01 -1.602682471275329590e-01 1.171952933073043823e-01 4.304523020982742310e-02 -6.882532685995101929e-02 2.823917865753173828e-01
-1.213464420288801193e-02 -2.397529482841491699e-01 -1.939921267330646515e-02 9.486083686351776123e-02 3.615231020376086235e-03 2.678080499172210693e-01 -1.393374502658843994e-01 1.845043599605560303e-01 1.430285722017288208e-01 -8.706597238779067993e-02 1.722415983676910400e-01 -7.727161049842834473e-02 5.069798976182937622e-02 -9.895868599414825439e-02 4.645601212978363037e-01 -2.670671045780181885e-01 1.349990367889404297e-01 1.950056552886962891e-01 6.152182817459106445e-02 4.230549335479736328e-01 3.685180097818374634e-02 1.232140138745307922e-01 -1.092912703752517700e-01 5.130835622549057007e-02 -8.935054391622543335e-02 -1.471807062625885010e-01 3.176195025444030762e-01 4.610040783882141113e-02 1.382007896900177002e-01 -4.129100218415260315e-02 1.363326013088226318e-01 4.952222108840942383e-02
1.051984354853630066e-02 -1.638866215944290161e-01 -5.927507299929857254e-03 1.044695302844047546e-01 -2.256593853235244751e-01 2.944445423781871796e-02 -3.962140977382659912e-01 -3.380791544914245605e-01 1.703934669494628906e-01 -1.113510355353355408e-01 3.395812809467315674e-01 1.838267147541046143e-01 1.143261510878801346e-02 -1.271827816963195801e-01 2.415359318256378174e-01 -5.641593039035797119e-02 -1.022666543722152710e-01 2.982267141342163086e-01 -2.316165268421173096e-01 1.147204264998435974e-01 4.346053674817085266e-02 1.259476039558649063e-02 1.498470008373260498e-01 2.568499417975544930e-03 -7.264780811965465546e-03 7.354933768510818481e-02 1.822371035814285278e-01 9.702255576848983765e-02 -3.414646908640861511e-02 -2.674852311611175537e-01 -2.312262207269668579e-01 7.524283230304718018e-02
4.987889155745506287e-02 8.450726419687271118e-02 1.723504811525344849e-02 8.492577821016311646e-02 -1.566389016807079315e-02 -3.133022189140319824e-01 -8.794014155864715576e-02 -2.340500801801681519e-01 1.888370513916015625e-01 -6.570209562778472900e-02 1.936670988798141479e-01 -5.932084470987319946e-02 1.999130100011825562e-01 2.881018221378326416e-01 -1.680947244167327881e-01 -1.194948554039001465e-01 3.674355894327163696e-02 1.686153709888458252e-01 2.241632640361785889e-01 2.268042564392089844e-01 -1.840701550245285034e-01 2.530150115489959717e-01 3.461412340402603149e-02 1.147403493523597717e-01 -4.902676492929458618e-02 1.053041443228721619e-01 4.152745902538299561e-01 8.584766089916229248e-02 1.935504078865051270e-01 -2.619490921497344971e-01 -1.081082150340080261e-01 1.436158269643783569e-01
-1.283528953790664673e-01 -4.040236175060272217e-01 8.186106383800506592e-02 5.011025816202163696e-02 -2.626645267009735107e-01 -7.783852517604827881e-02 -1.758620291948318481e-01 2.277542464435100555e-02 3.841007947921752930e-01 -6.304793804883956909e-02 3.400881588459014893e-02 2.941425442695617676e-01 5.465451627969741821e-02 1.365565806627273560e-01 1.708608120679855347e-01 -1.704299747943878174e-01 2.428173273801803589e-02 1.414467692375183105e-01 -4.909900575876235962e-02 1.681095808744430542e-01 -2.667446434497833252e-01 -1.763242781162261963e-01 -5.780277028679847717e-02 2.224491350352764130e-02 -9.341093897819519043e-02 -1.181650459766387939e-01 3.253926038742065430e-01 1.885444372892379761e-01 2.704813331365585327e-02 -1.741287112236022949e-01 -1.764107197523117065e-01 -4.338784515857696533e-02
-3.318121731281280518e-01 7.095079403370618820e-03 -6.904203444719314575e-02 5.556767061352729797e-02 -2.898270078003406525e-02 1.980495005846023560e-01 -3.594068586826324463e-01 5.995320156216621399e-02 1.846700012683868408e-01 1.689263433218002319e-01 3.217380046844482422e-01 -1.354262679815292358e-01 -2.880567312240600586e-02 3.007913529872894287e-01 2.091419845819473267e-01 -2.679280042648315430e-01 1.784090399742126465e-01 -1.419361680746078491e-01 -6.901486217975616455e-02 1.177811548113822937e-01 9.985354728996753693e-03 -6.780254840850830078e-02 -2.575784325599670410e-01 1.016822457313537598e-01 -7.999616116285324097e-02 1.443432867527008057e-01 2.202548235654830933e-01 -1.281809657812118530e-01 1.139561608433723450e-01 -2.310041338205337524e-01 5.170809850096702576e-02 6.815610826015472412e-02
2.254019305109977722e-02 -5.558995530009269714e-02 -1.309373676776885986e-01 2.245869487524032593e-03 -5.026710405945777893e-02 -4.192216694355010986e-02 -2.708196341991424561e-01 -3.643309175968170166e-01 -7.608226686716079712e-02 2.186482213437557220e-02 3.046550452709197998e-01 1.888650208711624146e-01 -9.868227876722812653e-03 -1.220692321658134460e-02 1.299571245908737183e-01 -4.721034783869981766e-03 -5.308652762323617935e-03 2.258030921220779419e-01 -2.016181945800781250e-01 1.952628642320632935e-01 -1.314137279987335205e-01 7.039608061313629150e-02 -2.643194049596786499e-02 -1.234278306365013123e-01 1.767323166131973267e-01 -6.562430411577224731e-02 4.540807604789733887e-01 4.437277966644614935e-04 3.879484534263610840e-02 -9.052859991788864136e-02 -3.179215788841247559e-01 3.106807470321655273e-01
1.411659270524978638e-01 -1.704827398061752319e-01 3.865756690502166748e-01 -1.151035055518150330e-01 5.983398854732513428e-02 3.480851054191589355e-01 -1.184428632259368896e-01 -1.345945000648498535e-01 8.304192125797271729e-02 -2.008226066827774048e-01 2.414090335369110107e-01 1.855426579713821411e-01 -1.085581704974174500e-01 1.180704459547996521e-01 1.155746430158615112e-01 -4.065705239772796631e-01 -1.735735684633255005e-02 6.485559791326522827e-02 -3.687073662877082825e-02 3.717272877693176270e-01 2.986587397754192352e-02 1.398599594831466675e-01 -1.385505944490432739e-01 7.458264380693435669e-02 5.924988165497779846e-02 1.221565380692481995e-01 1.161015704274177551e-01 -2.821977250277996063e-02 1.769240796566009521e-01 7.471711188554763794e-02 -1.268566399812698364e-01 1.103273928165435791e-01
7.798687368631362915e-02 -2.040669322013854980e-01 3.265785276889801025e-01 1.271558851003646851e-01 1.638233475387096405e-02 3.389737904071807861e-01 -1.460267044603824615e-02 -2.031531631946563721e-01 -4.603233933448791504e-02 1.168807819485664368e-01 1.133723333477973938e-01 -1.543356329202651978e-01 1.457153707742691040e-01 1.293414272367954254e-02 2.776666581630706787e-01 -1.092138066887855530e-01 9.007214754819869995e-02 1.394106745719909668e-01 5.966047197580337524e-02 2.876846790313720703e-01 -2.006409168243408203e-01 3.099564909934997559e-01 6.371376663446426392e-02 -6.732267886400222778e-02 9.403673559427261353e-02 4.714593291282653809e-02 3.493834435939788818e-01 -9.677845984697341919e-02 4.878792911767959595e-02 -1.344881579279899597e-02 -3.191513419151306152e-01 -6.485404074192047119e-02
-4.249568283557891846e-02 -1.883205026388168335e-02 5.983322858810424805e-02 1.569829434156417847e-01 -2.012374699115753174e-01 3.386943042278289795e-01 1.919206678867340088e-01 -3.015545010566711426e-01 2.588360384106636047e-02 -8.337201178073883057e-02 -9.621306508779525757e-02 2.024960368871688843e-01 -9.527467191219329834e-02 2.086917161941528320e-01 9.204886108636856079e-02 -3.695889711380004883e-01 1.125056594610214233e-01 6.738692522048950195e-02 3.025659732520580292e-02 -3.160563483834266663e-02 -2.995614111423492432e-01 1.185166537761688232e-01 8.102533966302871704e-02 1.451821476221084595e-01 8.027144521474838257e-02 6.011011451482772827e-02 3.504585325717926025e-01 6.730769295245409012e-03 3.002072572708129883e-01 -1.609413623809814453e-01 -1.771159172058105469e-01 -1.403515040874481201e-02
-7.814115285873413086e-02 5.638341978192329407e-02 8.907008916139602661e-02 -1.325937807559967041e-01 -1.715412177145481110e-02 2.835612297058105469e-01 -3.870597779750823975e-01 -1.082826405763626099e-01 -6.387059576809406281e-03 -8.662473410367965698e-02 2.251112312078475952e-01 -1.457998007535934448e-01 -1.073791533708572388e-01 3.749702498316764832e-02 9.541902691125869751e-02 -1.347451806068420410e-01 -3.363520279526710510e-02 -6.755379587411880493e-02 1.029845327138900757e-01 9.652647376060485840e-02 -4.996806010603904724e-02 3.974346220493316650e-01 -2.352488189935684204e-01 2.314936369657516479e-01 1.410741060972213745e-01 4.257312417030334473e-02 1.300815939903259277e-01 1.681404262781143188e-01 6.070497259497642517e-02 6.158653274178504944e-02 -4.818916320800781250e-01 4.098021611571311951e-02
1.966553181409835815e-02 -3.175027668476104736e-01 -1.294184923171997070e-01 -8.121335413306951523e-04 -3.640307784080505371e-01 -6.752441078424453735e-02 -2.594335973262786865e-01 -2.231498211622238159e-01 2.713391371071338654e-02 1.070481017231941223e-01 2.472953498363494873e-01 8.335074037313461304e-02 8.247113227844238281e-02 1.589197218418121338e-01 1.869287192821502686e-01 -1.459521800279617310e-01 1.433492153882980347e-01 -1.993832737207412720e-02 2.550185322761535645e-01 1.412652283906936646e-01 4.395380616188049316e-02 -1.308482438325881958e-01 1.516204886138439178e-02 9.288451075553894043e-02 -3.754834830760955811e-01 1.265313625335693359e-01 1.169681921601295471e-01 2.540859580039978027e-01 1.193212866783142090e-01 -2.092456668615341187e-01 -8.579076081514358521e-02 -1.575081050395965576e-01
-8.115112036466598511e-02 -5.577011406421661377e-02 -1.392898410558700562e-01 3.359476849436759949e-02 -1.409699916839599609e-01 3.573990762233734131e-01 -1.446782350540161133e-01 -6.242748722434043884e-02 -5.107611790299415588e-02 -1.993574947118759155e-01 1.767342686653137207e-01 -6.529130786657333374e-02 -7.613416016101837158e-02 1.066134572029113770e-01 2.018319517374038696e-01 5.705562233924865723e-02 7.347710896283388138e-03 -2.250280529260635376e-01 1.914314925670623779e-01 3.876874223351478577e-02 2.444647103548049927e-01 -5.165325850248336792e-02 1.633609980344772339e-01 1.476251482963562012e-01 4.221445322036743164e-02 -1.333708316087722778e-01 4.772089719772338867e-01 -4.783510416746139526e-02 1.945725083351135254e-01 -2.782257795333862305e-01 -1.695661842823028564e-01 2.549013495445251465e-01
1.219353675842285156e-01 -2.329686731100082397e-01 -1.945213824510574341e-01 -2.062581330537796021e-01 -1.631237864494323730e-01 3.574942350387573242e-01 -4.194335639476776123e-01 -8.911532163619995117e-02 -7.797469198703765869e-02 3.955160081386566162e-02 2.284491062164306641e-01 8.353759534657001495e-03 8.770638704299926758e-02 1.619226187467575073e-01 9.408399462699890137e-02 -1.202789172530174255e-01 5.875957384705543518e-02 1.063180640339851379e-01 1.287172287702560425e-01 1.915290355682373047e-01 -9.546478092670440674e-02 4.267449676990509033e-01 6.145259737968444824e-02 2.098714187741279602e-02 1.872843801975250244e-01 -4.604236409068107605e-02 1.074102818965911865e-01 7.996334135532379150e-02 -1.263612210750579834e-01 2.114730924367904663e-01 -1.003546416759490967e-01 7.570099085569381714e-02
3.253685683012008667e-02 2.813367247581481934e-01 4.774838313460350037e-02 -4.927263781428337097e-02 -1.793932467699050903e-01 7.650256901979446411e-02 -3.329372406005859375e-01 -1.018628627061843872e-01 1.133811473846435547e-01 3.047935478389263153e-02 7.181466370820999146e-02 -1.146172583103179932e-01 -4.583988711237907410e-02 4.280408620834350586e-01 1.506555527448654175e-01 -2.373570110648870468e-03 1.237533167004585266e-01 -3.816970810294151306e-02 4.853563904762268066e-01 -1.842587068676948547e-02 -8.073280006647109985e-02 8.157113939523696899e-02 -1.753837913274765015e-01 9.732434153556823730e-02 7.466425653547048569e-03 2.819885611534118652e-01 2.006043046712875366e-01 1.563823670148849487e-01 5.625206232070922852e-02 -1.987342834472656250e-01 1.448718905448913574e-01 4.147476330399513245e-02
1.730621308088302612e-01 -3.414161503314971924e-01 -9.539333730936050415e-02 2.690487205982208252e-01 -5.622794479131698608e-02 3.081828653812408447e-01 -3.037115633487701416e-01 7.526169717311859131e-02 1.739123165607452393e-01 6.272169202566146851e-02 2.187357246875762939e-01 -2.472214251756668091e-01 -1.000599190592765808e-02 1.120065152645111084e-01 2.070871889591217041e-01 1.109893396496772766e-01 -1.879090368747711182e-01 -2.420488893985748291e-01 -8.540471643209457397e-02 2.778627574443817139e-01 -1.660113222897052765e-02 1.846916824579238892e-01 -1.188636347651481628e-01 -8.088878542184829712e-02 -9.191298857331275940e-03 1.756039261817932129e-01 1.345837563276290894e-01 -1.333780437707901001e-01 1.250855475664138794e-01 -2.021041512489318848e-01 -8.156533539295196533e-02 3.917956724762916565e-02
7.743855565786361694e-02 -9.743786603212356567e-02 -1.729653477668762207e-01 2.668244242668151855e-01 -1.410470111295580864e-03 2.417958229780197144e-01 -1.853368058800697327e-02 -6.381264328956604004e-02 1.215672213584184647e-02 -1.218366548418998718e-01 4.126061499118804932e-01 -4.396465420722961426e-02 1.731132566928863525e-01 -4.149540513753890991e-02 2.823379635810852051e-01 -2.016651481389999390e-01 -4.511697590351104736e-02 3.648779392242431641e-01 -1.350147873163223267e-01 3.990783691406250000e-01 -2.088895887136459351e-01 6.375797092914581299e-02 -1.035972833633422852e-01 -3.450446948409080505e-02 -9.189292788505554199e-02 1.024526953697204590e-01 1.913703382015228271e-01 3.767549619078636169e-02 1.401289999485015869e-01 -1.725175827741622925e-01 4.233349487185478210e-02 2.848814241588115692e-02
1.525416821241378784e-01 2.622206695377826691e-02 -9.175716340541839600e-02 3.638811111450195312e-01 -4.628731403499841690e-03 1.006497591733932495e-01 -1.117325425148010254e-01 -1.158876437693834305e-02 3.417552411556243896e-01 -4.510560072958469391e-03 1.798991411924362183e-01 -1.514043658971786499e-01 2.076822072267532349e-01 1.974972039461135864e-01 1.869234889745712280e-01 -3.157247602939605713e-01 1.752727478742599487e-01 3.391326665878295898e-01 -1.006156876683235168e-01 3.325414359569549561e-01 1.353534460067749023e-01 1.819298863410949707e-01 -1.055872440338134766e-01 1.107968613505363464e-01 -2.016845643520355225e-01 -8.341590873897075653e-03 1.429076343774795532e-01 6.674605607986450195e-02 4.963249713182449341e-02 -7.566737383604049683e-02 -9.211482107639312744e-02 6.586500094272196293e-04
-2.615259885787963867e-01 -2.514231503009796143e-01 -2.458377566654235125e-04 -1.608204692602157593e-01 -2.135536372661590576e-01 2.175240367650985718e-01 -2.257097363471984863e-01 -1.186441257596015930e-01 1.763370484113693237e-01 3.922180086374282837e-02 3.537642955780029297e-01 1.437632292509078979e-01 -7.066705077886581421e-02 1.881597936153411865e-01 3.267187774181365967e-01 -1.650815457105636597e-01 -1.266712099313735962e-01 -1.661490201950073242e-01 -1.773712933063507080e-01 4.511622339487075806e-02 -3.420972079038619995e-02 -2.020995691418647766e-02 -2.244337797164916992e-01 -2.030186504125595093e-01 -9.145414084196090698e-02 7.144984602928161621e-02 3.397019207477569580e-01 -1.353667490184307098e-02 -6.116944178938865662e-02 -4.849255830049514771e-02 1.308711171150207520e-01 9.568627923727035522e-02
-1.891438961029052734e-01 -6.835304945707321167e-02 -9.604627266526222229e-03 1.560858935117721558e-01 -8.738194406032562256e-02 2.494857162237167358e-01 -3.077240288257598877e-01 -2.068057656288146973e-01 4.968476295471191406e-02 3.164520561695098877e-01 4.809204339981079102e-01 1.019450426101684570e-01 -6.132542714476585388e-02 1.084948554635047913e-01 -7.316230796277523041e-03 -2.056203782558441162e-01 -7.305047009140253067e-03 1.165843978524208069e-01 -2.425199933350086212e-02 5.029366910457611084e-02 1.450780630111694336e-01 -8.832168579101562500e-02 -1.851804107427597046e-01 -1.428605765104293823e-01 -2.016534358263015747e-01 2.485294640064239502e-01 1.641498655080795288e-01 -1.415102034807205200e-01 1.806666404008865356e-01 4.491373430937528610e-03 -1.707368642091751099e-01 -1.186499968171119690e-01
-3.283547759056091309e-01 -1.471300870180130005e-01 -9.846339933574199677e-03 3.867547586560249329e-02 -1.098489239811897278e-01 2.793582975864410400e-01 -1.760303378105163574e-01 -4.898143187165260315e-02 7.427460700273513794e-02 1.657315790653228760e-01 4.794754385948181152e-01 8.199802599847316742e-03 1.567619442939758301e-01 1.592148542404174805e-01 1.560406982898712158e-01 -1.987435519695281982e-01 1.153074949979782104e-02 1.364140957593917847e-01 1.009242758154869080e-01 5.596635490655899048e-02 -1.825201511383056641e-02 1.302762515842914581e-02 -2.808650434017181396e-01 -1.499619781970977783e-01 -1.963134258985519409e-01 2.856428027153015137e-01 2.588883638381958008e-01 -8.694529533386230469e-02 1.322297155857086182e-01 -4.822618886828422546e-02 -1.222025975584983826e-01 -7.305309921503067017e-02
6.050261855125427246e-02 3.724526241421699524e-02 6.303977221250534058e-02 -4.298140108585357666e-02 -4.022420644760131836e-01 -1.359454393386840820e-01 -2.433739453554153442e-01 -2.147541195154190063e-02 1.096875965595245361e-01 -1.436310913413763046e-02 9.700516611337661743e-02 9.092488884925842285e-02 4.642758145928382874e-02 -1.292022764682769775e-01 8.951822295784950256e-03 -3.419021517038345337e-02 2.157219685614109039e-02 8.947083353996276855e-02 3.200874030590057373e-01 2.749199569225311279e-01 -1.678260415792465210e-01 -1.380200032144784927e-02 1.231479048728942871e-01 2.960402071475982666e-01 1.220568176358938217e-02 1.222087070345878601e-01 4.650834500789642334e-01 1.998461037874221802e-01 4.738689586520195007e-02 1.804011762142181396e-01 -2.582582831382751465e-01 9.308647364377975464e-02
1.550014913082122803e-01 2.658630907535552979e-02 3.355523943901062012e-02 2.169357538223266602e-01 -1.313570141792297363e-01 1.251101791858673096e-01 -2.682259380817413330e-01 -1.964676938951015472e-02 -1.021766513586044312e-01 1.935087144374847412e-01 4.765268415212631226e-02 1.331485658884048462e-01 -7.274647802114486694e-02 4.670018330216407776e-02 -6.505334749817848206e-03 -2.107580453157424927e-01 -1.522821038961410522e-01 1.409759093075990677e-02 1.876730173826217651e-01 3.519090712070465088e-01 -3.372248113155364990e-01 1.570192277431488037e-01 -1.034112423658370972e-01 -3.169819414615631104e-01 1.313698440790176392e-01 1.465296447277069092e-01 4.240852892398834229e-01 1.746021509170532227e-01 1.022508274763822556e-02 1.216466501355171204e-01 -1.980731450021266937e-02 -7.528800517320632935e-02
-1.702481210231781006e-01 -3.202291727066040039e-01 6.279107928276062012e-02 -1.805827021598815918e-01 -4.775320738554000854e-02 6.975404173135757446e-02 -1.911077499389648438e-01 -7.371766492724418640e-03 -7.143411785364151001e-02 6.852604448795318604e-02 2.719656527042388916e-01 2.999829351902008057e-01 -1.294331699609756470e-01 1.217967271804809570e-01 -1.061870455741882324e-01 7.012547552585601807e-02 -7.255826890468597412e-02 -4.128245264291763306e-02 4.140073060989379883e-02 3.646756112575531006e-01 -4.865589365363121033e-02 2.681207060813903809e-01 -2.034287601709365845e-01 -1.553502827882766724e-01 -2.114017456769943237e-01 2.746413052082061768e-01 2.925339639186859131e-01 7.300376426428556442e-03 -6.876512616872787476e-02 -2.576636373996734619e-01 -3.155564144253730774e-02 -8.574295789003372192e-02
1.806307584047317505e-01 -1.399933695793151855e-01 -2.904578857123851776e-02 -7.553578913211822510e-02 -1.794425398111343384e-01 2.063310146331787109e-01 -3.346865177154541016e-01 -1.553497910499572754e-01 4.225113894790410995e-03 -9.530806541442871094e-02 1.359131038188934326e-01 -1.679547578096389771e-01 -1.798782199621200562e-01 3.262689411640167236e-01 2.489793449640274048e-01 -8.053994923830032349e-02 2.228981554508209229e-01 3.126992285251617432e-02 2.727982699871063232e-01 1.698563992977142334e-01 -2.202673554420471191e-01 -2.531877160072326660e-02 -6.430192152038216591e-04 1.112740486860275269e-01 -2.056909501552581787e-01 1.049025878310203552e-01 1.093223690986633301e-01 3.030777871608734131e-01 -9.713668376207351685e-02 2.507405877113342285e-01 -2.891970216296613216e-04 1.494556665420532227e-01
9.176541864871978760e-02 2.335066348314285278e-02 1.073230728507041931e-01 2.624723874032497406e-02 -2.820541560649871826e-01 2.379335910081863403e-01 -2.502420544624328613e-01 8.645937591791152954e-02 4.522579014301300049e-01 -1.025426201522350311e-02 1.988050192594528198e-01 -4.632527381181716919e-02 3.148788958787918091e-02 2.069698423147201538e-01 -2.189499139785766602e-01 -1.124555096030235291e-01 -7.380342483520507812e-02 2.485015392303466797e-01 6.978449225425720215e-02 5.920342728495597839e-02 -1.794217973947525024e-01 9.586860984563827515e-02 2.954311668872833252e-01 2.069994062185287476e-01 -1.907439976930618286e-01 -2.458930574357509613e-02 2.746569812297821045e-01 1.846306174993515015e-01 -1.355189234018325806e-01 5.706605315208435059e-02 1.403270987793803215e-03 8.133511990308761597e-02
1.419492214918136597e-01 5.778241436928510666e-03 5.768577754497528076e-02 6.594143807888031006e-02 -3.133310377597808838e-01 -5.738332867622375488e-02 -3.244147598743438721e-01 -2.395064942538738251e-02 1.101482212543487549e-01 -1.906098797917366028e-02 -3.856419026851654053e-02 7.838765531778335571e-02 1.009718254208564758e-01 4.444304108619689941e-01 2.641923353075981140e-02 -2.120309621095657349e-01 5.558253824710845947e-02 -4.202842116355895996e-01 9.175200015306472778e-02 2.780224978923797607e-01 3.150855749845504761e-02 1.415331065654754639e-01 -9.011748433113098145e-02 -1.244489662349224091e-02 -4.327147454023361206e-02 -9.991209954023361206e-02 2.018497586250305176e-01 2.021711915731430054e-01 -1.534623801708221436e-01 -1.669202931225299835e-02 -1.693489253520965576e-01 2.250183522701263428e-01
-2.259090244770050049e-01 -1.642926037311553955e-01 -1.244197934865951538e-01 8.337720483541488647e-02 -4.787239730358123779e-01 2.270497381687164307e-01 -1.777966320514678955e-01 -1.752363294363021851e-01 1.207913756370544434e-01 4.423343390226364136e-02 1.786774843931198120e-01 1.965440213680267334e-01 -2.628161311149597168e-01 -1.068369373679161072e-01 7.169272005558013916e-02 -1.321676746010780334e-02 -1.689716130495071411e-01 1.341102868318557739e-01 -5.007524415850639343e-02 2.387171834707260132e-01 -5.515331774950027466e-02 -1.020294129848480225e-01 -2.604670450091362000e-02 6.789878010749816895e-02 9.197623282670974731e-02 -3.905460610985755920e-02 1.808192133903503418e-01 1.577587425708770752e-01 1.630110144615173340e-01 -4.025713503360748291e-01 4.143188148736953735e-02 -2.996185049414634705e-02
2.376596182584762573e-01 -1.066699177026748657e-01 -4.815245419740676880e-02 -7.494354248046875000e-02 -1.006785929203033447e-01 -2.005336992442607880e-02 -4.292590320110321045e-01 4.792054370045661926e-02 1.238348484039306641e-01 9.062727913260459900e-03 -1.516116559505462646e-01 4.136410355567932129e-02 2.308539003133773804e-01 2.447420060634613037e-01 -8.978123217821121216e-02 -3.076744079589843750e-01 2.687807977199554443e-01 -2.413085997104644775e-01 2.253337651491165161e-01 2.709856033325195312e-01 -2.436606399714946747e-02 1.500841081142425537e-01 1.879575476050376892e-02 -9.976923465728759766e-03 -2.061117291450500488e-01 2.711933106184005737e-02 2.120167464017868042e-01 2.399850636720657349e-01 7.667333818972110748e-03 -5.708428472280502319e-02 -1.853966265916824341e-01 9.680771082639694214e-02
1.730432063341140747e-01 -3.148171305656433105e-02 1.073349341750144958e-01 1.506533920764923096e-01 -3.728620409965515137e-01 -1.765528507530689240e-02 -5.444936454296112061e-02 2.154566720128059387e-02 1.595709770917892456e-01 2.791811339557170868e-02 3.391248881816864014e-01 -3.045811690390110016e-02 -9.346641600131988525e-02 6.023675203323364258e-02 1.129620745778083801e-01 -3.487217798829078674e-02 1.341990977525711060e-01 9.091772884130477905e-02 1.103423163294792175e-01 4.479755759239196777e-01 -2.669725939631462097e-02 -2.621218375861644745e-02 3.364506363868713379e-02 2.171343117952346802e-01 -8.106493204832077026e-02 -1.027837046422064304e-03 3.383934199810028076e-01 4.194878637790679932e-01 2.935747988522052765e-02 1.752968579530715942e-01 7.474556565284729004e-02 -2.284095622599124908e-02
9.154392406344413757e-03 1.711271405220031738e-01 1.106878370046615601e-01 2.707432396709918976e-02 -2.236905992031097412e-01 1.427635699510574341e-01 -8.865593932569026947e-03 -2.169995307922363281e-01 2.085445374250411987e-01 1.010710075497627258e-01 2.536666393280029297e-01 3.514823317527770996e-01 2.140765637159347534e-01 -1.858044415712356567e-02 2.157760709524154663e-01 9.590186178684234619e-02 1.869441121816635132e-01 8.074273914098739624e-02 5.801695212721824646e-02 2.694987952709197998e-01 8.348827809095382690e-02 1.380438506603240967e-01 5.308969318866729736e-02 1.811403781175613403e-01 -1.012169867753982544e-01 6.811701226979494095e-03 2.225177735090255737e-01 4.452638328075408936e-01 1.035672575235366821e-01 4.774295166134834290e-02 -5.550712719559669495e-02 2.080038785934448242e-01
7.955243811011314392e-03 1.109534949064254761e-01 1.096908971667289734e-01 1.571406573057174683e-01 -3.427374660968780518e-01 9.861388802528381348e-02 -2.860723435878753662e-01 -4.164146482944488525e-01 3.418406546115875244e-01 -1.209226921200752258e-01 3.775243833661079407e-02 3.856140747666358948e-02 -2.469621133059263229e-03 1.074924319982528687e-01 1.771677285432815552e-01 -3.314978778362274170e-01 -1.243211701512336731e-01 -7.540427893400192261e-02 -5.676661431789398193e-02 5.262085795402526855e-02 -3.553806990385055542e-02 -6.008035317063331604e-02 1.849406361579895020e-01 2.725243270397186279e-01 1.124240923672914505e-02 -1.706896722316741943e-01 2.557915449142456055e-01 3.206952707841992378e-03 1.785165667533874512e-01 3.269134322181344032e-04 1.169660761952400208e-01 -2.259985730051994324e-02
2.496297657489776611e-01 -2.180539816617965698e-01 -1.993280947208404541e-01 -1.697726547718048096e-01 1.286365687847137451e-01 1.109798476099967957e-01 -3.442841768264770508e-01 -1.417606770992279053e-01 1.456643939018249512e-01 1.695372611284255981e-01 1.651397943496704102e-01 2.200747281312942505e-01 -2.448107488453388214e-02 9.271810203790664673e-02 2.397893667221069336e-01 -1.135887503623962402e-01 7.056090980768203735e-02 -2.530511915683746338e-01 2.132948786020278931e-01 9.060861915349960327e-02 -6.280279718339443207e-03 2.222593277692794800e-01 1.788704544305801392e-01 1.934587769210338593e-02 -3.308870792388916016e-01 7.559776306152343750e-02 3.503750264644622803e-02 1.293459087610244751e-01 1.611212641000747681e-01 -2.442562729120254517e-01 4.205101728439331055e-02 1.541249454021453857e-01
2.352668344974517822e-01 -7.071170955896377563e-02 1.417995244264602661e-01 5.928907543420791626e-02 -5.726344883441925049e-02 -2.775336243212223053e-02 -1.294301897287368774e-01 -1.191182360053062439e-01 3.744960427284240723e-01 1.710404306650161743e-01 2.925479412078857422e-01 1.804632097482681274e-01 -3.386557102203369141e-02 1.031331568956375122e-01 2.741984724998474121e-01 -3.341467678546905518e-01 1.686798483133316040e-01 -1.097463890910148621e-01 8.489991724491119385e-02 8.551701903343200684e-02 -1.770427823066711426e-01 6.053349375724792480e-02 2.833684533834457397e-02 9.875220060348510742e-02 -2.378017008304595947e-01 -1.892441064119338989e-01 1.498619914054870605e-01 -2.295400798320770264e-01 1.656994521617889404e-01 -1.004613265395164490e-01 1.959552913904190063e-01 2.252143025398254395e-01
4.254534095525741577e-02 -6.906525045633316040e-02 3.086116351187229156e-02 1.132109835743904114e-01 -7.183162122964859009e-02 4.987273812294006348e-01 2.738729119300842285e-02 -1.050662696361541748e-01 1.045760959386825562e-01 -3.991962969303131104e-01 1.949294656515121460e-01 -9.086310863494873047e-02 1.205063313245773315e-01 1.256372928619384766e-01 2.671299576759338379e-01 -1.892772316932678223e-01 7.388548552989959717e-02 -2.086502313613891602e-02 4.040931910276412964e-02 -1.535836327821016312e-02 4.234718531370162964e-02 1.956750638782978058e-02 1.316083520650863647e-01 2.579458355903625488e-01 -3.914424777030944824e-02 1.455425564199686050e-02 3.256628513336181641e-01 -8.367539942264556885e-02 4.234493151307106018e-02 -1.641237437725067139e-01 -1.499767303466796875e-01 3.164078295230865479e-01
8.381144702434539795e-02 2.437409162521362305e-01 -5.242270231246948242e-02 -3.440714254975318909e-02 -1.775560379028320312e-01 1.843297183513641357e-01 -1.857536435127258301e-01 1.839779317378997803e-01 2.800926566123962402e-01 1.445696800947189331e-01 2.846887111663818359e-01 7.683495432138442993e-02 -2.980549037456512451e-01 2.395428866147994995e-01 -6.470389664173126221e-02 -3.127035498619079590e-01 -4.790568258613348007e-03 -3.420371711254119873e-01 2.574334107339382172e-02 1.283716857433319092e-01 -8.453665673732757568e-02 9.019907563924789429e-02 -1.320851892232894897e-01 -1.104943826794624329e-01 1.557758450508117676e-01 1.416331436485052109e-02 1.358377635478973389e-01 1.524702906608581543e-01 2.313933223485946655e-01 -9.708864241838455200e-02 -2.199229449033737183e-01 6.850982457399368286e-02
1.094623059034347534e-01 -1.739540994167327881e-01 -1.313870586454868317e-02 -1.037199515849351883e-03 -1.252952367067337036e-01 -4.566688835620880127e-02 -2.155766934156417847e-01 -1.070372611284255981e-01 2.037037163972854614e-01 -9.285386651754379272e-02 1.228083223104476929e-01 7.757510244846343994e-02 -2.167523801326751709e-01 3.529170453548431396e-01 2.323876619338989258e-01 -2.255070060491561890e-01 -5.149365961551666260e-02 -2.780793011188507080e-01 -2.128807455301284790e-02 1.783808320760726929e-01 -3.376567363739013672e-01 -2.691430225968360901e-02 -6.612425297498703003e-02 1.307719349861145020e-01 1.992755085229873657e-01 -3.508809804916381836e-01 2.344230264425277710e-01 1.448688358068466187e-01 1.407807767391204834e-01 -5.514425411820411682e-02 -1.101983934640884399e-01 -1.096691787242889404e-01
1.581046581268310547e-01 -2.850395441055297852e-02 2.433654814958572388e-01 -1.491096522659063339e-02 -1.923629641532897949e-01 1.280795931816101074e-01 1.173183694481849670e-02 1.199441328644752502e-01 2.723722159862518311e-01 8.294684812426567078e-03 4.541148245334625244e-02 -1.170674040913581848e-01 3.906168788671493530e-02 2.986203730106353760e-01 7.842457294464111328e-02 -3.091668523848056793e-02 -6.605980545282363892e-02 3.575243055820465088e-01 2.470199018716812134e-01 1.379217207431793213e-01 -2.005178183317184448e-01 2.360529303550720215e-01 1.523605287075042725e-01 1.135530024766921997e-01 -2.472761832177639008e-02 -6.055667251348495483e-02 4.468831419944763184e-01 1.869883835315704346e-01 -7.029875367879867554e-02 -1.597037017345428467e-01 -2.071578800678253174e-01 -4.905357956886291504e-02
9.235844761133193970e-02 1.830074004828929901e-02 5.816659331321716309e-02 7.154677808284759521e-02 -2.704535424709320068e-01 3.594844639301300049e-01 -1.388136297464370728e-01 1.462122332304716110e-02 -1.322302222251892090e-01 -3.568459153175354004e-01 1.321136206388473511e-01 1.382866650819778442e-01 8.772426284849643707e-03 1.458725780248641968e-01 2.550677657127380371e-01 -3.314908146858215332e-01 1.091657057404518127e-01 3.733416274189949036e-02 1.364643103443086147e-03 4.559085890650749207e-02 1.155476942658424377e-01 1.570261418819427490e-01 -3.784315660595893860e-02 2.307937145233154297e-01 -1.828035116195678711e-01 -1.112530753016471863e-01 3.263625800609588623e-01 -1.675670146942138672e-01 1.232308596372604370e-01 -2.277749031782150269e-01 -6.553778052330017090e-02 1.524037718772888184e-01
2.139450795948505402e-02 1.172544360160827637e-01 4.721301048994064331e-02 1.781323342584073544e-03 -4.391582310199737549e-01 1.709349006414413452e-01 -7.396269589662551880e-02 -2.599516510963439941e-02 9.738399833440780640e-02 1.986877471208572388e-01 1.715744584798812866e-01 1.330348849296569824e-01 1.499583721160888672e-01 -1.531465793959796429e-03 2.111601680517196655e-01 1.801271550357341766e-02 2.044001519680023193e-01 -3.331198915839195251e-02 9.883467853069305420e-02 3.783966898918151855e-01 5.035043507814407349e-02 2.199682872742414474e-03 2.618050873279571533e-01 2.967926263809204102e-01 -1.893301606178283691e-01 2.229420840740203857e-01 3.482384383678436279e-01 8.047248236835002899e-03 9.664292633533477783e-02 -2.179830335080623627e-02 -9.944947436451911926e-03 1.415280699729919434e-01
5.553444847464561462e-02 -1.141706407070159912e-01 7.469413429498672485e-02 1.109763979911804199e-01 -2.435597926378250122e-01 -1.484025120735168457e-01 -3.656191229820251465e-01 2.453522384166717529e-01 2.784803807735443115e-01 4.711751639842987061e-02 2.692811489105224609e-01 1.776667684316635132e-02 -8.221399039030075073e-02 -1.534362044185400009e-02 1.265971213579177856e-01 -1.087602674961090088e-01 1.674796938896179199e-01 1.173935458064079285e-02 2.794947028160095215e-01 1.523233205080032349e-01 -2.751361429691314697e-01 1.241358593106269836e-01 1.873701363801956177e-01 3.799377083778381348e-01 4.161162674427032471e-02 6.012138351798057556e-02 2.633465528488159180e-01 -2.071637474000453949e-02 -1.311998218297958374e-01 8.205403387546539307e-02 -4.633582010865211487e-02 4.494600370526313782e-02
4.605731740593910217e-02 -4.028770700097084045e-02 1.551337093114852905e-01 -1.057093683630228043e-02 -9.758448600769042969e-02 1.084633544087409973e-02 -2.337180972099304199e-01 1.069403663277626038e-01 2.185954898595809937e-01 1.106234733015298843e-02 2.250569872558116913e-02 1.063472628593444824e-01 -4.944849759340286255e-02 1.413213163614273071e-01 9.118372946977615356e-02 -3.481220826506614685e-02 2.422853559255599976e-02 4.096922576427459717e-01 3.353297114372253418e-01 1.165829151868820190e-01 1.441436819732189178e-02 3.735448122024536133e-01 2.147442102432250977e-01 -3.456203266978263855e-02 -7.581899315118789673e-02 8.866469562053680420e-02 5.065790414810180664e-01 6.444340571761131287e-03 7.439142465591430664e-02 4.129503294825553894e-02 -2.113829255104064941e-01 -3.145712986588478088e-02
1.597093939781188965e-01 2.809690237045288086e-01 -6.346281617879867554e-02 7.685004174709320068e-02 -1.547481305897235870e-02 1.366679817438125610e-01 -3.052194416522979736e-01 -8.418282121419906616e-02 -2.385281026363372803e-02 -3.966962173581123352e-02 1.246474161744117737e-01 7.532018423080444336e-02 -4.101214930415153503e-02 3.561023175716400146e-01 1.396038681268692017e-01 -2.202619612216949463e-01 -6.265867501497268677e-02 -4.208249039947986603e-03 2.459838241338729858e-01 2.582489252090454102e-01 -1.817195117473602295e-01 -1.769085675477981567e-01 -1.575666069984436035e-01 6.476944684982299805e-02 1.949972957372665405e-01 2.339717447757720947e-01 2.830374240875244141e-01 2.221032083034515381e-01 1.802459657192230225e-01 2.317943871021270752e-01 -1.169560924172401428e-01 -4.072230774909257889e-03
-6.744217872619628906e-02 -2.199526131153106689e-01 -2.137706577777862549e-01 -1.210994273424148560e-01 1.303663253784179688e-01 1.395534127950668335e-01 -3.735077977180480957e-01 -3.663875162601470947e-03 3.483882546424865723e-01 1.366797685623168945e-01 5.741731449961662292e-02 -1.700746826827526093e-02 -1.266587078571319580e-01 1.964675486087799072e-01 2.579432427883148193e-01 -8.042375743389129639e-02 1.399739384651184082e-01 -2.149044126272201538e-01 1.027855202555656433e-01 -1.286864653229713440e-02 1.329943165183067322e-02 5.373824760317802429e-02 -3.892806172370910645e-01 1.767386496067047119e-01 5.585753172636032104e-02 1.913713514804840088e-01 3.054563105106353760e-01 9.000094234943389893e-02 2.849889360368251801e-02 -1.720092892646789551e-01 -3.472010046243667603e-02 6.581589579582214355e-02
1.218094676733016968e-01 -1.072946786880493164e-01 -1.462797522544860840e-01 -3.043309450149536133e-01 9.834534674882888794e-02 -2.643709443509578705e-02 3.395916894078254700e-02 -1.293302625417709351e-01 2.510762810707092285e-01 1.488264650106430054e-01 1.955642849206924438e-01 -2.135512791574001312e-02 1.423977911472320557e-01 6.821962445974349976e-02 -6.585107743740081787e-02 -1.003628373146057129e-01 -2.154862321913242340e-02 -7.463024556636810303e-02 3.348688781261444092e-02 3.135949969291687012e-01 -3.800145685672760010e-01 9.491121023893356323e-02 7.457105070352554321e-02 1.159191504120826721e-01 -1.815551705658435822e-02 2.583260238170623779e-01 4.589286744594573975e-01 -1.950829662382602692e-02 1.318545639514923096e-01 7.699956744909286499e-02 2.266211435198783875e-02 2.972442209720611572e-01
-3.802391141653060913e-02 -2.201415039598941803e-02 6.818704772740602493e-03 1.157055050134658813e-02 -2.041937261819839478e-01 -1.143310740590095520e-01 -2.052872776985168457e-01 1.981473714113235474e-02 2.923720479011535645e-01 -2.326901257038116455e-02 3.483238220214843750e-01 1.396801769733428955e-01 1.204757764935493469e-01 7.143295556306838989e-02 6.427047401666641235e-02 1.522783488035202026e-01 -7.852146774530410767e-02 2.845890223979949951e-01 1.005075201392173767e-01 2.859138250350952148e-01 9.562917798757553101e-02 1.193571165204048157e-01 2.838200330734252930e-01 6.375883519649505615e-02 -1.257286965847015381e-01 -5.504338070750236511e-02 4.086754918098449707e-01 9.493849938735365868e-04 -1.154760941863059998e-01 8.637417852878570557e-02 -2.091799825429916382e-01 2.989429235458374023e-01
-1.207627803087234497e-01 -2.519216537475585938e-01 -1.228841543197631836e-01 1.129391342401504517e-01 -2.610024809837341309e-01 5.655014514923095703e-02 -2.702142000198364258e-01 -3.812909871339797974e-02 2.869453430175781250e-01 -1.945480555295944214e-01 1.796483993530273438e-01 2.382754720747470856e-02 3.506591916084289551e-02 1.318623572587966919e-01 1.433951705694198608e-01 6.779689341783523560e-03 -1.202700659632682800e-02 2.820477783679962158e-01 -9.112279862165451050e-03 2.211857885122299194e-01 -3.660976886749267578e-02 -5.701324716210365295e-02 4.673923924565315247e-02 2.395718125626444817e-03 -3.927102684974670410e-02 -2.571487724781036377e-01 1.660406887531280518e-01 3.858807981014251709e-01 1.010898426175117493e-01 -3.875803649425506592e-01 -1.229760944843292236e-01 -2.946438081562519073e-02
-1.089281812310218811e-01 -2.224752455949783325e-01 1.318977475166320801e-01 1.168434098362922668e-01 9.834820032119750977e-02 -9.882838279008865356e-02 -2.587928175926208496e-01 -1.503890007734298706e-01 1.460276097059249878e-01 1.759738326072692871e-01 3.211601376533508301e-01 -9.268856048583984375e-02 -1.341886669397354126e-01 1.327293459326028824e-02 3.237347006797790527e-01 -4.046824574470520020e-01 1.964701339602470398e-03 1.080683097243309021e-01 -6.370261311531066895e-02 2.756245136260986328e-01 -9.375108778476715088e-02 2.140057384967803955e-01 -1.874798685312271118e-01 -1.638530492782592773e-01 3.379769995808601379e-02 -7.796933501958847046e-02 2.352219521999359131e-01 -5.099773406982421875e-02 -7.060441374778747559e-02 3.642410784959793091e-02 -1.314065307378768921e-01 2.252880185842514038e-01
-1.229285970330238342e-01 -1.401606947183609009e-01 -7.935012876987457275e-02 -1.461058296263217926e-02 -2.214563935995101929e-01 -8.642413653433322906e-03 -2.672602832317352295e-01 2.873243391513824463e-02 3.429136425256729126e-02 -3.006750047206878662e-01 3.956040143966674805e-01 2.806043624877929688e-02 -2.241193316876888275e-02 3.721769899129867554e-02 1.209024414420127869e-01 -1.235470175743103027e-01 8.457949757575988770e-02 2.946265041828155518e-01 -1.382804512977600098e-01 3.841015994548797607e-01 -4.917692765593528748e-02 -1.142833158373832703e-01 6.258832663297653198e-02 -1.738904714584350586e-01 -1.157362386584281921e-01 1.154629215598106384e-01 3.257558047771453857e-01 3.941967338323593140e-02 1.632466167211532593e-01 -2.428975105285644531e-01 -1.586983799934387207e-01 3.525571525096893311e-02
-2.394039481878280640e-01 2.102575823664665222e-02 -1.718790829181671143e-02 -1.909216195344924927e-01 -1.082353591918945312e-01 2.879552543163299561e-01 -1.010016277432441711e-01 -2.056408375501632690e-01 -2.272121421992778778e-02 1.128012035042047501e-02 2.637328505516052246e-01 3.460700809955596924e-01 1.289653331041336060e-01 3.249161839485168457e-01 -8.024810999631881714e-02 -3.090041503310203552e-02 -1.132056000642478466e-03 6.776846200227737427e-02 2.842855155467987061e-01 3.554732203483581543e-01 2.476860582828521729e-02 1.162838786840438843e-01 -9.127838909626007080e-02 2.517452463507652283e-02 -1.307938396930694580e-01 9.030727297067642212e-02 2.484598010778427124e-01 3.102843463420867920e-01 -3.518596664071083069e-02 -1.070377603173255920e-02 -6.459015607833862305e-02 1.230639815330505371e-01
-1.342164352536201477e-02 1.194774731993675232e-02 5.661881342530250549e-02 3.417422249913215637e-02 -3.672672808170318604e-02 -3.077977895736694336e-01 -7.264799624681472778e-02 -1.130691245198249817e-01 2.248394638299942017e-01 -8.457249030470848083e-03 1.079794839024543762e-01 -6.284493207931518555e-02 -2.976785600185394287e-02 2.869460284709930420e-01 -1.336604263633489609e-02 -3.430218398571014404e-01 1.734951585531234741e-01 -3.418365493416786194e-02 3.579798042774200439e-01 1.185376569628715515e-01 -2.352542988955974579e-02 1.723828166723251343e-01 1.120185106992721558e-01 6.743124872446060181e-02 -4.771515727043151855e-02 2.500343918800354004e-01 4.039476513862609863e-01 2.299672216176986694e-01 1.174370422959327698e-01 -2.642510235309600830e-01 -1.561060398817062378e-01 6.462873518466949463e-02
-2.721841037273406982e-01 -2.989634312689304352e-02 -7.700953632593154907e-03 -1.675733327865600586e-01 3.321975003927946091e-03 1.969841271638870239e-01 -1.052905544638633728e-01 2.680106088519096375e-02 1.563340276479721069e-01 1.842361241579055786e-01 3.375357985496520996e-01 1.247017830610275269e-02 -8.066547662019729614e-02 3.420339822769165039e-01 1.537080407142639160e-01 -9.928692132234573364e-02 2.740673907101154327e-02 -8.527681929990649223e-04 -1.552298516035079956e-01 6.814800947904586792e-02 -3.167244493961334229e-01 1.615913212299346924e-01 -2.140974700450897217e-01 -1.477613579481840134e-02 -1.086487621068954468e-01 2.247271314263343811e-02 5.404190421104431152e-01 -2.358965575695037842e-02 6.511374562978744507e-02 -4.617956001311540604e-03 7.488621026277542114e-02 -7.336722221225500107e-03
-4.522911831736564636e-02 -9.142024070024490356e-02 1.572430506348609924e-02 -3.140294179320335388e-02 -8.124896883964538574e-02 7.778169959783554077e-02 -2.620641291141510010e-01 -2.299812883138656616e-01 -1.630288064479827881e-01 -8.097946643829345703e-02 3.691547214984893799e-01 2.238120138645172119e-01 -4.657598212361335754e-02 2.024007588624954224e-01 1.603330522775650024e-01 -2.918472699820995331e-02 -6.195192411541938782e-02 2.068222314119338989e-01 -1.347398161888122559e-01 1.374901980161666870e-01 -8.741497248411178589e-02 -2.285989699885249138e-03 -1.095224320888519287e-01 -3.047049641609191895e-01 5.070999637246131897e-02 6.489764153957366943e-02 4.295030236244201660e-01 8.805478364229202271e-02 -4.787342622876167297e-02 -1.248099729418754578e-01 -3.721922934055328369e-01 1.156764626502990723e-01
3.719112277030944824e-01 7.102933526039123535e-02 -5.668290331959724426e-02 2.541036009788513184e-01 -2.034570425748825073e-01 1.762267351150512695e-01 -2.214104235172271729e-01 -4.245040938258171082e-02 9.067081660032272339e-02 -1.669901460409164429e-01 9.759915620088577271e-02 1.509976089000701904e-01 -2.350677270442247391e-03 2.359229177236557007e-01 1.878068745136260986e-01 -2.576394975185394287e-01 -1.620605736970901489e-01 -1.031140312552452087e-01 2.857620120048522949e-01 1.911911070346832275e-01 -1.247794255614280701e-01 1.218425203114748001e-02 8.880817890167236328e-02 3.338553011417388916e-02 2.777931392192840576e-01 1.133496388792991638e-01 3.012266457080841064e-01 8.905316144227981567e-02 5.568397045135498047e-02 1.237037181854248047e-01 -3.776430338621139526e-02 2.269102036952972412e-01
-1.658837124705314636e-02 1.158866956830024719e-01 -2.510506808757781982e-01 -1.552376449108123779e-01 -1.416153609752655029e-01 -2.314711548388004303e-02 -1.081197187304496765e-01 1.136434674263000488e-01 1.952983587980270386e-01 1.285870373249053955e-01 1.597933322191238403e-01 -1.853326521813869476e-02 1.117044314742088318e-02 2.884286344051361084e-01 -1.320501565933227539e-01 -2.903105616569519043e-01 -8.258808404207229614e-02 5.781968683004379272e-02 1.823392696678638458e-02 5.149720609188079834e-02 -3.140815496444702148e-01 4.396475479006767273e-02 -1.093503013253211975e-01 2.568288147449493408e-02 -2.277426421642303467e-01 3.199933469295501709e-01 4.211180210113525391e-01 -7.948958128690719604e-02 2.752686738967895508e-01 5.020026117563247681e-03 -1.571570187807083130e-01 1.537022292613983154e-01
-1.247588917613029480e-02 7.730098813772201538e-02 -1.762420833110809326e-01 -1.299778521060943604e-01 -2.166499942541122437e-01 -1.511287093162536621e-01 2.012093365192413330e-02 -8.984101563692092896e-02 -2.701439522206783295e-02 1.580240428447723389e-01 2.499729394912719727e-01 -9.184926748275756836e-03 -2.346577309072017670e-02 -8.706353604793548584e-02 9.967762231826782227e-02 -4.005957543849945068e-01 -5.361633002758026123e-02 7.987250387668609619e-02 4.690097644925117493e-02 1.849680095911026001e-01 -5.277766659855842590e-02 4.473796486854553223e-01 -1.640643030405044556e-01 1.073503419756889343e-01 -1.333011835813522339e-01 -1.602058112621307373e-02 4.403446912765502930e-01 -1.279909163713455200e-01 -9.313443675637245178e-03 -1.243352815508842468e-01 -4.693173244595527649e-02 2.602742612361907959e-01
1.097377911210060120e-01 -6.431259214878082275e-02 2.628961801528930664e-01 2.801845371723175049e-01 -3.723490834236145020e-01 1.587267518043518066e-01 -2.662400007247924805e-01 -8.417816460132598877e-02 2.911760807037353516e-01 -2.628383040428161621e-02 -1.192731261253356934e-01 -6.602936983108520508e-02 9.874957799911499023e-02 -2.821547165513038635e-02 -7.715680450201034546e-02 -1.626728177070617676e-01 -2.018343657255172729e-01 -1.971960365772247314e-01 -1.513589452952146530e-02 3.567449450492858887e-01 -1.850840002298355103e-01 1.547087132930755615e-01 6.830127537250518799e-02 -1.349297016859054565e-01 -6.689490377902984619e-02 -3.111739875748753548e-03 2.772181034088134766e-01 3.207537159323692322e-02 2.224550396203994751e-01 -1.534919738769531250e-01 -4.826407507061958313e-02 -3.811261430382728577e-02
2.224088460206985474e-01 -1.966704279184341431e-01 7.754874415695667267e-03 -4.105302318930625916e-02 -1.595443636178970337e-01 1.400581896305084229e-01 -1.381002813577651978e-01 -1.736942976713180542e-01 -1.605659909546375275e-02 1.083262562751770020e-01 3.505808711051940918e-01 2.030888348817825317e-01 6.311397999525070190e-02 1.328609734773635864e-01 -7.084137201309204102e-02 -1.157109588384628296e-01 1.308856755495071411e-01 1.512611359357833862e-01 2.926221489906311035e-01 -7.768794894218444824e-02 1.565061956644058228e-01 3.233686089515686035e-01 1.825504451990127563e-01 1.389039456844329834e-01 -2.271782308816909790e-01 6.201491877436637878e-02 2.999679148197174072e-01 4.883128032088279724e-02 -3.136463165283203125e-01 1.199224591255187988e-02 4.568957258015871048e-03 1.997391879558563232e-01
3.777165897190570831e-03 -1.726941168308258057e-01 1.715946048498153687e-01 3.659169375896453857e-01 -2.880756184458732605e-02 9.994986653327941895e-02 -2.295612990856170654e-01 -2.316063493490219116e-01 3.437221050262451172e-02 2.254011929035186768e-01 3.178572356700897217e-01 1.777577772736549377e-02 -2.328233420848846436e-01 2.049610338872298598e-04 1.932128071784973145e-01 -1.440264005213975906e-02 -9.007507562637329102e-02 -2.345132976770401001e-01 -9.363814443349838257e-02 3.821133971214294434e-01 -2.156964838504791260e-01 3.259804472327232361e-02 -1.212067902088165283e-01 -9.040462225675582886e-02 -1.501239240169525146e-01 1.482680290937423706e-01 2.618692815303802490e-01 -4.483052343130111694e-02 -7.081361114978790283e-02 -1.670433767139911652e-02 -1.001114472746849060e-01 1.606825739145278931e-01
7.217740267515182495e-02 -9.903293102979660034e-02 5.400203168392181396e-03 4.290497303009033203e-02 -2.378590852022171021e-01 1.348496824502944946e-01 -2.892546951770782471e-01 1.390391886234283447e-01 3.600661456584930420e-01 5.820900201797485352e-02 3.872304260730743408e-01 -7.527990639209747314e-02 -4.687021672725677490e-02 6.711270660161972046e-02 1.719568669795989990e-01 -4.545451700687408447e-02 -1.615046262741088867e-01 -2.769348025321960449e-01 -7.388404011726379395e-02 1.814705729484558105e-01 1.377363204956054688e-01 -1.940069496631622314e-01 -2.500365078449249268e-01 1.021443009376525879e-01 9.180068969726562500e-02 -2.822665031999349594e-03 2.578652501106262207e-01 -1.100621894001960754e-01 -8.165702223777770996e-02 -2.074214816093444824e-01 -7.940605282783508301e-02 2.541566789150238037e-01
-1.771610677242279053e-01 1.426429225830361247e-04 -2.823884598910808563e-02 -8.884204924106597900e-02 2.119772136211395264e-02 4.989684000611305237e-02 -1.646843552589416504e-01 -1.479672044515609741e-01 1.973698586225509644e-01 1.500279158353805542e-01 4.629178345203399658e-01 1.136899888515472412e-01 -4.161008168011903763e-03 1.789862960577011108e-01 1.706192940473556519e-01 -1.012644395232200623e-01 -1.415282487869262695e-01 -9.633105248212814331e-03 -4.972175881266593933e-02 8.231780678033828735e-02 -3.298511803150177002e-01 2.914692275226116180e-02 -4.083434343338012695e-01 -2.229521423578262329e-02 1.907913573086261749e-02 2.370432950556278229e-03 4.617461562156677246e-01 -9.947729110717773438e-02 3.216203674674034119e-02 -6.175378337502479553e-03 1.305846273899078369e-01 -2.201097784563899040e-03
-1.072931289672851562e-02 -3.639737144112586975e-02 -1.454311460256576538e-01 -1.340780407190322876e-01 -1.775468885898590088e-01 3.900582790374755859e-01 -4.501064866781234741e-02 -2.527322061359882355e-02 -6.165013834834098816e-02 -3.275421857833862305e-01 3.238411843776702881e-01 -3.169009089469909668e-02 2.244012504816055298e-01 3.631675988435745239e-02 2.125928699970245361e-01 -1.707127094268798828e-01 5.589738115668296814e-02 -8.165605366230010986e-02 1.833925023674964905e-02 2.982703447341918945e-01 1.391653269529342651e-01 -9.443674981594085693e-02 4.668319597840309143e-02 -4.836231097579002380e-02 1.211517751216888428e-01 1.969845034182071686e-03 2.627771794795989990e-01 -7.591383159160614014e-02 3.105799853801727295e-01 -2.298844009637832642e-01 -2.731581777334213257e-02 2.422355413436889648e-01
3.618790507316589355e-01 9.845382720232009888e-02 -1.581404954195022583e-01 1.964823603630065918e-01 -6.212316453456878662e-02 1.270216405391693115e-01 -2.195296287536621094e-01 -2.020024210214614868e-01 5.494372919201850891e-02 -1.219172030687332153e-01 1.449392884969711304e-01 -4.914132505655288696e-02 3.588273748755455017e-02 2.157957851886749268e-01 1.390854120254516602e-01 -2.695164680480957031e-01 -1.736148595809936523e-01 1.109428703784942627e-02 1.960936039686203003e-01 3.067639768123626709e-01 -3.327208161354064941e-01 2.352093309164047241e-01 -1.569193005561828613e-01 1.470396760851144791e-02 3.035292215645313263e-02 1.143603697419166565e-01 3.361026644706726074e-01 -5.273058637976646423e-02 -3.372519463300704956e-02 1.242118924856185913e-01 3.492294251918792725e-02 6.619163602590560913e-02
-4.122031107544898987e-02 8.626976050436496735e-03 -2.220694571733474731e-01 1.628952473402023315e-01 -1.670929640531539917e-01 3.718842267990112305e-01 -1.962611824274063110e-01 -3.895676732063293457e-01 2.410957217216491699e-01 -1.145842596888542175e-01 1.189622730016708374e-01 2.085823751986026764e-02 -1.276491489261388779e-02 2.010806202888488770e-01 7.301966845989227295e-02 1.104952096939086914e-01 -6.239371001720428467e-02 2.059978693723678589e-01 3.610053956508636475e-01 2.904232740402221680e-01 9.773702174425125122e-02 2.778608351945877075e-02 1.464733108878135681e-02 -6.181166321039199829e-02 -1.770419999957084656e-02 -4.180575907230377197e-02 2.100932151079177856e-01 2.644273042678833008e-01 1.535008400678634644e-01 5.274101346731185913e-02 -1.288855914026498795e-02 -6.249257549643516541e-02
-2.222524210810661316e-02 -1.604599356651306152e-01 2.243750095367431641e-01 9.847059845924377441e-02 -1.769752651453018188e-01 -3.485592082142829895e-02 -2.854528129100799561e-01 1.182907670736312866e-01 1.097865998744964600e-01 1.307765841484069824e-01 -4.348939284682273865e-03 1.465393304824829102e-01 -9.924817085266113281e-02 2.567804157733917236e-01 1.455587297677993774e-01 2.252671122550964355e-02 1.390761584043502808e-01 3.696776628494262695e-01 2.029284536838531494e-01 7.789836823940277100e-02 3.416576609015464783e-02 4.839478731155395508e-01 1.543444991111755371e-01 3.331176191568374634e-02 -1.126966029405593872e-01 2.211130969226360321e-02 3.727334439754486084e-01 4.295128956437110901e-02 9.251654893159866333e-02 1.267859339714050293e-02 -1.002198681235313416e-01 3.594792634248733521e-02
1.723877154290676117e-02 -4.666654020547866821e-02 -5.977144092321395874e-02 2.912092395126819611e-02 -1.022745445370674133e-01 1.418137103319168091e-01 3.298708423972129822e-02 -2.990720979869365692e-02 1.899313181638717651e-01 -9.696342051029205322e-02 8.526851981878280640e-02 -1.039308756589889526e-01 -1.909155026078224182e-02 3.201479017734527588e-01 3.636619821190834045e-02 -2.918225824832916260e-01 1.939348280429840088e-01 2.724053859710693359e-01 1.676107197999954224e-01 4.982111454010009766e-01 -1.614893972873687744e-01 1.796523332595825195e-01 -3.644217923283576965e-02 -1.317508369684219360e-01 1.530430912971496582e-01 -4.938010871410369873e-02 3.507798016071319580e-01 2.149441689252853394e-01 -1.808326989412307739e-01 7.157829403877258301e-02 -9.467508643865585327e-02 2.453166991472244263e-02
5.598922818899154663e-02 5.709975585341453552e-02 8.526150137186050415e-02 1.123122647404670715e-01 -5.145000815391540527e-01 -2.991274744272232056e-02 -6.294892728328704834e-02 1.793563365936279297e-01 6.014972180128097534e-02 6.300289928913116455e-02 2.027661353349685669e-01 -6.152532249689102173e-02 -1.092020701617002487e-02 1.000163853168487549e-01 1.835549324750900269e-01 5.535716190934181213e-03 1.263450831174850464e-01 1.373228430747985840e-01 1.770090460777282715e-01 2.602397501468658447e-01 -1.899808496236801147e-01 1.574159711599349976e-01 2.794742286205291748e-01 8.136402070522308350e-02 -1.222015544772148132e-01 2.282697260379791260e-01 4.159378707408905029e-01 1.494622081518173218e-01 1.260591149330139160e-01 -2.129520103335380554e-02 -1.251871138811111450e-01 4.215185344219207764e-02
2.491502314805984497e-01 4.194632545113563538e-02 -8.021079003810882568e-02 1.561327427625656128e-01 -1.423839628696441650e-01 3.097837269306182861e-01 -1.674205809831619263e-01 -1.561772823333740234e-01 9.399917721748352051e-02 1.083010211586952209e-01 4.880326613783836365e-02 -3.030935116112232208e-02 -4.260928556323051453e-02 4.201352894306182861e-01 1.976913362741470337e-01 -1.079961359500885010e-01 -2.219435721635818481e-01 -1.074186712503433228e-01 2.462785542011260986e-01 2.682920992374420166e-01 -3.408926725387573242e-01 1.112333014607429504e-01 -9.308887273073196411e-02 -1.849067360162734985e-01 1.013789325952529907e-01 2.190157026052474976e-01 2.106570601463317871e-01 8.780071139335632324e-02 4.300095513463020325e-02 5.991040542721748352e-02 -3.400191292166709900e-02 4.427507892251014709e-02
2.667857110500335693e-01 -9.581637382507324219e-02 -1.459063887596130371e-01 -1.398962177336215973e-02 -1.431139707565307617e-01 4.559756256639957428e-03 -2.715080976486206055e-01 -1.976208686828613281e-01 1.595391184091567993e-01 -6.737263500690460205e-02 3.458043932914733887e-01 -1.036957353353500366e-01 1.260953396558761597e-01 -6.617128103971481323e-02 1.580624133348464966e-01 3.485259786248207092e-02 -9.651429951190948486e-02 3.284184029325842857e-03 1.333200335502624512e-01 7.493682950735092163e-02 -4.706133157014846802e-02 -5.629762262105941772e-02 -1.106864959001541138e-01 3.335299789905548096e-01 -4.664696753025054932e-01 8.741401880979537964e-02 2.086439579725265503e-01 2.323242872953414917e-01 2.042882740497589111e-01 2.784478478133678436e-02 -1.410106569528579712e-01 -1.065649539232254028e-01
3.461457490921020508e-01 1.704726368188858032e-01 -1.024805530905723572e-01 2.930467948317527771e-02 -4.163042902946472168e-01 1.727289259433746338e-01 2.447172440588474274e-02 -9.610984474420547485e-02 1.290429681539535522e-01 1.011875718832015991e-01 3.710322082042694092e-01 -7.513742893934249878e-02 -2.895431220531463623e-01 1.792782396078109741e-01 -2.917511574923992157e-02 -1.027813702821731567e-01 1.450167130678892136e-02 -2.296537905931472778e-01 -1.629133820533752441e-01 1.547409147024154663e-01 -8.520713448524475098e-02 5.668110772967338562e-02 2.413101308047771454e-02 1.216345354914665222e-01 -2.648827247321605682e-02 -8.576370775699615479e-02 3.154173493385314941e-01 -3.543284256011247635e-04 -8.919353783130645752e-02 -1.036492958664894104e-01 -2.432738691568374634e-01 -1.203127801418304443e-01
1.306939572095870972e-01 -2.480097860097885132e-01 -1.440268456935882568e-01 3.439846932888031006e-01 4.822479560971260071e-02 3.245915770530700684e-01 -2.417875230312347412e-01 2.477675676345825195e-02 3.339033722877502441e-01 -5.228319764137268066e-02 8.128461241722106934e-02 -9.393064677715301514e-02 -4.062240570783615112e-02 5.186121165752410889e-02 1.619380712509155273e-01 1.486393511295318604e-01 3.769255802035331726e-02 -8.609661459922790527e-02 -1.109036654233932495e-01 1.551358252763748169e-01 -8.218979090452194214e-02 3.071186840534210205e-01 9.666579216718673706e-02 -5.465994775295257568e-02 1.100682560354471207e-02 -5.787944048643112183e-02 3.023350238800048828e-01 4.214170575141906738e-02 2.158869206905364990e-01 -1.993201673030853271e-01 2.568517327308654785e-01 1.603021323680877686e-01
1.732813715934753418e-01 -1.558336317539215088e-01 1.472374517470598221e-02 -1.213097199797630310e-02 -2.397428452968597412e-01 -3.139694407582283020e-02 1.992453075945377350e-02 -1.428492665290832520e-01 2.422659099102020264e-01 1.406654417514801025e-01 3.813357651233673096e-01 2.410784065723419189e-01 -6.670883297920227051e-02 2.888824790716171265e-02 -1.109853237867355347e-01 -4.293024837970733643e-01 9.664508700370788574e-02 -2.903769537806510925e-02 2.801719009876251221e-01 5.702247843146324158e-03 3.808245807886123657e-02 6.624274700880050659e-02 1.357756257057189941e-01 -1.637103557586669922e-01 -2.366515994071960449e-01 2.005993872880935669e-01 3.255998194217681885e-01 2.108677476644515991e-02 -6.055349484086036682e-02 -1.017429381608963013e-01 1.366620808839797974e-01 8.340462297201156616e-02
1.345300767570734024e-02 3.195012360811233521e-02 -1.281295996159315109e-02 4.506773129105567932e-02 1.649889536201953888e-02 -8.387673646211624146e-02 -1.064234226942062378e-01 2.647614339366555214e-03 1.757415235042572021e-01 -6.693594902753829956e-02 1.671160608530044556e-01 -6.148351356387138367e-02 6.286947429180145264e-02 2.156502902507781982e-01 -1.064052805304527283e-02 -3.174054026603698730e-01 -4.406645148992538452e-02 9.888446331024169922e-02 2.893179655075073242e-01 7.504455745220184326e-02 -1.205372512340545654e-01 3.840422332286834717e-01 2.685125768184661865e-01 1.047601848840713501e-01 4.078529402613639832e-02 2.712319791316986084e-01 4.196474850177764893e-01 1.649593561887741089e-01 2.110438346862792969e-01 -2.624887526035308838e-01 -3.318857029080390930e-02 -1.426078677177429199e-01
-1.435411870479583740e-01 -2.346793860197067261e-01 1.858584135770797729e-01 -2.462847344577312469e-02 -1.525767147541046143e-01 1.816738098859786987e-01 -1.560685485601425171e-01 -1.508528590202331543e-01 3.748278319835662842e-01 4.900181666016578674e-02 2.660050094127655029e-01 -1.240609735250473022e-01 2.236865162849426270e-01 -1.058754920959472656e-01 -6.431504338979721069e-02 -3.541261330246925354e-02 1.320773661136627197e-01 4.893858358263969421e-02 -6.945654004812240601e-02 1.498320251703262329e-01 -1.501038968563079834e-01 1.937321275472640991e-01 -1.369151026010513306e-01 8.925502002239227295e-02 -2.750737592577934265e-02 -6.219774857163429260e-02 2.492843717336654663e-01 -2.521240115165710449e-01 4.570153355598449707e-02 6.547094881534576416e-02 -3.651954233646392822e-01 2.934688329696655273e-01
5.159737542271614075e-02 -1.212300062179565430e-01 -2.277121543884277344e-01 2.910336107015609741e-02 -1.522088348865509033e-01 1.542068421840667725e-01 -2.854530811309814453e-01 3.683234797790646553e-03 1.706149727106094360e-01 -1.014260277152061462e-01 1.143344268202781677e-01 -2.914465367794036865e-01 2.460230290889739990e-01 2.130127400159835815e-01 4.867186546325683594e-01 1.967672444880008698e-02 -3.777771443128585815e-02 -4.312060482334345579e-04 1.162070035934448242e-01 5.459186434745788574e-02 -8.750092238187789917e-02 2.139643728733062744e-01 1.364321112632751465e-01 1.871075481176376343e-02 1.403066217899322510e-01 -9.185899980366230011e-03 1.873432546854019165e-01 3.632264733314514160e-01 2.840893901884555817e-02 1.710679382085800171e-01 7.230236381292343140e-02 9.213913232088088989e-02
-6.562970811501145363e-04 -1.940026134252548218e-01 -1.463894546031951904e-01 -4.387961700558662415e-02 1.485465317964553833e-01 -2.769024297595024109e-02 -1.203266009688377380e-01 -7.296382635831832886e-02 2.185014933347702026e-01 -7.735250890254974365e-02 9.072879701852798462e-02 -1.421074867248535156e-01 1.519750803709030151e-01 9.239954501390457153e-02 1.033573225140571594e-01 -8.292475342750549316e-02 1.143738329410552979e-01 1.686775535345077515e-01 1.427656561136245728e-01 3.433685302734375000e-01 -2.779442369937896729e-01 2.513176798820495605e-01 1.355938464403152466e-01 1.107344701886177063e-01 -1.133782267570495605e-01 2.254828512668609619e-01 3.357346355915069580e-01 -9.746731072664260864e-02 3.104129433631896973e-01 1.711010932922363281e-01 -2.407017648220062256e-01 2.113375216722488403e-01
8.376079052686691284e-02 6.193765439093112946e-03 5.293968692421913147e-02 7.825467735528945923e-03 -2.904211580753326416e-01 1.946883350610733032e-01 2.253464795649051666e-02 1.750108897686004639e-01 1.779599934816360474e-01 3.309076726436614990e-01 1.465920209884643555e-01 -5.324984341859817505e-02 9.542975574731826782e-02 2.735488116741180420e-01 4.371706023812294006e-02 -1.020635738968849182e-01 -1.460816562175750732e-01 1.506405472755432129e-01 2.341144084930419922e-01 3.619726002216339111e-01 -7.299476303160190582e-03 2.126341685652732849e-02 1.071082204580307007e-01 -2.072683721780776978e-01 -1.737732626497745514e-02 1.938229054212570190e-01 2.428818047046661377e-01 5.869225040078163147e-02 -1.158457845449447632e-01 1.416722983121871948e-01 -2.396351099014282227e-01 3.145047128200531006e-01
-4.474599957466125488e-01 5.773138254880905151e-02 -2.915098145604133606e-02 2.617887258529663086e-01 -1.480673849582672119e-01 2.808053195476531982e-01 -1.703686565160751343e-01 1.346560865640640259e-01 1.640557199716567993e-01 1.600290089845657349e-02 4.206575453281402588e-01 1.116519346833229065e-01 5.281009525060653687e-02 6.049655005335807800e-02 1.122633218765258789e-01 -1.347764432430267334e-01 -2.212190777063369751e-01 1.857313215732574463e-01 -1.008482426404953003e-01 1.640227437019348145e-01 3.155132988467812538e-03 3.071314841508865356e-02 -2.526452764868736267e-02 4.597093537449836731e-02 8.884903043508529663e-02 1.586556881666183472e-01 3.238608241081237793e-01 1.004358287900686264e-02 -7.365354150533676147e-02 -1.608932316303253174e-01 -9.746322780847549438e-02 1.491599828004837036e-01
8.079008758068084717e-02 1.102373972535133362e-01 -1.931070834398269653e-01 8.483215424348600209e-06 -1.644474565982818604e-01 2.977134287357330322e-01 -1.792836189270019531e-01 1.871940493583679199e-01 3.990069031715393066e-01 8.879580348730087280e-02 2.500967979431152344e-01 3.912662621587514877e-03 7.960305362939834595e-02 1.287024915218353271e-01 1.251283437013626099e-01 -3.038080930709838867e-01 -1.133521795272827148e-01 5.442030727863311768e-02 1.884584128856658936e-02 6.604918837547302246e-02 5.425816029310226440e-02 -2.127044945955276489e-01 5.277664214372634888e-02 1.612289994955062866e-01 1.678071171045303345e-01 3.089703619480133057e-01 -1.573657966218888760e-03 1.050020158290863037e-01 2.331216186285018921e-01 -6.715784966945648193e-02 -2.713500857353210449e-01 1.898040622472763062e-01
5.523745343089103699e-02 2.595812641084194183e-02 5.680749565362930298e-02 3.302083909511566162e-01 -1.541441828012466431e-01 -2.099622040987014771e-01 3.261738270521163940e-02 -2.906482219696044922e-01 -1.881410251371562481e-03 -1.066271960735321045e-01 8.901294320821762085e-02 -4.576184973120689392e-02 -5.213443562388420105e-02 9.968335181474685669e-02 -8.090950548648834229e-02 -2.009857743978500366e-01 3.974702581763267517e-02 6.075384840369224548e-02 2.550915479660034180e-01 1.344422399997711182e-01 4.524436593055725098e-02 2.788280546665191650e-01 8.659324049949645996e-02 1.834207177162170410e-01 4.434093460440635681e-02 2.266699522733688354e-01 4.091799557209014893e-01 2.495270669460296631e-01 9.279936552047729492e-02 -3.484113216400146484e-01 -7.406736910343170166e-02 1.475193649530410767e-01
2.124086767435073853e-01 1.204863861203193665e-01 2.379249334335327148e-01 -2.531962990760803223e-01 -1.280311048030853271e-01 1.254366189241409302e-01 -6.106775719672441483e-03 -1.755198091268539429e-01 1.510983984917402267e-02 3.838488757610321045e-01 2.424228936433792114e-02 -6.996482610702514648e-02 4.188322648406028748e-02 6.433727592229843140e-02 4.054580628871917725e-01 -1.922962814569473267e-01 -9.857943654060363770e-02 2.191730029881000519e-02 3.788729012012481689e-02 1.314360350370407104e-01 4.316950961947441101e-02 1.683220416307449341e-01 1.304034292697906494e-01 -1.689759343862533569e-01 -2.581010200083255768e-02 1.051333248615264893e-01 2.480103969573974609e-01 2.135296761989593506e-01 1.034759879112243652e-01 -2.297333031892776489e-01 -3.200662732124328613e-01 8.334334194660186768e-02
-7.352043688297271729e-02 3.930524736642837524e-02 -4.274460673332214355e-02 1.931747347116470337e-01 -1.827364563941955566e-01 1.182503849267959595e-01 -4.322850704193115234e-01 -3.389621376991271973e-01 1.031848937273025513e-01 3.897311538457870483e-02 4.715812951326370239e-02 2.321263998746871948e-01 1.362548619508743286e-01 6.508181989192962646e-02 2.610886842012405396e-02 5.432293936610221863e-02 4.567646235227584839e-02 2.587239816784858704e-02 2.500009238719940186e-01 1.783896982669830322e-02 -9.202526509761810303e-02 1.190580651164054871e-01 -9.275855123996734619e-02 2.851527631282806396e-01 1.519271638244390488e-02 -6.548257172107696533e-02 1.200880706310272217e-01 4.445554614067077637e-01 1.970262974500656128e-01 7.297646254301071167e-02 -2.773559466004371643e-02 2.654068768024444580e-01
7.147630094550549984e-04 2.062394767999649048e-01 1.017724797129631042e-01 1.547738760709762573e-01 -4.841483235359191895e-01 3.450536727905273438e-02 -1.308434158563613892e-01 1.137122213840484619e-01 7.974895834922790527e-02 6.876259297132492065e-02 2.343499213457107544e-01 1.563299149274826050e-01 -4.649861156940460205e-02 -5.265516228973865509e-03 2.397333681583404541e-01 6.216610595583915710e-02 1.426368206739425659e-01 -1.789096556603908539e-02 1.621827930212020874e-01 3.264514207839965820e-01 -1.694400161504745483e-01 1.604948192834854126e-01 2.414611726999282837e-01 1.220771670341491699e-01 -4.936056211590766907e-02 1.893523782491683960e-01 2.641311287879943848e-01 1.580733805894851685e-01 1.919458210468292236e-01 -4.433880001306533813e-02 5.119919031858444214e-02 2.187463194131851196e-01
1.104148402810096741e-01 -2.363101579248905182e-02 -1.577729284763336182e-01 -1.711952239274978638e-01 -4.173229262232780457e-02 -1.280375197529792786e-02 -1.821378171443939209e-01 -6.308054178953170776e-02 -3.004900179803371429e-02 2.988106608390808105e-01 3.089573085308074951e-01 -1.736853122711181641e-01 1.531469672918319702e-01 -1.518244892358779907e-01 2.096901834011077881e-01 -4.201326668262481689e-01 3.166106715798377991e-02 -1.060796603560447693e-01 -1.038584187626838684e-01 4.713443666696548462e-02 -5.772237479686737061e-02 3.003491759300231934e-01 -5.582832731306552887e-03 -5.319780111312866211e-02 -1.589448750019073486e-02 8.752955496311187744e-02 3.896497189998626709e-01 -1.075313985347747803e-01 1.365922857075929642e-03 -2.273745238780975342e-01 -7.610067725181579590e-02 2.464357763528823853e-01
-1.084327921271324158e-01 -1.670823097229003906e-01 -4.465159773826599121e-02 2.131430990993976593e-02 -3.123130500316619873e-01 -6.261043995618820190e-02 -1.997779309749603271e-01 -1.968901455402374268e-01 1.985098570585250854e-01 -1.101584881544113159e-01 2.871694043278694153e-02 2.293613553047180176e-02 -2.821325957775115967e-01 4.493106529116630554e-02 1.478887051343917847e-01 -1.998731195926666260e-01 5.024148896336555481e-02 -3.218437731266021729e-01 -3.077968396246433258e-02 2.124794870615005493e-01 -4.053411185741424561e-01 -6.177163496613502502e-02 -2.651267312467098236e-02 -4.210520535707473755e-02 4.794874787330627441e-02 -2.180827707052230835e-01 2.062532603740692139e-01 3.441139459609985352e-01 3.641937673091888428e-02 -1.431546211242675781e-01 -1.611851304769515991e-01 -1.324729528278112411e-03
-6.584766320884227753e-03 -2.262894213199615479e-01 -2.683639228343963623e-01 -6.084518879652023315e-02 -2.257936745882034302e-01 2.369143515825271606e-01 -1.944495737552642822e-01 -2.654651701450347900e-01 1.270586401224136353e-01 -5.115123931318521500e-03 1.449829787015914917e-01 -1.314912438392639160e-01 -1.181448027491569519e-01 2.966189086437225342e-01 9.404249489307403564e-02 -1.117505505681037903e-01 2.138760089874267578e-01 -1.572565920650959015e-02 1.139941662549972534e-01 -5.695897154510021210e-03 -1.469655483961105347e-01 2.437257319688796997e-01 2.283426076173782349e-01 9.177447110414505005e-02 2.527336478233337402e-01 -1.714631170034408569e-02 1.950840204954147339e-01 2.422204911708831787e-01 5.073196440935134888e-02 1.960524618625640869e-01 -3.527515009045600891e-02 2.759508788585662842e-01
-2.006035000085830688e-01 6.937866657972335815e-02 8.494547754526138306e-02 -1.844500750303268433e-02 -2.001553028821945190e-01 1.902112811803817749e-01 -1.338101476430892944e-01 9.631982073187828064e-03 2.490118145942687988e-02 9.467139095067977905e-02 5.339540243148803711e-01 5.260198377072811127e-03 -4.691737145185470581e-02 1.616058647632598877e-01 1.156846880912780762e-01 -2.664474248886108398e-01 -6.310623884201049805e-02 -1.740170121192932129e-01 -9.112413227558135986e-02 3.098047375679016113e-01 -3.462463617324829102e-01 -3.467050567269325256e-02 -2.333144545555114746e-01 -7.355843484401702881e-02 8.488389849662780762e-02 2.431537210941314697e-01 1.049631163477897644e-01 2.463068440556526184e-02 8.635561913251876831e-02 1.692725904285907745e-02 -1.479800045490264893e-01 1.366002410650253296e-01
1.740637272596359253e-01 -2.353007197380065918e-01 1.172394007444381714e-01 -1.601073443889617920e-01 -2.118879854679107666e-01 1.272044926881790161e-01 -9.719066321849822998e-02 -9.375169128179550171e-02 2.244881726801395416e-02 2.133474498987197876e-01 2.575538158416748047e-01 1.624216698110103607e-02 2.713797800242900848e-02 1.031142994761466980e-01 1.850013062357902527e-02 -1.675884723663330078e-01 -5.909319594502449036e-02 1.072160303592681885e-01 4.561182856559753418e-02 1.194306090474128723e-01 7.815379649400711060e-02 4.411559402942657471e-01 4.033853486180305481e-02 3.823816776275634766e-01 -2.374081760644912720e-01 -2.367433160543441772e-02 2.870510220527648926e-01 4.544652253389358521e-02 -2.073088437318801880e-01 1.488571465015411377e-01 -1.764991432428359985e-01 1.601622402667999268e-01
-1.332916468381881714e-01 -1.156383454799652100e-01 2.240194529294967651e-01 2.904592454433441162e-01 -5.133591592311859131e-02 3.333585262298583984e-01 -1.715625077486038208e-01 1.163360700011253357e-01 -1.295032911002635956e-03 4.217427968978881836e-02 2.362857460975646973e-01 4.170147702097892761e-02 -1.056024208664894104e-01 5.300029646605253220e-03 6.911012530326843262e-02 -2.744875550270080566e-01 5.874227732419967651e-02 2.834860421717166901e-02 -1.492579281330108643e-01 2.709369361400604248e-01 -1.461103409528732300e-01 2.176015377044677734e-01 -1.228460371494293213e-01 -8.805333077907562256e-02 -1.006163656711578369e-01 -1.354683041572570801e-01 2.341760396957397461e-01 1.250475794076919556e-01 3.165299892425537109e-01 -3.477177023887634277e-01 1.082429066300392151e-01 6.066675111651420593e-02
7.328544557094573975e-02 -5.782726779580116272e-02 -2.976636588573455811e-01 1.949135586619377136e-02 -1.928004473447799683e-01 2.453800849616527557e-02 -3.550466597080230713e-01 -2.347880303859710693e-01 1.245621871203184128e-02 -1.812804341316223145e-01 1.233501434326171875e-01 -1.949468441307544708e-02 -5.255834013223648071e-02 2.962433695793151855e-01 1.217613816261291504e-01 -1.710899323225021362e-01 6.303429603576660156e-02 -1.523639168590307236e-02 1.988726854324340820e-01 1.225024387240409851e-01 -2.538887858390808105e-01 2.913768291473388672e-01 1.540399342775344849e-01 4.869025573134422302e-02 6.955304741859436035e-02 -6.278784573078155518e-02 2.587087154388427734e-01 3.527048826217651367e-01 5.908715724945068359e-02 1.587971150875091553e-01 1.539565324783325195e-01 1.156193763017654419e-01
-4.180138930678367615e-02 -7.161075621843338013e-02 -1.554541736841201782e-01 5.834988877177238464e-02 -1.750021427869796753e-01 1.153042912483215332e-01 -4.983874037861824036e-02 1.357366591691970825e-01 1.526416689157485962e-01 1.327411532402038574e-01 4.330365061759948730e-01 3.945123776793479919e-02 -1.075348183512687683e-01 7.688935846090316772e-03 8.233805000782012939e-02 -2.625088095664978027e-01 1.383709013462066650e-01 -2.688005864620208740e-01 -2.537597715854644775e-01 1.729747951030731201e-01 -3.478863537311553955e-01 2.336556315422058105e-01 -1.733746081590652466e-01 -1.771081797778606415e-02 -5.458711460232734680e-02 1.072171628475189209e-01 1.649812310934066772e-01 1.919237971305847168e-01 -2.495134435594081879e-02 -1.740534901618957520e-01 -2.828824818134307861e-01 -4.732177034020423889e-02
-8.959950506687164307e-02 7.740773260593414307e-02 -4.306874051690101624e-02 -8.802089095115661621e-02 -3.081823289394378662e-01 1.016176789999008179e-01 -1.821678727865219116e-01 8.790642023086547852e-02 2.259241044521331787e-01 1.711075752973556519e-01 8.339434117078781128e-02 9.933611005544662476e-02 1.893930882215499878e-02 1.237569302320480347e-01 -7.031809072941541672e-04 -9.328339993953704834e-02 -6.396475434303283691e-02 -2.818229608237743378e-03 1.512791365385055542e-01 4.242582321166992188e-01 -3.782805800437927246e-02 7.397635374218225479e-03 3.541767597198486328e-01 2.861257269978523254e-02 -1.892653256654739380e-01 5.296978354454040527e-02 1.654518246650695801e-01 5.460824444890022278e-02 2.920294702053070068e-01 1.111434549093246460e-01 -1.317408680915832520e-01 4.358267486095428467e-01
9.670040011405944824e-02 6.615134328603744507e-02 -1.082838550209999084e-01 1.561739481985569000e-02 -2.989169657230377197e-01 2.946372032165527344e-01 -6.875542551279067993e-02 -7.483876775950193405e-03 2.810545265674591064e-01 -1.360717415809631348e-02 2.005209475755691528e-01 9.367222338914871216e-02 -2.875852584838867188e-02 1.432332545518875122e-01 1.009932346642017365e-02 5.604406446218490601e-02 -1.559075564146041870e-01 2.082141041755676270e-01 1.510801464319229126e-01 1.139630898833274841e-01 1.106378585100173950e-01 1.398953497409820557e-01 3.382462263107299805e-01 2.413384467363357544e-01 -2.446405887603759766e-01 -8.056239783763885498e-02 3.341345489025115967e-01 2.546312212944030762e-01 -1.539903581142425537e-01 2.959685027599334717e-02 -1.490959823131561279e-01 2.074417024850845337e-01
-1.480625271797180176e-01 -3.490730002522468567e-02 -9.516394883394241333e-02 -1.954531669616699219e-01 -2.346807867288589478e-01 2.917608022689819336e-01 -2.486139833927154541e-01 9.649727493524551392e-03 5.374133214354515076e-02 -2.342599779367446899e-01 2.613849639892578125e-01 7.515968754887580872e-03 -2.445361614227294922e-01 -3.910997882485389709e-03 2.675012052059173584e-01 -2.073988914489746094e-01 1.061597689986228943e-01 -2.564079761505126953e-01 1.360373347997665405e-01 2.024330347776412964e-01 1.988850980997085571e-01 -3.758035972714424133e-02 2.389591485261917114e-01 5.051847174763679504e-02 6.906523555517196655e-02 -1.183342263102531433e-01 3.363905847072601318e-01 -5.690443143248558044e-02 1.485339701175689697e-01 -1.265341788530349731e-01 -1.288439780473709106e-01 -2.331594005227088928e-03
-2.971681356430053711e-01 -7.743973284959793091e-02 1.096038743853569031e-01 9.634722769260406494e-02 7.444032281637191772e-02 -1.632971614599227905e-01 -1.903513669967651367e-01 -2.127757817506790161e-01 8.586365729570388794e-02 2.796176075935363770e-01 3.599187135696411133e-01 -1.719411164522171021e-01 -3.624644130468368530e-02 2.146747112274169922e-01 9.932052344083786011e-02 -4.783271551132202148e-01 2.832974540069699287e-03 5.063160881400108337e-02 3.752636490389704704e-03 1.751633584499359131e-01 -1.456505507230758667e-01 -4.697492346167564392e-02 1.580285578966140747e-01 1.112997457385063171e-01 7.578976452350616455e-02 2.229244709014892578e-01 9.808606654405593872e-02 5.565075948834419250e-02 4.195998236536979675e-02 -7.410279661417007446e-02 -1.676428020000457764e-01 2.059055119752883911e-01
1.682368516921997070e-01 -5.317527055740356445e-02 -8.087059855461120605e-02 -6.898396462202072144e-02 -1.676947325468063354e-01 6.102735549211502075e-02 -2.711765766143798828e-01 -2.216520011425018311e-01 1.719889789819717407e-01 -5.869096890091896057e-02 1.216825619339942932e-01 4.186829552054405212e-03 -1.216013580560684204e-01 1.393781453371047974e-01 2.233134508132934570e-01 -1.251037418842315674e-01 9.706980735063552856e-02 1.322959363460540771e-01 -1.965607888996601105e-02 9.494909644126892090e-02 -3.980109468102455139e-03 -3.739003837108612061e-02 -1.996997371315956116e-02 2.735424637794494629e-01 -4.908788204193115234e-01 7.664660364389419556e-02 1.765259802341461182e-01 4.516291916370391846e-01 1.742701977491378784e-01 -1.230321708135306835e-03 -2.974420413374900818e-02 -1.711366623640060425e-01
-4.142946377396583557e-02 4.172938689589500427e-02 -2.725368440151214600e-01 -5.315892398357391357e-02 -1.052478849887847900e-01 -4.285036120563745499e-03 -2.046658247709274292e-01 -4.685224499553442001e-03 1.436409801244735718e-01 -1.608441621065139771e-01 5.227234363555908203e-01 -2.549786120653152466e-02 2.300950698554515839e-02 -6.390528380870819092e-02 3.872921168804168701e-01 -1.719456315040588379e-01 1.349672395735979080e-02 3.092170357704162598e-01 5.205464083701372147e-03 3.193036913871765137e-01 -3.053473122417926788e-02 -3.903893381357192993e-02 -5.520346015691757202e-02 -1.550420522689819336e-01 9.929323941469192505e-02 -9.378872811794281006e-02 2.162429243326187134e-01 1.195619404315948486e-01 7.575964182615280151e-02 -4.375367611646652222e-02 -1.541569381952285767e-01 1.530240327119827271e-01
-1.379602104425430298e-01 -1.723296940326690674e-01 -2.329468429088592529e-01 -9.142103791236877441e-02 -5.027375742793083191e-02 2.629687190055847168e-01 -3.801949918270111084e-01 -2.813880145549774170e-02 2.614662051200866699e-01 1.349408477544784546e-01 1.230459660291671753e-01 -1.602360606193542480e-01 -2.127174474298954010e-02 3.800390660762786865e-02 2.635450363159179688e-01 -2.556619644165039062e-01 1.143323704600334167e-01 -1.551659107208251953e-01 1.738818883895874023e-01 2.988688647747039795e-02 -3.785712411627173424e-03 2.052272707223892212e-01 -3.059836924076080322e-01 2.130739837884902954e-01 1.428194195032119751e-01 2.504886686801910400e-01 2.098093926906585693e-01 6.592780351638793945e-02 -9.236763417720794678e-02 -8.788805454969406128e-02 -5.208663269877433777e-02 8.722867071628570557e-02
1.306968629360198975e-01 -3.841353580355644226e-02 1.102370619773864746e-01 3.234231099486351013e-02 -5.036762356758117676e-01 -5.311181768774986267e-02 -1.315596252679824829e-01 1.997706592082977295e-01 1.731607019901275635e-01 1.365551650524139404e-01 3.287520706653594971e-01 9.079285897314548492e-03 1.492938250303268433e-01 4.340467602014541626e-02 2.860039770603179932e-01 4.187288507819175720e-02 8.091703802347183228e-02 6.452309340238571167e-02 1.442010998725891113e-01 2.870509028434753418e-01 -2.329941242933273315e-01 5.223321542143821716e-02 2.340472489595413208e-01 1.211181841790676117e-02 -1.876636147499084473e-01 1.956675350666046143e-01 2.141106426715850830e-01 9.095728397369384766e-02 1.861027032136917114e-01 -1.235824450850486755e-02 7.992599159479141235e-03 4.108343273401260376e-02
-1.843781024217605591e-01 -3.912253081798553467e-01 -4.306600615382194519e-02 1.300603002309799194e-01 -2.412500381469726562e-01 -1.223053485155105591e-01 -2.626696527004241943e-01 -8.040032535791397095e-02 3.948065638542175293e-01 -1.471146494150161743e-01 -1.158876270055770874e-01 2.739501893520355225e-01 4.427130892872810364e-02 1.818568259477615356e-01 3.022032082080841064e-01 1.750302687287330627e-02 7.729342579841613770e-02 5.471316352486610413e-02 -2.302346751093864441e-02 4.598310589790344238e-02 -1.099644079804420471e-01 3.444355679675936699e-03 9.178762882947921753e-02 -9.217464178800582886e-02 -5.660571157932281494e-03 -1.102829724550247192e-01 3.321882188320159912e-01 1.392008811235427856e-01 1.376364827156066895e-01 -8.936693519353866577e-02 -2.075828015804290771e-01 -1.789163798093795776e-02
-2.360282391309738159e-01 -1.599516868591308594e-01 -5.001066625118255615e-02 -5.444070324301719666e-02 -1.921920105814933777e-02 2.645019292831420898e-01 -1.294006258249282837e-01 -6.198738515377044678e-02 1.127593889832496643e-01 8.989877998828887939e-02 5.654060244560241699e-01 4.989299550652503967e-02 1.252939552068710327e-01 1.558222062885761261e-02 1.987092755734920502e-02 -1.382791101932525635e-01 5.175656080245971680e-02 -7.202607579529285431e-03 7.475968450307846069e-02 1.520842462778091431e-01 -1.256059855222702026e-01 3.646082477644085884e-03 -2.334473878145217896e-01 -2.599143087863922119e-01 5.767767503857612610e-02 3.590007722377777100e-01 2.319065034389495850e-01 4.904419183731079102e-02 1.567981690168380737e-01 -2.101439423859119415e-02 -2.222837954759597778e-01 -1.085005849599838257e-01
1.772115752100944519e-02 5.205735191702842712e-02 -1.056959629058837891e-01 -1.437223106622695923e-01 -2.111817598342895508e-01 -8.591537177562713623e-02 -5.053633078932762146e-02 7.430724799633026123e-02 -1.288390159606933594e-01 1.863224506378173828e-01 2.967095971107482910e-01 -1.730467081069946289e-01 -1.288186758756637573e-01 -1.291517019271850586e-01 2.555600404739379883e-01 -4.292533993721008301e-01 -8.264830708503723145e-02 5.688645318150520325e-02 1.293070465326309204e-01 1.686759442090988159e-01 -3.047790005803108215e-02 2.635423541069030762e-01 -4.296113550662994385e-02 6.530012935400009155e-02 -1.725593209266662598e-01 -5.527353659272193909e-02 4.523876309394836426e-01 -1.623384654521942139e-01 -6.282386835664510727e-03 -1.440429091453552246e-01 -1.144742742180824280e-01 1.532587260007858276e-01
-2.597404643893241882e-02 1.240914314985275269e-01 9.251403622329235077e-03 -4.288999363780021667e-02 -3.322955071926116943e-01 1.742707490921020508e-01 -1.822183877229690552e-01 -3.294822275638580322e-01 6.911520659923553467e-02 5.257859453558921814e-02 1.040679886937141418e-01 3.651923537254333496e-01 2.575268745422363281e-01 1.849741861224174500e-02 4.675476998090744019e-02 1.019916310906410217e-01 2.068489491939544678e-01 -5.860700458288192749e-02 3.195453286170959473e-01 1.750984936952590942e-01 1.706509664654731750e-02 -2.258907072246074677e-02 4.032856784760951996e-03 1.670795381069183350e-01 -5.706107243895530701e-02 3.325702250003814697e-02 3.766025900840759277e-01 1.208426132798194885e-01 1.347465664148330688e-01 1.123450547456741333e-01 -2.300116121768951416e-01 1.275158822536468506e-01
1.615312099456787109e-01 2.599309384822845459e-01 -2.221625298261642456e-02 1.778133511543273926e-01 -2.022313326597213745e-01 2.621387839317321777e-01 -1.556267738342285156e-01 -2.450975179672241211e-01 -1.108472142368555069e-02 -4.137678444385528564e-02 2.434965819120407104e-01 1.146878451108932495e-01 1.253632158041000366e-01 2.698942720890045166e-01 4.393887892365455627e-02 9.211330115795135498e-02 -1.071253865957260132e-01 -8.238359540700912476e-02 6.756791472434997559e-02 3.275639116764068604e-01 -1.046773395501077175e-03 6.082302890717983246e-03 -1.147152855992317200e-01 2.214439809322357178e-01 2.657725811004638672e-01 1.862419694662094116e-01 2.430083006620407104e-01 2.857606112957000732e-01 6.854006648063659668e-02 2.136708498001098633e-01 -1.192786991596221924e-01 6.400890648365020752e-02
2.966031432151794434e-01 -1.631210297346115112e-01 -5.952385440468788147e-02 1.189543008804321289e-01 4.423259943723678589e-02 1.169314906001091003e-01 -3.347778916358947754e-01 -1.004066914319992065e-01 1.938568949699401855e-01 1.678262650966644287e-01 5.818540975451469421e-02 -8.059176802635192871e-02 -9.810613840818405151e-02 7.338779419660568237e-02 -1.440516561269760132e-01 1.824980229139328003e-01 2.897552251815795898e-01 -4.764647781848907471e-02 1.073462516069412231e-01 2.431185841560363770e-01 -7.661113888025283813e-02 1.998080909252166748e-01 1.300094276666641235e-01 1.699385195970535278e-01 -2.989307045936584473e-01 9.162471443414688110e-02 2.517981529235839844e-01 3.097486793994903564e-01 -6.462079286575317383e-02 -2.469014376401901245e-01 1.103577166795730591e-01 -4.894414916634559631e-02
-9.254323691129684448e-02 -2.042768597602844238e-01 -6.539384275674819946e-02 1.191790476441383362e-01 -4.886420443654060364e-02 2.201929986476898193e-01 -1.735511869192123413e-01 1.475658565759658813e-01 3.679043948650360107e-01 8.332093805074691772e-02 5.545991659164428711e-01 4.470181092619895935e-02 -1.087087318301200867e-01 2.006563991308212280e-01 1.570005118846893311e-01 2.673956006765365601e-02 -1.242652311921119690e-01 -8.293810300529003143e-03 -1.736073195934295654e-02 8.791837841272354126e-02 -5.912648141384124756e-02 -4.942214582115411758e-03 -1.459383517503738403e-01 2.907403409481048584e-01 1.492467373609542847e-01 1.712560802698135376e-01 2.965347282588481903e-02 -1.996657848358154297e-01 8.537431061267852783e-02 -1.176289916038513184e-01 -1.817947626113891602e-01 1.404477655887603760e-01
-1.254579871892929077e-01 -1.106048300862312317e-01 2.998188324272632599e-02 -2.770427465438842773e-01 -1.699413061141967773e-01 2.243323326110839844e-01 -1.766524314880371094e-01 -1.823098957538604736e-01 -9.500854462385177612e-02 -8.096735924482345581e-02 2.952552735805511475e-01 4.012361168861389160e-01 8.496526628732681274e-02 2.338680475950241089e-01 -1.358421444892883301e-01 -2.021606266498565674e-01 -1.965083777904510498e-01 -2.034987658262252808e-01 1.224742084741592407e-01 3.057810962200164795e-01 -9.207422286272048950e-02 1.424584537744522095e-01 3.255165065638720989e-04 1.940318048000335693e-01 -7.810486853122711182e-02 2.237128652632236481e-02 7.350117713212966919e-02 2.523525357246398926e-01 -2.205187827348709106e-02 -1.374080628156661987e-01 -9.138580411672592163e-02 8.596415072679519653e-02
1.355256140232086182e-01 9.384223073720932007e-02 -5.864610150456428528e-02 2.606150507926940918e-01 6.363397091627120972e-02 2.183599919080734253e-01 -2.099042832851409912e-01 -2.492116540670394897e-01 3.374997377395629883e-01 -1.882013976573944092e-01 3.511354625225067139e-01 3.573585301637649536e-02 -8.860844373703002930e-02 -6.179841980338096619e-02 2.168489098548889160e-01 1.211970597505569458e-01 2.341088205575942993e-01 -8.260323852300643921e-02 9.627934545278549194e-03 4.272316023707389832e-02 -1.339031010866165161e-02 1.949659287929534912e-01 1.175094097852706909e-01 -7.689403742551803589e-02 -2.411841601133346558e-01 2.035085111856460571e-01 2.748261392116546631e-01 -6.812490522861480713e-02 2.514349818229675293e-01 -1.474451273679733276e-02 1.638271063566207886e-01 -6.925261765718460083e-02
2.865954339504241943e-01 -1.605184399522840977e-03 1.550368815660476685e-01 1.711703985929489136e-01 -1.212808117270469666e-01 -2.806752733886241913e-02 -1.568964719772338867e-01 -6.991965323686599731e-02 3.251433670520782471e-01 1.955372095108032227e-01 3.750894665718078613e-01 7.805500924587249756e-02 -1.511870175600051880e-01 2.599989809095859528e-02 -2.467299252748489380e-02 -1.774061024188995361e-01 1.671886444091796875e-01 2.422942779958248138e-02 2.220830619335174561e-01 1.084354147315025330e-01 -2.769471704959869385e-01 -1.839458756148815155e-02 -9.383931010961532593e-02 5.584122613072395325e-02 -5.514753609895706177e-02 1.904646749608218670e-03 4.699043557047843933e-02 -2.118623703718185425e-01 1.956928521394729614e-01 -3.619354367256164551e-01 1.533023715019226074e-01 2.272800356149673462e-01
5.441712588071823120e-02 3.460257500410079956e-02 1.436011046171188354e-01 -2.330815233290195465e-02 -1.291817724704742432e-01 4.005017578601837158e-01 2.311567962169647217e-01 -3.113656938076019287e-01 8.820430189371109009e-02 7.149961590766906738e-02 -6.981084006838500500e-04 6.011473946273326874e-03 2.996375598013401031e-02 1.855201721191406250e-01 1.696982979774475098e-01 -3.684811890125274658e-01 -7.735592871904373169e-02 1.435737498104572296e-02 2.279449626803398132e-02 -6.488004326820373535e-02 -4.993600025773048401e-02 -2.785855717957019806e-02 7.265809178352355957e-02 1.065958365797996521e-01 7.982175052165985107e-02 1.327719986438751221e-01 5.473549365997314453e-01 2.684243582189083099e-02 1.144069284200668335e-01 -2.173393368721008301e-01 -1.264967322349548340e-01 -5.394045636057853699e-02
-2.502941489219665527e-01 -6.052329763770103455e-02 -1.380604109726846218e-03 1.286600232124328613e-01 6.030792742967605591e-02 -1.096063777804374695e-01 -7.928433269262313843e-02 -2.003323733806610107e-01 8.060506731271743774e-02 1.493358146399259567e-02 3.369570374488830566e-01 -1.142599247395992279e-02 -1.030146926641464233e-01 1.076282002031803131e-02 1.651883274316787720e-01 -4.175587594509124756e-01 6.059336289763450623e-02 -1.577281355857849121e-01 7.235694210976362228e-03 2.725830972194671631e-01 -1.349165141582489014e-01 -1.102986261248588562e-01 8.790493011474609375e-02 5.847543850541114807e-02 -1.434308737516403198e-01 3.312347531318664551e-01 1.982132345438003540e-01 3.183206170797348022e-02 1.523775160312652588e-01 2.166421152651309967e-02 -2.203821688890457153e-01 3.674748241901397705e-01
1.016265228390693665e-01 -1.353805512189865112e-01 -5.861797928810119629e-02 -1.888436079025268555e-01 -1.760966777801513672e-01 -4.588069021701812744e-02 2.035873532295227051e-01 -2.121596187353134155e-01 3.137153387069702148e-01 1.707646250724792480e-01 3.518657386302947998e-01 7.470729947090148926e-02 -2.132213674485683441e-02 -2.656397596001625061e-02 -3.873068839311599731e-02 -4.372166991233825684e-01 5.293069034814834595e-02 -2.866031788289546967e-02 1.379706859588623047e-01 -1.853404915891587734e-03 -1.695693433284759521e-01 1.220222786068916321e-01 1.238622236996889114e-02 -3.458489850163459778e-02 -1.402998268604278564e-01 1.794579923152923584e-01 3.727402091026306152e-01 1.269517466425895691e-02 -1.152759194374084473e-01 -1.197287142276763916e-01 9.108414500951766968e-02 2.594685554504394531e-01
-1.385509669780731201e-01 -2.279058247804641724e-01 -1.288765966892242432e-01 -4.448563605546951294e-02 -2.366853952407836914e-01 2.565357685089111328e-01 1.042757928371429443e-01 -3.144946694374084473e-01 1.790301948785781860e-01 3.985846787691116333e-02 -4.363119136542081833e-03 2.227788865566253662e-01 1.747532933950424194e-01 3.224425017833709717e-02 -2.364041209220886230e-01 -8.626455068588256836e-02 -1.109411120414733887e-01 -1.402114778757095337e-01 -4.080567508935928345e-02 1.236849203705787659e-01 8.220674842596054077e-02 1.669516265392303467e-01 -2.057479768991470337e-01 6.714092940092086792e-02 6.838140636682510376e-02 1.811934560537338257e-01 3.989313542842864990e-01 1.896752417087554932e-01 -9.430649876594543457e-02 -1.074905321002006531e-01 -1.986493766307830811e-01 2.784348726272583008e-01
-2.892092168331146240e-01 -1.948375850915908813e-01 -6.114622205495834351e-02 3.480184823274612427e-02 -8.342964947223663330e-02 1.747451722621917725e-01 -2.051783055067062378e-01 1.976810097694396973e-01 1.341732591390609741e-01 9.747179597616195679e-02 2.761501073837280273e-01 2.699704095721244812e-02 -1.673349440097808838e-01 3.163468241691589355e-01 1.698118299245834351e-01 -1.978530287742614746e-01 1.335090547800064087e-01 -4.166617244482040405e-02 1.697574555873870850e-02 1.027837470173835754e-01 -1.692209690809249878e-01 1.399650424718856812e-01 -1.349879801273345947e-01 -1.183915138244628906e-01 -1.060877591371536255e-01 1.672511994838714600e-01 4.192243814468383789e-01 -1.646968573331832886e-01 -2.090414315462112427e-01 -1.929453015327453613e-01 -7.611172646284103394e-02 1.205259338021278381e-01
2.753768563270568848e-01 -5.048594623804092407e-02 -6.160567328333854675e-02 5.385628715157508850e-02 -1.352588236331939697e-01 2.710127830505371094e-01 -3.380197584629058838e-01 -2.564177215099334717e-01 2.293517440557479858e-01 -2.008354291319847107e-02 -9.187342971563339233e-02 -3.653328865766525269e-02 1.062784865498542786e-01 8.918454498052597046e-02 1.483822017908096313e-01 -4.922803491353988647e-03 2.500773966312408447e-01 9.640938788652420044e-02 -8.363867551088333130e-02 -2.854068018496036530e-02 -2.511306703090667725e-01 4.783988595008850098e-01 3.316330956295132637e-03 -3.605557978153228760e-02 -2.094990760087966919e-01 -2.538890019059181213e-02 1.555728167295455933e-01 -1.469134241342544556e-01 1.069121956825256348e-01 -2.243328690528869629e-01 -9.049525111913681030e-02 7.712905853986740112e-02
-7.162475585937500000e-02 -1.603822261095046997e-01 -1.746762543916702271e-01 1.026913374662399292e-01 -1.448718905448913574e-01 1.057501882314682007e-01 -3.735202252864837646e-01 1.875977963209152222e-02 1.134437918663024902e-01 -1.141721680760383606e-01 3.473434448242187500e-01 7.118387520313262939e-02 -9.054460376501083374e-02 1.037088856101036072e-01 2.015362083911895752e-01 2.001953274011611938e-01 -1.380340456962585449e-01 1.213727295398712158e-01 -2.004730403423309326e-01 2.856766581535339355e-01 -2.467806786298751831e-01 -1.627320200204849243e-01 2.407159470021724701e-02 -4.620374739170074463e-02 1.283187568187713623e-01 4.670757055282592773e-02 3.126050531864166260e-01 1.127734184265136719e-01 2.593872249126434326e-01 -1.271515786647796631e-01 -2.153963148593902588e-01 1.295108720660209656e-02
3.241559267044067383e-01 -1.337069366127252579e-02 1.030172035098075867e-01 1.348958257585763931e-02 -9.290967881679534912e-02 1.001354232430458069e-01 -1.122687757015228271e-01 -4.492752719670534134e-03 1.023575812578201294e-01 3.117431700229644775e-01 2.223543077707290649e-01 1.528268605470657349e-01 -9.254335612058639526e-02 -1.186587214469909668e-01 7.264151424169540405e-02 -3.763559460639953613e-01 2.730365991592407227e-01 -7.166896760463714600e-02 8.811916410923004150e-02 1.951533704996109009e-01 -2.544679343700408936e-01 -9.487556666135787964e-02 1.293173879384994507e-01 8.242546766996383667e-02 -1.643771827220916748e-01 3.056900762021541595e-02 2.853398919105529785e-01 -1.587812602519989014e-01 2.549753785133361816e-01 -2.492100000381469727e-01 9.274778515100479126e-02 9.762475639581680298e-02
-1.026962846517562866e-01 1.483912169933319092e-01 -8.755856007337570190e-02 -1.384420692920684814e-01 -2.516854107379913330e-01 4.938299208879470825e-02 -2.061631828546524048e-01 -2.799134254455566406e-01 9.773024916648864746e-02 2.449990659952163696e-01 2.282892018556594849e-01 2.398056387901306152e-01 1.656521707773208618e-01 1.546777039766311646e-02 1.618436127901077271e-01 1.042464748024940491e-01 4.157948493957519531e-02 8.140221983194351196e-02 2.875549197196960449e-01 1.932082027196884155e-01 2.429419010877609253e-02 3.116924166679382324e-01 2.272214442491531372e-01 2.583351135253906250e-01 -6.123421341180801392e-02 9.589413553476333618e-02 2.439525723457336426e-01 1.798773705959320068e-01 -3.775713220238685608e-02 1.806021668016910553e-02 -1.275574564933776855e-01 2.066509276628494263e-01
3.289121761918067932e-02 -6.360413879156112671e-02 -6.408607214689254761e-02 1.833601482212543488e-02 -4.602568447589874268e-01 7.497407495975494385e-02 -1.662116497755050659e-01 -1.329222470521926880e-01 1.211611628532409668e-01 1.680541783571243286e-01 3.357222080230712891e-01 -1.237932126969099045e-02 -5.280879139900207520e-02 1.915916055440902710e-01 -6.227925186976790428e-04 2.137401551008224487e-01 1.309292018413543701e-01 1.308317184448242188e-01 -2.217722125351428986e-03 2.159864455461502075e-01 -1.352068781852722168e-01 1.901377290487289429e-01 3.701881170272827148e-01 5.587391182780265808e-02 -2.019976973533630371e-01 -8.090620487928390503e-02 3.089920580387115479e-01 1.892395913600921631e-01 3.770690783858299255e-02 1.229982748627662659e-01 7.162260264158248901e-02 1.043337062001228333e-01
7.882727682590484619e-02 -4.085909724235534668e-01 -1.128054186701774597e-01 1.982774818316102028e-03 -4.354755952954292297e-02 1.217496618628501892e-01 1.281995475292205811e-01 -2.928618192672729492e-01 1.778579205274581909e-01 2.364300042390823364e-01 2.458528280258178711e-01 -9.114149957895278931e-02 3.242661803960800171e-02 1.853769272565841675e-01 1.341382116079330444e-01 -1.952084600925445557e-01 1.549784839153289795e-01 1.365103274583816528e-01 2.761281430721282959e-01 3.482173085212707520e-01 -4.667897522449493408e-02 1.245052814483642578e-01 -2.985268086194992065e-02 8.218508958816528320e-02 -1.483584940433502197e-01 -1.358535289764404297e-01 4.749879613518714905e-02 2.904712259769439697e-01 7.895127683877944946e-02 3.791047260165214539e-02 -1.539113521575927734e-01 1.531426608562469482e-01
[truncated: 3,263,109 more chars]
