# Supplementary material for: The Language of Innovation
Source: PLoS One. 2020 Apr 30;15(4):e0230107. doi: 10.1371/journal.pone.0230107 (PMC7194493; doi:10.1371/journal.pone.0230107)
Supplement: S25 File — (GZ) [file pone.0230107.s025.tar.gz › 2003-2007/V2Run_29_VS_4500_embeddings2003-2007ED32.txt]

5.657243728637695312e-02 -1.138498336076736450e-01 5.695461109280586243e-02 -2.503142058849334717e-01 6.522250920534133911e-02 -9.798147529363632202e-02 1.780479401350021362e-01 1.367726027965545654e-01 2.348716109991073608e-01 2.433819919824600220e-01 -1.181024312973022461e-01 1.374194324016571045e-01 1.978438794612884521e-01 -2.591224908828735352e-01 -1.709064096212387085e-01 -3.786242380738258362e-02 7.935952395200729370e-03 -1.135564520955085754e-01 -4.095089435577392578e-01 -1.760024428367614746e-01 2.288614362478256226e-01 -2.040895223617553711e-01 7.494420278817415237e-03 8.919896185398101807e-02 2.910964190959930420e-01 -5.154853686690330505e-02 -2.148234546184539795e-01 -9.056822210550308228e-02 -9.329424053430557251e-02 8.971327915787696838e-03 -2.481706142425537109e-01 2.090919613838195801e-01
-2.021983638405799866e-02 1.211307570338249207e-01 1.701174229383468628e-01 -9.921436011791229248e-02 3.304765224456787109e-01 -2.106982469558715820e-01 -9.351305663585662842e-02 1.987096965312957764e-01 -1.176576465368270874e-01 2.006116360425949097e-01 -2.536162436008453369e-01 1.879674047231674194e-01 8.170568943023681641e-02 7.860819995403289795e-02 -1.534997224807739258e-01 5.328866839408874512e-02 -3.434363752603530884e-02 -3.238951265811920166e-01 -5.673708394169807434e-02 -1.477603465318679810e-01 2.121989130973815918e-01 8.046872913837432861e-02 1.179419681429862976e-01 8.043700456619262695e-02 -2.636356949806213379e-01 -5.456997826695442200e-02 -3.962142467498779297e-01 1.888601183891296387e-01 2.942335791885852814e-02 -7.103380560874938965e-02 -1.511926352977752686e-01 2.331700474023818970e-01
-1.341610103845596313e-01 -8.844684809446334839e-03 1.334955394268035889e-01 -2.706659138202667236e-01 3.935439288616180420e-01 1.304314285516738892e-01 -8.220577239990234375e-02 -1.947308182716369629e-01 2.033375501632690430e-01 2.962153553962707520e-01 -1.515816748142242432e-01 8.899562060832977295e-02 2.468371391296386719e-02 -1.914111673831939697e-01 -2.703715562820434570e-01 1.872081756591796875e-01 1.806108951568603516e-01 -2.468697428703308105e-01 -1.032567098736763000e-01 3.852083347737789154e-03 -9.742359817028045654e-02 -7.145971804857254028e-02 9.851816296577453613e-02 -9.620409458875656128e-02 8.193242363631725311e-03 -1.391433272510766983e-02 4.292630124837160110e-03 -2.891835570335388184e-01 -1.025838404893875122e-01 6.116407364606857300e-02 -3.641348183155059814e-01 -1.807562634348869324e-02
-7.998960465192794800e-02 -2.174161970615386963e-01 -1.651182025671005249e-01 -2.669070065021514893e-01 2.132036089897155762e-01 1.392163485288619995e-01 -6.370405107736587524e-02 1.335950195789337158e-01 1.420174688100814819e-01 2.857277356088161469e-02 1.093068532645702362e-02 3.680362999439239502e-01 8.637274056673049927e-02 9.330920130014419556e-02 -1.535542607307434082e-01 1.467737853527069092e-01 2.898701727390289307e-01 -2.026702314615249634e-01 -1.955397576093673706e-01 -1.534708142280578613e-01 2.776484489440917969e-01 8.643965423107147217e-02 -2.480700612068176270e-01 1.057786867022514343e-01 2.516836225986480713e-01 1.471600681543350220e-01 -2.156890630722045898e-01 4.241288080811500549e-02 -5.697345361113548279e-02 -3.948141820728778839e-03 -1.733894050121307373e-01 1.800490617752075195e-01
2.153939455747604370e-01 1.057626307010650635e-01 6.821344140917062759e-03 -3.403778076171875000e-01 1.683769077062606812e-01 -3.328755497932434082e-02 2.302020490169525146e-01 1.797713041305541992e-01 -1.111080795526504517e-01 -1.576003581285476685e-01 -1.525455266237258911e-01 9.904510527849197388e-02 1.774541102349758148e-02 -1.909280717372894287e-01 -1.604927480220794678e-01 1.132035404443740845e-01 2.932688891887664795e-01 -6.786792539060115814e-03 -1.436664760112762451e-01 -1.117470562458038330e-01 2.977977991104125977e-01 6.412549316883087158e-02 -2.423553913831710815e-02 -1.236657053232192993e-01 -3.847437724471092224e-02 1.703630536794662476e-01 -1.339858323335647583e-01 -1.503123641014099121e-01 -1.646561548113822937e-02 1.554134022444486618e-02 -4.959740042686462402e-01 1.439909040927886963e-01
-3.983966261148452759e-02 -1.781769990921020508e-01 8.232014253735542297e-03 -2.935964465141296387e-01 4.003452658653259277e-01 2.003013901412487030e-02 1.813785135746002197e-01 1.738195307552814484e-02 -9.920003265142440796e-02 1.008067745715379715e-02 -2.549958825111389160e-01 3.595839440822601318e-01 2.754959166049957275e-01 -2.959867753088474274e-02 -1.072157919406890869e-01 8.396459370851516724e-02 1.219802200794219971e-01 -5.322210118174552917e-02 -1.391616761684417725e-01 1.607027202844619751e-01 1.370996683835983276e-01 -3.070561587810516357e-02 -1.399849206209182739e-01 9.192025661468505859e-02 -1.392586231231689453e-01 1.580557227134704590e-01 -1.069035828113555908e-01 -7.578582316637039185e-02 1.343782246112823486e-02 3.293064832687377930e-01 -2.979208528995513916e-01 1.316133886575698853e-01
2.817023992538452148e-01 1.151348277926445007e-01 -2.090658247470855713e-01 -1.762118786573410034e-01 3.786817789077758789e-01 -7.471914868801832199e-03 6.258698552846908569e-02 9.610219299793243408e-02 1.884431391954421997e-01 -6.622055172920227051e-02 -1.242519766092300415e-01 2.947391271591186523e-01 2.608295679092407227e-01 1.226756721735000610e-01 5.094087496399879456e-02 6.203703582286834717e-02 1.316022723913192749e-01 -2.073287218809127808e-01 -3.282758295536041260e-01 2.175019867718219757e-02 3.692300617694854736e-01 4.101809114217758179e-02 1.513453293591737747e-02 1.023786514997482300e-01 2.905731089413166046e-02 1.149696111679077148e-01 -9.305129945278167725e-02 -8.232234418392181396e-02 -1.403255164623260498e-01 -6.760235875844955444e-02 -2.424498051404953003e-01 1.203420609235763550e-01
7.638278417289257050e-03 -8.487496525049209595e-02 8.755254745483398438e-02 -1.776415407657623291e-01 4.458040893077850342e-01 2.815752290189266205e-02 -1.932335793972015381e-01 -8.907546103000640869e-02 -1.147131174802780151e-01 3.610881417989730835e-02 -2.116513401269912720e-01 4.225160181522369385e-02 1.745300590991973877e-01 -2.439419031143188477e-01 -4.233753308653831482e-02 -7.243596017360687256e-02 1.204581558704376221e-02 -1.035893708467483521e-01 -3.719054535031318665e-02 -1.776931881904602051e-01 3.041887283325195312e-01 1.986274272203445435e-01 -2.880128026008605957e-01 2.135823667049407959e-01 -1.923415958881378174e-01 1.046575382351875305e-01 -1.808220744132995605e-01 -1.441149413585662842e-01 2.948018535971641541e-02 -3.360258787870407104e-02 -1.822113096714019775e-01 3.311439156532287598e-01
1.300089657306671143e-01 2.017074078321456909e-02 8.107847720384597778e-02 -3.041154444217681885e-01 3.740521669387817383e-01 9.513508528470993042e-02 2.418743260204792023e-02 -1.489511281251907349e-01 8.084142953157424927e-02 1.720805466175079346e-02 -2.698912918567657471e-01 1.325063258409500122e-01 -1.706880629062652588e-01 -8.510092645883560181e-02 2.352586016058921814e-02 -2.294500768184661865e-01 9.640417248010635376e-02 -1.634130626916885376e-02 3.773679584264755249e-02 -9.448584914207458496e-02 3.386220932006835938e-01 1.345470100641250610e-01 8.386502042412757874e-03 1.749749630689620972e-01 -4.917670157738029957e-04 8.642210811376571655e-02 -3.745087683200836182e-01 1.647052615880966187e-01 -2.890179455280303955e-01 -9.945512562990188599e-02 -1.601323485374450684e-01 2.186323851346969604e-01
8.329596370458602905e-02 -1.173790916800498962e-01 -1.491319537162780762e-01 -3.140272200107574463e-01 2.954342663288116455e-01 3.785776346921920776e-02 1.766555756330490112e-01 3.177833557128906250e-02 1.410480737686157227e-01 -2.419285774230957031e-01 -2.055040746927261353e-01 3.430293798446655273e-01 2.553339302539825439e-01 1.892717205919325352e-03 -3.544173240661621094e-01 -1.234654337167739868e-01 1.335068792104721069e-01 1.052417531609535217e-01 -1.740259677171707153e-01 -7.259747385978698730e-02 2.274297773838043213e-01 5.309240520000457764e-02 -2.514261007308959961e-01 -1.027177274227142334e-02 1.233748942613601685e-01 -6.272581964731216431e-02 -2.542110346257686615e-02 -4.326093196868896484e-02 -1.477305889129638672e-01 -1.379625946283340454e-01 -1.156351342797279358e-01 1.868076622486114502e-01
7.398949470371007919e-03 1.913612522184848785e-02 2.749946713447570801e-01 -1.434672176837921143e-01 2.096537649631500244e-01 3.541100770235061646e-02 3.688706085085868835e-02 -1.707667252048850060e-03 1.743362401612102985e-03 1.241582259535789490e-01 -3.662827610969543457e-01 -6.250623613595962524e-02 3.607147037982940674e-01 -7.989862933754920959e-03 -1.847890615463256836e-01 1.523640602827072144e-01 2.687193453311920166e-01 -2.800756394863128662e-01 -5.796942114830017090e-02 -2.253167927265167236e-01 -6.424470990896224976e-02 -1.372654438018798828e-01 -8.087226748466491699e-02 2.628867886960506439e-02 1.666434407234191895e-01 -8.686881512403488159e-02 2.247863262891769409e-02 1.513674855232238770e-01 -2.479100525379180908e-01 -1.106435880064964294e-01 -3.653224110603332520e-01 1.220502927899360657e-01
5.692230537533760071e-02 6.919737905263900757e-02 -3.025698708370327950e-03 -4.665926992893218994e-01 2.013957649469375610e-01 1.151797249913215637e-01 8.029948174953460693e-02 -3.115493338555097580e-03 1.669026464223861694e-01 2.481973497197031975e-03 4.662343859672546387e-02 1.188167184591293335e-01 6.491645425558090210e-02 3.686789423227310181e-02 -5.642956122756004333e-02 -8.918245136737823486e-02 2.534091174602508545e-01 -2.535629272460937500e-01 -3.328173756599426270e-01 -9.582205861806869507e-02 2.728370428085327148e-01 -1.916570365428924561e-01 -1.655828803777694702e-01 2.358807325363159180e-01 -8.433660119771957397e-02 2.217742055654525757e-02 -7.921686396002769470e-03 -1.634359508752822876e-01 -1.789838820695877075e-01 1.157275512814521790e-01 -2.395827025175094604e-01 2.705705165863037109e-01
1.743258833885192871e-01 1.220532655715942383e-01 -4.835944995284080505e-02 -3.896495103836059570e-01 4.123683273792266846e-01 -3.079272806644439697e-02 1.838959455490112305e-01 9.800696372985839844e-02 1.872283779084682465e-02 -9.940791875123977661e-02 -1.393190026283264160e-01 2.728449106216430664e-01 1.808919012546539307e-01 -1.296562403440475464e-01 -1.074515283107757568e-01 1.356826573610305786e-01 3.471320569515228271e-01 -1.441616937518119812e-02 -3.217444121837615967e-01 -1.300318092107772827e-01 1.767745167016983032e-01 3.473539836704730988e-03 2.809877507388591766e-02 6.881772726774215698e-02 8.216844499111175537e-02 1.348711848258972168e-01 1.081627234816551208e-02 1.119243428111076355e-01 -1.034356951713562012e-01 1.874829828739166260e-01 -9.615752846002578735e-02 1.787466704845428467e-01
1.104570627212524414e-01 -1.203066948801279068e-02 -3.851404041051864624e-02 -2.481728941202163696e-01 2.459257692098617554e-01 7.438663393259048462e-02 1.635237187147140503e-01 -5.249015614390373230e-02 2.908108290284872055e-03 -4.217509552836418152e-02 -2.566237747669219971e-01 2.804174125194549561e-01 1.158219724893569946e-01 2.282835543155670166e-02 -1.447827070951461792e-01 -6.587865948677062988e-02 1.199247986078262329e-01 3.417455404996871948e-02 -3.377355933189392090e-01 7.712566107511520386e-02 1.910703182220458984e-01 3.271218761801719666e-02 -4.611775651574134827e-02 -1.384960263967514038e-01 6.951821967959403992e-03 2.948853671550750732e-01 -1.244689151644706726e-01 1.460705697536468506e-02 -3.134702444076538086e-01 3.916220366954803467e-01 -2.603515684604644775e-01 1.642663925886154175e-01
-2.373929023742675781e-01 -8.569791913032531738e-02 -1.890199184417724609e-01 -1.287472844123840332e-01 3.234356939792633057e-01 -7.242302596569061279e-02 1.294567584991455078e-01 5.561260506510734558e-02 9.506437182426452637e-02 -1.036539226770401001e-01 -1.628364324569702148e-01 3.571765124797821045e-02 1.427814811468124390e-01 1.615781038999557495e-01 -2.963273227214813232e-01 -3.462798520922660828e-02 1.931720525026321411e-01 4.821684584021568298e-02 -2.073733061552047729e-01 -1.209330037236213684e-01 2.886325418949127197e-01 -7.029233872890472412e-02 5.445388332009315491e-02 -5.663331225514411926e-02 -1.572817414999008179e-01 1.712068170309066772e-01 -2.204119414091110229e-01 -6.747474521398544312e-02 -1.331334561109542847e-01 2.657243311405181885e-01 -4.118297994136810303e-01 1.200008392333984375e-01
1.945070177316665649e-02 -7.550444453954696655e-02 1.720249205827713013e-01 -1.859257221221923828e-01 1.745086461305618286e-01 -4.795521870255470276e-02 1.004735529422760010e-01 2.637878432869911194e-02 7.817099988460540771e-02 3.241941034793853760e-01 -2.541242539882659912e-01 1.431504637002944946e-01 3.194281756877899170e-01 -1.743314266204833984e-01 -2.229058593511581421e-01 1.340181082487106323e-01 1.614307463169097900e-01 4.615277424454689026e-02 -2.437221407890319824e-01 -1.041308715939521790e-01 -1.012041643261909485e-01 -1.616565287113189697e-01 5.063093081116676331e-02 -2.247708737850189209e-01 -1.751786619424819946e-01 -8.081933856010437012e-02 -9.695368260145187378e-02 -3.420344889163970947e-01 -1.127755716443061829e-01 -1.649002581834793091e-01 -3.014900386333465576e-01 8.689536154270172119e-02
5.238412413746118546e-03 -9.216098114848136902e-03 -1.352604012936353683e-02 -3.559993505477905273e-01 5.715553164482116699e-01 -2.255907058715820312e-01 -6.310860812664031982e-02 -8.378981053829193115e-02 7.846901565790176392e-02 1.340561062097549438e-01 -1.143618002533912659e-01 -6.140821427106857300e-02 8.150734752416610718e-02 5.443347617983818054e-02 4.174781963229179382e-02 -1.860236935317516327e-02 4.613405838608741760e-02 -6.061085686087608337e-02 2.099755220115184784e-02 -9.569357335567474365e-02 -2.516484819352626801e-02 -3.431470692157745361e-02 1.455219388008117676e-01 6.730233132839202881e-02 -5.713818594813346863e-02 3.633720874786376953e-01 -2.391155213117599487e-01 -3.182642906904220581e-02 1.637197583913803101e-01 -1.926300674676895142e-02 -2.709787189960479736e-01 3.077510893344879150e-01
9.436894208192825317e-02 2.567299827933311462e-02 -1.734015531837940216e-02 -3.368046581745147705e-01 3.845725357532501221e-01 -5.050899833440780640e-02 -2.145485430955886841e-01 2.691404819488525391e-01 2.423734515905380249e-01 2.032598853111267090e-01 -2.219339162111282349e-01 8.093041367828845978e-03 -1.005804911255836487e-01 -1.045764684677124023e-01 -5.119375512003898621e-02 -4.730454087257385254e-02 2.165224961936473846e-02 -9.717242419719696045e-02 4.698985069990158081e-02 -1.237260624766349792e-01 2.564683556556701660e-01 1.944857649505138397e-02 6.110635772347450256e-02 3.664425760507583618e-02 2.434321194887161255e-01 2.097780257463455200e-01 -2.647269070148468018e-01 8.787968754768371582e-02 -2.028992027044296265e-01 -1.818140447139739990e-01 -2.610410153865814209e-01 1.019668653607368469e-01
3.684532269835472107e-02 -1.033317577093839645e-02 3.680135607719421387e-01 -1.356353908777236938e-01 3.830990493297576904e-01 2.216438204050064087e-01 4.494924098253250122e-02 -3.483665362000465393e-02 3.589334711432456970e-02 -3.869735449552536011e-02 -1.222897991538047791e-01 7.221598178148269653e-02 1.621072441339492798e-01 -1.847990453243255615e-01 -4.515283405780792236e-01 5.778725072741508484e-02 1.594139635562896729e-01 -8.620437234640121460e-02 -2.610711753368377686e-01 -7.334771007299423218e-02 -9.914521127939224243e-02 -1.037408486008644104e-01 7.469350844621658325e-02 -2.114344686269760132e-01 1.723545640707015991e-01 1.508069690316915512e-02 -4.265184700489044189e-02 5.990003421902656555e-02 -3.159599006175994873e-01 -1.414192020893096924e-01 -1.417431235313415527e-01 4.957858845591545105e-02
-8.644822053611278534e-03 -9.555540978908538818e-02 -1.431748121976852417e-01 -1.691631525754928589e-01 2.146830409765243530e-01 1.178492680191993713e-01 1.995091289281845093e-01 -1.505478024482727051e-01 7.613668590784072876e-02 -9.964987635612487793e-03 -1.634616553783416748e-01 2.393374592065811157e-01 3.055939376354217529e-01 -1.005423590540885925e-01 -2.495586127042770386e-01 -1.849509626626968384e-01 2.634696662425994873e-01 1.538754999637603760e-01 -2.915874123573303223e-01 -1.009066030383110046e-01 2.467851936817169189e-01 8.965871483087539673e-02 -8.106459863483905792e-03 -8.287419378757476807e-02 -8.076464757323265076e-03 9.160622954368591309e-02 -2.852168679237365723e-01 4.154398292303085327e-02 -8.121122419834136963e-02 1.243513152003288269e-01 -3.826902210712432861e-01 -7.166428118944168091e-02
9.493393450975418091e-02 -5.724752694368362427e-02 -3.271886333823204041e-02 -3.424859046936035156e-01 3.444883227348327637e-01 -1.585170626640319824e-01 2.770345509052276611e-01 1.841625273227691650e-01 -4.555596783757209778e-02 -7.099712383933365345e-04 -2.609696984291076660e-01 1.798868924379348755e-01 1.176277995109558105e-01 1.136260256171226501e-01 -7.845936715602874756e-02 1.082710474729537964e-01 2.116233110427856445e-01 1.160098239779472351e-02 -2.682994902133941650e-01 -1.683501526713371277e-02 3.615071475505828857e-01 -2.644459344446659088e-02 -1.882139593362808228e-02 -8.607054501771926880e-02 -5.429959669709205627e-02 1.980937868356704712e-01 -1.993904858827590942e-01 -1.360036134719848633e-01 -1.910045742988586426e-01 1.897019445896148682e-01 -7.534546405076980591e-02 1.810729354619979858e-01
-1.423506289720535278e-01 -1.919331401586532593e-01 -5.021537467837333679e-02 -3.131175339221954346e-01 1.376630067825317383e-01 -2.231779135763645172e-02 6.930949538946151733e-02 -2.945568598806858063e-02 2.167119085788726807e-01 -5.921733379364013672e-02 -1.548102349042892456e-01 1.526992768049240112e-01 3.331718742847442627e-01 1.031789556145668030e-02 8.010950684547424316e-02 2.164424806833267212e-01 2.971212938427925110e-02 9.709040820598602295e-02 -3.155327439308166504e-01 -8.286362141370773315e-02 4.101780056953430176e-01 -1.906261444091796875e-01 -1.415158212184906006e-01 4.440863057971000671e-02 3.745984286069869995e-03 2.054555863142013550e-01 -2.471354752779006958e-01 1.639492213726043701e-01 -4.554409161210060120e-02 1.596757769584655762e-01 -2.308015078306198120e-01 2.726012095808982849e-02
-9.340275824069976807e-02 -1.247700452804565430e-01 1.018067672848701477e-01 -2.940721213817596436e-01 1.870250105857849121e-01 -8.435013145208358765e-02 -1.550325006246566772e-01 -1.523910015821456909e-01 -1.088573113083839417e-01 2.378812879323959351e-01 -1.555385738611221313e-01 3.851569294929504395e-01 2.277917712926864624e-01 9.064330160617828369e-02 -1.970380991697311401e-01 1.445175260305404663e-01 1.668247282505035400e-01 -9.132482111454010010e-02 -2.489149421453475952e-01 -1.268387287855148315e-01 -2.069287747144699097e-01 -1.555418819189071655e-01 1.620414704084396362e-01 -5.189526453614234924e-02 3.781886026263237000e-02 -1.217494234442710876e-01 -9.266047924757003784e-02 -3.499063849449157715e-01 -2.517269551753997803e-01 6.475718319416046143e-02 -5.316462740302085876e-02 -2.971506305038928986e-02
2.582018375396728516e-01 9.041832387447357178e-02 2.816883921623229980e-01 -3.006057143211364746e-01 1.938527673482894897e-01 -2.585984580218791962e-02 1.409001946449279785e-01 -1.115949600934982300e-01 1.491601318120956421e-01 -9.620296955108642578e-02 -3.424489498138427734e-01 2.782656848430633545e-01 3.204420208930969238e-02 1.224159672856330872e-01 7.132267951965332031e-02 9.010922163724899292e-02 3.331649899482727051e-01 3.466523438692092896e-02 -1.279728710651397705e-01 6.914544105529785156e-02 1.188381463289260864e-01 1.598583012819290161e-01 1.267923973500728607e-03 1.386028379201889038e-01 1.482633352279663086e-01 -8.299961686134338379e-03 -2.272950857877731323e-02 -1.317123621702194214e-01 -1.564060002565383911e-01 2.193507701158523560e-01 -3.310763537883758545e-01 1.229274198412895203e-01
2.607121132314205170e-02 1.144636496901512146e-01 4.112804234027862549e-01 -1.486676633358001709e-01 1.413067430257797241e-01 1.774393022060394287e-01 1.037231236696243286e-01 -7.373901456594467163e-02 -3.862670809030532837e-02 2.673950195312500000e-01 -2.882994413375854492e-01 4.529217258095741272e-02 1.961920410394668579e-01 -2.238579094409942627e-01 -1.871078759431838989e-01 6.670676916837692261e-02 2.297057062387466431e-01 -1.346251368522644043e-01 -1.435523778200149536e-01 -8.107243478298187256e-02 -5.675855278968811035e-02 1.132780015468597412e-01 -8.852721005678176880e-02 -1.812985241413116455e-01 2.289196699857711792e-01 2.460942231118679047e-02 -2.644364833831787109e-01 6.686752289533615112e-02 -2.907479405403137207e-01 5.927510932087898254e-02 -2.523209452629089355e-01 8.452127128839492798e-02
2.609101831912994385e-01 -2.013521827757358551e-02 1.258021295070648193e-01 -3.528459370136260986e-01 3.516051173210144043e-01 -4.106655251234769821e-03 2.102764844894409180e-01 -7.830358110368251801e-03 -6.531290709972381592e-02 -4.879134520888328552e-02 -1.920563280582427979e-01 2.441323995590209961e-01 7.329650968313217163e-02 1.377815306186676025e-01 -3.505173698067665100e-02 2.070128321647644043e-01 2.196355909109115601e-01 -4.983048420399427414e-03 -3.832446932792663574e-01 3.380575776100158691e-02 2.082387059926986694e-01 6.421771645545959473e-02 -5.863955244421958923e-02 -5.631863605231046677e-03 -1.248854920268058777e-01 2.771518826484680176e-01 -7.776285707950592041e-02 5.574363749474287033e-04 -4.847886040806770325e-02 -2.906117588281631470e-02 -2.643371820449829102e-01 1.814783811569213867e-01
-1.484951078891754150e-01 -6.549609452486038208e-02 2.967262566089630127e-01 5.320628359913825989e-02 2.969103157520294189e-01 2.169667035341262817e-01 -2.574927732348442078e-02 7.056525349617004395e-02 -2.055786177515983582e-02 4.214601218700408936e-02 -2.283371984958648682e-01 2.190821468830108643e-01 1.310682892799377441e-01 -7.029290497303009033e-02 -6.284800171852111816e-02 4.424429312348365784e-02 3.011373877525329590e-01 -1.521871238946914673e-01 -2.906239330768585205e-01 -3.177899420261383057e-01 -4.549299553036689758e-02 -5.667413771152496338e-02 1.213523745536804199e-01 -6.756231933832168579e-02 -3.070793859660625458e-02 -1.235067993402481079e-01 -2.764255702495574951e-01 -3.142310678958892822e-01 -1.570689380168914795e-01 -1.982925683259963989e-01 1.129943784326314926e-02 -1.794727593660354614e-01
-4.054246470332145691e-02 1.829622983932495117e-01 2.899484038352966309e-01 -1.266995221376419067e-01 3.209970295429229736e-01 4.255363345146179199e-02 -2.294326014816761017e-02 -1.928233951330184937e-01 -8.597237616777420044e-02 3.578827679157257080e-01 -8.511397987604141235e-02 1.396550238132476807e-01 1.796992868185043335e-01 -8.263431489467620850e-02 -3.172955214977264404e-01 2.070361226797103882e-01 2.882039248943328857e-01 -1.041766069829463959e-02 -2.863936722278594971e-01 7.369258999824523926e-02 6.085187196731567383e-02 -9.640336781740188599e-02 1.893125921487808228e-01 -1.506792008876800537e-01 3.747666254639625549e-02 6.769488751888275146e-02 2.035111561417579651e-02 -1.143451035022735596e-01 -2.159954756498336792e-01 -4.774732887744903564e-02 -2.581819891929626465e-01 9.553959593176841736e-03
-1.118956655263900757e-01 -1.598125100135803223e-01 -2.875765040516853333e-02 -1.491440534591674805e-01 1.503628194332122803e-01 -2.628634870052337646e-01 3.471013009548187256e-01 1.394733786582946777e-01 8.812685310840606689e-02 9.180747717618942261e-02 6.624558591283857822e-04 2.638992965221405029e-01 2.119702547788619995e-01 -3.421645611524581909e-02 -1.446869373321533203e-01 9.135639667510986328e-02 6.236910820007324219e-02 9.855221956968307495e-02 -2.845097482204437256e-01 -6.313558202236890793e-03 3.943384587764739990e-01 1.742118299007415771e-01 8.834059536457061768e-02 9.979938156902790070e-03 8.449771441519260406e-03 2.910084128379821777e-01 -2.142144739627838135e-01 7.235073298215866089e-02 -1.332841627299785614e-02 -3.932550549507141113e-02 -1.753601878881454468e-01 2.988475561141967773e-01
-1.358037441968917847e-01 9.566255658864974976e-02 1.206453442573547363e-01 -1.700130999088287354e-01 2.901913225650787354e-01 2.911340259015560150e-02 -4.491602629423141479e-02 -5.876218434423208237e-03 1.893709301948547363e-01 3.306340873241424561e-01 -2.906645238399505615e-01 2.059160359203815460e-02 2.095275223255157471e-01 -4.890403524041175842e-02 -3.255072832107543945e-01 1.113692671060562134e-01 2.873576879501342773e-01 -1.373188644647598267e-01 -2.003004252910614014e-01 1.398209035396575928e-01 6.543075293302536011e-02 -9.062464535236358643e-02 5.169332772493362427e-02 -3.738835453987121582e-02 4.318410158157348633e-02 -2.476706728339195251e-02 -5.523106828331947327e-02 -2.948170304298400879e-01 -3.262027800083160400e-01 -8.538107387721538544e-03 -2.291801273822784424e-01 -1.340839862823486328e-01
-3.915573656558990479e-02 1.257741898298263550e-01 1.768644005060195923e-01 2.230177633464336395e-02 4.199905693531036377e-02 -1.464184075593948364e-01 1.128729358315467834e-01 7.740801572799682617e-02 7.356570661067962646e-02 1.324023455381393433e-01 -6.971772760152816772e-02 3.999550044536590576e-01 1.562073528766632080e-01 -6.252319365739822388e-02 -1.566284336149692535e-02 -1.240904778242111206e-01 -4.737693816423416138e-02 -1.351634562015533447e-01 -1.945429146289825439e-01 9.860489517450332642e-03 3.968530893325805664e-01 2.316226065158843994e-02 -2.292788773775100708e-01 2.658345997333526611e-01 -3.983322679996490479e-01 6.609598547220230103e-02 -1.591489762067794800e-01 -1.934789866209030151e-01 -1.888887584209442139e-01 1.651131734251976013e-02 -1.107438579201698303e-01 2.519427239894866943e-01
-4.289471544325351715e-03 6.543614715337753296e-02 -2.811235003173351288e-02 -4.860727190971374512e-01 2.002410143613815308e-01 5.309707950800657272e-03 1.648794114589691162e-01 1.006875932216644287e-01 9.105360507965087891e-02 -2.922579459846019745e-02 -1.519840657711029053e-01 4.362991452217102051e-01 2.052148431539535522e-01 3.632739558815956116e-02 -2.584516629576683044e-02 1.191672459244728088e-01 4.002998769283294678e-02 1.044283285737037659e-01 -3.705818951129913330e-01 2.342838607728481293e-02 1.231224313378334045e-01 5.450879037380218506e-02 2.886152593418955803e-03 -9.410805255174636841e-02 4.346025362610816956e-02 5.626057460904121399e-02 -3.006671965122222900e-01 1.179928425699472427e-02 -6.459647417068481445e-02 9.962202981114387512e-03 -1.433077901601791382e-01 3.201663494110107422e-01
-9.313569962978363037e-02 9.436922520399093628e-02 1.900480985641479492e-01 -2.411239743232727051e-01 3.289431631565093994e-01 -3.172941133379936218e-02 -1.554051786661148071e-02 -6.721404939889907837e-02 1.580945961177349091e-02 3.685380816459655762e-01 -2.130406647920608521e-01 -4.161781445145606995e-02 5.972426012158393860e-02 -6.294716149568557739e-02 -4.076299071311950684e-01 -3.958296775817871094e-02 2.160412073135375977e-01 -1.062955707311630249e-01 -1.203098744153976440e-01 -3.096611984074115753e-02 -9.192851372063159943e-03 5.391436442732810974e-02 1.141927093267440796e-01 -3.366389125585556030e-02 -3.468958428129553795e-03 -2.939625829458236694e-02 -5.729006603360176086e-02 -2.605662345886230469e-01 -3.530194461345672607e-01 -1.175987347960472107e-01 -3.344633877277374268e-01 -5.294676870107650757e-02
3.117886558175086975e-02 -6.044195592403411865e-02 -1.492174435406923294e-02 -1.501022577285766602e-01 4.410398006439208984e-01 1.332836151123046875e-01 1.390564143657684326e-01 3.212571889162063599e-02 2.597585320472717285e-01 7.177960872650146484e-02 2.014146745204925537e-02 1.468026489019393921e-01 5.483189597725868225e-02 -8.676856011152267456e-02 -1.777444183826446533e-01 4.881893098354339600e-02 1.634696125984191895e-01 7.765626907348632812e-02 -1.922505348920822144e-01 -2.158645093441009521e-01 4.518263638019561768e-01 2.350036650896072388e-01 -2.894481085240840912e-02 2.656535059213638306e-02 -1.884253621101379395e-01 1.129078119993209839e-01 -3.107426762580871582e-01 -4.874513670802116394e-02 -1.729636490345001221e-01 -1.994364261627197266e-01 -7.823730260133743286e-02 -2.543612383306026459e-02
9.442782960832118988e-03 7.339179515838623047e-02 5.201773717999458313e-02 1.099876984953880310e-01 2.988086938858032227e-01 -5.540899559855461121e-02 -9.692212194204330444e-02 1.220602244138717651e-01 -1.840074732899665833e-02 1.151398718357086182e-01 1.167962476611137390e-01 3.138179779052734375e-01 -1.759801059961318970e-01 -1.177101358771324158e-01 -4.073328152298927307e-02 1.883659362792968750e-01 2.134215682744979858e-01 -8.635178208351135254e-02 -2.022653222084045410e-01 -1.931498646736145020e-01 4.985555112361907959e-01 -1.882898360490798950e-01 -1.469375342130661011e-01 7.150355726480484009e-02 -2.056273818016052246e-01 5.715951696038246155e-02 -8.399377577006816864e-03 -4.898641724139451981e-03 -2.673624753952026367e-01 -3.295278921723365784e-02 -2.511577010154724121e-01 1.793229132890701294e-01
-1.404146403074264526e-01 -7.804039865732192993e-02 1.011126637458801270e-01 -1.699599474668502808e-01 4.675608873367309570e-02 2.375745624303817749e-01 -1.523856073617935181e-01 -9.355444461107254028e-02 -1.715310513973236084e-01 3.003898262977600098e-01 -1.248307302594184875e-01 8.140801638364791870e-02 1.366703957319259644e-01 -1.582402586936950684e-01 -1.235966533422470093e-01 2.368444055318832397e-01 -4.311161488294601440e-02 -3.683170303702354431e-02 -2.346619367599487305e-01 -4.006083682179450989e-02 -7.484439760446548462e-02 1.657986640930175781e-02 -3.917760681360960007e-03 -2.836327441036701202e-02 1.319101452827453613e-01 4.659794643521308899e-02 -3.561522662639617920e-01 -3.224897086620330811e-01 -3.902055025100708008e-01 -1.716014444828033447e-01 -2.899241447448730469e-01 6.901226192712783813e-02
1.633084267377853394e-01 -4.224233701825141907e-02 7.587609440088272095e-02 -1.361845731735229492e-01 2.328102886676788330e-01 4.389411956071853638e-02 -2.124179750680923462e-01 -7.762719411402940750e-03 7.225104421377182007e-02 4.018673673272132874e-02 -2.357148379087448120e-02 9.874279797077178955e-02 2.791039645671844482e-01 -1.529644727706909180e-01 -4.670074880123138428e-01 1.208689287304878235e-01 -2.151494380086660385e-03 -3.653926029801368713e-02 -2.744978107511997223e-02 -3.190900683403015137e-01 4.183582365512847900e-01 -1.249856874346733093e-01 -1.073512062430381775e-02 8.724380284547805786e-02 -4.396985843777656555e-02 1.048489212989807129e-01 -2.120261192321777344e-01 -1.530918478965759277e-01 6.506062299013137817e-02 -3.465759381651878357e-02 -1.606293469667434692e-01 2.827582359313964844e-01
1.068954393267631531e-01 1.332574486732482910e-01 1.959117501974105835e-01 -2.176261097192764282e-01 3.168023824691772461e-01 7.765377312898635864e-02 2.322041839361190796e-01 1.528529971837997437e-01 1.941149979829788208e-01 -1.115360930562019348e-01 -2.527999281883239746e-01 1.642378717660903931e-01 2.400866001844406128e-01 1.303514987230300903e-01 -2.377136051654815674e-02 1.431730389595031738e-01 7.418432086706161499e-02 1.604442670941352844e-02 -3.925232589244842529e-01 4.066723585128784180e-02 9.349214285612106323e-02 8.458555489778518677e-02 -6.154453009366989136e-02 -1.103299558162689209e-01 2.786868512630462646e-01 1.147851049900054932e-01 -2.353423461318016052e-02 -1.828503906726837158e-01 -1.140638589859008789e-01 1.628703474998474121e-01 -3.169522881507873535e-01 8.078509569168090820e-02
2.088749706745147705e-01 -1.099005192518234253e-01 1.502577662467956543e-01 -3.777018785476684570e-01 3.703731298446655273e-01 1.115742232650518417e-02 3.456419408321380615e-01 -8.293545246124267578e-02 1.423632800579071045e-01 1.806793510913848877e-01 9.852793812751770020e-02 1.084113679826259613e-02 1.276526153087615967e-01 1.561367511749267578e-02 -2.001774460077285767e-01 -2.909998409450054169e-02 9.777168184518814087e-02 4.517741966992616653e-03 -7.115385681390762329e-02 -1.149977818131446838e-01 1.519252657890319824e-01 -1.544032152742147446e-02 -2.737978994846343994e-01 -1.001236364245414734e-01 1.133004277944564819e-01 -2.913003861904144287e-01 -1.785926371812820435e-01 3.796270862221717834e-02 -1.481400579214096069e-01 -7.641818374395370483e-02 -3.100768625736236572e-01 -6.384374201297760010e-02
2.486755996942520142e-01 3.436813354492187500e-01 1.081214249134063721e-01 1.129217725247144699e-02 3.558910787105560303e-01 3.709734976291656494e-02 1.351688206195831299e-01 -1.130110248923301697e-01 4.380078986287117004e-02 1.296480298042297363e-01 -9.085985273122787476e-02 2.866364717483520508e-01 1.742975711822509766e-01 7.021640427410602570e-03 -2.410819083452224731e-01 9.908482432365417480e-02 3.427979350090026855e-01 -2.366735637187957764e-01 6.514491885900497437e-02 -2.738145291805267334e-01 2.201955914497375488e-01 3.343973308801651001e-02 -2.850295789539813995e-02 -5.339279770851135254e-02 2.523248493671417236e-01 5.057773366570472717e-02 -1.106532290577888489e-01 1.350515037775039673e-01 -4.752951487898826599e-02 -3.299105539917945862e-02 -1.412156671285629272e-01 1.250203549861907959e-01
2.727666497230529785e-01 -1.050102785229682922e-01 2.941920161247253418e-01 -2.434239387512207031e-01 3.552562594413757324e-01 2.165818810462951660e-01 1.471505612134933472e-01 8.167354017496109009e-02 1.010318025946617126e-01 -2.243037819862365723e-01 2.669905079528689384e-03 2.131916433572769165e-01 6.416371464729309082e-02 6.184295192360877991e-02 -4.437215998768806458e-02 1.517844945192337036e-01 6.330812722444534302e-02 6.841585785150527954e-02 -2.782589793205261230e-01 1.201949939131736755e-01 2.410905957221984863e-01 -5.820019170641899109e-02 -9.981660172343254089e-03 4.233460500836372375e-02 1.575331985950469971e-01 8.313915878534317017e-02 -2.388088852167129517e-01 -1.559778004884719849e-01 -1.456623375415802002e-01 2.422290444374084473e-01 -2.504715919494628906e-01 9.337406605482101440e-02
-6.617856770753860474e-02 1.174077615141868591e-01 2.738419473171234131e-01 -1.712600290775299072e-01 2.641482353210449219e-01 -7.137073669582605362e-03 1.935790479183197021e-02 9.526093304157257080e-02 -4.283438995480537415e-02 3.364171981811523438e-01 -1.795415580272674561e-01 1.397040039300918579e-01 1.006417348980903625e-01 -1.628271788358688354e-01 -4.653545022010803223e-01 5.652154982089996338e-02 3.648676872253417969e-01 -2.645598053932189941e-01 -2.294757515192031860e-01 -3.445947915315628052e-02 -1.176977902650833130e-01 -7.375055551528930664e-02 -2.342933416366577148e-02 -1.433188468217849731e-01 1.503806114196777344e-01 6.397555768489837646e-02 -7.567141205072402954e-02 -3.857480362057685852e-02 -1.549020558595657349e-01 -4.989732801914215088e-02 -1.263285875320434570e-01 -3.707545250654220581e-02
-1.309551745653152466e-01 3.367857635021209717e-02 1.900298148393630981e-01 -1.511416733264923096e-01 3.752702474594116211e-01 -1.123691275715827942e-01 -8.950515836477279663e-02 -1.647920012474060059e-01 1.389324069023132324e-01 2.891784012317657471e-01 -1.089497804641723633e-01 -4.268842563033103943e-02 1.857887208461761475e-01 -1.252948939800262451e-01 -2.250771820545196533e-01 4.416572302579879761e-02 2.524767816066741943e-01 -1.772894263267517090e-01 -2.898575365543365479e-01 -2.352426573634147644e-02 6.217847391963005066e-02 -4.933672025799751282e-02 1.343678086996078491e-01 2.841123007237911224e-02 -3.565636649727821350e-02 -1.892727762460708618e-01 -1.083057001233100891e-01 -2.316525727510452271e-01 -3.449099361896514893e-01 -3.649731352925300598e-02 -2.283346056938171387e-01 -1.867211908102035522e-01
2.759502232074737549e-01 5.219026003032922745e-03 -1.749897599220275879e-01 -2.311533093452453613e-01 2.472877651453018188e-01 6.853718310594558716e-02 1.090301126241683960e-01 7.474815845489501953e-02 2.999046351760625839e-03 5.707679316401481628e-02 -2.134019136428833008e-01 2.937750518321990967e-01 2.082580327987670898e-01 2.456986010074615479e-01 -3.151283860206604004e-01 7.276760786771774292e-02 2.330892682075500488e-01 8.430174738168716431e-02 -4.017328321933746338e-01 -1.947950758039951324e-02 2.095356285572052002e-01 -1.385487169027328491e-01 1.037487089633941650e-01 -6.310205161571502686e-02 -7.980890572071075439e-03 3.267070651054382324e-02 -7.247988879680633545e-02 -1.508366167545318604e-01 4.282886907458305359e-02 1.921078264713287354e-01 -1.541540771722793579e-01 1.424930095672607422e-01
1.121766865253448486e-01 2.563621699810028076e-01 2.914282493293285370e-02 -7.704553753137588501e-02 5.161141157150268555e-01 2.030138671398162842e-01 -2.400831878185272217e-01 -1.074840966612100601e-02 -3.641068935394287109e-02 5.640264600515365601e-03 -1.294772177934646606e-01 1.693902015686035156e-01 -3.257038444280624390e-02 -2.037667483091354370e-01 5.015880987048149109e-02 1.554277241230010986e-01 1.403341293334960938e-01 -4.089160859584808350e-01 -2.491296268999576569e-02 -2.923417836427688599e-02 1.306120753288269043e-01 -4.332742840051651001e-02 4.574321955442428589e-02 6.736033409833908081e-02 7.425808906555175781e-02 2.401112765073776245e-01 -2.583870887756347656e-01 -1.678980328142642975e-02 3.465690463781356812e-02 -1.994825154542922974e-02 -2.160072475671768188e-01 2.026714384555816650e-01
3.486625850200653076e-01 1.657547652721405029e-01 1.240417361259460449e-01 -3.482737839221954346e-01 3.782216310501098633e-01 5.451827868819236755e-02 2.969470918178558350e-01 1.850999444723129272e-01 5.648916587233543396e-02 4.399844631552696228e-02 -8.800791949033737183e-02 3.734592348337173462e-02 2.180135101079940796e-01 -5.709840916097164154e-03 -2.564292848110198975e-01 1.970986872911453247e-01 1.437776982784271240e-01 -7.171507179737091064e-02 -1.510487347841262817e-01 -1.822181642055511475e-01 7.711032871156930923e-03 6.634622067213058472e-02 2.229488827288150787e-02 1.135448087006807327e-02 6.329639814794063568e-03 6.190807744860649109e-02 -1.074065342545509338e-01 -3.168215975165367126e-02 -9.108581393957138062e-02 1.304726004600524902e-01 -3.551710844039916992e-01 1.567855179309844971e-01
-6.859969347715377808e-02 1.854410320520401001e-01 1.922970116138458252e-01 -1.620605438947677612e-01 2.799216508865356445e-01 -2.430721744894981384e-02 -1.184559762477874756e-01 -1.173445135354995728e-01 1.476911753416061401e-01 2.609145939350128174e-01 -1.958169192075729370e-01 9.077248722314834595e-02 1.799636930227279663e-01 -1.172056943178176880e-01 -3.055343925952911377e-01 -6.979973614215850830e-02 1.519085466861724854e-01 -1.135996952652931213e-01 -1.738743335008621216e-01 -1.018247380852699280e-01 -1.746742874383926392e-01 6.089782342314720154e-02 1.872083246707916260e-01 1.054926589131355286e-01 1.422382891178131104e-01 -7.569891214370727539e-02 -3.597510606050491333e-02 -2.777785360813140869e-01 -2.982529997825622559e-01 -1.898232847452163696e-01 -3.323667645454406738e-01 -1.150888353586196899e-01
-1.510217189788818359e-01 -3.334811329841613770e-02 2.617907524108886719e-01 -1.403268128633499146e-01 3.729454874992370605e-01 -1.210476458072662354e-01 -4.687645286321640015e-02 -1.170089691877365112e-01 1.862616539001464844e-01 3.453316688537597656e-01 -2.237453609704971313e-01 4.457416012883186340e-02 1.101460009813308716e-01 -6.114244461059570312e-02 -2.282463759183883667e-01 -3.426384553313255310e-02 2.479002773761749268e-01 -7.452808320522308350e-02 -1.179029047489166260e-01 1.416823128238320351e-03 2.183051966130733490e-02 7.716313004493713379e-02 1.464252024888992310e-01 -1.451593823730945587e-02 1.235544565133750439e-03 -1.471371501684188843e-01 -1.039956361055374146e-01 -2.145342826843261719e-01 -3.694323599338531494e-01 -5.676018819212913513e-02 -3.172788918018341064e-01 -1.234309673309326172e-01
8.275271207094192505e-02 2.198266386985778809e-01 -7.862050831317901611e-02 -3.126964569091796875e-01 3.081443011760711670e-01 1.604543179273605347e-01 1.321408599615097046e-01 -3.088508546352386475e-02 2.151721268892288208e-01 -5.361157655715942383e-02 -2.784098982810974121e-01 2.359964102506637573e-01 -1.948041468858718872e-02 1.547559052705764771e-01 -1.527744829654693604e-01 2.625634074211120605e-01 1.198064088821411133e-01 3.973232209682464600e-02 -1.495795100927352905e-01 -1.875172853469848633e-01 2.863620221614837646e-01 -7.997201383113861084e-02 -2.512629926204681396e-01 6.675861030817031860e-02 8.159713447093963623e-02 -4.579322412610054016e-02 -1.035815328359603882e-01 4.281397163867950439e-02 -4.890317469835281372e-02 7.661764323711395264e-02 -3.479075133800506592e-01 1.506325453519821167e-01
1.136467456817626953e-01 2.401438057422637939e-01 -6.015707552433013916e-02 -2.334825545549392700e-01 3.325826227664947510e-01 1.701457798480987549e-01 1.402473635971546173e-02 1.233664825558662415e-01 1.212388649582862854e-01 -7.781302183866500854e-02 -2.654235959053039551e-01 3.353261053562164307e-01 1.352405548095703125e-01 1.494188308715820312e-01 -1.705562174320220947e-01 1.472938507795333862e-01 6.050679460167884827e-02 -7.880216091871261597e-02 -8.275187015533447266e-02 -2.092853039503097534e-01 1.754345297813415527e-01 2.299447916448116302e-02 -3.214111328125000000e-01 1.717303246259689331e-01 8.047027140855789185e-02 -2.013558521866798401e-02 1.493335515260696411e-02 -1.546973139047622681e-01 -1.646697670221328735e-01 -9.403549134731292725e-03 -3.319884240627288818e-01 1.678697913885116577e-01
1.489811241626739502e-01 -3.774755820631980896e-02 -4.654927179217338562e-02 -2.783891558647155762e-01 3.629546463489532471e-01 -7.336216978728771210e-03 1.957992017269134521e-01 9.124054014682769775e-02 -1.057980954647064209e-01 -4.539515078067779541e-02 -1.407011747360229492e-01 4.725900292396545410e-01 2.964295446872711182e-02 1.862175315618515015e-01 1.797991245985031128e-02 -3.054288448765873909e-03 1.596087664365768433e-01 -1.083999406546354294e-02 -3.952818810939788818e-01 -9.942981600761413574e-02 1.694917082786560059e-01 -5.606546625494956970e-02 -4.095413908362388611e-02 -1.260943114757537842e-01 1.504571884870529175e-01 7.001530379056930542e-03 -6.262090802192687988e-02 -5.908693745732307434e-02 1.109589822590351105e-02 1.929653882980346680e-01 -3.001394271850585938e-01 1.651183962821960449e-01
6.215843558311462402e-02 -1.863576769828796387e-01 3.129124641418457031e-01 1.006026342511177063e-01 2.772349715232849121e-01 -1.097680032253265381e-01 -2.549510598182678223e-01 -3.361612092703580856e-03 6.269969791173934937e-02 1.764947772026062012e-01 5.666563520208001137e-04 7.176195085048675537e-02 1.700397133827209473e-01 -4.563680663704872131e-02 -5.898441653698682785e-03 -3.799250721931457520e-02 9.599711000919342041e-02 1.165996398776769638e-02 -1.479736119508743286e-01 -1.632455885410308838e-01 1.986245661973953247e-01 -1.731470227241516113e-01 -1.446667034178972244e-02 -1.309415549039840698e-01 2.419813573360443115e-01 9.277837723493576050e-02 -5.313948392868041992e-01 -1.838397234678268433e-01 5.366349592804908752e-02 -8.603775501251220703e-02 -2.462702542543411255e-01 1.667071133852005005e-01
-1.506542265415191650e-01 -2.788135036826133728e-02 5.867252498865127563e-02 -2.112413942813873291e-01 2.985281646251678467e-01 1.010540220886468887e-02 1.048063486814498901e-02 -1.296476274728775024e-01 8.320007473230361938e-02 3.733039796352386475e-01 -1.038817018270492554e-01 3.427596762776374817e-02 5.948324874043464661e-02 -6.445574015378952026e-02 -2.958961427211761475e-01 -6.010556593537330627e-03 2.544677257537841797e-01 -1.277388036251068115e-01 -3.024764657020568848e-01 -1.265769898891448975e-01 -9.287157095968723297e-03 -9.752423316240310669e-02 1.374119669198989868e-01 5.074986815452575684e-02 -3.720094636082649231e-02 -1.557912975549697876e-01 -4.914859682321548462e-02 -3.206052184104919434e-01 -3.926726877689361572e-01 1.258562318980693817e-02 -2.521394491195678711e-01 -1.925800926983356476e-02
1.794381141662597656e-01 -1.457510516047477722e-02 -5.061843618750572205e-02 -1.838307231664657593e-01 3.551490306854248047e-01 2.141645252704620361e-01 1.732735335826873779e-01 2.449233829975128174e-01 -1.289957761764526367e-01 2.228559553623199463e-01 -1.912630945444107056e-01 1.055950596928596497e-01 1.821374893188476562e-01 2.394551411271095276e-02 -1.639147996902465820e-01 1.237954851239919662e-02 1.434891521930694580e-01 1.185177788138389587e-01 -2.589100301265716553e-01 -2.424389421939849854e-01 1.213871836662292480e-01 -1.208046171814203262e-02 -1.314842253923416138e-01 8.279829472303390503e-02 2.070165574550628662e-01 3.802832067012786865e-01 -1.925187855958938599e-01 2.411999255418777466e-01 2.595077035948634148e-03 -3.116468340158462524e-02 -9.345746040344238281e-02 5.024344101548194885e-02
1.388454735279083252e-01 -4.738505557179450989e-02 -3.876618295907974243e-02 -3.169350028038024902e-01 2.222334742546081543e-01 6.046626716852188110e-02 -1.193875372409820557e-01 1.399504691362380981e-01 1.477569341659545898e-01 -6.849584728479385376e-02 -1.380208730697631836e-01 2.739469707012176514e-01 2.311103641986846924e-01 3.747471421957015991e-02 -1.225303709506988525e-01 4.363367334008216858e-02 2.066435515880584717e-01 -4.238677769899368286e-02 -3.022486269474029541e-01 -3.379974067211151123e-01 3.222751617431640625e-01 1.715040951967239380e-01 -5.712856352329254150e-02 -1.408496964722871780e-02 -2.361567467451095581e-01 -2.686338126659393311e-02 -2.335557639598846436e-01 -4.427388682961463928e-02 -2.658804357051849365e-01 -2.577991923317313194e-03 -1.364115625619888306e-01 9.027396887540817261e-02
1.429921090602874756e-01 8.117854595184326172e-02 -6.719253212213516235e-02 -4.105913937091827393e-01 4.127358794212341309e-01 -9.499817341566085815e-02 1.124942228198051453e-01 1.832243204116821289e-01 -1.600912064313888550e-01 2.238520085811614990e-01 -1.913049817085266113e-01 2.957000136375427246e-01 1.507429480552673340e-01 4.015718586742877960e-03 -4.667068272829055786e-02 -5.453453958034515381e-02 1.266482025384902954e-01 1.430027186870574951e-01 -2.444441616535186768e-01 1.805572025477886200e-02 1.120809391140937805e-01 1.671756803989410400e-01 -6.023136153817176819e-02 -1.293677389621734619e-01 8.299728482961654663e-02 1.788199692964553833e-01 -4.942611232399940491e-02 -2.142743766307830811e-02 -1.752228438854217529e-01 1.729315072298049927e-01 -2.345054596662521362e-01 1.782807558774948120e-01
-8.732544630765914917e-02 3.410937637090682983e-02 2.998423278331756592e-01 -1.278634220361709595e-01 1.039545759558677673e-01 4.751821234822273254e-02 -1.402984410524368286e-01 -2.655649781227111816e-01 -1.193444728851318359e-01 2.680007219314575195e-01 -1.930372565984725952e-01 1.970818936824798584e-01 1.951923370361328125e-01 -1.280782669782638550e-01 -4.116322100162506104e-01 7.393927127122879028e-02 2.689070105552673340e-01 -9.625619649887084961e-02 -1.524744182825088501e-01 -5.670250579714775085e-02 2.670460753142833710e-02 -1.395440250635147095e-01 -2.411228837445378304e-03 -1.635096850804984570e-03 3.031059727072715759e-02 -1.634407192468643188e-01 -6.331931054592132568e-02 -2.609196603298187256e-01 -2.614569365978240967e-01 -2.275159023702144623e-02 -3.053747713565826416e-01 3.736166050657629967e-03
-2.697784900665283203e-01 5.016984045505523682e-02 2.849829792976379395e-01 -2.250604629516601562e-01 3.651112020015716553e-01 -1.758489459753036499e-01 -1.783427447080612183e-01 3.179719671607017517e-02 1.427344083786010742e-01 5.609002336859703064e-02 -1.761716604232788086e-01 1.931436806917190552e-01 1.579621285200119019e-01 -5.529202520847320557e-02 -3.788632899522781372e-02 -1.182387396693229675e-02 -1.392457168549299240e-02 1.267209649085998535e-01 -8.936660736799240112e-02 -1.368878781795501709e-01 1.174009665846824646e-01 -1.389952898025512695e-01 -9.134692698717117310e-02 6.040171161293983459e-02 -1.005573570728302002e-01 1.664367020130157471e-01 -1.300239413976669312e-01 2.916964888572692871e-01 1.224763412028551102e-02 -1.592023521661758423e-01 -2.101198434829711914e-01 4.205003678798675537e-01
-7.948050647974014282e-02 9.880430996417999268e-02 1.374454796314239502e-01 -1.875979453325271606e-01 1.483938097953796387e-01 1.774450577795505524e-02 5.777130275964736938e-02 8.138356357812881470e-02 4.598503932356834412e-02 -7.838008552789688110e-02 -5.975013598799705505e-02 3.902539014816284180e-01 1.719266474246978760e-01 -5.522949993610382080e-02 -3.422221913933753967e-02 1.038395613431930542e-01 1.677299966104328632e-03 6.282750517129898071e-02 -3.988769054412841797e-01 -2.419508248567581177e-01 2.835461199283599854e-01 -1.419365704059600830e-01 -1.238825768232345581e-01 1.880066543817520142e-01 -2.308413982391357422e-01 1.909081339836120605e-01 7.793710380792617798e-02 -1.470044553279876709e-01 -1.089929565787315369e-01 8.924603462219238281e-02 -2.338946610689163208e-01 3.522084951400756836e-01
1.298133879899978638e-01 3.102140128612518311e-02 3.600446283817291260e-01 -3.463417291641235352e-02 8.851140737533569336e-02 2.384453825652599335e-02 1.940944492816925049e-01 -3.302662074565887451e-01 1.295361816883087158e-01 -1.336916983127593994e-01 -1.234740614891052246e-01 3.804084956645965576e-01 -1.442956030368804932e-01 -1.841235347092151642e-02 -3.374244868755340576e-01 4.611963033676147461e-02 6.057163700461387634e-02 -4.161413013935089111e-02 1.333126872777938843e-01 -4.224942624568939209e-02 -3.123807907104492188e-02 -1.980554461479187012e-01 1.721155643463134766e-01 -4.441428184509277344e-02 -5.000512301921844482e-02 2.258361130952835083e-01 -2.296265810728073120e-01 -1.173640415072441101e-01 -2.203327417373657227e-01 -2.044956199824810028e-02 -3.091857731342315674e-01 5.594249442219734192e-02
1.877886801958084106e-02 -5.172370932996273041e-03 -7.397337257862091064e-02 2.114608697593212128e-02 2.417409718036651611e-01 -2.117924541234970093e-01 -5.198868364095687866e-02 -2.039012014865875244e-01 7.916345447301864624e-02 -8.706887811422348022e-02 -2.280290424823760986e-01 2.958374619483947754e-01 1.546464413404464722e-01 3.131911903619766235e-02 1.344840824604034424e-01 -2.933417074382305145e-02 4.737299308180809021e-02 5.874997377395629883e-02 -2.343731820583343506e-01 -2.719646394252777100e-01 2.903106212615966797e-01 1.717683225870132446e-01 2.348057180643081665e-01 1.847934871912002563e-01 1.273808777332305908e-01 4.322864711284637451e-01 -1.376156657934188843e-01 1.661687493324279785e-01 -4.374070465564727783e-02 -9.704047441482543945e-02 -1.471567451953887939e-01 1.692019104957580566e-01
-2.458266168832778931e-01 -4.593070968985557556e-02 2.540518641471862793e-01 -2.265110164880752563e-01 3.348620831966400146e-01 -2.265285141766071320e-02 -1.738013885915279388e-02 -3.770946711301803589e-02 1.643077433109283447e-01 2.490091919898986816e-01 -2.534274160861968994e-01 4.638847336173057556e-02 1.104991808533668518e-01 -3.019269090145826340e-03 -3.011055588722229004e-01 2.507498115301132202e-02 1.580244004726409912e-01 -9.966037422418594360e-02 -8.996550738811492920e-02 8.799382299184799194e-02 6.331244949251413345e-03 -1.105910986661911011e-01 1.286548823118209839e-01 -5.912493169307708740e-02 -3.618591278791427612e-02 -1.213051229715347290e-01 -1.773300170898437500e-01 -2.765233218669891357e-01 -3.800668716430664062e-01 -1.412956565618515015e-01 -2.620207369327545166e-01 -9.101253002882003784e-02
1.286936253309249878e-01 -1.397696323692798615e-02 3.715771436691284180e-01 -2.411057204008102417e-01 3.202524185180664062e-01 -2.697499282658100128e-02 3.622133657336235046e-02 -9.497065097093582153e-02 -5.910549312829971313e-02 2.437092512845993042e-01 -6.890311837196350098e-02 -8.303500711917877197e-02 2.740572392940521240e-01 -2.641333639621734619e-01 -2.792431116104125977e-01 1.385651826858520508e-01 2.328614741563796997e-01 -1.833413988351821899e-01 -3.208039104938507080e-01 -1.321021169424057007e-01 -8.339779824018478394e-02 -5.582394450902938843e-02 3.395302221179008484e-02 -1.710225492715835571e-01 2.166791856288909912e-01 1.755694448947906494e-01 -3.362527117133140564e-02 -5.067879706621170044e-02 -1.374424546957015991e-01 -6.467888504266738892e-02 1.048626191914081573e-02 -5.920031666755676270e-02
2.841465473175048828e-01 3.311910480260848999e-02 -2.409993484616279602e-02 -4.993067681789398193e-01 4.093949794769287109e-01 -3.252172097563743591e-02 1.907583028078079224e-01 1.954999119043350220e-01 -4.651217162609100342e-02 8.664481341838836670e-03 -1.886539459228515625e-01 8.329375088214874268e-02 1.161312777549028397e-02 6.921924650669097900e-02 -1.828036010265350342e-01 5.810558795928955078e-02 4.354914277791976929e-02 -5.062059964984655380e-03 -3.431740701198577881e-01 6.247415766119956970e-02 1.166279688477516174e-01 -3.060966543853282928e-02 -2.581084519624710083e-02 5.158155038952827454e-02 1.337297260761260986e-02 -1.650960743427276611e-02 -6.480492651462554932e-02 8.291485160589218140e-02 -2.119888812303543091e-01 1.945470422506332397e-01 -2.705516517162322998e-01 1.718929409980773926e-01
1.781477630138397217e-01 -4.791958630084991455e-02 2.744334936141967773e-02 -4.480338469147682190e-02 4.885739088058471680e-01 7.659254223108291626e-02 -2.461025863885879517e-01 8.957993984222412109e-02 1.886841356754302979e-01 1.807274669408798218e-01 -3.726114928722381592e-01 -2.414270117878913879e-02 6.556410342454910278e-02 6.518238689750432968e-03 -6.269579380750656128e-02 6.546425074338912964e-02 1.563295908272266388e-02 -8.572965115308761597e-02 -1.202078387141227722e-01 -1.808319985866546631e-01 5.246952921152114868e-02 1.743966042995452881e-01 -1.565309241414070129e-02 3.137549161911010742e-01 -3.339056670665740967e-02 7.895247638225555420e-02 -8.036971837282180786e-02 -1.812333762645721436e-01 -1.007443219423294067e-01 -1.866528540849685669e-01 -1.400571465492248535e-01 3.632413744926452637e-01
-8.675020188093185425e-02 2.221609950065612793e-01 6.107537820935249329e-02 -1.352473497390747070e-01 -7.505435496568679810e-02 -1.223946586251258850e-01 5.697492137551307678e-02 2.228359431028366089e-01 -1.238687522709369659e-02 6.649585068225860596e-02 -2.269198000431060791e-01 3.325231075286865234e-01 1.522016376256942749e-01 -1.581859886646270752e-01 2.056353688240051270e-01 2.595452964305877686e-02 2.793091237545013428e-01 -1.010408028960227966e-01 -2.503339946269989014e-01 -2.175119966268539429e-01 3.608258366584777832e-01 -1.611409634351730347e-01 -1.127478778362274170e-01 1.696030795574188232e-01 -1.971758008003234863e-01 2.857667766511440277e-02 -1.684643775224685669e-01 -9.240639209747314453e-02 -2.551828026771545410e-01 7.779090106487274170e-02 -1.725971847772598267e-01 1.279847770929336548e-01
4.859612509608268738e-02 -9.379629045724868774e-02 -1.829753071069717407e-02 -1.551910638809204102e-01 4.293124377727508545e-01 -7.315470278263092041e-02 -4.008337482810020447e-02 1.034060046076774597e-01 2.459534555673599243e-01 -5.606984347105026245e-02 -2.103819511830806732e-02 2.829453535377979279e-02 1.724332869052886963e-01 -6.092223897576332092e-02 -1.176999509334564209e-02 4.274651035666465759e-02 1.522082239389419556e-01 3.000337257981300354e-02 -1.578817963600158691e-01 -4.015026986598968506e-01 1.689022183418273926e-01 5.590472370386123657e-02 1.077595865353941917e-03 -4.521132633090019226e-02 -1.870403885841369629e-01 1.567993164062500000e-01 -4.962112009525299072e-01 -1.765783578157424927e-01 -1.204451173543930054e-02 9.325793012976646423e-03 -9.038289636373519897e-02 2.699938118457794189e-01
1.407597362995147705e-01 -3.103777766227722168e-02 8.021482825279235840e-02 -9.203112125396728516e-02 1.730868518352508545e-01 -1.699273735284805298e-01 -4.607791826128959656e-02 2.966829538345336914e-01 2.738266587257385254e-01 -1.438320130109786987e-01 -1.844743788242340088e-01 1.470932364463806152e-01 4.397219046950340271e-02 7.766454364173114300e-04 -3.196527063846588135e-01 5.427305400371551514e-02 2.376331835985183716e-01 -3.114631213247776031e-02 -2.853189408779144287e-01 3.714112192392349243e-02 3.026652634143829346e-01 7.335750013589859009e-02 -3.040955960750579834e-01 1.677711457014083862e-01 -9.956285357475280762e-03 -4.744344856590032578e-03 -2.017288208007812500e-01 -4.257292672991752625e-02 8.084285259246826172e-02 1.514539569616317749e-01 -2.403810173273086548e-01 -2.631105184555053711e-01
-1.772093325853347778e-01 -1.023004278540611267e-01 2.662864699959754944e-02 -1.095793619751930237e-01 3.260654509067535400e-01 1.817597891204059124e-03 -2.444064477458596230e-03 -9.897010773420333862e-02 2.855337038636207581e-02 3.241446018218994141e-01 2.909580804407596588e-02 1.424794048070907593e-01 2.492212057113647461e-01 -4.884418100118637085e-02 -3.075489997863769531e-01 1.300545632839202881e-01 2.613010704517364502e-01 -7.678312063217163086e-02 -1.487229913473129272e-01 1.256138784810900688e-03 -1.357399523258209229e-01 -1.203940883278846741e-01 -1.576701761223375797e-04 2.152186818420886993e-02 -7.352002710103988647e-02 -3.459226712584495544e-02 -1.843895316123962402e-01 -3.362172544002532959e-01 -3.072724342346191406e-01 -2.110337279736995697e-02 -3.838416635990142822e-01 -2.729919180274009705e-02
2.039334177970886230e-01 -9.521280974149703979e-02 9.792676568031311035e-02 -2.365925610065460205e-01 3.229520320892333984e-01 -7.156927138566970825e-02 1.086779087781906128e-01 6.295522674918174744e-03 1.250516176223754883e-01 1.417193263769149780e-01 -7.605584710836410522e-02 2.023696750402450562e-01 -3.490735217928886414e-02 5.453613121062517166e-03 -3.760937452316284180e-01 -3.388793170452117920e-01 2.935332059860229492e-02 -7.951802760362625122e-02 2.378209829330444336e-01 -1.211066618561744690e-01 2.425828427076339722e-01 5.867671221494674683e-02 -7.317769341170787811e-03 2.096180319786071777e-01 5.492007732391357422e-02 1.337657272815704346e-01 -2.285572588443756104e-01 -9.682153910398483276e-02 -6.276133470237255096e-03 1.793129183351993561e-02 -2.206127047538757324e-01 3.259890079498291016e-01
-2.295682728290557861e-01 1.454528272151947021e-01 3.703030645847320557e-01 -1.051155701279640198e-01 1.762709915637969971e-01 5.595128983259201050e-02 8.392382413148880005e-02 -2.455745935440063477e-01 1.382602751255035400e-01 2.711910903453826904e-01 -1.407161951065063477e-01 2.010896205902099609e-01 2.141694277524948120e-01 -4.202659800648689270e-02 -3.617568016052246094e-01 1.036077141761779785e-01 1.313500553369522095e-01 -1.256965547800064087e-01 -3.427029550075531006e-01 -1.614303439855575562e-01 -1.365732401609420776e-01 -8.981568366289138794e-02 -6.241984665393829346e-02 -3.159319236874580383e-02 -2.280655689537525177e-02 5.209715664386749268e-02 1.220550504513084888e-03 -2.589413821697235107e-01 -1.654413640499114990e-01 -7.057785242795944214e-02 -1.531450897455215454e-01 -4.176505375653505325e-03
4.806602373719215393e-02 7.632132619619369507e-02 2.479716241359710693e-01 7.162719964981079102e-02 9.081961214542388916e-02 -1.254789531230926514e-01 -2.807453870773315430e-01 -1.171548366546630859e-01 1.074019595980644226e-01 2.660433053970336914e-01 -8.023837953805923462e-02 2.207490950822830200e-01 2.198426425457000732e-01 -1.763832122087478638e-01 -1.315209418535232544e-01 5.632415413856506348e-02 1.180417537689208984e-01 -9.415245801210403442e-02 -8.252091705799102783e-02 1.947771310806274414e-01 2.335511147975921631e-01 -1.359298825263977051e-01 9.424937516450881958e-02 1.626177728176116943e-01 8.877513557672500610e-02 3.021237254142761230e-01 -4.146270453929901123e-01 -2.043630629777908325e-01 -3.761623427271842957e-02 -7.384336739778518677e-02 -2.626246213912963867e-01 8.208215981721878052e-02
-1.234834641218185425e-01 6.551095750182867050e-03 2.492428272962570190e-01 1.140946149826049805e-01 1.254810392856597900e-01 -2.122796885669231415e-02 -3.656487539410591125e-02 -1.489500850439071655e-01 -2.610323764383792877e-02 4.139128625392913818e-01 -1.531807929277420044e-01 2.261008024215698242e-01 1.442290246486663818e-01 -2.014695107936859131e-01 -6.764822453260421753e-02 6.981279700994491577e-02 1.415248215198516846e-01 1.989919692277908325e-02 -1.181848421692848206e-01 1.159850805997848511e-01 3.033987283706665039e-01 -1.315778195858001709e-01 -7.047811150550842285e-02 1.897054612636566162e-01 8.836796879768371582e-02 3.072674870491027832e-01 -4.058238565921783447e-01 -7.977817207574844360e-02 1.157175451517105103e-01 -1.363124698400497437e-01 -1.649514138698577881e-01 1.476219594478607178e-01
1.895177215337753296e-01 -2.529762983322143555e-01 -4.686973243951797485e-02 -1.649699658155441284e-01 1.564115285873413086e-01 -2.118599601089954376e-02 1.766438633203506470e-01 1.017013490200042725e-01 1.204440668225288391e-01 -2.429141290485858917e-02 -2.199348509311676025e-01 2.156301438808441162e-01 3.380325734615325928e-01 -6.945698708295822144e-02 -1.952424347400665283e-01 6.084367167204618454e-03 3.214378952980041504e-01 -7.718468457460403442e-02 -2.536595761775970459e-01 4.833794012665748596e-02 3.002113997936248779e-01 -1.417752057313919067e-01 3.489214926958084106e-02 1.818388514220714569e-02 1.656416989862918854e-02 1.673034578561782837e-01 1.249417383223772049e-02 -3.544593229889869690e-02 -2.749344408512115479e-01 2.422392517328262329e-01 -2.867946922779083252e-01 -5.541729182004928589e-02
-1.500998586416244507e-01 1.141990274190902710e-01 1.671407818794250488e-01 -2.878353893756866455e-01 3.785929083824157715e-01 2.236688137054443359e-02 -2.172735519707202911e-02 -1.428331583738327026e-01 1.566898673772811890e-01 3.258906006813049316e-01 -1.005975306034088135e-01 9.117916971445083618e-02 2.095550298690795898e-01 -1.408501267433166504e-01 -1.529929935932159424e-01 1.107643637806177139e-02 2.584069073200225830e-01 -8.416187763214111328e-02 -2.220998704433441162e-01 -3.709148615598678589e-02 -2.027657628059387207e-01 -8.401706069707870483e-02 6.861817836761474609e-02 8.805247396230697632e-02 -1.034245267510414124e-01 -1.003269180655479431e-01 -1.455039381980895996e-01 -2.383167892694473267e-01 -3.425195515155792236e-01 -6.712006032466888428e-02 -2.156281173229217529e-01 -1.487011276185512543e-02
-1.451753778383135796e-04 -3.574248254299163818e-01 2.283387929201126099e-01 -1.796711236238479614e-01 1.041650846600532532e-01 -8.656478673219680786e-02 6.358822807669639587e-03 1.897713094949722290e-01 -1.857954114675521851e-01 2.498617768287658691e-01 -4.846204817295074463e-01 8.109289407730102539e-02 2.254541963338851929e-01 4.375235363841056824e-02 -7.126210629940032959e-02 -1.249573081731796265e-01 -1.859733462333679199e-02 1.501184403896331787e-01 -2.872224524617195129e-02 -1.374417245388031006e-01 1.302371770143508911e-01 -2.099603414535522461e-01 -7.605802267789840698e-02 3.014938831329345703e-01 -9.473598003387451172e-02 3.912775218486785889e-02 1.054055319400504231e-04 4.816907923668622971e-03 -2.306294441223144531e-01 5.281246080994606018e-02 -1.767901927232742310e-01 1.533662527799606323e-01
3.961964249610900879e-01 -2.013889551162719727e-01 -2.945247665047645569e-02 9.209200739860534668e-03 1.757051497697830200e-01 7.831762731075286865e-02 6.191817671060562134e-02 -2.314795404672622681e-01 -1.242530765011906624e-03 -7.136365771293640137e-02 -2.602097988128662109e-01 1.984622702002525330e-02 -1.107728257775306702e-01 -1.456083208322525024e-01 -1.061126366257667542e-01 -1.189015805721282959e-01 -1.380788255482912064e-02 -1.240592002868652344e-01 1.790081337094306946e-02 -3.294733464717864990e-01 -4.417699947953224182e-02 -1.758144795894622803e-01 1.172337010502815247e-01 -6.646507233381271362e-02 1.300314068794250488e-01 2.489988803863525391e-01 -2.027662247419357300e-01 -1.635248064994812012e-01 -3.989185690879821777e-01 -7.145534455776214600e-02 -2.950692474842071533e-01 3.846632316708564758e-02
7.608898729085922241e-02 -7.410932332277297974e-02 9.963676333427429199e-02 -1.426504105329513550e-01 2.437962144613265991e-01 2.581462077796459198e-02 1.222247779369354248e-01 -8.475269377231597900e-02 1.619858741760253906e-01 -2.315561920404434204e-01 -2.106478214263916016e-01 3.038237690925598145e-01 3.112491071224212646e-01 2.103032357990741730e-02 -2.152592837810516357e-01 -1.233642175793647766e-01 1.916119605302810669e-01 3.305153548717498779e-02 -3.582997918128967285e-01 4.648246988654136658e-02 9.845302253961563110e-02 -7.025695592164993286e-02 -1.755350083112716675e-01 -7.849368453025817871e-02 -3.430220484733581543e-02 2.481007725000381470e-01 2.890291810035705566e-02 -1.507330238819122314e-01 -6.267410516738891602e-02 2.576734721660614014e-01 -3.441174328327178955e-01 -7.633741199970245361e-02
6.800093501806259155e-02 -2.580868005752563477e-01 9.508123621344566345e-03 -1.531213223934173584e-01 3.310832381248474121e-01 -1.088585704565048218e-02 1.198148354887962341e-01 -6.231439486145973206e-02 6.301901489496231079e-02 -8.904984593391418457e-02 -2.658706307411193848e-01 8.460656553506851196e-02 2.495428025722503662e-01 4.222116246819496155e-02 -1.675922423601150513e-01 -1.187326014041900635e-01 3.089708685874938965e-01 5.540176853537559509e-02 -3.743649721145629883e-01 6.722452118992805481e-03 3.300573229789733887e-01 6.300477683544158936e-02 -1.721777021884918213e-01 -2.319917269051074982e-02 9.817938506603240967e-02 1.697074472904205322e-01 -6.294374912977218628e-02 2.380923740565776825e-02 -6.444153189659118652e-02 2.153750658035278320e-01 -3.250341713428497314e-01 1.730859652161598206e-02
-1.289605498313903809e-01 3.982732072472572327e-02 8.976765722036361694e-02 -6.699341535568237305e-02 4.876242578029632568e-01 -1.417708992958068848e-01 -6.867502629756927490e-02 -6.471402943134307861e-02 9.587108157575130463e-03 1.438526660203933716e-01 -1.227879300713539124e-01 2.243749499320983887e-01 1.201347541064023972e-02 1.991018950939178467e-01 -6.695754826068878174e-02 -1.721142828464508057e-01 3.163380920886993408e-01 2.824666798114776611e-01 -1.791869848966598511e-01 -3.004452288150787354e-01 1.331687420606613159e-01 1.354939788579940796e-01 -2.500818297266960144e-02 2.035894393920898438e-01 -5.131775140762329102e-02 1.635213345289230347e-01 -5.497384071350097656e-02 -1.040370762348175049e-01 1.207781285047531128e-01 3.133493289351463318e-02 -3.128834366798400879e-01 -7.262235879898071289e-02
5.143176391720771790e-02 -1.266601830720901489e-01 -2.382530122995376587e-01 -3.804824650287628174e-01 2.056640982627868652e-01 -6.628698110580444336e-02 9.345024079084396362e-02 -1.058159023523330688e-01 -2.350900322198867798e-01 -5.691011622548103333e-02 5.891487002372741699e-03 3.526532649993896484e-01 -7.454966008663177490e-02 -2.475132932886481285e-03 -3.093315660953521729e-01 1.373520791530609131e-01 2.123387716710567474e-02 2.035723626613616943e-01 -1.682758778333663940e-01 2.935614436864852905e-02 3.463610410690307617e-01 -5.161369964480400085e-02 4.030643403530120850e-02 -3.348480910062789917e-02 -5.485270544886589050e-02 -1.329187899827957153e-01 -2.667582631111145020e-01 3.460439294576644897e-02 -1.839203983545303345e-01 2.507511992007493973e-03 -2.715056836605072021e-01 1.144966036081314087e-01
4.123586416244506836e-02 1.286108791828155518e-01 -7.377329468727111816e-02 -1.734459251165390015e-01 3.387564122676849365e-01 -1.896487623453140259e-01 -4.075253382325172424e-02 -9.773980081081390381e-02 2.905177883803844452e-02 2.598757743835449219e-01 8.034536987543106079e-02 -2.200146205723285675e-02 3.184819817543029785e-01 -6.753156334161758423e-02 -3.427329063415527344e-01 4.675467684864997864e-02 1.674488633871078491e-01 -5.945167690515518188e-02 -9.436081349849700928e-02 -2.864237427711486816e-01 2.000643759965896606e-01 -1.711934357881546021e-01 -2.459172755479812622e-01 8.776945620775222778e-02 -3.820234164595603943e-02 2.776249051094055176e-01 -2.354913949966430664e-01 1.215811073780059814e-01 -3.840408474206924438e-02 1.535133421421051025e-01 4.193484783172607422e-02 2.184806615114212036e-01
2.876055538654327393e-01 -2.377293556928634644e-01 7.523223012685775757e-02 -1.775904893875122070e-01 3.605453968048095703e-01 -7.706474512815475464e-02 -2.135754823684692383e-01 2.069797664880752563e-01 2.504929900169372559e-01 2.075684517621994019e-01 -1.747480481863021851e-01 2.341508679091930389e-02 7.240915298461914062e-02 -2.392974346876144409e-01 -1.119636893272399902e-01 -1.841716617345809937e-01 3.213100135326385498e-02 -1.101842895150184631e-01 -6.852633506059646606e-02 -9.486418217420578003e-02 1.784068197011947632e-01 2.042235285043716431e-01 -1.592769324779510498e-01 -3.234756365418434143e-02 -1.254910677671432495e-01 1.980199813842773438e-01 -1.389159411191940308e-01 -2.270542532205581665e-01 -1.441832482814788818e-01 -8.235222101211547852e-02 -1.669365316629409790e-01 2.126849144697189331e-01
1.269077211618423462e-01 -1.085262820124626160e-01 -3.696558251976966858e-02 -5.328364670276641846e-02 2.714098989963531494e-01 -1.383127178996801376e-03 1.312258690595626831e-01 -2.237022668123245239e-02 1.095475405454635620e-01 -1.702695190906524658e-01 -2.827750444412231445e-01 3.844156265258789062e-01 3.239063024520874023e-01 4.985104873776435852e-02 -1.476834416389465332e-01 -5.283115315251052380e-04 1.749609112739562988e-01 3.496093302965164185e-02 -6.646229326725006104e-02 6.317554414272308350e-02 3.443602323532104492e-01 6.544423848390579224e-02 -7.579865306615829468e-02 7.237610220909118652e-02 1.229763925075531006e-01 2.958707213401794434e-01 -5.809158459305763245e-02 -1.421894580125808716e-01 -1.889226436614990234e-01 2.445046901702880859e-01 -2.813736796379089355e-01 -5.992547795176506042e-02
-2.327507827430963516e-03 9.810054302215576172e-02 3.076458573341369629e-01 -2.021071016788482666e-01 3.585651516914367676e-01 8.067891746759414673e-02 1.097602844238281250e-01 -1.534663140773773193e-01 -1.025325283408164978e-01 2.566644847393035889e-01 -2.476744055747985840e-01 1.208250597119331360e-01 -3.107059560716152191e-02 -1.866814941167831421e-01 -3.950677216053009033e-01 1.171531900763511658e-01 3.837573230266571045e-01 7.506408728659152985e-03 -2.634374201297760010e-01 -1.212599053978919983e-01 -1.114200800657272339e-01 -3.269043192267417908e-02 1.065137013792991638e-01 -4.056708142161369324e-02 4.738323017954826355e-02 -7.832743972539901733e-02 -1.308201532810926437e-02 -4.395861178636550903e-02 -1.208258122205734253e-01 -9.342438541352748871e-03 -1.941015720367431641e-01 -7.417580485343933105e-02
-7.466140389442443848e-02 9.700027853250503540e-02 2.866019308567047119e-01 5.543235316872596741e-02 2.169917225837707520e-01 7.627758383750915527e-02 2.024513334035873413e-01 -1.259710043668746948e-01 -2.657896094024181366e-02 3.563212975859642029e-02 -1.056531220674514771e-01 1.868322938680648804e-01 2.725136578083038330e-01 -2.487955838441848755e-01 -2.749946117401123047e-01 4.824484139680862427e-02 3.440684974193572998e-01 -3.632966578006744385e-01 -2.893718779087066650e-01 -1.488757580518722534e-01 -5.598989874124526978e-02 -2.881575375795364380e-02 1.333183646202087402e-01 -1.880894601345062256e-02 -8.834108710289001465e-03 1.716650277376174927e-01 -1.399526651948690414e-02 -5.591067299246788025e-02 -2.849090397357940674e-01 -5.718673393130302429e-02 -1.760368198156356812e-01 3.500308468937873840e-02
1.048003062605857849e-01 -3.556523323059082031e-01 1.737227141857147217e-01 1.732649467885494232e-02 1.434195637702941895e-01 -1.027173921465873718e-01 1.659428328275680542e-02 1.012151241302490234e-01 -2.304605394601821899e-02 2.446644753217697144e-01 -4.684068858623504639e-01 1.263707727193832397e-01 2.161189764738082886e-01 -1.357208639383316040e-01 1.088280677795410156e-01 -1.052152514457702637e-01 -2.083195596933364868e-01 8.044622093439102173e-02 4.674321413040161133e-02 -4.019225016236305237e-02 2.004753798246383667e-02 -2.613761425018310547e-01 -1.368523985147476196e-01 1.447527259588241577e-01 8.847048133611679077e-02 1.910402923822402954e-01 -1.872185021638870239e-01 9.915002435445785522e-02 -2.783726453781127930e-01 1.547562479972839355e-01 -2.196831405162811279e-01 7.499560713768005371e-02
-6.534605287015438080e-03 6.341586261987686157e-02 3.010759949684143066e-01 -1.437372714281082153e-01 3.173935413360595703e-01 -1.297074109315872192e-01 1.127131283283233643e-02 -9.665412828326225281e-03 9.866333007812500000e-02 3.472281992435455322e-01 -8.956759423017501831e-02 1.287290602922439575e-01 1.140709742903709412e-01 -1.303328722715377808e-01 -4.056405425071716309e-01 1.554241776466369629e-01 1.696016490459442139e-01 -1.530769318342208862e-01 -2.112087756395339966e-01 -1.149002369493246078e-02 -3.772981092333793640e-02 4.199815541505813599e-02 8.355654031038284302e-02 -5.360594764351844788e-02 -3.252346068620681763e-02 -1.603367477655410767e-01 -4.368459060788154602e-02 -2.748191654682159424e-01 -3.241721093654632568e-01 -4.063741862773895264e-02 -2.688793241977691650e-01 -5.894411355257034302e-03
2.103147059679031372e-01 4.389194305986166000e-03 3.370967805385589600e-01 -1.801076382398605347e-01 2.552824318408966064e-01 -4.263581708073616028e-02 1.241949126124382019e-01 -2.393561303615570068e-01 -2.602655999362468719e-02 3.190945386886596680e-01 -4.560473188757896423e-02 2.206548452377319336e-01 2.520711123943328857e-01 1.672306060791015625e-01 -2.586286067962646484e-01 -6.555899232625961304e-02 -1.603050678968429565e-01 -1.345411390066146851e-01 -2.312601506710052490e-01 -5.420412123203277588e-02 1.764551103115081787e-01 9.024912863969802856e-02 -1.147102192044258118e-01 -4.136954620480537415e-02 -1.843592384830117226e-03 -1.607706248760223389e-01 1.535378545522689819e-01 -1.836466789245605469e-01 1.000786870718002319e-01 -2.259274274110794067e-01 -2.234388589859008789e-01 -7.422164082527160645e-02
3.323986008763313293e-02 -3.839313983917236328e-02 5.007741227746009827e-02 -1.452684551477432251e-01 3.190447390079498291e-01 -1.933156847953796387e-01 -1.929512768983840942e-01 -9.646637365221977234e-03 -4.837454482913017273e-02 1.908889412879943848e-01 -1.329658031463623047e-01 1.181829795241355896e-01 2.452102489769458771e-02 -2.297919709235429764e-04 -1.885505951941013336e-02 -1.059088185429573059e-01 1.964379400014877319e-01 8.471953868865966797e-02 -7.494802772998809814e-02 -2.789278030395507812e-01 3.042499125003814697e-01 -8.146280050277709961e-02 1.286996752023696899e-01 6.779485940933227539e-02 -8.001047372817993164e-02 3.220574557781219482e-01 -1.440996676683425903e-01 7.657885551452636719e-02 1.743863821029663086e-01 3.764885663986206055e-02 -5.084315538406372070e-01 1.951869279146194458e-01
-1.043939441442489624e-01 6.451518833637237549e-02 2.439981698989868164e-01 -2.528466880321502686e-01 2.095156013965606689e-01 -4.796186834573745728e-02 -9.284304827451705933e-02 -1.269202530384063721e-01 1.652227342128753662e-01 3.310902118682861328e-01 -1.135630905628204346e-01 1.579741835594177246e-01 2.014072239398956299e-01 -1.216366812586784363e-01 -3.267294466495513916e-01 1.531070563942193985e-02 2.296065688133239746e-01 -2.005492448806762695e-01 -2.908098697662353516e-01 1.699838601052761078e-02 -4.917970299720764160e-02 -6.497817113995552063e-03 1.207801550626754761e-01 -4.932146891951560974e-02 2.075707539916038513e-02 -1.479669380933046341e-02 -2.215593494474887848e-02 -1.960407495498657227e-01 -3.132256269454956055e-01 -5.925483256578445435e-02 -3.224357664585113525e-01 -1.048340797424316406e-01
-9.606741368770599365e-02 5.986098572611808777e-02 -2.140520215034484863e-01 -1.623925417661666870e-01 4.212138056755065918e-01 6.097318977117538452e-02 -3.363627195358276367e-01 6.042042374610900879e-02 -2.910419106483459473e-01 -2.263788878917694092e-02 6.206768006086349487e-02 3.357203304767608643e-02 7.197321206331253052e-02 -3.984725475311279297e-02 -2.411269396543502808e-01 -1.580581367015838623e-01 8.795772492885589600e-02 -1.406475007534027100e-01 -1.251443177461624146e-01 3.375579416751861572e-02 2.594673037528991699e-01 -2.883673459291458130e-02 -1.794289797544479370e-02 -5.758069828152656555e-02 -1.216314267367124557e-02 -6.165791675448417664e-02 -2.013643234968185425e-01 -2.172095477581024170e-01 -1.694813817739486694e-01 -1.036895439028739929e-01 -3.228844404220581055e-01 2.923367917537689209e-01
7.113565690815448761e-03 5.149205401539802551e-02 1.197515279054641724e-01 5.022696219384670258e-03 2.741924524307250977e-01 3.636898845434188843e-02 1.699731051921844482e-01 1.218033432960510254e-01 -1.736012101173400879e-02 1.725998148322105408e-02 -8.583587408065795898e-02 1.735191494226455688e-01 2.090913206338882446e-01 9.488148987293243408e-02 -1.781063526868820190e-02 -4.608321934938430786e-02 2.490392476320266724e-01 1.374199539422988892e-01 -1.751369088888168335e-01 -1.073644682765007019e-01 3.598054051399230957e-01 1.560912840068340302e-02 1.524568051099777222e-01 8.578500896692276001e-02 2.723053991794586182e-01 2.732066623866558075e-02 -3.217373490333557129e-01 1.140250265598297119e-01 9.639994241297245026e-03 1.567594558000564575e-01 -3.857534825801849365e-01 3.480899631977081299e-01
-6.470580399036407471e-02 -2.321455031633377075e-01 2.255044728517532349e-01 4.204866662621498108e-02 2.113120406866073608e-01 -3.824551701545715332e-01 -5.308634042739868164e-02 -3.482987582683563232e-01 -5.640100687742233276e-02 9.212023764848709106e-02 4.306322429329156876e-03 1.669126898050308228e-01 -1.790196262300014496e-02 1.380871534347534180e-01 -6.737889349460601807e-02 1.013014614582061768e-01 2.570197582244873047e-01 -2.686400413513183594e-01 -2.934179604053497314e-01 -1.752865761518478394e-01 -3.875200450420379639e-02 -1.193479150533676147e-01 -1.495878845453262329e-01 2.327931672334671021e-01 1.952246874570846558e-01 9.643048048019409180e-02 -2.021287083625793457e-01 -1.566464640200138092e-02 5.922477319836616516e-02 1.542826145887374878e-01 -5.851782858371734619e-02 1.841230243444442749e-01
6.208537518978118896e-02 -7.499275356531143188e-02 4.463275074958801270e-01 -6.794847082346677780e-03 2.167730331420898438e-01 2.336257137358188629e-02 3.377111395820975304e-03 7.645855098962783813e-02 4.199498519301414490e-02 1.888291686773300171e-01 -1.275171339511871338e-01 3.834626451134681702e-02 1.031530499458312988e-01 -1.016361936926841736e-01 -4.016225039958953857e-01 1.263662427663803101e-01 2.873119115829467773e-01 -1.514330357313156128e-01 -2.651995718479156494e-01 -1.570191234350204468e-01 -6.936184316873550415e-02 -4.688150808215141296e-02 1.145561411976814270e-01 -1.267849933356046677e-02 2.854206860065460205e-01 2.181077562272548676e-02 -3.249662742018699646e-02 6.354951113462448120e-02 -2.860727906227111816e-01 8.513152599334716797e-02 -2.947956621646881104e-01 2.644636109471321106e-02
5.669754743576049805e-02 -4.008660912513732910e-01 1.872198283672332764e-01 1.352671533823013306e-01 3.323297798633575439e-01 1.505367606878280640e-01 -4.172842577099800110e-02 -3.780673025175929070e-03 -1.446920931339263916e-01 1.246466394513845444e-02 -3.130008280277252197e-01 2.414766699075698853e-01 1.920575946569442749e-01 7.788123935461044312e-02 -1.864604949951171875e-01 -1.560420989990234375e-01 -1.906124502420425415e-02 -1.892961859703063965e-01 -6.418510526418685913e-02 -7.592830061912536621e-02 -6.116408109664916992e-02 -1.941346079111099243e-01 4.275749996304512024e-02 3.512354493141174316e-01 1.423479337245225906e-02 1.041222587227821350e-01 -7.875585556030273438e-02 1.192781105637550354e-01 -7.476029545068740845e-02 -2.232796549797058105e-01 -1.946935206651687622e-01 1.758303642272949219e-01
-3.398934304714202881e-01 6.850562524050474167e-03 1.526658982038497925e-01 -2.073669731616973877e-01 4.329451024532318115e-01 2.829049341380596161e-02 -2.691997401416301727e-02 2.415189705789089203e-02 -1.584348641335964203e-02 1.948863640427589417e-02 7.636133115738630295e-03 3.545007109642028809e-01 2.127628773450851440e-01 -1.297288388013839722e-01 1.626840978860855103e-01 2.152911201119422913e-02 -5.283001065254211426e-02 1.007087826728820801e-01 1.003723442554473877e-01 -1.383558064699172974e-01 1.054170727729797363e-01 -8.376163244247436523e-02 7.916753739118576050e-02 -2.152236178517341614e-02 3.282551467418670654e-01 5.513347685337066650e-02 -1.622735708951950073e-01 -2.968874275684356689e-01 -4.614792019128799438e-02 -6.727000325918197632e-02 -2.701149582862854004e-01 2.031947970390319824e-01
6.656505912542343140e-02 -2.580614387989044189e-01 2.241656929254531860e-02 -1.176054328680038452e-01 2.884199917316436768e-01 -3.180541098117828369e-02 1.531391590833663940e-01 -6.000865250825881958e-02 1.112864688038825989e-01 -1.467161625623703003e-01 -2.844925522804260254e-01 2.539811134338378906e-01 1.779658943414688110e-01 -5.645010620355606079e-02 -1.676031649112701416e-01 -1.539148241281509399e-01 2.479963898658752441e-01 1.047630161046981812e-01 -4.019683301448822021e-01 -3.788723796606063843e-02 3.080049753189086914e-01 -1.186221279203891754e-02 -3.945719078183174133e-02 -6.098688393831253052e-02 -1.205077469348907471e-01 2.026178874075412750e-02 -1.150063946843147278e-01 2.834364026784896851e-02 -1.229972243309020996e-01 3.121907114982604980e-01 -2.292383462190628052e-01 -8.670841157436370850e-02
2.189884185791015625e-01 7.655848562717437744e-02 3.537816703319549561e-01 -1.225404664874076843e-01 3.352685868740081787e-01 -8.802431821823120117e-02 -1.050521507859230042e-01 -1.489791274070739746e-01 1.560131181031465530e-02 2.872325181961059570e-01 -2.100363075733184814e-01 -5.188383162021636963e-03 8.306226134300231934e-02 7.147637009620666504e-02 -2.341312617063522339e-01 6.314092874526977539e-02 1.331741213798522949e-01 4.329359903931617737e-02 -6.697689741849899292e-02 2.319234423339366913e-02 9.463828802108764648e-02 -1.776532083749771118e-01 -3.401119410991668701e-01 -9.667094051837921143e-02 3.174496814608573914e-02 5.825528502464294434e-02 5.989846214652061462e-02 -2.980591654777526855e-01 -6.520638614892959595e-02 -2.514765560626983643e-01 -2.969104647636413574e-01 -1.107792407274246216e-01
-1.384103745222091675e-01 -6.907889246940612793e-02 2.244674265384674072e-01 -1.490642130374908447e-01 2.602024376392364502e-01 -1.192854419350624084e-01 -4.588256776332855225e-02 -1.676809787750244141e-01 2.095642536878585815e-01 4.004872739315032959e-01 -3.951411694288253784e-02 1.179211586713790894e-01 1.078962385654449463e-01 -5.313006043434143066e-02 -3.279722332954406738e-01 3.636699169874191284e-02 2.753099203109741211e-01 -8.142892271280288696e-02 -1.726504862308502197e-01 -7.192517817020416260e-02 3.385496884584426880e-02 -5.699628498405218124e-03 7.802928239107131958e-02 -9.113170206546783447e-02 1.988013461232185364e-02 1.512634009122848511e-02 -2.669061161577701569e-02 -3.317727148532867432e-01 -2.594867348670959473e-01 -1.067502200603485107e-01 -2.701388597488403320e-01 -2.282288521528244019e-01
1.254431754350662231e-01 7.622494013048708439e-04 -5.518363416194915771e-02 -1.218939572572708130e-01 3.602036237716674805e-01 -1.645486950874328613e-01 -1.557806134223937988e-01 -5.550228524953126907e-03 1.830568537116050720e-02 1.505722999572753906e-01 -3.134026527404785156e-01 5.753457546234130859e-02 -3.339156042784452438e-03 -1.966481506824493408e-01 -2.739646732807159424e-01 -9.328857809305191040e-02 -4.917364567518234253e-03 2.772683743387460709e-03 8.273539692163467407e-02 -2.602354884147644043e-01 2.424073368310928345e-01 1.913708448410034180e-01 -1.651453413069248199e-02 1.488693952560424805e-01 3.946790099143981934e-02 3.467144370079040527e-01 -2.592300474643707275e-01 -5.531086027622222900e-02 -1.109639108180999756e-01 1.019029244780540466e-01 -3.375703096389770508e-02 3.605215549468994141e-01
1.213231012225151062e-01 -4.372109472751617432e-02 2.916112542152404785e-01 1.348489224910736084e-01 3.692420721054077148e-01 2.999881282448768616e-03 -1.832817643880844116e-01 -9.508873522281646729e-02 5.428325012326240540e-02 1.704090982675552368e-01 -5.010381713509559631e-02 1.532474458217620850e-01 2.262434810400009155e-01 -3.882132098078727722e-02 -1.176405921578407288e-01 2.953303745016455650e-03 2.057128995656967163e-01 -3.253905102610588074e-02 -7.454564422369003296e-02 -9.328212589025497437e-03 1.874811053276062012e-01 -2.641746699810028076e-01 1.232942566275596619e-01 2.181339114904403687e-01 6.462813913822174072e-02 1.590201407670974731e-01 -4.433330893516540527e-01 -1.552791297435760498e-01 1.598567813634872437e-01 -2.437032461166381836e-01 -1.496959775686264038e-01 4.925889894366264343e-02
-2.111216932535171509e-01 1.455093361437320709e-02 2.262929826974868774e-01 -2.768402695655822754e-01 2.869270443916320801e-01 -9.246747940778732300e-02 -6.220178678631782532e-02 -2.179737538099288940e-01 2.333926856517791748e-01 2.681585550308227539e-01 -1.134523451328277588e-01 1.860654912889003754e-02 3.383186087012290955e-02 -5.473924800753593445e-02 -3.199030458927154541e-01 7.624517381191253662e-02 2.712748348712921143e-01 4.308414459228515625e-02 -1.699892878532409668e-01 -1.524517089128494263e-01 -1.990800723433494568e-02 -1.049687266349792480e-01 7.822015136480331421e-02 3.230696916580200195e-02 2.392595820128917694e-02 -7.117511332035064697e-02 -9.579882025718688965e-02 -2.926252186298370361e-01 -3.382727503776550293e-01 -5.699971690773963928e-02 -2.596159279346466064e-01 -3.915123641490936279e-02
1.114258617162704468e-01 -1.371116936206817627e-02 -2.013685181736946106e-02 -7.252491265535354614e-02 3.003748059272766113e-01 -3.995081782341003418e-02 9.374840557575225830e-02 1.349191814661026001e-01 3.409410417079925537e-01 -3.335261940956115723e-01 -2.072684615850448608e-01 1.545256674289703369e-01 1.719799786806106567e-01 -5.113531649112701416e-02 -1.403622180223464966e-01 1.612161248922348022e-01 3.296559453010559082e-01 9.401639550924301147e-02 -2.794161140918731689e-01 -1.860100179910659790e-01 -2.943627536296844482e-02 6.926720589399337769e-02 -1.739961802959442139e-01 4.487761110067367554e-02 -2.329589100554585457e-03 2.310230769217014313e-02 -3.013954758644104004e-01 1.164168715476989746e-01 -1.236845701932907104e-01 2.676257863640785217e-02 -3.187464773654937744e-01 5.624826531857252121e-03
7.679407135583460331e-04 -7.520709931850433350e-02 8.788416534662246704e-02 2.327683940529823303e-02 3.362648189067840576e-01 4.029285907745361328e-02 -1.780096143484115601e-01 -9.673848003149032593e-02 2.266716659069061279e-01 1.686608642339706421e-01 -2.235618084669113159e-01 1.146175712347030640e-01 -2.244005352258682251e-02 -1.682490855455398560e-02 -2.014771997928619385e-01 8.673878014087677002e-02 5.904283747076988220e-02 -1.948823779821395874e-01 -1.627541184425354004e-01 -2.819552719593048096e-01 3.886338770389556885e-01 1.964282691478729248e-01 -9.019140899181365967e-02 3.763457387685775757e-02 4.618865624070167542e-02 4.069639146327972412e-01 -2.150418311357498169e-01 -9.217089414596557617e-02 1.413615345954895020e-01 7.483617216348648071e-02 3.498872974887490273e-03 -2.092277854681015015e-01
2.940150797367095947e-01 -1.341281831264495850e-01 -7.807800173759460449e-02 6.255985796451568604e-02 6.423448771238327026e-02 -1.474512219429016113e-01 1.946767270565032959e-01 2.021303921937942505e-01 -1.183711886405944824e-01 1.613920778036117554e-01 -3.061186671257019043e-01 1.602455824613571167e-01 -4.154160246253013611e-02 -1.738632470369338989e-01 -1.262145489454269409e-01 2.017524689435958862e-01 4.781011492013931274e-02 -1.856959052383899689e-02 -4.007553160190582275e-01 -3.010171651840209961e-01 1.637981459498405457e-02 3.811967372894287109e-02 -8.199848234653472900e-02 -8.938439190387725830e-02 -2.028374671936035156e-01 7.083037495613098145e-02 -2.423671334981918335e-01 9.730959683656692505e-02 -1.355076581239700317e-01 -5.375922471284866333e-02 -2.961942851543426514e-01 -1.981424689292907715e-01
1.051578819751739502e-01 9.897676855325698853e-02 -1.084898263216018677e-01 -1.055056750774383545e-01 1.522482931613922119e-02 -3.720067441463470459e-01 -2.718994393944740295e-02 2.981888689100742340e-02 -7.080999761819839478e-02 -1.023669391870498657e-01 -3.003135323524475098e-01 -4.582685977220535278e-02 -4.028945416212081909e-02 -1.499516367912292480e-01 -2.334035336971282959e-01 9.754239022731781006e-02 1.613331586122512817e-01 1.141364052891731262e-01 -2.444497644901275635e-01 -1.934447884559631348e-01 2.481929808855056763e-01 -3.044359572231769562e-02 -4.093247652053833008e-01 3.840632364153862000e-02 1.367347538471221924e-01 -1.037468686699867249e-01 -3.796751201152801514e-01 1.112103164196014404e-01 -6.104961410164833069e-02 1.939113736152648926e-01 -1.475737392902374268e-01 -5.696490406990051270e-02
2.765570580959320068e-01 1.677549183368682861e-01 1.405969858169555664e-01 -2.132963575422763824e-02 2.990004420280456543e-01 -5.347114428877830505e-02 2.852008044719696045e-01 1.377090960741043091e-01 -1.610247790813446045e-01 3.027689456939697266e-01 -1.109887212514877319e-01 3.305190056562423706e-02 1.572199165821075439e-01 6.873346120119094849e-02 -1.910445094108581543e-01 -6.829295307397842407e-02 2.206646502017974854e-01 -8.796920627355575562e-02 -5.653920234180986881e-04 -3.463815450668334961e-01 -6.030351296067237854e-02 -1.974672973155975342e-01 5.071252211928367615e-02 -3.420042246580123901e-02 3.419731184840202332e-02 2.249719202518463135e-02 -2.201737165451049805e-01 9.890704602003097534e-02 -2.831741273403167725e-01 2.892565354704856873e-02 -3.291714787483215332e-01 9.423002600669860840e-02
-1.270304024219512939e-01 -3.767906501889228821e-02 2.068909108638763428e-01 -1.408899948000907898e-02 1.060434579849243164e-01 1.743402704596519470e-02 -1.562161743640899658e-01 -5.576892942190170288e-02 -6.740884482860565186e-02 1.168586909770965576e-01 -1.288020908832550049e-01 1.271297186613082886e-01 1.205157786607742310e-01 1.976603642106056213e-02 -3.317413330078125000e-01 4.010673761367797852e-01 8.216257393360137939e-02 -8.036796003580093384e-02 -2.749891877174377441e-01 -1.079458147287368774e-01 -1.214957386255264282e-01 -1.314345151185989380e-01 1.930979341268539429e-01 1.496203094720840454e-01 -1.245121285319328308e-01 4.222542047500610352e-03 -2.266568690538406372e-01 -2.895413637161254883e-01 -1.244222000241279602e-01 -2.293795049190521240e-01 -3.878223001956939697e-01 -4.672718048095703125e-02
-1.305633932352066040e-01 6.532824039459228516e-02 -1.448586136102676392e-01 -2.948212623596191406e-01 2.433293163776397705e-01 -3.916616365313529968e-02 8.237593621015548706e-02 -1.056419103406369686e-03 -2.152523100376129150e-01 -3.244004026055335999e-02 -4.280022084712982178e-01 2.829130291938781738e-01 2.084996849298477173e-01 -2.864445745944976807e-02 -2.144647538661956787e-01 -1.005221158266067505e-01 2.609818577766418457e-01 -1.941143535077571869e-02 -2.008153498172760010e-01 4.735559225082397461e-02 2.805645167827606201e-01 -1.657852232456207275e-01 -6.431913375854492188e-02 -2.141331732273101807e-01 6.184710934758186340e-02 2.222863584756851196e-01 -1.264016926288604736e-01 1.411710977554321289e-01 2.920046821236610413e-02 1.051678434014320374e-01 -1.474644690752029419e-01 -4.687578231096267700e-02
2.100521922111511230e-01 1.594249010086059570e-01 2.155269831418991089e-01 -3.797982931137084961e-01 2.337419986724853516e-01 -1.200191900134086609e-01 4.084595441818237305e-01 1.916482746601104736e-01 4.127809777855873108e-02 -2.372890152037143707e-02 -1.161449775099754333e-01 1.209849566221237183e-01 2.380502969026565552e-01 -7.283333688974380493e-02 -2.344598174095153809e-01 -5.280379205942153931e-02 -1.268039941787719727e-01 -3.270487487316131592e-02 -2.169723957777023315e-01 -8.057051897048950195e-02 3.323171436786651611e-01 9.307386353611946106e-03 -3.690526634454727173e-02 1.671571582555770874e-01 1.298438757658004761e-01 2.273739725351333618e-01 -7.218986749649047852e-02 1.076677590608596802e-01 6.816817820072174072e-02 1.235738676041364670e-02 -1.194109469652175903e-01 4.545110464096069336e-02
1.869150400161743164e-01 -3.715392574667930603e-02 2.039205133914947510e-01 -1.397443264722824097e-01 3.363410532474517822e-01 -8.774735033512115479e-02 -1.960553526878356934e-01 2.074311524629592896e-01 5.988962203264236450e-02 2.254892885684967041e-01 -3.204524219036102295e-01 3.732635453343391418e-02 -2.438272833824157715e-01 -2.047549337148666382e-01 -9.052766859531402588e-02 -1.006673946976661682e-01 -1.331238597631454468e-01 -5.190829560160636902e-02 5.761729553341865540e-03 -3.269529342651367188e-01 -2.084058523178100586e-02 -7.091598957777023315e-02 -1.414934545755386353e-01 -4.429911449551582336e-02 6.931445002555847168e-02 1.641879081726074219e-01 -3.477134406566619873e-01 -1.029734984040260315e-01 -1.220460757613182068e-01 -2.543070018291473389e-01 -1.308148205280303955e-01 8.552815020084381104e-02
8.698157966136932373e-02 1.006961055099964142e-02 2.419857084751129150e-01 -8.573802560567855835e-02 2.425038665533065796e-01 -1.342067420482635498e-01 1.889525204896926880e-01 1.372722387313842773e-01 1.924917697906494141e-01 -3.571152687072753906e-02 -1.606472134590148926e-01 2.648939192295074463e-01 1.361362189054489136e-01 2.141624242067337036e-01 -1.054122149944305420e-01 -5.919808521866798401e-02 2.249286174774169922e-01 2.657534480094909668e-01 -2.155671566724777222e-01 3.880098462104797363e-02 4.911250174045562744e-01 -4.202909395098686218e-02 5.007166415452957153e-02 4.108579829335212708e-02 1.804793179035186768e-01 -6.383124738931655884e-02 -8.372917026281356812e-02 8.433936536312103271e-02 -8.246591687202453613e-02 -2.846523420885205269e-03 -3.071098625659942627e-01 1.161244213581085205e-01
-1.837162673473358154e-02 3.955998718738555908e-01 6.981311738491058350e-02 -2.544206082820892334e-01 2.839845716953277588e-01 8.183311671018600464e-02 5.797704681754112244e-02 -4.669789224863052368e-02 2.837350126355886459e-03 -4.477075114846229553e-02 -4.482478648424148560e-02 1.252695024013519287e-01 -1.269961241632699966e-02 -1.476913690567016602e-01 -2.590423226356506348e-01 -3.581675887107849121e-02 1.092457994818687439e-01 -1.168963089585304260e-01 -1.250682771205902100e-01 -3.454538583755493164e-01 1.549419462680816650e-01 -7.072734832763671875e-02 -3.602494597434997559e-01 7.722281664609909058e-02 3.579038381576538086e-02 -5.142188817262649536e-02 -1.894323527812957764e-01 1.095136255025863647e-01 1.217500269412994385e-01 4.270205646753311157e-02 -3.972876667976379395e-01 1.377701461315155029e-01
-6.537330895662307739e-02 1.610209234058856964e-02 4.426121115684509277e-01 -7.485316693782806396e-02 2.943370938301086426e-01 -5.038588866591453552e-02 8.183787763118743896e-02 5.945711210370063782e-02 -7.116539403796195984e-03 9.216543287038803101e-02 -1.279920935630798340e-01 4.115431010723114014e-02 1.695667654275894165e-01 -1.420655101537704468e-01 -4.056387841701507568e-01 9.229924529790878296e-02 2.656015455722808838e-01 -3.945730626583099365e-01 -2.122612595558166504e-01 7.669455558061599731e-02 -1.335092782974243164e-01 1.218861900269985199e-03 1.793072372674942017e-01 5.509883048944175243e-04 1.511937286704778671e-02 9.667757549323141575e-04 -2.398694157600402832e-01 2.028927206993103027e-02 -1.506817340850830078e-01 -4.087858647108078003e-02 -1.512481421232223511e-01 -1.155755221843719482e-01
-7.419089972972869873e-02 2.490519881248474121e-01 3.897411823272705078e-01 -1.681495606899261475e-01 2.522263228893280029e-01 3.114693239331245422e-02 5.310446396470069885e-02 3.839407861232757568e-02 -1.693357015028595924e-03 6.720270216464996338e-02 -1.281512975692749023e-01 1.321711540222167969e-01 7.481691241264343262e-02 -2.946702241897583008e-01 -3.401091992855072021e-01 -6.384137086570262909e-03 4.053112566471099854e-01 -1.305689662694931030e-01 -2.186523973941802979e-01 -3.950759768486022949e-02 -6.010866910219192505e-02 -1.321653425693511963e-01 1.254377365112304688e-01 -6.410497426986694336e-02 6.697211414575576782e-02 2.693932875990867615e-02 -4.608196392655372620e-02 -5.875767394900321960e-02 -2.818616032600402832e-01 1.008028090000152588e-01 -2.514883875846862793e-01 -3.998869284987449646e-02
-2.389510348439216614e-02 1.436955928802490234e-01 2.566218078136444092e-01 -1.970079094171524048e-01 2.284241914749145508e-01 -4.437423497438430786e-02 7.262607663869857788e-02 -4.812890291213989258e-02 7.597652077674865723e-02 2.654823660850524902e-01 -1.249444335699081421e-01 1.959794163703918457e-01 5.601236596703529358e-02 -1.448912769556045532e-01 -3.609862923622131348e-01 1.895508915185928345e-01 3.301449120044708252e-01 -1.517378687858581543e-01 -2.790358662605285645e-01 5.299137160181999207e-02 -1.204268038272857666e-01 -4.825896024703979492e-02 3.477895259857177734e-02 -1.833550184965133667e-01 1.491973102092742920e-01 1.180704385042190552e-01 -4.147261753678321838e-02 2.798675373196601868e-02 -3.305993378162384033e-01 -1.365481913089752197e-01 -2.450188994407653809e-01 2.653143927454948425e-02
2.633970044553279877e-02 1.461319774389266968e-01 -1.891143023967742920e-01 -3.117950856685638428e-01 4.164302349090576172e-01 9.011769294738769531e-02 -2.432843893766403198e-01 -1.262625902891159058e-01 1.228999495506286621e-01 -5.818204581737518311e-02 3.977668657898902893e-02 2.315439432859420776e-01 1.701096147298812866e-01 -2.372403442859649658e-01 -1.889578402042388916e-01 2.307107485830783844e-02 -4.745869711041450500e-02 -9.941591322422027588e-02 -5.295034125447273254e-02 -3.404453098773956299e-01 2.865842282772064209e-01 2.261064760386943817e-02 -2.341816723346710205e-01 3.624790906906127930e-02 -5.699775367975234985e-02 -6.851734966039657593e-02 -2.195878773927688599e-01 -1.161908879876136780e-01 -3.067679330706596375e-02 7.305865734815597534e-02 -1.913820654153823853e-01 1.046762913465499878e-01
7.667218148708343506e-02 -8.417639881372451782e-02 -2.062731683254241943e-01 -2.481517791748046875e-01 3.536486625671386719e-01 1.466989815235137939e-01 -6.733073294162750244e-02 -1.347376871854066849e-02 1.217453554272651672e-01 -1.123168691992759705e-01 -3.355387970805168152e-02 3.656862676143646240e-01 1.049232203513383865e-02 1.446837037801742554e-01 -3.031191825866699219e-01 -6.461088359355926514e-02 7.633167505264282227e-02 -1.902107149362564087e-01 -1.551734656095504761e-01 -1.869107484817504883e-01 3.247649967670440674e-01 1.058203876018524170e-01 -2.112133651971817017e-01 -8.081789314746856689e-02 -1.241442398168146610e-03 1.081131324172019958e-01 -1.806461811065673828e-01 -1.779295802116394043e-01 -1.038706079125404358e-01 -5.391772370785474777e-03 -2.473326474428176880e-01 1.881720423698425293e-01
-1.187440901994705200e-01 -1.363088935613632202e-01 7.965745031833648682e-02 -4.180950522422790527e-01 3.271531462669372559e-01 2.182512283325195312e-01 -5.367302149534225464e-02 -1.263425797224044800e-01 -5.247513204813003540e-02 -3.043336793780326843e-02 -2.403229027986526489e-01 2.201865166425704956e-01 1.291586458683013916e-01 1.906421035528182983e-01 -4.010491371154785156e-01 -1.409862637519836426e-01 7.001374661922454834e-02 7.747566793113946915e-03 -2.189565896987915039e-01 2.309631556272506714e-02 2.283554226160049438e-01 -4.171954467892646790e-02 3.126714006066322327e-02 -2.139164656400680542e-01 -8.914937078952789307e-02 9.811528027057647705e-02 -1.503920704126358032e-01 5.879344791173934937e-02 -3.729186952114105225e-02 1.560348719358444214e-01 -1.979137361049652100e-01 -7.991199195384979248e-02
3.041183389723300934e-02 -4.382078349590301514e-02 -2.127474397420883179e-01 -3.633238673210144043e-01 3.024372160434722900e-01 5.221347883343696594e-02 -3.079330176115036011e-02 -6.208484992384910583e-02 -2.747441828250885010e-01 -2.212014645338058472e-01 -1.987876892089843750e-01 2.145742923021316528e-01 4.242255911231040955e-02 1.385174542665481567e-01 -1.781774461269378662e-01 2.196254432201385498e-01 6.927242875099182129e-02 7.549025118350982666e-02 -2.464945614337921143e-01 -1.175116896629333496e-01 2.782450616359710693e-01 -6.336124241352081299e-02 1.788610219955444336e-02 -9.167135693132877350e-03 1.309608072042465210e-01 -1.152637004852294922e-01 -1.894002109766006470e-01 -6.805632263422012329e-02 -2.206184864044189453e-01 -8.710558712482452393e-02 -2.704944014549255371e-01 2.065838575363159180e-01
9.415608644485473633e-02 2.259969897568225861e-02 -1.394008398056030273e-01 -3.247801959514617920e-01 3.930818140506744385e-01 -9.531336836516857147e-03 -1.116127222776412964e-01 -1.944219470024108887e-01 1.345306336879730225e-01 -7.150208950042724609e-02 -5.625784024596214294e-02 4.657704557757824659e-04 1.442624777555465698e-01 1.216855132952332497e-03 -1.482789367437362671e-01 2.055353112518787384e-02 1.362837105989456177e-01 -1.833135783672332764e-01 -2.980112731456756592e-01 -3.743962645530700684e-01 4.080038368701934814e-01 -3.554947208613157272e-03 -8.519472926855087280e-02 1.844212263822555542e-01 -1.223621740937232971e-01 2.988650836050510406e-02 -2.460881173610687256e-01 -1.125120073556900024e-01 -4.816055297851562500e-02 -3.411743789911270142e-02 7.605671137571334839e-02 6.314834952354431152e-02
6.425074487924575806e-02 2.549482882022857666e-01 -6.688493490219116211e-02 -1.658570915460586548e-01 2.426645159721374512e-01 6.227609887719154358e-02 2.108500748872756958e-01 -1.262702494859695435e-01 1.819298267364501953e-01 -1.290522366762161255e-01 -2.032331079244613647e-01 2.189119756221771240e-01 9.932870417833328247e-02 1.046732664108276367e-01 -3.843387365341186523e-01 2.572917044162750244e-01 1.490532904863357544e-01 -1.647526472806930542e-01 -1.193904206156730652e-01 -1.584690064191818237e-01 1.756808757781982422e-01 1.040350794792175293e-01 -2.231239974498748779e-01 1.067263856530189514e-01 9.473025053739547729e-02 -3.467119485139846802e-02 -7.913882285356521606e-02 -5.431502312421798706e-02 -8.744856715202331543e-02 8.379310369491577148e-02 -3.352458477020263672e-01 2.529259920120239258e-01
2.824626304209232330e-02 -2.270850539207458496e-01 1.091503277420997620e-01 2.366283386945724487e-01 3.450487256050109863e-01 -4.275744035840034485e-02 -2.607736587524414062e-01 -1.193463206291198730e-01 -1.677200081758201122e-03 1.240441575646400452e-01 -2.010086551308631897e-02 4.084216654300689697e-01 6.593402475118637085e-02 -2.091973721981048584e-01 -3.435896039009094238e-01 -1.699792221188545227e-02 2.215153910219669342e-02 -1.706240698695182800e-02 -1.300111562013626099e-01 3.528692200779914856e-02 -3.489926084876060486e-02 -6.264097988605499268e-02 -1.026295572519302368e-01 8.008238859474658966e-03 -1.159647107124328613e-02 1.621562391519546509e-01 -3.090182244777679443e-01 -6.926337629556655884e-02 -5.322644114494323730e-02 1.094522979110479355e-02 -2.184006124734878540e-01 3.398523032665252686e-01
6.028797104954719543e-02 -1.030942350625991821e-01 6.995411217212677002e-02 -8.649376779794692993e-02 3.158890306949615479e-01 -1.520010679960250854e-01 -2.120285332202911377e-01 -6.273807585239410400e-02 -5.520360916852951050e-02 -1.827873289585113525e-01 1.395958848297595978e-02 2.826861441135406494e-01 3.003523051738739014e-01 2.310040742158889771e-01 -1.851247400045394897e-01 -2.590788900852203369e-01 2.422911524772644043e-01 -1.981950551271438599e-02 -2.425515502691268921e-01 -9.166596084833145142e-02 2.493434697389602661e-01 -6.311552226543426514e-02 1.443735808134078979e-01 1.173431985080242157e-02 1.297949254512786865e-02 -4.825767874717712402e-02 -2.293772399425506592e-01 2.197049260139465332e-01 6.492264801636338234e-04 2.068214863538742065e-02 -3.447886407375335693e-01 -6.236767768859863281e-02
-2.432996779680252075e-01 1.566282510757446289e-01 1.907819211483001709e-01 1.924023926258087158e-01 2.943629920482635498e-01 -6.452898681163787842e-02 1.133940815925598145e-01 -1.266037374734878540e-01 -4.466020967811346054e-03 1.565722972154617310e-01 -2.276737987995147705e-01 1.511598527431488037e-01 8.776903897523880005e-02 -7.563125342130661011e-02 6.794276833534240723e-02 1.778349280357360840e-01 -7.360876351594924927e-02 -5.756071582436561584e-02 -5.587548390030860901e-02 -3.020594418048858643e-01 2.734887003898620605e-01 -5.333885550498962402e-02 1.652145534753799438e-01 -4.702697694301605225e-02 2.364637851715087891e-01 2.410267852246761322e-02 -1.690357774496078491e-01 -3.748725056648254395e-01 1.177231743931770325e-01 -9.664041548967361450e-02 -3.391370773315429688e-01 1.480690017342567444e-02
3.421782702207565308e-02 -3.565912842750549316e-01 1.091687679290771484e-01 -2.266687341034412384e-02 2.225985527038574219e-01 -6.689500808715820312e-02 1.197589933872222900e-02 1.752262711524963379e-01 -1.140613481402397156e-01 1.652047634124755859e-01 -3.022713959217071533e-01 3.018116056919097900e-01 9.712091088294982910e-02 1.372306346893310547e-01 2.650997601449489594e-02 -1.465933397412300110e-02 1.367059648036956787e-01 -1.812678873538970947e-01 -6.007455661892890930e-02 -6.685522943735122681e-02 2.216186970472335815e-01 7.982961833477020264e-02 -1.126793120056390762e-02 4.683824181556701660e-01 -8.235504478216171265e-02 1.800838112831115723e-01 -1.548460870981216431e-01 2.682154625654220581e-02 -5.492031108587980270e-03 1.348431557416915894e-01 -2.847892045974731445e-01 -1.567656099796295166e-01
9.003611654043197632e-02 4.060701653361320496e-02 1.661284565925598145e-01 -1.042816042900085449e-01 3.583994507789611816e-01 -3.096796870231628418e-01 -4.287416115403175354e-02 2.306387759745121002e-03 5.275506153702735901e-02 5.635858327150344849e-02 -2.686891518533229828e-02 -1.096233054995536804e-01 2.312450110912322998e-01 -2.120857983827590942e-01 1.610801671631634235e-03 -8.280094712972640991e-02 -1.879490315914154053e-01 -8.274262398481369019e-02 -1.079738810658454895e-01 -7.067450135946273804e-02 4.667429625988006592e-01 -2.831720113754272461e-01 -1.345557272434234619e-01 1.179876327514648438e-01 1.577899605035781860e-01 1.469732075929641724e-01 -1.822903156280517578e-01 -1.197576001286506653e-01 1.032867729663848877e-01 -1.225706562399864197e-01 -3.006980121135711670e-01 -4.996504634618759155e-02
-4.151602461934089661e-02 -8.772895485162734985e-02 -2.367600239813327789e-02 -4.428803026676177979e-01 2.934232950210571289e-01 9.794268757104873657e-02 7.036404311656951904e-02 1.190215628594160080e-02 -1.667267531156539917e-01 -5.793935060501098633e-02 -2.072152942419052124e-01 2.636444270610809326e-01 1.690226793289184570e-01 -1.014048531651496887e-01 -2.205533087253570557e-01 -1.780718564987182617e-01 2.221920639276504517e-01 3.153596818447113037e-02 -1.065686792135238647e-01 1.228617969900369644e-02 2.212430387735366821e-01 -1.459525972604751587e-01 -9.256220608949661255e-02 -2.288401871919631958e-01 -2.113846875727176666e-02 2.833189964294433594e-01 -2.423835098743438721e-01 -1.986767351627349854e-02 -1.124790161848068237e-01 2.268229871988296509e-01 -1.806872487068176270e-01 -2.490947395563125610e-02
1.477115154266357422e-01 -4.311218857765197754e-01 1.253267675638198853e-01 1.256717592477798462e-01 4.040865898132324219e-01 -1.177515834569931030e-01 3.532638028264045715e-02 1.622194051742553711e-01 1.201955694705247879e-02 2.985738404095172882e-02 -2.836829125881195068e-01 2.222487330436706543e-01 1.024530082941055298e-01 1.615403443574905396e-01 1.094737369567155838e-02 -8.557973802089691162e-02 9.111621230840682983e-02 1.200236827135086060e-01 -7.262269407510757446e-02 -1.343003213405609131e-01 3.037634789943695068e-01 -2.418373823165893555e-01 3.084369935095310211e-02 3.767090737819671631e-01 2.481872960925102234e-02 3.297934681177139282e-02 -6.893514841794967651e-02 5.729403346776962280e-02 -7.256121188402175903e-02 -4.767985269427299500e-02 -1.503240615129470825e-01 4.058430716395378113e-02
1.371999830007553101e-01 -1.632643193006515503e-01 -1.041581630706787109e-01 1.467472165822982788e-01 6.922157108783721924e-02 -1.136825606226921082e-01 1.779571473598480225e-01 4.762969166040420532e-02 -2.100151181221008301e-01 -9.513799846172332764e-02 -3.057905435562133789e-01 1.913864165544509888e-02 -1.007612794637680054e-01 -1.475203037261962891e-01 -3.554508686065673828e-01 1.108667403459548950e-01 -2.068556994199752808e-01 -1.764990091323852539e-01 -2.355752289295196533e-01 -2.702557146549224854e-01 2.505165711045265198e-02 -1.887243241071701050e-01 1.415665894746780396e-01 -2.362166903913021088e-02 -3.470203652977943420e-02 1.329014450311660767e-01 -3.611246347427368164e-01 6.374688446521759033e-02 -1.630898267030715942e-01 1.130139753222465515e-01 -2.990049123764038086e-01 1.070819124579429626e-01
1.287378370761871338e-01 -4.792488645762205124e-03 -2.275940589606761932e-02 -3.544574379920959473e-01 1.807511448860168457e-01 4.350317642092704773e-02 -1.275085508823394775e-01 -2.010817527770996094e-01 1.498687267303466797e-02 -1.213060542941093445e-01 8.947684429585933685e-03 3.645006418228149414e-01 6.484422832727432251e-02 7.339448481798171997e-02 -2.385280877351760864e-01 -6.766957789659500122e-02 -1.770944595336914062e-01 -1.657470613718032837e-01 -1.020350679755210876e-01 -3.360117077827453613e-01 3.584655523300170898e-01 -1.322187930345535278e-01 -2.340113669633865356e-01 2.264194488525390625e-01 -1.373518141917884350e-03 7.584679871797561646e-02 -2.005528360605239868e-01 6.866760551929473877e-02 4.046807810664176941e-02 -8.419553190469741821e-02 -2.105857282876968384e-01 9.551221877336502075e-02
2.464285120368003845e-02 -6.475064158439636230e-02 1.749265491962432861e-01 1.758889257907867432e-01 2.096460014581680298e-01 2.012095786631107330e-02 -3.327630832791328430e-02 -1.024489179253578186e-01 1.127336546778678894e-01 2.694653868675231934e-01 -7.156687974929809570e-02 2.346313446760177612e-01 2.103345096111297607e-01 -2.288244068622589111e-01 -2.163660973310470581e-01 -4.696082696318626404e-02 9.761334210634231567e-02 -3.482397273182868958e-02 -8.168283849954605103e-02 1.081648766994476318e-01 2.399645298719406128e-01 -2.642198801040649414e-01 6.304323673248291016e-02 1.425650864839553833e-01 2.131865825504064560e-03 1.987686753273010254e-01 -3.613470196723937988e-01 -2.846921086311340332e-01 6.956936791539192200e-03 -2.259812504053115845e-01 -2.149271816015243530e-01 2.394535839557647705e-01
1.620461493730545044e-01 -1.454285979270935059e-01 9.217759966850280762e-02 4.018916189670562744e-02 4.232410490512847900e-01 8.301556855440139771e-02 -2.582493051886558533e-02 3.955317288637161255e-02 2.425785064697265625e-01 2.427798509597778320e-01 -1.379331052303314209e-01 1.498735547065734863e-01 -2.047989964485168457e-01 -3.587866947054862976e-02 4.799482226371765137e-02 -1.206392794847488403e-01 -2.596839964389801025e-01 -6.754776090383529663e-02 -6.430146098136901855e-02 -1.246901229023933411e-01 1.860391944646835327e-01 -1.722868382930755615e-01 -1.023146212100982666e-01 -1.336064338684082031e-01 -4.210288170725107193e-03 7.032332569360733032e-02 -4.746989905834197998e-01 3.549362299963831902e-03 -6.102531030774116516e-02 -1.963627040386199951e-01 -2.547808587551116943e-01 1.142751201987266541e-01
1.664916723966598511e-01 1.589099466800689697e-01 -2.168567292392253876e-02 -4.482555389404296875e-02 2.125418484210968018e-01 -3.731536865234375000e-02 -3.256545364856719971e-01 -2.685409188270568848e-01 3.943369537591934204e-02 1.167828142642974854e-01 1.516400184482336044e-02 2.642919123172760010e-01 1.004761680960655212e-01 -8.906873315572738647e-02 -8.321128040552139282e-02 2.015252970159053802e-02 -3.092763014137744904e-02 6.062799319624900818e-02 -1.766166687011718750e-01 5.441210698336362839e-03 1.800487339496612549e-01 -1.688761711120605469e-01 8.731455355882644653e-02 5.086284875869750977e-02 2.325945161283016205e-02 -9.412889927625656128e-02 -1.829165220260620117e-01 -9.966739267110824585e-02 -3.393909335136413574e-01 1.387065201997756958e-01 -3.101119399070739746e-01 4.677535295486450195e-01
8.535620570182800293e-02 6.066410243511199951e-02 3.409437239170074463e-01 -3.120731711387634277e-01 2.492840290069580078e-01 -4.351423680782318115e-02 1.566024124622344971e-01 -9.478090703487396240e-02 -3.609112277626991272e-02 2.874293029308319092e-01 -1.113379001617431641e-01 1.087334379553794861e-01 1.078160479664802551e-01 -3.033164739608764648e-01 -2.735587060451507568e-01 1.498370021581649780e-01 3.171039223670959473e-01 -1.408346146345138550e-01 -2.154934257268905640e-01 -1.352677587419748306e-02 -3.222130984067916870e-02 -3.588457405567169189e-02 1.004213117994368076e-04 4.912009462714195251e-02 2.122989892959594727e-01 -6.606639176607131958e-02 5.488487705588340759e-02 -1.446045935153961182e-01 -2.487027347087860107e-01 -1.481647938489913940e-01 -1.864656507968902588e-01 7.161111384630203247e-02
1.457008868455886841e-01 -2.746806293725967407e-02 -1.131586804986000061e-01 -1.690422147512435913e-01 2.131644785404205322e-01 -7.758823782205581665e-02 -1.915838718414306641e-01 6.656477600336074829e-02 -2.761121392250061035e-01 2.276276201009750366e-01 -1.037673279643058777e-01 3.060540854930877686e-01 1.316683441400527954e-01 9.698312729597091675e-02 -1.454019397497177124e-01 -2.052211463451385498e-01 -6.050219386816024780e-02 1.852877810597419739e-02 -1.089929416775703430e-01 1.054653897881507874e-01 1.999828964471817017e-01 -3.455271199345588684e-02 -1.302078813314437866e-01 -5.205584317445755005e-02 6.076310202479362488e-02 -3.343189880251884460e-02 -5.189221724867820740e-02 -1.226474866271018982e-01 -8.033942431211471558e-02 -3.457680046558380127e-01 -4.079936444759368896e-01 3.445035517215728760e-01
4.904717579483985901e-02 -4.276993125677108765e-02 -1.182131767272949219e-01 -3.382184505462646484e-01 4.629178345203399658e-01 3.690445795655250549e-02 7.408657670021057129e-02 2.009774446487426758e-01 -1.003138348460197449e-01 1.378569006919860840e-01 -2.750610411167144775e-01 2.572870850563049316e-01 -3.313701450824737549e-01 -4.982793331146240234e-02 -9.771893918514251709e-02 -1.890653073787689209e-01 1.907981038093566895e-01 8.557087928056716919e-02 -2.504793703556060791e-01 -2.833080664277076721e-02 1.759552061557769775e-01 1.988549977540969849e-01 2.172202989459037781e-02 2.402291633188724518e-02 2.764481678605079651e-02 3.467685729265213013e-02 -2.131137698888778687e-01 -2.117655426263809204e-02 3.884341195225715637e-02 -1.830202043056488037e-01 -9.134413301944732666e-02 8.575572818517684937e-02
4.704549908638000488e-02 -5.754559487104415894e-02 -5.905291810631752014e-02 -1.203560233116149902e-01 6.114786490797996521e-02 -1.630995422601699829e-01 4.091174155473709106e-02 2.472063004970550537e-01 -8.740402758121490479e-02 -1.432151161134243011e-02 -1.007487326860427856e-01 1.162685453891754150e-01 1.531488001346588135e-01 -9.137830697000026703e-03 -7.666496187448501587e-02 6.924486160278320312e-02 2.548915147781372070e-01 1.620150506496429443e-01 -3.260590434074401855e-01 -2.293192297220230103e-01 1.588195264339447021e-01 7.003516703844070435e-02 -2.455264031887054443e-01 2.875035703182220459e-01 1.762396842241287231e-01 3.824800550937652588e-01 -3.850774466991424561e-01 6.655355542898178101e-02 -1.867822185158729553e-02 2.747580595314502716e-02 -2.219595313072204590e-01 -1.184386312961578369e-01
-2.390402406454086304e-01 1.203112006187438965e-01 -1.642964966595172882e-02 -6.495746225118637085e-02 5.462592467665672302e-02 -2.590162456035614014e-01 -1.508299857378005981e-01 -8.123053610324859619e-02 -1.185521259903907776e-01 3.529036417603492737e-02 -1.079182848334312439e-01 2.875735163688659668e-01 1.123984009027481079e-01 -2.455933094024658203e-01 -1.653644442558288574e-01 -2.888976931571960449e-01 -2.604727745056152344e-01 -2.063784003257751465e-01 -4.124110043048858643e-01 1.016960665583610535e-01 4.659813269972801208e-02 1.515632146038115025e-03 -3.497398644685745239e-02 5.638843774795532227e-02 1.822078041732311249e-02 1.134071275591850281e-01 -1.091230288147926331e-01 8.370051532983779907e-02 -1.433415412902832031e-01 -2.490033656358718872e-01 -3.432589173316955566e-01 3.391166403889656067e-02
-1.244098767638206482e-01 -8.054079860448837280e-02 -7.696408778429031372e-02 -2.841135263442993164e-01 2.920902371406555176e-01 -3.148776665329933167e-02 3.267251700162887573e-02 5.761569365859031677e-02 1.593428105115890503e-01 -3.509112000465393066e-01 -4.811669886112213135e-02 3.723521232604980469e-01 4.054717347025871277e-02 4.610121622681617737e-02 -1.868086308240890503e-01 4.650576040148735046e-02 2.227517068386077881e-01 -2.718392908573150635e-01 -5.614858865737915039e-02 -2.801254093647003174e-01 2.686925530433654785e-01 -1.152887940406799316e-01 9.360256604850292206e-03 2.328032255172729492e-01 2.740577422082424164e-02 2.728991582989692688e-02 -1.683000624179840088e-01 -4.307274147868156433e-02 -1.048483029007911682e-01 -1.393377184867858887e-01 -1.962464153766632080e-01 1.577011793851852417e-01
-1.916726864874362946e-02 -6.378217041492462158e-02 -1.204605549573898315e-01 -1.397415250539779663e-01 4.077602922916412354e-02 -2.924739383161067963e-02 3.994954004883766174e-02 -7.043723762035369873e-02 6.111365184187889099e-02 -2.658302187919616699e-01 -2.899424731731414795e-02 2.927099466323852539e-01 -1.777984015643596649e-02 1.927502155303955078e-01 -2.845346629619598389e-01 1.962193101644515991e-02 2.156043611466884613e-02 -2.510129511356353760e-01 -2.453409731388092041e-01 -4.758728146553039551e-01 3.405430912971496582e-01 -8.498174138367176056e-04 1.519434712827205658e-02 1.840110123157501221e-01 -2.615335769951343536e-02 1.324049979448318481e-01 -2.252425998449325562e-01 -1.349047869443893433e-01 -6.503183394670486450e-02 1.346412952989339828e-02 -2.322950214147567749e-01 1.643646955490112305e-01
2.450984120368957520e-01 1.688665151596069336e-01 2.382822334766387939e-01 -3.777246922254562378e-02 2.169071286916732788e-01 -1.613287255167961121e-02 8.577671647071838379e-02 -8.027719706296920776e-02 1.888319104909896851e-02 2.383557409048080444e-01 -4.172658026218414307e-01 -2.832818962633609772e-02 8.199083060026168823e-02 -2.793394923210144043e-01 -1.384845077991485596e-01 1.191178187727928162e-01 -3.247850015759468079e-02 -1.886331439018249512e-01 1.928152889013290405e-02 -4.352842271327972412e-01 6.841305643320083618e-02 -2.381798475980758667e-01 7.168142497539520264e-02 1.030900329351425171e-01 2.960849553346633911e-02 1.792572587728500366e-01 -1.355197578668594360e-01 2.779592573642730713e-02 -2.622003257274627686e-01 -1.062165349721908569e-01 -7.423715293407440186e-02 2.332353033125400543e-02
2.473746240139007568e-01 -1.335547864437103271e-01 -8.943522721529006958e-02 6.283689290285110474e-03 2.505645751953125000e-01 -1.142821609973907471e-01 2.099659740924835205e-01 7.101377099752426147e-02 -2.150121778249740601e-01 -3.575394395738840103e-03 -2.066264897584915161e-01 2.437691986560821533e-01 1.763539463281631470e-01 -1.114725247025489807e-01 -2.031272798776626587e-01 1.162972375750541687e-01 -3.616025671362876892e-02 -1.906588673591613770e-01 -3.367874622344970703e-01 -2.714079618453979492e-01 -1.114396601915359497e-01 -1.137979910708963871e-03 -1.225792393088340759e-01 1.424769759178161621e-01 -2.703426182270050049e-01 -5.601138994097709656e-02 -1.309245973825454712e-01 1.099954694509506226e-01 -2.267062067985534668e-01 8.433791249990463257e-02 -3.023047447204589844e-01 -1.159070432186126709e-01
1.531784832477569580e-01 -1.419697552919387817e-01 2.327007949352264404e-01 1.603704988956451416e-01 2.102161943912506104e-01 -2.253139317035675049e-01 -9.827300161123275757e-02 -2.206889241933822632e-01 7.610553503036499023e-02 1.666862368583679199e-01 -1.170191019773483276e-01 2.553251944482326508e-02 4.641727358102798462e-02 3.593853488564491272e-02 -1.340700984001159668e-01 -5.827455967664718628e-02 7.007230818271636963e-02 5.030850321054458618e-02 -1.883714944124221802e-01 -2.729421854019165039e-01 1.742469370365142822e-01 -2.786071002483367920e-01 -4.103289544582366943e-02 2.320878952741622925e-02 2.622096538543701172e-01 -8.939918130636215210e-02 -3.299659192562103271e-01 -1.722525060176849365e-01 7.042489945888519287e-02 -2.694958150386810303e-01 -3.266229331493377686e-01 1.525194644927978516e-01
-3.288657218217849731e-02 1.490509416908025742e-02 -1.844564080238342285e-01 -1.509545296430587769e-01 4.752163290977478027e-01 8.422411978244781494e-02 9.658242017030715942e-02 -1.829325780272483826e-02 7.889453321695327759e-02 2.022370100021362305e-01 -2.469914965331554413e-02 7.025398313999176025e-02 8.582644164562225342e-02 -1.449766308069229126e-01 -2.976147234439849854e-01 -1.580165326595306396e-01 2.336222082376480103e-01 4.372266307473182678e-02 -5.645237118005752563e-02 -1.865438222885131836e-01 4.927965998649597168e-01 -9.243541955947875977e-02 -1.393963098526000977e-01 8.759056217968463898e-03 1.032480150461196899e-01 1.474557965993881226e-01 -1.321060210466384888e-01 1.476659923791885376e-01 -5.163449421525001526e-02 2.142315506935119629e-01 -1.079317852854728699e-01 -8.632120490074157715e-02
-1.660208255052566528e-01 9.634679555892944336e-02 2.056074440479278564e-01 -1.611807942390441895e-01 3.306552469730377197e-01 -1.278107762336730957e-01 -6.009187176823616028e-02 -2.011885046958923340e-01 2.436423897743225098e-01 2.527413070201873779e-01 -2.007043510675430298e-01 1.151069253683090210e-01 1.776246577501296997e-01 -8.170906454324722290e-02 -1.580421477556228638e-01 2.395915985107421875e-02 2.974677979946136475e-01 -1.377907246351242065e-01 -1.869362890720367432e-01 -6.899236887693405151e-02 -6.875322014093399048e-02 2.276654355227947235e-02 6.516869366168975830e-02 -9.859491884708404541e-02 -1.093115136027336121e-01 -5.506366863846778870e-02 -9.801175445318222046e-02 -2.513391673564910889e-01 -3.561857938766479492e-01 -1.281548887491226196e-01 -2.632242143154144287e-01 -1.336610615253448486e-01
-9.288392029702663422e-03 -1.242104545235633850e-01 2.216491252183914185e-01 1.161013990640640259e-01 3.509803116321563721e-01 -2.020397335290908813e-01 -2.699645757675170898e-01 -7.655400037765502930e-02 1.431502252817153931e-01 7.367887347936630249e-02 -1.544544100761413574e-01 2.143275290727615356e-01 9.373939037322998047e-02 2.163799293339252472e-02 -1.421901583671569824e-01 -2.280519753694534302e-01 -6.863293796777725220e-02 6.655081361532211304e-02 -1.972108483314514160e-01 -1.771119236946105957e-01 1.307650208473205566e-01 -1.173027306795120239e-01 1.396784652024507523e-02 -5.654995888471603394e-02 7.095725089311599731e-02 1.128296181559562683e-01 -3.281403779983520508e-01 -8.467601239681243896e-02 2.042101621627807617e-01 -2.640772759914398193e-01 -2.824517190456390381e-01 2.538762688636779785e-01
-1.576909720897674561e-01 -2.408058568835258484e-02 2.843996584415435791e-01 -2.148765325546264648e-01 3.320114612579345703e-01 -2.399051375687122345e-02 5.233296751976013184e-02 -5.429000034928321838e-02 1.794504821300506592e-01 3.932588994503021240e-01 -2.176840901374816895e-01 3.365972265601158142e-02 1.373024284839630127e-01 -1.480514407157897949e-01 -2.078778296709060669e-01 3.527845814824104309e-02 1.556014716625213623e-01 -7.310716062784194946e-02 -1.468408107757568359e-01 -8.435299992561340332e-02 -2.309418842196464539e-02 -1.091011166572570801e-01 4.578310251235961914e-02 -5.117901414632797241e-02 6.010001525282859802e-02 -7.769569009542465210e-02 1.247647777199745178e-02 -3.218768835067749023e-01 -3.806137442588806152e-01 -2.686722390353679657e-02 -2.567759454250335693e-01 -1.004218012094497681e-01
2.225869745016098022e-01 1.348559260368347168e-01 5.014916062355041504e-01 -1.761467568576335907e-02 3.515123426914215088e-01 1.369791775941848755e-01 1.367262899875640869e-01 -1.871136873960494995e-01 1.238996256142854691e-02 1.657261550426483154e-01 -1.836911886930465698e-01 1.390476375818252563e-01 9.624532610177993774e-02 -2.586296387016773224e-02 -1.613155305385589600e-01 7.617761194705963135e-02 2.593570649623870850e-01 -3.952044844627380371e-01 -3.122234158217906952e-02 -1.621095538139343262e-01 5.098072066903114319e-02 -1.234655901789665222e-01 1.772720552980899811e-02 6.207682192325592041e-02 1.589910984039306641e-01 4.122977703809738159e-02 -1.372663974761962891e-01 1.063143536448478699e-01 -1.396792531013488770e-01 8.981239795684814453e-02 -4.760883376002311707e-02 -4.794177040457725525e-02
1.862435489892959595e-01 -9.965044260025024414e-02 3.378691151738166809e-02 -8.402109891176223755e-02 1.142340973019599915e-01 -9.983746707439422607e-02 3.539494052529335022e-02 -1.032710596919059753e-01 4.324711335357278585e-04 2.189914584159851074e-01 -3.668861091136932373e-02 -2.695062570273876190e-02 -1.442907750606536865e-01 4.119802732020616531e-03 -2.999842464923858643e-01 -2.042255401611328125e-01 1.302297264337539673e-01 -1.219394877552986145e-01 -2.404906898736953735e-01 -1.225338578224182129e-01 1.120026707649230957e-01 -3.831010460853576660e-01 -1.207459121942520142e-01 -2.616881392896175385e-02 -1.125770285725593567e-01 3.444888591766357422e-01 -3.371270000934600830e-01 1.882499642670154572e-02 -2.147389501333236694e-01 -3.551020026206970215e-01 -9.113608300685882568e-02 6.750061362981796265e-02
2.170982062816619873e-01 2.292427569627761841e-01 -2.852665483951568604e-01 -1.328251957893371582e-01 2.774991691112518311e-01 4.435289278626441956e-02 -2.507550120353698730e-01 -1.091361641883850098e-01 1.159706860780715942e-01 4.581796005368232727e-02 -1.983986198902130127e-01 1.774969696998596191e-01 2.046880125999450684e-01 -1.011789441108703613e-01 -1.656426936388015747e-01 4.340596124529838562e-02 -1.088195368647575378e-01 -1.379159539937973022e-01 -1.198771595954895020e-01 -3.584153652191162109e-01 3.543788492679595947e-01 -9.053111076354980469e-02 -9.978753328323364258e-02 2.130136191844940186e-01 4.201730340719223022e-02 8.779201656579971313e-02 -6.002620328217744827e-03 1.461268961429595947e-01 -1.847671270370483398e-01 6.521936506032943726e-02 -1.851613521575927734e-01 1.153984442353248596e-01
-7.312662899494171143e-02 5.199755355715751648e-02 6.834934651851654053e-02 -8.736898750066757202e-02 3.466981351375579834e-01 -2.009768486022949219e-01 -2.123996913433074951e-01 -1.158429980278015137e-01 3.267498016357421875e-01 2.777933180332183838e-01 -3.118051886558532715e-01 4.613064974546432495e-02 1.769246757030487061e-01 -1.448260992765426636e-01 -1.860030144453048706e-01 2.318595945835113525e-01 1.941494196653366089e-01 -8.873746730387210846e-03 -2.553482651710510254e-01 4.986552894115447998e-02 2.540050446987152100e-02 1.371004879474639893e-01 3.115679882466793060e-02 -1.089056059718132019e-01 3.188442438840866089e-03 -9.426453709602355957e-02 -1.109921187162399292e-01 -1.094732508063316345e-01 -2.875632643699645996e-01 -1.330260336399078369e-01 -1.676158308982849121e-01 1.928290724754333496e-01
1.832683682441711426e-01 -1.236913204193115234e-01 2.570974528789520264e-01 3.020736277103424072e-01 3.957752883434295654e-01 -4.692335799336433411e-02 -2.203917652368545532e-01 -6.018748134374618530e-02 4.769604653120040894e-02 1.708147972822189331e-01 -2.690322883427143097e-02 3.728737533092498779e-01 -5.214375257492065430e-02 -1.288381218910217285e-01 -1.722983568906784058e-01 -6.125259771943092346e-02 -9.799916297197341919e-03 -8.910820633172988892e-02 -1.100935265421867371e-01 -2.123033702373504639e-01 1.001993939280509949e-01 -1.797524392604827881e-01 -2.030915766954421997e-01 4.900799691677093506e-02 -7.692341506481170654e-02 1.969109289348125458e-02 -1.719564050436019897e-01 -5.426909029483795166e-02 2.143281279131770134e-03 4.170480649918317795e-03 -3.386060595512390137e-01 2.324628978967666626e-01
1.984176933765411377e-01 -1.420833468437194824e-01 3.123244047164916992e-01 2.175883948802947998e-02 4.382394254207611084e-01 -1.319850608706474304e-02 -2.355432510375976562e-01 8.178529143333435059e-02 1.962369531393051147e-01 1.602927148342132568e-01 9.046564251184463501e-02 2.373997569084167480e-01 4.393307864665985107e-02 -1.017144247889518738e-01 -2.056074328720569611e-02 7.963135722093284130e-04 -2.581167221069335938e-02 -1.433160156011581421e-01 -1.669141203165054321e-01 -3.138847351074218750e-01 -1.741931587457656860e-02 -2.790919244289398193e-01 -1.078023016452789307e-01 2.950530312955379486e-02 -5.518043786287307739e-02 4.770763590931892395e-02 -1.484429836273193359e-01 -4.251433908939361572e-02 -9.856486320495605469e-02 -2.290115505456924438e-01 -2.110316902399063110e-01 2.691543102264404297e-01
1.220091879367828369e-01 -1.122513879090547562e-02 2.642081975936889648e-01 -2.746745347976684570e-01 4.267928004264831543e-01 -1.563192345201969147e-02 1.803281605243682861e-01 -2.119136750698089600e-01 -2.105140872299671173e-02 1.173380315303802490e-01 -2.181544601917266846e-01 1.904456466436386108e-01 2.177441567182540894e-01 6.933974474668502808e-02 -1.243817433714866638e-01 1.387818455696105957e-01 8.239364624023437500e-02 -4.622520878911018372e-02 2.514991536736488342e-02 -1.143041700124740601e-01 1.594765037298202515e-01 1.347958296537399292e-02 -3.934964537620544434e-01 -7.126821577548980713e-02 1.081395298242568970e-01 -1.142864227294921875e-01 6.363163888454437256e-02 -2.891022264957427979e-01 1.120930463075637817e-01 -1.077491641044616699e-01 -2.220102101564407349e-01 2.975030988454818726e-02
1.652655005455017090e-02 1.064074710011482239e-01 1.112109646201133728e-01 3.722105920314788818e-02 2.362224906682968140e-01 -1.584996581077575684e-01 -1.708546653389930725e-02 -1.041365861892700195e-01 -3.464049473404884338e-02 3.870977163314819336e-01 1.511255744844675064e-02 2.784321308135986328e-01 -6.560683995485305786e-02 -2.001062780618667603e-01 -1.019872277975082397e-01 1.589164584875106812e-01 1.809416264295578003e-01 -1.467356085777282715e-01 -3.182129561901092529e-02 -1.948886923491954803e-02 -2.761016786098480225e-02 -2.330603152513504028e-01 7.103064656257629395e-02 1.118344515562057495e-01 1.523650735616683960e-01 1.856790482997894287e-01 -4.462533295154571533e-01 -1.358896046876907349e-01 -4.727208241820335388e-02 -1.883052885532379150e-01 -1.540755480527877808e-01 3.297933340072631836e-01
-1.643838584423065186e-01 -7.465812563896179199e-02 2.133136838674545288e-01 -2.743390798568725586e-01 2.807270288467407227e-01 -8.106278628110885620e-02 -2.119697630405426025e-02 -2.409984618425369263e-01 2.180269509553909302e-01 2.573347985744476318e-01 -1.100345775485038757e-01 4.222766496241092682e-03 8.957211673259735107e-02 -6.166931986808776855e-02 -2.424490302801132202e-01 -1.746450923383235931e-02 3.265262842178344727e-01 -1.021889746189117432e-01 -1.859496533870697021e-01 -9.262716025114059448e-02 8.910960704088211060e-02 -9.837643057107925415e-02 1.162881851196289062e-01 -1.585976779460906982e-02 7.871643640100955963e-03 -4.750782251358032227e-02 -7.026302069425582886e-02 -3.580807447433471680e-01 -2.694363594055175781e-01 -1.715538203716278076e-01 -2.222242504358291626e-01 -1.656384617090225220e-01
-5.166204273700714111e-02 -1.682539135217666626e-01 1.909088790416717529e-01 -1.187450736761093140e-01 1.409062743186950684e-01 -3.709717094898223877e-01 3.271421045064926147e-02 -3.208429217338562012e-01 2.369259163970127702e-04 1.544395685195922852e-01 -3.388924300670623779e-01 4.062458872795104980e-01 5.742077715694904327e-03 3.108746558427810669e-02 1.761262118816375732e-01 -2.377785183489322662e-02 -6.422661244869232178e-02 -5.956130102276802063e-02 -1.946050375699996948e-01 -2.258151620626449585e-01 -1.231443732976913452e-01 1.189020201563835144e-01 -3.580186516046524048e-02 1.673172414302825928e-01 -4.245218634605407715e-02 -7.225862890481948853e-02 1.928590238094329834e-02 1.989010721445083618e-01 -5.121530592441558838e-02 -9.718124568462371826e-02 -3.245055079460144043e-01 3.501560539007186890e-02
-5.832723155617713928e-02 -8.061302825808525085e-03 1.237040832638740540e-01 1.540249735116958618e-01 1.017903164029121399e-01 -1.112536415457725525e-01 -1.520967334508895874e-01 -2.157921195030212402e-01 -1.782036386430263519e-02 -4.787716269493103027e-02 -2.440433055162429810e-01 1.735962927341461182e-01 2.629858851432800293e-01 -2.853107452392578125e-01 -1.971425563097000122e-01 4.392444342374801636e-02 8.202352374792098999e-02 2.282282859086990356e-01 -1.219651475548744202e-01 2.891969121992588043e-02 1.677763760089874268e-01 -2.930766344070434570e-01 -4.914655536413192749e-02 1.736924499273300171e-01 -3.593889996409416199e-02 2.118629366159439087e-01 -3.378756642341613770e-01 -2.466128766536712646e-01 1.591371595859527588e-01 -1.723546087741851807e-01 -2.856056094169616699e-01 4.995417594909667969e-02
-1.191924586892127991e-01 -1.595927774906158447e-02 2.391232103109359741e-01 -3.041741549968719482e-01 2.921088933944702148e-01 -5.841793119907379150e-02 -1.429020911455154419e-01 -8.861064165830612183e-02 1.261256784200668335e-01 2.745759189128875732e-01 -2.114175558090209961e-01 5.659279972314834595e-02 1.206319406628608704e-01 -1.207398921251296997e-01 -3.311820626258850098e-01 1.010778993368148804e-01 1.261672079563140869e-01 -6.363109499216079712e-02 -1.941481828689575195e-01 -8.475759625434875488e-02 6.501108407974243164e-02 -1.907974667847156525e-02 1.044884920120239258e-01 -8.121068775653839111e-02 -1.148065738379955292e-02 -1.083102077245712280e-01 5.356369912624359131e-02 -3.553394973278045654e-01 -2.886660397052764893e-01 -1.481941342353820801e-01 -3.112857937812805176e-01 -2.146366424858570099e-02
1.287467926740646362e-01 2.308815419673919678e-01 2.176787406206130981e-01 -1.681760102510452271e-01 3.220067918300628662e-01 1.113480702042579651e-01 2.126172780990600586e-01 -1.014969125390052795e-01 -2.292004413902759552e-02 1.994155645370483398e-01 -1.518119424581527710e-01 5.867953971028327942e-02 -3.584983199834823608e-02 2.801800332963466644e-02 -1.777606010437011719e-01 1.402832567691802979e-01 1.191593334078788757e-02 -2.752481997013092041e-01 3.569376468658447266e-02 -3.960885405540466309e-01 4.109324142336845398e-02 -2.637962102890014648e-01 -9.617721289396286011e-02 -1.646404862403869629e-01 2.139922231435775757e-01 1.731567084789276123e-02 -2.215114533901214600e-01 8.764517307281494141e-02 -1.626733541488647461e-01 1.462445110082626343e-01 -2.641321718692779541e-01 2.389704994857311249e-02
-7.549491524696350098e-02 -8.956324309110641479e-02 -1.634397953748703003e-01 -7.797443121671676636e-02 3.126674592494964600e-01 -2.997359335422515869e-01 -2.559334784746170044e-02 -8.410935103893280029e-02 7.670872658491134644e-02 3.281954303383827209e-02 -1.364408135414123535e-01 2.084106057882308960e-01 3.117078244686126709e-01 1.559050232172012329e-01 1.326406598091125488e-01 4.679158329963684082e-03 5.151130259037017822e-02 -2.146046794950962067e-02 -2.286289036273956299e-01 -2.750257551670074463e-01 4.065663516521453857e-01 2.076936513185501099e-02 4.749845713376998901e-02 2.310733497142791748e-01 1.575026661157608032e-01 2.755396962165832520e-01 -7.532075792551040649e-02 -1.270157983526587486e-03 4.814190790057182312e-02 -9.869164228439331055e-02 -2.546854019165039062e-01 1.197048127651214600e-01
-1.220221538096666336e-02 -7.225267472676932812e-04 1.149559542536735535e-01 -2.414545565843582153e-01 8.982870727777481079e-02 -1.841582916676998138e-02 6.045304983854293823e-02 -3.521261513233184814e-01 1.004288811236619949e-02 3.040800988674163818e-01 -2.227750420570373535e-01 1.180194020271301270e-01 1.438331454992294312e-01 -8.161511272192001343e-02 -2.032994031906127930e-01 1.390756666660308838e-01 2.632785141468048096e-01 -1.316401809453964233e-01 -2.248531281948089600e-01 -9.428546577692031860e-02 -6.133231148123741150e-02 -1.733033359050750732e-01 3.871892020106315613e-02 -1.028709858655929565e-02 -1.150018945336341858e-01 -1.341066509485244751e-01 -1.605831980705261230e-01 -3.067397475242614746e-01 -2.301077246665954590e-01 -3.018677830696105957e-01 -2.437066137790679932e-01 1.099458336830139160e-01
1.562695801258087158e-01 -1.796701252460479736e-01 -1.416239291429519653e-01 2.341733425855636597e-01 3.361811637878417969e-01 -1.280666291713714600e-01 2.367298118770122528e-02 -1.315547972917556763e-01 -4.476258903741836548e-02 2.560930550098419189e-01 -3.853904306888580322e-01 1.596343517303466797e-01 8.800203353166580200e-02 -9.237920492887496948e-02 -2.812235951423645020e-01 1.523642539978027344e-01 -1.509986259043216705e-02 -6.467623263597488403e-02 -9.364216774702072144e-02 -1.458290517330169678e-01 2.447142824530601501e-02 -2.417844384908676147e-01 5.108392797410488129e-03 1.214172467589378357e-01 -1.343307346105575562e-01 1.588615477085113525e-01 -1.274323612451553345e-01 2.364685758948326111e-03 -3.915937542915344238e-01 -1.943149566650390625e-01 3.829078003764152527e-02 -2.393019758164882660e-02
1.821655035018920898e-01 3.254804760217666626e-02 1.177108567208051682e-02 -1.940059661865234375e-01 3.684644401073455811e-01 -6.273318082094192505e-02 2.462497353553771973e-01 -7.021337281912565231e-03 -2.185938134789466858e-02 2.256310880184173584e-01 -3.016432225704193115e-01 8.391004800796508789e-02 -3.982464969158172607e-02 1.599225550889968872e-01 -1.614298969507217407e-01 7.454096525907516479e-02 1.938275694847106934e-01 -3.266096413135528564e-01 -7.989758998155593872e-02 -2.442369014024734497e-01 2.630736529827117920e-01 -2.621039981022477150e-03 -1.859829872846603394e-01 -3.954512253403663635e-02 -1.145151183009147644e-01 -3.041244745254516602e-01 -4.428595770150423050e-03 -2.141221612691879272e-01 1.175356805324554443e-01 -2.754843793809413910e-02 -1.860951036214828491e-01 -5.541748553514480591e-02
-2.926432760432362556e-03 8.044255897402763367e-03 1.693771630525588989e-01 -3.260594904422760010e-01 2.962059676647186279e-01 -1.287009418010711670e-01 -2.273512184619903564e-01 -2.676177024841308594e-01 1.671674400568008423e-01 6.315860897302627563e-02 -2.492572814226150513e-01 2.057845145463943481e-02 -6.473561376333236694e-02 1.691455137915909290e-03 -1.839878708124160767e-01 4.843713343143463135e-02 7.787496596574783325e-02 -6.478239595890045166e-02 -1.486604809761047363e-01 -2.270452231168746948e-01 2.826940119266510010e-01 1.322490274906158447e-01 -1.749870777130126953e-01 1.594767868518829346e-01 -1.089931502938270569e-01 2.705527842044830322e-01 -3.201472461223602295e-01 -7.446857541799545288e-02 9.870642423629760742e-02 1.521052271127700806e-01 6.200079247355461121e-02 -1.876823902130126953e-01
5.495987460017204285e-02 -2.772182598710060120e-02 8.304709941148757935e-02 -1.063703745603561401e-01 2.251366972923278809e-01 -1.181884631514549255e-01 2.058567255735397339e-01 -1.012932416051626205e-02 1.249343603849411011e-01 -1.618321686983108521e-01 -9.363371878862380981e-02 2.963808178901672363e-01 1.974405162036418915e-02 -2.496131807565689087e-01 5.863521248102188110e-02 2.089326977729797363e-01 1.340747810900211334e-02 6.886025518178939819e-02 -1.484894454479217529e-01 -2.577563524246215820e-01 1.230459958314895630e-01 -2.792687118053436279e-01 -2.152820676565170288e-02 -2.175771072506904602e-02 -6.467868387699127197e-02 2.267905920743942261e-01 -2.361262291669845581e-01 1.073792502284049988e-01 -7.581990212202072144e-02 -1.503347307443618774e-01 -2.693767845630645752e-01 -4.597574472427368164e-01
2.289856411516666412e-02 -1.457398533821105957e-01 4.396760463714599609e-02 -1.090091839432716370e-01 2.854327559471130371e-01 -8.683131635189056396e-02 -2.720365822315216064e-01 -1.212068870663642883e-01 1.150076463818550110e-01 2.151260226964950562e-01 -2.946704626083374023e-01 2.658621221780776978e-02 1.359673589468002319e-01 -2.798506319522857666e-01 -3.561647832393646240e-01 1.695276349782943726e-01 -6.825597584247589111e-02 -1.361838728189468384e-01 -6.380502134561538696e-02 5.142736434936523438e-02 -1.599357812665402889e-03 -8.940372616052627563e-02 1.460618972778320312e-01 1.467741578817367554e-01 -9.061771631240844727e-02 4.187485948204994202e-02 -2.410560548305511475e-01 5.538281053304672241e-02 -4.668050110340118408e-01 1.863724179565906525e-02 -1.098434329032897949e-01 -7.084918767213821411e-02
3.018951416015625000e-01 -4.760870337486267090e-02 3.052433133125305176e-01 6.034803390502929688e-02 4.348325133323669434e-01 -7.765643298625946045e-02 -2.564085721969604492e-01 -6.391994189471006393e-03 5.088021606206893921e-02 1.233713924884796143e-01 -5.774800479412078857e-02 2.470515966415405273e-01 -2.728353627026081085e-02 -1.375564336776733398e-01 -7.606807351112365723e-02 -4.197708889842033386e-02 4.819886386394500732e-02 -2.335890680551528931e-01 -3.214178606867790222e-02 -2.991846501827239990e-01 8.214166387915611267e-03 -2.751063704490661621e-01 -1.437589675188064575e-01 -3.723982349038124084e-02 -1.063469275832176208e-01 -3.030633321031928062e-03 -1.854968816041946411e-01 -8.477811515331268311e-02 -5.944996699690818787e-02 -1.894947290420532227e-01 -2.321768254041671753e-01 2.190617918968200684e-01
1.278378218412399292e-01 -1.298465579748153687e-01 -4.412216320633888245e-02 -6.018639355897903442e-02 3.484860658645629883e-01 6.837342679500579834e-02 -3.393253982067108154e-01 -1.387653499841690063e-01 -3.992233797907829285e-02 1.661126315593719482e-01 -4.798775538802146912e-02 1.161779984831809998e-01 2.319548428058624268e-01 -1.898507028818130493e-01 -3.385127484798431396e-01 -3.698659688234329224e-02 -6.561296433210372925e-02 -1.669065952301025391e-01 -3.256545588374137878e-02 -3.080010116100311279e-01 2.278532683849334717e-01 -7.700239866971969604e-02 -3.937631472945213318e-02 2.043722271919250488e-01 -2.866969816386699677e-02 1.194567140191793442e-02 -2.832566201686859131e-01 -1.645531654357910156e-01 1.139834374189376831e-01 -1.102262586355209351e-01 -1.876091063022613525e-01 2.281483113765716553e-01
-5.926606804132461548e-02 -3.499970957636833191e-02 2.819188684225082397e-02 9.869034588336944580e-02 4.421415030956268311e-01 -9.091114252805709839e-02 2.118447236716747284e-02 -1.050954982638359070e-01 1.395698077976703644e-02 5.504815652966499329e-02 -1.943131536245346069e-01 -5.072568356990814209e-02 1.426599621772766113e-01 -2.556335031986236572e-01 -4.879627227783203125e-01 -1.228455081582069397e-02 3.101171851158142090e-01 -1.431150883436203003e-01 -7.595318555831909180e-02 -4.118650406599044800e-02 -3.827495127916336060e-02 1.374078989028930664e-01 9.364701807498931885e-02 -6.510616093873977661e-02 8.942659012973308563e-03 -5.648447945713996887e-02 -1.242484301328659058e-01 -2.931489050388336182e-01 -1.445846557617187500e-01 -1.485739201307296753e-01 -2.548501789569854736e-01 1.786595582962036133e-01
2.241246215999126434e-02 -1.408614665269851685e-01 -4.948412626981735229e-02 -5.617352202534675598e-02 2.998891174793243408e-01 -6.233473494648933411e-02 2.133390158414840698e-01 -6.346568465232849121e-02 1.007488816976547241e-01 -6.710200011730194092e-02 -2.979390025138854980e-01 2.125006765127182007e-01 2.066501379013061523e-01 -3.270400688052177429e-02 -1.650870889425277710e-01 -1.384854912757873535e-01 2.461706697940826416e-01 1.696610301733016968e-01 -3.878495991230010986e-01 1.245796382427215576e-01 2.098498344421386719e-01 -1.456824690103530884e-01 -1.795709282159805298e-01 -1.570168882608413696e-01 -7.689288258552551270e-02 2.149207592010498047e-01 -1.832147538661956787e-01 -3.097892552614212036e-02 -5.615350604057312012e-02 2.561434209346771240e-01 -2.391545027494430542e-01 -4.274457320570945740e-02
9.395112842321395874e-02 3.236682340502738953e-02 2.939036190509796143e-01 4.695390909910202026e-02 9.837978333234786987e-02 3.189376741647720337e-02 -7.894267886877059937e-02 -7.230066508054733276e-02 9.331768751144409180e-02 2.583257853984832764e-01 -1.146430969238281250e-01 1.139314472675323486e-01 2.509457468986511230e-01 -1.698352992534637451e-01 -1.634057462215423584e-01 1.427392810583114624e-01 7.897622883319854736e-02 -2.146572768688201904e-01 -7.502727955579757690e-02 1.311223804950714111e-01 1.638347506523132324e-01 -3.804944455623626709e-01 -8.410711772739887238e-03 8.283802866935729980e-02 3.857089579105377197e-02 2.428357154130935669e-01 -4.182306528091430664e-01 -2.058799564838409424e-01 3.006106056272983551e-02 -4.843303188681602478e-02 -2.822511196136474609e-01 1.567340195178985596e-01
2.524961829185485840e-01 -9.059929847717285156e-02 -1.373239904642105103e-01 -2.579782903194427490e-01 9.888148307800292969e-02 -1.202426180243492126e-01 1.048251241445541382e-01 2.592046558856964111e-01 -1.829614117741584778e-02 -3.712387010455131531e-02 -2.925637662410736084e-01 2.863689363002777100e-01 -7.256301492452621460e-02 -1.630169451236724854e-01 -9.424718469381332397e-02 5.512025579810142517e-02 4.437372833490371704e-02 -3.541921451687812805e-02 -2.684914469718933105e-01 -1.414293497800827026e-01 -2.080186158418655396e-01 -9.355225414037704468e-02 -1.475040018558502197e-01 3.497694730758666992e-01 -4.844564571976661682e-02 9.229901246726512909e-03 -3.308104276657104492e-01 -8.798894286155700684e-02 -2.179516293108463287e-02 1.253966093063354492e-01 -2.956255972385406494e-01 -1.118223965167999268e-01
2.074843645095825195e-01 8.138229697942733765e-02 1.611711978912353516e-01 6.620502471923828125e-02 3.267565965652465820e-01 5.264161527156829834e-02 -2.297680228948593140e-01 -2.654668986797332764e-01 1.230415888130664825e-02 1.986866891384124756e-01 -1.210479214787483215e-01 1.390236020088195801e-01 8.927870541810989380e-02 -3.310629427433013916e-01 -5.353778973221778870e-02 2.976676523685455322e-01 2.527423501014709473e-01 -1.265859901905059814e-01 -1.122503355145454407e-01 -3.949891403317451477e-02 1.037851795554161072e-01 -2.716388702392578125e-01 5.374577641487121582e-02 1.288191527128219604e-01 -1.607024669647216797e-01 1.181469112634658813e-01 -3.177120983600616455e-01 3.196991235017776489e-02 3.851922228932380676e-02 5.375367403030395508e-02 -2.179282456636428833e-01 1.130900830030441284e-01
1.125078722834587097e-01 7.721430063247680664e-02 1.757672578096389771e-01 -4.220174625515937805e-03 1.626008749008178711e-01 -1.187173426151275635e-01 1.546858549118041992e-01 -2.718556225299835205e-01 3.749702870845794678e-02 -1.600267142057418823e-01 -4.552414715290069580e-01 1.880150586366653442e-01 6.345877796411514282e-02 -2.716339938342571259e-02 -2.378958612680435181e-01 -1.206592191010713577e-02 3.079847991466522217e-01 -2.161736637353897095e-01 -8.149074763059616089e-02 -7.092678546905517578e-02 8.483043313026428223e-02 -4.080500304698944092e-01 6.226114183664321899e-02 -6.375087890774011612e-03 -1.058276593685150146e-01 6.815709918737411499e-02 -1.549283862113952637e-01 -7.862312346696853638e-02 -1.434383690357208252e-01 8.047875761985778809e-02 1.728940308094024658e-01 2.171169966459274292e-01
1.148528531193733215e-01 -1.304856538772583008e-01 2.159696817398071289e-01 3.431430086493492126e-02 3.519151806831359863e-01 -7.912273705005645752e-02 -2.294610887765884399e-01 -1.175483018159866333e-01 6.727313250303268433e-02 1.407832056283950806e-01 9.659138321876525879e-02 1.259817481040954590e-01 7.034330070018768311e-02 -3.210299415513873100e-03 -3.481110930442810059e-02 -1.520790606737136841e-01 9.856254607439041138e-02 1.046184673905372620e-01 -1.920432150363922119e-01 -2.764126956462860107e-01 2.057162523269653320e-01 -1.638195812702178955e-01 -3.126414865255355835e-02 -6.037471443414688110e-02 9.196984022855758667e-02 -3.906568884849548340e-02 -4.980331063270568848e-01 -2.376163899898529053e-01 8.812437951564788818e-02 -1.353892982006072998e-01 -2.434958368539810181e-01 1.973571926355361938e-01
1.466289907693862915e-01 1.700777709484100342e-01 4.388716071844100952e-02 -2.696067690849304199e-01 2.276492714881896973e-01 6.139528006315231323e-02 1.666622161865234375e-01 -2.894774973392486572e-01 -1.449289172887802124e-01 4.037463292479515076e-02 -1.434745192527770996e-01 8.159177750349044800e-02 1.306090652942657471e-01 -2.202722802758216858e-02 -3.661049008369445801e-01 1.452556848526000977e-01 2.058387994766235352e-01 -4.612706229090690613e-02 4.560712724924087524e-02 -2.727285027503967285e-01 3.583509922027587891e-01 -7.175648212432861328e-02 -2.972917556762695312e-01 1.425526440143585205e-01 -1.990863820537924767e-03 1.085060182958841324e-02 4.622902721166610718e-02 -2.770910561084747314e-01 2.304570004343986511e-02 -5.990022420883178711e-02 -1.585809290409088135e-01 -1.170831844210624695e-01
-2.920516207814216614e-02 -6.324212998151779175e-02 8.419226855039596558e-02 -3.288163542747497559e-01 4.562018811702728271e-02 -7.742426544427871704e-02 1.709149479866027832e-01 -1.246328651905059814e-01 4.460029304027557373e-03 1.513114869594573975e-01 6.969953421503305435e-03 2.372838109731674194e-01 4.225879535079002380e-02 -5.365647748112678528e-02 4.900813102722167969e-02 -2.821202762424945831e-02 -2.464301884174346924e-01 2.156558446586132050e-03 -4.247526824474334717e-01 -5.944304168224334717e-02 5.663203448057174683e-02 -1.478000637143850327e-02 4.397384077310562134e-02 4.982330799102783203e-01 1.509375274181365967e-01 -1.059114839881658554e-02 -2.076475769281387329e-01 9.275241941213607788e-02 -1.060118228197097778e-01 -2.489662617444992065e-01 -3.063763678073883057e-01 -2.826750744134187698e-03
-1.280506402254104614e-01 1.220131367444992065e-01 -1.141297966241836548e-01 -4.633977115154266357e-01 3.630666732788085938e-01 7.716678082942962646e-02 4.340201616287231445e-02 7.554401457309722900e-02 -1.987775973975658417e-02 2.338965535163879395e-01 -1.464851945638656616e-01 2.539429366588592529e-01 -4.787450283765792847e-02 7.829446345567703247e-02 -5.575141683220863342e-02 -4.741791635751724243e-02 1.115880087018013000e-01 5.361628159880638123e-02 -1.401188373565673828e-01 8.388686180114746094e-02 1.978647559881210327e-01 2.434231340885162354e-01 1.325184702873229980e-01 7.988612353801727295e-02 8.299516886472702026e-02 1.753838062286376953e-01 -3.689322173595428467e-01 -2.766345441341400146e-02 -1.868033558130264282e-01 6.873078178614377975e-03 -2.116697579622268677e-01 1.488214880228042603e-01
2.572408318519592285e-01 -1.114873662590980530e-01 1.996479183435440063e-01 1.861256361007690430e-01 3.149578571319580078e-01 -9.251685440540313721e-02 -2.395932674407958984e-01 1.646038293838500977e-01 1.446011662483215332e-01 2.089567184448242188e-01 -3.345547942444682121e-03 2.354114055633544922e-01 -1.053463853895664215e-02 4.533495381474494934e-02 -1.429930627346038818e-01 -4.727662727236747742e-02 9.099654853343963623e-02 -1.399426907300949097e-01 -9.632152318954467773e-02 -2.996795475482940674e-01 1.227699816226959229e-01 -2.535294592380523682e-01 -1.270361840724945068e-01 1.089206081815063953e-03 4.979290440678596497e-02 4.217962548136711121e-02 -2.803319096565246582e-01 -5.027389898896217346e-02 -1.143885329365730286e-01 -1.602667719125747681e-01 -2.771063745021820068e-01 2.939709722995758057e-01
1.246810331940650940e-01 1.032069921493530273e-01 -1.303195115178823471e-02 1.381780356168746948e-01 1.804843544960021973e-01 3.301650285720825195e-02 -2.989779412746429443e-01 1.113383993506431580e-01 1.892585456371307373e-01 9.686306864023208618e-02 6.739540398120880127e-02 1.043517738580703735e-01 -8.322296664118766785e-03 -3.958337008953094482e-02 -2.952718138694763184e-01 -5.082953721284866333e-02 -1.976292952895164490e-02 -1.815857440233230591e-01 -7.603075355291366577e-02 4.990649595856666565e-02 1.912868469953536987e-01 -2.025371044874191284e-01 1.224361136555671692e-01 1.836220771074295044e-01 1.162634417414665222e-01 6.855706870555877686e-02 -1.402928829193115234e-01 -2.471783906221389771e-01 -2.321462184190750122e-01 1.065982878208160400e-01 -4.959030747413635254e-01 2.982063293457031250e-01
1.394489109516143799e-01 3.413299843668937683e-02 -1.285761892795562744e-01 -1.841628700494766235e-01 4.674944281578063965e-01 -1.023284867405891418e-01 2.402756176888942719e-02 -2.046287059783935547e-01 7.088842242956161499e-02 3.575772941112518311e-01 -2.092864215373992920e-01 1.155909821391105652e-01 6.467632949352264404e-03 -7.755357027053833008e-02 -1.352290809154510498e-01 7.350718230009078979e-02 6.988538801670074463e-02 -1.023313030600547791e-01 8.349389582872390747e-02 -1.191080883145332336e-01 3.571888506412506104e-01 -1.359150260686874390e-01 -1.315234452486038208e-01 2.279307544231414795e-01 -2.069557458162307739e-02 1.542865931987762451e-01 -1.550000607967376709e-01 2.055165171623229980e-01 6.929462403059005737e-02 1.816789954900741577e-01 -1.010036468505859375e-01 2.175923734903335571e-01
2.763965427875518799e-01 7.766131311655044556e-02 2.470279633998870850e-01 -2.715814672410488129e-02 1.078951954841613770e-01 4.219622910022735596e-02 -1.270038485527038574e-01 -2.484499663114547729e-01 -1.264059543609619141e-01 2.182083576917648315e-01 -3.164137601852416992e-01 -7.575546950101852417e-02 6.693710386753082275e-02 1.048061996698379517e-01 -2.064545154571533203e-01 1.501778364181518555e-01 4.750529304146766663e-02 1.120821982622146606e-01 -2.224222570657730103e-01 -1.173512414097785950e-01 8.596165478229522705e-02 -2.278714627027511597e-01 1.598756387829780579e-02 -1.117121428251266479e-01 1.240137144923210144e-01 -1.313382089138031006e-01 -1.496763080358505249e-01 -4.296571612358093262e-01 7.233674079179763794e-02 -4.887586692348122597e-04 -3.397753536701202393e-01 6.334525346755981445e-02
6.203509867191314697e-02 1.192417144775390625e-01 2.017389982938766479e-01 -2.009037435054779053e-01 2.932892143726348877e-01 2.538814581930637360e-02 7.267272472381591797e-02 1.138488352298736572e-01 9.361451119184494019e-02 -1.851206645369529724e-02 -5.172498524188995361e-02 3.289896845817565918e-01 2.192341536283493042e-01 1.682312637567520142e-01 -1.866971105337142944e-01 -1.404599994421005249e-01 2.066812515258789062e-01 5.524479970335960388e-02 -2.089101821184158325e-01 -1.007083728909492493e-01 4.509916603565216064e-01 3.120299242436885834e-02 8.266784995794296265e-02 5.169173330068588257e-02 6.779227405786514282e-02 -9.784747660160064697e-02 -1.097999289631843567e-01 7.986004650592803955e-02 -1.290721166878938675e-02 1.699724793434143066e-01 -3.741123676300048828e-01 1.730636805295944214e-01
-2.546633407473564148e-02 -1.144456639885902405e-01 1.807952523231506348e-01 -8.305428922176361084e-02 3.648526072502136230e-01 1.914422065019607544e-01 -3.128571808338165283e-02 -1.834907196462154388e-02 3.662697672843933105e-01 3.146946430206298828e-01 -2.028640210628509521e-01 1.587699912488460541e-02 -8.687122166156768799e-02 -5.098563805222511292e-02 -1.142573654651641846e-01 3.647930175065994263e-02 1.619544923305511475e-01 -2.064321339130401611e-01 -6.570846587419509888e-02 -6.404604017734527588e-02 1.186351552605628967e-01 -1.424173172563314438e-02 -1.248142495751380920e-01 1.110537499189376831e-01 -2.378603219985961914e-01 1.947973668575286865e-01 -3.030076622962951660e-01 -2.482838034629821777e-01 -1.523496657609939575e-01 -5.719714239239692688e-02 -5.954728275537490845e-02 2.810701429843902588e-01
2.270192280411720276e-02 1.397342234849929810e-01 -2.840263210237026215e-02 5.291602015495300293e-02 2.541576623916625977e-01 2.526967972517013550e-02 -7.461921125650405884e-02 -3.291696542873978615e-03 1.396259218454360962e-01 -5.495116859674453735e-02 -2.465581893920898438e-01 2.550874650478363037e-01 -1.186089813709259033e-01 -6.469632685184478760e-02 -3.262052237987518311e-01 -2.869746983051300049e-01 -6.446951627731323242e-02 2.120458632707595825e-01 -3.783656954765319824e-01 -1.270308941602706909e-01 5.085997655987739563e-02 -2.970968186855316162e-01 1.778334081172943115e-01 -1.669271104037761688e-02 2.729916013777256012e-02 -6.564104696735739708e-04 -9.417598694562911987e-02 -2.711703628301620483e-02 -5.639300122857093811e-02 -3.748115897178649902e-01 -2.436139434576034546e-01 -7.489545643329620361e-02
1.293354779481887817e-01 -1.287252921611070633e-02 -6.082906201481819153e-02 -8.457963913679122925e-02 2.396636456251144409e-01 -4.751244783401489258e-01 1.348308324813842773e-01 7.892344892024993896e-02 -1.246009916067123413e-01 1.456583142280578613e-01 3.776906430721282959e-02 -1.049258634448051453e-01 -2.586500195320695639e-04 1.082076951861381531e-01 -3.038341104984283447e-01 1.135036274790763855e-01 1.330461911857128143e-02 5.581200867891311646e-02 -2.244410812854766846e-01 -5.988204386085271835e-03 1.800591647624969482e-01 2.544144913554191589e-02 -1.118560358881950378e-01 1.659987717866897583e-01 1.973906308412551880e-01 -1.077677011489868164e-01 -3.549063503742218018e-01 -3.034852743148803711e-01 -1.467956006526947021e-01 -4.621034115552902222e-02 -1.684274375438690186e-01 -2.259408235549926758e-01
3.794158250093460083e-02 5.042238533496856689e-02 4.954361170530319214e-02 -2.790634036064147949e-01 2.894186377525329590e-01 -1.106641255319118500e-02 -2.109055221080780029e-01 -1.981729269027709961e-01 3.012328743934631348e-01 2.347513884305953979e-01 -8.242232352495193481e-02 1.785992085933685303e-01 8.138886094093322754e-02 -6.903008371591567993e-02 -2.307246625423431396e-01 -9.629134833812713623e-02 7.172435522079467773e-02 -7.398672401905059814e-02 -1.516449004411697388e-01 -2.380289137363433838e-01 3.549672663211822510e-01 1.489040553569793701e-01 -6.855219602584838867e-02 -4.005314409732818604e-02 2.846343070268630981e-02 2.981272041797637939e-01 -2.733339369297027588e-01 -2.452914416790008545e-01 -1.878245919942855835e-02 1.286600083112716675e-01 4.485735669732093811e-02 3.706872463226318359e-02
-2.097128033638000488e-01 1.049997434020042419e-01 1.656174659729003906e-01 4.793926328420639038e-02 4.578293263912200928e-01 -7.601051777601242065e-02 -7.394311949610710144e-03 6.451155245304107666e-02 1.215337216854095459e-01 -4.161727055907249451e-02 -2.444284558296203613e-01 2.861896157264709473e-01 1.462536752223968506e-01 5.006349459290504456e-02 1.649799346923828125e-01 1.548944711685180664e-01 -1.595205515623092651e-01 7.889243215322494507e-02 3.725207597017288208e-02 -2.158589512109756470e-01 1.750001609325408936e-01 -1.252052187919616699e-01 6.142899021506309509e-02 2.037086058408021927e-03 1.970143616199493408e-01 -9.512276202440261841e-02 -2.703714370727539062e-01 -3.190864622592926025e-01 -6.693930923938751221e-02 1.105009168386459351e-01 -3.009318411350250244e-01 5.141325294971466064e-02
2.417296171188354492e-01 -1.720146685838699341e-01 1.368161141872406006e-01 5.356460437178611755e-02 3.265660703182220459e-01 -2.843656539916992188e-01 -8.260555565357208252e-02 -2.275466173887252808e-01 5.619627889245748520e-03 1.574717313051223755e-01 -1.399700413458049297e-03 5.502993240952491760e-02 -2.691222354769706726e-02 1.066269353032112122e-02 -6.481839716434478760e-02 -2.368941903114318848e-02 2.069283649325370789e-02 8.945453166961669922e-02 -1.743115782737731934e-01 -2.871091067790985107e-01 2.972217202186584473e-01 -2.073602527379989624e-01 2.615529857575893402e-02 -3.541260957717895508e-02 2.457094192504882812e-01 -1.072341948747634888e-01 -2.903827130794525146e-01 -3.278218209743499756e-02 1.126480381935834885e-02 -2.463638484477996826e-01 -2.452595829963684082e-01 2.793794274330139160e-01
9.023877233266830444e-02 6.759006530046463013e-02 3.326698392629623413e-02 -2.614379823207855225e-01 1.755019426345825195e-01 -1.862680315971374512e-01 2.908396348357200623e-02 8.912840858101844788e-03 1.025411561131477356e-01 -3.480443730950355530e-02 -2.086644321680068970e-01 2.158039063215255737e-01 1.524106711149215698e-01 2.980706989765167236e-01 -1.175333783030509949e-01 -1.258361488580703735e-01 1.534543335437774658e-01 4.809606075286865234e-02 8.933561295270919800e-02 -1.132832095026969910e-02 2.780819237232208252e-01 -3.594509558752179146e-03 -1.250402629375457764e-01 7.044254988431930542e-02 2.176167666912078857e-01 -2.005692198872566223e-02 -3.746763765811920166e-01 -2.537119726184755564e-04 -5.642146617174148560e-02 3.689864575862884521e-01 -3.575454950332641602e-01 1.436055898666381836e-01
2.045512385666370392e-02 2.164433896541595459e-02 9.450554102659225464e-02 -2.733609676361083984e-01 2.694317102432250977e-01 -1.623623371124267578e-01 1.795157557353377342e-03 -4.484217986464500427e-02 1.157199293375015259e-01 1.790293604135513306e-01 -2.282790690660476685e-01 1.268129050731658936e-01 -2.201372087001800537e-01 -8.760094060562551022e-04 -1.106559485197067261e-01 -1.154225766658782959e-01 1.087173968553543091e-01 -5.178061127662658691e-02 -1.326396018266677856e-01 -8.536840230226516724e-02 3.789508938789367676e-01 1.152139753103256226e-01 -4.927990958094596863e-02 1.418422311544418335e-01 7.560765370726585388e-03 4.099422395229339600e-01 -2.965132892131805420e-01 1.653692871332168579e-01 4.619114473462104797e-02 -1.419017929583787918e-02 -2.272088378667831421e-01 2.658562362194061279e-01
1.275508552789688110e-01 -2.989461459219455719e-02 3.910875692963600159e-02 -1.535299867391586304e-01 2.419721782207489014e-01 1.152069792151451111e-01 1.143382564187049866e-01 -2.291192859411239624e-02 3.061345219612121582e-01 2.116452008485794067e-01 -1.928909718990325928e-01 4.095113277435302734e-02 9.603113681077957153e-02 2.281701117753982544e-01 -2.188766002655029297e-01 6.617331504821777344e-02 2.151157520711421967e-02 -5.988451838493347168e-02 -1.494301557540893555e-01 -2.314046174287796021e-01 1.947950273752212524e-01 1.701670885086059570e-01 -9.535917639732360840e-02 1.588374674320220947e-01 -1.602467447519302368e-01 3.859301805496215820e-01 -3.791278600692749023e-01 -1.666740179061889648e-01 -1.749927923083305359e-02 2.062004208564758301e-01 -9.149548411369323730e-02 5.350483581423759460e-02
-9.137581102550029755e-03 -3.289937973022460938e-02 2.009866088628768921e-01 -2.952430583536624908e-02 2.746046781539916992e-01 9.728842973709106445e-02 -1.909150332212448120e-01 6.797716766595840454e-02 1.385755985975265503e-01 -7.548011839389801025e-02 -1.107571050524711609e-01 1.860202997922897339e-01 1.015980727970600128e-02 6.102733314037322998e-02 -1.546305231750011444e-02 -1.401665955781936646e-01 8.100579679012298584e-02 1.418478041887283325e-02 -2.529224455356597900e-01 -8.107048273086547852e-02 4.129626154899597168e-01 9.754290804266929626e-03 1.408091336488723755e-01 -8.390415459871292114e-02 5.296707525849342346e-02 -2.472380846738815308e-01 -2.227390408515930176e-01 -1.095783933997154236e-01 7.510624080896377563e-02 1.782046109437942505e-01 -4.490928053855895996e-01 3.109661638736724854e-01
8.522839844226837158e-02 -1.665726602077484131e-01 2.125368267297744751e-01 -1.137809827923774719e-02 1.876057535409927368e-01 -5.305072665214538574e-01 2.552325725555419922e-01 -3.464100956916809082e-01 -1.493853181600570679e-01 1.885944232344627380e-02 -1.556933820247650146e-01 5.487157776951789856e-02 6.092889234423637390e-02 -1.557544767856597900e-01 5.081949010491371155e-02 -1.667382717132568359e-01 -5.891750752925872803e-02 -1.574395596981048584e-01 -9.161081165075302124e-02 -1.988468170166015625e-01 1.528116166591644287e-01 1.332042962312698364e-01 3.326641395688056946e-02 3.486330620944499969e-03 1.126203536987304688e-01 1.477207243442535400e-01 -1.514828503131866455e-01 -1.371568292379379272e-01 -1.500790715217590332e-01 1.216890364885330200e-01 -2.329805642366409302e-01 1.528120487928390503e-01
-6.321523338556289673e-02 -9.988001734018325806e-02 5.981379188597202301e-03 5.054626613855361938e-02 2.571921050548553467e-01 3.798450529575347900e-02 -1.330620199441909790e-01 1.874012313783168793e-02 -8.923810720443725586e-02 2.097168117761611938e-01 5.390476807951927185e-02 2.391551882028579712e-01 1.304712742567062378e-01 -6.041362509131431580e-02 -1.720863729715347290e-01 3.458788990974426270e-01 2.323664575815200806e-01 -1.165211796760559082e-01 -1.640710383653640747e-01 -5.713779479265213013e-03 1.322592701762914658e-02 -4.983631148934364319e-02 1.082953289151191711e-01 1.466766595840454102e-01 4.655851516872644424e-03 1.037141010165214539e-01 -2.474139928817749023e-01 -3.965879678726196289e-01 -1.991264671087265015e-01 -2.267805337905883789e-01 -3.942176699638366699e-01 -9.818182885646820068e-02
4.018726199865341187e-02 -1.431696116924285889e-01 4.999896883964538574e-02 2.224114835262298584e-01 2.540187835693359375e-01 2.969095297157764435e-02 -2.563032209873199463e-01 1.749710552394390106e-02 3.231081739068031311e-02 2.504381537437438965e-01 -7.117087393999099731e-02 3.653816282749176025e-01 -3.967107832431793213e-02 -2.537343800067901611e-01 -2.979184091091156006e-01 -2.065008319914340973e-02 1.242935359477996826e-01 -5.211930349469184875e-02 -1.451296508312225342e-01 -6.960980594158172607e-02 -2.831566892564296722e-02 -1.555884629487991333e-01 -3.286033123731613159e-02 6.680177152156829834e-02 -4.286690056324005127e-02 1.587327867746353149e-01 -2.610338330268859863e-01 -2.258054614067077637e-01 -2.826563082635402679e-02 8.082768321037292480e-02 -2.657373249530792236e-01 3.719047904014587402e-01
2.591777406632900238e-02 1.355730444192886353e-01 -1.642662137746810913e-01 -1.636506468057632446e-01 2.451781332492828369e-01 1.668171286582946777e-01 6.337026506662368774e-02 -3.733797231689095497e-03 1.706057041883468628e-01 -9.357384592294692993e-02 -3.158570826053619385e-01 3.268380165100097656e-01 4.840602353215217590e-02 -4.857261478900909424e-02 -1.867003142833709717e-01 1.212530657649040222e-01 8.381257206201553345e-02 -2.121925801038742065e-01 -8.944649249315261841e-02 -1.957810968160629272e-01 2.518022954463958740e-01 -2.233491651713848114e-02 -2.196329981088638306e-01 2.065938264131546021e-01 2.878788486123085022e-02 -1.736794710159301758e-01 2.934812568128108978e-03 -1.586717069149017334e-01 -5.344626307487487793e-02 -2.019233442842960358e-02 -3.789003789424896240e-01 2.833511829376220703e-01
-3.293029963970184326e-02 1.435934901237487793e-01 2.343926578760147095e-01 4.232069104909896851e-02 2.374803125858306885e-01 -2.989315986633300781e-02 2.636229619383811951e-02 1.225042790174484253e-01 2.854068204760551453e-02 -1.414613705128431320e-02 -1.345180273056030273e-01 2.298922091722488403e-01 -6.361623294651508331e-03 -4.815462231636047363e-02 -1.205803919583559036e-02 3.414437770843505859e-01 -1.415679007768630981e-01 1.449611783027648926e-01 -1.114726364612579346e-01 -3.843352496623992920e-01 2.166615128517150879e-01 -2.523041069507598877e-01 -1.866594888269901276e-02 4.312918335199356079e-02 1.378494799137115479e-01 4.908446222543716431e-03 7.832302898168563843e-02 -4.327979087829589844e-01 -2.194987386465072632e-01 -1.571728885173797607e-01 -2.411680221557617188e-01 -8.588908822275698185e-04
1.343101356178522110e-02 -1.660126894712448120e-01 1.742629408836364746e-01 2.904377318918704987e-02 -4.175442829728126526e-02 -2.275509536266326904e-01 1.086518391966819763e-01 -3.043781816959381104e-01 -4.957683756947517395e-02 9.517986327409744263e-02 -2.286101579666137695e-01 8.103790134191513062e-02 5.460174754261970520e-03 -8.519455045461654663e-02 -3.119478523731231689e-01 1.856710165739059448e-01 -7.875118404626846313e-03 -5.515240132808685303e-02 6.537309288978576660e-02 -4.432059526443481445e-01 1.339021921157836914e-01 1.466050557792186737e-02 2.772569656372070312e-02 -1.715269498527050018e-02 3.619140014052391052e-02 6.790279597043991089e-02 -1.496922522783279419e-01 -3.926787078380584717e-01 -2.360555976629257202e-01 -7.010809332132339478e-02 -2.760159075260162354e-01 1.768910288810729980e-01
-1.013405504636466503e-03 -2.143270373344421387e-01 -4.690527543425559998e-02 -4.935948923230171204e-02 2.903708815574645996e-01 -2.607288658618927002e-01 -1.953998655080795288e-01 1.530310213565826416e-01 -2.925123572349548340e-01 7.567071169614791870e-02 -8.592734485864639282e-02 4.453449323773384094e-02 1.663995683193206787e-01 -9.586362540721893311e-02 -2.896130084991455078e-01 -1.190000697970390320e-01 -3.981556743383407593e-02 -1.129468437284231186e-02 -2.564230561256408691e-01 -2.991059981286525726e-02 2.007909305393695831e-02 -5.307308398187160492e-03 -1.952094286680221558e-01 2.243794947862625122e-01 3.915366232395172119e-01 7.266356050968170166e-02 -2.317131012678146362e-01 -1.639775484800338745e-01 4.143061116337776184e-02 -7.276642136275768280e-03 -1.241809353232383728e-01 -2.938793599605560303e-01
8.020212501287460327e-02 -1.152982190251350403e-01 1.333310734480619431e-02 -9.560754895210266113e-02 1.317647248506546021e-01 -4.071888625621795654e-01 -4.300423711538314819e-02 6.249996647238731384e-02 4.940956458449363708e-02 -1.598150134086608887e-01 -4.050291329622268677e-02 1.867155283689498901e-01 -9.811772406101226807e-02 -4.087437689304351807e-02 7.581067085266113281e-02 2.953246980905532837e-02 -1.056554634124040604e-02 -2.144161909818649292e-01 -4.126555919647216797e-01 2.095029950141906738e-01 6.531121581792831421e-02 -1.009937077760696411e-01 -4.536282271146774292e-02 2.296292036771774292e-01 3.103540539741516113e-01 2.686661481857299805e-01 -2.366442531347274780e-01 -8.161322772502899170e-02 1.361576914787292480e-01 -2.003591209650039673e-01 -2.677051126956939697e-01 9.277256578207015991e-02
-4.929703101515769958e-02 4.607679322361946106e-02 9.265614673495292664e-03 -4.430200755596160889e-01 2.917842566967010498e-01 2.557317726314067841e-02 1.548354029655456543e-01 1.537443846464157104e-01 2.219600975513458252e-01 1.088732108473777771e-01 -9.491358697414398193e-02 2.224902808666229248e-02 7.641915697604417801e-03 1.137144565582275391e-01 -9.718005359172821045e-02 -1.451843827962875366e-01 -3.124297596514225006e-03 -6.152512505650520325e-02 -3.061100840568542480e-01 -2.294257879257202148e-01 2.337611466646194458e-01 1.493652760982513428e-01 -9.270989894866943359e-02 1.226311400532722473e-01 -7.412732392549514771e-02 3.583601117134094238e-01 -2.887621819972991943e-01 1.254266798496246338e-01 -1.688481718301773071e-01 1.440741028636693954e-02 -1.968474984169006348e-01 1.829834096133708954e-02
1.555631309747695923e-01 -1.739576756954193115e-01 -6.602694094181060791e-02 -6.773433834314346313e-02 3.721318244934082031e-01 -1.289247255772352219e-02 9.524550288915634155e-02 -2.363331615924835205e-02 1.459590345621109009e-01 -5.095603689551353455e-02 -1.614113748073577881e-01 2.090862691402435303e-01 2.728265225887298584e-01 -1.143621802330017090e-01 -4.813096672296524048e-02 -9.278777986764907837e-02 1.562861949205398560e-01 4.728742316365242004e-02 -4.562708139419555664e-01 1.835546940565109253e-01 2.565655112266540527e-01 -1.398755609989166260e-01 -1.001351028680801392e-01 -3.407568484544754028e-02 2.716766670346260071e-02 7.377334684133529663e-02 -1.020810604095458984e-01 -1.369225792586803436e-02 -1.245880872011184692e-01 3.246634602546691895e-01 -2.843924760818481445e-01 -1.117584630846977234e-01
7.231158018112182617e-02 -4.234855622053146362e-02 -2.375632524490356445e-01 -2.713382840156555176e-01 1.724066883325576782e-01 9.481494873762130737e-02 1.809031963348388672e-01 1.565195918083190918e-01 2.425391525030136108e-01 2.434601932764053345e-01 -3.476099073886871338e-01 2.081444859504699707e-01 -3.082671388983726501e-02 8.577627129852771759e-03 -7.652553170919418335e-02 -6.273309141397476196e-02 -1.249504312872886658e-01 1.121603921055793762e-01 -1.499928832054138184e-01 -1.570184677839279175e-01 2.267573922872543335e-01 -3.148493915796279907e-02 2.983605675399303436e-02 2.247141152620315552e-01 -1.316899955272674561e-01 3.602890074253082275e-01 -2.718993127346038818e-01 -1.379613019526004791e-02 -5.178301408886909485e-02 -5.452428758144378662e-02 -2.573378086090087891e-01 -4.023797065019607544e-02
8.459051698446273804e-02 1.934025734663009644e-01 3.598251640796661377e-01 -1.440089493989944458e-01 2.169485539197921753e-01 -2.203490138053894043e-01 2.359290868043899536e-01 -1.255943924188613892e-01 -6.900568306446075439e-02 3.223866522312164307e-01 -4.649526253342628479e-02 2.296856939792633057e-01 1.310085654258728027e-01 2.714905701577663422e-02 -2.081415355205535889e-01 1.022800570353865623e-03 5.252662114799022675e-03 1.111796647310256958e-01 9.203985333442687988e-02 -1.484167128801345825e-01 4.554586485028266907e-02 -1.255867034196853638e-01 -2.712187170982360840e-01 -6.923859566450119019e-02 -1.490964926779270172e-02 -6.700213998556137085e-02 -3.605089336633682251e-02 -3.381859660148620605e-01 -1.343180835247039795e-01 7.848873734474182129e-02 -3.511415123939514160e-01 -7.976949959993362427e-02
2.012744694948196411e-01 -2.002919167280197144e-01 1.278471201658248901e-02 -3.734210431575775146e-01 3.080016374588012695e-01 -5.481664463877677917e-02 3.603537753224372864e-02 1.524333953857421875e-01 2.177932709455490112e-01 6.151956319808959961e-02 -7.869129627943038940e-02 1.481116414070129395e-01 -4.887331277132034302e-02 -9.022067487239837646e-02 7.508429884910583496e-02 2.118907421827316284e-01 8.391166478395462036e-02 3.787707071751356125e-03 -3.067385852336883545e-01 -2.741985619068145752e-01 3.494695723056793213e-01 7.340072095394134521e-02 -8.701279014348983765e-02 -1.432337462902069092e-01 8.957265317440032959e-02 -1.274947375059127808e-01 -4.075983166694641113e-02 2.599305845797061920e-02 -1.172764226794242859e-01 2.200722098350524902e-01 -2.820290029048919678e-01 -1.291327774524688721e-01
1.290083825588226318e-01 9.280849248170852661e-02 6.386902183294296265e-02 -2.864706516265869141e-01 8.433918654918670654e-02 -6.220316514372825623e-02 -4.413701221346855164e-02 1.542192399501800537e-01 -2.669708132743835449e-01 -1.471107006072998047e-01 -3.372901976108551025e-01 2.619002759456634521e-01 2.444291859865188599e-02 -2.054012864828109741e-01 1.598531752824783325e-01 6.489393860101699829e-02 -6.082021072506904602e-02 -1.208548173308372498e-01 -2.698639631271362305e-01 5.191862210631370544e-02 -6.667640805244445801e-02 -1.732143163681030273e-01 -1.403723806142807007e-01 1.055098399519920349e-01 -5.485650151968002319e-02 4.482425749301910400e-02 -4.098263978958129883e-01 -2.536565624177455902e-02 -1.139529049396514893e-01 1.836525797843933105e-01 -3.222009837627410889e-01 -1.442316919565200806e-01
-6.899709999561309814e-02 -5.455566942691802979e-02 -3.571621328592300415e-02 -3.805514276027679443e-01 5.019468814134597778e-02 3.622553125023841858e-02 1.509204804897308350e-01 3.192533925175666809e-02 1.022803336381912231e-01 3.038193881511688232e-01 -3.057409226894378662e-01 9.199663996696472168e-02 -6.790135055780410767e-02 1.446268241852521896e-02 -9.853917360305786133e-02 2.499800361692905426e-02 -4.143297672271728516e-03 4.671319853514432907e-03 -9.322934597730636597e-02 -3.059142231941223145e-01 1.641603708267211914e-01 1.126316711306571960e-01 1.299894601106643677e-01 3.659227192401885986e-01 -6.484439224004745483e-02 3.067669868469238281e-01 -2.578445672988891602e-01 -1.349059212952852249e-02 -1.435974836349487305e-01 6.050872057676315308e-02 -3.415677845478057861e-01 2.226999495178461075e-03
6.648045778274536133e-02 2.417629398405551910e-02 1.033088117837905884e-01 -7.237330824136734009e-02 3.039847314357757568e-01 5.518995597958564758e-02 -1.130815744400024414e-01 -7.718164473772048950e-02 1.889760196208953857e-01 2.348895817995071411e-01 -2.460106462240219116e-01 2.363850921392440796e-01 1.382945477962493896e-01 -3.047432936728000641e-02 -8.303555846214294434e-02 -1.131114810705184937e-01 1.086091622710227966e-01 -1.562029868364334106e-01 -1.943917125463485718e-01 -3.387479782104492188e-01 2.097618877887725830e-01 8.517769724130630493e-02 -1.244217678904533386e-01 -9.351893514394760132e-02 -1.124018356204032898e-01 2.519161403179168701e-01 -1.513223052024841309e-01 -1.099334284663200378e-01 -8.278112113475799561e-02 -3.520830869674682617e-01 9.042056649923324585e-02 3.218298256397247314e-01
-3.169253841042518616e-02 1.300306022167205811e-01 -2.820692956447601318e-02 -1.064703017473220825e-01 1.789128482341766357e-01 4.611008800566196442e-03 -9.617295116186141968e-03 -2.125341445207595825e-01 -3.580428659915924072e-02 1.826272457838058472e-01 8.613202720880508423e-02 2.310985028743743896e-01 1.172391548752784729e-01 -2.861667796969413757e-02 -1.690746694803237915e-01 -1.026450544595718384e-01 -1.474055647850036621e-01 -9.302438795566558838e-02 -2.860697507858276367e-01 -1.147703826427459717e-01 4.215656220912933350e-02 -7.838650047779083252e-02 2.566803097724914551e-01 5.144332051277160645e-01 1.222247481346130371e-01 3.134017810225486755e-02 -8.138806372880935669e-02 6.792668998241424561e-02 -2.955190138891339302e-03 -1.641872823238372803e-01 -4.457809031009674072e-01 -1.638040989637374878e-01
8.369518816471099854e-02 1.026972010731697083e-01 1.370859444141387939e-01 -2.335232496261596680e-01 3.051206469535827637e-01 -3.268958032131195068e-01 -2.497309893369674683e-01 -5.533189326524734497e-02 -5.438061058521270752e-02 1.359026730060577393e-01 3.378947963938117027e-03 1.507052481174468994e-01 9.400441497564315796e-02 2.751631736755371094e-01 -2.017981112003326416e-01 2.674139104783535004e-03 3.134552240371704102e-01 1.732027977705001831e-01 -1.366416513919830322e-01 -1.598289906978607178e-01 1.512793451547622681e-01 1.321518328040838242e-02 1.837843954563140869e-01 1.915237158536911011e-01 7.105940580368041992e-02 2.504511475563049316e-01 -7.249844819307327271e-02 3.251835703849792480e-02 -2.095459774136543274e-02 -1.808273606002330780e-02 -3.569641113281250000e-01 7.770887017250061035e-02
2.216249704360961914e-01 -9.442663937807083130e-02 4.856091737747192383e-02 -3.068514354526996613e-02 1.169131398200988770e-01 2.933315001428127289e-02 1.900127530097961426e-01 -2.142642587423324585e-01 1.161908283829689026e-01 3.994758129119873047e-01 -2.114209681749343872e-01 1.340416967868804932e-01 6.946524977684020996e-02 -1.160353422164916992e-01 -2.965376973152160645e-01 1.913042664527893066e-01 7.302501052618026733e-02 -1.793485283851623535e-01 -8.762136101722717285e-02 -2.306843549013137817e-01 -1.181538030505180359e-01 -3.841344118118286133e-01 4.671233147382736206e-02 1.502021253108978271e-01 1.190696433186531067e-01 4.152426496148109436e-02 -3.360152244567871094e-01 -1.946350000798702240e-02 -1.456018984317779541e-01 -1.044051796197891235e-01 -5.719524621963500977e-02 1.197580248117446899e-01
-7.256553322076797485e-02 -1.960821822285652161e-02 -1.525115817785263062e-01 -2.154890745878219604e-01 1.400225162506103516e-01 -1.499867141246795654e-01 7.369558513164520264e-02 1.333141326904296875e-02 8.193311095237731934e-02 8.065643161535263062e-02 -1.851792931556701660e-01 -5.418884009122848511e-02 -6.140607595443725586e-02 7.015366852283477783e-02 -9.588642977178096771e-03 8.036958426237106323e-02 -2.168960571289062500e-01 -2.646031677722930908e-01 -1.635145545005798340e-01 -2.833945155143737793e-01 6.136431545019149780e-02 -2.135170996189117432e-01 -1.919447034597396851e-01 1.043459847569465637e-01 1.388412248343229294e-02 1.668341755867004395e-01 -2.055633962154388428e-01 3.447343036532402039e-02 -1.357439309358596802e-01 -1.186432018876075745e-01 -5.594130754470825195e-01 2.704493403434753418e-01
3.359360396862030029e-01 -1.029149144887924194e-01 2.697201967239379883e-01 -2.466714680194854736e-01 1.038644462823867798e-01 9.511265903711318970e-02 1.217823997139930725e-01 2.056421637535095215e-01 -1.085636392235755920e-02 -3.519535437226295471e-02 -1.757979542016983032e-01 2.282401025295257568e-01 7.032658159732818604e-02 1.025690734386444092e-01 -2.823626995086669922e-01 1.045055454596877098e-03 2.386959642171859741e-02 -2.235978096723556519e-02 -3.747677803039550781e-01 -7.975862175226211548e-02 2.112611979246139526e-01 -9.943941608071327209e-03 1.710376441478729248e-01 5.977288261055946350e-02 1.907273083925247192e-01 3.918715286999940872e-03 1.044165343046188354e-01 -1.573431640863418579e-01 -9.033033251762390137e-02 2.202145159244537354e-01 -3.272888958454132080e-01 1.587196141481399536e-01
6.940425187349319458e-02 2.002906985580921173e-02 3.070699572563171387e-01 9.526800364255905151e-02 2.549149692058563232e-01 -1.039273813366889954e-01 6.733614951372146606e-02 -8.967224508523941040e-02 2.821783348917961121e-02 8.851916342973709106e-02 -9.103304892778396606e-02 9.928633272647857666e-02 3.558208644390106201e-01 -8.634136058390140533e-03 -1.468202620744705200e-01 -3.568534553050994873e-02 9.867498883977532387e-04 -1.434387415647506714e-01 -2.396195381879806519e-01 -7.459335029125213623e-02 3.031947910785675049e-01 -4.882842302322387695e-01 -1.094617173075675964e-01 1.648386865854263306e-01 5.440392717719078064e-02 5.935223773121833801e-02 -2.478426396846771240e-01 -1.840126514434814453e-01 2.432861477136611938e-01 -8.675290644168853760e-02 -2.687259204685688019e-02 6.709598004817962646e-02
1.963539570569992065e-01 8.709324896335601807e-02 3.641652762889862061e-01 -2.918281555175781250e-01 3.078407347202301025e-01 -7.654389739036560059e-02 -6.298530101776123047e-02 -3.727979585528373718e-02 3.781622648239135742e-02 -2.385238409042358398e-01 1.132815033197402954e-01 2.877783477306365967e-01 -8.609534800052642822e-02 -2.047076374292373657e-01 -1.630236208438873291e-01 5.556831136345863342e-02 -1.786879152059555054e-01 -1.868879050016403198e-01 3.818357735872268677e-02 -1.904959380626678467e-01 3.770998446270823479e-03 -1.000099554657936096e-01 1.057672500610351562e-01 7.694682478904724121e-02 9.547244757413864136e-02 2.641314826905727386e-02 -2.395987808704376221e-01 -7.518621534109115601e-02 -2.171671241521835327e-01 -3.416991531848907471e-01 -8.632031828165054321e-02 1.455054283142089844e-01
-6.029119342565536499e-02 -2.750141918659210205e-01 6.482263654470443726e-02 -4.800210520625114441e-02 3.469273447990417480e-01 -2.016529589891433716e-01 4.910206794738769531e-02 -2.561483681201934814e-01 -2.757364697754383087e-02 -1.655316054821014404e-01 -1.186462398618459702e-02 -3.483536839485168457e-02 2.564944028854370117e-01 1.722878962755203247e-01 -1.264927536249160767e-01 9.795614331960678101e-02 1.346522569656372070e-01 1.297213137149810791e-02 -8.156475424766540527e-02 5.372007936239242554e-02 4.136099517345428467e-01 6.177305057644844055e-02 -8.557864278554916382e-02 4.344027489423751831e-02 2.256185375154018402e-02 1.872373968362808228e-01 -1.760027408599853516e-01 2.011945657432079315e-02 -2.104789018630981445e-01 -2.021542191505432129e-01 -4.087130427360534668e-01 -5.912704765796661377e-02
1.869330853223800659e-01 -6.393339484930038452e-02 1.728993952274322510e-01 -1.426976472139358521e-01 2.009521573781967163e-01 4.263051226735115051e-02 2.247209697961807251e-01 1.418119370937347412e-01 2.302849888801574707e-01 1.022367253899574280e-01 -6.890360265970230103e-02 2.137618362903594971e-01 6.389982253313064575e-02 -4.268580302596092224e-02 -1.549832969903945923e-01 5.472251027822494507e-02 1.262667477130889893e-01 7.735853642225265503e-02 -4.293661117553710938e-01 2.653206326067447662e-02 2.572378218173980713e-01 -3.767514228820800781e-02 6.645000725984573364e-02 1.140151321887969971e-01 2.384598851203918457e-01 8.788065053522586823e-03 1.049131900072097778e-01 -1.426083594560623169e-01 5.513746291399002075e-02 3.064602613449096680e-01 -4.147011935710906982e-01 4.295805096626281738e-02
1.963142454624176025e-01 1.195147726684808731e-02 1.053677052259445190e-01 -3.934828191995620728e-02 2.050141543149948120e-01 3.346161544322967529e-02 -1.332522183656692505e-01 3.615268692374229431e-02 1.905008107423782349e-01 -3.580329120159149170e-01 -3.227288126945495605e-01 1.080365292727947235e-02 1.291633099317550659e-01 -3.703561797738075256e-02 -2.323022931814193726e-01 2.423809096217155457e-02 6.180256605148315430e-02 4.960475489497184753e-02 -4.107966423034667969e-01 8.762678503990173340e-02 1.170047894120216370e-01 1.827530860900878906e-01 -3.065620362758636475e-01 -8.263313770294189453e-02 -2.607503905892372131e-02 -8.056943863630294800e-02 -1.478894650936126709e-01 -1.756782084703445435e-01 -2.124559879302978516e-01 5.422439426183700562e-02 -3.118901252746582031e-01 9.607147425413131714e-02
-2.328249216079711914e-01 9.125515073537826538e-02 7.729131728410720825e-02 -5.052245222032070160e-03 1.277063041925430298e-01 -1.759993284940719604e-01 1.278705149888992310e-01 -1.225950568914413452e-01 -2.589148879051208496e-01 2.620512619614601135e-02 -2.785799503326416016e-01 2.275372147560119629e-01 9.316413104534149170e-02 -7.319339364767074585e-02 -1.978926211595535278e-01 -5.362927913665771484e-02 1.066172719001770020e-01 -2.161339670419692993e-01 -4.150245338678359985e-02 -2.232392728328704834e-01 4.521828517317771912e-02 -1.055024191737174988e-01 3.720219433307647705e-01 -2.311929017305374146e-01 1.415764391422271729e-01 -2.551127411425113678e-02 -2.213187217712402344e-01 -3.158977925777435303e-01 -1.777420043945312500e-01 -1.693304181098937988e-01 -2.315467596054077148e-01 4.012745991349220276e-02
1.289710253477096558e-01 -8.393440395593643188e-02 2.086828649044036865e-01 -2.658396363258361816e-01 7.923077791929244995e-02 4.461136460304260254e-02 1.724557876586914062e-01 -3.610285222530364990e-01 -2.678604237735271454e-02 2.902421355247497559e-01 -4.195990040898323059e-02 1.804004609584808350e-01 5.767925828695297241e-02 -1.253006011247634888e-01 4.114303272217512131e-03 1.733715832233428955e-01 -9.280565381050109863e-02 1.136214137077331543e-01 -3.028950691223144531e-01 -4.098162427544593811e-02 6.902452092617750168e-03 -4.004227742552757263e-02 -3.585822582244873047e-01 5.571841821074485779e-02 1.649882793426513672e-01 -1.151168048381805420e-01 -1.016250178217887878e-01 -3.700560629367828369e-01 1.099217832088470459e-01 -2.720090933144092560e-02 -2.623751163482666016e-01 8.773303776979446411e-02
1.952890753746032715e-01 -1.337916851043701172e-01 1.608315408229827881e-01 -1.257463991641998291e-01 1.037570238113403320e-01 -6.884437607368454337e-05 1.792949438095092773e-01 1.916528493165969849e-01 -2.498417645692825317e-01 8.918782323598861694e-02 -3.164703845977783203e-01 9.162718057632446289e-02 -2.058967016637325287e-02 -2.216436527669429779e-02 -1.709771603345870972e-01 -1.943126767873764038e-01 9.613548219203948975e-02 2.180340886116027832e-02 -2.134229540824890137e-01 -1.574298143386840820e-01 -8.164338022470474243e-02 -1.617101877927780151e-01 3.574704751372337341e-02 5.040807127952575684e-01 -7.216116786003112793e-02 4.373761825263500214e-03 -2.619694471359252930e-01 -4.655516147613525391e-02 -1.514610648155212402e-02 1.632464528083801270e-01 -3.106743097305297852e-01 -9.027016907930374146e-02
1.593914628028869629e-01 5.680252984166145325e-02 1.052103117108345032e-01 -1.743633449077606201e-01 4.900946915149688721e-01 5.765205714851617813e-03 2.740013785660266876e-02 -9.122209250926971436e-02 3.836723743006587029e-03 8.719381690025329590e-02 -2.125331200659275055e-03 8.463095873594284058e-02 -1.535704433917999268e-01 -1.530800461769104004e-01 -2.390604168176651001e-01 -1.769431084394454956e-01 -1.660147309303283691e-01 -1.648101508617401123e-01 -2.164473235607147217e-01 -3.701639175415039062e-01 3.441756367683410645e-01 -1.581693440675735474e-01 -3.488751128315925598e-02 1.256734281778335571e-01 2.766562066972255707e-02 -6.232797726988792419e-02 -3.031530976295471191e-02 1.067068874835968018e-01 2.312981039285659790e-01 3.775435965508222580e-03 -2.121935933828353882e-01 1.255512386560440063e-01
-3.113793954253196716e-02 -1.284483969211578369e-01 2.440295368432998657e-01 1.294103562831878662e-01 3.908660709857940674e-01 8.239855617284774780e-02 -3.694967180490493774e-02 9.641990996897220612e-03 6.035177409648895264e-02 2.476643770933151245e-01 -2.229376882314682007e-01 3.588356822729110718e-02 1.552235037088394165e-01 -9.206624329090118408e-02 -1.268540769815444946e-01 -1.436851769685745239e-01 2.663410604000091553e-01 9.840360283851623535e-02 -5.575713887810707092e-02 -1.756372749805450439e-01 3.086033277213573456e-03 -3.203108012676239014e-01 2.077321894466876984e-02 2.908501327037811279e-01 -1.221734434366226196e-01 1.313548833131790161e-01 -2.891992032527923584e-01 6.963441520929336548e-02 -9.115449152886867523e-03 -1.793568283319473267e-01 -2.562371790409088135e-01 1.978537887334823608e-01
-1.599009186029434204e-01 -2.954665385186672211e-02 1.179838776588439941e-01 -1.368980109691619873e-01 3.303660750389099121e-01 -3.188986703753471375e-02 -1.849353313446044922e-01 -1.360992789268493652e-01 3.477015793323516846e-01 2.820544540882110596e-01 -2.088038921356201172e-01 3.745762631297111511e-02 1.164567098021507263e-01 -1.231881976127624512e-01 -1.982154846191406250e-01 1.805690675973892212e-01 3.274161815643310547e-01 6.733801960945129395e-02 -2.516809105873107910e-01 3.427708148956298828e-02 -2.039737300947308540e-03 1.008981168270111084e-01 4.538274928927421570e-02 5.388723686337471008e-02 5.283964052796363831e-02 -1.475064158439636230e-01 -2.278299629688262939e-01 -5.293164774775505066e-02 -3.066949546337127686e-01 -1.360809896141290665e-03 -1.666148751974105835e-01 1.986071765422821045e-01
-1.953737065196037292e-02 -1.325591802597045898e-01 1.766761988401412964e-01 -1.337490230798721313e-01 1.218575164675712585e-01 -1.738056242465972900e-01 -1.260702162981033325e-01 -2.835039794445037842e-01 -1.465219706296920776e-01 9.332254528999328613e-02 -7.164983451366424561e-02 5.581395700573921204e-02 -1.681874156929552555e-03 2.099425941705703735e-01 -2.798770964145660400e-01 -2.840260863304138184e-01 -6.158619746565818787e-02 -1.389059573411941528e-01 -3.391569256782531738e-01 -1.747980415821075439e-01 1.406819224357604980e-01 1.472671180963516235e-01 5.369961261749267578e-02 2.556596510112285614e-02 4.525556266307830811e-01 -1.940103247761726379e-02 -2.706055641174316406e-01 -2.733103930950164795e-02 -1.355688124895095825e-01 6.331147998571395874e-02 1.660701073706150055e-02 1.860209554433822632e-01
1.228562928736209869e-02 8.366281539201736450e-02 1.881497353315353394e-01 -2.014053799211978912e-02 1.288508325815200806e-01 -3.936767876148223877e-01 -3.353243693709373474e-02 -1.282614655792713165e-02 6.114630028605461121e-02 -4.753499757498502731e-03 -2.229781597852706909e-01 2.985414266586303711e-01 1.702400743961334229e-01 -5.002111941576004028e-02 6.491827312856912613e-03 5.712096765637397766e-02 -2.733244299888610840e-01 1.232966482639312744e-01 -3.179455995559692383e-01 3.100431896746158600e-02 -1.211930140852928162e-01 -3.086729049682617188e-01 -1.302127391099929810e-01 1.588181965053081512e-02 6.708869338035583496e-02 3.021832108497619629e-01 -1.745567023754119873e-01 1.031824350357055664e-01 -8.641745150089263916e-02 -2.906191051006317139e-01 -2.391164898872375488e-01 -4.005909338593482971e-02
2.106410078704357147e-02 -1.598420366644859314e-02 1.362120807170867920e-01 -1.128071472048759460e-01 2.209265828132629395e-01 1.636982709169387817e-01 -7.037510722875595093e-02 2.221676334738731384e-02 -4.124394431710243225e-02 -3.798114880919456482e-02 -5.615650489926338196e-02 3.407253921031951904e-01 3.501808270812034607e-02 -2.166834771633148193e-01 -2.930763065814971924e-01 3.221178352832794189e-01 9.814438223838806152e-02 -1.410010606050491333e-01 -4.697931185364723206e-02 5.681212246417999268e-02 -1.209162548184394836e-01 -1.280301250517368317e-03 -1.874035969376564026e-02 -8.608104661107063293e-03 1.026033386588096619e-01 6.986442208290100098e-02 -4.038619101047515869e-01 -2.139672040939331055e-01 -1.648617684841156006e-01 -3.843980431556701660e-01 -1.919879019260406494e-01 2.016322761774063110e-01
2.306044548749923706e-01 1.161446869373321533e-01 1.155940815806388855e-01 3.291492909193038940e-02 5.005561113357543945e-01 -1.976375579833984375e-01 -2.294776058988645673e-04 -8.147726207971572876e-02 -1.074680965393781662e-02 7.633267343044281006e-02 1.464712433516979218e-02 -1.338525712490081787e-01 1.915557086467742920e-01 -4.113020747900009155e-02 -1.199452951550483704e-02 1.987290941178798676e-02 -8.989118784666061401e-02 -2.125215977430343628e-01 -2.537140846252441406e-01 5.136246234178543091e-02 3.425533473491668701e-01 -3.224256932735443115e-01 -9.481090307235717773e-02 1.618787497282028198e-01 1.224963366985321045e-01 2.173580415546894073e-02 -2.573511302471160889e-01 -3.839865326881408691e-02 3.722415491938591003e-02 -2.907465398311614990e-01 -7.453140337020158768e-03 -1.171628981828689575e-01
1.610612124204635620e-01 -3.908531740307807922e-02 1.637573838233947754e-01 -3.183587193489074707e-01 1.208010464906692505e-01 -1.046754121780395508e-01 1.082178950309753418e-01 -2.093646675348281860e-01 -3.511675447225570679e-02 4.408211708068847656e-01 -1.697444915771484375e-01 7.541784644126892090e-02 3.320013582706451416e-01 2.971338033676147461e-01 -1.898191869258880615e-01 1.540691405534744263e-01 1.647520512342453003e-01 1.773878745734691620e-02 -8.649736642837524414e-02 -8.542384207248687744e-02 1.032645255327224731e-01 -8.348162472248077393e-02 -9.103325009346008301e-02 -3.677513450384140015e-02 -1.551858931779861450e-01 1.399350818246603012e-02 -6.718223541975021362e-02 -1.740416735410690308e-01 1.319789793342351913e-02 -7.836460322141647339e-02 -3.691094517707824707e-01 -6.148311868309974670e-02
2.543787471950054169e-02 -6.019368395209312439e-02 2.981618642807006836e-01 9.711408056318759918e-03 1.037653386592864990e-01 -3.115082085132598877e-01 -2.366734296083450317e-01 -8.542104810476303101e-02 6.090953946113586426e-02 2.087406814098358154e-01 2.783761732280254364e-02 2.681652903556823730e-01 -8.373018354177474976e-03 -3.000065088272094727e-01 -2.699912488460540771e-01 2.669582515954971313e-02 2.323776632547378540e-01 2.103409729897975922e-02 5.730847269296646118e-02 2.897758781909942627e-02 1.421415954828262329e-01 -2.363342940807342529e-01 -1.164470985531806946e-01 1.632030159235000610e-01 -1.350691020488739014e-01 -7.348505314439535141e-03 -3.324940800666809082e-01 -2.070215642452239990e-01 -1.987597718834877014e-02 7.441727072000503540e-02 -2.919536828994750977e-01 1.194579750299453735e-01
2.119693905115127563e-01 6.781935691833496094e-02 -3.753185272216796875e-02 -2.203088849782943726e-01 1.222326382994651794e-01 -1.117126569151878357e-01 -1.804137974977493286e-01 3.976470977067947388e-02 9.309907257556915283e-02 -6.287059281021356583e-03 -1.961047947406768799e-01 -6.600923091173171997e-02 8.223487436771392822e-02 5.629849806427955627e-02 -3.518793284893035889e-01 -1.101426896639168262e-04 -1.309040561318397522e-02 3.381512314081192017e-02 -2.827461361885070801e-01 -1.418575495481491089e-01 1.877340972423553467e-01 1.340539157390594482e-01 -4.123701155185699463e-01 1.723918020725250244e-01 8.653820306062698364e-02 2.729484140872955322e-01 -4.060418605804443359e-01 -5.312491953372955322e-02 -5.221919715404510498e-02 1.423851251602172852e-01 -5.798240005970001221e-02 -1.526136696338653564e-01
4.310860484838485718e-02 -1.461828798055648804e-01 -2.940772846341133118e-02 -1.989698708057403564e-01 3.562521040439605713e-01 3.747988492250442505e-02 2.947610430419445038e-02 9.041103534400463104e-03 3.619337454438209534e-02 2.456174045801162720e-02 -1.874010115861892700e-01 2.818121314048767090e-01 1.329586952924728394e-01 -1.044291928410530090e-01 -1.969964057207107544e-01 -1.315924972295761108e-01 2.633856832981109619e-01 3.079272061586380005e-02 -4.109717905521392822e-01 1.520640552043914795e-01 1.505236625671386719e-01 -1.629414409399032593e-01 -2.107810676097869873e-01 -1.512439250946044922e-01 -9.368710219860076904e-02 2.125038653612136841e-01 -1.468709260225296021e-01 3.010059334337711334e-02 -3.002575971186161041e-02 1.932546645402908325e-01 -2.483495026826858521e-01 -2.251634746789932251e-01
2.500710785388946533e-01 3.297298401594161987e-02 1.027999073266983032e-01 -3.070834875106811523e-01 2.878718674182891846e-01 -1.266074776649475098e-01 1.722279936075210571e-01 -2.643003314733505249e-02 1.522985845804214478e-01 -3.057614155113697052e-02 -2.343833446502685547e-01 2.547944486141204834e-01 3.117364943027496338e-01 1.066918075084686279e-01 6.462512072175741196e-03 -6.811532378196716309e-02 1.690483838319778442e-01 1.299753189086914062e-01 7.980290800333023071e-02 -7.480040192604064941e-02 1.159913986921310425e-01 3.578165173530578613e-02 -1.962748765945434570e-01 1.561065553687512875e-03 1.470323503017425537e-01 6.574951577931642532e-03 -3.165827691555023193e-01 8.134102448821067810e-03 -9.038209915161132812e-02 1.682365536689758301e-01 -3.781687617301940918e-01 -1.813473403453826904e-01
-1.449111849069595337e-01 3.601209074258804321e-02 2.922900915145874023e-01 1.184151917695999146e-01 2.326085567474365234e-01 -1.634827069938182831e-02 -7.926158607006072998e-02 -1.655877977609634399e-01 -6.307206931523978710e-04 7.968250662088394165e-02 -2.402115911245346069e-01 1.112730428576469421e-01 1.422162950038909912e-01 -2.302392274141311646e-01 1.072116792201995850e-01 6.087047513574361801e-03 -1.252959668636322021e-01 1.489190310239791870e-01 -1.720780283212661743e-01 -1.526197344064712524e-01 2.649633288383483887e-01 -1.632320135831832886e-01 1.051957085728645325e-01 -1.036452502012252808e-01 6.349109113216400146e-02 -7.568849623203277588e-02 -4.024218320846557617e-01 -3.391833603382110596e-01 -9.012689813971519470e-03 5.232822522521018982e-02 -2.930561304092407227e-01 2.099627554416656494e-01
3.161130100488662720e-02 -5.698659643530845642e-02 6.695505231618881226e-02 1.130251735448837280e-01 3.606394827365875244e-01 1.987853087484836578e-02 4.558864980936050415e-02 -3.087339401245117188e-01 1.341646015644073486e-01 2.746417745947837830e-02 -1.288401931524276733e-01 1.394907236099243164e-01 4.482818394899368286e-02 -2.872143089771270752e-01 -3.013761639595031738e-01 1.645204722881317139e-01 1.712345331907272339e-01 3.195542097091674805e-02 -1.666368544101715088e-01 -1.638483852148056030e-01 -1.263331025838851929e-01 -2.153731137514114380e-02 3.636587783694267273e-02 -3.356120362877845764e-02 2.622620761394500732e-01 4.296598210930824280e-02 -1.169840171933174133e-01 -3.605613112449645996e-01 -7.993829995393753052e-02 -2.537035644054412842e-01 -2.249472141265869141e-01 2.322350293397903442e-01
-1.511776596307754517e-01 -1.073644831776618958e-01 2.701521106064319611e-02 -8.655356615781784058e-02 3.088293671607971191e-01 -1.241764500737190247e-01 -2.466480880975723267e-01 -7.883442938327789307e-02 2.595231831073760986e-01 2.034991681575775146e-01 -3.054869472980499268e-01 4.950655624270439148e-02 1.747277826070785522e-01 -1.536890417337417603e-01 -2.689645588397979736e-01 -8.490829728543758392e-03 2.101713120937347412e-01 -1.138413473963737488e-01 -2.671727538108825684e-01 2.210037782788276672e-02 -8.357660844922065735e-03 2.184933871030807495e-01 7.300973683595657349e-02 -1.218322440981864929e-01 -3.584486665204167366e-03 -1.940380781888961792e-01 -2.340048700571060181e-01 -9.774643927812576294e-02 -3.340055942535400391e-01 -6.772859394550323486e-02 -1.460056453943252563e-01 1.096573248505592346e-01
6.693178415298461914e-02 -3.070346713066101074e-01 1.069053560495376587e-01 4.036910086870193481e-02 1.397234648466110229e-01 -4.067216813564300537e-01 2.455364018678665161e-01 -2.963751256465911865e-01 7.494007050991058350e-02 3.919108211994171143e-02 -3.110155761241912842e-01 6.795962899923324585e-02 4.295837134122848511e-02 -1.591054350137710571e-01 -2.811660468578338623e-01 4.873257502913475037e-02 2.263975515961647034e-02 -1.605093181133270264e-01 -4.726832732558250427e-02 -2.387796938419342041e-01 1.669679135084152222e-01 9.030024707317352295e-02 1.755708307027816772e-01 -3.673375770449638367e-02 9.025501459836959839e-02 2.298752069473266602e-01 -6.242002546787261963e-02 -7.794299721717834473e-02 7.862141728401184082e-02 1.607239246368408203e-02 -3.259009718894958496e-01 -2.618841454386711121e-02
-1.165822595357894897e-01 4.002032428979873657e-02 2.696647644042968750e-01 1.435817480087280273e-01 1.595842838287353516e-01 7.329512387514114380e-02 -2.024493068456649780e-01 -1.171139851212501526e-01 1.073671597987413406e-02 7.457355409860610962e-02 -1.902270913124084473e-01 2.018603980541229248e-01 2.284703701734542847e-01 -3.215181231498718262e-01 -2.138263881206512451e-01 -1.511599123477935791e-01 1.529164314270019531e-01 4.908102750778198242e-02 -5.544907972216606140e-02 2.913452498614788055e-02 2.705146968364715576e-01 -2.816658616065979004e-01 5.876468494534492493e-03 1.001444980502128601e-01 1.299789994955062866e-01 1.746847480535507202e-01 -3.305904269218444824e-01 -3.151357173919677734e-01 4.785719141364097595e-02 -1.229011639952659607e-01 -1.701005846261978149e-01 6.741629540920257568e-02
-2.055685408413410187e-02 -7.947254180908203125e-02 -1.233404725790023804e-01 -3.170047104358673096e-01 3.411698937416076660e-01 1.944265663623809814e-01 2.042578756809234619e-01 1.031076908111572266e-01 1.531997770071029663e-01 1.775630265474319458e-01 -3.179825842380523682e-01 8.529604226350784302e-02 -7.144764810800552368e-02 1.341186813078820705e-03 -6.381661444902420044e-02 -1.222254242748022079e-03 7.239206880331039429e-02 6.103383004665374756e-02 -1.243506819009780884e-01 -2.365774512290954590e-01 2.509328722953796387e-01 1.243027374148368835e-01 1.476891934871673584e-01 2.984187901020050049e-01 -1.126751378178596497e-01 3.130850493907928467e-01 -2.635250091552734375e-01 -2.092696540057659149e-02 -1.655514538288116455e-01 -2.353704534471035004e-02 -1.342756152153015137e-01 -4.650974273681640625e-02
-3.238850831985473633e-02 -1.530237495899200439e-01 -2.818251214921474457e-02 -3.958455845713615417e-02 3.780603110790252686e-01 9.931013733148574829e-02 1.575271189212799072e-01 -1.615577936172485352e-01 -4.055372439324855804e-03 -1.265391707420349121e-02 -3.943204581737518311e-01 1.548287272453308105e-01 2.308423221111297607e-01 6.944573670625686646e-02 -1.877705305814743042e-01 -5.820018798112869263e-02 2.643202245235443115e-01 6.297612935304641724e-02 -3.310862183570861816e-01 5.272780731320381165e-02 1.205101609230041504e-01 -1.019078791141510010e-01 -6.185884773731231689e-02 -2.092021107673645020e-01 9.525593486614525318e-05 2.601909339427947998e-01 -2.877181470394134521e-01 2.698271721601486206e-02 5.512608215212821960e-03 1.671085506677627563e-01 -1.431288719177246094e-01 -1.862598359584808350e-01
1.615729480981826782e-01 1.533408313989639282e-01 -1.282723098993301392e-01 -2.094716727733612061e-01 8.399412035942077637e-02 2.102147229015827179e-02 1.439508199691772461e-01 -1.158809289336204529e-01 -4.919389635324478149e-02 3.742600381374359131e-01 -1.442964971065521240e-01 3.024117946624755859e-01 -7.907728105783462524e-02 2.825197875499725342e-01 -1.564021706581115723e-01 -5.562885850667953491e-02 2.344796359539031982e-01 3.281055763363838196e-02 -1.256538629531860352e-01 -1.836155652999877930e-01 1.484099309891462326e-02 8.706299960613250732e-02 -1.589566618204116821e-01 2.074131742119789124e-02 1.194118633866310120e-01 -1.155453622341156006e-01 -2.443665862083435059e-01 1.496016383171081543e-01 -1.304538249969482422e-01 -2.458002567291259766e-01 -3.911320269107818604e-01 2.872694656252861023e-02
1.472983062267303467e-01 -1.093948483467102051e-01 3.701348602771759033e-01 -3.884940221905708313e-02 4.318556487560272217e-01 -3.851913288235664368e-02 4.392132908105850220e-02 -2.911487221717834473e-01 -1.666003614664077759e-01 3.065164089202880859e-01 -1.189288720488548279e-01 -2.219183184206485748e-02 2.133284956216812134e-01 -4.818601906299591064e-02 -1.548464447259902954e-01 -5.373685620725154877e-03 1.502418965101242065e-01 -1.639609038829803467e-01 -1.096125766634941101e-01 1.660485714673995972e-01 -5.015078932046890259e-02 -1.939771026372909546e-01 -1.296718865633010864e-01 -6.807276606559753418e-02 -7.358092814683914185e-02 1.612677355296909809e-03 -1.775975711643695831e-02 -1.599143743515014648e-01 -3.737515583634376526e-02 -2.580415308475494385e-01 -2.791875004768371582e-01 1.307627111673355103e-01
2.057940363883972168e-01 1.114107221364974976e-01 -1.960307061672210693e-01 -2.042617350816726685e-01 4.867952764034271240e-01 -3.975841775536537170e-02 9.084257297217845917e-03 -1.488997936248779297e-01 1.106614693999290466e-01 2.503396868705749512e-01 -1.194532494992017746e-02 8.811289072036743164e-02 1.476877629756927490e-01 -2.098889946937561035e-01 -4.572666287422180176e-01 -1.058394163846969604e-01 -5.809766426682472229e-02 -7.615227997303009033e-02 8.731191605329513550e-02 -2.609602510929107666e-01 2.825429141521453857e-01 -7.641212642192840576e-02 -3.070112690329551697e-02 9.443944436497986317e-04 -6.194220855832099915e-02 3.006460703909397125e-02 -1.120733842253684998e-01 8.319745957851409912e-02 -5.264848470687866211e-03 1.118008494377136230e-01 -1.176569312810897827e-01 1.148704513907432556e-01
2.219690233469009399e-01 -5.759101826697587967e-03 3.086679875850677490e-01 -1.821022927761077881e-01 2.581478655338287354e-01 -1.164729148149490356e-02 8.905178308486938477e-02 -2.656312882900238037e-01 -1.941222250461578369e-01 2.515658438205718994e-01 -2.802716791629791260e-01 2.707135379314422607e-01 3.036771118640899658e-01 -3.075176663696765900e-02 -6.810645759105682373e-02 -1.496778875589370728e-01 -3.420226275920867920e-02 3.685605525970458984e-02 4.085308872163295746e-03 -1.194082759320735931e-02 1.810244023799896240e-01 -1.319778710603713989e-01 -2.452407032251358032e-01 -7.105454802513122559e-02 -2.137684030458331108e-03 -1.414743810892105103e-01 1.256182640790939331e-01 -1.743267327547073364e-01 -2.340320870280265808e-02 -1.855873763561248779e-01 -2.605558335781097412e-01 -1.297795623540878296e-01
-1.782294213771820068e-01 -4.382545500993728638e-02 -1.086626574397087097e-01 -4.514144062995910645e-01 3.094263970851898193e-01 6.887718290090560913e-02 4.195930063724517822e-02 -1.337918043136596680e-01 -1.055488213896751404e-01 1.878393292427062988e-01 -3.425379991531372070e-01 2.483148872852325439e-02 1.047900021076202393e-01 9.987489879131317139e-02 -2.957131564617156982e-01 -8.541432023048400879e-02 2.186097800731658936e-01 -6.604401767253875732e-02 -3.076336085796356201e-01 6.906105577945709229e-02 2.225386053323745728e-01 7.061528507620096207e-03 1.926421560347080231e-02 1.552795805037021637e-02 -6.954006850719451904e-02 2.028588652610778809e-01 -8.627166599035263062e-02 1.757586002349853516e-01 -2.172185666859149933e-02 8.962212502956390381e-02 -2.358354479074478149e-01 -1.793057657778263092e-02
1.598529070615768433e-01 -2.422276586294174194e-01 -1.412645131349563599e-01 1.081754490733146667e-01 2.589326500892639160e-01 -1.105547621846199036e-01 -7.982578128576278687e-02 -3.004642128944396973e-01 7.149373181164264679e-03 1.452268511056900024e-01 -2.397079318761825562e-01 9.692025184631347656e-02 -9.012904018163681030e-03 -9.666844457387924194e-02 -3.028078675270080566e-01 9.442930668592453003e-02 -1.619049720466136932e-02 -1.927876472473144531e-01 -7.717464864253997803e-02 -4.399309754371643066e-01 -1.367815956473350525e-02 -2.725063562393188477e-01 9.374004602432250977e-02 1.884622573852539062e-01 3.201049938797950745e-02 1.024079918861389160e-01 -2.251084595918655396e-01 -7.802494615316390991e-02 -2.638085186481475830e-01 -1.243413332849740982e-02 -6.932339072227478027e-02 1.079790890216827393e-01
2.160703064873814583e-03 -1.796325296163558960e-01 4.252345114946365356e-02 -7.995375990867614746e-02 3.053383529186248779e-01 -4.161772429943084717e-01 1.852312535047531128e-01 -6.406863033771514893e-02 -1.583829969167709351e-01 -1.566503345966339111e-01 -1.605557650327682495e-01 -5.162106081843376160e-02 1.187059208750724792e-01 -3.635842204093933105e-01 -8.281809836626052856e-02 -8.184837549924850464e-02 3.809200599789619446e-02 -4.894832894206047058e-02 -5.101135000586509705e-02 -2.379245907068252563e-01 1.730321645736694336e-01 1.046745926141738892e-01 1.244515627622604370e-01 2.552362680435180664e-01 1.161866635084152222e-01 2.377981096506118774e-01 -2.293380051851272583e-01 1.658632606267929077e-02 -2.830287814140319824e-02 1.023239828646183014e-02 -1.857351362705230713e-01 -2.717658281326293945e-01
3.465070948004722595e-02 -1.114812400192022324e-02 3.844706714153289795e-02 -5.426296219229698181e-02 2.076483517885208130e-01 -2.048702985048294067e-01 7.266034185886383057e-02 -1.036122664809226990e-01 -3.160782903432846069e-02 4.992533102631568909e-02 -1.018668487668037415e-01 1.036558002233505249e-01 2.847150713205337524e-02 3.117747604846954346e-01 -1.982151418924331665e-01 -1.891658455133438110e-01 -1.536963135004043579e-01 1.867543309926986694e-01 -2.329313904047012329e-01 -3.814021591097116470e-03 2.603978812694549561e-01 -6.643467396497726440e-02 8.374998718500137329e-02 1.908303648233413696e-01 3.893734812736511230e-01 -7.813331484794616699e-02 -2.150588333606719971e-01 -9.241254627704620361e-02 -3.325727581977844238e-01 2.873845696449279785e-01 -2.366543412208557129e-01 -7.293157279491424561e-02
9.414345771074295044e-02 -2.174868714064359665e-03 2.690137028694152832e-01 -4.017236083745956421e-02 3.618416488170623779e-01 -2.683008313179016113e-01 7.355085760354995728e-02 -1.323946006596088409e-02 -8.485241979360580444e-02 1.626077443361282349e-01 -4.027557373046875000e-02 5.188973993062973022e-02 2.386385947465896606e-01 -9.091702848672866821e-02 -1.388850212097167969e-01 -6.855017691850662231e-02 -1.414324194192886353e-01 1.019496992230415344e-01 -2.316090017557144165e-01 -2.929040491580963135e-01 3.531671166419982910e-01 -3.897085785865783691e-01 -6.077168509364128113e-02 -3.343197330832481384e-02 7.166255265474319458e-02 -6.050184741616249084e-02 -2.436048537492752075e-01 -2.175353933125734329e-03 1.134933456778526306e-01 7.009251415729522705e-02 -9.410003572702407837e-02 1.882980912923812866e-01
3.238483667373657227e-01 -2.867362461984157562e-03 2.513583302497863770e-01 -7.779567688703536987e-02 2.088019400835037231e-01 -5.336514487862586975e-02 2.104798257350921631e-01 -2.646710574626922607e-01 -1.023419648408889771e-01 3.670744895935058594e-01 -2.965902723371982574e-02 3.778699934482574463e-01 1.460973322391510010e-01 1.238574832677841187e-01 -2.028948366641998291e-01 1.147227808833122253e-01 -6.917049735784530640e-02 1.746808886528015137e-01 7.509910315275192261e-02 -2.999663352966308594e-02 -5.076025612652301788e-03 -6.684550642967224121e-02 -7.532710582017898560e-02 -1.385496109724044800e-01 1.277660429477691650e-01 1.522475201636552811e-02 -6.225143373012542725e-02 -1.710627824068069458e-01 -2.286409586668014526e-01 -7.146187126636505127e-02 -3.226326704025268555e-01 -5.306510627269744873e-02
1.168492957949638367e-01 -1.688105762004852295e-01 7.090295851230621338e-02 -2.510755360126495361e-01 1.309638619422912598e-01 -2.921973466873168945e-01 4.194905459880828857e-01 -2.405575066804885864e-01 -3.982015699148178101e-02 -2.235070243477821350e-02 -2.176434546709060669e-01 1.021098792552947998e-01 -1.409821584820747375e-02 -3.547841683030128479e-02 -6.680466234683990479e-02 -3.282945603132247925e-02 8.038867264986038208e-02 -2.588123381137847900e-01 3.569388017058372498e-02 -1.346618980169296265e-01 8.004920929670333862e-02 1.633621454238891602e-01 1.012746542692184448e-01 4.165058955550193787e-02 1.160012185573577881e-01 3.219218254089355469e-01 -2.895807921886444092e-01 -9.332684427499771118e-02 3.336864337325096130e-02 9.616671502590179443e-02 -3.443439602851867676e-01 -1.000105291604995728e-01
-7.242517173290252686e-02 -2.396638691425323486e-01 -2.118415385484695435e-01 -1.984371542930603027e-01 1.561149507761001587e-01 -2.830053567886352539e-01 -4.036773368716239929e-02 9.601678699254989624e-02 3.431177139282226562e-02 -1.646682024002075195e-01 -7.562757283449172974e-02 -3.162072598934173584e-02 9.063663333654403687e-02 2.703919634222984314e-02 -2.087744921445846558e-01 9.458987624384462833e-04 1.099578142166137695e-01 9.154205024242401123e-02 -2.520300745964050293e-01 -2.560676038265228271e-01 2.550665736198425293e-01 1.041541174054145813e-01 -3.266266882419586182e-01 1.175203397870063782e-01 2.206600606441497803e-01 -4.209328908473253250e-03 -3.619361817836761475e-01 -1.043681204319000244e-01 -8.893036097288131714e-02 4.174081981182098389e-02 -3.222543001174926758e-01 1.189521420747041702e-02
-1.501620113849639893e-01 8.656190335750579834e-02 1.344700604677200317e-01 1.288697123527526855e-01 4.329424500465393066e-01 -1.798833310604095459e-01 5.094968364574015141e-04 -4.972184821963310242e-02 1.379322856664657593e-01 1.403976697474718094e-02 -2.116928547620773315e-01 2.104465663433074951e-01 2.226500213146209717e-01 -1.399219781160354614e-01 1.025527939200401306e-01 1.426066756248474121e-01 -2.031426876783370972e-01 1.091152429580688477e-01 -1.030891481786966324e-02 -5.621913075447082520e-02 2.222879379987716675e-01 -2.484548240900039673e-01 1.301302909851074219e-01 -6.243523582816123962e-02 4.212679713964462280e-02 -8.567453920841217041e-02 -3.863469064235687256e-01 -3.648956716060638428e-01 -5.939826369285583496e-03 2.268890477716922760e-02 -1.383957862854003906e-01 7.089003175497055054e-02
-6.390701979398727417e-02 -1.403872668743133545e-02 -4.569249600172042847e-02 -3.362080827355384827e-02 3.922061026096343994e-01 -5.360772013664245605e-01 -8.110804855823516846e-02 -4.776226729154586792e-02 -5.511017888784408569e-02 1.449820399284362793e-01 -1.438669394701719284e-03 2.570517361164093018e-01 2.311737090349197388e-01 2.601704001426696777e-01 -1.625516712665557861e-01 4.408392589539289474e-03 7.545161247253417969e-02 1.347482651472091675e-01 -8.687684684991836548e-02 -1.736735999584197998e-01 2.655458822846412659e-02 -1.070863083004951477e-01 -1.139043644070625305e-01 2.320313602685928345e-01 -2.942470088601112366e-02 2.969259917736053467e-01 -1.979059129953384399e-01 -9.063933044672012329e-02 -8.103139698505401611e-02 1.406007111072540283e-01 -3.137642890214920044e-02 2.125758491456508636e-02
-5.783603712916374207e-02 5.621932446956634521e-03 6.684681773185729980e-02 -4.223665595054626465e-01 4.437790811061859131e-02 -1.328569650650024414e-01 7.606098055839538574e-02 -8.824010193347930908e-02 1.687872856855392456e-01 1.379760056734085083e-01 -2.331594675779342651e-01 1.599882096052169800e-01 1.094866394996643066e-01 -1.659396886825561523e-01 1.182218641042709351e-01 -1.247695609927177429e-01 -5.624253302812576294e-02 -2.023464767262339592e-03 8.089526556432247162e-03 -5.045416951179504395e-01 1.486691236495971680e-01 -2.657833695411682129e-01 -1.310913711786270142e-01 2.155564874410629272e-01 5.341229215264320374e-02 1.264109462499618530e-01 -1.598424166440963745e-01 -1.785718202590942383e-01 7.615950703620910645e-02 -2.909976541996002197e-01 -5.079784244298934937e-02 -2.230931073427200317e-02
7.227306813001632690e-02 2.165794745087623596e-02 2.969304658472537994e-02 -2.234805524349212646e-01 1.654787361621856689e-01 -1.418502628803253174e-01 2.049083560705184937e-01 -3.780105710029602051e-02 2.922784090042114258e-01 -6.189967691898345947e-02 -1.770180910825729370e-01 2.209338247776031494e-01 2.632511556148529053e-01 2.183947563171386719e-01 -1.328697651624679565e-01 -8.070050925016403198e-02 2.487816512584686279e-01 -3.823217377066612244e-02 5.210225656628608704e-02 6.153962016105651855e-02 1.672934144735336304e-01 -5.366528779268264771e-02 -1.683352589607238770e-01 1.454201042652130127e-01 1.414892077445983887e-01 3.808537870645523071e-02 -3.781894147396087646e-01 -1.056668758392333984e-01 -1.713248193264007568e-01 3.019452989101409912e-01 -2.879586815834045410e-01 -1.126025170087814331e-01
-9.590502083301544189e-02 1.686455458402633667e-01 9.931570291519165039e-02 -3.608029186725616455e-01 2.069665044546127319e-01 -2.451310157775878906e-01 1.734584383666515350e-02 -5.452213436365127563e-02 -5.831807851791381836e-02 5.037926137447357178e-02 5.678616836667060852e-02 3.373780846595764160e-01 -8.231833577156066895e-02 -2.458417117595672607e-01 -1.034763753414154053e-01 -1.807782799005508423e-01 -1.961944401264190674e-01 1.224438380450010300e-02 -3.826336562633514404e-01 1.394066065549850464e-01 2.665412984788417816e-02 -2.592551149427890778e-02 -1.463024020195007324e-01 -1.014826893806457520e-01 -8.692513406276702881e-02 -8.378467173315584660e-04 -1.451051086187362671e-01 1.240124851465225220e-01 -1.650514006614685059e-01 -2.791871130466461182e-01 -2.829434573650360107e-01 -1.253951638936996460e-01
3.144897893071174622e-02 -1.491399556398391724e-01 -1.216310858726501465e-01 -3.066170811653137207e-01 3.123920261859893799e-01 1.651472151279449463e-01 -3.679637983441352844e-02 4.153558611869812012e-02 2.590445615351200104e-02 3.387785330414772034e-02 -4.196183085441589355e-01 -1.255102306604385376e-01 1.956098154187202454e-02 -9.944060817360877991e-03 -2.646513581275939941e-01 3.605162724852561951e-02 9.882468730211257935e-02 -5.819865316152572632e-02 -1.220676749944686890e-01 -1.271406281739473343e-02 3.897919654846191406e-01 3.973989747464656830e-03 5.799178779125213623e-02 6.437480449676513672e-02 -9.079117327928543091e-02 1.977458894252777100e-01 -1.970700174570083618e-01 1.879642605781555176e-01 -1.194390878081321716e-01 -1.911093443632125854e-01 -3.149072229862213135e-01 -1.241001561284065247e-01
1.132783666253089905e-01 2.163143269717693329e-02 2.374635934829711914e-01 -7.591522485017776489e-02 2.032881677150726318e-01 -1.180361062288284302e-01 1.951693445444107056e-01 -2.628804743289947510e-01 1.319598406553268433e-01 1.122028976678848267e-01 -1.047909930348396301e-01 1.967024058103561401e-01 1.279357075691223145e-01 -9.305674582719802856e-03 -2.554264068603515625e-01 1.021881103515625000e-01 -7.167015224695205688e-02 -2.805547118186950684e-01 1.387178599834442139e-01 -2.292671948671340942e-01 9.270734339952468872e-02 1.039498448371887207e-01 2.561653032898902893e-02 -3.773702681064605713e-02 1.652340292930603027e-01 -7.178770750761032104e-02 -1.528128683567047119e-01 -4.072778522968292236e-01 -1.644768267869949341e-01 -3.317227959632873535e-01 -1.439794003963470459e-01 1.834053397178649902e-01
-2.639012783765792847e-02 -2.574002370238304138e-02 3.426476120948791504e-01 -8.852217346429824829e-02 1.785926967859268188e-01 9.345789253711700439e-02 9.981694817543029785e-02 -9.566025435924530029e-02 -4.387404024600982666e-02 7.413939107209444046e-03 -9.392246603965759277e-02 1.275983154773712158e-01 1.301019042730331421e-01 -1.463502496480941772e-01 -4.958729147911071777e-01 -1.882853731513023376e-02 3.799713253974914551e-01 -2.333992123603820801e-01 -2.184410840272903442e-01 -1.670765280723571777e-01 -6.022067740559577942e-02 -5.954933166503906250e-02 2.521658241748809814e-01 6.171310320496559143e-02 5.114140734076499939e-02 1.331731081008911133e-01 -1.449581533670425415e-01 -1.592536270618438721e-01 -2.794562876224517822e-01 3.873970359563827515e-02 -5.585037544369697571e-02 -5.905173718929290771e-02
3.901967704296112061e-01 6.861316040158271790e-03 -9.989481419324874878e-02 -6.755646318197250366e-02 1.563102602958679199e-01 -3.614332899451255798e-02 1.172719597816467285e-01 1.265621930360794067e-01 -1.002589985728263855e-01 1.654082350432872772e-02 -2.448265850543975830e-01 2.894607186317443848e-01 4.896406084299087524e-02 -2.252803444862365723e-01 -9.476123750209808350e-02 -1.829395443201065063e-02 1.813667453825473785e-02 1.143411919474601746e-02 -3.819839656352996826e-01 -1.046296954154968262e-01 -1.991754323244094849e-01 5.348197370767593384e-02 -8.437424898147583008e-02 2.434467524290084839e-01 -1.600098237395286560e-02 8.152314275503158569e-02 -3.711257874965667725e-01 -4.925770312547683716e-02 -1.227517426013946533e-01 1.526505798101425171e-01 -2.492937147617340088e-01 -2.175201922655105591e-01
2.067303061485290527e-01 -1.517947316169738770e-01 3.322251141071319580e-02 1.686796694993972778e-01 2.295427024364471436e-01 2.081813290715217590e-02 1.066220030188560486e-01 -1.089240983128547668e-02 1.002973616123199463e-01 3.256869614124298096e-01 -4.638116955757141113e-01 8.397890627384185791e-02 -1.585920155048370361e-01 -6.155544426292181015e-03 -7.798032462596893311e-02 -2.232378162443637848e-02 6.138294935226440430e-02 -2.933888435363769531e-01 2.819981798529624939e-02 -7.514642924070358276e-02 1.834298670291900635e-01 -2.452194988727569580e-01 1.177562996745109558e-01 5.822029709815979004e-02 7.192818075418472290e-02 1.672772020101547241e-01 -3.642781376838684082e-01 -4.634705930948257446e-02 -1.596952080726623535e-01 -2.037504464387893677e-01 -1.070862412452697754e-01 1.271678060293197632e-01
-2.784371078014373779e-01 1.931421607732772827e-01 -3.104010410606861115e-02 -2.161298245191574097e-01 2.274361401796340942e-01 -1.873177140951156616e-01 8.346527814865112305e-02 1.315244883298873901e-01 1.035815179347991943e-01 -1.314565092325210571e-01 -7.964941114187240601e-02 7.522524683736264706e-04 -1.643644869327545166e-01 -2.271323502063751221e-01 -1.838012598454952240e-02 -9.736644476652145386e-02 -8.404444158077239990e-02 5.794258415699005127e-02 -2.962720096111297607e-01 -2.621340751647949219e-02 -1.755707710981369019e-02 -1.266278177499771118e-01 -2.758782356977462769e-02 2.530558407306671143e-01 1.652317196130752563e-01 9.592635184526443481e-02 -1.718235164880752563e-01 1.112174838781356812e-01 -3.138568699359893799e-01 1.295451521873474121e-01 -4.694929420948028564e-01 -9.747613966464996338e-02
1.128528490662574768e-01 1.264985501766204834e-01 2.888690531253814697e-01 -1.825680024921894073e-02 4.793631657958030701e-02 -9.663765877485275269e-02 1.993679553270339966e-01 -2.799642384052276611e-01 3.191384952515363693e-03 5.739218089729547501e-03 -1.636642962694168091e-01 1.266421973705291748e-01 1.597882956266403198e-01 2.769263833761215210e-02 -3.006922304630279541e-01 1.224532723426818848e-02 2.486513741314411163e-02 -6.914023309946060181e-02 -1.362892389297485352e-01 -9.434207342565059662e-03 -2.616961002349853516e-01 -2.301523387432098389e-01 4.618127644062042236e-02 -3.114874474704265594e-02 9.462265297770500183e-03 2.850706279277801514e-01 -4.558288455009460449e-01 -9.705340862274169922e-02 -3.214841187000274658e-01 1.852677315473556519e-01 -2.712140791118144989e-02 1.113598123192787170e-01
7.510025799274444580e-02 -1.868899166584014893e-01 3.782278671860694885e-02 -2.332949191331863403e-01 3.722196817398071289e-01 -2.323958277702331543e-01 1.691640764474868774e-01 -8.531882613897323608e-02 4.876746609807014465e-02 1.010830178856849670e-01 7.569284737110137939e-02 -6.902451813220977783e-02 -2.369487658143043518e-03 -7.433741539716720581e-02 -2.693946361541748047e-01 3.054175376892089844e-01 -1.328460723161697388e-01 1.603468954563140869e-01 -1.867122352123260498e-01 -1.354240328073501587e-01 1.458515226840972900e-01 -2.155169472098350525e-02 -9.734329581260681152e-02 2.427417188882827759e-01 2.355047613382339478e-01 -6.447640806436538696e-02 -3.700836300849914551e-01 -2.852334380149841309e-01 -5.116192158311605453e-03 6.208426132798194885e-02 4.262342583388090134e-03 -1.100627332925796509e-01
2.142038345336914062e-01 -1.712468713521957397e-01 -1.229577930644154549e-03 -1.750978976488113403e-01 3.662293031811714172e-02 -2.213055044412612915e-01 1.376311480998992920e-01 1.899787932634353638e-01 -1.556366682052612305e-01 4.819468036293983459e-02 -3.948059082031250000e-01 1.805112063884735107e-01 8.579483628273010254e-02 -1.495360881090164185e-01 -6.738477200269699097e-02 -8.878249675035476685e-02 -9.533998370170593262e-02 -2.408942207694053650e-02 -3.117313981056213379e-01 7.796472311019897461e-02 -7.528458535671234131e-02 -1.908630505204200745e-02 1.181391812860965729e-02 3.889443874359130859e-01 -7.326944917440414429e-02 9.384877048432826996e-03 -3.181691765785217285e-01 -1.003090888261795044e-01 -1.147704422473907471e-01 4.135205224156379700e-02 -3.528623878955841064e-01 -7.151351869106292725e-02
2.002715617418289185e-01 -7.992202043533325195e-02 3.968861699104309082e-01 -1.705656386911869049e-02 2.845156490802764893e-01 -7.763341814279556274e-02 -3.589725494384765625e-02 -1.956929452717304230e-02 -7.166346907615661621e-02 2.219794988632202148e-01 -1.907213404774665833e-02 3.013511933386325836e-02 6.567653268575668335e-02 -1.826017349958419800e-02 -4.953035339713096619e-02 -1.277466416358947754e-01 8.934069424867630005e-02 7.527354359626770020e-02 -3.400158882141113281e-01 -2.588802576065063477e-01 2.874034643173217773e-01 -2.446885108947753906e-01 -8.556693792343139648e-02 -1.722920499742031097e-02 2.105764597654342651e-01 -1.051601618528366089e-01 -2.843284010887145996e-01 -7.050320506095886230e-02 1.415608674287796021e-01 -8.642569184303283691e-02 -1.037904694676399231e-01 3.194988667964935303e-01
1.182957738637924194e-01 3.782887160778045654e-01 -1.548096388578414917e-01 -1.743814945220947266e-01 3.258593976497650146e-01 -8.809190243482589722e-02 5.316263437271118164e-02 -6.035668030381202698e-02 -4.718414694070816040e-02 7.093401998281478882e-02 -6.385526806116104126e-02 1.916491240262985229e-01 8.932971209287643433e-02 -1.158787310123443604e-01 -1.935087330639362335e-02 -1.836190372705459595e-01 1.564024090766906738e-01 -1.780674010515213013e-01 -2.275559753179550171e-01 -8.650571852922439575e-02 2.265928536653518677e-01 2.127475440502166748e-01 -1.982972770929336548e-01 1.586450934410095215e-01 6.371688842773437500e-02 4.735660925507545471e-02 -1.289144158363342285e-01 1.703765392303466797e-01 -1.429303437471389771e-01 -2.590385675430297852e-01 -3.023067414760589600e-01 -2.390657067298889160e-01
1.649719774723052979e-01 -1.996024399995803833e-01 1.721713542938232422e-01 1.212577596306800842e-01 3.690322041511535645e-01 -1.546552479267120361e-01 -1.734851598739624023e-01 -6.326763331890106201e-02 1.308008432388305664e-01 2.965708076953887939e-01 -9.176716208457946777e-02 7.203809916973114014e-02 -8.575648814439773560e-02 -7.383888214826583862e-02 -1.009598225355148315e-01 -1.092510595917701721e-01 -8.610509335994720459e-02 -2.475173398852348328e-02 -8.142409473657608032e-02 -2.615498304367065430e-01 1.287633627653121948e-01 -6.605909019708633423e-02 -6.511724554002285004e-03 -1.128676086664199829e-01 3.799947351217269897e-02 7.044021505862474442e-03 -4.618144929409027100e-01 -1.698664277791976929e-01 2.735860832035541534e-02 -2.189450860023498535e-01 -2.586762011051177979e-01 2.545097768306732178e-01
-2.081607580184936523e-01 -2.150670140981674194e-01 1.642430871725082397e-01 -1.473651081323623657e-01 3.305526971817016602e-01 -2.482544332742691040e-01 -5.436400324106216431e-02 -3.015203177928924561e-01 -8.722242712974548340e-02 5.696082115173339844e-02 -4.624122753739356995e-02 2.426126748323440552e-01 -1.073385775089263916e-01 2.429486513137817383e-01 -1.882076710462570190e-01 -4.555426910519599915e-02 1.541552394628524780e-01 -2.122165709733963013e-01 -1.940032094717025757e-01 -9.872818738222122192e-02 1.023468300700187683e-01 -1.126519069075584412e-01 4.291415214538574219e-03 2.712485939264297485e-02 3.711151182651519775e-01 1.336866319179534912e-01 -2.332353293895721436e-01 -1.216060817241668701e-01 9.928572177886962891e-02 1.065426096320152283e-01 9.797009080648422241e-02 1.461755335330963135e-01
1.180464550852775574e-01 2.012996524572372437e-01 3.760486841201782227e-01 -5.009757727384567261e-02 3.689525127410888672e-01 1.358124762773513794e-01 3.789882361888885498e-02 -3.927898034453392029e-02 -1.420917510986328125e-01 1.514504700899124146e-01 -2.026835829019546509e-01 2.476926594972610474e-01 1.448426991701126099e-01 8.931350708007812500e-02 -9.650051593780517578e-02 1.589910387992858887e-01 -8.685995638370513916e-02 -2.468566000461578369e-01 8.665230125188827515e-02 -1.704677194356918335e-01 9.315393865108489990e-02 -1.056860759854316711e-01 -1.919057965278625488e-02 -1.678364723920822144e-01 2.541894316673278809e-01 3.731079772114753723e-02 -2.124478965997695923e-01 1.734401732683181763e-01 -1.528903245925903320e-01 2.818704843521118164e-01 -1.934421956539154053e-01 7.948299869894981384e-03
2.643883824348449707e-01 1.258588284254074097e-01 1.137620359659194946e-01 -2.984292209148406982e-01 2.166177332401275635e-01 -6.637256592512130737e-02 5.164854973554611206e-02 -1.374103222042322159e-02 3.974523395299911499e-02 1.452859044075012207e-01 -5.463516712188720703e-01 2.525777816772460938e-01 -4.412630945444107056e-02 -1.858908832073211670e-01 -6.594929844141006470e-02 -2.009637467563152313e-02 5.970177054405212402e-02 -6.914874911308288574e-02 5.365150794386863708e-02 -1.920111775398254395e-01 1.938619017601013184e-01 -1.030980199575424194e-01 -1.829212158918380737e-01 -2.609165310859680176e-01 -9.286054223775863647e-02 -1.210420043207705021e-03 -1.558885425329208374e-01 1.305847018957138062e-01 2.933898381888866425e-02 -2.419975548982620239e-01 -9.364248812198638916e-02 1.257769763469696045e-01
2.128665335476398468e-02 -1.684816628694534302e-01 1.630655229091644287e-01 -3.094576597213745117e-01 2.073293924331665039e-01 -8.913905918598175049e-02 3.403524160385131836e-01 -2.900641970336437225e-02 1.825631856918334961e-01 -1.969649195671081543e-01 -1.120862439274787903e-01 1.627179533243179321e-01 2.759997248649597168e-01 -1.431758999824523926e-01 -2.373508065938949585e-01 -2.389463484287261963e-01 3.731081262230873108e-03 -2.427676916122436523e-01 1.156410668045282364e-02 -1.758217215538024902e-01 -6.169315427541732788e-02 -2.172808647155761719e-01 1.880990266799926758e-01 1.435116380453109741e-01 -6.235767900943756104e-02 1.616043150424957275e-01 -2.317032963037490845e-01 -1.674340516328811646e-01 1.383706033229827881e-01 2.600120939314365387e-02 -1.264727115631103516e-01 -1.240538135170936584e-01
6.577938050031661987e-02 -4.775539413094520569e-02 8.924397081136703491e-02 -4.918750524520874023e-01 1.772945672273635864e-01 3.893878776580095291e-03 -1.627530716359615326e-02 -1.153850480914115906e-01 6.729383766651153564e-02 3.601514101028442383e-01 -3.093495965003967285e-01 2.989649400115013123e-02 1.592734158039093018e-01 2.896848507225513458e-02 -2.636998295783996582e-01 1.417882293462753296e-01 -8.778508752584457397e-02 -7.966627925634384155e-02 3.707462549209594727e-02 -2.186499983072280884e-01 7.505253702402114868e-02 -4.442628473043441772e-02 -2.478152364492416382e-01 -1.777127236127853394e-01 -1.850322037935256958e-01 -5.270940810441970825e-02 -2.090847641229629517e-01 -2.534717619419097900e-01 4.060530290007591248e-02 -9.099972248077392578e-02 -1.557403951883316040e-01 -9.371310472488403320e-02
4.396318644285202026e-02 -1.682505011558532715e-01 -4.137029754929244518e-04 -7.963132113218307495e-02 3.658524155616760254e-01 -3.099743425846099854e-01 2.013432383537292480e-01 -2.168043702840805054e-01 -8.627235144376754761e-02 1.479494571685791016e-01 -9.460284560918807983e-02 2.108726948499679565e-01 1.347694098949432373e-01 8.890582248568534851e-03 9.334235638380050659e-02 -1.737493425607681274e-01 7.343977689743041992e-02 -3.180260583758354187e-02 -3.161360323429107666e-02 -1.607013344764709473e-01 2.510671019554138184e-01 4.034711048007011414e-02 3.760222792625427246e-01 -8.254788070917129517e-02 3.222023844718933105e-01 5.298150330781936646e-02 -2.613244652748107910e-01 -1.563411355018615723e-01 -2.104094028472900391e-01 -6.597607582807540894e-02 -2.909247763454914093e-02 -1.054777354001998901e-01
1.237107366323471069e-01 -8.329972624778747559e-02 -3.721919655799865723e-02 -8.411628752946853638e-02 2.832091450691223145e-01 8.697511255741119385e-02 -1.363293826580047607e-01 9.113524854183197021e-02 2.606486380100250244e-01 3.631069064140319824e-01 -2.856579720973968506e-01 1.390318274497985840e-01 -4.949975758790969849e-02 -1.701402850449085236e-02 -4.449814558029174805e-03 -2.945610135793685913e-02 1.630361378192901611e-01 -1.165008246898651123e-01 -6.119769439101219177e-02 -2.741219997406005859e-01 1.747960299253463745e-01 1.186486333608627319e-01 -1.291167289018630981e-01 -3.006493486464023590e-02 -1.108843758702278137e-01 1.912348866462707520e-01 -3.361310362815856934e-01 -2.813606560230255127e-01 -2.477941513061523438e-01 -2.220872491598129272e-01 -3.969204798340797424e-02 1.254158318042755127e-01
-8.078952878713607788e-02 -9.940350800752639771e-02 3.114799261093139648e-01 1.288587879389524460e-02 2.070085704326629639e-01 -2.470768392086029053e-01 8.560059219598770142e-02 -1.512987017631530762e-01 -1.061773579567670822e-02 -2.259429097175598145e-01 1.355804949998855591e-01 3.137360513210296631e-01 1.085407435894012451e-01 7.952322065830230713e-02 -1.291102766990661621e-01 1.992435306310653687e-01 -1.167924404144287109e-01 -2.179443538188934326e-01 -5.630323663353919983e-02 -1.189875155687332153e-01 4.533929005265235901e-02 -2.946903407573699951e-01 -1.727212406694889069e-02 1.249024458229541779e-02 -1.094057932496070862e-01 2.354864031076431274e-01 -4.460807740688323975e-01 1.178905554115772247e-02 -9.230669587850570679e-02 1.659236848354339600e-01 -9.906881302595138550e-02 -1.720555275678634644e-01
-2.652796804904937744e-01 -1.071228645741939545e-02 4.078581929206848145e-02 -1.114708781242370605e-01 3.626862764358520508e-01 -6.908933073282241821e-02 -1.439170390367507935e-01 -1.165229752659797668e-01 2.966072857379913330e-01 2.230565696954727173e-01 -3.079429566860198975e-01 4.570894315838813782e-02 2.443292289972305298e-01 -2.016515880823135376e-01 -3.142925202846527100e-01 1.049163341522216797e-01 1.823675483465194702e-01 -7.318328320980072021e-02 -7.197253406047821045e-02 1.537824887782335281e-02 7.726941257715225220e-02 1.151141375303268433e-01 -1.055991183966398239e-02 4.178109392523765564e-02 8.553933352231979370e-03 -1.069811731576919556e-01 -8.311671018600463867e-02 -1.415116935968399048e-01 -3.668765127658843994e-01 -9.349546395242214203e-03 -1.872985512018203735e-01 1.633853763341903687e-01
-4.146518185734748840e-02 6.521529704332351685e-02 3.441164791584014893e-01 -1.531821340322494507e-01 1.858972162008285522e-01 1.727873384952545166e-01 8.474577218294143677e-02 1.875817477703094482e-01 4.237109422683715820e-02 1.288064122200012207e-01 -1.601960510015487671e-01 5.455432087182998657e-02 2.069997638463973999e-01 -1.842001378536224365e-01 -4.670186042785644531e-01 2.260755747556686401e-01 1.066321507096290588e-01 -3.385004401206970215e-01 -1.627476215362548828e-01 -1.467203050851821899e-01 1.272055655717849731e-01 -9.278075397014617920e-02 2.338448911905288696e-01 4.440595582127571106e-02 2.078037112951278687e-01 8.736287802457809448e-02 -1.449546068906784058e-01 -4.401850700378417969e-02 -1.003538370132446289e-01 -4.318241402506828308e-02 -9.266261011362075806e-02 -5.144699290394783020e-02
1.416230797767639160e-01 1.805756241083145142e-02 5.290999636054039001e-02 -1.870534420013427734e-01 3.730091154575347900e-01 -5.657409876585006714e-02 -2.896085381507873535e-01 -1.662477552890777588e-01 2.298895120620727539e-01 1.589832305908203125e-01 -1.451853513717651367e-01 1.957205086946487427e-01 1.480517387390136719e-01 -6.014586426317691803e-03 -2.646319568157196045e-01 6.502138567157089710e-04 5.033382680267095566e-03 -1.592165827751159668e-01 -1.314899027347564697e-01 -1.938807517290115356e-01 3.674559295177459717e-01 1.364890784025192261e-01 -1.304116845130920410e-01 5.199737846851348877e-02 -4.062624648213386536e-02 2.958959937095642090e-01 -2.314106523990631104e-01 -1.460323482751846313e-01 9.360369294881820679e-02 1.111128851771354675e-01 1.401088833808898926e-01 6.800201255828142166e-03
5.959914997220039368e-02 1.921583563089370728e-01 9.810030460357666016e-04 -3.581168055534362793e-01 3.968544006347656250e-01 -3.319849818944931030e-02 3.767985850572586060e-02 2.194468080997467041e-01 -9.556420147418975830e-02 1.416980475187301636e-01 -8.295036107301712036e-02 2.513084709644317627e-01 -1.958574801683425903e-01 1.291041374206542969e-01 -1.596726030111312866e-01 -2.534455955028533936e-01 5.446254741400480270e-03 8.097600191831588745e-02 -2.244216054677963257e-01 1.040357053279876709e-01 1.797262281179428101e-01 1.357194632291793823e-01 -4.556665197014808655e-02 1.578407287597656250e-01 -7.109852973371744156e-03 1.545830219984054565e-01 -3.780745863914489746e-01 -1.518134772777557373e-01 -6.778111308813095093e-02 -5.555901303887367249e-02 -1.002010330557823181e-01 1.611037403345108032e-01
1.727588623762130737e-01 3.674915805459022522e-02 3.397931158542633057e-02 -1.956624835729598999e-01 3.776680827140808105e-01 -7.420354336500167847e-02 -2.346030175685882568e-01 -1.826921254396438599e-01 5.449832975864410400e-02 3.043472468852996826e-01 -6.069249659776687622e-02 1.197737604379653931e-01 1.944311112165451050e-01 8.773005567491054535e-03 -1.125813946127891541e-01 -3.567685186862945557e-02 1.091069132089614868e-01 -8.379846066236495972e-02 -1.216137036681175232e-01 -2.946669459342956543e-01 4.539236426353454590e-01 8.599461615085601807e-02 -2.012369409203529358e-02 2.387174032628536224e-02 9.379161149263381958e-02 7.367377728223800659e-02 -2.500758767127990723e-01 -2.065764665603637695e-01 3.425877913832664490e-02 2.000079452991485596e-01 8.357727527618408203e-02 -1.574693173170089722e-01
-2.142001539468765259e-01 -8.603888005018234253e-02 -1.446975767612457275e-01 -3.738917112350463867e-01 2.855371236801147461e-01 1.270043104887008667e-01 -1.126939314417541027e-03 -1.080328449606895447e-01 -1.558121852576732635e-02 1.151030361652374268e-01 -4.577169120311737061e-01 6.678538769483566284e-02 1.693049222230911255e-01 8.085621148347854614e-02 -2.408901005983352661e-01 -2.074088156223297119e-01 1.790515631437301636e-01 -3.632660210132598877e-02 -2.375718653202056885e-01 9.217888861894607544e-02 1.476877629756927490e-01 -1.049298718571662903e-01 -9.009890258312225342e-02 -1.500553637742996216e-01 4.665983095765113831e-02 8.488699048757553101e-02 -1.668182313442230225e-01 -5.838449299335479736e-02 -2.288811141625046730e-03 1.793283969163894653e-01 -2.383443415164947510e-01 -1.469006091356277466e-01
1.856788098812103271e-01 -1.019138917326927185e-01 -2.075430378317832947e-02 1.430417746305465698e-01 2.134946584701538086e-01 8.384332060813903809e-02 4.419756587594747543e-03 -1.767240092158317566e-02 6.569814286194741726e-04 -2.435838244855403900e-02 -5.238105058670043945e-01 3.658930063247680664e-01 6.125620752573013306e-02 -1.160578578710556030e-01 -2.672192454338073730e-01 5.881319567561149597e-02 2.557356841862201691e-02 -5.362118408083915710e-02 -6.280768429860472679e-04 -2.299005687236785889e-01 -1.159256696701049805e-01 -3.554050922393798828e-01 1.011750474572181702e-01 1.670436114072799683e-01 2.192997485399246216e-01 2.265982031822204590e-01 -9.821444004774093628e-02 1.157400012016296387e-01 -1.481229662895202637e-01 -3.482739627361297607e-02 -1.400062721222639084e-02 -1.619687490165233612e-02
4.024225771427154541e-01 -2.270947843790054321e-01 2.158631570637226105e-02 -7.889186032116413116e-03 2.475621178746223450e-02 -2.220072895288467407e-01 2.783946692943572998e-01 -2.460243701934814453e-01 -4.437774419784545898e-03 -1.897583305835723877e-01 -1.708274632692337036e-01 1.820077747106552124e-01 -1.014499664306640625e-01 -4.338805377483367920e-02 -2.136584669351577759e-01 -7.822489738464355469e-02 -7.430016249418258667e-02 -1.068403273820877075e-01 -1.296422481536865234e-01 -3.702610135078430176e-01 -2.881884016096591949e-02 -8.881166577339172363e-02 -3.896306455135345459e-02 -1.339137554168701172e-02 2.236074954271316528e-01 -3.562863916158676147e-02 -1.544183790683746338e-01 -7.494793832302093506e-02 -2.020696997642517090e-01 -1.936848610639572144e-01 -2.625269293785095215e-01 1.627704501152038574e-01
-2.195970009779557586e-04 -8.226837962865829468e-02 6.823846697807312012e-02 -3.910294473171234131e-01 1.954763233661651611e-01 -1.618955433368682861e-01 3.137667179107666016e-01 -9.653215855360031128e-02 1.307393014430999756e-01 -2.001588344573974609e-01 -1.483785808086395264e-01 3.057219386100769043e-01 2.927943766117095947e-01 1.336425840854644775e-01 -1.353584975004196167e-01 -1.090689152479171753e-01 1.129630766808986664e-02 -5.033362284302711487e-02 -7.593842595815658569e-02 1.043687202036380768e-02 2.652259171009063721e-01 1.024215370416641235e-01 -1.843103617429733276e-01 1.232059523463249207e-01 2.175187878310680389e-02 2.674495577812194824e-01 -2.164432108402252197e-01 -1.826849067583680153e-03 -1.945321261882781982e-01 1.796973198652267456e-01 -1.603551805019378662e-01 -6.175775453448295593e-02
1.068039238452911377e-01 1.125830784440040588e-01 -1.451825629919767380e-02 -1.306556165218353271e-01 1.405965387821197510e-01 -2.934656739234924316e-01 2.020929753780364990e-02 -2.112172245979309082e-01 -1.805089712142944336e-01 2.619290351867675781e-01 -7.503112778067588806e-03 2.827025651931762695e-01 8.505050837993621826e-02 1.230348739773035049e-02 1.298958342522382736e-02 8.203663863241672516e-03 -1.955249346792697906e-02 9.035738557577133179e-02 -3.978351354598999023e-01 -2.443557046353816986e-02 1.863836348056793213e-01 6.523120403289794922e-02 2.103819400072097778e-01 3.559196591377258301e-01 1.510506570339202881e-01 4.880638048052787781e-02 -1.427773237228393555e-01 1.446565538644790649e-01 -1.262691468000411987e-01 -2.175983041524887085e-01 -3.159439265727996826e-01 -1.093832999467849731e-01
-1.930135637521743774e-01 1.087139025330543518e-01 3.511239215731620789e-02 2.905833162367343903e-02 4.683430790901184082e-01 -1.454990208148956299e-01 -9.268415719270706177e-02 -2.568973926827311516e-03 9.345017373561859131e-02 -6.950597465038299561e-02 -1.754688769578933716e-01 2.531490623950958252e-01 -4.561357200145721436e-02 -8.449119515717029572e-03 1.836164146661758423e-01 9.098871797323226929e-02 -7.718832045793533325e-02 2.429011091589927673e-02 -1.402959227561950684e-01 -3.088165447115898132e-02 2.501251697540283203e-01 -7.685554772615432739e-02 3.241665288805961609e-02 -1.241509094834327698e-01 1.673685759305953979e-01 -2.479670792818069458e-01 -3.310922384262084961e-01 -4.171850681304931641e-01 -8.016295731067657471e-02 1.928731054067611694e-02 -2.282699495553970337e-01 5.445098131895065308e-02
1.972976624965667725e-01 -2.596056461334228516e-01 -1.246973276138305664e-01 1.282280534505844116e-01 2.622786462306976318e-01 8.793200366199016571e-03 -8.798440545797348022e-02 -8.469058573246002197e-02 -1.905087009072303772e-02 1.412943750619888306e-01 -3.664798736572265625e-01 1.716093868017196655e-01 -8.424730598926544189e-02 -1.738261580467224121e-01 -3.062620162963867188e-01 2.509130239486694336e-01 -4.558445361908525229e-04 -2.383896894752979279e-02 -1.203081384301185608e-01 -2.807508707046508789e-01 2.294789813458919525e-02 -3.225755393505096436e-01 3.379745036363601685e-02 6.687983125448226929e-02 -1.991918385028839111e-01 1.236390694975852966e-01 -1.957461237907409668e-01 4.779198393225669861e-02 -2.956700921058654785e-01 -1.027952060103416443e-01 -3.329055011272430420e-02 3.214463591575622559e-02
-2.113185077905654907e-01 -8.721029013395309448e-02 3.608031943440437317e-02 -1.518972069025039673e-01 2.978806793689727783e-01 -7.356726378202438354e-02 -1.026582196354866028e-01 -1.437331438064575195e-01 2.370887547731399536e-01 2.021880447864532471e-01 -3.528554141521453857e-01 5.337899550795555115e-02 1.855598762631416321e-02 -1.979105621576309204e-01 -1.858771294355392456e-01 1.704633980989456177e-02 3.352518975734710693e-01 -2.947639673948287964e-02 -2.980087697505950928e-01 2.344408312637824565e-05 8.975198864936828613e-02 1.631065011024475098e-01 6.268408894538879395e-02 7.403921335935592651e-02 6.341587752103805542e-02 -2.229052633047103882e-01 -8.319982141256332397e-02 -1.296265274286270142e-01 -3.341647684574127197e-01 -1.822366863489151001e-01 -1.117189601063728333e-01 1.352294981479644775e-01
9.024158865213394165e-02 -1.404168666340410709e-03 3.611635267734527588e-01 -1.536656450480222702e-02 3.385716378688812256e-01 3.677237406373023987e-02 -1.066672578454017639e-01 2.949159592390060425e-02 2.105320245027542114e-02 1.036281958222389221e-01 -1.053885817527770996e-01 4.750495404005050659e-02 -1.324703991413116455e-01 -5.724665895104408264e-02 -6.747597455978393555e-02 1.555671393871307373e-01 1.635375469923019409e-01 2.456117570400238037e-01 -2.893775701522827148e-01 -1.190227195620536804e-01 1.589332967996597290e-01 -1.478112936019897461e-01 -1.597237028181552887e-02 6.716573983430862427e-02 7.042400538921356201e-02 3.017413616180419922e-02 -4.285184741020202637e-01 -1.532255858182907104e-01 2.531383633613586426e-01 1.682842709124088287e-02 -2.057165652513504028e-01 3.198682665824890137e-01
1.234973073005676270e-01 -1.707634329795837402e-01 1.103508546948432922e-01 -2.533425688743591309e-01 2.346788495779037476e-01 -8.071432262659072876e-02 -1.023978292942047119e-01 -2.041263133287429810e-01 2.611962892115116119e-02 3.615078330039978027e-01 -1.977806985378265381e-01 1.509646326303482056e-01 5.181053653359413147e-02 7.196242362260818481e-02 -1.797133088111877441e-01 2.202802151441574097e-02 5.356415361166000366e-02 3.347820788621902466e-02 -2.611466944217681885e-01 -2.687697410583496094e-01 3.439096808433532715e-01 2.435604184865951538e-01 -8.421185612678527832e-02 7.856066524982452393e-02 -1.111775543540716171e-02 3.182148635387420654e-01 -1.850693970918655396e-01 -1.082388535141944885e-01 -8.994005620479583740e-02 6.624801456928253174e-02 1.189157888293266296e-01 -1.493679285049438477e-01
3.617996349930763245e-02 -2.812535762786865234e-01 3.581567853689193726e-02 -1.816216409206390381e-01 2.854294478893280029e-01 -1.473761280067265034e-03 1.447483301162719727e-01 -1.125634908676147461e-01 -3.067835641559213400e-04 -4.970210790634155273e-02 -2.030717432498931885e-01 2.408304363489151001e-01 1.418761461973190308e-01 -1.874204725027084351e-02 -1.760336905717849731e-01 -1.195902451872825623e-01 2.611435949802398682e-01 7.377647608518600464e-02 -2.882151305675506592e-01 1.481076329946517944e-01 1.349466294050216675e-01 -2.681139409542083740e-01 -1.421210076659917831e-02 -1.644017249345779419e-01 -1.332291122525930405e-02 2.607369422912597656e-01 -1.965282559394836426e-01 6.885309517383575439e-02 -7.087910175323486328e-02 2.687892317771911621e-01 -3.024895191192626953e-01 -1.627286821603775024e-01
1.394596695899963379e-01 2.555887699127197266e-01 1.230746209621429443e-01 5.336767807602882385e-02 3.831589221954345703e-02 -3.712058961391448975e-01 -6.087360088713467121e-04 -2.585919201374053955e-01 3.376978263258934021e-02 1.265346258878707886e-01 -3.043931424617767334e-01 1.204955875873565674e-01 -1.560698151588439941e-01 -2.967208623886108398e-02 -1.221585795283317566e-01 1.560524404048919678e-01 -4.503558948636054993e-02 -1.831852048635482788e-01 -1.860016137361526489e-01 7.855179160833358765e-02 9.160759299993515015e-02 -1.530857533216476440e-01 -3.819355741143226624e-02 1.117654889822006226e-01 -8.383296430110931396e-02 1.786905825138092041e-01 -1.272944360971450806e-02 2.403857372701168060e-02 -3.000074028968811035e-01 3.334130644798278809e-01 -3.544068634510040283e-01 -1.168673932552337646e-01
9.667652845382690430e-02 -9.983020275831222534e-02 -1.193045005202293396e-01 -2.480767071247100830e-01 2.816263735294342041e-01 -8.270270377397537231e-02 -2.608600258827209473e-01 -3.098057396709918976e-02 4.519245401024818420e-02 5.294812470674514771e-02 -8.995293080806732178e-02 1.897799223661422729e-01 2.718452215194702148e-01 -1.695419549942016602e-01 -2.405597269535064697e-01 6.023109704256057739e-02 -1.016600951552391052e-01 -3.383694291114807129e-01 -2.895250543951988220e-02 -1.392848044633865356e-01 4.218643307685852051e-01 -1.464179158210754395e-01 -2.154916226863861084e-01 8.010146208107471466e-03 9.768479503691196442e-03 1.356787234544754028e-01 -2.439611852169036865e-01 -1.011765450239181519e-01 5.381367728114128113e-02 -1.299610733985900879e-01 1.219892408698797226e-03 1.939984261989593506e-01
9.457132965326309204e-02 -1.574947386980056763e-01 6.214925553649663925e-03 1.017808094620704651e-01 3.396452665328979492e-01 -1.544499248266220093e-01 -3.939436748623847961e-02 -2.609730958938598633e-01 -7.210300862789154053e-02 1.930253058671951294e-01 -2.186931297183036804e-02 1.936606317758560181e-01 -2.434101998805999756e-01 -1.136767044663429260e-01 -9.343168139457702637e-02 -1.260548830032348633e-01 2.706286609172821045e-01 -3.033463060855865479e-01 -1.961328238248825073e-01 1.010038703680038452e-01 2.573953755199909210e-02 -4.327793717384338379e-01 -1.893976628780364990e-01 -4.665826261043548584e-02 3.551445901393890381e-02 9.558406472206115723e-02 -2.407749891281127930e-01 -1.843314766883850098e-01 -1.425336152315139771e-01 4.450886324048042297e-02 -6.814941018819808960e-02 2.287831343710422516e-02
1.864810138940811157e-01 -1.382184326648712158e-01 3.319444507360458374e-02 -5.710903555154800415e-02 2.834784686565399170e-01 -3.167818486690521240e-01 2.983086705207824707e-01 -8.716058731079101562e-02 -5.578725412487983704e-02 1.570060849189758301e-01 -1.659395545721054077e-01 3.189284503459930420e-01 -1.418732851743698120e-01 -3.383624851703643799e-01 -1.275310516357421875e-01 -9.133556485176086426e-02 8.467140048742294312e-02 -1.850589513778686523e-01 -7.954037748277187347e-03 -4.294099658727645874e-02 1.216410845518112183e-01 1.356403678655624390e-01 2.552145123481750488e-01 7.897733151912689209e-02 1.611459702253341675e-01 3.422737419605255127e-01 1.018871665000915527e-01 -1.493024826049804688e-01 -4.218332469463348389e-02 4.833314940333366394e-02 -1.053532361984252930e-01 -9.657617658376693726e-02
-9.943745099008083344e-03 2.046600878238677979e-01 -1.028394177556037903e-01 -1.630478352308273315e-01 2.656015157699584961e-01 1.476223915815353394e-01 5.696340650320053101e-02 2.344468049705028534e-02 2.712883055210113525e-01 -1.530637294054031372e-01 -1.903377473354339600e-01 2.617762982845306396e-01 1.039223745465278625e-02 4.342131316661834717e-02 -2.428721040487289429e-01 2.429814934730529785e-01 3.839137032628059387e-02 -1.577625870704650879e-01 -2.477376908063888550e-01 -2.296002358198165894e-01 3.254972398281097412e-01 4.810713231563568115e-02 -2.754047214984893799e-01 1.565519124269485474e-01 -2.067787945270538330e-02 -4.302077367901802063e-02 -1.663967967033386230e-02 -1.672473251819610596e-01 -8.140949159860610962e-02 -2.436712756752967834e-02 -3.226087987422943115e-01 1.096612513065338135e-01
-1.120064780116081238e-01 -3.644251227378845215e-01 2.539109289646148682e-01 -1.202727109193801880e-02 2.419308274984359741e-01 -2.975904047489166260e-01 -1.397028714418411255e-01 -1.384947896003723145e-01 1.516102701425552368e-01 1.599912643432617188e-01 7.771088182926177979e-02 1.632175296545028687e-01 -8.568885177373886108e-02 2.135778777301311493e-02 -1.237690970301628113e-01 9.463844820857048035e-03 5.242880061268806458e-02 -2.083614170551300049e-01 -2.377202659845352173e-01 -2.380681484937667847e-01 5.697863548994064331e-02 -2.133229076862335205e-01 -2.296196520328521729e-01 4.296716675162315369e-02 2.286313176155090332e-01 5.880989506840705872e-02 -1.838669925928115845e-01 -1.517029404640197754e-01 -1.361290086060762405e-02 3.866558149456977844e-02 -1.647606678307056427e-02 3.501395285129547119e-01
-2.084612995386123657e-01 1.430645734071731567e-01 1.820399463176727295e-01 3.350451216101646423e-02 3.902434408664703369e-01 -5.077091231942176819e-02 2.855499461293220520e-02 -5.396923050284385681e-02 5.689398199319839478e-02 -2.561700902879238129e-02 -2.403887063264846802e-01 1.718651354312896729e-01 6.226398795843124390e-02 -2.101641297340393066e-01 1.295312792062759399e-01 7.778584957122802734e-02 -1.490347385406494141e-01 4.596386849880218506e-02 -4.595286399126052856e-02 -2.509947419166564941e-01 2.024566829204559326e-01 -1.430930495262145996e-01 1.509937793016433716e-01 -1.246111616492271423e-01 1.390393525362014771e-01 -8.232138305902481079e-02 -1.953776925802230835e-01 -4.566622376441955566e-01 -1.167693361639976501e-01 5.530935898423194885e-02 -3.074203133583068848e-01 8.876326680183410645e-02
2.955778129398822784e-02 3.780099451541900635e-01 1.504342108964920044e-01 -2.806148529052734375e-01 1.570952683687210083e-01 -4.828969389200210571e-02 2.249857410788536072e-02 -5.098975822329521179e-02 -3.121391404420137405e-03 -1.206426396965980530e-01 -1.259201169013977051e-01 2.879143059253692627e-01 -1.598541885614395142e-01 -2.917021214962005615e-01 -1.247124820947647095e-01 2.242125123739242554e-01 8.888648450374603271e-02 -1.403356641530990601e-01 -5.688942223787307739e-02 -1.732246130704879761e-01 5.054106116294860840e-01 -5.282529443502426147e-02 -1.437544077634811401e-01 1.698915958404541016e-01 -5.283549800515174866e-02 8.919583261013031006e-02 -8.307828754186630249e-02 -5.809672921895980835e-02 3.320128843188285828e-02 6.398556381464004517e-02 -1.156474426388740540e-01 1.636073589324951172e-01
1.023144125938415527e-01 -1.886700838804244995e-01 1.240046992897987366e-01 -1.448198109865188599e-01 4.142849147319793701e-01 2.743434160947799683e-02 6.819002330303192139e-02 9.988007694482803345e-02 2.476391009986400604e-02 -2.658461593091487885e-02 -1.881376951932907104e-01 1.048499718308448792e-01 6.200094148516654968e-02 -1.588914990425109863e-01 -2.861822955310344696e-02 3.074604272842407227e-01 -7.801379077136516571e-03 -1.114414855837821960e-01 -2.534958720207214355e-01 -1.484415233135223389e-01 2.968592643737792969e-01 2.248566299676895142e-01 1.162280589342117310e-01 9.973494336009025574e-03 1.139851137995719910e-01 -2.194696515798568726e-01 -7.708317786455154419e-02 5.818413197994232178e-02 -6.999336928129196167e-02 3.563897609710693359e-01 -3.136313557624816895e-01 -8.118245005607604980e-02
-4.629256948828697205e-02 2.999534271657466888e-02 1.878559291362762451e-01 -1.576056927442550659e-01 4.194266498088836670e-01 -2.602442204952239990e-01 -1.061508730053901672e-01 -8.309639990329742432e-03 3.655727580189704895e-02 2.423137426376342773e-01 -6.357939541339874268e-02 7.867220789194107056e-02 7.640472799539566040e-02 2.606283724308013916e-01 -1.593122482299804688e-01 5.796648096293210983e-03 2.445026785135269165e-01 2.711991369724273682e-01 -1.464309394359588623e-01 -2.595975697040557861e-01 1.528035253286361694e-01 -1.271648854017257690e-01 -4.228766262531280518e-02 1.756327599287033081e-01 2.654781099408864975e-03 3.172883987426757812e-01 -9.538459032773971558e-02 7.847950607538223267e-02 -5.644642934203147888e-02 -6.975186616182327271e-02 -2.892165482044219971e-01 -1.021260619163513184e-01
2.915844134986400604e-02 3.769892454147338867e-02 4.235069267451763153e-03 -2.100676745176315308e-01 3.215988278388977051e-01 1.208983287215232849e-01 -5.197943374514579773e-02 -5.849026516079902649e-02 -9.133707731962203979e-02 -7.603406161069869995e-02 -3.070898056030273438e-01 1.669794172048568726e-01 3.415504693984985352e-01 4.502283409237861633e-03 -2.345830351114273071e-01 -1.786994338035583496e-01 3.253428637981414795e-01 -1.456482615321874619e-02 -1.499882638454437256e-01 3.175899386405944824e-02 2.984528541564941406e-01 -1.174028590321540833e-01 -1.127042695879936218e-01 -2.303142659366130829e-02 -1.597848832607269287e-01 1.959592401981353760e-01 -1.243210062384605408e-01 1.691983640193939209e-01 -1.414657980203628540e-01 1.057365387678146362e-01 -2.779387831687927246e-01 -1.653912365436553955e-01
1.560080647468566895e-01 1.710623651742935181e-01 2.357198148965835571e-01 3.100087400525808334e-03 8.133704960346221924e-02 -1.579848825931549072e-01 1.889019310474395752e-01 -3.680856525897979736e-01 5.559341982007026672e-02 -1.534563153982162476e-01 -3.321391046047210693e-01 2.546943724155426025e-01 5.121386796236038208e-02 -5.200270935893058777e-02 -1.280243545770645142e-01 -2.812079153954982758e-02 2.060139328241348267e-01 -1.915788352489471436e-01 -2.144067436456680298e-01 -1.371293365955352783e-01 -9.290349669754505157e-03 -2.678067982196807861e-01 7.963857799768447876e-02 3.070216253399848938e-02 -1.031895540654659271e-02 1.423077285289764404e-01 -2.069361358880996704e-01 -2.454226091504096985e-02 -3.360835909843444824e-01 -4.973878338932991028e-02 1.846331954002380371e-01 1.656433343887329102e-01
-8.416982740163803101e-02 -1.777198314666748047e-01 4.053940996527671814e-02 -7.045298069715499878e-02 3.574944436550140381e-01 -2.915236167609691620e-02 1.829686462879180908e-01 -5.300839990377426147e-02 1.756467074155807495e-01 -6.103989109396934509e-02 -2.251555621623992920e-01 2.808847427368164062e-01 3.011863231658935547e-01 -1.151366680860519409e-01 -1.813914626836776733e-01 -8.714537322521209717e-02 3.025718033313751221e-01 1.377377659082412720e-01 -2.482263147830963135e-01 2.228634431958198547e-02 1.132075786590576172e-01 -6.822881102561950684e-02 -1.847194880247116089e-01 -1.548657715320587158e-01 1.000644359737634659e-02 2.278538197278976440e-01 -1.480699032545089722e-01 1.404204666614532471e-01 -1.134982481598854065e-01 1.833924204111099243e-01 -2.918616831302642822e-01 -8.706649392843246460e-02
4.252832755446434021e-02 1.039168164134025574e-01 7.375762611627578735e-02 -2.023489922285079956e-01 1.968849897384643555e-01 -1.180487945675849915e-01 3.091620504856109619e-01 -2.775344252586364746e-02 9.830309450626373291e-02 -3.841773374006152153e-03 -2.283126711845397949e-01 1.575636416673660278e-01 3.453923463821411133e-01 2.409263998270034790e-01 -3.457850217819213867e-02 -2.379821836948394775e-01 2.045847326517105103e-01 -7.372858375310897827e-02 -2.071367651224136353e-01 -8.799465745687484741e-02 1.384488493204116821e-01 1.573580056428909302e-01 -2.766170501708984375e-01 3.535484522581100464e-02 6.883160024881362915e-02 2.149586826562881470e-01 -2.665261030197143555e-01 -4.637003690004348755e-02 -1.495957672595977783e-01 8.710479736328125000e-02 -2.926304936408996582e-01 -1.038588881492614746e-01
-7.349585182964801788e-03 6.760131567716598511e-02 -4.038843512535095215e-02 -3.454764485359191895e-01 3.538146317005157471e-01 9.887036681175231934e-02 7.810454815626144409e-02 1.566628664731979370e-01 -3.790221363306045532e-02 7.666728645563125610e-02 -3.523584306240081787e-01 -4.968844354152679443e-02 5.689551681280136108e-02 -5.747276917099952698e-02 -2.245428860187530518e-01 -2.285151556134223938e-02 -1.020835712552070618e-01 1.785768009722232819e-02 -1.991256326436996460e-01 -2.274569496512413025e-02 1.761233657598495483e-01 3.145318031311035156e-01 1.093930751085281372e-01 3.212267905473709106e-02 5.463419109582901001e-02 3.566443622112274170e-01 -2.521619498729705811e-01 -2.005841583013534546e-02 -1.969568617641925812e-02 -6.543207168579101562e-02 -3.004203140735626221e-01 1.855228543281555176e-01
-1.716823577880859375e-01 9.954950213432312012e-02 1.423329561948776245e-01 9.236883488483726978e-05 1.829032599925994873e-01 -1.718750298023223877e-01 -1.170150935649871826e-01 -9.095502644777297974e-02 3.678025305271148682e-01 2.729236483573913574e-01 -2.129229307174682617e-01 1.522662341594696045e-01 5.677829682826995850e-02 -1.387777179479598999e-01 -3.563704490661621094e-01 2.053481191396713257e-01 2.735143899917602539e-01 -2.030432038009166718e-02 -2.376205772161483765e-01 -1.438588649034500122e-01 1.169045791029930115e-01 1.405321210622787476e-01 -5.625943467020988464e-02 9.546394646167755127e-02 -9.437812119722366333e-02 -1.219723150134086609e-01 -7.527647167444229126e-02 -1.230887696146965027e-01 -3.132582604885101318e-01 -6.841886043548583984e-02 -6.817442178726196289e-02 1.879398524761199951e-01
6.028795242309570312e-02 -6.668162345886230469e-02 1.413039863109588623e-01 -1.587005704641342163e-01 1.867283284664154053e-01 -1.079333946108818054e-01 -2.566730976104736328e-01 -1.359369307756423950e-01 8.118657022714614868e-02 2.425002753734588623e-01 -1.592013835906982422e-01 2.488047033548355103e-01 -9.475961327552795410e-02 1.226849704980850220e-01 -2.345288991928100586e-01 8.579633384943008423e-02 3.063827194273471832e-02 2.774125710129737854e-02 -3.484601080417633057e-01 -2.893622517585754395e-01 3.112903833389282227e-01 3.065010309219360352e-01 -1.225192919373512268e-01 3.888704627752304077e-02 8.315562270581722260e-03 2.617656886577606201e-01 -1.516002714633941650e-01 -1.451163142919540405e-01 4.196800664067268372e-02 1.755621731281280518e-01 7.502488046884536743e-02 -1.084991693496704102e-01
-8.329983800649642944e-02 3.037475980818271637e-02 2.236983925104141235e-01 -7.555387914180755615e-02 2.023920714855194092e-01 -5.528222396969795227e-02 -8.059749752283096313e-02 -1.671472638845443726e-01 2.724293470382690430e-01 2.611283957958221436e-01 -3.386504054069519043e-01 7.461643218994140625e-02 1.133816987276077271e-01 -1.559100002050399780e-01 -3.030396401882171631e-01 1.597072035074234009e-01 3.039940595626831055e-01 -3.376572579145431519e-02 -1.422604322433471680e-01 -2.254726178944110870e-02 6.995998322963714600e-02 1.525113433599472046e-01 6.340859085321426392e-02 8.597827702760696411e-02 -1.641838997602462769e-01 -1.931750029325485229e-01 -1.546645760536193848e-01 -1.073158532381057739e-01 -2.211117446422576904e-01 3.489194810390472412e-02 -2.700079381465911865e-01 2.533521950244903564e-01
-5.190419033169746399e-02 -2.818527072668075562e-02 -1.778701990842819214e-01 -1.702549010515213013e-01 2.926919460296630859e-01 -2.532445192337036133e-01 -4.146630689501762390e-02 -3.303254395723342896e-02 -1.802931278944015503e-01 -8.149529248476028442e-02 -5.430950224399566650e-02 2.805494070053100586e-01 1.411659568548202515e-01 2.242227643728256226e-01 1.070833355188369751e-01 2.943815886974334717e-01 2.426552586257457733e-02 5.284583196043968201e-02 -2.250615060329437256e-01 -8.312517777085304260e-03 2.914017438888549805e-01 -1.521174702793359756e-02 1.773948669433593750e-01 1.302328258752822876e-01 1.271149218082427979e-01 3.919344767928123474e-02 -3.676702976226806641e-01 -5.718094855546951294e-02 2.567428722977638245e-02 -1.907437890768051147e-01 -2.809219360351562500e-01 1.853519827127456665e-01
6.838982552289962769e-02 1.805039942264556885e-01 6.756986677646636963e-02 -3.063574731349945068e-01 3.076310157775878906e-01 5.771885812282562256e-02 1.720896810293197632e-01 6.638014316558837891e-02 7.480080425739288330e-02 1.978126168251037598e-01 -3.411304652690887451e-01 6.923408806324005127e-02 -3.994602710008621216e-02 -8.586260490119457245e-03 -3.390153124928474426e-02 2.680618315935134888e-02 1.091547980904579163e-01 -3.987961709499359131e-01 9.589274972677230835e-02 -6.201115250587463379e-02 1.855306178331375122e-01 -7.384964823722839355e-02 -2.944517135620117188e-01 -2.840844094753265381e-01 1.202002689242362976e-01 -4.214347805827856064e-03 -2.341695129871368408e-01 -7.730817794799804688e-02 -1.314209401607513428e-01 -2.816995605826377869e-03 -2.460424005985260010e-01 1.361481845378875732e-01
1.051684021949768066e-01 3.189903683960437775e-03 2.238401174545288086e-01 3.750707954168319702e-02 3.466601669788360596e-01 -1.679654121398925781e-01 -1.724797338247299194e-01 1.230746135115623474e-01 8.919038623571395874e-02 4.395438730716705322e-02 -1.112391427159309387e-01 1.655559539794921875e-01 1.160466372966766357e-01 8.961346745491027832e-02 4.186786338686943054e-02 -9.270448237657546997e-02 1.224683821201324463e-01 1.565786749124526978e-01 -1.270259022712707520e-01 -1.192572489380836487e-01 3.745287656784057617e-01 -1.269944608211517334e-01 2.395221963524818420e-02 -2.516947127878665924e-02 1.999073773622512817e-01 -1.908254623413085938e-01 -2.647481262683868408e-01 -3.218358159065246582e-01 2.169288322329521179e-02 1.702385991811752319e-01 -3.362948298454284668e-01 2.062735408544540405e-01
2.715341560542583466e-02 7.347792387008666992e-02 3.939961269497871399e-02 -3.803643584251403809e-02 3.087898194789886475e-01 -2.001727372407913208e-01 -1.099163517355918884e-01 -7.449118793010711670e-02 2.054641544818878174e-01 -9.128613770008087158e-02 -3.778588771820068359e-01 2.071289718151092529e-01 -2.295155972242355347e-01 4.267285391688346863e-02 -2.241840958595275879e-01 -3.802576065063476562e-01 -9.327989071607589722e-02 -2.392883971333503723e-02 -4.471893310546875000e-01 -2.491897530853748322e-02 9.865170717239379883e-02 -1.683601438999176025e-01 2.053203061223030090e-02 5.082635208964347839e-02 -9.843485057353973389e-02 -9.253934770822525024e-02 -5.222690477967262268e-02 -5.838097259402275085e-02 7.703538239002227783e-02 -2.371969074010848999e-01 -7.797090709209442139e-02 -9.280257672071456909e-02
1.364504694938659668e-01 2.059229165315628052e-01 3.417564630508422852e-01 -1.769854724407196045e-01 1.306255608797073364e-01 -2.045469731092453003e-02 -8.093648590147495270e-03 2.082090452313423157e-02 -8.077771961688995361e-02 2.490194439888000488e-01 -1.696486175060272217e-01 5.099409818649291992e-02 2.410119175910949707e-01 -7.743640989065170288e-02 -1.326279789209365845e-01 2.140340507030487061e-01 1.014335975050926208e-01 -2.887372970581054688e-01 3.773142397403717041e-02 -2.756764590740203857e-01 9.496463090181350708e-02 -1.535801738500595093e-01 3.164988383650779724e-02 -9.997653961181640625e-02 2.597210705280303955e-01 1.571266949176788330e-01 -2.279367148876190186e-01 1.647810786962509155e-01 -2.754750549793243408e-01 1.489306092262268066e-01 -2.432183325290679932e-01 4.816153272986412048e-02
-1.173189952969551086e-01 6.778039038181304932e-02 1.021497175097465515e-01 -8.395681530237197876e-02 2.478897869586944580e-01 1.808345764875411987e-01 -1.061517223715782166e-01 6.783208996057510376e-02 1.229648962616920471e-01 2.000812739133834839e-01 -9.950123727321624756e-02 3.679218888282775879e-01 2.563620209693908691e-01 -1.163974776864051819e-01 -1.944100856781005859e-01 2.332703471183776855e-01 1.120259314775466919e-01 -1.687899976968765259e-01 -1.391013897955417633e-02 -3.549679517745971680e-01 2.501195296645164490e-02 -9.701014496386051178e-04 -3.587388694286346436e-01 2.722457051277160645e-02 1.168149188160896301e-01 3.616314381361007690e-02 -1.308983266353607178e-01 1.177660301327705383e-01 2.421305514872074127e-02 2.109130173921585083e-01 -1.711830049753189087e-01 2.541870176792144775e-01
-5.555567517876625061e-02 -1.900424063205718994e-01 1.224492266774177551e-01 -1.032142490148544312e-01 2.341215908527374268e-01 -1.545332670211791992e-01 -1.455276012420654297e-01 -5.746071040630340576e-02 3.702212572097778320e-01 1.839056611061096191e-01 -3.105519115924835205e-01 -4.359979927539825439e-02 1.274018883705139160e-01 -2.222532480955123901e-01 -2.401293367147445679e-01 2.260082662105560303e-01 2.194062769412994385e-01 -9.441408514976501465e-02 -5.658228322863578796e-02 -4.700402915477752686e-02 6.083845719695091248e-02 2.883750572800636292e-02 7.152812927961349487e-02 7.723589241504669189e-02 -4.639526456594467163e-02 -1.079325228929519653e-01 -2.422596365213394165e-01 -1.050685644149780273e-01 -3.382285237312316895e-01 -8.992316573858261108e-02 -2.455435544252395630e-01 2.097446620464324951e-01
2.677699029445648193e-01 -1.015522051602602005e-02 2.773459851741790771e-01 1.592917442321777344e-01 3.031468093395233154e-01 -2.612208016216754913e-03 -2.508211731910705566e-01 -1.280976831912994385e-01 4.451122507452964783e-02 2.729164958000183105e-01 -9.662009030580520630e-02 2.099066972732543945e-01 2.424190193414688110e-01 -1.605653166770935059e-01 -1.114315167069435120e-01 -1.275054831057786942e-02 -8.613872341811656952e-03 -7.184371352195739746e-02 -9.100427478551864624e-02 -2.294626533985137939e-01 1.449195444583892822e-01 -2.365871518850326538e-01 -4.905513953417539597e-03 -1.315290015190839767e-02 3.836544975638389587e-02 6.113538146018981934e-02 -3.763944208621978760e-01 -1.306710839271545410e-01 8.956288546323776245e-02 -9.772592782974243164e-02 -2.725803554058074951e-01 1.688663363456726074e-01
-1.042252480983734131e-01 -6.858789362013339996e-03 3.759137690067291260e-01 -1.630810201168060303e-01 1.681862920522689819e-01 7.287994027137756348e-02 -7.315104594454169273e-04 -5.602288991212844849e-02 -8.482959866523742676e-02 1.903560310602188110e-01 -2.832856178283691406e-01 1.770541667938232422e-01 3.753635974135249853e-04 -2.368087023496627808e-01 -2.681407928466796875e-01 2.270228713750839233e-01 3.154277503490447998e-01 -5.967266857624053955e-02 -5.093262717127799988e-02 -6.453129649162292480e-02 -4.500180017203092575e-03 -1.464902460575103760e-01 8.598390221595764160e-02 -1.813759952783584595e-01 1.720450222492218018e-01 6.084247305989265442e-02 -1.029986366629600525e-01 1.589992344379425049e-01 -2.658786177635192871e-01 -8.906968683004379272e-02 -3.551613092422485352e-01 -6.602679938077926636e-02
-3.287745416164398193e-01 -6.815412640571594238e-02 2.262191176414489746e-01 -1.538479775190353394e-01 1.812412291765213013e-01 -2.842452563345432281e-02 1.372562497854232788e-01 5.038727447390556335e-02 3.509047627449035645e-02 3.173148259520530701e-02 1.712562143802642822e-02 3.061454296112060547e-01 1.791476905345916748e-01 -1.176339685916900635e-01 -2.285714745521545410e-01 8.079319447278976440e-02 5.313425511121749878e-02 -5.023587495088577271e-02 -2.235966324806213379e-01 -2.562347650527954102e-01 -8.889355510473251343e-02 -2.644945979118347168e-01 2.543013691902160645e-01 1.627356745302677155e-03 -2.338979765772819519e-02 -5.270725116133689880e-02 -2.466525137424468994e-01 -3.462902307510375977e-01 -3.256558179855346680e-01 -4.503692314028739929e-02 -2.504278719425201416e-02 -1.031106524169445038e-02
1.421702802181243896e-01 3.175201117992401123e-01 7.190071046352386475e-02 -1.440369635820388794e-01 1.069264784455299377e-01 1.776767373085021973e-01 -6.963078677654266357e-02 1.398456841707229614e-01 -1.203943416476249695e-01 1.186758726835250854e-01 -1.634476035833358765e-01 3.075180947780609131e-01 8.197861909866333008e-02 -2.366726994514465332e-01 -3.586656600236892700e-02 -1.259154919534921646e-02 -1.030677407979965210e-01 -1.139271482825279236e-01 -3.372480273246765137e-01 -5.848721414804458618e-02 3.903428018093109131e-01 -1.811955571174621582e-01 -1.274360269308090210e-01 1.948391795158386230e-01 1.282463371753692627e-01 9.322156757116317749e-02 7.777892053127288818e-02 -2.365311086177825928e-01 -2.029092758893966675e-01 7.545077055692672729e-02 -1.536764055490493774e-01 1.839229613542556763e-01
6.908525526523590088e-02 1.935479491949081421e-01 -4.479599744081497192e-02 -9.445571154356002808e-02 2.952431440353393555e-01 -1.183526739478111267e-01 2.652126736938953400e-02 -3.615748882293701172e-02 1.900159567594528198e-01 -1.785733848810195923e-01 -1.460048109292984009e-01 4.277508705854415894e-02 2.854588627815246582e-01 9.818452596664428711e-02 -4.371668398380279541e-01 -3.237410262227058411e-02 9.690699726343154907e-02 -4.111744835972785950e-02 -2.450919896364212036e-01 -5.358642712235450745e-02 1.180379912257194519e-01 -3.574544331058859825e-03 -9.315337240695953369e-02 8.891315199434757233e-03 7.867217063903808594e-02 -7.715158909559249878e-02 -3.042678833007812500e-01 2.936224043369293213e-01 3.161593107506632805e-03 1.611572951078414917e-01 -3.448524773120880127e-01 -1.914537996053695679e-01
1.471310704946517944e-01 2.937263250350952148e-01 1.766248345375061035e-01 -3.534044027328491211e-01 3.289146125316619873e-01 6.157111749053001404e-02 -2.939858138561248779e-01 7.071346044540405273e-02 -9.190722554922103882e-02 9.020268172025680542e-02 -2.528631687164306641e-01 1.424508392810821533e-01 -7.864133268594741821e-02 -1.368794590234756470e-01 -2.601354941725730896e-02 2.389575690031051636e-01 -8.307055383920669556e-02 -1.607093065977096558e-01 -1.107176989316940308e-01 -1.513874679803848267e-01 1.739605516195297241e-01 7.798963785171508789e-02 -1.267450153827667236e-01 -3.353560715913772583e-02 4.294525459408760071e-02 -1.319760689511895180e-03 -3.092145025730133057e-01 7.841829955577850342e-02 -2.213165909051895142e-02 1.198893971741199493e-02 -2.425394356250762939e-01 2.540918588638305664e-01
2.379442155361175537e-01 -2.450404614210128784e-01 9.395466186106204987e-03 -2.049103379249572754e-01 2.614567577838897705e-01 -1.654752194881439209e-01 -8.784810081124305725e-03 2.105644717812538147e-02 -4.380860179662704468e-02 -1.996341347694396973e-01 -1.792678087949752808e-01 1.618634462356567383e-01 2.764023840427398682e-01 5.552845820784568787e-02 -2.006595283746719360e-01 2.004667669534683228e-01 1.352777183055877686e-01 3.784522786736488342e-02 -2.767382264137268066e-01 -1.057807877659797668e-01 2.290282547473907471e-01 -2.758698351681232452e-02 -2.533837258815765381e-01 -2.606883645057678223e-02 3.990606963634490967e-02 -3.368715196847915649e-02 8.917474746704101562e-02 6.090927496552467346e-02 -3.365095555782318115e-01 6.183185055851936340e-02 -3.527323901653289795e-01 5.900263786315917969e-02
-1.108531877398490906e-01 -3.350087255239486694e-02 7.991231977939605713e-02 -5.105222016572952271e-02 3.531569540500640869e-01 1.444025188684463501e-01 -6.762018799781799316e-02 -2.392555624246597290e-01 6.265749223530292511e-03 4.412623867392539978e-02 -1.598258614540100098e-01 2.000578492879867554e-01 2.269841581583023071e-01 -4.584742486476898193e-01 -2.988928258419036865e-01 1.329735964536666870e-01 9.810501337051391602e-02 -1.585992611944675446e-02 4.292718076612800360e-04 1.279860828071832657e-02 1.394170969724655151e-01 -7.857446372509002686e-02 2.389363348484039307e-01 1.224120035767555237e-01 -2.195664048194885254e-01 -7.165740709751844406e-03 -2.767361104488372803e-01 -6.025059148669242859e-03 -2.411584705114364624e-01 -1.880644261837005615e-01 -8.353339880704879761e-02 2.839462645351886749e-02
-1.191313713788986206e-01 2.536926865577697754e-01 3.101708292961120605e-01 -1.216243207454681396e-01 5.084530711174011230e-01 2.391477227210998535e-01 9.649713337421417236e-02 1.767633669078350067e-02 -2.726263701915740967e-01 -7.649730145931243896e-02 -2.551857829093933105e-01 2.005264014005661011e-01 4.472395032644271851e-02 -1.724375784397125244e-01 -4.914953187108039856e-02 -1.948189288377761841e-01 -1.378918737173080444e-01 -1.010988466441631317e-02 -1.674212962388992310e-01 -5.518625676631927490e-02 1.570611149072647095e-01 3.152611106634140015e-02 -7.037445157766342163e-02 1.950186342000961304e-01 1.858995407819747925e-01 -1.648964583873748779e-01 -9.068015962839126587e-02 -6.341760605573654175e-02 -5.161507055163383484e-02 6.323637068271636963e-02 -5.149754881858825684e-02 1.592123955488204956e-01
1.048249453306198120e-01 2.857841923832893372e-02 -1.377517282962799072e-01 -8.199830353260040283e-02 7.092750817537307739e-02 -1.458400785923004150e-01 1.753849834203720093e-01 1.005844101309776306e-01 6.560098379850387573e-02 3.838827088475227356e-02 -2.801613807678222656e-01 5.766171216964721680e-02 2.979105710983276367e-01 2.683345377445220947e-01 -1.375783979892730713e-01 -3.331329300999641418e-02 -8.248358033597469330e-03 2.861616760492324829e-02 -4.536928832530975342e-01 -1.805723644793033600e-02 9.973351657390594482e-02 -3.772275894880294800e-02 -1.581269502639770508e-01 1.826491355895996094e-01 2.587944865226745605e-01 3.077626787126064301e-02 -4.400031268596649170e-01 2.034970745444297791e-02 -3.859325125813484192e-02 2.029835730791091919e-01 -2.061087638139724731e-01 -5.512392893433570862e-02
-1.665636524558067322e-02 -9.223582595586776733e-02 2.810171544551849365e-01 8.491501212120056152e-02 1.752286404371261597e-01 9.720102697610855103e-02 -1.762928217649459839e-01 -1.326222866773605347e-01 -2.817959990352392197e-03 2.788265049457550049e-01 -7.383994758129119873e-02 1.241347119212150574e-01 1.430741548538208008e-01 -2.945826649665832520e-01 -1.352665871381759644e-01 1.326481848955154419e-01 9.521651268005371094e-02 -1.360093355178833008e-01 -2.730822265148162842e-01 5.613885074853897095e-02 1.348114758729934692e-01 -2.149426788091659546e-01 -1.649673283100128174e-02 1.587213426828384399e-01 2.066692709922790527e-02 2.155949920415878296e-01 -4.294659793376922607e-01 -1.947293132543563843e-01 8.316386491060256958e-02 -4.380010813474655151e-02 -2.014520615339279175e-01 2.462545633316040039e-01
1.060143336653709412e-01 -9.090895205736160278e-02 -3.587948903441429138e-02 -3.318104743957519531e-01 1.681338399648666382e-01 -2.542812228202819824e-01 -6.289808452129364014e-02 1.995755285024642944e-01 -3.289872705936431885e-01 -7.076793909072875977e-02 -2.351273298263549805e-01 2.916047573089599609e-01 -1.360054165124893188e-01 -2.066963315010070801e-01 -2.310386672616004944e-02 -1.388360112905502319e-01 -1.802909560501575470e-02 -1.112970896065235138e-02 -3.159863650798797607e-01 1.639456450939178467e-01 -5.314569175243377686e-02 -1.254929006099700928e-01 -4.914517700672149658e-02 2.721635699272155762e-01 -1.187868323177099228e-02 3.046543709933757782e-02 -1.895352602005004883e-01 -1.896689683198928833e-01 -2.030224204063415527e-01 7.161939982324838638e-03 -2.051221877336502075e-01 -1.387816220521926880e-01
-5.811592191457748413e-02 -7.322996109724044800e-02 -1.792405992746353149e-01 -3.384416401386260986e-01 4.109482169151306152e-01 6.201804056763648987e-02 6.539461761713027954e-02 -1.706962436437606812e-01 -9.108185768127441406e-02 -1.276737302541732788e-01 -2.645625472068786621e-01 1.742643713951110840e-01 7.516617327928543091e-02 5.655042454600334167e-02 -3.173769712448120117e-01 -9.445307403802871704e-02 1.454225927591323853e-01 -1.116135418415069580e-01 -3.054946362972259521e-01 7.423888146877288818e-02 1.711387932300567627e-01 1.173792779445648193e-01 7.976114749908447266e-02 -6.476937234401702881e-02 6.904073059558868408e-02 3.379119336605072021e-01 -1.846061348915100098e-01 1.200780496001243591e-01 4.210107028484344482e-02 1.174174994230270386e-01 -1.265732347965240479e-01 9.949787706136703491e-02
-1.126115545630455017e-01 -1.327613252215087414e-03 -2.535428702831268311e-01 -1.726042330265045166e-01 1.586705446243286133e-01 8.038135617971420288e-02 -2.079550363123416901e-02 1.137214060872793198e-02 -2.084536850452423096e-01 -2.639987133443355560e-02 -4.136315584182739258e-01 2.952246367931365967e-01 -7.057128846645355225e-02 1.369593143463134766e-01 -3.339804410934448242e-01 2.653683423995971680e-01 1.134603843092918396e-01 -8.660858124494552612e-02 -2.752862274646759033e-01 -9.132187813520431519e-02 3.227457106113433838e-01 8.881851285696029663e-02 -1.023247838020324707e-01 -9.858651459217071533e-02 1.707157120108604431e-03 8.318687789142131805e-03 -9.223985671997070312e-02 9.076648950576782227e-02 -2.166888117790222168e-01 1.020894199609756470e-01 -1.935231983661651611e-01 6.749254465103149414e-02
-2.969331666827201843e-02 8.139681071043014526e-03 -8.650065213441848755e-02 -1.470943796448409557e-03 1.503377258777618408e-01 -2.645322978496551514e-01 -1.398354321718215942e-01 -1.169063374400138855e-01 -2.220472097396850586e-01 1.176834926009178162e-01 -2.243597656488418579e-01 -3.892812877893447876e-02 2.782159149646759033e-01 6.321213394403457642e-02 -2.927215099334716797e-01 -1.284740515984594822e-03 -8.911872655153274536e-02 6.228580698370933533e-02 -3.395277857780456543e-01 -8.703738451004028320e-02 1.437270939350128174e-01 4.221659898757934570e-02 -7.315501570701599121e-02 3.723835647106170654e-01 4.434035420417785645e-01 7.352385669946670532e-02 -2.279392480850219727e-01 -6.459513213485479355e-03 -6.143315881490707397e-02 1.195841208100318909e-01 -7.771507650613784790e-02 -6.641981750726699829e-02
-6.073703989386558533e-02 -4.918097704648971558e-02 -5.451054126024246216e-02 -2.580554783344268799e-01 1.795096397399902344e-01 2.944310195744037628e-02 9.729993343353271484e-02 -1.555903851985931396e-01 -1.114403530955314636e-01 1.464921683073043823e-01 -8.957906812429428101e-02 1.938069164752960205e-01 -2.469822019338607788e-02 1.688903272151947021e-01 -1.745648235082626343e-01 -1.727914810180664062e-01 9.930123388767242432e-02 2.000626772642135620e-01 -9.187664091587066650e-02 -2.585352361202239990e-01 1.109126955270767212e-01 -2.187674194574356079e-01 1.526622772216796875e-01 1.239503547549247742e-01 -1.979047805070877075e-01 2.364390045404434204e-01 -3.190533816814422607e-01 -3.547369316220283508e-02 -4.268394038081169128e-02 -2.087058126926422119e-01 -4.597383141517639160e-01 -9.886051714420318604e-02
2.851452529430389404e-01 1.660631448030471802e-01 2.070841640233993530e-01 2.428129129111766815e-02 4.921585917472839355e-01 -3.592417016625404358e-02 -2.088242173194885254e-01 1.379239410161972046e-01 1.410377770662307739e-01 -1.172103583812713623e-01 5.691386293619871140e-03 1.308277100324630737e-01 -9.747115895152091980e-03 -2.525157853960990906e-02 6.905508786439895630e-02 7.054344564676284790e-02 -1.846057735383510590e-02 -2.175666093826293945e-01 -1.613468676805496216e-01 -3.618564903736114502e-01 5.426693707704544067e-02 -2.900509238243103027e-01 -4.242471884936094284e-03 -2.830249257385730743e-02 -1.664352118968963623e-01 5.865357816219329834e-02 -1.355674564838409424e-01 -1.410072296857833862e-01 -1.849699616432189941e-01 3.119076229631900787e-02 -2.179968506097793579e-01 1.886542737483978271e-01
3.370610252022743225e-02 9.949658811092376709e-02 4.503392428159713745e-02 -2.090897560119628906e-01 2.605626285076141357e-01 1.045119091868400574e-01 1.925457864999771118e-01 9.366830438375473022e-02 2.862193286418914795e-01 -1.050453856587409973e-01 -2.999385893344879150e-01 3.045170903205871582e-01 9.810404479503631592e-02 -1.437538564205169678e-01 3.393137827515602112e-02 2.772931754589080811e-01 1.876230388879776001e-01 -1.114453151822090149e-01 -2.169812023639678955e-01 -1.324916034936904907e-01 1.723985075950622559e-01 2.328495234251022339e-01 -3.040033280849456787e-01 8.931207656860351562e-02 -4.206323623657226562e-02 -1.144255548715591431e-01 -1.054288148880004883e-01 -2.070574648678302765e-02 -1.764316558837890625e-01 -2.867815643548965454e-02 -2.221326380968093872e-01 1.740119159221649170e-01
5.048229545354843140e-02 -2.171680480241775513e-01 2.663285285234451294e-02 -1.104505583643913269e-01 1.504930108785629272e-01 -1.684905290603637695e-01 -2.173427194356918335e-01 -1.650287359952926636e-01 1.085907816886901855e-01 9.601885825395584106e-02 -1.134091056883335114e-02 2.927970588207244873e-01 1.741411536931991577e-01 1.890404075384140015e-01 -7.606756873428821564e-03 -3.094953894615173340e-01 1.846336424350738525e-01 1.796305412426590919e-03 -1.731912195682525635e-01 -1.960377395153045654e-01 2.615195214748382568e-01 3.211901709437370300e-02 -3.288679569959640503e-02 8.698801696300506592e-02 -3.218619897961616516e-02 1.464609056711196899e-01 -2.067545652389526367e-01 -2.513891831040382385e-02 1.546592712402343750e-01 -2.592239677906036377e-01 -4.032883346080780029e-01 2.070719450712203979e-01
2.134435325860977173e-01 1.229430586099624634e-01 3.025657311081886292e-02 -4.783900454640388489e-02 4.566544592380523682e-01 -7.269508671015501022e-03 3.989076986908912659e-02 -7.597195357084274292e-02 -1.553989052772521973e-01 3.320475220680236816e-01 -2.856774926185607910e-01 -1.119643598794937134e-01 -3.532420694828033447e-01 7.126854360103607178e-02 -2.849994003772735596e-01 -8.015999943017959595e-02 2.525509707629680634e-02 -1.635823845863342285e-01 9.769130498170852661e-03 -1.544623970985412598e-01 1.737607866525650024e-01 -1.428525000810623169e-01 6.744758784770965576e-02 1.218234896659851074e-01 -4.961691051721572876e-02 1.928307861089706421e-01 -2.046836316585540771e-01 -1.213072687387466431e-01 -1.231358051300048828e-01 3.677191957831382751e-02 -9.578559547662734985e-02 1.755710095167160034e-01
-1.318903118371963501e-01 -2.403422147035598755e-01 1.545449346303939819e-01 -7.965084910392761230e-02 2.331367135047912598e-01 -3.333682119846343994e-01 -2.668727375566959381e-02 -2.589983046054840088e-01 5.594509094953536987e-02 3.875759989023208618e-02 5.538177862763404846e-02 7.305674999952316284e-02 -8.710192888975143433e-02 1.045225039124488831e-01 -2.388003617525100708e-01 -1.206444576382637024e-01 1.360921710729598999e-01 -1.539119482040405273e-01 -3.334693610668182373e-01 -2.339790314435958862e-01 1.035221293568611145e-01 -3.135457932949066162e-01 -6.955570727586746216e-02 1.088154986500740051e-01 2.011430859565734863e-01 1.059539802372455597e-02 -2.405944615602493286e-01 -1.712961792945861816e-01 7.408544421195983887e-02 4.119861498475074768e-02 2.233869209885597229e-02 2.980866730213165283e-01
7.560597360134124756e-02 -1.891435980796813965e-01 1.831638365983963013e-01 -1.482712570577859879e-02 1.573742032051086426e-01 -4.004316627979278564e-01 3.257602751255035400e-01 -3.384594321250915527e-01 1.315592229366302490e-01 -1.399829424917697906e-02 -1.959679126739501953e-01 2.878977730870246887e-02 7.738243788480758667e-03 1.298654638230800629e-02 -2.784954309463500977e-01 -1.447189040482044220e-02 -1.691909581422805786e-01 -2.145554721355438232e-01 -3.922547213733196259e-03 -2.569299638271331787e-01 1.637949645519256592e-01 1.180221289396286011e-01 7.993591576814651489e-02 6.243160925805568695e-03 1.136601418256759644e-01 2.571126520633697510e-01 -1.751596480607986450e-01 -1.151447445154190063e-01 3.512957692146301270e-02 7.646329235285520554e-03 -2.378267645835876465e-01 1.246014907956123352e-01
2.323901355266571045e-01 -1.723006218671798706e-01 -8.865985274314880371e-02 1.489124745130538940e-01 1.189991086721420288e-01 -2.088149189949035645e-01 1.457834094762802124e-01 1.634759455919265747e-01 -1.998404972255229950e-02 -4.780611768364906311e-02 -1.927877813577651978e-01 3.035112321376800537e-01 1.564643979072570801e-01 -1.674761325120925903e-01 -9.746499359607696533e-02 1.226827725768089294e-01 -4.978604987263679504e-02 -2.228330820798873901e-01 -4.380675852298736572e-01 -3.302592635154724121e-01 -2.158785164356231689e-01 -1.222499161958694458e-01 1.363852322101593018e-01 -1.049110889434814453e-01 3.864319622516632080e-02 2.157049924135208130e-01 -1.347369402647018433e-01 -7.202555239200592041e-02 -5.405702441930770874e-02 -5.305806640535593033e-03 -1.994957327842712402e-01 -1.144702881574630737e-01
5.465621873736381531e-02 1.586166024208068848e-01 -4.959443956613540649e-02 -3.168945610523223877e-01 1.492730081081390381e-01 -3.165164589881896973e-01 8.027370274066925049e-02 2.836349010467529297e-01 4.840665962547063828e-03 -8.251231163740158081e-02 -3.958483412861824036e-02 1.765294075012207031e-01 1.470117419958114624e-01 -8.262469619512557983e-02 -3.307391703128814697e-01 1.205487251281738281e-01 -3.063175082206726074e-02 1.583995297551155090e-02 -2.257855534553527832e-01 -5.327470228075981140e-02 -1.961773335933685303e-01 -1.122745200991630554e-01 -3.081646934151649475e-02 9.130719304084777832e-02 2.684713900089263916e-02 8.225310593843460083e-02 -3.156524598598480225e-01 3.338705003261566162e-02 -1.269923243671655655e-02 3.662595152854919434e-02 -4.408590495586395264e-01 -2.195715159177780151e-01
3.902093321084976196e-02 3.082421422004699707e-02 7.740922272205352783e-02 -1.259719580411911011e-01 3.097506165504455566e-01 3.920451179146766663e-02 1.942915618419647217e-01 -1.783958375453948975e-01 1.559660434722900391e-01 1.615124493837356567e-01 -1.290127914398908615e-02 1.155361346900463104e-02 1.692536771297454834e-01 3.509137332439422607e-01 -2.079971283674240112e-01 1.889476478099822998e-01 1.121787801384925842e-01 -2.490455508232116699e-01 -2.366577088832855225e-01 -6.426674127578735352e-02 4.933063685894012451e-02 -4.449125379323959351e-02 -3.883227705955505371e-01 -8.204380422830581665e-02 1.267830561846494675e-02 -2.395883202552795410e-02 -4.195574298501014709e-02 -8.310777693986892700e-02 3.561665117740631104e-02 -2.710918486118316650e-01 -3.802720010280609131e-01 4.117025434970855713e-02
-2.140915989875793457e-01 3.401514841243624687e-03 2.825944125652313232e-01 -2.032325118780136108e-01 2.874702513217926025e-01 -5.701226368546485901e-02 -1.112578138709068298e-01 -1.515408307313919067e-01 8.534859865903854370e-02 2.318347543478012085e-01 -1.668973267078399658e-01 1.482458561658859253e-01 2.113658338785171509e-01 -1.821825653314590454e-01 -1.681489348411560059e-01 1.233112961053848267e-01 3.508935868740081787e-01 -1.130207404494285583e-01 -1.668998003005981445e-01 2.043298818171024323e-02 7.969848811626434326e-02 6.586704403162002563e-02 -3.353121504187583923e-02 -3.254847228527069092e-02 -1.397802680730819702e-01 -4.576719179749488831e-02 -9.660747833549976349e-03 -3.074934780597686768e-01 -2.825593054294586182e-01 -6.284672766923904419e-02 -3.188496232032775879e-01 -2.771774679422378540e-02
3.958745002746582031e-01 6.938790529966354370e-02 2.155137620866298676e-02 -2.525309920310974121e-01 1.380547732114791870e-01 -2.360453456640243530e-01 2.146152965724468231e-02 2.139556258916854858e-01 -7.423628866672515869e-02 -2.262514382600784302e-01 -1.870405375957489014e-01 5.115018039941787720e-02 -4.508788511157035828e-02 -6.281154602766036987e-02 6.094622984528541565e-02 -5.132988095283508301e-03 4.222487565129995346e-03 -2.007244080305099487e-01 -3.219416737556457520e-01 9.007918834686279297e-02 -2.491630148142576218e-03 -2.159998267889022827e-01 4.212051630020141602e-02 1.323833316564559937e-01 -1.070828661322593689e-01 1.207416653633117676e-01 -3.043368756771087646e-01 -2.069868445396423340e-01 -2.331469058990478516e-01 6.319531053304672241e-02 -3.003972172737121582e-01 -1.451484113931655884e-01
-1.659037321805953979e-01 8.004584908485412598e-02 9.954295307397842407e-02 -2.148469984531402588e-01 2.848002612590789795e-01 -1.005885675549507141e-01 -6.815382838249206543e-02 1.561953127384185791e-01 1.603270322084426880e-02 7.754697650671005249e-02 -8.960292674601078033e-03 6.292390823364257812e-02 3.528665006160736084e-01 9.627221524715423584e-02 1.648564785718917847e-01 -6.763521581888198853e-02 9.594339132308959961e-02 1.761639676988124847e-02 -2.815539836883544922e-01 -2.126722633838653564e-01 1.855954229831695557e-01 8.973015099763870239e-02 -1.030742675065994263e-01 2.757614850997924805e-01 4.475521296262741089e-02 3.783515393733978271e-01 -2.104760110378265381e-01 -1.266609728336334229e-01 -2.860631942749023438e-01 2.952131256461143494e-02 -1.724850833415985107e-01 -1.809684336185455322e-01
2.007021456956863403e-01 -1.442825198173522949e-01 -3.716294467449188232e-02 -2.983966767787933350e-01 -4.472055006772279739e-03 -6.431932002305984497e-02 9.772165864706039429e-02 1.332855373620986938e-01 -2.068063914775848389e-01 -4.872219264507293701e-02 -2.497403174638748169e-01 2.215260714292526245e-01 1.081021428108215332e-01 -2.926560640335083008e-01 -1.367145627737045288e-01 2.291735820472240448e-02 6.183464452624320984e-02 -8.727478794753551483e-03 -2.825399935245513916e-01 -8.351629227399826050e-02 -8.047380298376083374e-02 -1.235709339380264282e-02 9.026862680912017822e-03 3.537841737270355225e-01 -1.276479661464691162e-01 1.327632516622543335e-01 -3.914652764797210693e-01 -2.570540644228458405e-02 -1.445604264736175537e-01 7.736313343048095703e-02 -2.828169167041778564e-01 -1.630964726209640503e-01
8.308911323547363281e-02 -4.639068245887756348e-02 1.210474520921707153e-01 7.873398065567016602e-02 1.658436805009841919e-01 -3.037610650062561035e-01 -2.401518970727920532e-01 -2.257743617519736290e-03 -1.376873552799224854e-01 -1.010113656520843506e-01 2.818835899233818054e-02 -1.539786159992218018e-01 1.928145140409469604e-01 9.445066750049591064e-02 -1.738776564598083496e-01 2.711432287469506264e-03 8.163311332464218140e-02 -1.482596248388290405e-02 -4.011949598789215088e-01 -2.155826240777969360e-01 1.210218444466590881e-01 -9.876848757266998291e-02 -1.506042182445526123e-01 1.248134449124336243e-01 3.489123284816741943e-01 7.148773223161697388e-02 -4.403190016746520996e-01 -1.052661985158920288e-01 8.570559322834014893e-02 6.168242171406745911e-02 -2.054995745420455933e-01 -2.155146747827529907e-02
1.874194853007793427e-02 2.476308867335319519e-02 -5.316526815295219421e-02 -2.307641357183456421e-01 1.960114240646362305e-01 1.546394228935241699e-01 1.785594820976257324e-01 -7.320239674299955368e-03 -1.511109471321105957e-01 5.129983401275239885e-05 -2.412803024053573608e-01 2.909538447856903076e-01 5.384676530957221985e-02 1.467769742012023926e-01 -4.185599386692047119e-01 -5.485773459076881409e-02 8.755545318126678467e-02 -4.137684404850006104e-02 -3.751152753829956055e-01 -6.176226586103439331e-02 1.527023613452911377e-01 -1.873368397355079651e-02 6.248703598976135254e-02 1.703264378011226654e-02 8.007456362247467041e-02 4.199520871043205261e-02 6.041632592678070068e-02 -3.636761568486690521e-03 7.783722132444381714e-02 2.586857378482818604e-01 -4.165319800376892090e-01 2.006338983774185181e-01
-1.534636765718460083e-01 4.706501588225364685e-02 -1.077203080058097839e-01 -2.108738720417022705e-01 3.832201659679412842e-01 1.013709753751754761e-01 2.017333209514617920e-01 -5.253672599792480469e-02 -2.000951617956161499e-01 3.747468441724777222e-02 -2.358286827802658081e-01 2.548330724239349365e-01 1.984492987394332886e-01 9.898834861814975739e-03 -2.291416078805923462e-01 -6.953865289688110352e-02 1.978950798511505127e-01 4.979520663619041443e-02 -3.253616392612457275e-01 -4.610723257064819336e-02 2.449534535408020020e-01 -1.031614914536476135e-01 -1.196210011839866638e-01 -4.624415561556816101e-02 -2.931429632008075714e-02 2.501071691513061523e-01 -1.602292209863662720e-01 1.578613221645355225e-01 -9.724409133195877075e-02 2.301114052534103394e-01 -1.626952886581420898e-01 -1.383793354034423828e-01
9.845923632383346558e-02 2.761100651696324348e-03 1.099038273096084595e-01 1.064190715551376343e-01 4.036051928997039795e-01 -1.200873777270317078e-01 -1.785125136375427246e-01 -2.931960113346576691e-02 -1.208649715408682823e-03 2.097871303558349609e-01 -1.449187994003295898e-01 1.922864317893981934e-01 1.735014468431472778e-01 -1.636280864477157593e-02 -2.168400585651397705e-01 -1.761301904916763306e-01 2.154688239097595215e-01 3.172631859779357910e-01 -9.779170900583267212e-02 -1.593659371137619019e-01 4.656787961721420288e-02 -2.231212556362152100e-01 -2.093408107757568359e-01 2.644192874431610107e-01 -2.598010003566741943e-02 1.637886017560958862e-01 -1.556891053915023804e-01 2.104298174381256104e-01 -1.817072778940200806e-01 -1.796151697635650635e-01 -6.232141703367233276e-02 1.831102371215820312e-01
-2.286012284457683563e-02 -1.556488592177629471e-02 -3.173001483082771301e-02 -9.208776056766510010e-02 9.785415232181549072e-02 -2.848195433616638184e-01 2.224188484251499176e-02 -4.046230763196945190e-02 1.453808248043060303e-01 2.909812144935131073e-02 -6.844580173492431641e-02 1.302836686372756958e-01 2.993282377719879150e-01 5.014810338616371155e-02 -3.893748819828033447e-01 6.486737728118896484e-02 1.112948805093765259e-01 -1.815988719463348389e-01 -1.545538455247879028e-01 -1.252106577157974243e-01 1.712501198053359985e-01 2.024102397263050079e-02 -3.084995746612548828e-01 -1.423340886831283569e-01 -1.406285613775253296e-01 -6.575050950050354004e-02 -3.608957231044769287e-01 2.308018654584884644e-01 2.030583657324314117e-02 -3.535454720258712769e-02 -3.914636969566345215e-01 -1.128162071108818054e-01
1.024717465043067932e-01 -1.525513529777526855e-01 -1.125806644558906555e-01 -1.963167190551757812e-01 1.318379044532775879e-01 -3.505389392375946045e-02 -1.699836999177932739e-01 -1.480963230133056641e-01 4.083945974707603455e-02 2.786065340042114258e-01 -2.648694515228271484e-01 1.190596669912338257e-01 1.689590364694595337e-01 -5.738475546240806580e-02 5.309816822409629822e-02 -2.193585932254791260e-01 1.668111234903335571e-01 -1.831548474729061127e-02 -3.308547735214233398e-01 -2.830893099308013916e-01 2.622527480125427246e-01 5.172619968652725220e-02 -2.171248793601989746e-01 5.720688030123710632e-03 -2.001234292984008789e-01 9.951306134462356567e-02 -2.229916751384735107e-01 -1.330301612615585327e-01 -1.084407493472099304e-01 -2.879829108715057373e-01 -5.295439809560775757e-02 2.188870161771774292e-01
6.432964652776718140e-02 -4.502149671316146851e-02 -7.635592669248580933e-02 -2.858551144599914551e-01 3.130016028881072998e-01 -1.331734955310821533e-01 2.320707440376281738e-01 4.418465867638587952e-02 2.084988504648208618e-01 3.465991318225860596e-01 -3.689772784709930420e-01 6.788991391658782959e-02 4.683194309473037720e-02 4.296573251485824585e-02 -1.022075042128562927e-01 -5.693291872739791870e-02 9.640445560216903687e-02 -3.041531145572662354e-01 1.744154840707778931e-01 -2.130319923162460327e-01 2.439122200012207031e-01 -7.391510531306266785e-03 -9.787261486053466797e-02 -4.268722608685493469e-02 1.458544656634330750e-02 -2.506251335144042969e-01 -7.572925090789794922e-02 -6.761394441127777100e-02 -1.329982131719589233e-01 5.355522781610488892e-02 -1.451632976531982422e-01 2.217601239681243896e-01
1.008134037256240845e-01 -2.097262144088745117e-01 -2.850787527859210968e-02 -5.480820685625076294e-02 2.998467981815338135e-01 8.598183095455169678e-02 9.415775537490844727e-02 -8.776886016130447388e-02 -4.991725832223892212e-02 -8.461426198482513428e-02 -3.015278577804565430e-01 2.540577650070190430e-01 2.298313081264495850e-01 -4.043191298842430115e-02 -2.658439800143241882e-02 -1.595365405082702637e-01 2.012086212635040283e-01 8.214757591485977173e-02 -3.991748392581939697e-01 6.010619550943374634e-02 1.852453947067260742e-01 -1.792591661214828491e-01 -1.867105662822723389e-01 -1.351680010557174683e-01 1.144200796261429787e-04 1.191628575325012207e-01 -1.330630332231521606e-01 -8.004002273082733154e-02 -1.301437318325042725e-01 2.773289382457733154e-01 -2.824581265449523926e-01 -2.017986923456192017e-01
2.294798642396926880e-01 -7.052420824766159058e-02 2.881998196244239807e-02 -3.406217396259307861e-01 3.946537077426910400e-01 -1.424749344587326050e-01 1.252034306526184082e-01 -3.979039192199707031e-01 -8.513619750738143921e-02 3.342041075229644775e-01 -3.925120458006858826e-02 1.925186812877655029e-01 5.936772748827934265e-02 8.636615425348281860e-02 -6.799486279487609863e-02 1.251472383737564087e-01 1.446077376604080200e-01 -7.168455421924591064e-02 -1.019289121031761169e-01 -2.201014757156372070e-01 1.796884536743164062e-01 -8.195278048515319824e-02 -2.645902633666992188e-01 -7.639681547880172729e-02 -1.429458707571029663e-01 -4.039626941084861755e-02 1.002683937549591064e-01 -1.393031775951385498e-01 -2.827269211411476135e-02 -9.245423972606658936e-02 -1.139309629797935486e-01 -1.142774894833564758e-01
-6.699830293655395508e-02 -1.755101084709167480e-01 -3.362274169921875000e-02 -3.270324766635894775e-01 2.775262594223022461e-01 -1.125008240342140198e-02 1.456350386142730713e-01 -1.355329155921936035e-01 -1.450161933898925781e-01 1.891638338565826416e-02 -1.269339919090270996e-01 2.502267435193061829e-02 1.254643648862838745e-01 9.608396887779235840e-02 -2.391024082899093628e-01 -9.617225080728530884e-02 2.632055580615997314e-01 5.182224325835704803e-03 -8.708241581916809082e-02 3.880019858479499817e-02 2.792455554008483887e-01 -2.401902526617050171e-02 -9.200081974267959595e-02 1.405856162309646606e-01 8.719751238822937012e-02 4.306269586086273193e-01 -1.800561249256134033e-01 1.112515032291412354e-01 -2.202714830636978149e-01 1.668314635753631592e-01 -3.305107653141021729e-01 4.214615747332572937e-02
6.149840354919433594e-02 -8.204259723424911499e-02 1.512052863836288452e-01 3.656892180442810059e-01 1.121199280023574829e-01 6.134784594178199768e-02 -1.857553422451019287e-01 2.451999858021736145e-02 -1.092872321605682373e-01 1.625332087278366089e-01 -2.563474886119365692e-02 4.075800180435180664e-01 1.149660050868988037e-01 -3.565700054168701172e-01 -3.223597705364227295e-01 -3.351328521966934204e-02 1.985102593898773193e-01 -4.899184405803680420e-02 -2.133083045482635498e-01 -1.861089020967483521e-01 4.827562347054481506e-02 -5.704209581017494202e-02 -1.873870939016342163e-01 3.905221447348594666e-02 3.430712595582008362e-02 1.497499365359544754e-02 -1.540605276823043823e-01 7.691649347543716431e-02 8.339522033929824829e-02 6.165148317813873291e-02 -3.207335472106933594e-01 1.485686004161834717e-01
-1.518502831459045410e-01 5.087891966104507446e-02 6.699967384338378906e-02 -7.249217480421066284e-02 -8.399204909801483154e-02 -2.401620298624038696e-01 2.603224292397499084e-02 -1.501847207546234131e-01 2.554514408111572266e-01 -2.824487537145614624e-02 -3.089177012443542480e-01 1.899617314338684082e-01 -1.678389683365821838e-02 6.082593277096748352e-02 -1.812280267477035522e-01 -2.012867778539657593e-01 -1.629415303468704224e-01 -3.702943623065948486e-01 -1.159332767128944397e-01 -3.579010665416717529e-01 2.053799331188201904e-01 1.002413406968116760e-01 5.191664025187492371e-02 2.003233432769775391e-01 1.403014808893203735e-01 5.680086091160774231e-02 -2.427679151296615601e-01 -1.663496494293212891e-01 -1.254065036773681641e-01 -2.082258164882659912e-01 -8.890052139759063721e-02 -1.580186039209365845e-01
-6.690894067287445068e-02 1.682896614074707031e-01 -6.232684850692749023e-02 -2.002986371517181396e-01 1.626036763191223145e-01 -1.158110648393630981e-01 5.174165219068527222e-02 2.837068028748035431e-02 3.519652187824249268e-01 8.919847756624221802e-02 -2.775869667530059814e-01 2.973964810371398926e-01 1.486646384000778198e-01 2.394350059330463409e-02 2.803099900484085083e-02 -3.027653396129608154e-01 -9.575027227401733398e-02 -1.832939088344573975e-01 -1.285485085099935532e-02 -3.688929378986358643e-01 2.371173650026321411e-01 -2.905336022377014160e-01 1.072631105780601501e-01 4.892854392528533936e-02 -1.487405505031347275e-02 -6.242499686777591705e-03 -1.159749031066894531e-01 -1.758051365613937378e-01 -1.616978645324707031e-02 -2.670251727104187012e-01 -1.070335283875465393e-01 -7.885108888149261475e-02
5.903242900967597961e-02 3.293696939945220947e-01 -1.584506779909133911e-01 -1.751509904861450195e-01 2.599758803844451904e-01 -2.737125754356384277e-01 2.392149269580841064e-01 4.512441158294677734e-02 -2.515770681202411652e-02 1.656174510717391968e-01 -7.225006818771362305e-02 9.146682918071746826e-02 5.121009424328804016e-02 -4.396476596593856812e-02 -5.583176761865615845e-02 -2.070875018835067749e-01 1.360295116901397705e-01 -7.504692673683166504e-02 -2.327436506748199463e-01 -2.153272926807403564e-01 1.291457116603851318e-01 4.647445678710937500e-02 -3.202548325061798096e-01 1.041209101676940918e-01 9.153164923191070557e-02 -1.159099563956260681e-01 -1.595891565084457397e-01 1.282169818878173828e-01 -1.759311109781265259e-01 -1.899052709341049194e-01 -3.866086602210998535e-01 -3.400649875402450562e-02
-1.091837882995605469e-02 -1.424467116594314575e-01 6.404429674148559570e-02 3.657750785350799561e-03 1.431889832019805908e-01 -1.183298304677009583e-01 -1.119732856750488281e-01 3.104035928845405579e-02 2.219605259597301483e-02 3.347291946411132812e-01 -2.003111131489276886e-02 2.229969501495361328e-01 2.540936470031738281e-01 -1.392986476421356201e-01 -1.001095622777938843e-01 2.009403705596923828e-01 1.037239283323287964e-01 -1.477931141853332520e-01 -2.563660219311714172e-02 -2.295933850109577179e-02 -4.176710173487663269e-02 -2.014074772596359253e-01 5.445678159594535828e-02 8.835094422101974487e-02 -1.881809160113334656e-02 2.916143238544464111e-01 -4.154066741466522217e-01 -2.286846190690994263e-01 9.825079888105392456e-02 -1.582134664058685303e-01 -3.901283442974090576e-01 2.154819667339324951e-01
2.149787396192550659e-01 -1.048894971609115601e-01 3.283232450485229492e-01 -2.074543014168739319e-02 2.882170379161834717e-01 -9.616474807262420654e-02 -9.136005491018295288e-02 -6.263069808483123779e-02 1.606688946485519409e-01 -1.153846383094787598e-01 -1.126882210373878479e-01 2.819003760814666748e-01 2.705004625022411346e-02 -8.475498855113983154e-02 1.610517352819442749e-01 3.079504370689392090e-01 -2.094561606645584106e-01 -2.402514815330505371e-01 -9.529872238636016846e-02 -3.110098838806152344e-01 -2.474345453083515167e-02 -6.808877736330032349e-02 -2.858827412128448486e-01 2.157707884907722473e-02 -1.052994355559349060e-01 1.822903752326965332e-01 -1.986277848482131958e-01 -1.433567255735397339e-01 -1.752512454986572266e-01 -1.668420620262622833e-02 -1.853479295969009399e-01 -7.401099056005477905e-02
-3.712607175111770630e-02 -2.228600382804870605e-01 -4.507014155387878418e-02 -6.124097108840942383e-02 3.782892823219299316e-01 1.892322860658168793e-02 2.393747717142105103e-01 -1.597584038972854614e-01 1.786819547414779663e-01 -9.847521781921386719e-02 -1.950726807117462158e-01 1.260145455598831177e-01 9.786756336688995361e-02 -1.095896512269973755e-01 -8.091573417186737061e-02 -2.064898014068603516e-01 1.700160652399063110e-01 -3.040874563157558441e-02 -4.053798913955688477e-01 1.039845347404479980e-01 1.679127812385559082e-01 -6.472589075565338135e-02 -1.440878361463546753e-01 -1.190823540091514587e-01 -1.060187071561813354e-02 2.523648440837860107e-01 -2.399758696556091309e-01 -3.306692838668823242e-02 -1.893961243331432343e-02 2.809008955955505371e-01 -2.643297314643859863e-01 -8.148632943630218506e-02
8.683258295059204102e-02 -7.583068311214447021e-02 -3.546230867505073547e-02 -3.330487310886383057e-01 1.835699528455734253e-01 1.644237935543060303e-01 -6.511292606592178345e-02 -2.583322115242481232e-02 2.737128138542175293e-01 3.096077777445316315e-02 -2.551724314689636230e-01 3.156932592391967773e-01 1.364004611968994141e-02 -6.324626505374908447e-02 -1.220726370811462402e-01 -6.196025013923645020e-02 1.042082011699676514e-01 1.591764092445373535e-01 -1.342715509235858917e-02 -2.745790183544158936e-01 1.827291697263717651e-01 8.099476993083953857e-02 7.200410962104797363e-02 9.033427387475967407e-02 -2.714591920375823975e-01 3.727604746818542480e-01 -2.881538569927215576e-01 -2.263607531785964966e-01 -4.484888538718223572e-02 8.167112246155738831e-03 -1.296984683722257614e-02 -1.763152033090591431e-01
8.345027267932891846e-02 -6.564023345708847046e-02 2.311230450868606567e-01 -1.176271066069602966e-01 1.894795894622802734e-01 -1.899408996105194092e-01 -5.241100443527102470e-04 6.382128922268748283e-04 5.882031843066215515e-02 1.815818697214126587e-01 -3.833574950695037842e-01 3.308817744255065918e-01 -2.707339264452457428e-02 -8.355792611837387085e-03 -4.248881246894598007e-03 -2.429264038801193237e-01 -1.072929203510284424e-01 -8.054111152887344360e-02 -3.943259418010711670e-01 -2.716410756111145020e-01 -2.622210383415222168e-01 -1.139998957514762878e-01 6.664888467639684677e-03 -1.288012564182281494e-01 -7.744141668081283569e-02 1.298747807741165161e-01 -1.282522231340408325e-01 2.402173280715942383e-01 -1.077160760760307312e-01 1.067327037453651428e-01 -1.488949805498123169e-01 -9.449113160371780396e-02
1.857471186667680740e-03 1.954990923404693604e-01 8.756136149168014526e-02 -1.480066329240798950e-01 2.031484544277191162e-01 -5.567872896790504456e-02 1.330250054597854614e-01 -4.456694424152374268e-02 7.881391048431396484e-02 -1.450998783111572266e-01 -8.315186202526092529e-02 2.803400754928588867e-01 1.305259019136428833e-01 -1.430378668010234833e-02 1.004596427083015442e-01 1.386432200670242310e-01 2.130396962165832520e-01 3.251327900215983391e-03 -3.983846306800842285e-01 -1.892840564250946045e-01 3.814340233802795410e-01 -8.512013405561447144e-02 -1.683769822120666504e-01 2.262138426303863525e-01 -1.752923056483268738e-02 6.449886411428451538e-02 -1.835728064179420471e-02 -5.162613093852996826e-02 -3.298271298408508301e-01 9.122616052627563477e-02 -1.427972465753555298e-01 3.027564585208892822e-01
-1.345603317022323608e-01 5.341744795441627502e-02 5.796891823410987854e-02 -3.149756789207458496e-01 4.729476273059844971e-01 -2.386578172445297241e-02 9.412878751754760742e-02 2.001911997795104980e-01 -1.935739368200302124e-01 1.509847193956375122e-01 -2.689444720745086670e-01 3.354327380657196045e-01 -1.093124076724052429e-01 5.975489318370819092e-02 -5.366540513932704926e-03 7.060905545949935913e-02 1.279564499855041504e-01 4.538170620799064636e-02 -6.444932520389556885e-02 1.816804260015487671e-01 2.548853754997253418e-01 1.971883922815322876e-01 7.377188303507864475e-04 -1.235325783491134644e-01 5.707717686891555786e-02 1.961695402860641479e-01 -2.855971753597259521e-01 2.299577742815017700e-02 -2.280792780220508575e-02 -1.704770773649215698e-01 -9.751038998365402222e-02 -2.494117943570017815e-03
1.656350642442703247e-01 1.831116676330566406e-01 4.319608807563781738e-01 -1.261408925056457520e-01 2.328985780477523804e-01 1.710404828190803528e-02 3.419538959860801697e-02 -9.299600869417190552e-02 5.396811757236719131e-03 1.914919614791870117e-01 -1.948302686214447021e-01 1.784034818410873413e-01 1.945898234844207764e-01 -2.475221874192357063e-03 -1.251676231622695923e-01 2.350934296846389771e-01 -9.663680940866470337e-02 -1.361351013183593750e-01 6.284309923648834229e-02 -2.831128835678100586e-01 1.478921175003051758e-01 -2.054282426834106445e-01 3.595501184463500977e-03 -1.893562227487564087e-01 3.317712843418121338e-01 3.553768619894981384e-02 -1.504614055156707764e-01 1.190008670091629028e-01 -2.109765559434890747e-01 9.312323480844497681e-02 -2.048337906599044800e-01 4.122399166226387024e-02
-1.718542873859405518e-01 4.790463298559188843e-02 1.946556121110916138e-01 -2.454105466604232788e-01 4.184386730194091797e-01 -2.060955204069614410e-02 -8.855248242616653442e-02 9.252713993191719055e-03 8.096653223037719727e-02 2.682570219039916992e-01 -2.079471945762634277e-01 1.052197366952896118e-01 1.929826736450195312e-01 -1.961558461189270020e-01 -2.789733409881591797e-01 7.167973369359970093e-02 2.305552214384078979e-01 -2.054113745689392090e-01 -1.825185418128967285e-01 -1.075251400470733643e-01 -4.803233314305543900e-03 7.173098623752593994e-02 2.235481515526771545e-02 -7.894325256347656250e-02 -4.456471279263496399e-02 -3.771765157580375671e-02 2.881017141044139862e-02 -3.100279271602630615e-01 -3.244112133979797363e-01 -1.267249435186386108e-01 -1.320895701646804810e-01 -6.218644604086875916e-02
-5.948640778660774231e-02 -8.936250815168023109e-04 1.650255918502807617e-01 -2.950213253498077393e-01 2.715048491954803467e-01 1.225454285740852356e-01 1.371349692344665527e-01 1.996302604675292969e-01 -1.418108344078063965e-01 1.474694609642028809e-01 -1.198124736547470093e-01 3.183940052986145020e-01 6.672574579715728760e-02 1.310000270605087280e-01 -7.560542970895767212e-02 -7.740318030118942261e-02 5.284450948238372803e-02 2.751884795725345612e-02 -8.516466617584228516e-02 -2.272590994834899902e-01 1.829049587249755859e-01 8.541412651538848877e-02 4.469390213489532471e-02 2.407426089048385620e-01 1.600095443427562714e-02 5.032623410224914551e-01 -1.170333623886108398e-01 -6.185891479253768921e-02 -1.456345319747924805e-01 7.981296628713607788e-02 -2.658611834049224854e-01 -1.068786531686782837e-01
-1.107896640896797180e-01 5.523453280329704285e-02 3.548076748847961426e-01 1.828183829784393311e-01 3.554738163948059082e-01 -9.177526086568832397e-02 2.141061574220657349e-01 1.463370323181152344e-01 -2.023609280586242676e-01 6.098602339625358582e-02 -2.579527795314788818e-01 -6.895632296800613403e-02 8.987548947334289551e-02 -1.546254456043243408e-01 -3.553908765316009521e-01 1.531886905431747437e-01 1.023880392313003540e-01 -2.258177250623703003e-01 -2.490483820438385010e-01 8.873099833726882935e-02 7.888438552618026733e-02 -4.043494164943695068e-02 4.269835725426673889e-02 2.808100916445255280e-02 8.224447816610336304e-02 2.069373726844787598e-01 1.087993681430816650e-01 -2.100047618150711060e-01 -2.407486140727996826e-01 5.788211897015571594e-02 -1.249754652380943298e-01 -3.610365837812423706e-02
6.868062168359756470e-02 -5.519010499119758606e-02 2.223646789789199829e-01 2.537421323359012604e-02 1.694100648164749146e-01 -2.194413244724273682e-01 -7.284805178642272949e-02 -1.069611310958862305e-01 -7.888505607843399048e-02 2.771251797676086426e-01 -7.236001640558242798e-02 6.426694244146347046e-02 2.202861011028289795e-01 -9.186372160911560059e-02 -2.320849299430847168e-01 4.925172403454780579e-02 1.281735897064208984e-01 -4.626997106242924929e-04 3.851494938135147095e-02 -3.942828252911567688e-02 9.202682226896286011e-02 -4.473707973957061768e-01 -2.171410160372033715e-04 1.670400500297546387e-01 1.527508050203323364e-01 1.409742236137390137e-01 -5.001722574234008789e-01 -1.109322383999824524e-01 9.260519593954086304e-02 -1.119886487722396851e-01 -2.451992481946945190e-01 6.909962976351380348e-04
-1.858257800340652466e-01 2.676893025636672974e-02 5.457101389765739441e-02 -6.970984488725662231e-02 3.619130849838256836e-01 -1.117125824093818665e-01 -1.422460675239562988e-01 3.841384546831250191e-03 3.856783211231231689e-01 2.129698693752288818e-01 -2.474184036254882812e-01 1.098907887935638428e-01 1.957690268754959106e-01 -1.790022701025009155e-01 -2.428839504718780518e-01 1.207100376486778259e-01 2.188625931739807129e-01 -1.369595676660537720e-01 -2.104417234659194946e-01 1.187791768461465836e-02 3.260295465588569641e-02 1.128131225705146790e-01 3.728302568197250366e-02 5.992819368839263916e-02 -1.092686597257852554e-02 -2.027323544025421143e-01 -2.060254961252212524e-01 -1.587638109922409058e-01 -2.530414462089538574e-01 -1.729818284511566162e-01 -8.185422420501708984e-02 2.061471343040466309e-01
3.276566565036773682e-01 7.615445181727409363e-03 2.892923355102539062e-01 1.407335698604583740e-02 5.510941743850708008e-01 -6.791749503463506699e-03 -2.185032516717910767e-01 1.555781513452529907e-01 7.221411168575286865e-02 4.065234679728746414e-03 -5.790586117655038834e-03 2.025546282529830933e-01 -2.009830065071582794e-02 8.819270879030227661e-03 1.294923108071088791e-02 1.924706101417541504e-01 -1.305038481950759888e-01 -2.045387029647827148e-01 -4.411816224455833435e-02 -1.523869037628173828e-01 1.561093330383300781e-01 -2.770305871963500977e-01 -1.363649368286132812e-01 2.899097464978694916e-02 -6.394305080175399780e-02 2.732926793396472931e-02 -8.856716006994247437e-02 -3.269826248288154602e-02 -1.847155690193176270e-01 -6.012879312038421631e-02 -2.197256237268447876e-01 2.113223373889923096e-01
3.363452553749084473e-01 1.050180345773696899e-01 5.668444931507110596e-02 -1.382302641868591309e-01 2.887804210186004639e-01 1.386886984109878540e-01 1.653139665722846985e-02 -6.759657710790634155e-02 1.124996244907379150e-01 1.659485846757888794e-01 -3.953348398208618164e-01 3.106463253498077393e-01 -1.458681523799896240e-01 -8.079350739717483521e-02 -7.044664770364761353e-02 1.899553462862968445e-02 -1.889869570732116699e-01 -1.699776649475097656e-01 -4.810795933008193970e-02 -3.565937876701354980e-01 1.121295243501663208e-01 -1.538900732994079590e-01 -2.153646573424339294e-02 -1.126304119825363159e-01 -3.159654559567570686e-03 2.023148685693740845e-01 -2.935718894004821777e-01 4.819018393754959106e-02 1.000947877764701843e-01 -1.550642400979995728e-01 -1.121147349476814270e-01 1.919514872133731842e-02
-3.845974504947662354e-01 1.780689344741404057e-03 1.867378652095794678e-01 -1.732989400625228882e-01 1.122485324740409851e-01 4.243823513388633728e-02 1.025482639670372009e-01 7.784447818994522095e-02 2.131430655717849731e-01 -2.379800379276275635e-02 -2.597579658031463623e-01 2.694713175296783447e-01 1.580566726624965668e-02 3.647448495030403137e-02 -4.615804553031921387e-02 -1.639552861452102661e-01 -3.068743646144866943e-01 -1.852782219648361206e-01 -6.167331710457801819e-02 -2.161271572113037109e-01 4.251966997981071472e-02 -5.753871798515319824e-02 2.365455590188503265e-02 -1.019112206995487213e-02 1.262793689966201782e-01 1.948532760143280029e-01 -2.516894042491912842e-01 -3.188066482543945312e-01 -1.688530173851177096e-04 -2.551520764827728271e-01 -2.134098112583160400e-01 -1.586875319480895996e-01
1.114387139678001404e-01 2.004085481166839600e-01 1.937155574560165405e-01 -8.581013232469558716e-02 2.379374355077743530e-01 -2.435730993747711182e-01 -2.396702319383621216e-01 -7.586868852376937866e-02 8.551584184169769287e-02 1.323435902595520020e-01 -5.632893741130828857e-02 3.505658358335494995e-02 -2.866294682025909424e-01 -5.601644888520240784e-02 -6.570432335138320923e-02 4.304180666804313660e-02 4.105032607913017273e-02 2.468905178830027580e-03 -1.595290750265121460e-01 -2.961289286613464355e-01 2.923006117343902588e-01 -8.516670018434524536e-02 -1.578976958990097046e-01 -2.120025306940078735e-01 2.044664025306701660e-01 -2.394153550267219543e-02 -2.753571867942810059e-01 -5.237156152725219727e-02 -1.056646108627319336e-01 2.174117229878902435e-02 -2.392904907464981079e-01 3.680362403392791748e-01
7.808179594576358795e-03 3.201445043087005615e-01 -9.218162298202514648e-02 -2.236087620258331299e-01 1.143031641840934753e-01 -2.612860202789306641e-01 8.396025002002716064e-02 1.658531725406646729e-01 1.343193501234054565e-01 -1.878622472286224365e-01 -3.955454230308532715e-01 2.767754159867763519e-02 9.573734551668167114e-02 -3.226321637630462646e-01 -2.183946371078491211e-01 5.436142906546592712e-02 1.350917667150497437e-01 1.172659397125244141e-01 -2.375013232231140137e-01 -1.151072606444358826e-01 6.716909352689981461e-03 -1.022855117917060852e-01 4.388745501637458801e-02 3.046172857284545898e-01 1.128894612193107605e-01 4.744595661759376526e-02 -8.977529406547546387e-02 5.552735179662704468e-02 -1.098048686981201172e-01 -1.298550050705671310e-02 -2.798949480056762695e-01 -1.581246852874755859e-01
-2.223301082849502563e-01 7.865252345800399780e-02 2.047885656356811523e-01 8.133929967880249023e-02 2.761710584163665771e-01 -8.802137523889541626e-02 5.102995038032531738e-02 -6.651825457811355591e-02 4.382145777344703674e-02 -6.833361089229583740e-02 -2.316304482519626617e-02 2.950857877731323242e-01 -3.244674578309059143e-02 -1.006242185831069946e-01 -7.895438373088836670e-02 1.226527988910675049e-01 -3.518715128302574158e-02 1.291406303644180298e-01 -1.729190200567245483e-01 -2.015027403831481934e-01 1.923819780349731445e-01 -1.765916943550109863e-01 -7.765480875968933105e-02 -2.985770106315612793e-01 6.193654239177703857e-02 -1.347598284482955933e-01 -3.105598390102386475e-01 -4.521870911121368408e-01 8.452737331390380859e-02 2.242608964443206787e-01 -2.126716673374176025e-01 2.732225321233272552e-02
2.095974087715148926e-01 6.582995504140853882e-02 -4.367492347955703735e-02 -3.518494665622711182e-01 4.696598276495933533e-02 5.986626446247100830e-02 -2.112206965684890747e-01 -2.618186771869659424e-01 -3.220160678029060364e-02 -1.301580220460891724e-01 -1.019323989748954773e-01 3.159905374050140381e-01 4.514038190245628357e-02 -1.166605055332183838e-01 -1.504596471786499023e-01 6.019293516874313354e-02 4.388682916760444641e-02 -2.260044217109680176e-01 -1.074196025729179382e-01 -2.940015196800231934e-01 4.539674222469329834e-01 -1.743550300598144531e-01 -1.634267866611480713e-01 1.360648572444915771e-01 7.872416079044342041e-02 2.863232977688312531e-02 -2.584959268569946289e-01 -1.666648872196674347e-02 -5.433757603168487549e-02 -1.035697832703590393e-01 -9.212494641542434692e-02 8.933388441801071167e-02
-1.297133117914199829e-01 6.675212085247039795e-02 8.882276713848114014e-02 -1.309204697608947754e-01 3.390046656131744385e-01 -6.985417753458023071e-02 -5.295344069600105286e-02 1.226027775555849075e-02 -5.547771696001291275e-03 -1.682719960808753967e-02 -6.573139131069183350e-02 -1.418088376522064209e-01 2.657414972782135010e-01 1.086324006319046021e-01 7.259415090084075928e-02 2.130967006087303162e-02 6.251456588506698608e-02 2.640525996685028076e-02 -4.204578697681427002e-01 -2.967922091484069824e-01 3.938962221145629883e-01 -2.766381390392780304e-02 -1.576429307460784912e-01 3.242869079113006592e-01 -9.241284430027008057e-02 2.273670136928558350e-01 -2.454488724470138550e-02 -1.471846103668212891e-01 -2.168421745300292969e-01 2.773093432188034058e-02 -1.391853541135787964e-01 -1.138881593942642212e-01
2.409253120422363281e-01 -1.624507457017898560e-01 1.834643036127090454e-01 1.383332163095474243e-01 9.672940522432327271e-02 -1.561613827943801880e-01 2.480678260326385498e-01 -3.613412380218505859e-01 8.100133389234542847e-02 -2.478538267314434052e-02 -1.975413858890533447e-01 9.731430560350418091e-02 -1.005016192793846130e-01 -1.875958740711212158e-01 -5.272952094674110413e-02 1.909366063773632050e-02 1.346607655286788940e-01 1.155343279242515564e-01 -1.818774342536926270e-01 -3.821498751640319824e-01 -6.866614799946546555e-03 -2.605255246162414551e-01 -3.957470878958702087e-02 1.314687170088291168e-02 6.499823927879333496e-02 -5.661470815539360046e-02 -2.987093329429626465e-01 1.096030976623296738e-02 -1.924679279327392578e-01 -2.459925711154937744e-01 -1.804286539554595947e-01 1.602119058370590210e-01
-8.096475154161453247e-02 9.780933149158954620e-03 2.108221650123596191e-01 -6.413482874631881714e-02 6.589397042989730835e-02 -1.994899474084377289e-02 1.439265906810760498e-01 -1.544024497270584106e-01 1.910571157932281494e-01 2.939855754375457764e-01 -2.684487402439117432e-01 3.758798912167549133e-02 6.400679051876068115e-02 -1.379593014717102051e-01 -1.135636270046234131e-01 1.256494671106338501e-01 1.336022466421127319e-01 -1.369559764862060547e-01 8.150818198919296265e-02 -2.595640718936920166e-01 4.236160963773727417e-02 -2.577160298824310303e-01 5.100942216813564301e-03 -1.414967328310012817e-01 1.488855630159378052e-01 -2.356635332107543945e-01 -3.301706016063690186e-01 1.974607855081558228e-01 -2.318103462457656860e-01 -5.204236507415771484e-02 -4.063638746738433838e-01 -3.325881436467170715e-02
1.618905514478683472e-01 4.661156237125396729e-02 -5.331912264227867126e-02 6.959453970193862915e-02 3.745374083518981934e-01 -7.441578060388565063e-02 3.051771819591522217e-01 -1.120497435331344604e-01 1.520218104124069214e-01 8.753186464309692383e-02 -4.933759942650794983e-02 2.953478991985321045e-01 3.370158672332763672e-01 -6.861813366413116455e-02 4.548047203570604324e-03 9.375508129596710205e-02 3.004755591973662376e-03 -1.367203444242477417e-01 -9.764008224010467529e-02 -2.779812216758728027e-01 -3.666479140520095825e-02 4.258885234594345093e-02 -1.759742647409439087e-01 -1.704636663198471069e-01 1.823464632034301758e-01 2.085683643817901611e-01 -1.602321863174438477e-01 2.206706553697586060e-01 -2.043486982583999634e-01 -1.975310966372489929e-02 -2.717815935611724854e-01 -1.704876720905303955e-01
7.110714167356491089e-02 1.147500704973936081e-02 3.718515038490295410e-01 5.858819559216499329e-02 2.333802878856658936e-01 1.403513997793197632e-01 -2.089455723762512207e-01 -4.512553662061691284e-02 1.077437251806259155e-01 2.372707575559616089e-01 -2.446260899305343628e-01 2.781983613967895508e-01 2.147255837917327881e-01 -3.280765414237976074e-01 -2.669782340526580811e-01 1.029735803604125977e-02 1.296990811824798584e-01 -1.821670867502689362e-02 6.662340462207794189e-02 5.122171714901924133e-02 1.906595975160598755e-01 -2.925790846347808838e-01 8.400468528270721436e-02 1.197204068303108215e-01 2.863603876903653145e-03 2.348887734115123749e-03 -2.810349166393280029e-01 -2.041427195072174072e-01 3.927476331591606140e-02 7.596272975206375122e-02 -7.186552882194519043e-02 4.768602177500724792e-02
2.576171755790710449e-01 1.267607603222131729e-02 7.967923581600189209e-02 -1.901078969240188599e-02 3.007012009620666504e-01 4.696391150355339050e-02 -2.668049037456512451e-01 -2.539852857589721680e-01 2.170983999967575073e-01 7.238371670246124268e-02 -1.187472715973854065e-01 -6.658554822206497192e-02 3.488683700561523438e-02 -3.357569277286529541e-01 -1.096705496311187744e-01 2.761417925357818604e-01 1.989810764789581299e-01 7.832814007997512817e-02 -2.345767766237258911e-01 6.324487179517745972e-02 6.476791575551033020e-03 -3.180569410324096680e-01 -7.671697996556758881e-03 2.188380062580108643e-01 -2.057715505361557007e-02 2.269181460142135620e-01 -2.934782803058624268e-01 1.656207814812660217e-02 -9.696295112371444702e-02 -5.864444002509117126e-02 -1.344220489263534546e-01 -4.657727107405662537e-02
1.460489332675933838e-01 -2.346673980355262756e-03 1.801968663930892944e-01 2.359452657401561737e-02 2.435069382190704346e-01 1.254067718982696533e-01 -1.069458574056625366e-01 -1.316897422075271606e-01 1.039893478155136108e-01 1.815147697925567627e-01 -1.392877250909805298e-01 1.229944899678230286e-01 1.778142303228378296e-01 -4.047721624374389648e-01 -1.764321327209472656e-02 1.960639506578445435e-01 2.331383675336837769e-01 1.002147234976291656e-02 -1.204187050461769104e-01 1.955658011138439178e-02 1.650658100843429565e-01 -3.141752183437347412e-01 9.040458500385284424e-02 8.828336000442504883e-02 -2.412322722375392914e-02 8.640841394662857056e-02 -4.336914718151092529e-01 4.163260012865066528e-02 9.835659712553024292e-02 -5.205324664711952209e-02 -3.202304244041442871e-01 7.263372093439102173e-02
-4.824607819318771362e-02 -7.380613684654235840e-02 1.208016574382781982e-01 -2.129453718662261963e-01 3.422754406929016113e-01 7.148545980453491211e-02 1.021491959691047668e-01 -1.293581873178482056e-01 1.872842200100421906e-02 2.422592043876647949e-02 -8.181899785995483398e-02 6.394275277853012085e-02 2.737664878368377686e-01 2.548812329769134521e-01 -4.751366004347801208e-02 -1.776100993156433105e-01 2.211449891328811646e-01 1.003977954387664795e-01 -2.281702160835266113e-01 -2.430616877973079681e-02 2.958549261093139648e-01 -8.037717640399932861e-02 2.788487635552883148e-02 6.759917736053466797e-02 1.039632782340049744e-01 1.809594221413135529e-02 -2.020984739065170288e-01 3.203583881258964539e-02 1.839287579059600830e-02 2.050105184316635132e-01 -5.389220118522644043e-01 2.517744153738021851e-02
1.675495877861976624e-02 -2.129912190139293671e-02 -3.794704377651214600e-02 -1.301158964633941650e-01 1.895603686571121216e-01 1.481059044599533081e-01 -1.101013794541358948e-01 -2.394712269306182861e-01 9.838741272687911987e-02 3.736464977264404297e-01 -1.875949054956436157e-01 2.488911449909210205e-01 4.482107982039451599e-02 -5.305641517043113708e-02 -2.707434594631195068e-01 -7.916676998138427734e-02 2.867631241679191589e-02 8.242832124233245850e-02 -1.207825690507888794e-01 -3.991661071777343750e-01 1.858029812574386597e-01 2.012099027633666992e-01 -8.441278338432312012e-02 -1.718636900186538696e-01 -5.885559692978858948e-02 2.733268141746520996e-01 -2.821218073368072510e-01 -2.047859281301498413e-01 -5.605948716402053833e-02 1.882284507155418396e-02 1.705867983400821686e-02 1.613547205924987793e-01
1.761408597230911255e-01 6.707374006509780884e-02 1.033509820699691772e-01 -1.400741469115018845e-02 -2.796019800007343292e-02 2.025454640388488770e-01 1.544761750847101212e-02 2.368266880512237549e-02 1.159423664212226868e-01 1.518554240465164185e-01 3.793362900614738464e-02 4.229982197284698486e-01 9.808313101530075073e-02 -3.600724637508392334e-01 -8.081473410129547119e-02 -1.511248946189880371e-01 9.722225368022918701e-02 -8.977299183607101440e-02 -2.506313621997833252e-01 -1.166393086314201355e-01 2.322682142257690430e-01 -2.678175866603851318e-01 1.347189247608184814e-01 2.827481031417846680e-01 -9.265118837356567383e-02 -4.896910116076469421e-02 -1.105868965387344360e-01 -1.551888287067413330e-01 -1.989173740148544312e-01 -2.281329035758972168e-01 -2.325288504362106323e-01 1.216563433408737183e-01
5.987821891903877258e-02 1.628165543079376221e-01 -2.425069659948348999e-01 -1.060205101966857910e-01 2.285840213298797607e-01 -1.360569000244140625e-01 -9.378329664468765259e-02 -4.805191233754158020e-02 1.063270717859268188e-01 -2.450037002563476562e-01 -1.030610352754592896e-01 8.150118589401245117e-02 -8.535499125719070435e-02 5.828971788287162781e-02 -2.348567098379135132e-01 4.321917518973350525e-02 1.788899600505828857e-01 -1.323696523904800415e-01 -2.184038162231445312e-01 -1.887388527393341064e-01 2.802583873271942139e-01 4.751732945442199707e-02 -2.826079428195953369e-01 3.044039905071258545e-01 8.844388276338577271e-02 -1.108109578490257263e-02 -4.646093845367431641e-01 -4.459100589156150818e-02 -3.050439432263374329e-02 1.543758362531661987e-01 -1.203222647309303284e-01 -1.023284643888473511e-01
-8.574577420949935913e-02 -2.258599847555160522e-01 1.212411373853683472e-02 -1.463942229747772217e-01 2.164450436830520630e-01 -2.236234769225120544e-02 -9.495019912719726562e-02 -1.446006000041961670e-01 -6.329736113548278809e-02 -1.611879318952560425e-01 -1.956678479909896851e-01 5.499877966940402985e-03 1.773792207241058350e-01 7.143678516149520874e-02 -2.003448307514190674e-01 4.761272296309471130e-02 -1.147429570555686951e-01 2.615399286150932312e-02 -5.863602086901664734e-02 6.168486177921295166e-02 3.147488236427307129e-01 1.302963793277740479e-01 -1.170278936624526978e-01 -1.290976349264383316e-02 6.613361090421676636e-02 2.784686088562011719e-01 -8.755017071962356567e-02 -3.220130875706672668e-02 -3.632618784904479980e-01 1.854929327964782715e-02 -5.670839548110961914e-01 -3.137135354336351156e-04
-7.423512637615203857e-02 -4.263605549931526184e-02 1.260882318019866943e-01 -7.471705973148345947e-02 4.660010710358619690e-02 -1.064281910657882690e-01 1.142598465085029602e-01 -3.033649921417236328e-01 -8.118858933448791504e-02 1.989794373512268066e-01 -8.871927857398986816e-02 1.973615884780883789e-01 1.332040578126907349e-01 5.885962862521409988e-03 -1.484448462724685669e-01 -2.695340812206268311e-01 1.544723808765411377e-01 -5.324479565024375916e-02 -2.535042762756347656e-01 -1.598995327949523926e-01 2.533759176731109619e-01 2.317269146442413330e-01 -1.467643082141876221e-01 3.074707984924316406e-01 4.145883619785308838e-01 3.487336263060569763e-02 -2.977690100669860840e-01 -6.624690443277359009e-02 -3.263923525810241699e-02 3.656540811061859131e-02 6.270927935838699341e-02 1.553819626569747925e-01
-2.808409631252288818e-01 6.714510917663574219e-02 2.833330035209655762e-01 -1.717046648263931274e-01 1.052966341376304626e-01 9.314974397420883179e-02 2.456302642822265625e-01 -1.117094457149505615e-01 2.111419104039669037e-02 7.107373327016830444e-02 -1.781371980905532837e-01 1.022400036454200745e-01 1.755870580673217773e-01 -1.458543986082077026e-01 -1.363979279994964600e-01 5.522638931870460510e-02 3.829988837242126465e-01 1.502007711678743362e-02 -3.242194652557373047e-01 -7.790002226829528809e-02 -2.053591236472129822e-02 -2.156590074300765991e-01 1.632308959960937500e-01 -6.286527216434478760e-02 7.286567240953445435e-02 -2.498340979218482971e-02 -3.070507347583770752e-01 -2.721800506114959717e-01 -2.383759766817092896e-01 -1.062173545360565186e-01 -2.760058268904685974e-02 1.185350120067596436e-01
-4.324050247669219971e-02 1.744623482227325439e-01 1.951957005076110363e-03 -1.559884399175643921e-01 1.028093993663787842e-01 -2.036001235246658325e-01 1.126321405172348022e-01 -2.233378589153289795e-01 -2.385019510984420776e-02 3.990716487169265747e-02 -1.310900300741195679e-01 -1.402456127107143402e-02 2.040713466703891754e-02 1.672730147838592529e-01 -2.849005460739135742e-01 -2.727116942405700684e-01 -3.757600858807563782e-02 -8.251135796308517456e-02 -3.044773638248443604e-01 -1.464835107326507568e-01 1.441881209611892700e-01 2.003193199634552002e-01 -1.030626427382230759e-02 4.159168601036071777e-01 3.032261133193969727e-01 -2.355810068547725677e-02 -3.025172352790832520e-01 1.261937152594327927e-02 -1.367235630750656128e-01 2.341489940881729126e-01 -1.054685860872268677e-01 8.612678386270999908e-03
1.932262256741523743e-02 1.245651692152023315e-01 1.640891134738922119e-01 -2.493137121200561523e-02 1.708536297082901001e-01 -7.800920307636260986e-02 1.240153238177299500e-01 -1.946410834789276123e-01 1.980924606323242188e-01 -2.085481435060501099e-01 -2.900832295417785645e-01 1.062976941466331482e-01 1.870624721050262451e-01 5.041166767477989197e-02 -2.511260211467742920e-01 6.048380583524703979e-02 2.369104921817779541e-01 8.438678458333015442e-03 -2.827098071575164795e-01 8.487329632043838501e-02 2.374032586812973022e-01 1.161610409617424011e-01 -2.245916128158569336e-01 3.737977892160415649e-02 -1.430321633815765381e-01 8.828096091747283936e-02 -2.175470441579818726e-01 1.974278837442398071e-01 2.959557250142097473e-02 1.529462784528732300e-01 -4.141485989093780518e-01 -1.011090278625488281e-01
3.213808536529541016e-01 -8.530216664075851440e-02 2.015463262796401978e-01 -3.005079925060272217e-01 2.763972580432891846e-01 8.390183560550212860e-03 2.343706637620925903e-01 7.974927127361297607e-02 9.686703234910964966e-02 2.346576936542987823e-02 -3.077349662780761719e-01 1.355928331613540649e-01 1.220478117465972900e-02 8.304490149021148682e-02 -2.026316225528717041e-01 1.239878758788108826e-01 9.480336308479309082e-02 1.034971475601196289e-01 -2.821929454803466797e-01 5.061109364032745361e-02 1.687250733375549316e-01 1.194646805524826050e-01 1.674203202128410339e-02 -7.525078207254409790e-02 2.509960830211639404e-01 7.755198329687118530e-02 6.895629316568374634e-02 -8.718013018369674683e-02 -9.301216155290603638e-02 1.626674234867095947e-01 -3.320231139659881592e-01 2.386669665575027466e-01
-8.170238137245178223e-02 -1.000020727515220642e-01 -1.509071290493011475e-01 -1.560087203979492188e-01 3.904758393764495850e-01 -2.199692428112030029e-01 3.783313930034637451e-01 -9.020652621984481812e-02 1.826600357890129089e-02 2.256006561219692230e-02 -2.556080222129821777e-01 2.829014882445335388e-02 -8.180014044046401978e-02 9.288062155246734619e-02 4.364960268139839172e-02 5.127485841512680054e-02 5.237619206309318542e-02 -1.785471588373184204e-01 -6.795168668031692505e-02 -1.689846664667129517e-01 1.519711166620254517e-01 -1.278563588857650757e-01 3.731702566146850586e-01 7.249457389116287231e-02 2.855999171733856201e-01 1.327751427888870239e-01 -3.101407177746295929e-02 -2.401101291179656982e-01 -1.485526710748672485e-01 -1.089944168925285339e-01 -1.449710875749588013e-01 -1.809052079916000366e-01
-4.580860491842031479e-03 1.253942102193832397e-01 7.003505527973175049e-02 -2.598432600498199463e-01 1.217890232801437378e-01 -2.758283615112304688e-01 1.511767357587814331e-01 -7.645707577466964722e-02 -8.250143378973007202e-02 -1.729917526245117188e-01 -2.746126353740692139e-01 3.210113644599914551e-01 -7.245624065399169922e-02 -2.393222749233245850e-01 1.186237782239913940e-01 -1.583134084939956665e-01 -1.255368143320083618e-01 2.699748240411281586e-02 -4.453290700912475586e-01 1.033487617969512939e-01 -3.267384017817676067e-04 -2.308781147003173828e-01 6.406142562627792358e-02 2.587876617908477783e-01 -7.771845906972885132e-02 2.658269600942730904e-03 -2.413813024759292603e-01 1.514331204816699028e-03 -1.550701856613159180e-01 -6.906890124082565308e-02 -1.745645552873611450e-01 -4.351421073079109192e-02
3.588391095399856567e-02 -1.265042871236801147e-01 1.281027197837829590e-01 -1.229371726512908936e-01 1.879189759492874146e-01 -2.550852298736572266e-01 1.997163593769073486e-01 -2.997328042984008789e-01 -2.105107605457305908e-01 1.694545745849609375e-01 -1.579862684011459351e-01 3.511399924755096436e-01 -8.666183054447174072e-02 -2.937306165695190430e-01 -1.532395929098129272e-01 1.489136219024658203e-01 -1.563485860824584961e-01 1.648234874010086060e-01 -1.431044787168502808e-01 -3.531891480088233948e-02 -1.531581953167915344e-02 -1.286512911319732666e-01 1.429575495421886444e-02 1.511167138814926147e-01 1.790555417537689209e-01 1.592044085264205933e-01 5.730703845620155334e-02 2.113545238971710205e-01 -1.768118143081665039e-02 -5.347148329019546509e-02 -3.707244098186492920e-01 -3.475681692361831665e-02
-1.186778843402862549e-01 5.508383736014366150e-02 1.579464375972747803e-01 -7.315241545438766479e-02 4.168507158756256104e-01 -2.602801918983459473e-01 8.228183537721633911e-02 1.146933510899543762e-01 -1.998130232095718384e-03 1.253614015877246857e-02 -1.707004606723785400e-01 2.287043631076812744e-01 2.066349983215332031e-01 -3.479856625199317932e-02 6.775310263037681580e-03 9.501489251852035522e-02 -2.407917082309722900e-01 2.180707156658172607e-01 7.149075716733932495e-02 -2.123013585805892944e-01 1.394367516040802002e-01 -2.471128255128860474e-01 1.223083734512329102e-01 -9.164325892925262451e-02 5.829002335667610168e-02 -5.324484780430793762e-02 -1.944796741008758545e-01 -3.036458492279052734e-01 -2.252537012100219727e-01 2.772736363112926483e-03 -3.221941888332366943e-01 -7.851473987102508545e-02
-1.085692569613456726e-01 -2.482368350028991699e-01 2.259914129972457886e-01 -7.373420149087905884e-02 1.637360453605651855e-01 -3.474212288856506348e-01 -1.169079542160034180e-01 -2.271055132150650024e-01 1.517062783241271973e-01 5.675370246171951294e-02 5.088518187403678894e-02 7.593343406915664673e-02 2.949971240013837814e-04 3.403327427804470062e-03 -1.437717676162719727e-01 3.029992617666721344e-02 6.485863775014877319e-02 -2.424624413251876831e-01 -2.704512178897857666e-01 -3.528180718421936035e-01 2.504465868696570396e-03 -2.677565217018127441e-01 -1.195731088519096375e-01 2.314557693898677826e-02 9.653273969888687134e-02 1.922308355569839478e-01 -1.812507808208465576e-01 -2.437365949153900146e-01 9.359937906265258789e-02 2.074970752000808716e-01 -1.096007004380226135e-01 2.272109836339950562e-01
-7.391239702701568604e-02 -6.799630820751190186e-02 3.109214901924133301e-01 7.401769515126943588e-03 3.413736224174499512e-01 -1.715780198574066162e-01 2.029101252555847168e-01 -9.270894527435302734e-02 2.472708672285079956e-01 2.710713632404804230e-02 -7.225717604160308838e-02 -6.752250343561172485e-02 1.076236590743064880e-01 -2.641026303172111511e-02 -3.120819479227066040e-02 -9.927912801504135132e-02 -2.672839909791946411e-02 -3.983652964234352112e-02 -2.288070470094680786e-01 2.657624520361423492e-02 -1.149555891752243042e-01 1.035670414566993713e-01 -1.580262482166290283e-01 1.132559776306152344e-01 2.050797492265701294e-01 2.911225557327270508e-01 -1.988455951213836670e-01 -3.956578373908996582e-01 -1.158293783664703369e-01 3.125969693064689636e-02 -6.634851545095443726e-02 3.793210089206695557e-01
-1.192483827471733093e-01 -2.371085733175277710e-01 -9.648823738098144531e-02 -3.710630238056182861e-01 2.386087626218795776e-01 1.945669203996658325e-01 -2.007188089191913605e-02 1.350046135485172272e-02 1.131564527750015259e-01 1.480191498994827271e-01 -1.668275296688079834e-01 6.843286752700805664e-02 4.178842529654502869e-02 -4.120888188481330872e-03 -2.593269348144531250e-01 -1.570328772068023682e-01 2.377955056726932526e-02 -1.451634168624877930e-01 -2.060883343219757080e-01 7.783509045839309692e-02 2.076594382524490356e-01 1.483229249715805054e-01 -7.774154841899871826e-02 1.074325442314147949e-01 -4.745481163263320923e-02 1.164330318570137024e-01 -2.762258648872375488e-01 1.743381172418594360e-01 -1.797888278961181641e-01 -6.983955949544906616e-02 -4.589839279651641846e-01 -5.511021614074707031e-02
-8.388341218233108521e-02 1.330383270978927612e-01 1.555073708295822144e-01 5.332981422543525696e-02 3.034428060054779053e-01 -1.994770318269729614e-01 -2.338995970785617828e-02 1.023046299815177917e-01 9.952551871538162231e-02 1.785884499549865723e-01 -1.472102850675582886e-01 3.305096626281738281e-01 1.051099598407745361e-01 -7.438856363296508789e-02 2.956510148942470551e-02 2.638260722160339355e-01 -3.638095259666442871e-01 1.009159386157989502e-01 -2.871825592592358589e-03 -2.125004678964614868e-01 2.134948372840881348e-01 -1.391892135143280029e-01 6.656620651483535767e-02 -2.258886955678462982e-02 1.123452559113502502e-01 6.694747507572174072e-02 -2.221749629825353622e-03 -2.997154891490936279e-01 -2.669911384582519531e-01 -3.911526128649711609e-02 -3.003662526607513428e-01 -1.342239379882812500e-01
6.664752960205078125e-02 -1.898849308490753174e-01 -3.465269133448600769e-02 -4.744216054677963257e-02 3.857251703739166260e-01 4.585100803524255753e-03 3.071703910827636719e-01 -1.572881340980529785e-01 1.215549707412719727e-01 2.873157523572444916e-02 -1.581469178199768066e-01 2.734100222587585449e-01 8.276748657226562500e-02 2.214306034147739410e-02 -9.900420904159545898e-02 -1.137953475117683411e-01 2.681058049201965332e-01 1.171986609697341919e-01 -3.603656291961669922e-01 1.532042920589447021e-01 2.212603539228439331e-01 -1.171315610408782959e-01 7.199394516646862030e-03 4.231968522071838379e-02 7.907344400882720947e-02 3.867539763450622559e-02 -5.055134743452072144e-02 -5.422603711485862732e-02 -9.265258908271789551e-02 3.533394634723663330e-01 -3.023871183395385742e-01 3.331515938043594360e-02
-5.649862438440322876e-02 -1.523064374923706055e-01 7.096014171838760376e-02 -6.345625221729278564e-02 1.189557164907455444e-01 -2.900983691215515137e-01 -1.204047352075576782e-01 1.062512621283531189e-01 9.465208649635314941e-02 1.088027209043502808e-01 -1.517398059368133545e-01 8.391892910003662109e-02 2.826952636241912842e-01 1.492231041193008423e-01 -1.868627518415451050e-01 -2.811494767665863037e-01 2.814204990863800049e-01 -6.927787512540817261e-02 -3.720701336860656738e-01 -3.709707409143447876e-02 1.692584604024887085e-01 2.107737399637699127e-02 9.884399920701980591e-02 -1.942193657159805298e-01 1.402240544557571411e-01 -5.947187915444374084e-02 -3.168520033359527588e-01 9.059716016054153442e-02 2.100552432239055634e-02 4.620915278792381287e-03 -3.701666295528411865e-01 6.132835894823074341e-02
-2.769389376044273376e-02 -1.079265698790550232e-01 -6.402029097080230713e-02 -4.729094505310058594e-01 3.907810747623443604e-01 1.526995003223419189e-01 5.788255855441093445e-02 -5.948702991008758545e-02 -1.932046562433242798e-01 1.079428791999816895e-01 -2.804594337940216064e-01 -1.925575546920299530e-02 -1.697902195155620575e-02 1.225833743810653687e-01 -1.157185360789299011e-01 -1.122674047946929932e-01 8.407827466726303101e-02 -1.493796408176422119e-01 -2.117805182933807373e-01 -4.573781788349151611e-02 1.462684571743011475e-01 1.926205158233642578e-01 1.838020086288452148e-01 -2.175549976527690887e-02 -6.296748667955398560e-02 2.625543475151062012e-01 -2.343223839998245239e-01 3.441610140725970268e-03 -2.441352233290672302e-02 -3.104424476623535156e-02 -3.284446299076080322e-01 3.570820391178131104e-02
2.648124694824218750e-01 1.446271687746047974e-02 1.468766629695892334e-01 -3.095168061554431915e-02 1.570687592029571533e-01 -9.412738680839538574e-02 -1.280312836170196533e-01 -5.009238794445991516e-02 3.246218562126159668e-01 7.655481249094009399e-02 -1.210368499159812927e-01 4.934305325150489807e-03 -1.773984869942069054e-03 -3.160979226231575012e-02 -2.974485047161579132e-02 -1.680487394332885742e-01 7.815116643905639648e-02 9.304930269718170166e-02 -2.227213233709335327e-01 -2.872980237007141113e-01 4.497352540493011475e-01 2.533491551876068115e-01 -7.019474357366561890e-02 9.650425612926483154e-02 7.169050723314285278e-02 1.711388379335403442e-01 -3.143049776554107666e-01 -2.966940999031066895e-01 -8.085192739963531494e-02 1.667559593915939331e-01 -1.177508234977722168e-01 4.011316224932670593e-02
7.273295521736145020e-02 -7.434605620801448822e-03 2.609446644783020020e-01 6.688005290925502777e-03 2.859556376934051514e-01 -3.505990207195281982e-01 -3.642937168478965759e-02 -7.302920520305633545e-02 -2.888744696974754333e-02 2.912675216794013977e-02 -8.503227680921554565e-02 -7.253550738096237183e-02 3.567175567150115967e-01 -1.822654902935028076e-01 2.272074110805988312e-02 -1.043220832943916321e-01 8.581347763538360596e-02 -5.265890620648860931e-03 -2.919744849205017090e-01 7.484745234251022339e-02 3.610831201076507568e-01 -2.944853901863098145e-01 -1.556379348039627075e-01 2.202914096415042877e-02 8.654396235942840576e-02 1.047307401895523071e-01 -3.122083246707916260e-01 -1.446379572153091431e-01 2.988885156810283661e-02 -2.260848730802536011e-01 -1.396122388541698456e-04 1.451215986162424088e-02
-1.148180887103080750e-01 1.864820867776870728e-01 1.018781214952468872e-01 -4.028265923261642456e-02 4.984717965126037598e-01 -3.377317190170288086e-01 1.347601320594549179e-02 2.026244252920150757e-02 -1.149882748723030090e-01 2.302261590957641602e-01 -2.549389190971851349e-02 4.356915876269340515e-02 1.085078530013561249e-02 8.328788727521896362e-02 -2.891412377357482910e-01 -5.543163046240806580e-02 1.068339794874191284e-01 3.654121160507202148e-01 -9.085624665021896362e-02 -2.685810625553131104e-01 1.842137873172760010e-01 -1.033819466829299927e-01 1.026121228933334351e-01 7.180404663085937500e-02 4.912228882312774658e-02 1.775791198015213013e-01 -8.337030559778213501e-02 1.206778883934020996e-01 -6.466557085514068604e-02 -9.059292078018188477e-02 -2.466145455837249756e-01 -9.968047961592674255e-03
-1.826594918966293335e-01 8.862220495939254761e-02 -9.722210466861724854e-02 -2.384413480758666992e-01 2.685219347476959229e-01 2.113063931465148926e-01 1.000874713063240051e-01 -2.406278625130653381e-02 -3.065066933631896973e-01 8.583443611860275269e-02 -3.214859068393707275e-01 2.898511290550231934e-01 2.165018022060394287e-02 2.019506841897964478e-01 -2.032323777675628662e-01 1.427481770515441895e-01 2.306953966617584229e-01 1.436744928359985352e-01 -3.550160229206085205e-01 1.878784969449043274e-02 1.391219645738601685e-01 -4.251502454280853271e-02 -1.431291252374649048e-01 -1.167750433087348938e-01 3.862603008747100830e-02 1.403824239969253540e-01 -2.432413697242736816e-01 1.343793421983718872e-01 -2.936645038425922394e-02 -4.158089309930801392e-02 -1.163364425301551819e-01 5.851913243532180786e-02
-9.607657045125961304e-02 1.397386193275451660e-01 2.827219665050506592e-01 -1.443573087453842163e-01 3.106621801853179932e-01 9.863261878490447998e-02 3.839040994644165039e-01 -4.772722348570823669e-02 1.154514700174331665e-01 2.195667326450347900e-01 -1.477568298578262329e-01 1.195846349000930786e-01 1.973485350608825684e-01 -6.735439598560333252e-02 -2.721450626850128174e-01 1.952931433916091919e-01 3.935868144035339355e-01 -9.478053078055381775e-03 -1.681638360023498535e-01 -8.042032271623611450e-02 -1.557575445622205734e-02 -6.688224966637790203e-04 1.244451734237372875e-03 -2.584517188370227814e-02 2.930136024951934814e-01 8.820575475692749023e-02 -1.345918420702219009e-02 -2.087175697088241577e-01 -9.736022353172302246e-02 -3.871062770485877991e-02 -9.297926723957061768e-02 -1.164126247167587280e-01
3.169309794902801514e-01 3.918285667896270752e-02 1.185837313532829285e-01 -1.934641785919666290e-02 1.533056199550628662e-01 1.411580890417098999e-01 -4.020259156823158264e-02 -1.123180389404296875e-01 -1.015922129154205322e-01 3.878650069236755371e-01 -1.950010806322097778e-01 5.005716532468795776e-02 -5.308554694056510925e-02 -1.699805632233619690e-02 -2.710561752319335938e-01 -1.403211653232574463e-01 2.876799320802092552e-03 -2.010167092084884644e-01 -2.076047658920288086e-02 -1.799288392066955566e-01 1.651611179113388062e-01 -1.391791403293609619e-01 -5.120161175727844238e-02 1.385680437088012695e-01 8.847392350435256958e-02 1.526364088058471680e-01 -2.633682489395141602e-01 2.771593816578388214e-02 -2.840469181537628174e-01 -3.459897041320800781e-01 -1.762362718582153320e-01 2.322998344898223877e-01
-5.741553381085395813e-02 4.514279961585998535e-02 2.229423820972442627e-01 -1.246777102351188660e-01 2.537553906440734863e-01 -1.040406972169876099e-01 -4.829846322536468506e-02 -4.357939586043357849e-02 -1.149507462978363037e-01 2.041907161474227905e-01 -4.183315485715866089e-02 4.540943354368209839e-02 3.506505489349365234e-02 -3.105903267860412598e-01 -4.302004575729370117e-01 3.066522479057312012e-01 1.947296261787414551e-01 -1.178313866257667542e-01 -2.391364127397537231e-01 -1.123305875808000565e-02 -1.082998812198638916e-01 -2.063259780406951904e-01 -4.052432626485824585e-02 -1.560787856578826904e-01 1.544240564107894897e-01 -2.341533452272415161e-02 5.841644480824470520e-03 1.612750254571437836e-02 -2.936479449272155762e-01 6.717868894338607788e-02 -3.019546568393707275e-01 -1.357185989618301392e-01
8.522878587245941162e-02 7.425305247306823730e-02 1.723688989877700806e-01 -1.550990045070648193e-01 1.742427647113800049e-01 1.988039724528789520e-02 7.152136415243148804e-02 1.580009609460830688e-01 4.657213389873504639e-02 -5.271364003419876099e-02 -1.597987264394760132e-01 2.823166549205780029e-01 9.298417717218399048e-02 6.700111180543899536e-02 -2.883804216980934143e-02 8.656413853168487549e-02 2.380747199058532715e-01 -1.150541231036186218e-01 -2.766842246055603027e-01 -1.478797793388366699e-01 3.373344242572784424e-01 -1.345215290784835815e-01 -9.036406129598617554e-02 7.129656523466110229e-02 -1.283316016197204590e-01 6.282601505517959595e-02 3.073479048907756805e-02 -1.413637846708297729e-01 -2.326690703630447388e-01 1.047590374946594238e-01 -3.552380204200744629e-01 4.414153993129730225e-01
-4.628580808639526367e-02 -1.019299775362014771e-01 1.025240048766136169e-01 -2.379624247550964355e-01 3.236321210861206055e-01 7.516957819461822510e-02 1.761860549449920654e-01 1.895347833633422852e-01 -1.270327903330326080e-02 2.399241477251052856e-01 -1.794012188911437988e-01 2.530074417591094971e-01 5.140037834644317627e-02 1.116663776338100433e-02 -1.036781072616577148e-01 -1.467610150575637817e-01 -4.772645980119705200e-02 7.400958985090255737e-02 -1.045306250452995300e-01 -1.748263537883758545e-01 3.897560387849807739e-02 1.936387717723846436e-01 5.061706528067588806e-02 4.422936141490936279e-01 4.439097270369529724e-02 3.454990983009338379e-01 -1.475100219249725342e-01 4.801689460873603821e-02 -9.693448990583419800e-02 1.032946109771728516e-01 -2.921182811260223389e-01 -1.294183582067489624e-01
-7.435678690671920776e-02 2.102027414366602898e-03 1.404903978109359741e-01 7.668524980545043945e-02 2.341560870409011841e-01 -1.080750599503517151e-01 -3.058646619319915771e-01 -1.032112389802932739e-01 -2.976461872458457947e-02 1.449095457792282104e-01 -1.683729588985443115e-01 2.589489519596099854e-01 3.757239552214741707e-03 -3.274808824062347412e-01 -1.797005832195281982e-01 -1.209993734955787659e-01 2.127545177936553955e-01 5.830910429358482361e-02 -1.400396972894668579e-01 6.660428643226623535e-02 2.611141204833984375e-01 -8.746179193258285522e-02 1.803866624832153320e-01 1.997019201517105103e-01 4.896976053714752197e-02 3.326061069965362549e-01 -3.026489019393920898e-01 -8.661691099405288696e-02 1.048106625676155090e-01 -6.328266859054565430e-02 -1.411976963281631470e-01 2.421593219041824341e-01
-1.336180418729782104e-01 6.766664236783981323e-02 1.618767082691192627e-01 -1.134117469191551208e-01 2.614676356315612793e-01 6.614353042095899582e-03 -2.119170725345611572e-01 -1.202130168676376343e-01 2.560500204563140869e-01 2.507567405700683594e-01 -3.283242583274841309e-01 1.895704306662082672e-02 1.747466772794723511e-01 -2.928921580314636230e-01 -1.932053416967391968e-01 1.014780178666114807e-01 2.449234426021575928e-01 7.115457672625780106e-03 -1.141142249107360840e-01 -3.770541027188301086e-02 1.345777809619903564e-01 9.615226089954376221e-02 -1.392238400876522064e-02 -3.503105044364929199e-02 -4.836831986904144287e-02 -5.264375731348991394e-02 -2.288872450590133667e-01 -1.112227439880371094e-01 -4.096817970275878906e-01 -6.014024466276168823e-02 -1.651078313589096069e-01 1.958072930574417114e-01
-1.928509026765823364e-02 -1.979487687349319458e-01 1.778252273797988892e-01 -2.625009715557098389e-01 1.661797314882278442e-01 -1.146717667579650879e-01 -8.198231458663940430e-02 -1.823466718196868896e-01 2.135175317525863647e-01 1.482131630182266235e-01 -1.441750377416610718e-01 1.551025807857513428e-01 3.870543465018272400e-02 1.049803048372268677e-01 -1.424570679664611816e-01 9.056146442890167236e-02 -1.905500590801239014e-01 -8.432593941688537598e-02 -1.164848133921623230e-01 -3.780816495418548584e-01 3.922867178916931152e-01 2.630440890789031982e-01 -9.175922721624374390e-02 -3.688548132777214050e-02 1.131980940699577332e-01 2.581681907176971436e-01 -1.387920528650283813e-01 -2.070746719837188721e-01 -1.164332926273345947e-01 1.770354658365249634e-01 -6.155638396739959717e-02 -5.170592293143272400e-02
-9.778267145156860352e-02 1.126747801899909973e-01 -6.143663451075553894e-02 -1.830524392426013947e-02 2.529470622539520264e-01 -1.841709613800048828e-01 -1.156659126281738281e-01 -2.840119414031505585e-02 3.260672464966773987e-02 3.470602929592132568e-01 1.033877115696668625e-02 1.080620735883712769e-01 2.330666184425354004e-01 8.844989538192749023e-02 -1.165709421038627625e-01 -1.498168855905532837e-01 1.574021130800247192e-01 2.954458296298980713e-01 3.531846776604652405e-02 -1.210616528987884521e-01 3.389729931950569153e-02 -2.898688614368438721e-01 -1.081702858209609985e-01 1.854400932788848877e-01 1.267677173018455505e-02 3.405522108078002930e-01 -3.076308369636535645e-01 -9.813366830348968506e-02 -7.775577157735824585e-02 1.759743243455886841e-01 -3.352384269237518311e-01 3.226931020617485046e-02
-1.295428816229104996e-02 -2.381462790071964264e-02 -1.091212481260299683e-01 -2.142965197563171387e-01 2.325001209974288940e-01 3.130314126610755920e-02 -1.245438158512115479e-01 -8.955874480307102203e-03 5.258158594369888306e-02 1.965357363224029541e-01 -6.371352076530456543e-02 2.408183664083480835e-01 2.697364892810583115e-03 8.838626742362976074e-02 -1.358760446310043335e-01 -3.506320714950561523e-01 -1.224963963031768799e-01 1.343349665403366089e-01 -4.520913586020469666e-02 -1.118526458740234375e-01 1.499595791101455688e-01 -2.820887267589569092e-01 2.798599749803543091e-02 1.194935292005538940e-01 2.911164611577987671e-02 -1.424454501830041409e-03 -2.204286158084869385e-01 2.627753466367721558e-02 -1.443107128143310547e-01 -3.941701948642730713e-01 -4.709783196449279785e-01 -7.254903763532638550e-02
1.250861585140228271e-01 -2.375959455966949463e-01 1.455434411764144897e-01 -4.593275114893913269e-02 1.418942809104919434e-01 -2.976938784122467041e-01 3.917078375816345215e-01 -2.542392313480377197e-01 1.844042092561721802e-01 2.020150795578956604e-02 -3.133457601070404053e-01 -9.459976106882095337e-03 -1.364961117506027222e-01 -1.342594325542449951e-01 -1.643399000167846680e-01 8.741905540227890015e-02 -3.474405268207192421e-03 -3.225789666175842285e-01 -6.746212951838970184e-03 -3.227152228355407715e-01 9.817373752593994141e-02 7.091176509857177734e-02 1.780886650085449219e-01 8.859281241893768311e-02 7.799702882766723633e-02 7.073030620813369751e-02 -1.449441611766815186e-01 -1.604882478713989258e-01 -3.014579229056835175e-02 3.747360035777091980e-02 -2.064470052719116211e-01 9.225192666053771973e-02
4.932763427495956421e-02 1.249293386936187744e-01 -2.414607107639312744e-01 -4.257967770099639893e-01 6.203709542751312256e-02 -1.998263448476791382e-01 7.222928106784820557e-02 -3.104571402072906494e-01 -2.106152325868606567e-01 2.878193929791450500e-02 6.717523932456970215e-02 1.829747259616851807e-01 -3.405575826764106750e-02 1.009546965360641479e-01 4.278605058789253235e-02 6.845308095216751099e-02 3.501394763588905334e-02 2.129144035279750824e-02 -2.856467962265014648e-01 8.352690935134887695e-02 2.690190970897674561e-01 1.053148228675127029e-02 1.830707117915153503e-02 9.804625809192657471e-02 1.827871948480606079e-01 4.467542842030525208e-02 -2.636612057685852051e-01 3.378107678145170212e-03 -1.572846770286560059e-01 -2.244228422641754150e-01 -3.564487099647521973e-01 1.270815879106521606e-01
1.326550543308258057e-01 -1.563989967107772827e-01 -6.756541877985000610e-02 1.810453683137893677e-01 2.193692624568939209e-01 -7.954481989145278931e-02 -1.566190868616104126e-01 -2.849536240100860596e-01 5.120475217700004578e-02 1.470819413661956787e-01 -3.915194869041442871e-01 2.448814660310745239e-01 -1.396106183528900146e-01 -8.260350674390792847e-02 -3.021914660930633545e-01 1.646991521120071411e-01 1.647127419710159302e-02 -3.937273100018501282e-02 -1.686569862067699432e-02 -1.442069858312606812e-01 6.415418535470962524e-02 -2.342593818902969360e-01 -7.129890145733952522e-04 1.840891689062118530e-01 -1.601669341325759888e-01 1.830368638038635254e-01 -2.456612437963485718e-01 -3.490133956074714661e-02 -3.634041845798492432e-01 -3.645804524421691895e-02 -9.019527584314346313e-02 1.081727817654609680e-02
2.889558374881744385e-01 -2.389369755983352661e-01 2.124932557344436646e-01 1.085979416966438293e-01 6.228750571608543396e-02 -1.852153837680816650e-01 3.501828759908676147e-02 -1.139812022447586060e-01 1.271642893552780151e-01 1.483157724142074585e-01 -1.560756266117095947e-01 1.374630779027938843e-01 5.238041654229164124e-02 9.416253864765167236e-02 -8.253566920757293701e-02 4.428540170192718506e-02 1.956951618194580078e-01 -9.981970489025115967e-02 -2.141026258468627930e-01 -6.523633748292922974e-02 5.130043998360633850e-02 -2.060558646917343140e-01 -5.106027796864509583e-02 -1.391486376523971558e-01 1.473790109157562256e-01 -1.863447427749633789e-01 -4.251450300216674805e-01 -2.916048169136047363e-01 1.516922861337661743e-01 -1.794515252113342285e-01 -3.119683563709259033e-01 8.986469358205795288e-02
-5.701526999473571777e-02 -1.474477052688598633e-01 2.687106132507324219e-01 -1.098868474364280701e-01 2.237001508474349976e-01 -1.366045624017715454e-01 -3.427924215793609619e-01 -5.298091843724250793e-02 1.418130993843078613e-01 1.604340672492980957e-01 -6.892915070056915283e-02 2.071522474288940430e-01 8.303681015968322754e-02 -2.998651564121246338e-01 -1.780501753091812134e-01 -2.663540281355381012e-02 1.968178153038024902e-02 -5.374855175614356995e-02 -1.302119810134172440e-02 1.309437453746795654e-01 1.635024100542068481e-01 -7.300900667905807495e-02 2.601225078105926514e-01 6.963665783405303955e-02 2.024315064772963524e-03 2.648288607597351074e-01 -2.991560101509094238e-01 7.142605632543563843e-02 9.714774787425994873e-02 -1.945790834724903107e-02 -3.209631443023681641e-01 2.761093378067016602e-01
4.904387518763542175e-02 1.584839969873428345e-01 3.614081442356109619e-01 -7.759572565555572510e-02 2.484581470489501953e-01 -1.093330159783363342e-01 3.132358565926551819e-02 -1.100010573863983154e-01 -3.616860136389732361e-02 2.020027041435241699e-01 -1.641319245100021362e-01 3.411068022251129150e-01 1.854311674833297729e-01 -1.709173470735549927e-01 -1.192791610956192017e-01 4.393678531050682068e-02 -1.147825121879577637e-01 2.120331525802612305e-01 1.248780488967895508e-01 -1.692613810300827026e-01 1.390383392572402954e-01 -5.180375650525093079e-02 5.260466132313013077e-03 -1.794362068176269531e-01 7.799285650253295898e-02 -2.468314319849014282e-01 -4.151548072695732117e-02 -3.671589493751525879e-01 -7.104054838418960571e-02 8.478700369596481323e-02 -3.299805521965026855e-01 5.132323130965232849e-02
-3.837276995182037354e-02 -4.698615055531263351e-03 1.401974111795425415e-01 -2.692087888717651367e-01 1.473186910152435303e-01 -1.352160423994064331e-01 -2.608615458011627197e-01 -2.086752057075500488e-01 1.514008641242980957e-01 1.594564169645309448e-01 -2.888517975807189941e-01 2.982791364192962646e-01 7.650467008352279663e-02 5.787570029497146606e-02 -2.600466907024383545e-01 5.264586582779884338e-02 -4.710671305656433105e-02 -1.143172383308410645e-01 -1.901720613241195679e-01 -2.366443574428558350e-01 3.490185439586639404e-01 2.014181166887283325e-01 -6.700344383716583252e-02 3.529467806220054626e-02 -1.202678009867668152e-01 3.172460198402404785e-01 -2.044041156768798828e-01 -1.640522823436185718e-04 3.100806847214698792e-02 7.126474380493164062e-02 1.058545708656311035e-01 6.881858408451080322e-02
1.315045654773712158e-01 1.884138397872447968e-02 -5.603998154401779175e-02 -2.109872251749038696e-01 4.608185291290283203e-01 4.123247787356376648e-02 1.243035718798637390e-01 -4.974047094583511353e-02 1.473875492811203003e-01 -6.099313031882047653e-03 -1.700198948383331299e-01 2.189597189426422119e-01 6.168093159794807434e-02 -6.686479598283767700e-02 -7.466656714677810669e-02 1.540246307849884033e-01 1.034791693091392517e-01 -3.142287433147430420e-01 -2.371659427881240845e-01 -1.438091844320297241e-01 1.886063218116760254e-01 2.754127383232116699e-01 -3.041562736034393311e-01 -7.423946261405944824e-02 -6.061535701155662537e-02 -1.852697432041168213e-01 -6.280634552240371704e-02 -1.662333607673645020e-01 -1.026981249451637268e-01 9.533382952213287354e-02 -2.666982412338256836e-01 1.018191054463386536e-01
-2.099172323942184448e-01 -1.725229769945144653e-01 -5.780631676316261292e-02 -4.914444684982299805e-01 2.726224958896636963e-01 9.778212755918502808e-03 1.390518099069595337e-01 1.190674491226673126e-02 -1.144927069544792175e-01 9.559587575495243073e-03 -2.852293848991394043e-01 1.626108027994632721e-02 -4.195338487625122070e-02 6.235429644584655762e-02 -1.223749443888664246e-01 -1.773636192083358765e-01 1.775445789098739624e-01 -2.106558233499526978e-01 -3.048353493213653564e-01 -1.205620467662811279e-01 2.019340395927429199e-01 1.622626781463623047e-01 1.568348556756973267e-01 -1.559356003999710083e-01 2.012943662703037262e-02 1.992035210132598877e-01 -2.077773660421371460e-01 8.489236980676651001e-02 -1.158129945397377014e-01 -8.967933058738708496e-02 -1.563147306442260742e-01 6.915067881345748901e-02
5.689049139618873596e-02 1.324719935655593872e-01 3.502244874835014343e-02 -1.696703433990478516e-01 3.033473491668701172e-01 4.945586249232292175e-02 9.570176899433135986e-02 2.415126934647560120e-02 1.834231466054916382e-01 9.264058619737625122e-02 -2.705510556697845459e-01 8.847331255674362183e-02 1.954788565635681152e-01 -1.135194953531026840e-02 -2.321009337902069092e-01 -2.243178188800811768e-01 1.199063435196876526e-01 -2.857120931148529053e-01 1.278718858957290649e-01 -3.581411540508270264e-01 2.952392697334289551e-01 1.258307248353958130e-01 -2.006371617317199707e-01 1.909025013446807861e-01 1.080255210399627686e-01 5.114429444074630737e-02 -1.867467164993286133e-01 6.788772344589233398e-02 -1.729708313941955566e-01 7.066886126995086670e-02 -2.354476153850555420e-01 1.215318143367767334e-01
-1.982584595680236816e-01 -1.819707155227661133e-01 1.105725858360528946e-02 -1.074260100722312927e-01 3.895129561424255371e-01 3.506286442279815674e-02 1.982764154672622681e-01 -2.172297984361648560e-01 1.061102077364921570e-01 -5.938136950135231018e-02 -3.262906670570373535e-01 1.578382402658462524e-01 1.824277639389038086e-01 5.728190392255783081e-02 -1.327687799930572510e-01 -1.694733649492263794e-01 3.145300745964050293e-01 -9.636600501835346222e-03 -2.820036709308624268e-01 1.115500330924987793e-01 2.253983616828918457e-01 -1.106548383831977844e-01 -9.195857495069503784e-02 -2.590444497764110565e-02 -8.410658687353134155e-02 2.108214199542999268e-01 -1.425099074840545654e-01 9.596958011388778687e-02 -7.867012172937393188e-02 1.971662044525146484e-01 -1.719943881034851074e-01 -1.689360588788986206e-01
-3.287223353981971741e-02 -1.520435214042663574e-01 3.505780547857284546e-02 -1.136301159858703613e-01 3.527019917964935303e-01 1.623359769582748413e-01 -2.751925289630889893e-01 -1.486777514219284058e-01 1.476012766361236572e-01 2.551971971988677979e-01 1.507974229753017426e-02 8.618390560150146484e-02 6.252133846282958984e-02 1.109086629003286362e-02 -2.594462931156158447e-01 -5.930436775088310242e-02 1.635441742837429047e-02 -5.890855938196182251e-02 -1.962533742189407349e-01 -4.326679408550262451e-01 2.917555570602416992e-01 3.675760328769683838e-02 -1.179926842451095581e-01 6.630763411521911621e-02 3.970678523182868958e-02 3.305437564849853516e-01 -9.806396067142486572e-02 -2.546943426132202148e-01 -5.922120064496994019e-02 -2.733403071761131287e-02 3.549014776945114136e-02 -1.362502425909042358e-01
2.111565917730331421e-01 -3.382810158655047417e-03 -9.515822678804397583e-02 -3.267031908035278320e-01 1.395293772220611572e-01 -2.197778671979904175e-01 -9.482808411121368408e-02 1.733452528715133667e-01 -2.433017641305923462e-02 -2.183298617601394653e-01 -1.202668175101280212e-01 -4.871646314859390259e-02 1.700278222560882568e-01 1.778284460306167603e-02 -2.361443936824798584e-01 6.402315199375152588e-02 -3.683743532747030258e-03 -3.049075230956077576e-02 -2.569003701210021973e-01 -4.635750129818916321e-02 -2.169589847326278687e-01 -1.607842296361923218e-01 -5.505766347050666809e-02 5.787328630685806274e-02 1.375230550765991211e-01 2.526997774839401245e-02 -4.155607223510742188e-01 -8.248382061719894409e-02 -1.281757056713104248e-01 2.019460313022136688e-02 -4.063786864280700684e-01 -2.217978388071060181e-01
-9.955495595932006836e-02 -2.373600453138351440e-01 3.127560913562774658e-01 -1.694881767034530640e-01 3.124169111251831055e-01 -1.212917044758796692e-01 -9.614030830562114716e-03 -2.254236340522766113e-01 6.894514709711074829e-02 1.436379998922348022e-01 4.422500357031822205e-02 2.524641752243041992e-01 -2.175812125205993652e-01 1.618258804082870483e-01 -2.060442566871643066e-01 5.455209687352180481e-02 1.095848456025123596e-01 -1.866869330406188965e-01 -1.478865891695022583e-01 -6.522221863269805908e-02 5.216541513800621033e-02 -2.784609496593475342e-01 -7.693485915660858154e-02 1.718361675739288330e-01 2.334365397691726685e-01 3.132600486278533936e-01 -9.159116446971893311e-02 -1.885214596986770630e-01 1.997355073690414429e-01 -4.822419956326484680e-02 7.528899610042572021e-02 -2.842135913670063019e-02
1.490220576524734497e-01 -9.783238172531127930e-03 2.255804538726806641e-01 8.918495476245880127e-02 1.911127716302871704e-01 -1.998240202665328979e-01 4.110565781593322754e-01 -2.581553161144256592e-01 6.492391228675842285e-02 -1.272429376840591431e-01 -1.081142500042915344e-01 4.141011238098144531e-01 9.178163111209869385e-02 -1.027680411934852600e-01 1.199243739247322083e-01 2.212166041135787964e-01 -1.565823517739772797e-02 -5.818306654691696167e-02 -1.968379765748977661e-01 -1.840172559022903442e-01 -1.099724248051643372e-01 -1.872214227914810181e-01 8.627891074866056442e-04 2.773533016443252563e-02 -2.517169341444969177e-03 3.139632567763328552e-02 -3.419909477233886719e-01 1.178341358900070190e-01 -1.621081084012985229e-01 -1.597216874361038208e-01 -1.129519492387771606e-01 1.939139328896999359e-02
3.206709027290344238e-02 3.761710599064826965e-02 -9.150102734565734863e-02 -1.897039413452148438e-01 2.248643487691879272e-01 -1.425289548933506012e-02 4.380868747830390930e-02 -3.608726561069488525e-01 -2.820749208331108093e-02 1.642813831567764282e-01 -7.515276223421096802e-02 1.495373994112014771e-01 2.469664625823497772e-02 -9.341370314359664917e-02 7.713834196329116821e-02 -3.721712157130241394e-02 -1.724276840686798096e-01 -2.085726242512464523e-03 -3.395174741744995117e-01 -6.299691647291183472e-02 1.617596298456192017e-01 4.317252710461616516e-02 1.534898281097412109e-01 4.510839283466339111e-01 2.069464027881622314e-01 7.443658262491226196e-02 -9.217358380556106567e-02 9.810866415500640869e-02 -1.394026726484298706e-01 -2.773079574108123779e-01 -3.216608464717864990e-01 -1.657913923263549805e-01
-1.037939917296171188e-02 -9.047158807516098022e-02 -6.748767197132110596e-02 -3.675800263881683350e-01 1.570110172033309937e-01 -2.505568787455558777e-02 9.371168911457061768e-02 5.533562973141670227e-02 1.033532395958900452e-01 2.385026812553405762e-01 -1.665387153625488281e-01 1.128525063395500183e-01 4.513335227966308594e-02 -5.227228999137878418e-02 -1.957150697708129883e-01 -1.099227294325828552e-01 -2.078696526587009430e-02 6.386130303144454956e-02 -1.356255859136581421e-01 -1.659504026174545288e-01 1.439225077629089355e-01 1.411751359701156616e-01 2.154318541288375854e-01 3.006868958473205566e-01 -1.620360910892486572e-01 4.302224516868591309e-01 -1.566966623067855835e-01 -1.350690573453903198e-01 -7.395134866237640381e-02 -9.519226849079132080e-02 -3.936583101749420166e-01 1.290555391460657120e-02
1.893268376588821411e-01 3.086011409759521484e-01 -8.551163226366043091e-02 -2.634195983409881592e-01 1.682086586952209473e-01 -2.615491449832916260e-01 -1.726866662502288818e-01 4.677233844995498657e-02 -2.520781755447387695e-01 2.525052428245544434e-01 -1.617877632379531860e-01 2.559813559055328369e-01 -1.071047037839889526e-01 -2.556163072586059570e-01 -2.833251059055328369e-01 8.192142844200134277e-02 6.476847827434539795e-02 8.079919219017028809e-02 -1.578135788440704346e-02 -7.498622685670852661e-02 -7.597336173057556152e-02 -1.178307458758354187e-01 -9.327369928359985352e-02 1.579215191304683685e-02 1.909022778272628784e-01 1.546429544687271118e-01 -3.258136808872222900e-01 -9.867033362388610840e-02 -9.382851421833038330e-03 -5.320631712675094604e-02 4.290858656167984009e-02 2.334508597850799561e-01
8.967826515436172485e-02 -7.205651700496673584e-02 -6.172067299485206604e-02 -3.244024515151977539e-01 1.974320858716964722e-01 1.107747573405504227e-02 6.226408109068870544e-02 -1.008465439081192017e-01 1.201416701078414917e-01 9.454431384801864624e-02 1.033859252929687500e-01 2.520588338375091553e-01 1.843652874231338501e-01 2.046686708927154541e-01 -4.153426289558410645e-01 -2.204075455665588379e-02 9.809568524360656738e-03 -3.012948334217071533e-01 -3.720596060156822205e-02 -2.081456035375595093e-01 3.005180358886718750e-01 -2.020534425973892212e-01 -3.622518479824066162e-01 5.676208063960075378e-02 1.251395940780639648e-01 -3.946696873754262924e-03 -9.906788915395736694e-02 -1.880846321582794189e-01 1.488695479929447174e-02 -6.313199549913406372e-02 -1.271434221416711807e-02 -1.081513464450836182e-01
3.518808633089065552e-03 7.730947434902191162e-02 2.035486698150634766e-01 -2.689481079578399658e-01 5.004879832267761230e-01 -1.134565398097038269e-01 -2.863538265228271484e-02 1.360113918781280518e-01 -1.614227592945098877e-01 1.219905912876129150e-01 -3.282093629240989685e-02 2.306147962808609009e-01 1.073053199797868729e-02 -1.195037513971328735e-01 -1.900533884763717651e-01 -9.694260358810424805e-02 2.208804935216903687e-01 2.657947540283203125e-01 1.261885911226272583e-01 -1.211840808391571045e-01 2.434307932853698730e-01 1.330659985542297363e-01 -5.201279185712337494e-03 -1.781699247658252716e-02 7.753525674343109131e-02 2.288127094507217407e-01 -7.442464679479598999e-02 1.645773351192474365e-01 -1.567788571119308472e-01 -1.260430961847305298e-01 -2.442591786384582520e-01 -1.548477858304977417e-01
1.403034329414367676e-01 8.876651525497436523e-02 -2.403679341077804565e-01 -1.356026232242584229e-01 3.398834764957427979e-01 1.404789239168167114e-01 6.961583858355879784e-05 -2.379935681819915771e-01 6.849212804809212685e-04 2.808303534984588623e-01 -1.057463958859443665e-01 1.883449256420135498e-01 2.277639508247375488e-01 -1.523030400276184082e-01 -2.535358965396881104e-01 -1.527724862098693848e-01 8.522203564643859863e-02 -1.070906445384025574e-01 -4.703631252050399780e-02 -1.400119811296463013e-01 3.155438899993896484e-01 -8.535599708557128906e-02 -8.374796807765960693e-02 -1.149895861744880676e-01 3.780576586723327637e-02 2.532882690429687500e-01 -2.287547439336776733e-01 1.416149288415908813e-01 -1.376572996377944946e-02 2.914343476295471191e-01 -1.572712957859039307e-01 -2.641002088785171509e-02
-5.854443088173866272e-02 -7.904734462499618530e-02 -6.691843271255493164e-02 7.060857862234115601e-02 1.328476369380950928e-01 1.485232561826705933e-01 -2.255933433771133423e-01 -1.503977328538894653e-01 -2.154883891344070435e-01 1.775259971618652344e-01 -7.520305365324020386e-02 2.649058699607849121e-01 2.186783403158187866e-01 -5.729559063911437988e-02 -2.357692420482635498e-01 2.807098329067230225e-01 8.014708757400512695e-02 -2.992735058069229126e-02 -1.771181821823120117e-01 -5.903327465057373047e-02 -3.485088050365447998e-02 -1.740590333938598633e-01 1.174086928367614746e-01 -3.422961337491869926e-03 -8.174330741167068481e-02 1.097155809402465820e-01 -2.137638330459594727e-01 -3.221861720085144043e-01 -1.754829734563827515e-01 -1.514474451541900635e-01 -4.678844213485717773e-01 4.906485788524150848e-03
6.719268858432769775e-02 -8.361802995204925537e-02 1.366798430681228638e-01 -1.569350510835647583e-01 -1.328190714120864868e-01 -2.417417801916599274e-02 -7.130003720521926880e-02 -3.371906876564025879e-01 1.338240951299667358e-01 1.878464519977569580e-01 -2.328298538923263550e-01 8.400902897119522095e-02 4.997087270021438599e-02 4.257681593298912048e-02 6.758112460374832153e-02 -2.971302159130573273e-02 1.513312608003616333e-01 1.279723271727561951e-02 -4.049264490604400635e-01 -3.277598321437835693e-01 5.743278190493583679e-02 -1.581597514450550079e-02 -2.443085312843322754e-01 7.575325667858123779e-02 8.659578859806060791e-02 -2.233701199293136597e-01 -2.596901357173919678e-01 -3.238649666309356689e-01 -4.176188260316848755e-02 -5.633651278913021088e-03 -2.983715236186981201e-01 -1.245013321749866009e-03
-5.268953740596771240e-03 -1.915094703435897827e-01 2.542912065982818604e-01 -2.797359526157379150e-01 1.278700232505798340e-01 1.525937169790267944e-01 2.759140729904174805e-01 2.764046192169189453e-01 2.114946693181991577e-01 1.410910934209823608e-01 -2.567166462540626526e-02 3.093234598636627197e-01 2.109222486615180969e-02 -2.603844366967678070e-02 -5.652906745672225952e-02 -7.320971041917800903e-02 2.824134752154350281e-02 2.167006209492683411e-02 -2.087678760290145874e-01 -1.199151948094367981e-01 1.701992303133010864e-01 3.302968293428421021e-02 7.834840565919876099e-02 2.349738329648971558e-01 -1.907783187925815582e-02 3.696414232254028320e-01 -2.430747449398040771e-01 -5.122615769505500793e-02 1.046922523528337479e-02 7.785493135452270508e-02 -2.794183492660522461e-01 -1.548131257295608521e-01
-5.001382157206535339e-02 2.872973382472991943e-01 -1.415374781936407089e-02 -2.023382931947708130e-01 3.196924626827239990e-01 -9.978758543729782104e-02 -4.090574756264686584e-02 -1.431371867656707764e-01 2.675318717956542969e-01 1.274395082145929337e-02 -2.543145120143890381e-01 1.846730113029479980e-01 -1.898486912250518799e-01 5.117871798574924469e-03 -2.135454416275024414e-01 -4.197604358196258545e-01 -2.625660598278045654e-01 -1.435889396816492081e-03 -3.261442482471466064e-01 -7.079266756772994995e-02 6.482688337564468384e-02 -2.342137843370437622e-01 7.005593925714492798e-02 -4.705998674035072327e-02 -1.055950149893760681e-01 5.298445746302604675e-02 -8.767331391572952271e-02 -6.976658105850219727e-02 -9.411084651947021484e-02 -1.234064772725105286e-01 -1.129961237311363220e-01 3.519720956683158875e-02
1.713909357786178589e-01 -8.665134757757186890e-02 8.178345113992691040e-02 -2.710354328155517578e-01 1.433634161949157715e-01 5.051768198609352112e-02 1.265725344419479370e-01 1.523508876562118530e-01 2.260929346084594727e-01 -3.531912341713905334e-02 -4.767015576362609863e-02 2.774308025836944580e-01 2.587250992655754089e-02 -3.308989852666854858e-02 -1.448304057121276855e-01 2.024682164192199707e-01 -1.815437227487564087e-01 -1.013601082377135754e-03 -1.761634945869445801e-01 -5.296369269490242004e-02 4.490134119987487793e-01 1.605194211006164551e-01 2.002018243074417114e-01 1.625380367040634155e-01 2.448311895132064819e-01 -1.236289590597152710e-01 -1.606393605470657349e-01 -2.864154987037181854e-02 -1.456695795059204102e-01 1.696400046348571777e-01 -3.298922479152679443e-01 -6.274896860122680664e-02
-2.787297032773494720e-02 -1.901376843452453613e-01 -1.447402872145175934e-02 -8.058962225914001465e-02 2.756110727787017822e-01 1.945029012858867645e-02 1.777923405170440674e-01 -9.140660613775253296e-02 -1.997138746082782745e-02 -1.178725808858871460e-01 -1.712842583656311035e-01 2.779057919979095459e-01 1.777022182941436768e-01 -1.137118041515350342e-01 -8.953062444925308228e-02 -1.403167843818664551e-01 1.640141159296035767e-01 -2.281504124402999878e-02 -4.133087694644927979e-01 5.700788274407386780e-02 2.551439106464385986e-01 -1.561158299446105957e-01 -5.093256756663322449e-02 -4.623635113239288330e-02 -8.583733811974525452e-03 1.893633008003234863e-01 -1.926410645246505737e-01 -2.021513320505619049e-02 -7.146595418453216553e-02 4.109815657138824463e-01 -3.044222295284271240e-01 -1.055963337421417236e-01
-9.521843865513801575e-03 -5.943109095096588135e-02 -4.943079873919487000e-02 -8.483367413282394409e-02 4.220690727233886719e-01 2.910413220524787903e-02 -1.666314527392387390e-02 -1.877670139074325562e-01 -6.189813464879989624e-02 1.831146031618118286e-01 -9.353583306074142456e-02 -4.687562584877014160e-02 1.958796940743923187e-02 1.415289356373250484e-03 -1.790085136890411377e-01 -2.760918438434600830e-01 -1.761759519577026367e-01 -8.176173269748687744e-02 -3.263135850429534912e-01 -9.996299445629119873e-02 2.763578854501247406e-02 -4.632239937782287598e-01 -2.222376689314842224e-02 6.274163722991943359e-02 -9.942705929279327393e-02 9.382228553295135498e-02 -1.638437509536743164e-01 1.198049541562795639e-02 -1.037985980510711670e-01 -4.020722210407257080e-01 -1.407732665538787842e-01 -5.789777263998985291e-02
-5.941618978977203369e-02 -6.939206272363662720e-02 3.291216194629669189e-01 1.125844195485115051e-01 3.526357412338256836e-01 -1.634853780269622803e-01 3.232896327972412109e-01 -2.857979200780391693e-02 6.654550135135650635e-02 -1.003342121839523315e-01 -1.134228706359863281e-01 1.165240183472633362e-01 -1.899597607553005219e-02 -6.221607699990272522e-02 -3.154254853725433350e-01 -1.220669075846672058e-01 1.570511013269424438e-01 -3.564126789569854736e-02 -1.355009526014328003e-01 1.431119441986083984e-01 -1.178021505475044250e-01 -7.085970789194107056e-02 -1.035184189677238464e-01 -1.598135828971862793e-01 7.582375407218933105e-02 2.374322265386581421e-01 -1.389672905206680298e-01 -3.653483092784881592e-01 -9.240654855966567993e-02 1.592555195093154907e-01 -2.839632332324981689e-02 2.917682230472564697e-01
-1.518049836158752441e-01 -1.334165502339601517e-02 -1.761107333004474640e-02 -1.743092089891433716e-01 1.992261707782745361e-01 1.160147637128829956e-01 2.927031740546226501e-02 -2.181169390678405762e-01 1.296212151646614075e-02 -2.767280042171478271e-01 6.797201931476593018e-02 3.197124302387237549e-01 4.284408316016197205e-02 6.336834281682968140e-02 -2.056638598442077637e-01 -6.733418256044387817e-02 4.732741415500640869e-02 -3.927474617958068848e-01 -8.205597847700119019e-02 -1.977066099643707275e-01 3.830938041210174561e-01 -3.713030368089675903e-02 -9.104479849338531494e-02 1.585452109575271606e-01 5.454229936003684998e-02 1.640915125608444214e-01 -2.850953042507171631e-01 -1.055360399186611176e-02 -2.574792802333831787e-01 -1.400018036365509033e-01 -1.485635936260223389e-01 7.141547650098800659e-02
6.143953651189804077e-03 -9.870829433202743530e-02 1.174036562442779541e-01 2.689006924629211426e-01 2.017220556735992432e-01 1.307383179664611816e-02 -2.228049039840698242e-01 -2.382946759462356567e-02 9.867035597562789917e-02 1.886372119188308716e-01 2.371209301054477692e-02 3.757635951042175293e-01 8.270300924777984619e-03 -2.108100503683090210e-01 -3.373208343982696533e-01 -6.508580595254898071e-02 7.852835953235626221e-02 -6.268479675054550171e-02 -9.170666337013244629e-02 -1.125159487128257751e-01 -4.129052907228469849e-02 -2.264930456876754761e-01 -8.847318589687347412e-02 8.852668851613998413e-02 -4.214354604482650757e-02 5.679905787110328674e-02 -3.312933743000030518e-01 -1.223448663949966431e-01 -8.243347704410552979e-02 8.042224496603012085e-02 -3.022105395793914795e-01 3.595684170722961426e-01
-4.548714309930801392e-02 5.917302519083023071e-02 -2.825242877006530762e-01 -1.373209357261657715e-01 3.139556944370269775e-01 -1.623359918594360352e-01 5.529271066188812256e-02 -1.292866915464401245e-01 -1.159279868006706238e-01 1.979588158428668976e-02 8.319586515426635742e-02 3.578135669231414795e-01 -5.871296674013137817e-02 -1.886865124106407166e-02 -3.792468458414077759e-02 5.729021131992340088e-02 8.450042456388473511e-02 4.956947173923254013e-03 -3.367251455783843994e-01 6.095610186457633972e-02 2.353738695383071899e-01 4.837713640881702304e-05 1.362609956413507462e-02 -1.291436553001403809e-01 1.087435632944107056e-01 2.781487070024013519e-02 -3.435452878475189209e-01 9.805897623300552368e-02 5.248124152421951294e-02 -3.250602185726165771e-01 -2.948577702045440674e-01 2.482454329729080200e-01
-1.161212474107742310e-02 1.905905306339263916e-01 3.536685407161712646e-01 4.834137391299009323e-03 1.017308980226516724e-01 8.141954988241195679e-02 3.429763019084930420e-03 -2.289523780345916748e-01 -1.502577513456344604e-01 8.102836459875106812e-02 -3.580549359321594238e-01 2.412200272083282471e-01 5.448769032955169678e-02 -2.034903019666671753e-01 -8.621490001678466797e-02 1.595466881990432739e-01 -7.777363061904907227e-02 -1.128584146499633789e-01 4.078608006238937378e-02 -2.121412307024002075e-01 -9.536276012659072876e-02 -2.412011623382568359e-01 4.766839090734720230e-03 1.319414824247360229e-01 -1.055425256490707397e-01 2.977644503116607666e-01 -2.257929742336273193e-01 -2.851057350635528564e-01 -2.614662051200866699e-01 5.565347522497177124e-02 -1.500244587659835815e-01 5.587086081504821777e-03
-6.429927051067352295e-02 -5.095746368169784546e-02 9.203998371958732605e-03 -2.728565335273742676e-01 2.249501496553421021e-01 1.822068691253662109e-01 4.653335735201835632e-02 -2.145194560289382935e-01 2.130827158689498901e-01 -1.688558310270309448e-01 -3.505414817482233047e-03 3.172947168350219727e-01 4.840418696403503418e-02 5.247557908296585083e-02 -3.209247291088104248e-01 -3.051349194720387459e-03 -7.742891460657119751e-02 -1.581246256828308105e-01 -7.219928503036499023e-02 -3.244186639785766602e-01 2.894821465015411377e-01 7.131243497133255005e-02 -1.606777608394622803e-01 3.741438090801239014e-01 -8.851088583469390869e-02 3.852469474077224731e-02 -1.638339757919311523e-01 -3.425075858831405640e-02 -1.022322699427604675e-01 1.703318208456039429e-01 -1.740144640207290649e-01 2.864524722099304199e-02
-1.031325981020927429e-01 -4.503754526376724243e-02 -6.057223305106163025e-02 1.316700279712677002e-01 2.225257754325866699e-01 -2.372339516878128052e-01 -6.152934581041336060e-02 -3.235958814620971680e-01 -1.410567760467529297e-01 2.966645658016204834e-01 -1.166113987565040588e-01 1.970711201429367065e-01 -2.008447051048278809e-01 -3.591340407729148865e-02 -7.336945831775665283e-02 -6.248460337519645691e-02 3.253910839557647705e-01 -2.280471324920654297e-01 -1.170702129602432251e-01 -3.015715070068836212e-02 1.351673901081085205e-01 -3.823975622653961182e-01 -2.198476642370223999e-01 3.168999403715133667e-02 4.561967402696609497e-02 1.549254357814788818e-01 -1.601930856704711914e-01 -1.570473015308380127e-01 -2.134974002838134766e-01 8.096152916550636292e-03 -5.682656913995742798e-02 1.707450896501541138e-01
1.665165722370147705e-01 -8.637101203203201294e-02 -1.270976662635803223e-01 -2.255195379257202148e-01 3.135402500629425049e-01 -1.134584397077560425e-01 1.618449836969375610e-01 -1.567848622798919678e-01 -2.683797292411327362e-02 9.182623773813247681e-02 -2.696506977081298828e-01 9.119256585836410522e-02 3.256755173206329346e-01 -2.348310351371765137e-01 -4.230178892612457275e-02 -9.503946453332901001e-02 6.667198240756988525e-02 1.180195957422256470e-01 -2.026733607053756714e-01 -3.849914297461509705e-03 3.114308714866638184e-01 -8.339805901050567627e-02 -1.886365562677383423e-01 1.056926604360342026e-02 1.027514338493347168e-01 2.371985018253326416e-01 -5.868021398782730103e-02 -2.429539710283279419e-02 -6.609865278005599976e-02 3.569178283214569092e-01 -2.681607604026794434e-01 1.629962236620485783e-03
3.016192279756069183e-02 -1.294503659009933472e-01 -1.475232839584350586e-01 -2.696476280689239502e-01 1.896742582321166992e-01 -3.590744361281394958e-02 5.281316488981246948e-02 -1.140012741088867188e-01 -9.272138774394989014e-02 -1.815756559371948242e-01 -1.919778734445571899e-01 2.761270403861999512e-01 2.167186737060546875e-01 5.299007147550582886e-02 -3.565031886100769043e-01 2.221542447805404663e-01 1.375045329332351685e-01 9.104982949793338776e-03 -1.984138637781143188e-01 9.380617737770080566e-02 2.320638298988342285e-01 -3.550876677036285400e-02 -1.080416068434715271e-01 -1.794997751712799072e-01 1.076156869530677795e-01 9.263934195041656494e-02 3.084771335124969482e-02 1.104128882288932800e-01 -3.566343784332275391e-01 -1.432240847498178482e-02 -3.450122773647308350e-01 8.955319970846176147e-02
-8.633867651224136353e-02 1.808506399393081665e-01 2.046307623386383057e-01 3.287835046648979187e-02 2.553959488868713379e-01 7.714963704347610474e-02 2.256451919674873352e-02 -2.981983423233032227e-01 -7.713253051042556763e-02 -7.379291928373277187e-04 4.008846729993820190e-02 2.720563113689422607e-01 -3.706698492169380188e-02 -9.590983390808105469e-02 1.140649765729904175e-01 4.540229216217994690e-02 -7.687850296497344971e-02 1.785088032484054565e-01 -2.084216177463531494e-01 -2.368714213371276855e-01 1.370357125997543335e-01 -2.475602626800537109e-01 1.154103204607963562e-01 -3.871420398354530334e-02 2.115669399499893188e-01 -1.547216176986694336e-01 -3.583492636680603027e-01 -4.092098772525787354e-01 2.148639596998691559e-02 9.834260493516921997e-02 -2.002977579832077026e-01 4.507939517498016357e-02
3.545696148648858070e-03 -3.909312188625335693e-01 1.794348508119583130e-01 2.316268719732761383e-02 3.214540481567382812e-01 -6.419572979211807251e-02 -4.636390134692192078e-02 1.621762663125991821e-01 8.556667715311050415e-03 2.434358894824981689e-01 -1.786059886217117310e-01 2.134115435183048248e-02 5.352564901113510132e-02 -5.950691178441047668e-03 -1.430161446332931519e-01 -3.265352845191955566e-01 -2.361147664487361908e-02 -1.121893804520368576e-02 1.667394489049911499e-02 -4.843842610716819763e-02 6.426107138395309448e-02 -5.643431842327117920e-02 2.983807586133480072e-02 2.680719494819641113e-01 1.492412239313125610e-01 1.485193520784378052e-01 -1.427486240863800049e-01 8.342929929494857788e-02 -2.935931086540222168e-01 -1.367742121219635010e-01 -3.258780539035797119e-01 3.011794686317443848e-01
3.185170888900756836e-01 1.584567129611968994e-01 -4.273247718811035156e-02 -2.267178893089294434e-01 3.829484432935714722e-02 -2.163054496049880981e-01 -3.479348123073577881e-02 2.508727014064788818e-01 4.433040320873260498e-02 -1.019694358110427856e-01 -3.641291856765747070e-01 6.490831077098846436e-02 7.545252144336700439e-02 -8.266766369342803955e-02 -3.471329808235168457e-01 -1.711370423436164856e-02 4.985403269529342651e-02 -3.665319830179214478e-02 -2.545770704746246338e-01 -6.713283807039260864e-02 -1.609493494033813477e-01 -2.157232537865638733e-02 -1.845778077840805054e-01 1.830271035432815552e-01 -8.814169466495513916e-02 -7.083127740770578384e-03 -2.769460678100585938e-01 -5.944760888814926147e-02 -5.442706495523452759e-02 1.646120995283126831e-01 -3.516526520252227783e-01 -1.283243894577026367e-01
1.607645303010940552e-01 1.830137372016906738e-01 6.701593101024627686e-02 -1.734869331121444702e-01 3.510513007640838623e-01 3.017731383442878723e-02 1.553491353988647461e-01 -1.489173322916030884e-01 -3.967033326625823975e-02 3.622412085533142090e-01 -2.412448674440383911e-01 1.025345921516418457e-01 1.034800559282302856e-01 -8.715306222438812256e-02 -2.734623551368713379e-01 9.112168848514556885e-02 2.729385793209075928e-01 -1.849146783351898193e-01 3.157198056578636169e-02 1.816666452214121819e-03 6.693559139966964722e-02 5.394464824348688126e-03 5.158632993698120117e-03 -1.462133079767227173e-01 1.545427180826663971e-02 -2.323646992444992065e-01 -5.781726446002721786e-03 -1.082773208618164062e-01 -1.508078426122665405e-01 -8.414278924465179443e-02 -4.470744729042053223e-01 3.780710324645042419e-02
7.753766328096389771e-02 9.646217338740825653e-03 1.271715760231018066e-01 -6.947497278451919556e-02 3.198703229427337646e-01 -1.949937343597412109e-01 3.906783461570739746e-02 -5.788510665297508240e-02 -2.441619709134101868e-02 1.953355818986892700e-01 -3.870113566517829895e-02 -1.584136784076690674e-01 2.352146506309509277e-01 -1.244680434465408325e-01 -5.608200654387474060e-02 -4.464749246835708618e-02 -2.905055647715926170e-03 -8.939957618713378906e-02 -2.938680052757263184e-01 -1.391535699367523193e-01 3.752612769603729248e-01 -4.449006617069244385e-01 -1.712002456188201904e-01 7.967620342969894409e-02 9.301261603832244873e-02 2.427110634744167328e-02 -3.061096668243408203e-01 -1.627705544233322144e-01 6.835614144802093506e-02 -2.339467257261276245e-01 -3.716777777299284935e-03 9.687020629644393921e-02
-1.528285294771194458e-01 -7.236614823341369629e-02 5.620933696627616882e-02 -9.893491864204406738e-02 2.575466930866241455e-01 9.473650157451629639e-02 5.136351287364959717e-02 -4.548036307096481323e-02 4.405444487929344177e-02 -3.067279420793056488e-02 -2.707957327365875244e-01 1.796240210533142090e-01 3.527840673923492432e-01 -3.687961399555206299e-02 -1.455836892127990723e-01 -2.718961536884307861e-01 3.740758597850799561e-01 6.686934502795338631e-04 -3.711705505847930908e-01 -1.770712248980998993e-02 7.444263249635696411e-02 -1.489408463239669800e-01 -2.513887286186218262e-01 -1.095006242394447327e-01 -1.499855704605579376e-02 1.736046373844146729e-01 -2.214684337377548218e-01 4.808439314365386963e-02 -3.947856277227401733e-02 1.732944101095199585e-01 -1.845815628767013550e-01 -1.439492702484130859e-01
-6.747588515281677246e-02 2.741449861787259579e-04 2.468250244855880737e-01 6.427308917045593262e-02 4.813930988311767578e-01 7.319804280996322632e-02 2.416783422231674194e-01 2.651409059762954712e-02 1.849957369267940521e-02 1.141966059803962708e-01 -1.802665740251541138e-01 -1.212160214781761169e-01 4.229515045881271362e-02 -1.959462463855743408e-01 -9.612543880939483643e-02 3.982277959585189819e-02 1.211631819605827332e-01 -3.608268797397613525e-01 -3.785103857517242432e-01 1.176710352301597595e-01 -1.260705590248107910e-01 -1.001620739698410034e-01 1.518477052450180054e-01 9.402196109294891357e-02 1.752907484769821167e-01 1.937948018312454224e-01 4.497779533267021179e-02 -5.893457308411598206e-02 -1.770292967557907104e-01 7.728513330221176147e-02 -2.259458005428314209e-01 -2.533091604709625244e-02
1.558866947889328003e-01 4.357222095131874084e-02 2.063591182231903076e-01 -1.222094371914863586e-01 2.246684134006500244e-01 1.907033324241638184e-01 -2.887147665023803711e-01 -1.612882614135742188e-01 7.737039122730493546e-03 1.721540689468383789e-01 -9.575528651475906372e-02 1.321328729391098022e-01 -9.102914482355117798e-02 -3.889766633510589600e-01 -1.698190718889236450e-01 2.798307836055755615e-01 2.009298056364059448e-01 -8.172269910573959351e-02 -1.600061357021331787e-01 -6.205410696566104889e-03 1.049011275172233582e-01 -2.639784812927246094e-01 -4.119326546788215637e-02 4.462360590696334839e-02 4.507190082222223282e-03 5.144177749752998352e-02 -3.592370450496673584e-01 -1.095036137849092484e-02 8.189269155263900757e-02 -1.045491173863410950e-01 -2.885478138923645020e-01 8.489114791154861450e-02
-1.354512870311737061e-01 -3.718382865190505981e-02 -1.750707328319549561e-01 1.176811009645462036e-02 1.798200458288192749e-01 7.641978561878204346e-02 -7.216332852840423584e-02 -1.759247183799743652e-01 1.356695443391799927e-01 2.670073509216308594e-01 -1.458380371332168579e-01 2.620169520378112793e-01 -9.099310263991355896e-03 1.079256609082221985e-01 -1.501214653253555298e-01 -1.895244568586349487e-01 -7.003396004438400269e-02 1.249185949563980103e-01 -1.297826319932937622e-01 -1.219604164361953735e-01 1.635629534721374512e-01 -3.397962749004364014e-01 -1.499558892101049423e-02 2.373340912163257599e-02 -1.940699853003025055e-02 -1.113774552941322327e-01 -2.326365262269973755e-01 1.000559031963348389e-01 -8.510966598987579346e-02 -3.246786296367645264e-01 -4.904239475727081299e-01 -4.954654723405838013e-03
1.850532442331314087e-01 -5.989510565996170044e-02 1.619154028594493866e-02 -1.374892890453338623e-01 2.361038327217102051e-01 4.642071202397346497e-02 2.370346933603286743e-01 1.928105205297470093e-01 1.069265678524971008e-01 1.030045971274375916e-01 -2.325484305620193481e-01 2.217537164688110352e-01 -2.174419723451137543e-02 1.480512171983718872e-01 -7.668656110763549805e-02 1.508787926286458969e-02 7.936162501573562622e-02 1.542310416698455811e-01 -3.685037791728973389e-01 -3.594149276614189148e-02 3.635463118553161621e-01 -1.060524117201566696e-02 1.200933307409286499e-01 8.373241126537322998e-02 2.528429627418518066e-01 -6.984507292509078979e-02 -2.459954284131526947e-02 -1.530034244060516357e-01 -7.247541844844818115e-02 2.451429665088653564e-01 -3.819854557514190674e-01 1.139122396707534790e-01
2.246779799461364746e-01 -1.476655900478363037e-01 2.974852025508880615e-01 -2.415345162153244019e-01 1.272127032279968262e-01 1.187765784561634064e-02 -4.916965216398239136e-02 2.267245762050151825e-02 2.563525736331939697e-01 -1.574698537588119507e-01 -3.396070376038551331e-02 9.261226654052734375e-02 1.678188145160675049e-01 -9.271957725286483765e-02 -5.201636254787445068e-02 -8.135910332202911377e-02 6.301257014274597168e-02 -6.643498688936233521e-02 -2.091560363769531250e-01 -2.040471732616424561e-01 3.497945368289947510e-01 2.565746903419494629e-01 -1.979012228548526764e-02 -7.511819154024124146e-02 2.454866915941238403e-01 1.788416504859924316e-01 -1.430640518665313721e-01 -3.158386051654815674e-01 5.446461588144302368e-02 1.534465998411178589e-01 -2.397171109914779663e-01 1.756729185581207275e-01
1.680534780025482178e-01 -1.360431760549545288e-01 1.618930846452713013e-01 -2.587482929229736328e-01 1.196528375148773193e-01 -3.037070631980895996e-01 7.526344619691371918e-03 4.631958901882171631e-02 -2.738070785999298096e-01 -1.584776341915130615e-01 -1.437809616327285767e-01 2.572800815105438232e-01 1.525928229093551636e-01 -1.162600442767143250e-01 3.390872105956077576e-02 -2.577930130064487457e-02 1.976784467697143555e-01 6.392589211463928223e-02 -2.799175977706909180e-01 -4.100207239389419556e-02 -1.024418771266937256e-01 -1.051597818732261658e-01 -2.955532371997833252e-01 1.799706220626831055e-01 3.584718108177185059e-01 1.187269762158393860e-01 -1.387652605772018433e-01 -5.397595465183258057e-02 -2.298858314752578735e-01 9.611655026674270630e-02 -7.184515148401260376e-02 -1.710530519485473633e-01
1.951764822006225586e-01 -1.245765313506126404e-01 8.398173749446868896e-02 1.532410234212875366e-01 -8.690804243087768555e-03 -4.832340031862258911e-02 -2.119313329458236694e-01 -8.606257289648056030e-02 7.921717315912246704e-02 1.200057491660118103e-01 -1.889546960592269897e-01 3.426469862461090088e-01 1.119657233357429504e-02 -9.199711680412292480e-02 -1.526561826467514038e-01 1.242940351366996765e-01 2.329579442739486694e-01 -1.089571788907051086e-01 -1.709812730550765991e-01 -7.256263494491577148e-02 2.579512540251016617e-03 -8.614204823970794678e-02 -3.358828276395797729e-02 1.059775799512863159e-01 2.183966785669326782e-01 -2.317471057176589966e-02 -4.206501245498657227e-01 -1.988441646099090576e-01 1.608432978391647339e-01 -3.317230939865112305e-01 -3.437033593654632568e-01 2.827453613281250000e-02
1.241075322031974792e-01 1.282459497451782227e-01 1.284353435039520264e-01 -7.058075815439224243e-02 2.715080976486206055e-01 -9.478290379047393799e-02 -1.048331782221794128e-01 1.576599478721618652e-01 -6.577419489622116089e-02 -1.402549147605895996e-01 -2.045068517327308655e-02 1.439667493104934692e-01 5.356569588184356689e-02 -2.319018989801406860e-01 4.237127676606178284e-02 -6.760816276073455811e-02 8.308458328247070312e-02 -1.595607399940490723e-01 -3.957745432853698730e-01 -2.620229497551918030e-02 3.316081166267395020e-01 -2.202358990907669067e-01 -1.224720552563667297e-01 8.374726772308349609e-02 -2.711992524564266205e-02 -6.044319272041320801e-02 6.360501050949096680e-02 -1.042910963296890259e-01 -3.484878838062286377e-01 8.473484218120574951e-02 -2.414394766092300415e-01 3.789116442203521729e-01
1.964607685804367065e-01 -1.918433159589767456e-01 2.536748349666595459e-01 1.047802120447158813e-01 -6.728947628289461136e-03 -2.361079119145870209e-02 1.973011195659637451e-01 -5.140401422977447510e-02 -2.929367721080780029e-01 -1.141737401485443115e-02 -4.654951766133308411e-02 3.466022610664367676e-01 4.300561174750328064e-02 -1.333981752395629883e-01 1.181426271796226501e-02 1.309958994388580322e-01 -1.272919178009033203e-01 -2.695364877581596375e-02 -3.054453432559967041e-01 -1.923554390668869019e-01 -6.800374388694763184e-02 -5.225659534335136414e-02 -8.302531391382217407e-02 7.061332464218139648e-02 1.052107736468315125e-01 3.850927650928497314e-01 -1.510301679372787476e-01 -2.022583186626434326e-01 -1.550215035676956177e-01 -1.273011714220046997e-01 -3.522196114063262939e-01 -8.982302993535995483e-02
9.053853154182434082e-02 -2.297286987304687500e-01 2.037619501352310181e-01 -1.833268404006958008e-01 1.688099503517150879e-01 -1.675123274326324463e-01 2.326942682266235352e-01 -1.263098865747451782e-01 -9.985761344432830811e-02 1.336948275566101074e-01 -2.527729570865631104e-01 1.184519529342651367e-01 -2.955330908298492432e-01 -9.388380497694015503e-02 -4.087863564491271973e-01 8.169082552194595337e-02 3.788984939455986023e-02 7.792185246944427490e-02 -2.887737154960632324e-01 -2.044677361845970154e-02 -2.757616713643074036e-02 -8.933217823505401611e-02 1.072366982698440552e-01 2.295228242874145508e-01 1.653631031513214111e-01 9.981391578912734985e-02 8.692042529582977295e-02 1.825260370969772339e-01 5.451513081789016724e-02 -1.500642448663711548e-01 -2.935272157192230225e-01 -8.644261211156845093e-02
-3.238574564456939697e-01 2.076260931789875031e-02 2.306569069623947144e-01 -1.022796332836151123e-01 3.329190015792846680e-01 -9.184429049491882324e-02 4.050892218947410583e-02 5.594719573855400085e-02 4.076433926820755005e-02 4.887161403894424438e-02 -2.463107556104660034e-01 2.254601866006851196e-01 1.165479272603988647e-01 6.378636229783296585e-03 -1.275233179330825806e-01 -2.244757860898971558e-01 -1.323256045579910278e-01 -4.271645843982696533e-02 -6.666497141122817993e-02 -4.786162674427032471e-01 6.362424790859222412e-02 -8.805072307586669922e-02 1.114586964249610901e-01 7.832506299018859863e-02 4.053919762372970581e-02 -1.404629796743392944e-01 -2.469577789306640625e-01 -1.364184319972991943e-01 1.011740341782569885e-01 -2.824475765228271484e-01 -7.727302610874176025e-02 -1.760288625955581665e-01
-8.315087854862213135e-02 -3.871243894100189209e-01 1.827504485845565796e-01 1.785163134336471558e-01 1.794902086257934570e-01 6.009176373481750488e-02 -1.942765712738037109e-02 3.082532882690429688e-01 -2.507224120199680328e-02 1.950613111257553101e-01 -3.530659079551696777e-01 1.646308004856109619e-01 2.816323935985565186e-01 1.255565881729125977e-01 -2.456024289131164551e-01 -1.274479776620864868e-01 -9.454774856567382812e-02 -7.338503003120422363e-02 -9.635367244482040405e-02 -8.628571778535842896e-02 2.157883197069168091e-01 -1.241734847426414490e-01 8.638008683919906616e-02 2.037151157855987549e-01 4.343919828534126282e-02 1.572035551071166992e-01 -1.979923099279403687e-01 -5.474522337317466736e-02 -1.564324349164962769e-01 -6.161300837993621826e-02 -1.898388117551803589e-01 9.770143032073974609e-02
-4.989431053400039673e-02 1.302149146795272827e-01 -2.015325799584388733e-02 -3.863368183374404907e-02 4.731745719909667969e-01 -3.226020187139511108e-02 1.177723035216331482e-01 -2.956926226615905762e-01 -9.591411799192428589e-02 1.798980087041854858e-01 2.741196379065513611e-02 1.507028639316558838e-01 4.401379078626632690e-02 2.484917081892490387e-02 -3.102963790297508240e-02 -4.106212034821510315e-02 -2.301444411277770996e-01 1.754766404628753662e-01 -2.334502190351486206e-01 -5.120271816849708557e-02 8.012041449546813965e-02 -5.733706057071685791e-02 1.532592624425888062e-01 3.462896049022674561e-01 8.048067986965179443e-02 8.484975248575210571e-02 -1.841099411249160767e-01 1.120654493570327759e-01 -2.016973309218883514e-02 -1.755302995443344116e-01 -4.432263076305389404e-01 -1.993491873145103455e-02
-1.120920106768608093e-01 4.924843087792396545e-02 -1.443114783614873886e-02 -1.235291957855224609e-01 2.697320878505706787e-01 -3.406052663922309875e-02 -4.742562398314476013e-02 2.669619619846343994e-01 3.750707581639289856e-02 2.195084989070892334e-01 -1.965683847665786743e-01 1.331762820482254028e-01 1.852334290742874146e-01 -2.717094421386718750e-01 -1.310898661613464355e-01 -1.076470967382192612e-02 -7.856831699609756470e-02 -1.899047493934631348e-01 -4.784060716629028320e-01 -8.903314173221588135e-02 1.822658628225326538e-01 -2.078894376754760742e-01 -2.548156678676605225e-01 -2.390977181494235992e-02 2.715700268745422363e-01 -8.541389554738998413e-02 5.533625185489654541e-02 -9.115923941135406494e-02 3.326775506138801575e-02 -3.611221536993980408e-02 1.327224671840667725e-01 2.393397539854049683e-01
4.649319127202033997e-02 2.144492045044898987e-02 1.008268669247627258e-01 1.030171439051628113e-01 6.745874416083097458e-03 3.734273836016654968e-02 -1.264709979295730591e-01 -1.246500611305236816e-01 -4.604052379727363586e-02 4.002962708473205566e-01 -2.282248437404632568e-01 2.621278464794158936e-01 1.254046112298965454e-01 -2.235625497996807098e-02 -1.911174207925796509e-01 3.166155517101287842e-02 6.024673208594322205e-02 -1.793735101819038391e-02 -1.045223847031593323e-01 1.231895983219146729e-01 1.946198195219039917e-01 -3.417750895023345947e-01 -6.087810918688774109e-02 1.652684509754180908e-01 9.238556027412414551e-02 3.743799328804016113e-01 -3.198824226856231689e-01 -1.582121253013610840e-01 6.614043377339839935e-03 -4.864889755845069885e-02 -2.680772542953491211e-01 2.015752047300338745e-01
-6.968966871500015259e-02 -5.406614765524864197e-02 1.233051121234893799e-01 1.561645418405532837e-01 3.036156594753265381e-01 -2.226498872041702271e-01 2.534829974174499512e-01 5.534018948674201965e-02 1.713580340147018433e-01 -1.155213490128517151e-01 1.736103557050228119e-02 2.650220394134521484e-01 -9.058576077222824097e-02 -2.386075407266616821e-01 6.385067850351333618e-02 8.363261818885803223e-02 1.047323048114776611e-01 -8.634562790393829346e-02 -1.912572532892227173e-01 -3.613915443420410156e-01 -4.971084371209144592e-02 -2.347420901060104370e-01 1.621441170573234558e-02 1.118938904255628586e-02 -1.969283446669578552e-02 8.208985626697540283e-02 -2.677517235279083252e-01 4.130796343088150024e-02 3.949054330587387085e-02 1.071975827217102051e-01 -3.932491540908813477e-01 -2.496185004711151123e-01
4.196220543235540390e-03 -1.153118535876274109e-01 -3.014928102493286133e-02 3.981329873204231262e-02 4.418155550956726074e-01 -5.879362672567367554e-02 1.455013006925582886e-01 -6.790741533041000366e-02 -2.801292948424816132e-02 2.042639441788196564e-02 -1.628725528717041016e-01 6.444509327411651611e-02 9.933798760175704956e-02 -3.179867863655090332e-01 -3.545336425304412842e-01 1.803192347288131714e-01 2.762920558452606201e-01 -4.172320291399955750e-02 -1.383906006813049316e-01 -7.795052230358123779e-02 -2.051753252744674683e-01 -7.202381640672683716e-02 1.196797937154769897e-01 -7.706724572926759720e-03 2.263324558734893799e-01 -9.824418276548385620e-02 -1.455208361148834229e-01 -2.703166902065277100e-01 -1.803116351366043091e-01 -1.592745780944824219e-01 -2.388092577457427979e-01 1.538401544094085693e-01
-9.951468557119369507e-03 -1.152849271893501282e-01 2.238069623708724976e-01 -3.611109778285026550e-02 6.895964592695236206e-02 -2.062944620847702026e-01 2.315609753131866455e-01 -1.756552308797836304e-01 -3.857647255063056946e-02 1.531872153282165527e-01 -2.352652251720428467e-01 1.285749524831771851e-01 -2.304183989763259888e-01 -1.556413769721984863e-01 -2.562548518180847168e-01 1.172768175601959229e-01 3.017851896584033966e-02 -8.294819295406341553e-02 -3.636401295661926270e-01 7.001729309558868408e-02 -5.268060136586427689e-03 -6.065076589584350586e-02 1.171063110232353210e-01 2.250875383615493774e-01 1.276211440563201904e-01 3.648481369018554688e-01 4.502150416374206543e-02 1.616665720939636230e-01 1.015503257513046265e-01 -3.239925205707550049e-02 -3.845725655555725098e-01 -4.575103521347045898e-03
1.095491424202919006e-01 1.993931643664836884e-02 -8.061137795448303223e-02 -1.445567011833190918e-01 2.242067158222198486e-01 5.874557420611381531e-02 2.824181020259857178e-01 -8.751009404659271240e-02 -4.417477548122406006e-02 -4.825693741440773010e-02 -1.960218548774719238e-01 2.732856869697570801e-01 -5.278335511684417725e-02 1.385401934385299683e-01 -2.225762456655502319e-01 1.318294405937194824e-01 4.893939569592475891e-02 9.970145672559738159e-02 -4.735200107097625732e-01 -5.169177055358886719e-02 2.835644483566284180e-01 1.303715165704488754e-02 -2.051076106727123260e-02 4.658538475632667542e-02 2.151981145143508911e-01 1.266764700412750244e-01 -3.094346821308135986e-02 -1.276272684335708618e-01 1.007210537791252136e-01 1.539888232946395874e-01 -3.001405298709869385e-01 2.946811020374298096e-01
[truncated: 3,278,499 more chars]
