# Supplementary material for: The Language of Innovation
Source: PLoS One. 2020 Apr 30;15(4):e0230107. doi: 10.1371/journal.pone.0230107 (PMC7194493; doi:10.1371/journal.pone.0230107)
Supplement: S25 File — (GZ) [file pone.0230107.s025.tar.gz › 2003-2007/V2Run_5_VS_4500_embeddings2003-2007ED32.txt]

-3.178371489048004150e-01 1.881033331155776978e-01 -7.650952786207199097e-02 1.735629588365554810e-01 3.340364694595336914e-01 8.015581220388412476e-02 -2.091496288776397705e-01 4.380637779831886292e-02 -9.476090222597122192e-02 7.839875668287277222e-02 1.964047551155090332e-01 -2.577990889549255371e-01 -4.817617312073707581e-02 -3.211609125137329102e-01 -2.081637531518936157e-01 4.572179168462753296e-02 -7.223954796791076660e-02 4.124590195715427399e-03 -5.597914382815361023e-02 1.900812685489654541e-01 -2.548063099384307861e-01 5.072337388992309570e-02 -2.873530685901641846e-01 9.065558761358261108e-02 -1.676551550626754761e-01 -8.750124275684356689e-02 1.808893978595733643e-01 -3.867224603891372681e-02 5.842152237892150879e-02 -6.772732734680175781e-02 1.617974489927291870e-01 -2.931769490242004395e-01
-3.913472890853881836e-01 -7.459497451782226562e-02 -2.295656055212020874e-01 2.695021629333496094e-01 3.050167858600616455e-02 2.760615944862365723e-01 -1.240294873714447021e-01 1.279493421316146851e-01 4.654484614729881287e-02 1.809311509132385254e-01 -7.322893291711807251e-02 -1.195344403386116028e-01 -2.405484616756439209e-01 1.309505850076675415e-01 -7.024276256561279297e-02 3.604156970977783203e-01 -1.482126414775848389e-01 -7.203652709722518921e-02 2.760134935379028320e-01 2.621562182903289795e-01 -6.433965265750885010e-02 7.697907090187072754e-02 -4.788668081164360046e-02 2.127348780632019043e-01 -7.012138515710830688e-02 8.148865401744842529e-02 -1.756795346736907959e-01 7.710585743188858032e-02 1.525502502918243408e-01 -1.345803737640380859e-01 1.424330770969390869e-01 5.423087626695632935e-02
-1.311650127172470093e-01 1.000449508428573608e-01 1.419039815664291382e-01 3.506433367729187012e-01 -6.284073926508426666e-03 2.653804719448089600e-01 -2.602246999740600586e-01 -6.352948397397994995e-02 -1.774357110261917114e-01 2.186081260442733765e-01 2.796803414821624756e-01 7.711843401193618774e-02 2.057918608188629150e-01 -1.202814504504203796e-01 -1.172145921736955643e-02 2.551378309726715088e-01 -3.271929919719696045e-02 -9.129066765308380127e-02 -3.341231867671012878e-02 -7.331797387450933456e-03 -2.121984362602233887e-01 3.253500163555145264e-02 -2.972750365734100342e-01 1.538468599319458008e-01 -1.892036646604537964e-01 -4.069600999355316162e-02 2.019585072994232178e-01 1.947456896305084229e-01 -5.391929671168327332e-02 -1.642773896455764771e-01 2.531696557998657227e-01 -1.520818471908569336e-01
-1.711370050907135010e-01 1.087742000818252563e-01 -8.546386659145355225e-02 1.622770130634307861e-01 8.704701066017150879e-02 3.184999227523803711e-01 2.957689389586448669e-02 1.112612634897232056e-01 -1.666218787431716919e-01 2.147612124681472778e-01 3.483218373730778694e-03 2.430015243589878082e-02 -3.162335753440856934e-01 2.025036141276359558e-02 3.189100027084350586e-01 1.070632338523864746e-01 -1.883273199200630188e-02 1.655136235058307648e-02 -2.731376327574253082e-02 2.149782031774520874e-01 -2.348721772432327271e-01 8.840933442115783691e-02 -6.721070408821105957e-02 5.083272457122802734e-01 -6.615080684423446655e-02 8.522258698940277100e-02 1.735042035579681396e-01 4.519215598702430725e-02 2.264116406440734863e-01 -6.982362270355224609e-02 -3.844156861305236816e-02 -2.000397443771362305e-01
-2.242484390735626221e-01 2.915149033069610596e-01 -4.888658970594406128e-02 2.782880663871765137e-01 2.053572088479995728e-01 1.022822931408882141e-01 -1.155514717102050781e-01 2.998746633529663086e-01 -6.687535345554351807e-02 2.654176056385040283e-01 5.779591202735900879e-02 -4.826092720031738281e-02 -2.483064495027065277e-02 5.508442595601081848e-02 -1.219730526208877563e-01 -1.870760917663574219e-01 9.386380016803741455e-02 -7.050421833992004395e-02 3.303703665733337402e-02 2.929114997386932373e-01 -3.037360496819019318e-02 2.261479198932647705e-01 -1.637541204690933228e-01 2.249001413583755493e-01 1.373047083616256714e-01 -2.874667644500732422e-01 2.282102555036544800e-01 -1.409144978970289230e-02 1.998254805803298950e-01 -7.918915897607803345e-02 2.024643421173095703e-01 -1.542128920555114746e-01
-2.942602634429931641e-01 1.342100501060485840e-01 7.790973037481307983e-02 2.200553119182586670e-01 1.537887006998062134e-01 2.491080313920974731e-01 -2.270620465278625488e-01 -5.372391641139984131e-02 -1.348796188831329346e-01 1.361121535301208496e-01 3.257250785827636719e-01 -7.769441604614257812e-02 -9.997031837701797485e-02 1.455091536045074463e-01 6.058995053172111511e-02 -1.937322914600372314e-01 -9.107280522584915161e-03 -1.566100567579269409e-01 -8.737437427043914795e-02 4.056521058082580566e-01 -1.445345133543014526e-01 5.017630755901336670e-03 1.840611733496189117e-02 3.792161047458648682e-01 8.560458198189735413e-03 -3.305604308843612671e-02 -3.006715886294841766e-02 1.665066629648208618e-01 9.159407764673233032e-02 -1.117159277200698853e-01 2.587731182575225830e-01 -6.926932837814092636e-03
-9.336252510547637939e-02 -3.340709721669554710e-03 -2.044094055891036987e-01 4.733134508132934570e-01 2.058341950178146362e-01 2.054490745067596436e-01 1.397599931806325912e-02 2.356914132833480835e-01 -1.615246683359146118e-01 7.925295084714889526e-02 2.382582575082778931e-01 -7.951235398650169373e-03 -4.303934425115585327e-02 1.644613444805145264e-01 1.045540124177932739e-01 -9.848333895206451416e-03 -7.974833995103836060e-02 -1.652866899967193604e-01 -9.919686615467071533e-02 1.870889961719512939e-01 -6.768573820590972900e-02 4.266911745071411133e-02 -3.520768880844116211e-02 3.452523648738861084e-01 4.117448255419731140e-02 5.107884854078292847e-02 -4.686971660703420639e-03 -2.939894795417785645e-02 4.456669092178344727e-01 -6.164545938372612000e-02 7.007947564125061035e-02 -1.952622532844543457e-01
-2.686795294284820557e-01 -1.528334319591522217e-01 -1.199879124760627747e-01 1.640766859054565430e-01 1.220749840140342712e-01 -9.184212423861026764e-03 -3.221105039119720459e-01 1.029120087623596191e-01 -2.430165261030197144e-01 5.840290710330009460e-02 1.983550339937210083e-01 1.120007783174514771e-02 -2.276245504617691040e-01 -1.338509656488895416e-02 -2.700124382972717285e-01 4.153810814023017883e-02 1.076453700661659241e-01 1.146728768944740295e-01 1.554085463285446167e-01 2.019556611776351929e-01 -2.987928390502929688e-01 2.990106940269470215e-01 4.533301293849945068e-02 2.939976155757904053e-01 -2.235110700130462646e-01 -1.429670006036758423e-01 1.151380985975265503e-01 6.355454027652740479e-02 1.246472299098968506e-01 -1.559327989816665649e-01 5.870522186160087585e-02 -1.319071352481842041e-01
-1.542515009641647339e-01 -1.543938070535659790e-01 -9.219799190759658813e-02 2.497689276933670044e-01 2.726444005966186523e-01 3.772332370281219482e-01 -1.648683845996856689e-01 9.037506580352783203e-02 -1.527804434299468994e-01 4.582055509090423584e-01 4.104737937450408936e-02 2.519652843475341797e-01 -1.255243122577667236e-01 6.553737074136734009e-02 -2.155806869268417358e-01 4.081363976001739502e-02 1.202013641595840454e-01 9.961097687482833862e-02 1.254739165306091309e-01 2.175474315881729126e-01 -6.717144697904586792e-02 -8.845333755016326904e-02 -1.946217380464076996e-02 1.254368871450424194e-01 -1.634259223937988281e-01 1.263370215892791748e-01 -3.596987575292587280e-02 1.858377456665039062e-01 1.409275978803634644e-01 8.786510676145553589e-03 -1.826243847608566284e-01 -1.231200844049453735e-01
-6.740685552358627319e-02 -2.151426114141941071e-02 -2.052665799856185913e-01 2.403023838996887207e-01 2.606012523174285889e-01 1.729346662759780884e-01 6.587597727775573730e-02 2.470431923866271973e-01 -3.267103433609008789e-01 3.059121668338775635e-01 3.410646915435791016e-01 1.253516674041748047e-01 -4.336472600698471069e-02 3.220927715301513672e-02 2.074240446090698242e-01 -8.772765100002288818e-02 8.036443591117858887e-02 3.200712054967880249e-02 4.863140732049942017e-02 2.240171134471893311e-01 -8.374084532260894775e-02 2.229106798768043518e-02 -6.036472320556640625e-02 3.566912710666656494e-01 -2.019736617803573608e-01 -1.197350025177001953e-01 1.404067724943161011e-01 1.028700694441795349e-01 -2.847491297870874405e-03 -1.660968810319900513e-01 1.847620457410812378e-01 -1.877206377685070038e-02
-4.230325818061828613e-01 1.971211880445480347e-01 -9.819666296243667603e-02 6.876100599765777588e-02 2.377181202173233032e-01 3.248260319232940674e-01 -9.176057577133178711e-02 3.619775921106338501e-02 -3.178980052471160889e-01 3.830718100070953369e-01 6.528444588184356689e-02 -1.668985933065414429e-01 1.171505600214004517e-01 -1.462389677762985229e-01 -1.596578508615493774e-01 8.682063966989517212e-02 -8.083724975585937500e-02 -7.431647926568984985e-02 5.665974691510200500e-02 -2.028466016054153442e-01 2.158748544752597809e-02 1.069570258259773254e-01 -3.616648614406585693e-01 8.094464987516403198e-02 4.635962843894958496e-02 -2.706421725451946259e-02 1.531143933534622192e-01 2.913670241832733154e-02 -1.026083808392286301e-02 -6.274666637182235718e-02 9.231015294790267944e-02 5.092085525393486023e-02
-1.281753033399581909e-01 -4.453396797180175781e-02 1.804447919130325317e-02 2.855521142482757568e-01 3.899331688880920410e-01 2.804401218891143799e-01 1.308301389217376709e-01 1.620582044124603271e-01 -3.063377737998962402e-01 4.839145764708518982e-02 1.107147783041000366e-01 -4.380201175808906555e-02 1.587348580360412598e-01 -1.278633475303649902e-01 5.645914003252983093e-02 1.250976026058197021e-01 -2.457897365093231201e-02 -1.410889178514480591e-01 7.928247749805450439e-02 2.404384613037109375e-01 -1.488084346055984497e-01 5.722453445196151733e-02 1.568159013986587524e-01 3.844592273235321045e-01 -9.443740546703338623e-02 -4.716467519756406546e-04 1.468229144811630249e-01 -1.781834512948989868e-01 2.545026540756225586e-01 -1.329468041658401489e-01 -1.965216919779777527e-02 -1.655950844287872314e-01
-1.259967684745788574e-01 4.549051448702812195e-02 -2.137554623186588287e-02 3.177552223205566406e-01 9.710939228534698486e-02 2.982068657875061035e-01 5.769834667444229126e-02 2.841857671737670898e-01 -1.206929609179496765e-01 2.790162563323974609e-01 1.334399580955505371e-01 -1.090468615293502808e-01 4.714355617761611938e-02 8.150940388441085815e-02 -1.034635156393051147e-01 -8.328457176685333252e-02 1.620743237435817719e-02 -1.762037575244903564e-01 4.711715131998062134e-02 4.351214170455932617e-01 -4.648505523800849915e-02 -1.107127517461776733e-01 9.716714732348918915e-03 2.839748859405517578e-01 7.351576536893844604e-02 5.556473881006240845e-02 2.433582544326782227e-01 1.892254650592803955e-01 3.055969178676605225e-01 -1.023039221763610840e-01 5.244455859065055847e-02 -1.463466137647628784e-01
-2.921729981899261475e-01 -1.003444893285632133e-03 -3.368563950061798096e-02 2.162088602781295776e-01 3.237904906272888184e-01 3.376109004020690918e-01 1.398233044892549515e-02 2.082864381372928619e-02 -1.308833360671997070e-01 1.752182692289352417e-01 1.741526126861572266e-01 -1.039877906441688538e-01 -1.138584762811660767e-01 9.644678235054016113e-02 1.222314611077308655e-01 -7.203703373670578003e-02 -2.051253430545330048e-02 -1.001332625746726990e-01 7.783237099647521973e-02 2.669567465782165527e-01 -9.989028424024581909e-02 -2.362500429153442383e-01 -5.397484079003334045e-02 1.942275911569595337e-01 1.599894315004348755e-01 -5.626847967505455017e-02 1.481724381446838379e-01 3.776990994811058044e-02 2.661701738834381104e-01 -1.809629648923873901e-01 4.058690369129180908e-01 -3.553799539804458618e-02
-3.050740063190460205e-01 6.654680520296096802e-02 -1.175261884927749634e-01 1.806701272726058960e-01 3.125503361225128174e-01 2.237328290939331055e-01 -3.388389572501182556e-02 -7.356418669223785400e-02 7.262165844440460205e-02 4.180420935153961182e-01 1.563392728567123413e-01 8.893497288227081299e-02 7.187221199274063110e-02 8.609288185834884644e-02 1.877474337816238403e-01 -2.091358453035354614e-01 -1.475158929824829102e-01 1.106719821691513062e-01 -6.487867236137390137e-02 2.167769521474838257e-01 -2.562476992607116699e-01 -1.367408633232116699e-01 -2.858073450624942780e-02 3.027391433715820312e-01 5.794549360871315002e-04 -1.303389370441436768e-01 1.118775457143783569e-01 1.802351921796798706e-01 2.134803682565689087e-01 5.514465272426605225e-02 1.188457831740379333e-01 -1.050040870904922485e-01
-3.135921359062194824e-01 1.216175034642219543e-01 5.458766222000122070e-02 8.343464881181716919e-02 2.710397839546203613e-01 1.320871710777282715e-01 -2.974078953266143799e-01 6.141008809208869934e-02 -2.092135995626449585e-01 6.949088722467422485e-02 1.988281756639480591e-01 4.154032096266746521e-02 8.963093161582946777e-02 -1.655889600515365601e-01 -1.898342818021774292e-01 2.513563930988311768e-01 1.012297123670578003e-01 3.386066108942031860e-02 1.207928434014320374e-01 -1.890195161104202271e-02 -1.196300387382507324e-01 -1.023457199335098267e-01 -2.151626050472259521e-01 -5.467329639941453934e-03 -9.270685911178588867e-02 2.905599959194660187e-02 5.315523967146873474e-02 7.617221772670745850e-02 -1.711831241846084595e-01 -1.401748955249786377e-01 3.540640175342559814e-01 -4.235967695713043213e-01
-2.388296276330947876e-01 -4.341864213347434998e-02 -2.957506477832794189e-01 1.762476116418838501e-01 3.862777650356292725e-01 1.827503889799118042e-01 -2.467884421348571777e-01 9.190346300601959229e-02 1.115613281726837158e-01 1.900933682918548584e-01 6.246013566851615906e-02 -2.167556434869766235e-02 7.201278582215309143e-03 -2.594199404120445251e-02 -2.001928687095642090e-01 1.123052909970283508e-01 -1.775402277708053589e-01 1.890881955623626709e-01 -1.562311202287673950e-01 1.705873012542724609e-01 -1.159706637263298035e-01 2.523622214794158936e-01 9.816900640726089478e-02 1.862995475530624390e-01 -1.888811439275741577e-01 1.148796291090548038e-03 -6.214570999145507812e-02 1.548747569322586060e-01 1.222807690501213074e-01 -2.755197286605834961e-01 -2.475015521049499512e-01 7.941960543394088745e-02
-1.438534557819366455e-01 4.189927130937576294e-02 1.051309183239936829e-01 4.158751070499420166e-01 2.879018485546112061e-01 3.064392507076263428e-01 -3.058463633060455322e-01 1.576136499643325806e-01 -9.184148907661437988e-02 1.096423938870429993e-01 -8.652955293655395508e-02 3.619062155485153198e-02 -1.285519897937774658e-01 4.412978142499923706e-02 -7.410454750061035156e-02 3.309479355812072754e-01 -1.057348400354385376e-01 8.733005821704864502e-02 -3.319877013564109802e-02 1.246986463665962219e-01 -5.823643505573272705e-02 -3.076767735183238983e-02 -2.186394780874252319e-01 2.308132350444793701e-01 -1.392987072467803955e-01 5.680264532566070557e-02 2.461629221215844154e-03 2.351455390453338623e-02 2.550537586212158203e-01 -7.391526829451322556e-03 -3.066389858722686768e-01 -1.114739999175071716e-01
-1.975757479667663574e-01 1.889996528625488281e-01 -2.987176738679409027e-02 6.217613443732261658e-02 2.510650157928466797e-01 4.219147562980651855e-01 -5.760310962796211243e-02 5.159541592001914978e-02 -1.600528955459594727e-01 1.289863586425781250e-01 1.639203429222106934e-01 -2.753354012966156006e-01 -1.095724925398826599e-01 -3.552069067955017090e-01 -6.431659311056137085e-02 1.608214229345321655e-01 9.937102347612380981e-02 -2.007389664649963379e-01 -8.917005360126495361e-02 -1.501757651567459106e-01 -6.977093219757080078e-02 2.164891175925731659e-02 -2.604662775993347168e-01 2.066457867622375488e-01 -1.219845414161682129e-01 -1.968897646293044090e-03 -1.168915182352066040e-01 1.263891160488128662e-01 -2.372629195451736450e-02 -2.820364832878112793e-01 1.617080867290496826e-01 -1.140666082501411438e-01
-1.032373383641242981e-01 -3.874130919575691223e-02 3.221654891967773438e-02 2.615957856178283691e-01 4.507281184196472168e-01 2.337379455566406250e-01 -4.096150025725364685e-02 1.804837211966514587e-02 -1.548537332564592361e-02 1.933688521385192871e-01 3.776949346065521240e-01 -1.502452641725540161e-01 4.246634617447853088e-02 7.781405001878738403e-02 1.523266434669494629e-01 -1.932664215564727783e-01 9.232813119888305664e-02 4.257362708449363708e-02 1.860187575221061707e-02 3.450714945793151855e-01 -2.238831967115402222e-01 -1.085938587784767151e-01 -1.996221840381622314e-01 7.004541903734207153e-02 -8.963347226381301880e-02 -8.448286354541778564e-02 -1.249838341027498245e-02 1.890138983726501465e-01 1.757787168025970459e-01 -1.362641006708145142e-01 9.781718254089355469e-02 -2.019619643688201904e-01
-1.534472703933715820e-01 6.077679246664047241e-02 -1.071202754974365234e-01 4.365984499454498291e-01 2.330680638551712036e-01 2.746329903602600098e-01 -1.682710647583007812e-01 3.296813368797302246e-02 -3.661424666643142700e-02 1.589327901601791382e-01 8.503750897943973541e-03 4.808002710342407227e-02 1.363164335489273071e-01 7.606997340917587280e-02 1.522924005985260010e-01 -9.431411325931549072e-02 1.542086061090230942e-02 -4.628296941518783569e-03 -2.260862663388252258e-02 3.820778429508209229e-01 5.167049542069435120e-02 -6.097147241234779358e-02 -1.137964427471160889e-01 3.096721470355987549e-01 6.266713142395019531e-02 4.946870729327201843e-02 2.480275630950927734e-01 1.218530014157295227e-01 2.882896065711975098e-01 -2.078935056924819946e-01 2.276124358177185059e-01 -5.669316276907920837e-02
-9.758920967578887939e-02 -1.451126039028167725e-01 -2.560766041278839111e-02 3.543621897697448730e-01 8.253357559442520142e-02 4.373363256454467773e-01 -3.164260461926460266e-02 -9.601428359746932983e-02 -1.222343370318412781e-02 1.074357554316520691e-01 2.567883729934692383e-01 -1.271444857120513916e-01 -7.884790189564228058e-03 1.129404753446578979e-01 1.435137093067169189e-01 -3.199470415711402893e-02 -1.523872315883636475e-01 2.566951215267181396e-01 4.365699738264083862e-02 2.714492082595825195e-01 2.737887389957904816e-02 -2.447727881371974945e-02 -1.386113762855529785e-01 4.651750624179840088e-01 1.128315273672342300e-02 -6.702706217765808105e-02 1.914798319339752197e-01 -3.035906329751014709e-02 1.051509454846382141e-01 -5.889433622360229492e-02 1.863942742347717285e-01 -1.163249686360359192e-01
-2.327425181865692139e-01 1.416494511067867279e-02 5.149925500154495239e-02 1.662800163030624390e-01 2.060059756040573120e-01 -5.903188139200210571e-03 -1.862064599990844727e-01 1.684814393520355225e-01 -2.130718231201171875e-01 1.737324297428131104e-01 2.065498679876327515e-01 2.037222236394882202e-01 1.316249221563339233e-01 -2.410681098699569702e-01 -7.314140349626541138e-02 2.927600443363189697e-01 2.077158540487289429e-03 -2.332839816808700562e-01 3.390296921133995056e-02 1.629763394594192505e-01 -1.611687988042831421e-01 -8.677414804697036743e-02 -1.003044024109840393e-01 1.560569107532501221e-01 -1.133574694395065308e-01 -1.428786367177963257e-01 -1.866244375705718994e-01 2.344243824481964111e-01 -2.367315143346786499e-01 -1.899832040071487427e-01 3.438842296600341797e-01 7.481756620109081268e-03
-2.331968992948532104e-01 1.727844923734664917e-01 -1.025586798787117004e-01 2.852853834629058838e-01 3.379555940628051758e-01 1.878018081188201904e-01 -1.806257963180541992e-01 1.013275831937789917e-01 -2.279239892959594727e-01 2.390286475419998169e-01 1.542443037033081055e-01 -1.882688105106353760e-01 -1.102265045046806335e-01 -2.483361214399337769e-01 1.119908615946769714e-01 -1.645473390817642212e-01 2.076882869005203247e-01 -1.702748388051986694e-01 1.420819759368896484e-02 2.842933833599090576e-01 1.544065866619348526e-02 -3.527553007006645203e-02 3.403112292289733887e-02 8.995033800601959229e-02 2.349379807710647583e-01 9.334716945886611938e-02 7.809069007635116577e-02 1.226141303777694702e-01 2.774732187390327454e-02 1.394785344600677490e-01 1.513618826866149902e-01 -2.401299923658370972e-01
-1.262981295585632324e-01 1.440606713294982910e-01 -2.723893523216247559e-01 1.812416464090347290e-01 1.969626247882843018e-01 2.312013655900955200e-01 -1.421032696962356567e-01 1.552247405052185059e-01 -3.401644825935363770e-01 2.577385306358337402e-01 9.917502850294113159e-02 -1.936168521642684937e-01 -1.530173867940902710e-01 -1.704355627298355103e-01 -1.524902135133743286e-01 5.149087309837341309e-02 -3.838935121893882751e-02 -2.261937260627746582e-01 1.416561156511306763e-01 -2.342030853033065796e-01 -1.051288396120071411e-01 -8.910621702671051025e-02 -2.799524068832397461e-01 1.966438591480255127e-01 -4.480907693505287170e-03 -9.628667496144771576e-03 9.198965877294540405e-02 2.553972303867340088e-01 -1.263791024684906006e-01 -2.375321686267852783e-01 3.535473346710205078e-02 2.912768907845020294e-02
-2.633639574050903320e-01 2.753114700317382812e-01 -2.333896756172180176e-01 3.880814909934997559e-01 2.400001585483551025e-01 2.131360173225402832e-01 -6.131844967603683472e-02 1.388147920370101929e-01 -1.729737222194671631e-01 7.976501435041427612e-02 6.941957771778106689e-02 -5.493961647152900696e-02 -7.287956029176712036e-02 1.221250221133232117e-01 1.399223040789365768e-02 -1.453936100006103516e-01 -3.146877884864807129e-02 -1.090780049562454224e-01 4.573868960142135620e-02 5.009672045707702637e-01 -6.495172530412673950e-02 8.587053162045776844e-04 9.803941100835800171e-02 1.363646239042282104e-01 1.540978811681270599e-02 -5.256940796971321106e-02 1.907369792461395264e-01 -3.064899146556854248e-02 1.147109791636466980e-01 -1.881041824817657471e-01 1.984651237726211548e-01 -1.067777946591377258e-01
-2.664140760898590088e-01 8.816522359848022461e-02 2.680854871869087219e-02 8.332490175962448120e-02 2.415807843208312988e-01 1.218062452971935272e-02 -3.344754874706268311e-01 1.880129128694534302e-01 -3.273155987262725830e-01 -2.900336310267448425e-02 2.727916538715362549e-01 -1.049380600452423096e-01 1.858045458793640137e-01 -3.527524471282958984e-01 -8.605716377496719360e-02 3.232282996177673340e-01 -1.585647813044488430e-03 -1.627173721790313721e-01 -1.580305993556976318e-01 3.336474671959877014e-02 -2.193959206342697144e-01 -2.839749753475189209e-01 4.395902529358863831e-02 6.241023913025856018e-02 -6.334257777780294418e-03 1.766914427280426025e-01 -4.338165279477834702e-03 1.038779988884925842e-01 5.885109677910804749e-02 -7.142596691846847534e-02 -7.614122331142425537e-02 3.225930500775575638e-03
-1.732214242219924927e-01 1.269627809524536133e-01 -3.893492743372917175e-02 2.096148729324340820e-01 2.783609926700592041e-01 4.125899076461791992e-01 -2.068151533603668213e-01 1.470308303833007812e-01 2.400093898177146912e-02 1.938239932060241699e-01 2.503473758697509766e-01 3.644182533025741577e-02 1.630072295665740967e-01 -1.289302855730056763e-01 -1.500545442104339600e-01 1.140040829777717590e-01 -1.841159723699092865e-02 -2.037412226200103760e-01 4.307267442345619202e-02 -7.641729712486267090e-02 3.273630980402231216e-03 -1.085300594568252563e-01 -3.809429109096527100e-01 3.948529437184333801e-02 -1.429984625428915024e-02 6.362584978342056274e-02 -4.281848669052124023e-02 3.182784318923950195e-01 -6.474487483501434326e-02 -1.651902049779891968e-01 2.048290669918060303e-01 -1.631840616464614868e-01
-2.828502953052520752e-01 -1.078342720866203308e-01 -1.621494442224502563e-01 2.282992303371429443e-01 6.558048725128173828e-02 2.944700717926025391e-01 -2.271541655063629150e-01 1.763090193271636963e-01 -1.594412028789520264e-01 3.526659607887268066e-01 6.008471921086311340e-02 2.915321290493011475e-02 -5.386790260672569275e-02 1.409762352705001831e-01 7.013171911239624023e-02 -4.269810393452644348e-02 -7.135014981031417847e-02 2.191271185874938965e-01 -1.173997595906257629e-01 2.578682899475097656e-01 -1.318835169076919556e-01 8.153104037046432495e-02 5.033860355615615845e-02 5.893003195524215698e-02 1.562802195549011230e-01 -9.115799330174922943e-03 2.269557714462280273e-01 -1.311573386192321777e-01 2.520740926265716553e-01 -1.524785161018371582e-01 3.333159387111663818e-01 -1.339510083198547363e-01
-3.355398476123809814e-01 6.325911730527877808e-02 2.601123750209808350e-01 2.781702578067779541e-01 1.653183400630950928e-01 3.075052499771118164e-01 -1.421526670455932617e-01 5.414513498544692993e-02 -1.880032271146774292e-01 1.802283078432083130e-01 2.118498980998992920e-01 5.702856928110122681e-02 1.337951421737670898e-01 -1.356677860021591187e-01 -1.494783461093902588e-01 1.227986216545104980e-01 8.364489302039146423e-03 -2.006774954497814178e-02 -2.341905981302261353e-02 -5.037152022123336792e-02 -1.555505096912384033e-01 -1.153925359249114990e-01 -3.342333734035491943e-01 1.071122437715530396e-01 -1.402553021907806396e-01 -9.055799245834350586e-02 3.915439173579216003e-02 3.149436116218566895e-01 -1.503569334745407104e-01 -1.705808639526367188e-01 7.998900115489959717e-02 -2.295700609683990479e-01
5.984671413898468018e-02 -1.416278630495071411e-01 -2.299337983131408691e-01 3.086762428283691406e-01 2.613234817981719971e-01 5.737524107098579407e-02 2.228755801916122437e-01 1.945084184408187866e-01 4.070086032152175903e-02 -8.023625239729881287e-03 -5.616780370473861694e-03 1.073425784707069397e-01 2.010438144207000732e-01 -9.379590861499309540e-03 -1.175749748945236206e-01 5.243605747818946838e-02 -1.079159080982208252e-01 4.341276362538337708e-02 3.670091331005096436e-01 1.208615079522132874e-01 -3.359642326831817627e-01 -1.098281703889369965e-02 -7.107211649417877197e-02 3.639288246631622314e-01 2.256236076354980469e-01 2.080762684345245361e-01 3.172354772686958313e-02 3.644840046763420105e-02 2.166009843349456787e-01 -1.622360348701477051e-01 1.248908415436744690e-01 8.525408804416656494e-03
-2.676993012428283691e-01 2.447183728218078613e-01 -2.640897929668426514e-01 1.895898580551147461e-01 8.022107928991317749e-02 2.608316838741302490e-01 -9.359811991453170776e-02 5.155672878026962280e-02 -1.673917472362518311e-01 2.771384418010711670e-01 2.864853739738464355e-01 3.218615055084228516e-02 5.070682615041732788e-02 -4.439695179462432861e-02 -1.226267404854297638e-02 1.354058384895324707e-01 2.658236399292945862e-02 6.494864821434020996e-02 3.547120094299316406e-02 3.643066883087158203e-01 1.362460404634475708e-01 2.713316120207309723e-02 1.540128141641616821e-01 2.030801028013229370e-01 9.476177394390106201e-02 3.442506864666938782e-02 2.403724342584609985e-01 1.049187630414962769e-01 3.325484395027160645e-01 -1.863270699977874756e-01 1.343608647584915161e-01 2.092971280217170715e-02
-2.639428079128265381e-01 1.904646605253219604e-01 1.980155259370803833e-01 2.270725816488265991e-01 2.272020578384399414e-01 1.523970961570739746e-01 -2.066082805395126343e-01 1.264979988336563110e-01 -1.220630034804344177e-01 3.830551803112030029e-01 1.092459708452224731e-01 6.830982863903045654e-03 3.757426887750625610e-02 -1.247355341911315918e-01 -3.246104717254638672e-02 2.079613804817199707e-01 -6.307063996791839600e-02 -1.612660139799118042e-01 -2.522088587284088135e-02 -1.462905555963516235e-01 -1.630699187517166138e-01 2.227577567100524902e-02 -1.934869885444641113e-01 1.066621541976928711e-01 -5.524620879441499710e-03 7.071319967508316040e-02 7.504519820213317871e-02 3.311114609241485596e-01 -1.646214425563812256e-01 -2.789353728294372559e-01 7.941845059394836426e-02 -2.746506035327911377e-01
-3.873329460620880127e-01 -1.246914267539978027e-01 -3.122372925281524658e-01 2.816357910633087158e-01 9.719957411289215088e-02 2.605227567255496979e-02 -1.073273196816444397e-01 -3.774302080273628235e-02 -1.792214512825012207e-01 7.503301650285720825e-02 -6.108683347702026367e-02 1.513766795396804810e-01 1.788784936070442200e-02 -5.107424408197402954e-02 -6.002507731318473816e-02 -1.203381083905696869e-02 5.468555912375450134e-02 7.173563539981842041e-02 1.529793590307235718e-01 1.818618625402450562e-01 -1.125717833638191223e-01 -2.427336573600769043e-01 -2.182069867849349976e-01 4.172237813472747803e-01 -2.489318139851093292e-02 -1.080748811364173889e-01 1.266272813081741333e-01 4.592859372496604919e-02 3.813986778259277344e-01 -7.266222685575485229e-02 -9.918063133955001831e-02 -1.206272318959236145e-01
-1.194837838411331177e-01 4.578957334160804749e-02 -3.826902061700820923e-02 3.160094916820526123e-01 3.198059797286987305e-01 2.692809402942657471e-01 1.324821412563323975e-01 2.621110677719116211e-01 -5.494725704193115234e-02 -3.000073134899139404e-02 4.210650149616412818e-05 5.218709260225296021e-02 -8.260958641767501831e-02 -2.008923739194869995e-01 3.241831436753273010e-02 1.859382987022399902e-01 1.295364350080490112e-01 2.978369295597076416e-01 2.802270948886871338e-01 -6.394963245838880539e-03 -3.507574554532766342e-03 2.405155748128890991e-01 -2.134704291820526123e-01 1.481216102838516235e-01 -5.871302913874387741e-03 2.310638725757598877e-01 1.665076762437820435e-01 5.706899613142013550e-02 3.081176877021789551e-01 -9.182251989841461182e-02 6.946936249732971191e-02 -1.725831031799316406e-01
-2.908533513545989990e-01 2.371382713317871094e-01 3.069424629211425781e-01 3.492655232548713684e-02 1.299681812524795532e-01 2.193952947854995728e-01 -2.577331066131591797e-01 -6.675527244806289673e-02 -6.626393646001815796e-02 1.116554811596870422e-01 1.223437637090682983e-01 2.446466833353042603e-01 -1.185284256935119629e-01 -2.495683729648590088e-01 -1.556400805711746216e-01 2.018537372350692749e-01 -3.068125247955322266e-02 -1.551445722579956055e-01 3.796178102493286133e-02 1.498132478445768356e-02 -3.124834001064300537e-01 -7.113537192344665527e-02 -1.476190239191055298e-01 3.631158769130706787e-01 1.080510765314102173e-01 8.195592463016510010e-02 -9.322078898549079895e-03 -3.706403309479355812e-03 -2.224772423505783081e-01 1.134665217250585556e-02 1.602112203836441040e-01 -1.342962384223937988e-01
-2.599469423294067383e-01 -1.503990143537521362e-01 -1.605380922555923462e-01 2.225715070962905884e-01 1.546524018049240112e-01 3.237273097038269043e-01 -6.514593213796615601e-02 -1.384665668010711670e-01 -2.721839249134063721e-01 -7.322286069393157959e-02 1.298334151506423950e-01 5.492403730750083923e-02 -6.432424485683441162e-02 -1.327852606773376465e-01 -1.232809349894523621e-01 2.128617763519287109e-01 -1.359176635742187500e-02 6.551493704319000244e-02 -1.058147102594375610e-01 3.291201591491699219e-02 -1.197046265006065369e-01 3.023450076580047607e-01 -1.364106088876724243e-01 3.408599793910980225e-01 -2.905662059783935547e-01 1.877976767718791962e-02 3.015377521514892578e-01 1.577337235212326050e-01 1.653381884098052979e-01 1.098864944651722908e-03 6.082638725638389587e-02 1.088599637150764465e-01
-3.198781311511993408e-01 2.783936262130737305e-01 -1.484520733356475830e-01 3.182650208473205566e-01 1.763312369585037231e-01 1.061025336384773254e-01 -2.270084619522094727e-02 2.965071201324462891e-01 -2.200510799884796143e-01 1.681740731000900269e-01 1.049796566367149353e-01 -2.615031003952026367e-01 -1.090403273701667786e-02 1.579784788191318512e-02 2.156805396080017090e-01 -9.702690877020359039e-03 1.304196715354919434e-01 2.909793891012668610e-02 -8.503327518701553345e-02 1.890014559030532837e-01 3.700877726078033447e-02 -1.113398447632789612e-01 -2.256812760606408119e-03 3.281508386135101318e-01 1.087421104311943054e-01 7.880380726419389248e-04 1.686373054981231689e-01 2.310686260461807251e-01 3.642022237181663513e-02 7.092107832431793213e-02 2.833838462829589844e-01 1.974078081548213959e-02
-1.272272616624832153e-01 2.239456027746200562e-02 -1.826131790876388550e-01 4.031778126955032349e-02 3.360374867916107178e-01 2.355114966630935669e-01 -9.354235976934432983e-02 2.865923047065734863e-01 -1.466472148895263672e-01 2.810134589672088623e-01 -1.340745389461517334e-01 -2.238716185092926025e-01 9.739785641431808472e-02 6.939262151718139648e-02 8.556482940912246704e-02 1.304281782358884811e-02 -1.726382970809936523e-01 -1.256913244724273682e-01 1.051493883132934570e-01 1.343971788883209229e-01 3.464089334011077881e-02 -1.834324188530445099e-02 -2.037467509508132935e-01 3.102726340293884277e-01 -1.410268098115921021e-01 -1.251188963651657104e-01 1.474531888961791992e-01 9.481699019670486450e-02 -2.485226988792419434e-01 -6.630792468786239624e-02 1.214563027024269104e-01 -3.707792758941650391e-01
-2.448699325323104858e-01 1.599159687757492065e-01 5.385407432913780212e-02 2.014797478914260864e-01 1.525733321905136108e-01 2.954708635807037354e-01 -1.584513485431671143e-01 1.280171722173690796e-01 -3.261505663394927979e-01 1.118020564317703247e-01 -1.295725554227828979e-01 -2.427298426628112793e-01 -5.470444262027740479e-02 -4.012537747621536255e-02 -1.727961897850036621e-01 -1.607458889484405518e-01 5.680420994758605957e-02 -1.710224598646163940e-01 -2.301529981195926666e-02 -4.808267205953598022e-02 -2.490400373935699463e-01 1.790014356374740601e-01 -2.664513885974884033e-01 4.065542221069335938e-01 -1.337153762578964233e-01 1.169928088784217834e-01 2.093699723482131958e-01 3.106064349412918091e-02 9.292861074209213257e-02 -9.831180423498153687e-02 -6.044104322791099548e-02 -5.428347736597061157e-03
-3.334998190402984619e-01 3.394602239131927490e-01 -1.187642216682434082e-01 3.599577248096466064e-01 1.910267919301986694e-01 1.246026754379272461e-01 9.339426457881927490e-02 1.338819228112697601e-02 -2.437682747840881348e-01 4.503437876701354980e-02 2.006379663944244385e-01 -1.713779121637344360e-01 -1.030968129634857178e-02 5.673306807875633240e-02 4.431910440325737000e-02 -3.268439695239067078e-02 2.294388711452484131e-01 -6.735387444496154785e-02 -7.257494330406188965e-02 2.580077648162841797e-01 1.844467818737030029e-01 -1.577854603528976440e-01 -5.497982352972030640e-02 3.297769129276275635e-01 9.349696338176727295e-02 2.095963619649410248e-02 2.950402498245239258e-01 -1.101899519562721252e-02 8.338304609060287476e-02 -1.455484051257371902e-02 4.853476583957672119e-02 -1.610563099384307861e-01
-1.199299320578575134e-01 3.012715280055999756e-01 -2.569171041250228882e-02 5.346775054931640625e-02 1.209056749939918518e-01 2.404823899269104004e-01 -9.424603730440139771e-02 1.757353246212005615e-01 -1.021604016423225403e-01 2.592712938785552979e-01 1.782867163419723511e-01 2.734099747613072395e-03 8.305780589580535889e-02 -3.451673686504364014e-01 -2.147767990827560425e-01 1.008031517267227173e-01 8.527229726314544678e-02 -1.302180904895067215e-02 3.057835623621940613e-02 -9.187609702348709106e-02 -1.352225393056869507e-01 -1.589138507843017578e-01 -3.532337546348571777e-01 2.503353059291839600e-01 -2.363903969526290894e-01 4.020237177610397339e-02 6.513112783432006836e-02 2.410516142845153809e-01 3.792363777756690979e-02 -3.022609353065490723e-01 1.380529347807168961e-02 -1.634135246276855469e-01
-2.429785877466201782e-01 9.119042009115219116e-02 1.127523630857467651e-01 2.650269865989685059e-01 2.528083026409149170e-01 2.027550786733627319e-01 -1.507554054260253906e-01 -7.010179758071899414e-02 -1.226280629634857178e-01 2.520310282707214355e-01 1.720797419548034668e-01 4.675016552209854126e-02 8.868373930454254150e-02 -2.329063117504119873e-01 -3.765078261494636536e-02 3.018090128898620605e-01 -1.934247314929962158e-01 -8.862368762493133545e-02 -2.977348305284976959e-02 -7.958467304706573486e-02 -1.332927346229553223e-01 -1.819412969052791595e-02 -2.943399250507354736e-01 6.237618159502744675e-03 -6.414508074522018433e-02 -4.024841263890266418e-02 3.991353511810302734e-02 4.081512987613677979e-01 -1.980405598878860474e-01 -1.828467845916748047e-01 -1.205289503559470177e-03 -2.196125835180282593e-01
-3.952050209045410156e-01 9.356898069381713867e-02 -8.588930964469909668e-02 1.980827599763870239e-01 3.019622862339019775e-01 1.607118546962738037e-01 1.605617851018905640e-01 6.614568084478378296e-02 -8.694721013307571411e-02 2.372035980224609375e-01 1.992410868406295776e-01 4.844418913125991821e-02 1.430235058069229126e-01 2.326973080635070801e-01 2.180055826902389526e-01 -4.463327676057815552e-02 4.082169383764266968e-02 -1.050686761736869812e-01 -5.661942064762115479e-02 3.780104815959930420e-01 7.304140180349349976e-02 1.032627820968627930e-01 -8.989910781383514404e-02 1.848418116569519043e-01 1.478676050901412964e-01 8.111752569675445557e-02 2.128601819276809692e-01 1.989792138338088989e-01 1.403154134750366211e-01 -1.336187273263931274e-01 1.402207165956497192e-01 -1.539038121700286865e-01
-2.272637486457824707e-01 1.746537387371063232e-01 -9.116554260253906250e-02 3.490599393844604492e-01 1.660504341125488281e-01 2.533021271228790283e-01 7.579248398542404175e-02 1.268521398305892944e-01 -8.115760050714015961e-03 -9.935782849788665771e-02 -1.352212019264698029e-02 8.282316476106643677e-02 -2.702508270740509033e-01 -1.790626347064971924e-02 -3.437935113906860352e-01 8.505409955978393555e-02 4.493824392557144165e-02 -8.953638374805450439e-02 2.114026993513107300e-01 2.130769193172454834e-01 -5.195727944374084473e-02 1.202449500560760498e-01 -3.556602075695991516e-02 3.906467258930206299e-01 -1.138174608349800110e-01 6.923083961009979248e-02 6.220550835132598877e-02 2.333644181489944458e-01 -9.625424444675445557e-02 -1.399213820695877075e-01 -2.426791638135910034e-01 -1.529340893030166626e-01
-2.262952327728271484e-01 3.442604541778564453e-01 -7.110763341188430786e-02 2.457297742366790771e-01 1.447252035140991211e-01 1.638941019773483276e-01 -2.362858653068542480e-01 1.705061197280883789e-01 -3.051593899726867676e-01 1.673115640878677368e-01 -8.096661418676376343e-02 -2.434376776218414307e-01 -8.377011120319366455e-02 4.798744618892669678e-02 -8.399473875761032104e-02 -2.591730058193206787e-01 1.007447838783264160e-01 -1.275234371423721313e-01 3.341760858893394470e-02 1.522593498229980469e-01 1.061904653906822205e-01 -7.045065611600875854e-02 -2.109487950801849365e-01 8.861527591943740845e-02 -1.357099860906600952e-01 3.400310873985290527e-02 1.911837309598922729e-01 7.755885273218154907e-02 1.886814683675765991e-01 -1.893140226602554321e-01 2.482396513223648071e-01 -2.171184718608856201e-01
-3.296996355056762695e-01 2.179335206747055054e-01 1.939656585454940796e-01 1.371751576662063599e-01 1.537721455097198486e-01 2.317470908164978027e-01 -7.879122346639633179e-02 1.496594846248626709e-01 -2.594247460365295410e-01 2.737309634685516357e-01 2.415698319673538208e-01 1.142602413892745972e-01 -4.150003660470247269e-03 -8.823554962873458862e-02 -1.541247069835662842e-01 2.343027591705322266e-01 -5.588094890117645264e-02 -1.880979239940643311e-01 -1.194519177079200745e-01 -1.324700713157653809e-01 -1.409618705511093140e-01 -6.920933723449707031e-02 -1.351426988840103149e-01 5.913319811224937439e-02 -2.744887024164199829e-03 -3.071136958897113800e-02 1.748416870832443237e-01 3.590291738510131836e-01 -1.522875130176544189e-01 -1.050081700086593628e-01 1.470270901918411255e-01 -2.197956144809722900e-01
-2.511546015739440918e-01 1.246722266077995300e-01 2.798178791999816895e-01 3.178367316722869873e-01 2.389796972274780273e-01 1.729739457368850708e-01 -1.851501464843750000e-01 6.193125620484352112e-02 -1.605355590581893921e-01 2.429827898740768433e-01 6.648398935794830322e-02 -2.160223014652729034e-02 1.306393891572952271e-01 -1.000917702913284302e-01 -5.754402279853820801e-02 3.291365802288055420e-01 -1.409744322299957275e-01 -7.502532750368118286e-02 -1.778248511254787445e-02 -1.051612049341201782e-01 -1.114226058125495911e-01 -9.453866630792617798e-02 -2.011363953351974487e-01 1.396438777446746826e-01 -3.287999331951141357e-02 6.908256560564041138e-02 9.659924358129501343e-02 3.590212464332580566e-01 -2.057940810918807983e-01 -1.907335370779037476e-01 1.254529058933258057e-01 -1.781844198703765869e-01
-3.405326306819915771e-01 2.430153042078018188e-01 -1.449711322784423828e-01 2.971870601177215576e-01 2.227669209241867065e-01 1.722748726606369019e-01 -1.025823131203651428e-02 4.462664574384689331e-02 -3.222970664501190186e-01 3.245254456996917725e-01 1.536661237478256226e-01 1.688758283853530884e-02 -4.328847862780094147e-03 7.256723940372467041e-03 2.642046660184860229e-02 -2.673022747039794922e-01 3.104412555694580078e-02 -9.292984008789062500e-02 2.345408797264099121e-01 6.136487703770399094e-03 -1.009656265377998352e-01 5.756270512938499451e-02 -4.085309803485870361e-02 3.428757190704345703e-01 -3.386736661195755005e-02 7.861828804016113281e-02 2.065770030021667480e-01 4.123044200241565704e-03 1.279061585664749146e-01 -4.685584083199501038e-02 9.986594319343566895e-02 -2.302137762308120728e-01
-3.740529417991638184e-01 2.127128094434738159e-01 -2.288198657333850861e-02 3.856383264064788818e-01 1.892863065004348755e-01 8.646531403064727783e-02 7.839357852935791016e-02 1.803666651248931885e-01 -2.740539610385894775e-01 2.724337279796600342e-01 5.585661530494689941e-02 1.267542093992233276e-01 -6.976805627346038818e-02 -2.043737098574638367e-02 7.290014624595642090e-02 -1.251312941312789917e-01 -7.578828185796737671e-02 -9.404980391263961792e-02 2.000603079795837402e-01 7.670748233795166016e-02 -2.873868681490421295e-02 8.747050911188125610e-02 -1.003593653440475464e-01 4.572941362857818604e-01 -5.551518499851226807e-02 1.483074724674224854e-01 -9.983704984188079834e-02 -1.008382961153984070e-01 1.422896683216094971e-01 6.088387221097946167e-02 1.628331989049911499e-01 -7.070436328649520874e-02
-3.115259706974029541e-01 1.625424176454544067e-01 -6.306472420692443848e-02 4.816053211688995361e-01 1.963922828435897827e-01 1.047281101346015930e-01 -1.622796989977359772e-02 1.258805245161056519e-01 3.189543262124061584e-02 3.192784190177917480e-01 1.530014127492904663e-01 -3.143619000911712646e-02 7.366194855421781540e-03 9.667379409074783325e-02 2.078897058963775635e-01 1.503465347923338413e-03 -6.961674988269805908e-02 -1.109768524765968323e-01 4.935724660754203796e-03 2.746588289737701416e-01 3.953856229782104492e-02 -4.486904665827751160e-02 1.219075396656990051e-01 3.159610927104949951e-01 1.102297455072402954e-01 5.528140068054199219e-02 2.788242101669311523e-01 3.235383704304695129e-02 7.904250174760818481e-02 -2.495133280754089355e-01 1.467716842889785767e-01 -7.280260790139436722e-03
-3.634102344512939453e-01 9.747263975441455841e-03 -2.145051509141921997e-01 2.050199508666992188e-01 1.311993300914764404e-01 1.414408981800079346e-01 -8.101380616426467896e-02 -3.300825506448745728e-02 -2.911318466067314148e-02 1.006538048386573792e-01 5.625880323350429535e-03 4.927033558487892151e-02 -3.850109130144119263e-02 4.620543494820594788e-02 -6.742422282695770264e-02 3.584987521171569824e-01 1.856248453259468079e-02 6.002428755164146423e-02 -1.990825124084949493e-02 5.367491394281387329e-02 -4.106283783912658691e-01 2.357108294963836670e-01 4.070618748664855957e-02 3.791977763175964355e-01 2.062085419893264771e-01 1.019009128212928772e-01 2.360711246728897095e-01 1.056780666112899780e-02 -2.758964896202087402e-01 4.388298466801643372e-02 1.110886782407760620e-01 -9.390372037887573242e-02
-3.204666078090667725e-01 5.888919811695814133e-03 1.872296333312988281e-01 2.157969772815704346e-01 1.893077790737152100e-01 1.730999052524566650e-01 -1.369188874959945679e-01 -5.969258397817611694e-02 -1.365242898464202881e-01 2.624763846397399902e-01 5.989959090948104858e-02 1.115456148982048035e-01 2.198279500007629395e-01 -2.429735809564590454e-01 -5.154608562588691711e-02 2.935003042221069336e-01 2.133267372846603394e-02 -1.518484205007553101e-01 -1.955334283411502838e-02 7.481362670660018921e-02 -2.191158235073089600e-01 -1.337907928973436356e-02 -2.472195923328399658e-01 7.189770042896270752e-02 -1.842272281646728516e-02 2.519776672124862671e-02 1.080111041665077209e-02 3.099730610847473145e-01 -1.764873862266540527e-01 -2.771569192409515381e-01 8.329429477453231812e-02 -2.678866386413574219e-01
-1.613760143518447876e-01 1.790837198495864868e-01 -9.245263040065765381e-02 2.189417779445648193e-01 1.097871437668800354e-01 4.195989966392517090e-01 -9.151339530944824219e-02 6.003346666693687439e-02 -2.086283266544342041e-01 1.922724843025207520e-01 4.119620472192764282e-02 -2.022924870252609253e-01 -1.341781467199325562e-01 2.936099767684936523e-01 -1.765334904193878174e-01 -1.268898397684097290e-01 -1.510811150074005127e-01 9.940127283334732056e-02 -1.291888356208801270e-01 2.800821661949157715e-01 -4.662868380546569824e-02 -1.216240692883729935e-02 -2.613727748394012451e-01 1.557477414608001709e-01 6.786809861660003662e-02 -1.583241298794746399e-02 1.198130995035171509e-01 8.324106037616729736e-02 3.679193854331970215e-01 -9.926964342594146729e-02 -1.251025199890136719e-01 3.116221725940704346e-02
-2.034497261047363281e-01 -7.506377995014190674e-03 -1.206186860799789429e-01 5.041840076446533203e-01 1.300906389951705933e-01 1.266833096742630005e-01 7.928495109081268311e-02 2.836154215037822723e-02 -2.652443349361419678e-01 2.273077219724655151e-01 -2.542376518249511719e-02 7.976876199245452881e-02 5.376820638775825500e-02 -1.176797598600387573e-01 3.952899947762489319e-02 -7.209511101245880127e-02 -8.776362240314483643e-02 6.475926190614700317e-02 -1.985818333923816681e-02 3.482728302478790283e-01 -1.577977687120437622e-01 1.025171503424644470e-01 -7.005051523447036743e-02 3.599021434783935547e-01 -3.357305750250816345e-02 -1.287149339914321899e-01 1.843812316656112671e-01 1.476200670003890991e-01 3.135730624198913574e-01 2.061053179204463959e-02 -1.257200837135314941e-01 -7.572312653064727783e-02
-2.236267477273941040e-01 9.519874304533004761e-02 2.157654426991939545e-02 2.178082615137100220e-01 2.572750747203826904e-01 1.970245093107223511e-01 -1.829440295696258545e-01 2.391245216131210327e-01 -2.429464161396026611e-01 6.282125413417816162e-02 1.253432482481002808e-01 -7.385488599538803101e-03 4.225372523069381714e-02 1.879098862409591675e-01 -2.860013023018836975e-02 -2.595395036041736603e-02 -2.498417906463146210e-02 -8.915806561708450317e-02 1.190926060080528259e-01 3.204047381877899170e-01 3.855766495689749718e-03 -9.808619320392608643e-02 5.658270791172981262e-02 3.258915841579437256e-01 1.819365769624710083e-01 -1.273712366819381714e-01 4.729658365249633789e-02 2.788473963737487793e-01 2.751836478710174561e-01 -3.204359710216522217e-01 1.662319004535675049e-01 1.511631906032562256e-02
-2.766539454460144043e-01 2.602011263370513916e-01 -8.935885876417160034e-02 2.092293798923492432e-01 8.778949826955795288e-02 2.769523262977600098e-01 -1.159100905060768127e-01 1.366126239299774170e-01 -5.400228500366210938e-02 1.317176371812820435e-01 2.526949942111968994e-01 1.546707749366760254e-01 1.179224327206611633e-01 -2.108597159385681152e-01 -1.884472221136093140e-01 2.126247584819793701e-01 2.470370195806026459e-02 -6.901154667139053345e-02 1.537656635046005249e-01 5.756016820669174194e-03 -2.582198977470397949e-01 -1.579362154006958008e-02 -2.341291904449462891e-01 1.445466876029968262e-01 1.699392125010490417e-02 -5.432040989398956299e-02 6.004177965223789215e-03 2.867080271244049072e-01 -3.538401424884796143e-01 -1.342305392026901245e-01 5.411101505160331726e-02 -1.924654245376586914e-01
-1.712975800037384033e-01 -2.888593450188636780e-02 -9.483180195093154907e-02 3.270948231220245361e-01 2.684659063816070557e-01 2.137340158224105835e-01 -2.634255588054656982e-01 1.058183759450912476e-01 -8.330976590514183044e-03 4.962580651044845581e-02 6.433611363172531128e-02 -8.531828224658966064e-02 -1.401376444846391678e-02 3.473374545574188232e-01 -1.584444046020507812e-01 1.613420248031616211e-01 -1.341514885425567627e-01 2.015431076288223267e-01 7.961078733205795288e-02 9.660686552524566650e-02 -1.197117269039154053e-01 8.574242889881134033e-02 8.822923153638839722e-02 3.161266744136810303e-01 -2.399385869503021240e-01 4.292598068714141846e-01 -6.778308749198913574e-02 1.058659106492996216e-01 -3.503222391009330750e-02 -5.511234328150749207e-02 6.304386258125305176e-02 -9.494656842434778810e-05
-2.008359730243682861e-01 9.632535278797149658e-02 4.256748035550117493e-02 3.598947525024414062e-01 1.540331840515136719e-01 2.744508385658264160e-01 2.560566067695617676e-01 1.457851976156234741e-01 -1.747847199440002441e-01 1.090602427721023560e-01 1.599834263324737549e-01 8.120927959680557251e-02 2.243144512176513672e-01 -9.651757776737213135e-02 -1.488657146692276001e-01 -1.319652609527111053e-02 1.171223074197769165e-02 2.577785551548004150e-01 5.863992124795913696e-02 2.735354900360107422e-01 1.110530551522970200e-02 1.349452286958694458e-01 1.042116433382034302e-01 4.348580241203308105e-01 2.073942422866821289e-01 1.111198216676712036e-01 1.397977173328399658e-01 -5.328270047903060913e-02 1.205990910530090332e-01 -5.948286876082420349e-02 1.102565005421638489e-01 7.387628406286239624e-02
5.364039447158575058e-03 1.789325289428234100e-02 -1.315031796693801880e-01 -1.174137811176478863e-03 2.134762555360794067e-01 -3.607483953237533569e-02 5.483969673514366150e-02 2.491586059331893921e-01 -9.814769774675369263e-02 2.352506816387176514e-01 2.707298696041107178e-01 9.641440957784652710e-02 1.393385380506515503e-01 5.095273628830909729e-02 -2.442902028560638428e-01 1.922555118799209595e-01 1.520573794841766357e-01 -2.707174122333526611e-01 -1.868932545185089111e-01 2.051717191934585571e-01 -7.797854393720626831e-02 -4.206321388483047485e-02 -3.191655278205871582e-01 2.039290517568588257e-01 -1.304644048213958740e-01 1.749584376811981201e-01 -2.446264494210481644e-03 -1.464956998825073242e-01 -1.309802085161209106e-01 -4.371218383312225342e-01 2.793995104730129242e-02 3.647296130657196045e-02
-2.381292283535003662e-01 -2.186291813850402832e-01 -1.582192480564117432e-01 2.858983874320983887e-01 1.543871462345123291e-01 1.301693022251129150e-01 7.419531792402267456e-02 3.052565157413482666e-01 3.761980682611465454e-02 1.286968737840652466e-01 -2.701389370486140251e-03 8.500854671001434326e-02 -8.924452215433120728e-02 2.613222301006317139e-01 -1.708635836839675903e-01 -7.834663987159729004e-02 -1.454072892665863037e-01 2.683772444725036621e-01 -1.544376909732818604e-01 2.787562310695648193e-01 -8.542089909315109253e-02 -5.346743762493133545e-02 5.038486421108245850e-02 2.660984992980957031e-01 -1.312170457094907761e-02 -9.288553893566131592e-02 1.317575722932815552e-01 -1.240125373005867004e-01 -6.454222649335861206e-02 -3.421332836151123047e-01 1.006909310817718506e-01 -2.476559430360794067e-01
-3.657822310924530029e-01 8.776262402534484863e-02 2.207990139722824097e-01 2.754034101963043213e-01 2.251518666744232178e-01 5.508497729897499084e-02 -1.693691760301589966e-01 4.225175455212593079e-02 -1.246441751718521118e-01 1.832529455423355103e-01 1.321935057640075684e-01 1.208978355862200260e-03 2.753705978393554688e-01 -1.263248771429061890e-01 -1.015408858656883240e-01 1.904636174440383911e-01 -3.013804368674755096e-02 -1.448240876197814941e-01 -1.631035953760147095e-01 -8.954483270645141602e-02 -1.229924857616424561e-01 -3.119735792279243469e-02 -1.717946380376815796e-01 1.635602563619613647e-01 -2.976072765886783600e-02 1.100643724203109741e-02 2.079208381474018097e-02 4.305793344974517822e-01 -1.676791310310363770e-01 -2.055567651987075806e-01 1.198349669575691223e-01 -2.104702442884445190e-01
-1.834984570741653442e-01 2.031915485858917236e-01 -3.208407759666442871e-02 2.761483788490295410e-01 6.594280153512954712e-02 3.421901464462280273e-01 2.192706987261772156e-02 1.616993844509124756e-01 -5.035392567515373230e-02 1.999133676290512085e-01 2.526298910379409790e-02 -6.681075692176818848e-02 -6.082232296466827393e-02 -2.110146880149841309e-01 -5.145989730954170227e-02 1.992130726575851440e-01 2.685717493295669556e-02 -1.512297242879867554e-01 -1.442204788327217102e-02 -1.419437825679779053e-01 -2.518875710666179657e-02 -3.014917671680450439e-01 -4.870159924030303955e-01 2.825391888618469238e-01 -1.331511586904525757e-01 -7.344824075698852539e-02 -1.045073419809341431e-01 1.420964300632476807e-01 -8.411506563425064087e-02 -8.783968538045883179e-02 1.336700320243835449e-01 -1.487696021795272827e-01
-2.626222372055053711e-01 1.856371611356735229e-01 2.243446558713912964e-02 4.537320733070373535e-01 5.071037635207176208e-02 1.951988488435745239e-01 -7.732127606868743896e-02 1.623425334692001343e-01 -4.196132719516754150e-01 2.059889286756515503e-01 8.672608435153961182e-02 -1.510362476110458374e-01 -6.546878814697265625e-02 7.945784926414489746e-02 8.201738446950912476e-02 -6.093939393758773804e-02 -6.746374815702438354e-02 -1.282642967998981476e-02 1.173773556947708130e-01 2.682402729988098145e-01 7.223259657621383667e-02 -6.530159711837768555e-02 3.283226117491722107e-02 7.742287218570709229e-02 8.301740884780883789e-02 3.397223353385925293e-02 1.726310998201370239e-01 2.243253439664840698e-01 1.854492872953414917e-01 -2.314684242010116577e-01 1.586488634347915649e-01 -1.974735558032989502e-01
-1.832122206687927246e-01 2.790471352636814117e-02 -3.049538284540176392e-02 2.819609940052032471e-01 -5.502187833189964294e-02 2.222907245159149170e-01 -1.652386039495468140e-01 4.358362033963203430e-02 -2.834730148315429688e-01 2.540532946586608887e-01 1.615196168422698975e-01 -1.300902366638183594e-01 -5.777244642376899719e-02 -8.150158077478408813e-02 -1.446594297885894775e-01 3.738470375537872314e-01 5.117107927799224854e-02 1.478816270828247070e-01 6.965900957584381104e-02 1.876173913478851318e-02 -3.031869232654571533e-01 1.714099347591400146e-01 -2.245187945663928986e-02 1.881970614194869995e-01 9.850838221609592438e-03 -2.131147310137748718e-02 8.683869242668151855e-02 1.221779212355613708e-01 3.065070211887359619e-01 -1.012915968894958496e-01 -3.374120295047760010e-01 -1.304134726524353027e-01
-1.405802071094512939e-01 -1.344257034361362457e-02 1.492092460393905640e-01 1.827506124973297119e-01 1.970617175102233887e-01 1.089690998196601868e-01 2.428442798554897308e-02 1.572518646717071533e-01 4.794909060001373291e-02 9.697217494249343872e-02 4.962926357984542847e-02 -1.253754794597625732e-01 1.096117794513702393e-01 -1.003129556775093079e-01 -9.499147534370422363e-02 3.559371829032897949e-02 2.987626008689403534e-02 9.533520787954330444e-02 2.665287256240844727e-01 1.973293572664260864e-01 -2.842381596565246582e-01 2.175887674093246460e-01 8.761186897754669189e-02 3.491365313529968262e-01 1.489900201559066772e-01 2.467935979366302490e-01 7.026720046997070312e-02 -3.199307993054389954e-02 3.642097413539886475e-01 -2.521876096725463867e-01 3.344704806804656982e-01 -1.061474531888961792e-01
-3.938475549221038818e-01 -1.202731281518936157e-01 -4.284824132919311523e-01 4.218608438968658447e-01 2.643894851207733154e-01 8.027935028076171875e-02 -5.919772014021873474e-02 -8.331836760044097900e-02 -2.941296398639678955e-01 3.764664754271507263e-02 3.231286630034446716e-02 5.413224548101425171e-02 -5.332971364259719849e-02 9.328155964612960815e-02 -4.263984411954879761e-02 8.767505176365375519e-03 -1.053301766514778137e-01 1.518861949443817139e-01 2.641185000538825989e-02 2.258992046117782593e-01 -2.110294699668884277e-01 6.575575470924377441e-02 -3.712765872478485107e-02 2.188365906476974487e-01 1.891752146184444427e-02 -1.528939604759216309e-01 7.516875118017196655e-02 -1.338104903697967529e-01 9.901867061853408813e-02 3.000588156282901764e-02 -1.612926721572875977e-01 -9.322083741426467896e-02
-4.875453561544418335e-02 1.099189594388008118e-01 -1.099989190697669983e-02 2.229443192481994629e-01 1.256187856197357178e-01 -5.994436144828796387e-02 1.797920614480972290e-01 -9.803836233913898468e-03 -3.854052722454071045e-01 3.732472360134124756e-01 9.639462083578109741e-02 -2.011703550815582275e-01 5.097245424985885620e-02 1.520503014326095581e-01 5.478454381227493286e-02 6.425725668668746948e-02 8.295033872127532959e-02 1.748311966657638550e-01 1.015712972730398178e-03 2.604759633541107178e-01 -8.114057034254074097e-02 4.924883320927619934e-02 -1.011247038841247559e-01 4.061401486396789551e-01 6.864995509386062622e-02 -1.741876751184463501e-01 8.879477530717849731e-02 2.541772425174713135e-01 1.119822487235069275e-01 1.213578954339027405e-01 6.434708833694458008e-02 -2.915941178798675537e-01
-2.780330777168273926e-01 2.342823147773742676e-01 1.062854677438735962e-01 2.424862235784530640e-01 1.251621842384338379e-01 1.602710783481597900e-01 -2.198416739702224731e-01 -1.822400093078613281e-02 -8.735317736864089966e-02 2.389704138040542603e-01 1.663759648799896240e-01 1.812806427478790283e-01 1.552050411701202393e-01 -1.517731100320816040e-01 -1.291854679584503174e-01 2.134224027395248413e-01 1.382905095815658569e-01 -1.242177262902259827e-01 -3.996634855866432190e-02 7.112514227628707886e-02 -2.852126061916351318e-01 -9.775024652481079102e-02 -2.337651699781417847e-01 6.703052669763565063e-02 -7.357609272003173828e-02 1.271743327379226685e-01 -5.425590649247169495e-02 3.455285727977752686e-01 -1.959584057331085205e-01 4.494123533368110657e-02 1.698253154754638672e-01 -2.619621157646179199e-01
-1.613728106021881104e-01 -1.073969155550003052e-01 -1.812492311000823975e-01 2.154537886381149292e-01 3.481876552104949951e-01 3.276242315769195557e-01 -1.020410507917404175e-01 1.261539012193679810e-01 -1.414275169372558594e-01 4.732426106929779053e-01 2.222615294158458710e-02 6.289076060056686401e-03 -2.691660821437835693e-01 3.541027754545211792e-02 -1.787533164024353027e-01 1.209666207432746887e-01 -4.874796420335769653e-02 1.809081733226776123e-01 -5.869400221854448318e-03 8.796547353267669678e-02 -2.302312254905700684e-01 3.699291869997978210e-02 -5.814960226416587830e-02 1.171973422169685364e-01 -2.336305007338523865e-02 -2.001272737979888916e-01 1.131431162357330322e-01 -2.645148634910583496e-01 1.876283623278141022e-02 -4.250498861074447632e-02 -1.017360910773277283e-01 1.150077804923057556e-01
-4.210987389087677002e-01 2.697438597679138184e-01 -7.768422365188598633e-02 6.585357338190078735e-02 1.010652631521224976e-01 2.128588855266571045e-01 -5.459990352392196655e-02 -1.207649940624833107e-03 -1.217678636312484741e-01 7.003480195999145508e-02 2.311858385801315308e-01 1.137293726205825806e-01 2.886672914028167725e-01 -2.044811397790908813e-01 -7.807265222072601318e-02 1.232066974043846130e-01 -1.497718989849090576e-01 -2.000612765550613403e-01 9.398585185408592224e-03 2.773402724415063858e-03 -1.210441291332244873e-01 -1.257685422897338867e-01 -2.262711375951766968e-01 1.872397959232330322e-01 -1.268589049577713013e-01 -1.474271714687347412e-02 -2.349658869206905365e-02 1.418045759201049805e-01 -1.662273705005645752e-01 -2.181689888238906860e-01 2.366824597120285034e-01 -3.178188502788543701e-01
-6.942161917686462402e-02 2.178868465125560760e-02 2.599788829684257507e-02 4.015764594078063965e-01 2.885235846042633057e-01 3.649970889091491699e-01 -1.822554133832454681e-02 -9.792931377887725830e-03 1.701911985874176025e-01 5.371851846575737000e-03 2.842754721641540527e-01 8.284567296504974365e-02 -1.868975013494491577e-01 6.939834356307983398e-02 -1.668285429477691650e-01 2.503560483455657959e-01 2.918460592627525330e-02 2.337742224335670471e-02 -9.644344449043273926e-02 1.535554695874452591e-02 -4.334660768508911133e-01 1.450242847204208374e-01 -9.446388483047485352e-02 1.529901027679443359e-01 1.086558848619461060e-01 -4.722141847014427185e-02 9.479525685310363770e-02 -5.295931547880172729e-02 -1.097765192389488220e-01 -1.545983403921127319e-01 8.408017456531524658e-02 -2.188734412193298340e-01
-1.747575700283050537e-01 1.983002200722694397e-02 -6.590084731578826904e-02 1.786996275186538696e-01 2.593964040279388428e-01 2.596434056758880615e-01 -3.398129716515541077e-03 3.220026567578315735e-02 2.954609990119934082e-01 1.121484935283660889e-01 1.598072946071624756e-01 1.470079571008682251e-01 -9.912373870611190796e-02 7.283045561052858829e-04 -1.719880551099777222e-01 1.976510882377624512e-01 1.462532090954482555e-03 1.004505679011344910e-01 -1.042895987629890442e-01 -8.732661604881286621e-02 -4.768131673336029053e-01 2.410960644483566284e-01 -2.389321774244308472e-01 2.676576972007751465e-01 2.393485009670257568e-01 -1.539520267397165298e-02 2.922474034130573273e-02 9.159564971923828125e-02 -1.317504420876502991e-02 -1.713857799768447876e-01 1.615658998489379883e-01 -7.952097058296203613e-02
-2.297477424144744873e-01 -1.716631092131137848e-02 -3.004901669919490814e-02 2.228615731000900269e-01 3.282954692840576172e-01 2.581901848316192627e-01 -4.507914930582046509e-02 1.250038444995880127e-01 -1.143345385789871216e-01 9.859023988246917725e-02 1.988573372364044189e-01 -2.614099979400634766e-01 3.997621126472949982e-03 6.116863340139389038e-02 1.311177313327789307e-01 -8.548374474048614502e-02 -2.543038129806518555e-02 -2.140010446310043335e-01 -2.340539693832397461e-01 2.713955640792846680e-01 -2.092127352952957153e-01 -2.320928424596786499e-01 -1.071744486689567566e-01 3.508726656436920166e-01 1.945229619741439819e-01 -1.047736704349517822e-01 1.224863976240158081e-01 -5.652566440403461456e-03 1.567468345165252686e-01 1.452558040618896484e-01 1.225258409976959229e-01 -1.169454008340835571e-01
-2.251713424921035767e-01 6.486497074365615845e-02 1.460727453231811523e-01 2.451407909393310547e-01 2.487496882677078247e-01 2.561761438846588135e-01 -1.988129615783691406e-01 -1.770158112049102783e-02 -1.419651657342910767e-01 3.747084438800811768e-01 1.479912400245666504e-01 1.088539287447929382e-01 2.318542897701263428e-01 -1.865786612033843994e-01 -1.398277431726455688e-01 2.892565727233886719e-01 -2.915749885141849518e-02 -1.530640721321105957e-01 -6.833636015653610229e-02 -1.571479067206382751e-02 -7.586794346570968628e-02 -2.771098725497722626e-02 -4.767159000039100647e-02 1.778024733066558838e-01 -8.857290446758270264e-02 -4.742196202278137207e-02 8.975082635879516602e-02 2.999796569347381592e-01 -1.822974085807800293e-01 -1.342036277055740356e-01 9.682284295558929443e-02 -2.680597603321075439e-01
8.197128772735595703e-02 9.951046854257583618e-02 -3.429937958717346191e-01 1.269797831773757935e-01 1.820730119943618774e-01 1.429902166128158569e-01 -6.732441484928131104e-02 2.227038443088531494e-01 -5.568185448646545410e-02 4.783782735466957092e-02 1.364594399929046631e-01 -2.458155155181884766e-01 1.930481754243373871e-02 2.762900292873382568e-01 -9.876457042992115021e-03 2.002657800912857056e-01 1.632707267999649048e-01 2.021712809801101685e-01 8.659612387418746948e-02 2.764654159545898438e-01 -1.112428084015846252e-01 -1.816241443157196045e-01 -2.294357568025588989e-01 2.989249527454376221e-01 1.523873805999755859e-01 3.845877200365066528e-02 -1.764628142118453979e-01 -3.003296256065368652e-02 -3.185820765793323517e-03 -2.671357393264770508e-01 -9.273549914360046387e-02 -2.549507915973663330e-01
-4.284573346376419067e-02 4.272137880325317383e-01 -2.090070992708206177e-01 7.615826278924942017e-02 6.421599537134170532e-02 -1.955748349428176880e-02 -2.094673225656151772e-03 7.682280242443084717e-02 -1.796714365482330322e-01 1.609147936105728149e-01 -2.514140866696834564e-02 1.646690517663955688e-01 -7.938903570175170898e-02 1.627882942557334900e-02 -2.196412980556488037e-01 1.165094524621963501e-01 -1.047754883766174316e-01 -2.071656659245491028e-02 -7.089888304471969604e-02 3.945500552654266357e-01 -1.978617757558822632e-01 -3.370370715856552124e-02 -1.950412839651107788e-01 2.436356693506240845e-01 3.619365021586418152e-02 -2.606472745537757874e-02 1.693371385335922241e-01 -1.178706884384155273e-01 -3.372524380683898926e-01 -3.335609436035156250e-01 -1.468420773744583130e-01 -2.319071069359779358e-02
-1.869338750839233398e-01 5.723183229565620422e-02 1.178328767418861389e-01 2.318466305732727051e-01 4.180848896503448486e-01 1.422207206487655640e-01 1.857847347855567932e-02 -2.988302707672119141e-02 -1.352876424789428711e-01 1.498392224311828613e-01 2.619476914405822754e-01 -1.700562238693237305e-01 -7.157557457685470581e-02 1.090058311820030212e-01 1.386227160692214966e-01 -2.307076379656791687e-02 5.471829324960708618e-02 3.149973228573799133e-02 -1.922933310270309448e-01 3.940228819847106934e-01 -7.951593026518821716e-03 -1.021256148815155029e-01 -1.444852948188781738e-01 1.656285673379898071e-01 -1.363123655319213867e-01 -8.220035582780838013e-02 1.564657539129257202e-01 1.136710569262504578e-01 1.888415664434432983e-01 1.001139357686042786e-01 3.986095786094665527e-01 -2.249848656356334686e-02
-2.906149327754974365e-01 -1.561413984745740891e-02 -4.373903572559356689e-02 1.372216939926147461e-01 2.590700984001159668e-01 1.796547025442123413e-01 -7.878979295492172241e-02 4.413725063204765320e-02 -1.360396742820739746e-01 2.330212891101837158e-01 2.909148931503295898e-01 -2.509020864963531494e-01 -2.287184260785579681e-02 5.958826839923858643e-02 2.063497155904769897e-01 -1.111851707100868225e-01 -1.243845447897911072e-01 2.592559717595577240e-02 -7.105957716703414917e-02 3.878399431705474854e-01 -8.982080966234207153e-02 -6.759446859359741211e-02 -9.040151536464691162e-02 2.658364772796630859e-01 -8.716272562742233276e-02 -1.162504404783248901e-01 2.156590819358825684e-01 1.708749532699584961e-01 1.933395862579345703e-01 -7.468753308057785034e-02 2.585631310939788818e-01 -1.946241110563278198e-01
-1.848126351833343506e-01 -1.843514293432235718e-01 -2.156387120485305786e-01 2.791241556406021118e-02 2.052455842494964600e-01 1.452262550592422485e-01 -1.646559983491897583e-01 2.540946006774902344e-01 -1.617510318756103516e-01 7.400808483362197876e-02 3.262192010879516602e-01 -7.617412507534027100e-02 1.278565526008605957e-01 2.263090461492538452e-01 -1.885534822940826416e-01 -1.266940981149673462e-01 -2.140324860811233521e-01 2.664146423339843750e-01 -1.882169842720031738e-01 -4.290516301989555359e-02 -7.751033455133438110e-02 -9.172642230987548828e-02 -6.538628786802291870e-02 3.807901442050933838e-01 1.805805414915084839e-01 1.240953281521797180e-01 -8.894226700067520142e-02 1.272514462471008301e-01 2.402573823928833008e-01 -8.304587751626968384e-02 4.729995131492614746e-02 -9.968651831150054932e-02
-1.453842967748641968e-01 2.654519379138946533e-01 1.563137397170066833e-02 1.865518242120742798e-01 1.369752138853073120e-01 3.934810161590576172e-01 -1.493332386016845703e-01 -2.060573361814022064e-02 -1.707461327314376831e-01 2.499166429042816162e-01 2.818090021610260010e-01 4.124965667724609375e-01 8.319463580846786499e-03 1.609718240797519684e-02 -7.181601226329803467e-02 -1.311211436986923218e-01 -1.365989446640014648e-01 -9.324630349874496460e-02 -2.328909188508987427e-02 1.786878854036331177e-01 1.552483718842267990e-02 -8.235663175582885742e-02 4.742080345749855042e-02 2.237612754106521606e-01 4.173609241843223572e-02 1.159025076776742935e-02 2.919407486915588379e-01 8.588915318250656128e-02 1.710746437311172485e-01 -1.315780282020568848e-01 1.014834493398666382e-01 -2.065166831016540527e-01
-2.856564521789550781e-01 -3.135217428207397461e-01 3.524881228804588318e-02 1.064976230263710022e-01 3.709446787834167480e-01 8.290204405784606934e-02 -1.357191801071166992e-01 6.036619096994400024e-02 -1.802355051040649414e-01 -4.739702492952346802e-02 -1.354334224015474319e-02 4.793402552604675293e-02 -2.365327924489974976e-01 1.719390004873275757e-01 -9.408866986632347107e-03 8.360356092453002930e-02 -2.328597158193588257e-01 -2.772131003439426422e-03 -8.286745101213455200e-02 1.666013151407241821e-01 -1.881640255451202393e-01 1.564945280551910400e-01 -2.570792101323604584e-02 5.311470627784729004e-01 -9.812831133604049683e-02 5.987869203090667725e-02 -3.695830330252647400e-02 1.846258491277694702e-01 -2.727010846138000488e-02 -5.056414753198623657e-02 -3.711499273777008057e-03 1.663502454757690430e-01
-2.210945188999176025e-01 8.916193991899490356e-02 2.540920674800872803e-02 4.029428064823150635e-01 -1.251380518078804016e-02 2.682247571647167206e-02 -2.437259107828140259e-01 1.233763643540441990e-03 -1.556729674339294434e-01 1.456877589225769043e-01 1.221200376749038696e-01 1.333359926939010620e-01 -7.911819964647293091e-03 -4.288432374596595764e-02 -1.856009513139724731e-01 2.813584208488464355e-01 5.262089148163795471e-02 2.995290756225585938e-01 1.899614483118057251e-01 1.892541199922561646e-01 -2.168111801147460938e-01 1.697936952114105225e-01 -2.560374140739440918e-01 3.697516024112701416e-01 -9.738771617412567139e-02 -9.431512653827667236e-02 -6.547928601503372192e-02 -1.397598832845687866e-01 1.724853217601776123e-01 1.492868736386299133e-02 -9.915571659803390503e-02 4.138590395450592041e-02
-1.086235493421554565e-01 4.036705568432807922e-02 -1.361448466777801514e-01 2.197924703359603882e-01 3.113120794296264648e-01 1.019569635391235352e-01 2.398937940597534180e-02 5.245471373200416565e-02 -4.771291464567184448e-02 2.909708619117736816e-01 3.107234239578247070e-01 -1.160374134778976440e-01 -1.880197227001190186e-01 2.481146156787872314e-02 8.694501966238021851e-02 -3.075768649578094482e-01 3.012571251019835472e-03 -6.637957692146301270e-02 -1.704721748828887939e-01 2.711812257766723633e-01 -8.147152513265609741e-02 -5.855400115251541138e-02 -1.437842994928359985e-01 3.808468878269195557e-01 1.547795087099075317e-01 6.815700232982635498e-02 1.782467514276504517e-01 1.324321478605270386e-01 1.801862418651580811e-01 1.001238375902175903e-01 2.656373083591461182e-01 1.543981488794088364e-02
-2.191203087568283081e-01 2.785098850727081299e-01 -1.071173325181007385e-01 8.740355074405670166e-02 2.936572432518005371e-01 2.499416619539260864e-01 -1.647529751062393188e-01 1.288638859987258911e-01 -4.766652733087539673e-02 3.529286980628967285e-01 -1.276177004911005497e-03 -4.597038030624389648e-02 1.110804304480552673e-01 -2.694937884807586670e-01 -4.978034272789955139e-02 9.988489747047424316e-02 8.598616719245910645e-02 -3.977360576391220093e-02 1.345639117062091827e-03 -1.023134589195251465e-01 -2.487923800945281982e-01 -1.419518738985061646e-01 -2.924936115741729736e-01 8.979877829551696777e-02 -4.208285361528396606e-02 -1.203231066465377808e-01 1.995938085019588470e-02 3.325057923793792725e-01 -4.422979429364204407e-02 -1.532713323831558228e-01 2.932875752449035645e-01 -5.197175219655036926e-02
-3.268687725067138672e-01 1.668743789196014404e-01 -4.828032106161117554e-02 1.861580163240432739e-01 1.554182618856430054e-01 1.308858543634414673e-01 2.177475579082965851e-02 -4.282290861010551453e-02 -1.217553615570068359e-01 2.002496123313903809e-01 1.242600232362747192e-01 -3.279164806008338928e-02 1.323866844177246094e-01 -1.979996860027313232e-01 -1.983895897865295410e-01 2.458927594125270844e-02 2.475434094667434692e-01 -3.487363457679748535e-01 -3.361023217439651489e-02 -9.771470725536346436e-02 -2.708350121974945068e-01 -2.619142830371856689e-01 -3.654651045799255371e-01 9.463259577751159668e-02 -3.122083283960819244e-02 4.757364094257354736e-02 -1.376952975988388062e-01 7.865031808614730835e-02 7.407862693071365356e-02 -2.834198772907257080e-01 5.990468338131904602e-02 -1.441057622432708740e-01
3.964457660913467407e-02 1.507045775651931763e-01 -3.935342431068420410e-01 5.936352908611297607e-02 3.277328312397003174e-01 1.688488572835922241e-01 -6.293499469757080078e-02 1.919710636138916016e-01 -2.196394205093383789e-01 3.686557756736874580e-03 7.649529725313186646e-02 -1.770356446504592896e-01 -3.338148072361946106e-02 2.770523726940155029e-01 -6.727219372987747192e-02 3.333743214607238770e-01 1.194331124424934387e-01 1.627521067857742310e-01 -8.291263878345489502e-02 1.973513811826705933e-01 -1.759361177682876587e-01 -2.252540364861488342e-02 -2.890621870756149292e-02 2.927092649042606354e-02 -5.330064520239830017e-02 1.132522895932197571e-01 -7.931096851825714111e-02 2.568850852549076080e-02 -1.441017687320709229e-01 -4.403238594532012939e-01 6.078914739191532135e-03 -6.763059645891189575e-02
-3.135939240455627441e-01 1.879616379737854004e-01 1.700342148542404175e-01 1.178980395197868347e-01 1.097077280282974243e-01 2.587994039058685303e-01 -1.708394438028335571e-01 7.112962007522583008e-02 -1.087774634361267090e-01 2.366868406534194946e-01 1.765039712190628052e-01 -4.789202660322189331e-02 8.114859461784362793e-02 -2.032503336668014526e-01 -1.029085665941238403e-01 2.678228616714477539e-01 -4.240750893950462341e-02 -9.440381079912185669e-02 1.382470130920410156e-01 -1.320687960833311081e-02 -9.333886206150054932e-02 -5.147426947951316833e-02 -2.932720482349395752e-01 1.821280270814895630e-01 -6.887086480855941772e-02 7.706144452095031738e-02 8.229059725999832153e-02 4.288491010665893555e-01 -1.105039715766906738e-01 -1.661030948162078857e-01 2.195831835269927979e-01 -1.697726845741271973e-01
-3.685977160930633545e-01 -1.259467471390962601e-02 -1.872680187225341797e-01 -1.678307652473449707e-01 1.415301859378814697e-01 1.778550297021865845e-01 -3.336122259497642517e-02 3.367573916912078857e-01 -2.491477876901626587e-01 1.451608911156654358e-02 2.760891616344451904e-02 -8.204538375139236450e-02 7.080902159214019775e-02 -1.713957935571670532e-01 -4.319093376398086548e-02 4.799161478877067566e-02 -1.818086802959442139e-01 -1.354490220546722412e-01 -1.103955134749412537e-02 1.050445511937141418e-01 -1.911492943763732910e-01 -2.942147478461265564e-02 -2.281099259853363037e-01 1.608261466026306152e-01 2.689643949270248413e-02 -8.273801207542419434e-02 -1.667698621749877930e-01 2.554742991924285889e-01 5.879180040210485458e-03 1.347155719995498657e-01 2.525534629821777344e-01 -4.071196317672729492e-01
-3.007087111473083496e-01 -7.445388287305831909e-02 -2.935549318790435791e-01 2.549842894077301025e-01 1.498460620641708374e-01 4.183619320392608643e-01 -2.334429770708084106e-01 1.744435578584671021e-01 1.603284627199172974e-01 2.058981060981750488e-01 1.990425586700439453e-01 -2.290518581867218018e-02 -3.825207799673080444e-02 1.333091109991073608e-01 -2.271947860717773438e-01 -1.889985054731369019e-02 -1.241378784179687500e-01 3.080979883670806885e-01 -1.274802982807159424e-01 3.619003668427467346e-02 -1.807950139045715332e-01 1.079642772674560547e-01 -8.110827766358852386e-03 2.430169731378555298e-01 -6.123485416173934937e-02 6.922238320112228394e-02 1.429835706949234009e-01 7.610423862934112549e-02 1.277123093605041504e-01 -5.501821637153625488e-02 5.792089924216270447e-02 4.636927321553230286e-02
-2.800899744033813477e-01 1.273587644100189209e-01 1.621536314487457275e-01 2.659872472286224365e-01 1.385522484779357910e-01 2.428870797157287598e-01 -8.519712090492248535e-02 7.223335653543472290e-02 -1.709294766187667847e-01 2.738326191902160645e-01 1.949591189622879028e-01 8.138279616832733154e-02 6.615107506513595581e-02 -2.692794203758239746e-01 -1.848967373371124268e-01 2.690843045711517334e-01 -5.341246351599693298e-02 -1.217632144689559937e-01 1.249129138886928558e-02 -9.843804687261581421e-02 -1.300204694271087646e-01 -3.590038418769836426e-02 -2.475262284278869629e-01 4.293476045131683350e-02 -5.978789180517196655e-02 -4.495493322610855103e-02 2.719604782760143280e-02 2.668705284595489502e-01 -9.848199784755706787e-02 -2.891560792922973633e-01 2.103277146816253662e-01 -2.477309554815292358e-01
-1.764828711748123169e-02 3.433168632909655571e-03 -1.144831627607345581e-02 1.739804297685623169e-01 2.499867826700210571e-01 1.763687580823898315e-01 -4.033938050270080566e-02 1.176026016473770142e-01 -1.931166350841522217e-01 9.644381701946258545e-02 1.818201690912246704e-01 3.476840257644653320e-01 -2.998078167438507080e-01 8.026161789894104004e-02 -7.475233823060989380e-02 3.195579946041107178e-01 -2.177016586065292358e-01 -3.093030117452144623e-02 2.122243195772171021e-01 1.975518912076950073e-01 7.193367183208465576e-02 2.262366414070129395e-01 -3.038506768643856049e-02 3.308795690536499023e-01 9.938564896583557129e-02 9.848719090223312378e-02 1.889930218458175659e-01 1.488822102546691895e-01 1.607795655727386475e-01 2.694627083837985992e-02 2.044526040554046631e-01 1.031133458018302917e-01
-3.237418532371520996e-01 8.530867844820022583e-02 1.841900497674942017e-02 2.747627496719360352e-01 4.150446355342864990e-01 2.263637334108352661e-01 -1.996417045593261719e-01 2.123239487409591675e-01 -3.540278598666191101e-02 2.553071081638336182e-01 1.745038181543350220e-01 -1.936555057764053345e-01 -1.020129173994064331e-01 1.388050466775894165e-01 1.791406124830245972e-01 2.677255310118198395e-02 -7.438894361257553101e-02 1.734128892421722412e-01 -8.850499242544174194e-02 1.316246837377548218e-01 6.477062404155731201e-02 1.875049769878387451e-01 1.067395508289337158e-01 2.247459143400192261e-01 1.032798066735267639e-01 7.779048383235931396e-02 2.840782105922698975e-01 6.644947826862335205e-02 -1.862090313807129860e-03 -4.448976367712020874e-02 -6.455455720424652100e-02 -1.917366534471511841e-01
-3.561830520629882812e-02 1.006636768579483032e-01 -1.574987769126892090e-01 1.721967905759811401e-01 2.544266283512115479e-01 2.281764000654220581e-01 1.908115297555923462e-01 -7.121495902538299561e-03 -2.830561399459838867e-01 1.328601241111755371e-01 3.635596334934234619e-01 -8.415088802576065063e-02 1.439594477415084839e-01 1.802695542573928833e-02 -3.933414351195096970e-03 1.110100522637367249e-01 2.033780142664909363e-02 2.558216750621795654e-01 -1.937950253486633301e-01 2.736448049545288086e-01 -2.911826968193054199e-01 2.213267609477043152e-02 4.695931449532508850e-02 1.423373818397521973e-01 3.417962789535522461e-02 2.388416379690170288e-01 -2.022010236978530884e-01 -7.509133219718933105e-02 -2.722406387329101562e-01 1.439867168664932251e-02 -1.441518962383270264e-01 -1.568043529987335205e-01
-2.710644900798797607e-01 2.569376826286315918e-01 -3.042766638100147247e-02 2.170403450727462769e-01 1.150348335504531860e-01 3.778258264064788818e-01 -1.753197461366653442e-01 1.655286103487014771e-01 -8.003429323434829712e-02 3.336068391799926758e-01 1.449709683656692505e-01 -2.762533128261566162e-01 -4.964957758784294128e-02 -2.899381518363952637e-01 -2.489395290613174438e-01 9.231004118919372559e-02 1.094834133982658386e-01 -1.907528191804885864e-01 4.991392418742179871e-02 -5.662973597645759583e-02 -1.974671036005020142e-01 -6.414265930652618408e-02 -1.760425418615341187e-01 7.741893827915191650e-02 3.098875284194946289e-02 -2.590492926537990570e-02 -2.931380458176136017e-02 1.130515709519386292e-01 1.648623310029506683e-02 -2.424743771553039551e-01 2.457961812615394592e-02 -1.311292648315429688e-01
-4.174968693405389786e-03 2.053750455379486084e-01 1.097572850994765759e-03 6.136369891464710236e-03 1.920452713966369629e-01 3.763101994991302490e-01 1.256717252545058727e-03 -5.209499597549438477e-02 -6.919725239276885986e-02 5.448506772518157959e-02 -1.820334345102310181e-01 -1.412575095891952515e-01 9.417193941771984100e-04 1.563134938478469849e-01 -1.223335191607475281e-01 3.985800445079803467e-01 2.329282611608505249e-01 1.135183647274971008e-01 -2.365110516548156738e-01 1.283834427595138550e-01 -1.387961655855178833e-01 -1.327896714210510254e-01 -1.769563406705856323e-01 3.463080525398254395e-01 -2.463749237358570099e-02 2.907195687294006348e-01 8.783985674381256104e-02 1.720088534057140350e-02 1.637824438512325287e-02 -1.677397489547729492e-01 -5.821360275149345398e-02 -2.545843422412872314e-01
-3.081976473331451416e-01 -6.440237164497375488e-02 -1.607933044433593750e-01 2.741531431674957275e-01 1.336424350738525391e-01 -1.288346797227859497e-01 -3.104285597801208496e-01 1.276141554117202759e-01 -8.884100615978240967e-02 1.030987054109573364e-01 2.426398396492004395e-01 2.273670732975006104e-01 -7.837546616792678833e-02 -9.553293883800506592e-02 -1.076162606477737427e-01 5.948161333799362183e-02 -5.376896634697914124e-02 -4.514191672205924988e-02 2.056040428578853607e-02 4.509407561272382736e-03 -8.297932147979736328e-02 3.795234858989715576e-02 -1.173704713582992554e-01 1.973932534456253052e-01 3.257459104061126709e-01 3.390406668186187744e-01 3.185795843601226807e-01 1.855166070163249969e-02 -1.781866252422332764e-01 -2.176417708396911621e-01 -1.252360045909881592e-01 -9.552572667598724365e-02
-2.236153483390808105e-01 -5.852963402867317200e-02 -1.326687633991241455e-01 8.724331110715866089e-02 3.129623532295227051e-01 2.264668345451354980e-01 -1.634875312447547913e-02 -3.558382764458656311e-02 6.764444708824157715e-02 2.824951410293579102e-01 3.698930144309997559e-01 -2.470652163028717041e-01 3.208902850747108459e-02 6.382525712251663208e-02 9.623670578002929688e-02 6.502010859549045563e-03 5.534770712256431580e-02 -5.790690705180168152e-02 -5.814844742417335510e-02 4.157775044441223145e-01 -7.233462482690811157e-02 -1.499901264905929565e-01 -9.500855952501296997e-02 2.885846197605133057e-01 -1.178177595138549805e-01 -4.748413339257240295e-02 2.628258988261222839e-02 1.013641152530908585e-02 1.768086254596710205e-01 2.850617468357086182e-02 3.246389031410217285e-01 -1.297843605279922485e-01
-2.671776413917541504e-01 1.426104605197906494e-01 -1.616571545600891113e-01 8.041879534721374512e-02 5.148848146200180054e-02 1.456770598888397217e-01 -3.138242289423942566e-02 2.406810224056243896e-01 -1.659716963768005371e-01 -2.481440268456935883e-02 1.093731075525283813e-01 -1.922200992703437805e-02 1.405601799488067627e-01 6.679583340883255005e-02 -1.863501779735088348e-02 2.631427049636840820e-01 -1.532414257526397705e-01 1.048526447266340256e-02 5.899651348590850830e-02 -1.844917386770248413e-01 -7.023151963949203491e-02 1.710135489702224731e-02 -3.924322426319122314e-01 3.708281517028808594e-01 -6.575690954923629761e-02 1.711781769990921021e-01 -1.293653845787048340e-01 1.133564263582229614e-01 -1.486461311578750610e-01 1.427389960736036301e-02 9.506665170192718506e-02 -4.540794491767883301e-01
-2.677414417266845703e-01 1.848051249980926514e-01 1.986056119203567505e-01 3.083972930908203125e-01 1.146161034703254700e-01 1.461791396141052246e-01 -8.080901205539703369e-02 7.181254681199789047e-03 -1.929544061422348022e-01 1.050447523593902588e-01 5.783138051629066467e-02 3.909742832183837891e-02 6.931807100772857666e-02 -1.276464015245437622e-01 -2.319717779755592346e-02 3.514693081378936768e-01 -1.141303181648254395e-01 -1.569000482559204102e-01 -2.076297253370285034e-02 -6.377692334353923798e-03 -2.402703016996383667e-01 -1.418021172285079956e-01 -3.061491549015045166e-01 4.116496443748474121e-02 -1.373480446636676788e-02 -2.585970237851142883e-02 -2.895649150013923645e-02 3.559442758560180664e-01 -1.353219896554946899e-01 -1.747960746288299561e-01 1.856380552053451538e-01 -3.116427361965179443e-01
-2.376824915409088135e-01 -2.122013568878173828e-01 2.056014686822891235e-01 2.985557019710540771e-01 1.282378733158111572e-01 1.854268610477447510e-01 -9.417576342821121216e-02 1.324596405029296875e-01 -6.981382519006729126e-02 2.276933938264846802e-01 1.407585293054580688e-01 1.683591678738594055e-02 -1.683470457792282104e-01 5.995393544435501099e-02 -2.946230471134185791e-01 1.839454174041748047e-01 -4.240547865629196167e-02 2.385114878416061401e-01 5.103703588247299194e-04 1.637881845235824585e-01 -1.278008669614791870e-01 2.917237877845764160e-01 -2.361007928848266602e-01 3.252563476562500000e-01 5.301216989755630493e-02 -5.308751389384269714e-02 -7.394024729728698730e-02 3.746490553021430969e-02 1.520718932151794434e-01 -1.413922607898712158e-01 -2.269651591777801514e-01 6.946102529764175415e-02
-1.014128178358078003e-01 -6.763338297605514526e-02 -3.423567116260528564e-01 3.016448616981506348e-01 3.500189185142517090e-01 2.072795927524566650e-01 -7.528625428676605225e-02 -4.224769771099090576e-02 8.051098138093948364e-02 -1.793495193123817444e-02 9.403394907712936401e-02 8.181530237197875977e-02 -4.073870368301868439e-03 1.330916434526443481e-01 -1.623394489288330078e-01 2.246052771806716919e-01 1.166586801409721375e-01 -3.196797892451286316e-02 -1.246400102972984314e-01 -2.272821776568889618e-02 -4.384688735008239746e-01 1.054744943976402283e-01 -1.971196383237838745e-01 2.812879979610443115e-01 1.123334243893623352e-01 2.140190750360488892e-01 1.251103579998016357e-01 5.964947398751974106e-03 -1.368037015199661255e-01 -5.207097530364990234e-02 -2.037323545664548874e-03 -1.988905519247055054e-01
-2.289639860391616821e-01 1.868727505207061768e-01 1.987321972846984863e-01 2.828885912895202637e-01 2.696271836757659912e-01 1.285997480154037476e-01 -7.719453424215316772e-02 4.454460740089416504e-02 -1.519369333982467651e-01 2.764794230461120605e-01 2.863249368965625763e-02 1.323156207799911499e-01 2.302531898021697998e-01 -1.349180638790130615e-01 1.235426776111125946e-02 3.488198816776275635e-01 -4.648350924253463745e-02 -1.830349266529083252e-01 4.406395182013511658e-02 -7.399948779493570328e-03 -1.184236928820610046e-01 -9.964630007743835449e-02 -1.434099823236465454e-01 1.222882792353630066e-01 1.904390379786491394e-02 3.540634736418724060e-02 1.055144220590591431e-01 2.656854987144470215e-01 -2.120481133460998535e-01 -2.648458182811737061e-01 1.298188865184783936e-01 -2.694829702377319336e-01
-7.881450653076171875e-02 1.684075444936752319e-01 -1.763666979968547821e-02 4.511843323707580566e-01 2.495442181825637817e-01 -4.590307921171188354e-02 6.671196967363357544e-02 2.890674024820327759e-02 -2.204921990633010864e-01 1.243520304560661316e-01 -4.807407036423683167e-02 -6.911817938089370728e-02 -2.204097807407379150e-01 6.392405182123184204e-02 1.485523581504821777e-01 -1.770145818591117859e-02 1.967403851449489594e-02 1.202586591243743896e-01 1.628147512674331665e-01 3.985336422920227051e-01 -1.124151889234781265e-02 -1.296555250883102417e-01 -1.902659684419631958e-01 3.266969919204711914e-01 -1.305720061063766479e-01 -1.600454300642013550e-01 -7.863782346248626709e-02 7.776226848363876343e-02 -2.767067588865756989e-02 7.183586061000823975e-02 1.811971962451934814e-01 -3.032457232475280762e-01
-3.899240195751190186e-01 -1.925544142723083496e-01 -8.957077562808990479e-02 2.783007919788360596e-01 -3.116700798273086548e-02 2.319893240928649902e-02 1.041634008288383484e-01 1.691016703844070435e-01 -8.159019052982330322e-02 1.157945916056632996e-01 1.837143898010253906e-01 -3.826443850994110107e-02 -3.437305390834808350e-01 -4.087728634476661682e-02 2.243520226329565048e-03 3.211764618754386902e-02 -3.662209585309028625e-02 2.374003827571868896e-01 -1.545305252075195312e-01 8.704511076211929321e-02 -5.353036150336265564e-02 1.398991141468286514e-02 -3.415489792823791504e-01 3.977764546871185303e-01 4.813538491725921631e-02 -2.136143594980239868e-01 -8.470964431762695312e-02 2.300654798746109009e-01 -2.833273634314537048e-02 -1.335094776004552841e-02 -1.017018035054206848e-01 -1.477707326412200928e-01
-4.783950373530387878e-02 3.218310773372650146e-01 1.806688308715820312e-02 -2.561834640800952911e-02 1.523475497961044312e-01 1.932709962129592896e-01 1.254297494888305664e-01 4.750289767980575562e-02 -3.998796641826629639e-01 5.351550504565238953e-02 1.818781048059463501e-01 -1.014012172818183899e-01 -1.471334993839263916e-01 -7.564421743154525757e-02 -1.940078586339950562e-01 -1.069873012602329254e-02 -2.136212736368179321e-01 1.419774889945983887e-01 -4.972495138645172119e-02 3.563330769538879395e-01 3.388157859444618225e-02 2.271346449851989746e-01 -1.532779037952423096e-01 4.297200217843055725e-02 1.390113681554794312e-01 -1.157387122511863708e-01 1.122019290924072266e-01 3.028595149517059326e-01 -2.820099703967571259e-02 -2.782467603683471680e-01 -4.293632134795188904e-02 -2.300836294889450073e-01
2.513413503766059875e-02 7.266907393932342529e-02 -2.461054325103759766e-01 1.959860324859619141e-02 4.025845825672149658e-01 -6.097703799605369568e-02 -1.607396826148033142e-02 -2.437824606895446777e-01 -5.604720860719680786e-02 2.637546360492706299e-01 -4.132613912224769592e-02 -9.607920050621032715e-02 -6.877791136503219604e-02 -1.549386531114578247e-01 1.167671531438827515e-01 -5.284709041006863117e-04 -9.193633496761322021e-02 1.810749322175979614e-01 2.741180360317230225e-01 1.924903243780136108e-01 -1.906508207321166992e-01 1.849313229322433472e-01 -1.250886023044586182e-01 3.859661519527435303e-01 1.153096705675125122e-01 -6.839451938867568970e-02 -1.575804352760314941e-01 3.088145330548286438e-02 2.092275768518447876e-02 -1.196624934673309326e-01 2.665222585201263428e-01 -2.519688606262207031e-01
-8.858846873044967651e-02 2.914382517337799072e-01 -1.502832770347595215e-01 1.444528698921203613e-01 2.322459816932678223e-01 2.565580010414123535e-01 -3.169004917144775391e-01 6.522676348686218262e-02 -2.260898947715759277e-01 2.314118444919586182e-01 -1.152480691671371460e-01 -1.504423767328262329e-01 5.308292061090469360e-02 1.659275442361831665e-01 -1.815675497055053711e-01 -1.117495521903038025e-01 -1.015171315521001816e-02 -6.234538182616233826e-02 8.977604657411575317e-02 -1.308672595769166946e-02 -1.131701916456222534e-01 1.730829626321792603e-01 -4.721699953079223633e-01 7.241519540548324585e-02 -5.238783732056617737e-02 8.332984149456024170e-02 3.741277381777763367e-02 -4.727709293365478516e-02 3.566683083772659302e-02 -3.122612833976745605e-01 1.582301259040832520e-01 -5.120557546615600586e-02
-2.095827907323837280e-01 2.363047301769256592e-01 2.542510926723480225e-01 1.700354069471359253e-01 1.218154951930046082e-01 -2.663030475378036499e-02 -8.332012593746185303e-02 1.549279838800430298e-01 6.749565899372100830e-02 5.440548434853553772e-02 3.493964970111846924e-01 8.927547931671142578e-02 -3.733289241790771484e-02 -2.213028222322463989e-01 -2.439805567264556885e-01 3.499331474304199219e-01 1.068765521049499512e-01 -2.640238404273986816e-01 -2.501933090388774872e-02 1.675181090831756592e-01 -2.303144782781600952e-01 -6.865092087537050247e-03 -2.740110158920288086e-01 1.363907903432846069e-01 -1.041828282177448273e-02 9.351444989442825317e-02 -5.231313779950141907e-02 1.559345275163650513e-01 -6.640290468931198120e-02 1.847012341022491455e-02 9.057209640741348267e-02 -2.912370860576629639e-01
-1.573152095079421997e-01 2.188774347305297852e-01 6.761869415640830994e-03 1.167778596282005310e-01 2.789222598075866699e-01 1.474248170852661133e-01 -9.457883425056934357e-03 3.575596958398818970e-02 1.295343600213527679e-02 2.660161852836608887e-01 3.617432713508605957e-01 -9.575632214546203613e-02 5.163066834211349487e-02 3.189518749713897705e-01 2.953197434544563293e-02 -5.252265557646751404e-02 -1.467081904411315918e-01 -9.156634658575057983e-02 7.416520267724990845e-02 3.962437808513641357e-01 -3.177261054515838623e-01 -8.453214913606643677e-02 -1.001819074153900146e-01 2.122352421283721924e-01 6.644512712955474854e-02 -7.946237921714782715e-02 2.306038290262222290e-01 2.466106414794921875e-02 1.186440810561180115e-01 -2.195522636175155640e-01 8.588007092475891113e-02 6.333981454372406006e-02
-1.325284391641616821e-01 1.737859547138214111e-01 5.326575785875320435e-02 2.889797389507293701e-01 2.230936288833618164e-01 9.478452056646347046e-02 -1.161373853683471680e-01 3.203614950180053711e-01 -2.793175280094146729e-01 1.548996120691299438e-01 5.293741822242736816e-02 -2.001483589410781860e-01 -7.210667710751295090e-03 8.783420547842979431e-03 -1.468845754861831665e-01 -6.427066028118133545e-02 -2.125608921051025391e-02 1.274219453334808350e-01 -1.413656771183013916e-01 3.781436979770660400e-01 3.256418108940124512e-01 -4.112666472792625427e-02 -9.521547704935073853e-02 2.913700640201568604e-01 -1.133648306131362915e-02 1.731124967336654663e-01 8.221766352653503418e-02 3.032361716032028198e-02 2.668609619140625000e-01 -7.481990754604339600e-02 1.226775497198104858e-01 9.646397083997726440e-02
-4.178761541843414307e-01 2.168369144201278687e-01 -1.152522936463356018e-01 1.511408835649490356e-01 2.507309913635253906e-01 -1.196258887648582458e-01 -6.502650678157806396e-02 2.532834112644195557e-01 -1.418761312961578369e-01 1.536280512809753418e-01 -8.889062702655792236e-02 1.037928313016891479e-01 -1.475242823362350464e-01 1.054354012012481689e-01 -3.367900550365447998e-01 3.293867409229278564e-01 -1.083666533231735229e-01 7.033199816942214966e-02 5.015992373228073120e-02 1.410587430000305176e-01 -2.634686231613159180e-01 1.095734909176826477e-01 -2.243756353855133057e-01 -1.652528345584869385e-02 7.876344025135040283e-02 1.103159487247467041e-01 -2.904236130416393280e-02 -6.034359801560640335e-03 6.755007058382034302e-02 -9.129922837018966675e-03 -2.358408421277999878e-01 -1.697226166725158691e-01
-2.009548842906951904e-01 1.621311530470848083e-02 -8.385321497917175293e-02 2.338935285806655884e-01 3.731886148452758789e-01 1.605928093194961548e-01 -4.835962131619453430e-02 1.893074214458465576e-01 1.076464653015136719e-01 1.544499099254608154e-01 2.471499443054199219e-01 -2.476752996444702148e-01 -1.674971282482147217e-01 9.039079397916793823e-02 2.478100545704364777e-02 -2.438814938068389893e-02 -7.219621539115905762e-02 1.176692843437194824e-01 8.296528458595275879e-02 2.010909616947174072e-01 2.432096898555755615e-01 1.163775101304054260e-01 6.466777622699737549e-02 3.797585070133209229e-01 1.400619447231292725e-01 1.097839325666427612e-01 2.381172031164169312e-01 1.557861417531967163e-01 -1.635153219103813171e-02 -6.402162462472915649e-02 1.404992938041687012e-01 -2.736057341098785400e-01
-1.934885233640670776e-01 1.019193828105926514e-01 -4.741098731756210327e-02 2.385434359312057495e-01 3.533641993999481201e-01 -5.482364445924758911e-02 -1.656892895698547363e-02 5.026749148964881897e-02 -2.296036034822463989e-01 2.282542884349822998e-01 -1.935578584671020508e-01 -1.452186256647109985e-01 -1.027938649058341980e-01 -2.571112290024757385e-02 -3.081558942794799805e-01 -1.458156853914260864e-01 -1.978459358215332031e-01 -4.860603436827659607e-02 1.066630333662033081e-01 -6.256196182221174240e-03 -7.349871098995208740e-02 2.893195152282714844e-01 -8.342726528644561768e-02 4.028908014297485352e-01 -1.938779056072235107e-01 -1.591686345636844635e-02 2.738389968872070312e-01 -8.416842669248580933e-02 5.618938431143760681e-02 -1.308891177177429199e-01 7.396695762872695923e-02 -1.206008121371269226e-01
-3.074905276298522949e-01 3.282893896102905273e-01 -1.038140505552291870e-01 2.099543362855911255e-01 8.632522821426391602e-02 1.187326684594154358e-01 -1.257799714803695679e-01 3.992671892046928406e-02 2.710675261914730072e-02 3.542976379394531250e-01 1.754873543977737427e-01 -1.021195650100708008e-01 -1.358347386121749878e-02 -3.180646896362304688e-01 -2.359775155782699585e-01 8.128878474235534668e-02 6.302204728126525879e-02 -2.980322539806365967e-01 -6.900217384099960327e-02 -1.412813216447830200e-01 -2.116041928529739380e-01 -1.325109153985977173e-01 -1.875897794961929321e-01 2.198580801486968994e-01 -2.038731873035430908e-01 -9.310494060628116131e-04 5.374649073928594589e-03 1.290411949157714844e-01 -2.114839665591716766e-02 -1.929449737071990967e-01 1.004931330680847168e-01 -5.766551196575164795e-02
-1.742796152830123901e-01 2.042725682258605957e-01 -1.012320145964622498e-01 1.818116754293441772e-01 2.561801075935363770e-01 3.264518678188323975e-01 -1.785902976989746094e-01 2.524870820343494415e-02 -1.350777000188827515e-01 2.707575261592864990e-01 1.426913589239120483e-01 9.760918095707893372e-03 8.074679970741271973e-02 -3.873135745525360107e-01 -2.681636810302734375e-01 -1.303530763834714890e-02 1.187890395522117615e-02 -1.233083307743072510e-01 -1.137919053435325623e-01 -1.986510306596755981e-01 -6.292692571878433228e-02 -1.380988806486129761e-01 -2.565592229366302490e-01 1.737423986196517944e-01 -9.860849380493164062e-02 5.056442692875862122e-02 4.899239540100097656e-02 2.233717292547225952e-01 -1.486914348788559437e-03 -2.061068713665008545e-01 2.120020985603332520e-01 -2.097401581704616547e-02
-1.178030222654342651e-01 2.153742611408233643e-01 -9.571724385023117065e-02 2.530425786972045898e-01 2.377012521028518677e-01 2.656919062137603760e-01 1.855825074017047882e-02 1.046403795480728149e-01 -1.134522408246994019e-01 1.848621666431427002e-01 1.671736836433410645e-01 -1.227405667304992676e-01 4.279541224241256714e-02 -3.552869856357574463e-01 -2.140455991029739380e-01 1.205278411507606506e-01 4.906081035733222961e-02 -2.533122301101684570e-01 5.130720138549804688e-02 -9.197351336479187012e-02 -1.256762146949768066e-01 -6.250494718551635742e-02 -2.828006148338317871e-01 1.074275597929954529e-01 -8.861289918422698975e-02 -4.246547818183898926e-02 1.740495115518569946e-01 3.153091073036193848e-01 9.155508130788803101e-03 -2.039282619953155518e-01 1.095582991838455200e-01 -2.603254914283752441e-01
-2.772309780120849609e-01 -6.355167180299758911e-02 -2.223407328128814697e-01 1.607097685337066650e-01 3.072274029254913330e-01 -4.621667414903640747e-02 2.002022974193096161e-02 -3.479735180735588074e-02 -3.263985812664031982e-01 5.721850786358118057e-03 1.591508686542510986e-01 1.057372242212295532e-01 -3.254848718643188477e-01 -6.918890029191970825e-02 -1.057856529951095581e-01 -9.360301308333873749e-03 -6.260234862565994263e-02 -1.091614440083503723e-01 1.731316745281219482e-02 1.001226007938385010e-01 -7.435694336891174316e-02 1.236380636692047119e-01 -1.116550564765930176e-01 4.282018244266510010e-01 -3.245864808559417725e-01 1.171330586075782776e-01 1.468128263950347900e-01 1.513467729091644287e-01 2.588941752910614014e-01 3.539882600307464600e-02 1.400558371096849442e-02 -7.622728496789932251e-02
-1.510981619358062744e-01 6.588882301002740860e-03 -1.338342577219009399e-01 2.130758762359619141e-01 1.496185660362243652e-01 1.851869374513626099e-01 2.638914063572883606e-02 9.552633762359619141e-02 -2.961541116237640381e-01 2.379788160324096680e-01 1.933225244283676147e-01 2.304410934448242188e-01 -3.306297585368156433e-02 4.383560642600059509e-02 1.705487817525863647e-01 1.135799586772918701e-01 -6.886050105094909668e-02 -1.030889824032783508e-01 -2.963878028094768524e-02 1.340908706188201904e-01 -1.837497651576995850e-01 2.248363941907882690e-01 -2.164233773946762085e-01 4.611409902572631836e-01 -2.929261699318885803e-02 -6.820361316204071045e-02 1.149200573563575745e-01 2.301602624356746674e-02 3.730344772338867188e-01 -1.522520780563354492e-01 -1.064368523657321930e-02 -8.810908347368240356e-02
-2.905358970165252686e-01 1.420644819736480713e-01 1.270969212055206299e-01 1.947015076875686646e-01 2.495361417531967163e-01 1.275526136159896851e-01 -4.355242848396301270e-02 -5.686808377504348755e-02 -9.957106411457061768e-02 2.532246410846710205e-01 3.747620880603790283e-01 3.282344713807106018e-02 8.169438689947128296e-02 2.162781208753585815e-01 2.321134954690933228e-01 2.820369601249694824e-02 -2.704339921474456787e-01 5.790780484676361084e-02 -3.296981751918792725e-02 1.582365930080413818e-01 -1.331374943256378174e-01 -3.188269138336181641e-01 -2.199469357728958130e-01 2.118307352066040039e-01 -8.943761885166168213e-02 -2.378560230135917664e-02 9.053172916173934937e-02 2.583340927958488464e-02 2.498920708894729614e-01 -1.730980724096298218e-01 -9.435189515352249146e-02 3.732431679964065552e-03
-7.458269596099853516e-02 1.405109167098999023e-01 -1.376139223575592041e-01 3.102602958679199219e-01 2.136183381080627441e-01 7.783199101686477661e-02 3.885778412222862244e-02 -1.571869105100631714e-02 -1.318335235118865967e-01 2.403311878442764282e-01 1.597736328840255737e-01 3.806428909301757812e-01 -1.393748819828033447e-01 -4.660380259156227112e-02 3.677743300795555115e-02 1.104716807603836060e-01 -2.290720790624618530e-01 -1.661312580108642578e-01 1.071324497461318970e-01 2.163382172584533691e-01 8.058285713195800781e-02 -1.497197300195693970e-01 -1.023917272686958313e-01 1.680179983377456665e-01 -5.986356735229492188e-02 8.892186731100082397e-02 3.885574638843536377e-01 4.189869388937950134e-02 2.972909510135650635e-01 -2.847331017255783081e-02 2.239176183938980103e-01 -1.257220208644866943e-01
-1.051331907510757446e-01 -3.617900907993316650e-01 -2.584209740161895752e-01 4.357070624828338623e-01 2.074344605207443237e-01 1.796488165855407715e-01 7.818861305713653564e-02 2.602458186447620392e-02 -2.808214724063873291e-01 5.876486375927925110e-02 5.041560530662536621e-02 1.886438876390457153e-01 -2.805277109146118164e-01 -1.858331710100173950e-01 -3.113163635134696960e-02 -4.491673782467842102e-02 -2.186331711709499359e-02 9.182284702546894550e-04 -1.341978181153535843e-02 2.631229758262634277e-01 -2.462759315967559814e-01 2.687309496104717255e-02 -1.169492006301879883e-01 2.993302047252655029e-01 -1.410723030567169189e-01 -6.751568615436553955e-02 8.145815134048461914e-02 4.950251430273056030e-02 3.214129805564880371e-02 -4.802055284380912781e-02 -5.371769517660140991e-02 -9.147749096155166626e-02
-2.151618301868438721e-01 1.954056769609451294e-01 -1.370292156934738159e-01 2.053421139717102051e-01 4.025718569755554199e-01 1.211773753166198730e-01 -1.939401216804981232e-02 1.094363257288932800e-02 -3.836712539196014404e-01 2.644724845886230469e-01 4.595542699098587036e-02 -7.115489337593317032e-03 2.442592009902000427e-02 -1.321565061807632446e-01 7.422649115324020386e-02 -1.204485967755317688e-01 3.971094265580177307e-02 -1.807034611701965332e-01 1.275622993707656860e-01 1.346634477376937866e-01 1.784467697143554688e-02 2.131639420986175537e-01 -8.829390257596969604e-02 4.242618680000305176e-01 -1.204258725047111511e-01 1.420150846242904663e-01 -1.711840555071830750e-02 7.367880642414093018e-02 1.917556673288345337e-01 -6.601370871067047119e-02 4.985668882727622986e-02 -1.837116777896881104e-01
-2.651142477989196777e-01 2.234231978654861450e-01 -2.658177353441715240e-02 5.760669335722923279e-02 5.375919118523597717e-02 2.902785539627075195e-01 2.145270407199859619e-01 4.370983690023422241e-02 -7.597490400075912476e-02 5.037196725606918335e-02 1.732917279005050659e-01 1.717303134500980377e-02 -1.143007054924964905e-01 8.321827650070190430e-02 -2.722070515155792236e-01 2.535028755664825439e-01 4.449399560689926147e-02 2.834484279155731201e-01 6.178775802254676819e-02 6.980270892381668091e-02 -5.093239545822143555e-01 -2.407795004546642303e-02 -5.107256025075912476e-02 2.926576435565948486e-01 1.377127915620803833e-01 6.277338415384292603e-02 1.979090869426727295e-01 1.660418361425399780e-01 -4.132372513413429260e-02 8.492650091648101807e-02 7.059023529291152954e-02 -2.992746792733669281e-02
-7.025045901536941528e-02 -1.271287798881530762e-01 -1.411543190479278564e-01 1.830427348613739014e-01 3.639774918556213379e-01 -2.220245823264122009e-02 -2.757200226187705994e-02 9.277857840061187744e-03 1.063737049698829651e-01 2.986429929733276367e-01 3.307944536209106445e-01 -1.217902600765228271e-01 6.971171498298645020e-02 2.581927180290222168e-01 -3.762968629598617554e-02 -6.833317130804061890e-02 -2.438268065452575684e-01 1.590940952301025391e-01 -1.200719028711318970e-01 7.067735493183135986e-02 -1.288151144981384277e-01 2.824643626809120178e-02 5.979108810424804688e-02 2.391151934862136841e-01 -2.111966013908386230e-01 2.975505404174327850e-02 1.927551329135894775e-01 2.943851351737976074e-01 5.992149934172630310e-02 -1.186129301786422729e-01 5.915703624486923218e-02 -3.413249850273132324e-01
-3.783441185951232910e-01 -5.507831647992134094e-02 -1.639451086521148682e-01 2.387218922376632690e-01 1.620745956897735596e-01 1.097005009651184082e-01 -3.290945887565612793e-01 2.277713268995285034e-01 -1.859515160322189331e-01 -2.074393332004547119e-01 3.524490594863891602e-01 4.735970869660377502e-02 8.201305754482746124e-03 -1.561111509799957275e-01 3.793675452470779419e-02 1.900355964899063110e-01 -2.804039046168327332e-02 8.027807623147964478e-02 -7.201248407363891602e-02 1.957349032163619995e-01 -1.075100600719451904e-01 4.411878809332847595e-02 -1.677740216255187988e-01 1.057329401373863220e-01 3.725922852754592896e-02 2.339053899049758911e-01 2.083286046981811523e-01 -1.533801555633544922e-01 -1.695487201213836670e-01 -7.574717700481414795e-02 2.104592323303222656e-01 6.525641772896051407e-03
-1.633025705814361572e-01 2.366822585463523865e-02 -1.281988769769668579e-01 -1.268839091062545776e-01 1.597863137722015381e-01 1.305772215127944946e-01 -1.283898502588272095e-01 1.204878091812133789e-01 -2.555803656578063965e-01 2.263500839471817017e-01 -4.586945101618766785e-02 -2.552919387817382812e-01 -1.727672368288040161e-01 2.113352119922637939e-01 -2.343541011214256287e-03 -2.928257919847965240e-02 2.207767516374588013e-01 2.236136645078659058e-01 -2.844119369983673096e-01 2.872619926929473877e-01 -1.045300886034965515e-01 -1.418064236640930176e-01 -6.379047781229019165e-02 3.068981766700744629e-01 -3.385546058416366577e-02 9.967535734176635742e-02 -2.537670731544494629e-02 3.850003122352063656e-04 1.554699391126632690e-01 -2.353256642818450928e-01 2.736850641667842865e-02 -3.521031141281127930e-01
-7.812161743640899658e-02 2.219720743596553802e-02 -3.028481900691986084e-01 3.408289551734924316e-01 1.798380017280578613e-01 6.256540864706039429e-02 -1.898677647113800049e-01 1.805333346128463745e-01 -2.088335305452346802e-01 -2.459800690412521362e-01 4.588635265827178955e-02 3.095950186252593994e-01 -8.211366087198257446e-02 1.255575269460678101e-01 -2.325901240110397339e-01 9.015633165836334229e-02 -7.414890453219413757e-03 6.817579269409179688e-02 -2.424291372299194336e-01 2.211688011884689331e-01 -1.725382804870605469e-01 1.833426654338836670e-01 -1.149859279394149780e-01 2.121424227952957153e-01 2.098040133714675903e-01 3.159549459815025330e-02 -5.793103575706481934e-02 1.620660424232482910e-01 3.189329430460929871e-02 3.730823099613189697e-02 2.117387950420379639e-01 -1.947777718305587769e-01
-2.703027427196502686e-01 6.498682498931884766e-02 -3.609571978449821472e-02 1.440576463937759399e-01 2.625584602355957031e-01 1.796436607837677002e-01 -1.072398275136947632e-01 2.260369993746280670e-02 5.521112307906150818e-02 1.813010424375534058e-01 2.472586035728454590e-01 -3.545134142041206360e-02 7.295687496662139893e-02 1.184703111648559570e-01 1.140623018145561218e-01 -1.022421792149543762e-01 -1.118889749050140381e-01 -1.234480962157249451e-01 1.028812900185585022e-01 4.015762507915496826e-01 -2.611641883850097656e-01 -2.083171308040618896e-01 -1.813907325267791748e-01 3.244803845882415771e-01 3.847034648060798645e-02 3.689364716410636902e-02 1.520669311285018921e-01 1.525067687034606934e-01 2.241538166999816895e-01 -1.735658645629882812e-01 1.453364193439483643e-01 2.149136960506439209e-01
-5.281906574964523315e-02 -1.339605152606964111e-01 -2.879893481731414795e-01 -3.106649033725261688e-02 2.466135621070861816e-01 2.662843465805053711e-01 -1.821006834506988525e-01 -3.499279916286468506e-02 -6.336936354637145996e-02 7.695778273046016693e-03 8.456359803676605225e-02 -2.785343527793884277e-01 4.862509667873382568e-03 1.175922304391860962e-01 -1.312522292137145996e-01 1.036184355616569519e-01 1.967017650604248047e-01 2.534433603286743164e-01 -1.528351008892059326e-01 2.327326685190200806e-01 -3.172739222645759583e-02 -1.839350536465644836e-02 -1.848062723875045776e-01 2.397593259811401367e-01 -9.259168058633804321e-02 1.704459339380264282e-01 2.226606756448745728e-02 -2.103104889392852783e-01 1.514082700014114380e-01 -2.087215334177017212e-01 1.983893364667892456e-01 -3.701327443122863770e-01
-2.443829178810119629e-01 3.149389028549194336e-01 -5.376921035349369049e-03 -1.559565663337707520e-01 1.214964166283607483e-01 9.121818840503692627e-02 1.143439263105392456e-01 -1.808415055274963379e-01 -3.300619423389434814e-01 3.844612464308738708e-02 -1.272142082452774048e-01 8.865788578987121582e-02 -2.304374575614929199e-01 1.566998660564422607e-01 -6.368641555309295654e-02 3.428060412406921387e-01 -2.438892722129821777e-01 1.048340648412704468e-01 -4.588179662823677063e-02 3.317438960075378418e-01 -9.912154823541641235e-02 2.046113088726997375e-02 -2.029100209474563599e-01 8.363400399684906006e-02 1.627346873283386230e-01 -2.064592018723487854e-02 9.375877678394317627e-02 1.332500725984573364e-01 -7.491075992584228516e-02 -2.704279720783233643e-01 2.016259431838989258e-01 -1.716901548206806183e-02
-2.103864550590515137e-01 -3.105169162154197693e-02 -1.435791850090026855e-01 8.349402993917465210e-02 3.591780364513397217e-01 1.797177195549011230e-01 3.218347579240798950e-02 -2.632306702435016632e-02 -2.929553091526031494e-01 2.845448553562164307e-01 6.496911402791738510e-03 2.899420559406280518e-01 -3.204302489757537842e-01 -8.555407822132110596e-02 -9.288793057203292847e-02 -5.570957064628601074e-02 -1.104304268956184387e-01 -6.729518622159957886e-02 -2.201520949602127075e-01 -4.461589083075523376e-02 -5.649712681770324707e-02 1.999677866697311401e-01 2.935768291354179382e-02 3.103366196155548096e-01 -2.463812083005905151e-01 9.896928071975708008e-02 -3.709481284022331238e-02 -8.772964775562286377e-02 1.265962719917297363e-01 -8.580505847930908203e-02 1.051807627081871033e-01 -2.645243406295776367e-01
-2.199864685535430908e-01 6.109967455267906189e-02 -1.755440980195999146e-01 2.086747288703918457e-01 2.949115335941314697e-01 2.379254847764968872e-01 -1.832803785800933838e-01 -1.057798191905021667e-01 1.173633034341037273e-03 -4.434135183691978455e-02 2.014136463403701782e-01 9.372097253799438477e-02 -3.457073122262954712e-02 -1.804224029183387756e-02 -1.400255709886550903e-01 2.787544131278991699e-01 2.497488446533679962e-02 4.472783580422401428e-02 -8.242987841367721558e-02 -1.466965973377227783e-01 -6.067409515380859375e-01 5.494462698698043823e-02 -1.654756218194961548e-01 2.224083095788955688e-01 1.262114048004150391e-01 1.270498335361480713e-01 8.464202284812927246e-02 -6.618158891797065735e-03 -2.301200293004512787e-03 -4.556222259998321533e-02 6.297704577445983887e-02 -1.035977005958557129e-01
-3.360084295272827148e-01 4.105220735073089600e-02 -3.380197286605834961e-01 1.670765727758407593e-01 3.228332102298736572e-01 6.559897959232330322e-02 1.414093077182769775e-01 1.541563030332326889e-02 -1.416584104299545288e-01 2.371623218059539795e-01 -9.009345620870590210e-02 2.498045712709426880e-01 1.069994736462831497e-02 1.925197392702102661e-01 -2.968056499958038330e-01 2.986438572406768799e-01 -1.184235885739326477e-01 5.529771558940410614e-03 6.363239884376525879e-02 9.244261682033538818e-02 -1.814214140176773071e-01 -4.145139083266258240e-02 -2.146053165197372437e-01 -1.964315958321094513e-02 -2.559673599898815155e-02 1.785856038331985474e-01 4.755910485982894897e-02 1.378940138965845108e-02 1.256723254919052124e-01 8.852990716695785522e-02 -2.278344333171844482e-01 -1.868899613618850708e-01
-3.219517767429351807e-01 1.842191219329833984e-01 4.768808931112289429e-02 2.441975325345993042e-01 2.874411940574645996e-01 9.424178302288055420e-02 1.117427200078964233e-01 7.219944614917039871e-03 -1.935043185949325562e-01 -1.031842827796936035e-01 4.048890471458435059e-01 7.262804359197616577e-02 7.922880351543426514e-02 1.378441136330366135e-02 -1.805208474397659302e-01 2.002241611480712891e-01 -7.597824931144714355e-02 1.079361513257026672e-01 3.352553024888038635e-02 -1.407441347837448120e-01 -8.509799838066101074e-02 1.329802274703979492e-01 8.985330350697040558e-03 2.651459872722625732e-01 -1.960859894752502441e-01 2.659435272216796875e-01 3.586363494396209717e-01 -7.247840613126754761e-02 1.416537165641784668e-01 2.043533511459827423e-02 2.869866788387298584e-02 4.467112571001052856e-02
-2.327558249235153198e-01 1.819962114095687866e-01 -4.352740943431854248e-02 1.634415835142135620e-01 1.104352474212646484e-01 2.912895977497100830e-01 9.917424758896231651e-04 1.127558201551437378e-01 -2.190826386213302612e-01 2.689581811428070068e-01 4.237233847379684448e-02 -9.380988031625747681e-02 4.057282954454421997e-02 -2.746768295764923096e-01 -1.666049361228942871e-01 1.998137235641479492e-01 9.020876139402389526e-02 -7.929440587759017944e-02 5.338301509618759155e-02 -1.560944914817810059e-01 -8.750171214342117310e-02 -2.042471170425415039e-01 -3.280279934406280518e-01 2.202297002077102661e-01 -8.469379693269729614e-02 1.000841483473777771e-01 1.296757906675338745e-01 3.144104480743408203e-01 -9.082832187414169312e-02 -9.078989923000335693e-02 2.628655731678009033e-01 -1.818195730447769165e-01
-6.804069876670837402e-02 2.418172806501388550e-01 -6.568854302167892456e-02 -8.612807840108871460e-03 2.513290345668792725e-01 1.997290998697280884e-01 -1.220703348517417908e-01 3.993018269538879395e-01 1.761589199304580688e-02 2.067028135061264038e-01 1.296547651290893555e-01 2.201595306396484375e-01 -1.593338549137115479e-01 8.062968403100967407e-02 -1.213218718767166138e-01 3.208970427513122559e-01 -1.749656200408935547e-01 1.022297292947769165e-01 6.308055669069290161e-02 2.074888944625854492e-01 -2.704133838415145874e-02 1.833810359239578247e-01 9.054210782051086426e-02 1.556799858808517456e-01 -2.422661334276199341e-01 6.808508187532424927e-02 2.363455444574356079e-01 6.435232609510421753e-02 1.789337545633316040e-01 -1.345597058534622192e-01 2.529033720493316650e-01 -7.002951949834823608e-02
-1.270051747560501099e-01 9.328088909387588501e-02 -1.851349323987960815e-01 2.537824213504791260e-01 3.173589408397674561e-01 1.745862215757369995e-01 -3.193622827529907227e-01 1.589329987764358521e-01 -1.350384391844272614e-02 2.066922783851623535e-01 8.089242130517959595e-02 1.688243895769119263e-01 -2.998688956722617149e-03 -2.661187201738357544e-02 -2.162158116698265076e-02 1.863690912723541260e-01 -1.241314262151718140e-01 -9.560778737068176270e-02 1.456577330827713013e-01 4.049687981605529785e-01 -1.728691905736923218e-01 6.943942606449127197e-02 -2.403448894619941711e-02 -1.082959398627281189e-02 2.439569681882858276e-01 1.580944098532199860e-02 -4.203403368592262268e-02 1.303328573703765869e-01 2.855019569396972656e-01 -1.205027028918266296e-01 -2.560164332389831543e-01 -1.375153213739395142e-01
8.920000493526458740e-02 4.890622943639755249e-02 -3.078560233116149902e-01 1.241787597537040710e-01 2.196466475725173950e-01 3.294750303030014038e-02 -6.255023926496505737e-02 2.904352173209190369e-02 -2.323628515005111694e-01 1.633030325174331665e-01 5.626005306839942932e-02 -1.324376314878463745e-01 -9.348592907190322876e-02 1.860748380422592163e-01 -1.750582270324230194e-02 -6.041001528501510620e-02 -1.110275760293006897e-01 4.164330661296844482e-01 3.120730072259902954e-02 2.443423420190811157e-01 -1.647715568542480469e-01 -1.874927780590951443e-03 -7.529170066118240356e-02 3.634853363037109375e-01 2.373697310686111450e-01 -2.106671631336212158e-01 1.047745868563652039e-01 2.458695694804191589e-02 1.153149679303169250e-01 -1.799403876066207886e-01 3.243820965290069580e-01 -4.597056657075881958e-02
-1.195370405912399292e-01 8.632671087980270386e-02 -9.689892083406448364e-02 1.706191897392272949e-01 1.986018121242523193e-01 1.480509042739868164e-01 2.028073519468307495e-01 1.989199519157409668e-01 -1.451318413019180298e-01 -7.647196948528289795e-02 7.541070878505706787e-02 8.791077136993408203e-02 -7.707141339778900146e-03 1.176885887980461121e-01 -3.140071332454681396e-01 5.190075188875198364e-02 -3.234668672084808350e-01 1.701616942882537842e-01 -1.951996982097625732e-01 -9.806240350008010864e-02 -2.289209812879562378e-01 -1.481443047523498535e-01 7.513782382011413574e-02 8.519271016120910645e-02 -2.720073163509368896e-01 5.985352396965026855e-02 -7.750879973173141479e-02 1.621075868606567383e-01 1.378774940967559814e-01 -3.219389915466308594e-01 3.673948943614959717e-01 -7.820056378841400146e-02
-2.472582086920738220e-02 3.944614529609680176e-02 -2.263642102479934692e-01 3.230698406696319580e-01 2.992769181728363037e-01 3.629074096679687500e-01 9.632208198308944702e-02 3.520676400512456894e-03 3.795081749558448792e-02 2.166867107152938843e-01 5.552858486771583557e-02 1.700888574123382568e-01 -1.646803766489028931e-01 -1.333515793085098267e-01 1.141301244497299194e-01 -2.298055589199066162e-02 -9.806116670370101929e-02 -2.441471628844738007e-02 9.206914342939853668e-03 1.015041097998619080e-01 -1.212641224265098572e-01 1.091513875871896744e-02 -4.959621001034975052e-03 5.271717905998229980e-01 -1.914624571800231934e-01 -1.515021026134490967e-01 2.504322864115238190e-02 -8.931531012058258057e-02 4.599917680025100708e-02 -2.129226177930831909e-01 1.652997434139251709e-01 -1.282421797513961792e-01
-6.620940566062927246e-02 -2.220851136371493340e-03 -1.340159624814987183e-01 1.808072775602340698e-01 2.222534567117691040e-01 1.912063956260681152e-01 1.834857761859893799e-01 -3.765575587749481201e-02 -1.799594424664974213e-02 2.920610308647155762e-01 -3.516884893178939819e-02 1.878380179405212402e-01 -1.135150119662284851e-01 -2.695008879527449608e-03 -5.268447473645210266e-02 -1.282126083970069885e-02 -1.495449058711528778e-02 6.589317228645086288e-03 -2.229508012533187866e-01 2.308942079544067383e-01 3.733175247907638550e-02 1.756013035774230957e-01 -1.180025413632392883e-01 6.188837885856628418e-01 -1.054478213191032410e-01 -9.151202440261840820e-02 8.840129524469375610e-02 -2.147017270326614380e-01 1.059072837233543396e-01 -2.050885260105133057e-01 1.086388155817985535e-01 -1.224706247448921204e-01
-2.312477976083755493e-01 1.433048695325851440e-01 -9.742192178964614868e-02 1.887221261858940125e-02 3.879554569721221924e-02 1.673411130905151367e-01 -5.934877321124076843e-02 1.687505096197128296e-01 -1.431003957986831665e-01 -9.102142415940761566e-03 4.716821759939193726e-02 -2.512877881526947021e-01 -1.272993236780166626e-01 1.049448847770690918e-01 -3.603466749191284180e-01 2.197204381227493286e-01 -9.282868355512619019e-02 -8.163033425807952881e-02 -5.769909173250198364e-02 1.534551084041595459e-01 -2.327912896871566772e-01 1.028696894645690918e-01 -4.127635657787322998e-01 1.289621889591217041e-01 -1.652397662401199341e-01 1.005931347608566284e-01 2.443391978740692139e-01 -2.339037880301475525e-02 -1.133559178560972214e-02 -4.134299457073211670e-01 1.246543135493993759e-02 -2.323753573000431061e-02
6.588833779096603394e-02 3.140597641468048096e-01 3.665266185998916626e-02 6.959635764360427856e-02 9.022687375545501709e-02 8.246458321809768677e-02 5.261686071753501892e-02 -8.523736894130706787e-02 -5.035882592201232910e-01 2.626742720603942871e-01 8.609371632337570190e-02 -3.303543850779533386e-02 -1.179856136441230774e-01 6.800355762243270874e-02 -2.371896803379058838e-01 1.525933039374649525e-03 -9.614931046962738037e-02 1.716665625572204590e-01 -1.833842396736145020e-01 3.017035722732543945e-01 9.513232111930847168e-02 -8.685456216335296631e-02 -2.371839284896850586e-01 8.077727258205413818e-02 7.057384401559829712e-02 -4.120318219065666199e-02 2.522630989551544189e-01 1.921636313199996948e-01 9.058532305061817169e-03 -2.411527186632156372e-01 3.516577184200286865e-02 -2.247106581926345825e-01
-2.887034416198730469e-01 7.355811446905136108e-02 -3.025188446044921875e-01 1.327071934938430786e-01 3.268446028232574463e-01 4.497859627008438110e-02 -8.342487365007400513e-02 8.770293556153774261e-03 -1.082188412547111511e-01 1.193812340497970581e-01 1.540070176124572754e-01 5.432413518428802490e-02 7.943347096443176270e-02 7.561193406581878662e-02 -1.411860883235931396e-01 3.772721588611602783e-01 -4.514566436409950256e-02 1.780099570751190186e-01 -1.311910748481750488e-01 5.963695235550403595e-03 -3.325068652629852295e-01 2.929394543170928955e-01 -1.226138398051261902e-01 2.138085812330245972e-01 7.121527940034866333e-02 1.189484521746635437e-01 8.424638956785202026e-02 -1.203151121735572815e-01 -1.664205938577651978e-01 1.929928213357925415e-01 1.977960169315338135e-01 -7.964079827070236206e-02
-4.122942984104156494e-01 -1.928280889987945557e-01 1.067272480577230453e-02 -2.220326848328113556e-02 3.591579198837280273e-01 2.383558452129364014e-01 4.087982699275016785e-02 3.767303004860877991e-02 -1.870778948068618774e-01 2.330998145043849945e-02 1.792071610689163208e-01 -1.477256864309310913e-01 -3.085987269878387451e-01 -3.511250950396060944e-03 -2.020737901329994202e-02 -4.046470671892166138e-02 -1.495515704154968262e-01 -4.205940291285514832e-03 9.506341814994812012e-02 1.479118764400482178e-01 -1.592560410499572754e-01 -1.397076100111007690e-01 -1.301720440387725830e-01 2.448046654462814331e-01 6.926153600215911865e-02 -1.998238414525985718e-01 1.953531950712203979e-01 2.727780342102050781e-01 2.246867865324020386e-01 -1.362526863813400269e-01 -1.200569644570350647e-01 2.722876146435737610e-02
-1.476188600063323975e-01 1.339949071407318115e-01 2.214583158493041992e-01 3.065387904644012451e-01 2.654494643211364746e-01 1.577179133892059326e-01 -1.545302420854568481e-01 -1.773559302091598511e-02 -2.316480278968811035e-01 2.708881497383117676e-01 1.187113448977470398e-01 8.178254961967468262e-02 2.148599326610565186e-01 -1.298573464155197144e-01 -1.269057542085647583e-01 2.566426396369934082e-01 -1.178270056843757629e-01 -5.279833823442459106e-02 -5.423804745078086853e-02 -5.537379533052444458e-02 -8.460526168346405029e-02 -6.360709667205810547e-02 -2.584939599037170410e-01 1.236831024289131165e-01 -2.259137341752648354e-03 -4.743527248501777649e-02 6.747251003980636597e-02 3.115104734897613525e-01 -2.790748178958892822e-01 -2.192415148019790649e-01 1.535915732383728027e-01 -1.884290575981140137e-01
-3.793789744377136230e-01 1.325400024652481079e-01 -3.200405538082122803e-01 1.677903831005096436e-01 1.750233918428421021e-01 1.271920800209045410e-01 1.256501767784357071e-02 9.272826462984085083e-02 7.854288071393966675e-02 8.246432989835739136e-02 1.673179678618907928e-02 6.335186958312988281e-02 1.348252296447753906e-01 2.291420549154281616e-01 -1.968691647052764893e-01 2.865581512451171875e-01 -4.798655211925506592e-02 2.503479123115539551e-01 -1.006653308868408203e-01 2.115362882614135742e-01 -3.512248098850250244e-01 2.369997352361679077e-01 9.743239730596542358e-02 1.523842811584472656e-01 -1.518374541774392128e-03 9.559765458106994629e-02 9.664402157068252563e-02 -4.249419644474983215e-02 -1.102688759565353394e-01 2.079797675833106041e-03 6.699212640523910522e-02 -2.729465365409851074e-01
-2.829237878322601318e-01 1.114355623722076416e-01 1.159913912415504456e-01 2.723985910415649414e-01 1.508986353874206543e-01 1.779472082853317261e-01 -1.397967040538787842e-01 -3.247162699699401855e-02 -2.967306971549987793e-01 2.084831744432449341e-01 5.085930600762367249e-02 2.634726464748382568e-02 1.800054311752319336e-01 -1.133039817214012146e-01 -1.564731597900390625e-01 2.514798343181610107e-01 -7.390668243169784546e-02 -9.661208838224411011e-02 -3.234435245394706726e-02 -1.858389824628829956e-01 -1.854977756738662720e-01 -1.035069823265075684e-01 -2.709988951683044434e-01 1.913864910602569580e-01 3.339054808020591736e-02 -1.133605837821960449e-02 7.696983218193054199e-02 3.196804821491241455e-01 -2.238084077835083008e-01 -1.946612298488616943e-01 1.963083595037460327e-01 -1.887668520212173462e-01
-3.236532807350158691e-01 3.077541850507259369e-02 -2.268880009651184082e-01 1.249385029077529907e-01 1.431361585855484009e-01 3.240363895893096924e-01 6.451074779033660889e-02 2.785677611827850342e-01 -1.258587986230850220e-01 2.078947275876998901e-01 1.433448344469070435e-01 -2.943410575389862061e-01 1.532693952322006226e-01 2.111795544624328613e-02 -2.084774076938629150e-01 -5.686582066118717194e-03 -8.134005963802337646e-02 -2.180728465318679810e-01 -9.302058070898056030e-02 -1.243295595049858093e-01 -7.379218190908432007e-02 -1.641805656254291534e-02 -3.117362260818481445e-01 1.269526332616806030e-01 -2.322082072496414185e-01 6.729617714881896973e-02 9.468121826648712158e-02 -4.750072211027145386e-02 -1.360900849103927612e-01 -3.132745027542114258e-01 4.956444352865219116e-02 1.429190579801797867e-02
-2.300232797861099243e-01 3.209379017353057861e-01 -1.729976534843444824e-01 6.965022534132003784e-02 9.000864624977111816e-02 1.631858497858047485e-01 7.233623415231704712e-02 7.996767759323120117e-02 2.311032861471176147e-01 1.083255857229232788e-01 2.663427591323852539e-02 2.242371737957000732e-01 -2.055712491273880005e-01 9.129484742879867554e-02 -2.780109047889709473e-01 1.447713524103164673e-01 -1.622960567474365234e-01 2.438576817512512207e-01 -1.404667496681213379e-01 6.620623171329498291e-02 -5.399685725569725037e-02 3.581722453236579895e-02 -5.684472918510437012e-01 1.749888211488723755e-01 -2.919986657798290253e-02 7.708625495433807373e-02 -7.351993769407272339e-02 -8.699983358383178711e-02 -3.572191298007965088e-02 7.896587252616882324e-03 -4.437999799847602844e-02 -8.380086719989776611e-02
-3.466490209102630615e-01 -1.646239012479782104e-01 7.542467117309570312e-02 2.047265321016311646e-01 1.792077571153640747e-01 1.445462405681610107e-01 1.885040700435638428e-01 1.376089453697204590e-01 -2.114751487970352173e-01 1.420807540416717529e-01 1.796380579471588135e-01 1.287914216518402100e-01 -1.968402713537216187e-01 4.631491377949714661e-02 -1.755385249853134155e-01 -8.660487085580825806e-02 -1.431056112051010132e-01 -1.262508630752563477e-01 -3.965132310986518860e-02 -2.076390013098716736e-02 -2.263988107442855835e-01 2.972919940948486328e-01 -8.834031969308853149e-02 2.753702402114868164e-01 -7.207996398210525513e-02 1.595938354730606079e-01 -2.922316081821918488e-03 1.831165552139282227e-01 3.960493206977844238e-01 -1.208024248480796814e-01 -7.484272122383117676e-03 -8.530979603528976440e-02
-2.137351036071777344e-01 1.144015938043594360e-01 1.966447681188583374e-01 4.432225823402404785e-01 2.788563370704650879e-01 1.597008407115936279e-01 -2.292973222211003304e-03 -1.201916113495826721e-01 -7.045838236808776855e-02 2.126859724521636963e-01 2.792523503303527832e-01 -3.811435773968696594e-02 1.226069852709770203e-01 -1.146617308259010315e-01 -1.108881905674934387e-01 2.546518146991729736e-01 -5.514374002814292908e-02 1.026082485914230347e-01 2.848443090915679932e-01 -1.253782398998737335e-02 -8.564992249011993408e-02 -7.606778293848037720e-02 -1.578070223331451416e-01 1.583736240863800049e-01 -1.611784398555755615e-01 -4.521062597632408142e-02 5.812282487750053406e-02 3.278876245021820068e-01 -1.858600825071334839e-01 -1.006213054060935974e-01 9.403281658887863159e-02 -5.520656704902648926e-02
-3.114943504333496094e-01 1.338556259870529175e-01 -9.980969130992889404e-02 1.911884099245071411e-01 1.104279682040214539e-01 2.148336023092269897e-01 1.188778728246688843e-01 1.623068153858184814e-01 -2.185596376657485962e-01 1.048918440937995911e-01 1.477693859487771988e-02 -4.489067196846008301e-02 7.508041709661483765e-02 1.377798020839691162e-01 -2.293475270271301270e-01 3.293659090995788574e-01 3.383363410830497742e-02 2.151985764503479004e-01 7.835745066404342651e-02 1.424332261085510254e-01 -4.391277134418487549e-01 1.820290833711624146e-01 -1.552921384572982788e-01 1.439728587865829468e-01 7.407748699188232422e-02 1.108260899782180786e-01 1.677323728799819946e-01 1.130852177739143372e-01 -1.178689971566200256e-01 2.294144928455352783e-01 1.402981430292129517e-01 5.843923985958099365e-02
-3.428651094436645508e-01 1.472433656454086304e-01 -2.601353228092193604e-01 2.772731184959411621e-01 1.252421587705612183e-01 1.218746528029441833e-01 2.321612685918807983e-01 2.049519121646881104e-01 -2.331784218549728394e-01 7.165126502513885498e-02 -5.080304667353630066e-02 1.113355830311775208e-01 8.079550415277481079e-02 1.081667244434356689e-01 -3.209795653820037842e-01 2.551181316375732422e-01 2.066200375556945801e-01 1.670126765966415405e-01 1.130979582667350769e-01 1.047705933451652527e-01 -3.233969509601593018e-01 1.524936407804489136e-01 -1.918050050735473633e-01 1.320930570363998413e-01 -5.022136028856039047e-04 1.787096410989761353e-01 1.011302396655082703e-01 4.094282537698745728e-02 5.092625506222248077e-03 7.525476068258285522e-02 1.241420768201351166e-02 -5.319946259260177612e-02
-3.020486533641815186e-01 1.327648665755987167e-02 -1.824511736631393433e-01 -2.985694818198680878e-02 -3.517553955316543579e-02 1.744620501995086670e-01 -2.105769068002700806e-01 1.977532207965850830e-01 -2.978325784206390381e-01 1.485074013471603394e-01 1.733753681182861328e-01 -9.749320894479751587e-02 1.032313704490661621e-01 -9.465158917009830475e-03 -4.889221116900444031e-02 -1.123845800757408142e-01 -9.453029185533523560e-02 -1.345402747392654419e-01 1.316957622766494751e-01 1.301176846027374268e-01 -1.028043478727340698e-01 1.159534007310867310e-01 -2.450751960277557373e-01 4.739537537097930908e-01 1.555022434331476688e-03 6.244939193129539490e-02 -1.721130334772169590e-03 2.804366126656532288e-02 -2.320478260517120361e-01 9.859527647495269775e-02 2.151995599269866943e-01 -3.140192925930023193e-01
-7.021300494670867920e-02 8.114944398403167725e-02 -1.152253225445747375e-01 2.374421209096908569e-01 2.333388626575469971e-01 1.682042330503463745e-01 -6.359590590000152588e-02 5.152672901749610901e-02 1.151100397109985352e-01 3.059014678001403809e-01 2.468188405036926270e-01 1.649871468544006348e-02 -2.148727923631668091e-01 -4.126114025712013245e-02 -4.896403551101684570e-01 2.824462354183197021e-01 1.128983795642852783e-01 -7.692062109708786011e-02 -1.001830101013183594e-01 2.219234406948089600e-02 -4.392175972461700439e-01 1.083299368619918823e-01 -9.494324028491973877e-02 8.040828257799148560e-02 1.208439189940690994e-02 5.683866143226623535e-02 7.434810698032379150e-02 -1.611130312085151672e-02 2.791469916701316833e-03 1.016792580485343933e-01 1.047564148902893066e-01 1.190490797162055969e-01
-1.959656029939651489e-01 1.453751698136329651e-02 1.334338784217834473e-01 2.648758292198181152e-01 2.331680804491043091e-01 6.774015724658966064e-02 -2.380766347050666809e-02 4.065356031060218811e-02 -2.174329608678817749e-01 2.622711062431335449e-01 6.603861600160598755e-02 2.650402113795280457e-02 2.621046900749206543e-01 -1.060336902737617493e-01 -1.134620085358619690e-01 4.340160489082336426e-01 -1.638144552707672119e-01 -1.802790910005569458e-01 -9.506610780954360962e-02 -6.006721407175064087e-02 -1.425480544567108154e-01 -1.376275271177291870e-01 -2.213017642498016357e-01 5.172756314277648926e-02 -9.712120518088340759e-03 -4.531731456518173218e-02 9.180132299661636353e-02 3.451159894466400146e-01 -1.048176810145378113e-01 -1.490544974803924561e-01 9.875228255987167358e-02 -2.727729380130767822e-01
-2.774812579154968262e-01 1.058865562081336975e-01 -2.562764883041381836e-01 3.559329509735107422e-01 4.463107790797948837e-03 4.651327431201934814e-02 3.018373548984527588e-01 -1.451896782964468002e-02 9.524075686931610107e-02 1.289737224578857422e-01 -1.486924439668655396e-01 5.519333109259605408e-02 1.436829799786210060e-03 1.097753196954727173e-01 2.539862319827079773e-02 -1.495747566223144531e-01 -2.932329177856445312e-01 1.098888460546731949e-02 -3.470577597618103027e-01 2.465824037790298462e-01 -1.985873132944107056e-01 2.618472278118133545e-02 -1.706610620021820068e-01 8.036817610263824463e-02 1.097965706139802933e-02 1.506398916244506836e-01 -1.076842844486236572e-01 1.143474578857421875e-01 -1.963810175657272339e-01 -3.080160319805145264e-01 1.183840483427047729e-01 -4.462881386280059814e-02
-7.167182117700576782e-02 1.946107894182205200e-01 -2.089943438768386841e-01 1.174389347434043884e-01 1.974339038133621216e-01 1.602479666471481323e-01 -2.015293240547180176e-01 -6.060380488634109497e-02 1.208451669663190842e-02 -9.496203064918518066e-02 3.292214274406433105e-01 4.120635613799095154e-02 -2.033239305019378662e-01 -8.343125134706497192e-02 -1.662048995494842529e-01 1.256293803453445435e-01 -5.973894894123077393e-02 2.418883889913558960e-01 -1.343738287687301636e-01 -9.486667066812515259e-02 -4.002250432968139648e-01 1.338607817888259888e-01 -1.916728168725967407e-01 2.456748783588409424e-01 3.275203704833984375e-01 1.032205969095230103e-01 1.084954142570495605e-01 6.955876201391220093e-02 -1.277227401733398438e-01 -1.199180334806442261e-01 9.433317184448242188e-02 -2.028839886188507080e-01
-2.071194797754287720e-01 -1.963659375905990601e-02 1.726078093051910400e-01 3.109104037284851074e-01 2.512972056865692139e-01 1.137086451053619385e-01 -1.528201550245285034e-01 1.590536348521709442e-02 -1.702470183372497559e-01 1.915045827627182007e-01 1.587535440921783447e-01 9.594975970685482025e-03 1.757335811853408813e-01 -1.673448532819747925e-01 -1.289082616567611694e-01 3.094208836555480957e-01 -1.109415963292121887e-01 -1.522425562143325806e-01 7.805388420820236206e-02 -9.226796030998229980e-02 -1.460195332765579224e-01 -1.280125528573989868e-01 -2.261077761650085449e-01 1.636167168617248535e-01 -3.253088146448135376e-02 -1.100778058171272278e-01 1.633214801549911499e-01 3.529614508152008057e-01 -1.119325608015060425e-01 -9.736692160367965698e-02 1.703164279460906982e-01 -2.953448295593261719e-01
-2.270566076040267944e-01 2.033084332942962646e-01 -1.999053210020065308e-01 2.281994968652725220e-01 2.739815711975097656e-01 2.553066015243530273e-01 -3.059991402551531792e-03 1.574931293725967407e-01 -3.299234211444854736e-01 1.080255657434463501e-01 -8.287177770398557186e-04 -1.390524208545684814e-01 4.174209013581275940e-02 9.178967773914337158e-02 -1.993244737386703491e-01 -3.276413306593894958e-02 -2.290197759866714478e-01 -2.711454331874847412e-01 7.949513383209705353e-03 4.251287505030632019e-02 -3.311295062303543091e-02 1.348006725311279297e-01 -3.907531499862670898e-01 1.515902876853942871e-01 -1.633826941251754761e-01 1.075446531176567078e-01 6.777988374233245850e-02 -9.006820619106292725e-02 -1.889736056327819824e-01 -1.600789874792098999e-01 9.705764800310134888e-02 1.211950406432151794e-01
-1.689242869615554810e-01 -2.216080874204635620e-01 -3.203483819961547852e-01 3.093094229698181152e-01 2.449467182159423828e-01 2.097819447517395020e-01 -1.115337684750556946e-01 3.756634518504142761e-02 -1.729911416769027710e-01 4.980956763029098511e-02 7.232581824064254761e-02 8.849774301052093506e-02 -1.030194461345672607e-01 1.921168118715286255e-01 2.601015195250511169e-02 -8.839680999517440796e-02 -2.356564700603485107e-01 1.740052998065948486e-01 -2.773837149143218994e-01 1.868595927953720093e-01 -1.390642374753952026e-01 1.239819359034299850e-02 5.583062395453453064e-02 2.077944278717041016e-01 1.194563806056976318e-01 1.371624916791915894e-01 1.819063276052474976e-01 -1.001759767532348633e-01 1.190592497587203979e-01 -2.160570323467254639e-01 4.660366103053092957e-02 -3.194121122360229492e-01
-2.729814052581787109e-01 8.720973879098892212e-02 5.479848012328147888e-02 1.017670258879661560e-01 2.800951004028320312e-01 1.048191189765930176e-01 -8.976474404335021973e-02 1.408678740262985229e-01 -1.309494823217391968e-01 2.588095366954803467e-01 2.011558413505554199e-01 1.196099445223808289e-01 2.665845155715942383e-01 -2.086735814809799194e-01 -1.619291305541992188e-01 3.638997972011566162e-01 -7.236534357070922852e-02 -5.351661518216133118e-02 5.326712131500244141e-02 1.012469604611396790e-01 -1.016537472605705261e-01 -1.493028253316879272e-01 -3.455728292465209961e-01 1.249411106109619141e-01 -9.304658323526382446e-02 -6.711930781602859497e-02 9.223542362451553345e-02 2.576093375682830811e-02 -3.102484047412872314e-01 -4.001935571432113647e-02 1.260772496461868286e-01 -2.238045185804367065e-01
-6.877590715885162354e-02 2.339470386505126953e-01 -3.745676204562187195e-02 5.074582295492291451e-04 7.749120891094207764e-02 -1.265207529067993164e-01 -8.821216970682144165e-02 -9.819085150957107544e-02 -1.262553632259368896e-01 1.873764693737030029e-01 4.636575654149055481e-02 -2.022837996482849121e-01 8.779614418745040894e-02 1.157676503062248230e-01 -2.680859863758087158e-01 4.727333486080169678e-01 -4.237599670886993408e-02 1.806368082761764526e-01 -1.257715523242950439e-01 1.271444857120513916e-01 -2.440620660781860352e-01 -5.605000630021095276e-02 -3.342719674110412598e-01 3.590767383575439453e-01 -7.018639892339706421e-02 -1.378514021635055542e-01 1.122930273413658142e-01 1.588155329227447510e-01 -1.175637543201446533e-02 -2.165824025869369507e-01 -6.985108554363250732e-02 7.514152675867080688e-02
-2.225444614887237549e-01 1.487760990858078003e-01 -2.274626642465591431e-01 8.802336454391479492e-02 1.521455496549606323e-01 2.377465665340423584e-01 -1.904133707284927368e-01 3.765141218900680542e-02 -1.507477760314941406e-01 2.325733006000518799e-01 1.956908404827117920e-01 -6.083245575428009033e-02 9.842278808355331421e-02 -1.947676092386245728e-01 -2.081623300909996033e-03 -9.420513361692428589e-02 -1.456214636564254761e-01 -1.156080886721611023e-01 1.924648880958557129e-01 2.516174316406250000e-01 -1.354220043867826462e-02 4.052005112171173096e-01 -2.981826364994049072e-01 2.415355592966079712e-01 -1.377519369125366211e-01 5.621366668492555618e-03 -1.064763888716697693e-01 -6.698902696371078491e-02 -1.391038112342357635e-02 7.557393610477447510e-02 2.770395576953887939e-02 -2.968876957893371582e-01
-1.786063015460968018e-01 -3.281229138374328613e-01 -2.099726796150207520e-01 2.402717918157577515e-01 1.608657240867614746e-01 -7.724646478891372681e-02 6.907701492309570312e-02 1.161083430051803589e-01 -1.076009348034858704e-01 2.430007457733154297e-01 2.023088037967681885e-01 -2.992699388414621353e-03 -1.700269281864166260e-01 -1.502749137580394745e-02 -6.147737056016921997e-02 2.184564061462879181e-02 1.109624281525611877e-01 1.971134692430496216e-01 -1.884910017251968384e-01 1.477515250444412231e-01 -1.678293347358703613e-01 1.717150658369064331e-01 -3.933421373367309570e-01 3.074811995029449463e-01 -7.927091419696807861e-02 -3.552792593836784363e-02 -2.367154359817504883e-01 2.485658526420593262e-01 1.281315982341766357e-01 1.833663880825042725e-02 7.220982015132904053e-02 -2.805279009044170380e-02
6.910302489995956421e-02 -3.325973823666572571e-02 -4.223687946796417236e-02 1.349180638790130615e-01 -9.776263684034347534e-02 1.527647227048873901e-01 -1.445629149675369263e-01 1.093772612512111664e-02 -3.604808449745178223e-01 2.367450743913650513e-01 2.991082333028316498e-02 -4.530156776309013367e-02 -2.512370645999908447e-01 -1.130941435694694519e-01 -1.735644638538360596e-01 -1.549887191504240036e-02 -2.038006782531738281e-01 5.461984127759933472e-02 -6.652885675430297852e-02 3.468921184539794922e-01 -1.730983704328536987e-01 -9.115345776081085205e-02 -2.715384066104888916e-01 -6.871772557497024536e-02 2.807570993900299072e-02 3.984934687614440918e-01 8.452651649713516235e-02 3.699488639831542969e-01 2.458411082625389099e-02 4.082237184047698975e-02 1.510606557130813599e-01 -1.015596538782119751e-01
-1.950813084840774536e-01 3.569408953189849854e-01 1.393921673297882080e-01 2.581205368041992188e-01 1.447024941444396973e-01 8.157601952552795410e-02 -1.216856464743614197e-01 -9.487766772508621216e-02 3.650654107332229614e-03 1.880350708961486816e-01 1.140122339129447937e-01 -1.069524809718132019e-01 -5.817042291164398193e-02 8.803194016218185425e-02 -1.417178362607955933e-01 4.043594896793365479e-01 -4.385517165064811707e-02 -1.621529608964920044e-01 1.466772332787513733e-02 1.285177618265151978e-01 -1.632004827260971069e-01 3.869082778692245483e-02 4.625318571925163269e-03 3.706652224063873291e-01 -6.342303007841110229e-02 -1.754946559667587280e-01 5.690922588109970093e-02 2.026194781064987183e-01 -1.130603030323982239e-01 -3.679849803447723389e-01 -6.575588881969451904e-02 -2.043659612536430359e-02
-3.342435956001281738e-01 7.262016832828521729e-02 -2.376017868518829346e-01 2.272242903709411621e-01 1.051926687359809875e-01 2.390421181917190552e-01 7.099997997283935547e-02 2.974459230899810791e-01 -2.541249096393585205e-01 4.461090546101331711e-03 2.939328551292419434e-02 2.212922088801860809e-02 4.580875858664512634e-02 9.073740988969802856e-02 -3.628548085689544678e-01 3.420779109001159668e-01 6.678380072116851807e-02 4.776189476251602173e-02 6.748325377702713013e-02 1.650595515966415405e-01 -3.529947400093078613e-01 1.358099430799484253e-01 -1.536982059478759766e-01 1.621535271406173706e-01 -3.787509351968765259e-02 1.035792827606201172e-01 1.037075594067573547e-01 9.756651520729064941e-02 -7.595437113195657730e-03 1.246579363942146301e-01 5.613312497735023499e-02 -7.444648444652557373e-02
-1.355322897434234619e-01 -1.394387036561965942e-01 -8.319737017154693604e-02 2.006123811006546021e-01 9.203075617551803589e-02 1.707543283700942993e-01 3.940707072615623474e-02 3.891879320144653320e-02 -1.103496626019477844e-01 -1.907489635050296783e-02 1.607770472764968872e-01 2.093420177698135376e-01 -2.656172215938568115e-01 6.511847674846649170e-02 -2.589728534221649170e-01 3.891270160675048828e-01 -8.834086358547210693e-02 9.806559421122074127e-03 -4.941502958536148071e-02 2.071345224976539612e-02 -2.432014197111129761e-01 2.761768102645874023e-01 -1.831579655408859253e-01 3.799633383750915527e-01 -2.765771448612213135e-01 -3.424273803830146790e-02 2.421327978372573853e-01 6.041804701089859009e-02 5.766791105270385742e-02 -6.135591119527816772e-02 1.042637377977371216e-01 -1.296715289354324341e-01
-3.433907628059387207e-01 1.222941279411315918e-01 2.530464828014373779e-01 2.319831103086471558e-01 1.144683361053466797e-01 8.818532526493072510e-02 -6.524223834276199341e-02 4.628864303231239319e-02 -5.543224886059761047e-02 4.106139540672302246e-01 4.122924208641052246e-01 -9.794797748327255249e-02 -1.122461035847663879e-01 -5.613005533814430237e-02 -7.873498648405075073e-02 1.584949344396591187e-01 1.331135928630828857e-01 5.704840272665023804e-02 5.257346481084823608e-02 -1.006125956773757935e-01 -3.146996796131134033e-01 -1.641722768545150757e-01 -1.136077940464019775e-01 -4.527752753347158432e-03 -3.991899639368057251e-02 3.439790382981300354e-02 1.870055198669433594e-01 1.660482734441757202e-01 -1.305038630962371826e-01 -1.945845186710357666e-01 1.542841196060180664e-01 -8.294786512851715088e-02
-1.841690838336944580e-01 -6.226846948266029358e-02 -1.517533231526613235e-02 1.440921276807785034e-01 4.253384172916412354e-01 2.274701148271560669e-01 7.049138098955154419e-02 6.268193246796727180e-04 -2.315994910895824432e-02 2.677911520004272461e-01 2.856598198413848877e-01 -3.010603487491607666e-01 3.142394125461578369e-02 8.809202909469604492e-02 1.793879419565200806e-01 8.442792110145092010e-03 -1.055348590016365051e-01 -7.512664049863815308e-02 -1.048605069518089294e-01 4.094144403934478760e-01 -1.705356985330581665e-01 -6.766854226589202881e-02 -5.436671152710914612e-02 2.205988764762878418e-01 2.071534842252731323e-02 -3.392308950424194336e-02 8.103343099355697632e-02 1.288477331399917603e-01 1.281502842903137207e-01 -4.179237037897109985e-02 3.060077130794525146e-01 2.939338237047195435e-02
-4.325790703296661377e-02 6.202510744333267212e-02 -8.011401444673538208e-02 2.063027769327163696e-01 3.824582993984222412e-01 3.931530117988586426e-01 -1.190667524933815002e-01 1.310964524745941162e-01 1.475874632596969604e-01 -1.539388447999954224e-01 2.335362732410430908e-01 -2.548769861459732056e-02 -9.167597629129886627e-03 -7.883018255233764648e-02 -2.113050371408462524e-01 2.436464875936508179e-01 -4.169469326734542847e-02 -7.302501797676086426e-02 5.054560955613851547e-03 2.344097942113876343e-02 -4.441930055618286133e-01 1.204473823308944702e-01 -2.240182012319564819e-01 2.541256546974182129e-01 4.025884345173835754e-02 -3.728210926055908203e-02 1.288631409406661987e-01 -3.589047491550445557e-02 -9.112806618213653564e-02 -7.842685282230377197e-02 1.763216704130172729e-01 -3.797147423028945923e-02
-9.842996299266815186e-02 2.451058626174926758e-01 -1.074315756559371948e-01 1.750029474496841431e-01 1.179032847285270691e-01 4.172969609498977661e-02 2.363508343696594238e-01 2.611597999930381775e-02 -3.126731216907501221e-01 2.133647054433822632e-01 9.388443827629089355e-02 -1.930496543645858765e-01 -1.617118567228317261e-01 -6.109411641955375671e-02 -9.742371737957000732e-02 9.048446267843246460e-02 -7.262840121984481812e-02 3.886755704879760742e-01 1.494026333093643188e-01 1.683291196823120117e-01 2.319683879613876343e-02 -8.527384698390960693e-02 -3.345826268196105957e-01 1.780406199395656586e-02 1.068287417292594910e-01 -1.250109523534774780e-01 1.059701293706893921e-01 -2.986112423241138458e-02 2.008558809757232666e-01 -2.828701436519622803e-01 1.679529994726181030e-01 -2.532732188701629639e-01
-1.826334297657012939e-01 3.480603992938995361e-01 -2.250148206949234009e-01 2.204508930444717407e-01 3.082199096679687500e-01 2.375987619161605835e-01 -6.318920850753784180e-02 -8.284946531057357788e-02 6.215812172740697861e-03 -4.257543012499809265e-02 1.406559646129608154e-01 4.173117130994796753e-02 -3.047992289066314697e-01 7.064281031489372253e-03 -1.775961667299270630e-01 2.720882296562194824e-01 8.473552763462066650e-02 -8.737885951995849609e-02 5.440974608063697815e-02 -9.358073770999908447e-02 -2.832608819007873535e-01 1.861289590597152710e-01 -1.807999461889266968e-01 2.065909951925277710e-01 1.028373315930366516e-01 4.905297607183456421e-02 3.025492131710052490e-01 6.641746312379837036e-02 -8.980400860309600830e-02 -1.189657524228096008e-01 5.186660960316658020e-02 -1.069506406784057617e-01
-1.424389779567718506e-01 8.167967945337295532e-02 -1.353824585676193237e-01 7.969918847084045410e-02 1.524163335561752319e-01 1.875672638416290283e-01 9.331163763999938965e-02 1.818270534276962280e-01 -1.165075600147247314e-01 6.259944755584001541e-03 3.057394623756408691e-01 1.657356135547161102e-02 -1.670175939798355103e-01 1.104375496506690979e-01 -3.794350624084472656e-01 1.411031335592269897e-01 3.152931109070777893e-02 -1.021424755454063416e-01 -3.452118635177612305e-01 4.319946840405464172e-02 -4.644135944545269012e-03 -3.234284222126007080e-01 -2.944285571575164795e-01 1.671664118766784668e-01 8.487818390130996704e-02 -7.746373116970062256e-02 1.638247370719909668e-01 -4.444201663136482239e-02 -1.011645272374153137e-01 -1.679967939853668213e-01 1.125485673546791077e-01 3.032723665237426758e-01
-3.201954066753387451e-01 -2.091618441045284271e-02 -3.680574595928192139e-01 2.405392080545425415e-01 1.823502928018569946e-01 5.632276460528373718e-02 5.460385233163833618e-03 1.521737314760684967e-02 -6.004110723733901978e-02 1.751114577054977417e-01 1.172974556684494019e-01 1.802976876497268677e-01 -1.345241516828536987e-01 2.915941737592220306e-02 -9.364762157201766968e-02 3.105733394622802734e-01 -5.236670002341270447e-02 1.641459167003631592e-01 -7.583831995725631714e-02 1.074647381901741028e-01 -3.156809508800506592e-01 1.794180870056152344e-01 -1.192366518080234528e-02 2.752336859703063965e-01 1.035148277878761292e-01 2.036690860986709595e-01 2.322934865951538086e-01 -5.318878684192895889e-03 -8.971769362688064575e-02 2.561744451522827148e-01 5.813384894281625748e-03 -1.664289236068725586e-01
-2.731176912784576416e-01 -1.028390415012836456e-02 -1.246329843997955322e-01 -1.325387954711914062e-01 1.231107562780380249e-01 4.305687919259071350e-02 -1.049325540661811829e-01 1.785166114568710327e-01 -2.200824320316314697e-01 1.456915885210037231e-01 9.488644450902938843e-02 1.751322299242019653e-01 4.279801622033119202e-02 -9.988834708929061890e-02 -5.083416029810905457e-02 -2.053581625223159790e-01 -6.976222991943359375e-02 -3.747549653053283691e-02 5.108544230461120605e-02 5.393416807055473328e-02 -3.254693746566772461e-02 7.322802394628524780e-02 -3.727778494358062744e-01 6.116783618927001953e-01 -8.044278621673583984e-02 1.878400519490242004e-02 1.217659041285514832e-01 9.528297930955886841e-02 -9.125582873821258545e-02 -1.175550222396850586e-01 -5.562995560467243195e-03 -2.866651117801666260e-01
-1.148953214287757874e-01 6.267052143812179565e-02 -1.471828520298004150e-01 5.809831246733665466e-02 1.116015687584877014e-01 2.519408166408538818e-01 2.430942356586456299e-01 1.700329631567001343e-01 -7.559979707002639771e-02 1.709523946046829224e-01 2.501836605370044708e-02 -5.208136141300201416e-02 -3.525893390178680420e-01 -1.152565255761146545e-01 -8.994130790233612061e-02 -1.334910746663808823e-02 -1.101138368248939514e-01 2.664397656917572021e-01 -2.841392457485198975e-01 1.536823958158493042e-01 -1.634137034416198730e-01 -9.119436889886856079e-02 2.411632984876632690e-02 1.701744347810745239e-01 8.405159227550029755e-03 1.806008368730545044e-01 -1.255346834659576416e-01 1.662193536758422852e-01 1.937205344438552856e-01 -2.945156991481781006e-01 3.676704764366149902e-01 -1.489794850349426270e-01
-2.861998677253723145e-01 1.473242491483688354e-01 -1.879441291093826294e-01 2.747650444507598877e-01 2.252314686775207520e-01 2.311705648899078369e-01 -3.338079750537872314e-01 2.489677816629409790e-01 -2.013136446475982666e-01 2.627416551113128662e-01 9.751058369874954224e-02 1.964234262704849243e-01 -5.684491246938705444e-02 6.342138350009918213e-02 3.710804507136344910e-02 1.319191902875900269e-01 -1.680719256401062012e-01 4.919601604342460632e-02 -1.255386509001255035e-02 2.860602736473083496e-01 -1.002652347087860107e-01 -2.677137553691864014e-01 8.501577377319335938e-02 1.106268763542175293e-01 1.457077562808990479e-01 -1.161917522549629211e-01 5.949839577078819275e-02 1.325982064008712769e-01 1.880468279123306274e-01 -8.441837877035140991e-02 -1.076316908001899719e-01 -2.297644503414630890e-02
-2.938131093978881836e-01 1.359456479549407959e-01 -3.019370436668395996e-01 7.805357128381729126e-02 2.207935303449630737e-01 2.841428816318511963e-01 1.344255954027175903e-01 3.382808342576026917e-02 -1.615768074989318848e-01 4.644257947802543640e-02 7.547257840633392334e-02 2.584777027368545532e-02 5.109120532870292664e-02 1.492277830839157104e-01 -2.740967869758605957e-01 2.396441847085952759e-01 1.542318463325500488e-01 2.038301527500152588e-01 1.387786418199539185e-01 1.149599999189376831e-01 -3.038897514343261719e-01 1.996987164020538330e-01 -2.504645884037017822e-01 9.818424284458160400e-02 1.663070023059844971e-01 1.931186765432357788e-01 1.762774884700775146e-01 2.265828475356101990e-02 1.354794204235076904e-01 1.093137264251708984e-01 -4.586467985063791275e-03 -1.670059263706207275e-01
-2.515002787113189697e-01 1.196039989590644836e-01 2.337961085140705109e-02 3.290947079658508301e-01 3.907642662525177002e-01 1.492684036493301392e-01 2.268610149621963501e-01 8.770470321178436279e-02 -1.862860918045043945e-01 -2.280208319425582886e-01 4.201098382472991943e-01 1.844626516103744507e-01 -5.649481713771820068e-02 2.608495764434337616e-02 -2.114777266979217529e-01 1.718081831932067871e-01 -1.007086262106895447e-01 9.502834826707839966e-02 2.653501927852630615e-01 -3.446903079748153687e-02 -2.289331257343292236e-01 -2.925836713984608650e-03 -8.706659078598022461e-02 1.311092674732208252e-01 4.555244743824005127e-02 4.980541393160820007e-02 1.157397776842117310e-01 9.225003421306610107e-02 3.330698609352111816e-02 -3.997860010713338852e-03 -8.637932687997817993e-02 3.347273916006088257e-02
-5.021017789840698242e-01 -8.791884034872055054e-02 1.771983206272125244e-01 7.315704971551895142e-02 2.789041399955749512e-01 2.784340083599090576e-01 -1.133401915431022644e-01 2.899309396743774414e-01 -2.208976149559020996e-01 9.688042849302291870e-02 1.483248025178909302e-01 1.909244507551193237e-01 -2.811444103717803955e-01 3.610875457525253296e-02 -2.219230681657791138e-01 4.716826230287551880e-02 -4.562488570809364319e-02 7.587649673223495483e-02 -2.249959856271743774e-02 -3.234307095408439636e-02 -1.033330634236335754e-01 -9.428799385204911232e-04 -6.386631727218627930e-02 1.951791197061538696e-01 -2.193641215562820435e-01 -4.993824288249015808e-02 -6.175928935408592224e-02 6.489482522010803223e-02 1.827743500471115112e-01 -2.169348150491714478e-01 -3.704375401139259338e-02 -4.042600281536579132e-03
-2.328927069902420044e-01 1.865761354565620422e-02 -2.591572105884552002e-01 8.229898661375045776e-02 1.720485538244247437e-01 2.002569735050201416e-01 -1.471759080886840820e-01 2.316166460514068604e-01 -4.887852072715759277e-02 1.566090285778045654e-01 1.734900325536727905e-01 -1.667281538248062134e-01 1.517496854066848755e-01 -1.569001525640487671e-01 6.843663752079010010e-02 3.931383192539215088e-01 -1.021118462085723877e-01 -6.986360251903533936e-02 2.801422588527202606e-02 -4.608020558953285217e-02 -1.288275271654129028e-01 -8.853731676936149597e-03 -2.287499159574508667e-01 2.712787687778472900e-01 5.197826772928237915e-02 9.072373807430267334e-02 6.672738492488861084e-02 -8.913295343518257141e-03 -2.021807879209518433e-01 3.193546831607818604e-01 3.094069957733154297e-01 -1.410530954599380493e-01
-2.505531311035156250e-01 -1.200119182467460632e-01 -1.793528795242309570e-01 2.380822896957397461e-01 4.178462922573089600e-01 1.699693799018859863e-01 1.314603071659803391e-02 2.990548014640808105e-01 -3.404601663351058960e-02 3.072251677513122559e-01 2.120658606290817261e-01 -1.793685853481292725e-01 -3.474317863583564758e-02 4.394294694066047668e-02 6.106638163328170776e-02 -7.941072434186935425e-02 -6.876885145902633667e-02 8.520938456058502197e-02 1.263646483421325684e-01 1.371785104274749756e-01 1.504085510969161987e-01 3.550492227077484131e-02 5.767781659960746765e-02 3.702326714992523193e-01 5.885197594761848450e-02 5.160214006900787354e-02 2.343187034130096436e-01 2.320705503225326538e-01 -1.013108715415000916e-02 -1.616887189447879791e-02 -1.139629725366830826e-02 -1.690349280834197998e-01
-2.179863899946212769e-01 4.461273923516273499e-02 -1.346977800130844116e-01 3.633167147636413574e-01 2.356433868408203125e-01 1.398959904909133911e-01 1.306330203078687191e-03 -3.469061478972434998e-02 -1.119709685444831848e-01 2.714443802833557129e-01 1.452549099922180176e-01 1.145314984023571014e-02 4.586413502693176270e-03 3.342169150710105896e-02 1.041953936219215393e-01 3.823479115962982178e-01 3.165568783879280090e-02 8.062791079282760620e-02 1.071778684854507446e-01 -1.220176517963409424e-01 -3.189007341861724854e-01 -1.106142904609441757e-02 -2.890790700912475586e-01 1.674307435750961304e-01 -3.433890640735626221e-01 6.709253881126642227e-03 1.521438639611005783e-02 2.710234373807907104e-03 7.947061955928802490e-02 -6.786316633224487305e-02 -2.840421199798583984e-01 -3.622241318225860596e-02
-1.815517246723175049e-01 3.010061383247375488e-01 -8.553943037986755371e-02 2.927075922489166260e-01 6.775290518999099731e-02 1.805171668529510498e-01 -6.038866471499204636e-03 -7.474260777235031128e-02 2.775603905320167542e-02 4.914750531315803528e-02 -4.770384728908538818e-02 1.179604381322860718e-01 1.159664690494537354e-01 1.503784805536270142e-01 -1.286934167146682739e-01 2.357499599456787109e-01 -2.266958951950073242e-01 2.945201992988586426e-01 -1.497114151716232300e-01 1.400106698274612427e-01 -9.524632990360260010e-02 -1.576775908470153809e-01 -2.853270173072814941e-01 3.238627105019986629e-04 -2.699300348758697510e-01 1.680816411972045898e-01 1.555543951690196991e-02 1.414464041590690613e-02 2.692672610282897949e-01 -1.629634387791156769e-02 3.657520115375518799e-01 -9.729240834712982178e-02
-1.433035731315612793e-01 -2.106603235006332397e-03 1.698049008846282959e-01 2.519616186618804932e-01 2.940466403961181641e-01 -2.140234857797622681e-01 8.452910929918289185e-02 -4.607370868325233459e-02 -1.303352713584899902e-01 8.884984999895095825e-02 -3.169233351945877075e-02 4.441593214869499207e-02 1.294571012258529663e-01 4.652654752135276794e-02 1.567021906375885010e-01 2.183987945318222046e-01 -3.409415483474731445e-01 2.168305963277816772e-01 9.718691557645797729e-02 1.697155535221099854e-01 3.937602415680885315e-02 1.102575585246086121e-01 -1.813298165798187256e-01 2.882180809974670410e-01 1.848270595073699951e-01 1.776585876941680908e-01 -1.981678456068038940e-01 3.251676261425018311e-02 1.189359575510025024e-01 -1.650209575891494751e-01 3.141349554061889648e-01 -2.220251709222793579e-01
-3.005868792533874512e-01 -3.242283761501312256e-01 -1.723926365375518799e-01 3.262141346931457520e-01 2.467242814600467682e-02 -3.504632273688912392e-03 -1.270187944173812866e-01 2.586200833320617676e-02 -2.197682112455368042e-01 1.558958739042282104e-01 2.434799820184707642e-01 1.171587556600570679e-01 -3.132865428924560547e-01 -8.582479506731033325e-02 -1.518418192863464355e-01 8.120501786470413208e-02 -1.002366393804550171e-01 7.572291046380996704e-02 -1.833020299673080444e-01 1.304295361042022705e-01 -1.537307947874069214e-01 -5.682154558598995209e-03 -2.683823406696319580e-01 2.785946130752563477e-01 -1.942233145236968994e-01 -2.883569570258259773e-03 -1.255802512168884277e-01 2.279514074325561523e-01 1.332555860280990601e-01 -4.033738747239112854e-03 -7.276570051908493042e-02 -4.423173516988754272e-02
-4.473430812358856201e-01 -2.342112064361572266e-01 -1.987830400466918945e-01 1.794088780879974365e-01 2.299648076295852661e-01 -3.056631796061992645e-02 -1.989946067333221436e-01 5.990488454699516296e-02 -1.914095282554626465e-01 -7.992358505725860596e-02 2.209278643131256104e-01 1.162502914667129517e-02 6.927465647459030151e-02 -1.260505318641662598e-01 -5.603839829564094543e-02 1.532749980688095093e-01 -4.412852972745895386e-02 -1.228415500372648239e-02 -6.344674620777368546e-03 1.829646378755569458e-01 -7.191688567399978638e-02 3.764682635664939880e-02 -5.803432315587997437e-02 1.841909438371658325e-01 3.187387287616729736e-01 3.291714489459991455e-01 3.363487720489501953e-01 4.978773742914199829e-02 -4.265493154525756836e-02 -9.756693243980407715e-02 1.427793502807617188e-01 -1.582096517086029053e-02
-3.243683278560638428e-01 1.171730384230613708e-01 -2.911137938499450684e-01 1.510622054338455200e-01 2.595496773719787598e-01 9.843787550926208496e-02 -4.721171036362648010e-02 2.518943697214126587e-02 -1.571648716926574707e-01 1.761943995952606201e-01 6.818763166666030884e-02 2.758238613605499268e-01 7.714095711708068848e-02 1.249105930328369141e-01 -1.034267619252204895e-01 3.365878760814666748e-01 -1.207125261425971985e-01 1.877020150423049927e-01 -1.847618669271469116e-01 1.510770022869110107e-01 -9.817655384540557861e-02 3.321828544139862061e-01 -4.756708443164825439e-02 1.991511583328247070e-01 1.404078006744384766e-01 3.880251199007034302e-02 2.471472620964050293e-01 -1.383411884307861328e-01 -1.436689794063568115e-01 7.899941504001617432e-02 4.970479011535644531e-02 -1.099488586187362671e-01
-1.681788116693496704e-01 -6.721716490574181080e-04 -1.560441851615905762e-01 2.313953489065170288e-01 3.603324294090270996e-01 5.213565751910209656e-02 -6.790445744991302490e-02 -1.187071651220321655e-01 -1.720900237560272217e-01 4.574151039123535156e-01 1.914114505052566528e-01 -1.734779924154281616e-01 -6.668253242969512939e-02 9.889760613441467285e-02 1.113438010215759277e-01 -1.161385774612426758e-01 -4.992982745170593262e-02 1.612729877233505249e-01 1.101834606379270554e-02 9.084600955247879028e-02 3.684791550040245056e-02 2.691548503935337067e-02 -4.339656606316566467e-02 3.060955703258514404e-01 1.883898973464965820e-01 3.149395287036895752e-01 3.410117030143737793e-01 1.941785588860511780e-02 5.302251130342483521e-02 6.639689207077026367e-02 -3.526235744357109070e-02 -5.029332265257835388e-02
-3.834993839263916016e-01 -1.048453822731971741e-01 -5.794123932719230652e-02 2.966537773609161377e-01 2.746966481208801270e-01 2.613207101821899414e-01 -2.628784179687500000e-01 3.651117086410522461e-01 -6.383528560400009155e-02 2.684050798416137695e-01 2.456673793494701385e-02 5.851697176694869995e-03 -1.154984310269355774e-01 1.227980405092239380e-01 -1.066204607486724854e-01 -3.405396267771720886e-02 -5.582608282566070557e-02 2.984994649887084961e-01 -8.032249659299850464e-02 1.434460878372192383e-01 -1.153445616364479065e-01 6.377688050270080566e-02 -1.098807007074356079e-01 1.752007603645324707e-01 -6.351773440837860107e-02 -2.411926910281181335e-02 -1.234427466988563538e-01 2.448510192334651947e-02 3.409288078546524048e-02 -1.180958673357963562e-01 -1.733654141426086426e-01 -2.042293995618820190e-01
-2.474692612886428833e-01 -1.745211780071258545e-01 -1.974574327468872070e-01 2.263237386941909790e-01 1.430662423372268677e-01 -1.094184815883636475e-01 -1.197949722409248352e-01 1.248419359326362610e-01 -2.319592088460922241e-01 3.564449846744537354e-01 7.724102120846509933e-03 -6.827002018690109253e-02 -3.239086270332336426e-01 -2.882532216608524323e-02 1.892050206661224365e-01 -1.164933945983648300e-02 4.710720479488372803e-02 1.276170611381530762e-01 -1.596629768610000610e-01 1.328210979700088501e-01 -3.234823942184448242e-01 -2.026924639940261841e-01 -1.979673504829406738e-01 2.639639675617218018e-01 9.353756159543991089e-02 -6.578154116868972778e-02 -5.119710043072700500e-02 1.773815900087356567e-01 1.982129514217376709e-01 -1.836867444217205048e-02 -1.529415547847747803e-01 4.517956078052520752e-02
-3.281180262565612793e-01 -1.072635687887668610e-02 -3.122873604297637939e-01 3.203069269657135010e-01 3.206271231174468994e-01 2.733665704727172852e-02 3.013506904244422913e-02 1.881241649389266968e-01 -6.436342839151620865e-03 2.759648859500885010e-01 3.405975103378295898e-01 -2.358835563063621521e-02 -2.944897301495075226e-02 4.448617622256278992e-02 4.663051571696996689e-03 1.061444580554962158e-01 6.956713623367249966e-04 5.955964326858520508e-02 1.364335715770721436e-01 6.641197949647903442e-02 9.803019464015960693e-02 1.916428208351135254e-01 7.707279175519943237e-02 1.714178323745727539e-01 1.832193881273269653e-01 -2.882924862205982208e-02 3.153962492942810059e-01 2.131576240062713623e-01 -3.521394729614257812e-02 1.407758593559265137e-01 1.873314147815108299e-03 -1.917117983102798462e-01
-2.030815780162811279e-01 1.012296900153160095e-01 4.959725216031074524e-02 1.169283017516136169e-01 8.723425865173339844e-02 4.384905099868774414e-02 8.060355484485626221e-02 -5.970630049705505371e-02 -1.883777976036071777e-01 1.166641339659690857e-01 -5.556857958436012268e-02 1.138317435979843140e-01 1.072397921234369278e-02 -1.905504614114761353e-01 3.132046759128570557e-02 -9.098544716835021973e-02 -2.389259785413742065e-01 2.130726575851440430e-01 -3.013707697391510010e-01 4.304840862751007080e-01 -2.499150186777114868e-01 -4.390713199973106384e-02 -3.473747149109840393e-02 3.009438812732696533e-01 3.419690951704978943e-02 2.475065737962722778e-01 3.929442539811134338e-02 1.895448192954063416e-02 -3.618233203887939453e-01 -2.641516923904418945e-01 -3.295287489891052246e-02 3.258579969406127930e-02
-1.307550519704818726e-01 2.287493944168090820e-01 3.510697185993194580e-01 2.302520722150802612e-01 1.475564837455749512e-01 2.773594260215759277e-01 -7.497881352901458740e-02 1.000975221395492554e-01 4.652104154229164124e-02 -3.473366424441337585e-02 3.143796026706695557e-01 1.366945952177047729e-01 2.004075562581419945e-03 -2.122177779674530029e-01 -1.708176583051681519e-01 2.434440404176712036e-01 2.313154786825180054e-01 -5.388019979000091553e-02 -7.667803019285202026e-02 3.049094974994659424e-01 -2.091519534587860107e-01 3.533241897821426392e-02 -1.612173169851303101e-01 2.025284171104431152e-01 -1.734618842601776123e-01 1.595152020454406738e-01 -1.938253454864025116e-02 1.643358767032623291e-01 -8.751092106103897095e-02 2.770486287772655487e-02 5.602260306477546692e-02 -1.544422805309295654e-01
-2.471935898065567017e-01 1.123159378767013550e-01 6.578272581100463867e-02 1.248195394873619080e-01 2.164696156978607178e-01 2.473820745944976807e-01 2.823495864868164062e-01 -3.273458220064640045e-03 1.151738315820693970e-02 -2.433428168296813965e-02 2.142049521207809448e-01 -3.142229095101356506e-02 -4.497475549578666687e-02 7.487241923809051514e-02 -3.142974078655242920e-01 2.977622747421264648e-01 1.089164614677429199e-01 1.422609388828277588e-01 -1.108649373054504395e-02 1.274977326393127441e-01 -4.731779992580413818e-01 2.129548043012619019e-02 -1.728674471378326416e-01 2.531712353229522705e-01 7.698195986449718475e-03 6.948250532150268555e-02 2.298425883054733276e-01 1.755274981260299683e-01 6.573279947042465210e-02 1.105668023228645325e-01 1.974891312420368195e-02 -6.037134677171707153e-02
-2.184796333312988281e-01 1.880495697259902954e-01 -1.655562072992324829e-01 2.181415706872940063e-01 1.627699583768844604e-01 1.392365843057632446e-01 2.022365480661392212e-01 1.620172113180160522e-01 -2.589135169982910156e-01 3.008782863616943359e-01 2.059577405452728271e-01 2.283576130867004395e-02 2.842061966657638550e-02 -1.766949743032455444e-01 -2.638778463006019592e-02 -1.513960510492324829e-01 -1.145596429705619812e-01 -1.113661229610443115e-01 1.392013579607009888e-01 2.027951776981353760e-01 -1.230695843696594238e-01 2.501834928989410400e-01 -1.902941763401031494e-01 3.594320118427276611e-01 -1.176070943474769592e-01 2.034243196249008179e-01 8.945074677467346191e-02 -8.668012171983718872e-02 2.004057019948959351e-01 3.464838117361068726e-02 -5.295249633491039276e-03 -1.773138344287872314e-01
-4.457971751689910889e-01 -4.741610586643218994e-02 2.336288243532180786e-02 8.203028887510299683e-02 1.598401218652725220e-01 2.273259460926055908e-01 1.135779395699501038e-01 2.479871958494186401e-01 -5.870056897401809692e-02 -3.811668232083320618e-02 3.396553546190261841e-02 8.837953209877014160e-02 8.412183076143264771e-02 -2.762182354927062988e-01 9.567484259605407715e-02 1.994100064039230347e-01 1.309827268123626709e-01 -1.205578818917274475e-02 3.438173234462738037e-02 2.185276150703430176e-01 8.001957088708877563e-03 5.758709739893674850e-03 -1.589182913303375244e-01 1.280132383108139038e-01 1.790125966072082520e-01 3.950597345829010010e-01 2.119473069906234741e-01 -4.144005104899406433e-02 -9.128291904926300049e-02 -1.464793086051940918e-01 2.716925442218780518e-01 -2.182294726371765137e-01
-2.438388913869857788e-01 5.185205023735761642e-03 6.476730853319168091e-02 -6.166648119688034058e-02 -5.342029407620429993e-02 -6.735396105796098709e-03 -2.739135874435305595e-03 1.304050087928771973e-01 -2.616919279098510742e-01 9.653214365243911743e-02 2.658239006996154785e-01 1.537787020206451416e-01 3.331094281747937202e-03 -1.662567853927612305e-01 -2.512705326080322266e-02 3.451654016971588135e-01 -5.788269266486167908e-02 7.355609536170959473e-02 -5.940789822489023209e-03 3.942277729511260986e-01 -1.783139705657958984e-01 -8.408295363187789917e-02 -3.554608821868896484e-01 2.657906115055084229e-01 -1.000691279768943787e-01 5.603962019085884094e-02 2.726803719997406006e-01 1.503866072744131088e-02 -2.721843123435974121e-01 -1.066426709294319153e-01 -1.377777010202407837e-01 2.867839671671390533e-02
-5.962865054607391357e-02 6.725014746189117432e-02 -1.252332180738449097e-01 2.505565285682678223e-01 3.838680386543273926e-01 -1.488364487886428833e-01 2.827981114387512207e-02 -6.287387758493423462e-02 -2.279702723026275635e-01 -1.848525553941726685e-02 2.785348333418369293e-02 1.753900013864040375e-02 2.067954987287521362e-01 2.205116488039493561e-02 -1.625138521194458008e-02 1.771134436130523682e-01 -1.238546986132860184e-02 3.957781195640563965e-01 -2.466673962771892548e-02 1.179012432694435120e-01 -5.177158489823341370e-02 1.600620597600936890e-01 -5.954590439796447754e-02 1.655843704938888550e-01 2.127884626388549805e-01 -1.329196710139513016e-02 -2.857100069522857666e-01 -4.178777709603309631e-02 -2.933614887297153473e-02 -4.113549888134002686e-01 1.183907762169837952e-01 -2.596764862537384033e-01
-1.536760129965841770e-03 3.037359118461608887e-01 -1.545810103416442871e-01 9.811871498823165894e-02 2.088335454463958740e-01 1.131389364600181580e-01 1.374320685863494873e-01 -6.932552158832550049e-02 -1.467155218124389648e-01 3.388446569442749023e-01 2.313720732927322388e-01 -3.944087028503417969e-02 -1.739533394575119019e-01 7.546027004718780518e-02 -1.309144645929336548e-01 1.334337741136550903e-01 -1.497129499912261963e-01 8.899886906147003174e-02 -1.304214596748352051e-01 1.737872511148452759e-02 -2.709197700023651123e-01 2.493880689144134521e-01 2.465802878141403198e-01 2.755404449999332428e-02 2.675898969173431396e-01 1.040743663907051086e-01 -1.041171476244926453e-01 -6.527251005172729492e-02 1.648301035165786743e-01 -1.705475151538848877e-01 2.681624889373779297e-01 -2.475563883781433105e-01
-2.888500094413757324e-01 -9.128395467996597290e-02 1.163088530302047729e-02 2.398045510053634644e-01 2.691035568714141846e-01 9.693797677755355835e-02 -1.614043414592742920e-01 1.923944205045700073e-01 -1.003616899251937866e-01 2.460182607173919678e-01 -7.348299026489257812e-02 1.784003339707851410e-02 -1.955997645854949951e-01 -4.218380525708198547e-02 -1.714427396655082703e-02 -8.505102246999740601e-02 -1.549078673124313354e-01 2.494312822818756104e-01 4.448782280087471008e-02 4.371826052665710449e-01 -5.628738179802894592e-02 -1.014661192893981934e-01 -1.092529073357582092e-01 2.011895626783370972e-01 9.580313414335250854e-02 -7.498320192098617554e-02 -9.812458604574203491e-02 7.700221240520477295e-02 3.855355978012084961e-01 -1.447475403547286987e-01 -1.255411803722381592e-01 -1.446483284235000610e-01
-2.669666111469268799e-01 -1.639863699674606323e-01 -1.407018676400184631e-02 3.285042941570281982e-01 2.872835397720336914e-01 1.304720491170883179e-01 1.690712384879589081e-02 -6.329694390296936035e-02 -1.499644387513399124e-02 2.903951704502105713e-01 2.926473021507263184e-01 -2.842218875885009766e-01 -4.686762392520904541e-02 1.385916173458099365e-01 1.414980441331863403e-01 -4.141049459576606750e-02 7.162896916270256042e-03 -1.163929104804992676e-01 -1.796327382326126099e-01 3.503983020782470703e-01 -1.242588758468627930e-01 -1.388418525457382202e-01 -1.176892593502998352e-01 1.825930923223495483e-01 3.899937123060226440e-02 -1.213090717792510986e-01 1.124542877078056335e-01 5.856570601463317871e-02 5.900466069579124451e-02 -5.651627201586961746e-03 3.250520527362823486e-01 -6.098188832402229309e-02
-2.845607995986938477e-01 1.398089528083801270e-01 -2.292807549238204956e-01 2.133811563253402710e-01 2.276998162269592285e-01 2.183658182621002197e-01 -3.155865147709846497e-02 1.967226713895797729e-01 -1.901876628398895264e-01 1.086197793483734131e-01 -7.098876521922647953e-04 1.278923749923706055e-01 -2.017074972391128540e-01 -8.493867702782154083e-03 -1.546956133097410202e-02 -1.328926533460617065e-01 3.263226896524429321e-02 3.294838368892669678e-01 -1.501584649085998535e-01 2.401414364576339722e-01 -1.203585490584373474e-01 -1.949506402015686035e-01 -2.018605768680572510e-01 6.021661311388015747e-02 1.018205285072326660e-01 4.988518077880144119e-03 -1.471647769212722778e-01 -1.453979015350341797e-01 3.287555575370788574e-01 -1.881515681743621826e-01 -1.258518844842910767e-01 -1.998765617609024048e-01
-9.141184389591217041e-02 -7.687955349683761597e-02 -2.298740148544311523e-01 2.307153679430484772e-02 7.493971288204193115e-02 2.283013015985488892e-01 -2.209203839302062988e-01 3.025648295879364014e-01 -2.337099909782409668e-01 2.031667530536651611e-01 1.727770715951919556e-01 -2.340742573142051697e-02 1.684460192918777466e-01 -6.951242685317993164e-02 5.466613173484802246e-02 5.935341119766235352e-02 -1.597618460655212402e-01 -3.956365585327148438e-02 1.407281756401062012e-01 3.834709897637367249e-02 -1.223665941506624222e-02 1.126573085784912109e-01 -3.947800397872924805e-01 1.807694584131240845e-01 1.434635072946548462e-01 2.234097272157669067e-01 1.243807002902030945e-01 1.643950492143630981e-01 -1.648000627756118774e-01 -1.804065853357315063e-01 2.814709842205047607e-01 -2.580703794956207275e-01
-2.375845015048980713e-01 9.735094755887985229e-02 -1.395369619131088257e-01 2.523862123489379883e-01 8.296799659729003906e-02 8.230572938919067383e-02 -9.783190488815307617e-02 -1.209727488458156586e-02 3.538593649864196777e-02 7.228403538465499878e-02 2.311492897570133209e-02 -1.316876411437988281e-01 -8.909388631582260132e-02 -3.457347452640533447e-01 1.004606112837791443e-02 -1.132734585553407669e-02 -1.153855919837951660e-01 -1.854427456855773926e-01 -4.250561073422431946e-02 3.360230922698974609e-01 2.190989851951599121e-01 -2.632127702236175537e-02 -7.231387495994567871e-02 4.262519776821136475e-01 -1.110146567225456238e-01 -2.217441052198410034e-01 1.230548694729804993e-01 2.415027171373367310e-01 2.778205275535583496e-01 -6.525666266679763794e-02 2.048299014568328857e-01 -1.381379216909408569e-01
-5.386209581047296524e-03 9.021787345409393311e-02 -1.521873921155929565e-01 1.434746831655502319e-01 -1.036311127245426178e-02 -1.596213728189468384e-01 -7.512635737657546997e-02 1.177523061633110046e-01 -3.385280668735504150e-01 2.114274948835372925e-01 1.312864422798156738e-01 -1.139831393957138062e-01 -3.174563348293304443e-01 -1.671919971704483032e-01 -1.294845640659332275e-01 7.547952979803085327e-02 -1.838900446891784668e-01 8.415169268846511841e-02 -2.661656215786933899e-02 4.951157420873641968e-02 -4.171323403716087341e-02 -4.352648183703422546e-02 -1.996315717697143555e-01 -1.798293367028236389e-02 7.489125430583953857e-02 -6.184611096978187561e-02 1.306451261043548584e-01 5.100245028734207153e-02 2.669463455677032471e-01 -3.469381928443908691e-01 2.706505060195922852e-01 -4.247525632381439209e-01
-2.246485799551010132e-01 1.494245827198028564e-01 -3.186975792050361633e-02 1.293367743492126465e-01 -8.534430712461471558e-02 2.072537839412689209e-01 -5.978827178478240967e-02 2.689293026924133301e-01 -1.385060697793960571e-01 2.194733619689941406e-01 -4.097766801714897156e-02 -9.548246860504150391e-02 -2.602626085281372070e-01 -5.256197601556777954e-02 -6.683211028575897217e-02 -1.010387465357780457e-01 -9.038286656141281128e-02 3.830164968967437744e-01 -9.567080438137054443e-02 2.761687934398651123e-01 -3.250955343246459961e-01 -2.469745725393295288e-01 -1.288463920354843140e-01 2.312236279249191284e-01 1.474938243627548218e-01 5.840187147259712219e-02 -1.149421930313110352e-01 8.096531033515930176e-02 1.617551296949386597e-01 -2.130337506532669067e-01 -1.478918492794036865e-01 -6.788593530654907227e-02
-4.752614796161651611e-01 -3.361662104725837708e-02 -2.414738684892654419e-01 2.712444961071014404e-01 2.960100071504712105e-03 1.675310581922531128e-01 -4.370477423071861267e-02 -1.626809835433959961e-01 -1.270767897367477417e-01 2.692102268338203430e-02 -5.036242306232452393e-03 3.443014994263648987e-02 -5.236120522022247314e-02 2.242811024188995361e-03 -2.107052206993103027e-01 8.281319588422775269e-02 4.941698536276817322e-02 -1.960534602403640747e-03 -1.646800339221954346e-02 1.878458410501480103e-01 -2.814630866050720215e-01 3.180079907178878784e-02 -2.044632136821746826e-01 1.998734325170516968e-01 -2.898056507110595703e-01 7.590595632791519165e-02 -5.520208925008773804e-02 -1.495041698217391968e-01 9.438266605138778687e-02 -1.615242362022399902e-01 -2.540794312953948975e-01 -3.128646016120910645e-01
-1.212099045515060425e-01 3.143171072006225586e-01 -3.632247149944305420e-01 -3.060979023575782776e-02 8.279488980770111084e-02 1.353563815355300903e-01 1.100638955831527710e-01 2.468998581171035767e-01 -7.887865416705608368e-03 1.364589035511016846e-01 1.828340440988540649e-01 5.110717937350273132e-02 -2.309326827526092529e-01 -1.193039640784263611e-01 -1.312170624732971191e-01 4.458652436733245850e-02 -2.206962555646896362e-01 1.755721122026443481e-01 -3.866493105888366699e-01 2.072268724441528320e-01 4.044291749596595764e-02 -2.465452253818511963e-01 -7.365170121192932129e-02 6.672643125057220459e-02 -5.217859148979187012e-02 2.443370968103408813e-01 1.410937961190938950e-02 1.624886393547058105e-01 1.706374287605285645e-01 -4.657979309558868408e-02 1.949107199907302856e-01 -1.064383238554000854e-01
-3.633224666118621826e-01 3.446513041853904724e-02 -2.495943605899810791e-01 1.285322308540344238e-01 1.130112260580062866e-01 1.203441992402076721e-01 -1.955437511205673218e-01 6.468112021684646606e-02 5.593138560652732849e-02 2.055729329586029053e-01 1.652900725603103638e-01 -1.119549423456192017e-01 2.329847920918837190e-04 2.730706036090850830e-01 -1.083871349692344666e-01 -8.636151254177093506e-02 -3.252150714397430420e-01 5.732829496264457703e-02 -1.686251759529113770e-01 -4.308806266635656357e-03 -1.059323027729988098e-01 7.007874548435211182e-02 -3.106434457004070282e-02 4.382872879505157471e-01 3.074357807636260986e-01 1.376379430294036865e-01 -8.341915905475616455e-02 9.677186608314514160e-02 9.744495898485183716e-02 -1.107712369412183762e-02 1.819974370300769806e-02 -2.299283891916275024e-01
-1.515173316001892090e-01 1.802566945552825928e-01 -1.816916465759277344e-01 -1.118127778172492981e-01 3.725449740886688232e-01 1.666027307510375977e-01 -8.047876507043838501e-02 -1.875681430101394653e-02 -2.105904519557952881e-01 1.518687754869461060e-01 1.121539622545242310e-01 3.562848269939422607e-02 3.808706998825073242e-02 -6.618712842464447021e-02 -1.371711790561676025e-01 3.539704978466033936e-01 2.954054996371269226e-02 -5.617126449942588806e-02 -1.032776162028312683e-01 6.868480145931243896e-02 -3.283187448978424072e-01 -3.193357214331626892e-02 -3.745801448822021484e-01 1.338468492031097412e-01 -6.933460384607315063e-02 -1.147672906517982483e-01 3.169567883014678955e-01 -5.748315155506134033e-02 -1.764062494039535522e-01 -1.845081001520156860e-01 3.033058345317840576e-02 1.420617550611495972e-01
-6.953346729278564453e-02 2.994495332241058350e-01 -4.607988148927688599e-02 2.020961791276931763e-02 2.066343724727630615e-01 1.808631420135498047e-01 4.640700761228799820e-03 1.407765597105026245e-01 -2.951439917087554932e-01 1.444065272808074951e-01 1.108855679631233215e-01 3.023446202278137207e-01 -1.192830502986907959e-01 7.906565815210342407e-02 -3.341510146856307983e-02 5.421780794858932495e-02 -2.740180492401123047e-01 1.295802742242813110e-01 3.049211390316486359e-02 3.891757514793425798e-04 -1.584705859422683716e-01 1.582313179969787598e-01 -8.744797855615615845e-02 2.196710109710693359e-01 -5.536527931690216064e-02 3.346729576587677002e-01 -2.546801269054412842e-01 1.676385104656219482e-01 4.550628364086151123e-02 -2.720147669315338135e-01 -2.658704519271850586e-01 -1.336486637592315674e-01
-2.402965128421783447e-01 3.140124976634979248e-01 8.247517794370651245e-02 3.395747244358062744e-01 3.359641432762145996e-01 2.067384868860244751e-01 1.161180064082145691e-01 1.953707486391067505e-01 -4.304979741573333740e-02 1.767916977405548096e-01 7.581174373626708984e-02 -2.194814234972000122e-01 4.645640775561332703e-02 -8.322074264287948608e-02 5.186173692345619202e-02 -2.943773288279771805e-03 1.086311191320419312e-01 -6.742527335882186890e-02 -1.116580963134765625e-01 2.406703382730484009e-01 2.286777645349502563e-01 -2.521562390029430389e-02 1.243378445506095886e-01 1.608489155769348145e-01 -8.539758622646331787e-03 -3.982925415039062500e-02 1.797539144754409790e-01 1.330681741237640381e-01 -7.989297062158584595e-02 -1.222643479704856873e-01 2.862862944602966309e-01 -2.819525599479675293e-01
-6.903841346502304077e-02 -1.003280952572822571e-01 -2.903768420219421387e-01 2.077801376581192017e-01 2.080918401479721069e-01 6.554709374904632568e-02 -1.489654034376144409e-01 4.587594047188758850e-02 -6.155085936188697815e-02 -1.811257600784301758e-01 1.867409497499465942e-01 7.275410741567611694e-02 2.950363419950008392e-02 -1.255330592393875122e-01 -3.739363551139831543e-01 6.252779811620712280e-02 -4.046285152435302734e-02 -4.978462308645248413e-02 -2.512750625610351562e-01 2.801325358450412750e-02 -3.869433701038360596e-01 2.529013454914093018e-01 -2.405941933393478394e-01 3.062846958637237549e-01 1.581663042306900024e-01 1.056917160749435425e-01 -2.388584241271018982e-02 4.250626638531684875e-02 -1.173966750502586365e-01 1.040399353951215744e-02 2.059436142444610596e-01 -1.427153795957565308e-01
-3.134533464908599854e-01 1.662888377904891968e-01 -9.039477258920669556e-02 2.846850454807281494e-01 6.743325293064117432e-02 -1.013479083776473999e-01 -5.592430010437965393e-02 1.569194644689559937e-01 -1.677970439195632935e-01 4.475701227784156799e-02 -6.873959302902221680e-02 2.638846039772033691e-01 -2.583110630512237549e-01 6.592566519975662231e-02 -4.328034818172454834e-01 -7.190932333469390869e-02 1.138425022363662720e-01 -1.110965982079505920e-01 8.423796296119689941e-02 2.005552351474761963e-01 -1.099053397774696350e-01 -1.584169715642929077e-01 -2.601777017116546631e-01 1.704937517642974854e-01 -4.480177536606788635e-02 2.754217386245727539e-01 2.108186036348342896e-01 -5.989511683583259583e-02 -6.036829203367233276e-02 2.978981100022792816e-02 1.553902179002761841e-01 1.144451424479484558e-01
-3.869083151221275330e-02 1.480033714324235916e-02 -2.194443345069885254e-01 7.719027996063232422e-02 3.499168157577514648e-01 1.098294630646705627e-01 7.409162819385528564e-02 8.390885591506958008e-02 -1.160491164773702621e-02 1.335363984107971191e-01 2.916208803653717041e-01 1.958278119564056396e-01 -2.168813906610012054e-02 7.549148052930831909e-02 3.861926123499870300e-02 -1.566484272480010986e-01 -2.968865036964416504e-01 1.527846455574035645e-01 -2.870832979679107666e-01 2.703662216663360596e-01 8.233096450567245483e-02 5.329819396138191223e-02 -3.400848209857940674e-01 3.309794068336486816e-01 -3.183730319142341614e-02 -8.162119193002581596e-04 8.055250346660614014e-02 5.261486768722534180e-02 9.695126861333847046e-02 9.803426265716552734e-02 -2.995504299178719521e-03 -3.040784597396850586e-01
-3.954615294933319092e-01 1.125959232449531555e-01 5.854436010122299194e-02 2.830028533935546875e-01 3.755087256431579590e-01 3.530063480138778687e-02 9.228911995887756348e-02 2.030628472566604614e-01 -1.326394975185394287e-01 6.629108637571334839e-02 2.015847861766815186e-01 -1.365248262882232666e-01 1.746620051562786102e-02 -3.417709143832325935e-03 1.714570075273513794e-01 2.053452888503670692e-03 2.069910466670989990e-01 -4.381949827075004578e-02 -1.805891841650009155e-02 1.740336865186691284e-01 2.086391299962997437e-01 -1.905396133661270142e-01 1.802730746567249298e-02 2.951952517032623291e-01 1.782044470310211182e-01 -8.005795627832412720e-02 1.468081474304199219e-01 2.331080585718154907e-01 4.307225346565246582e-03 -1.142181158065795898e-01 1.115274876356124878e-01 -2.493732422590255737e-01
-4.462164267897605896e-02 1.992297470569610596e-01 -2.890191078186035156e-01 4.846402406692504883e-01 2.915365993976593018e-01 -1.067865565419197083e-01 -3.512270981445908546e-03 -1.119415163993835449e-01 -1.206881701946258545e-01 2.166240364313125610e-01 4.650085046887397766e-02 -2.832172811031341553e-01 -4.986405000090599060e-02 -1.524485647678375244e-01 8.720467984676361084e-02 9.859082102775573730e-02 7.539460062980651855e-02 2.547857910394668579e-02 8.841880410909652710e-02 1.911106556653976440e-01 -1.090153381228446960e-01 -7.117745280265808105e-02 -1.967913005501031876e-03 2.490615844726562500e-01 -2.224614471197128296e-01 -1.915895938873291016e-01 1.121580600738525391e-01 1.294878870248794556e-02 1.101168766617774963e-01 1.111121624708175659e-01 2.756639122962951660e-01 -1.224109306931495667e-01
-4.506006538867950439e-01 -1.088411062955856323e-01 6.011981144547462463e-02 1.598916351795196533e-01 8.113526552915573120e-02 -1.258205324411392212e-01 -2.719497978687286377e-01 1.420548558235168457e-01 -5.494699254631996155e-02 -3.838993608951568604e-02 3.065199255943298340e-01 4.313689470291137695e-02 1.760452538728713989e-01 -1.040743291378021240e-01 -2.416667491197586060e-01 4.135822877287864685e-02 -1.333590876311063766e-02 9.359171241521835327e-02 -5.508913844823837280e-02 4.189783334732055664e-02 -1.610366851091384888e-01 -2.748692631721496582e-01 -3.126714825630187988e-01 1.299775689840316772e-01 -1.326436251401901245e-01 1.349304169416427612e-01 1.171519234776496887e-01 6.430105865001678467e-02 -1.605582088232040405e-01 -3.201977014541625977e-01 1.165440082550048828e-01 1.082558780908584595e-01
-8.678358979523181915e-03 8.248866349458694458e-02 -2.346897274255752563e-01 4.775135219097137451e-02 1.389301270246505737e-01 -1.881119757890701294e-01 -2.845568954944610596e-02 2.582968771457672119e-01 7.846371084451675415e-02 2.914787232875823975e-01 1.274142414331436157e-01 3.491611778736114502e-02 1.277120858430862427e-01 -8.161756396293640137e-02 -8.561316877603530884e-02 9.489078074693679810e-02 -1.935731172561645508e-01 -1.445859372615814209e-01 -5.483820661902427673e-02 1.074639260768890381e-01 -1.068304181098937988e-01 -4.863293096423149109e-02 -3.021630048751831055e-01 2.714128494262695312e-01 1.945854164659976959e-02 8.689177781343460083e-02 1.443721354007720947e-01 1.551281958818435669e-01 -1.858056932687759399e-01 2.495498806238174438e-01 2.827411890029907227e-01 -4.294363260269165039e-01
-2.005384117364883423e-02 1.994645595550537109e-01 -1.171319782733917236e-01 1.252667605876922607e-01 2.274278551340103149e-02 -2.580267563462257385e-02 2.478489093482494354e-02 -5.972737446427345276e-02 -6.290715932846069336e-02 1.787151545286178589e-01 -6.059818714857101440e-02 -3.191933631896972656e-01 -3.305903449654579163e-02 3.609138354659080505e-02 -1.395589113235473633e-01 4.035048931837081909e-02 4.182146117091178894e-02 3.508611917495727539e-01 -6.342812627553939819e-02 2.959011793136596680e-01 -7.957947254180908203e-02 -9.328373521566390991e-02 -3.545339703559875488e-01 1.414062678813934326e-01 2.567189633846282959e-01 1.673547476530075073e-01 9.085624665021896362e-02 1.789110302925109863e-01 2.446026355028152466e-01 -2.687934935092926025e-01 -3.039097972214221954e-02 -3.402112722396850586e-01
-4.060469269752502441e-01 -1.211705356836318970e-01 -1.546255648136138916e-01 1.278885155916213989e-01 4.177266955375671387e-01 1.237481981515884399e-01 7.153297960758209229e-02 1.732979416847229004e-01 -1.648391783237457275e-01 -1.129470989108085632e-01 -1.722227483987808228e-01 7.693147659301757812e-02 -9.863437712192535400e-02 1.322868280112743378e-03 -4.174633920192718506e-01 6.892040371894836426e-02 -1.441774219274520874e-01 1.731213629245758057e-01 -1.223518745973706245e-03 2.252400964498519897e-01 1.382870227098464966e-01 8.684348315000534058e-02 -9.008771926164627075e-02 1.938062161207199097e-01 -2.497357577085494995e-01 -5.325602740049362183e-02 3.521316125988960266e-02 -3.379217162728309631e-02 2.504568360745906830e-02 3.420499712228775024e-02 1.334883719682693481e-01 -1.729723811149597168e-01
-5.607093684375286102e-03 -1.837448775768280029e-02 -1.841570734977722168e-01 8.052633702754974365e-02 3.974896073341369629e-01 4.139284491539001465e-01 -9.066406637430191040e-02 -1.941264569759368896e-01 1.214624717831611633e-01 8.270119875669479370e-02 3.887881338596343994e-02 -1.734138652682304382e-02 9.718018025159835815e-02 1.197740286588668823e-01 -2.455183416604995728e-01 2.280768007040023804e-01 5.593898147344589233e-02 2.461628168821334839e-01 3.716759756207466125e-02 7.831618189811706543e-02 -2.959492802619934082e-01 -1.715435460209846497e-02 -1.855598092079162598e-01 3.478219807147979736e-01 -1.155836731195449829e-01 2.109671086072921753e-01 1.383847147226333618e-01 7.474810350686311722e-03 9.328739345073699951e-02 -5.674052238464355469e-02 -5.127574503421783447e-02 -1.354344040155410767e-01
-2.332130819559097290e-01 1.345705389976501465e-01 2.204544097185134888e-01 3.229475319385528564e-01 3.016452491283416748e-01 2.380205094814300537e-01 -5.702470242977142334e-02 -1.882745623588562012e-01 -2.094959318637847900e-01 1.358563899993896484e-01 2.776760458946228027e-01 7.940631359815597534e-02 9.494710713624954224e-02 -5.477257072925567627e-02 -1.274874508380889893e-01 2.553336024284362793e-01 3.962799161672592163e-02 1.014903113245964050e-01 3.122335076332092285e-01 -5.046026408672332764e-02 -2.746073342859745026e-02 -5.275508388876914978e-03 -2.191446572542190552e-01 1.474650204181671143e-01 6.116981431841850281e-02 6.117497012019157410e-02 5.884331092238426208e-02 3.096985816955566406e-01 -9.235013276338577271e-02 -2.002078294754028320e-01 5.388095229864120483e-02 -9.062436968088150024e-02
-2.086206972599029541e-01 -2.067081481218338013e-01 -9.201952815055847168e-02 1.603728085756301880e-01 4.650590419769287109e-01 8.247169665992259979e-03 2.144525945186614990e-01 -2.272038012742996216e-01 -2.051182538270950317e-01 1.170130446553230286e-01 2.799155116081237793e-01 -1.837407052516937256e-02 -5.519030243158340454e-02 -1.119167357683181763e-01 -2.416284084320068359e-01 1.236693859100341797e-01 1.095144525170326233e-01 3.211426734924316406e-01 -2.179293781518936157e-01 1.510433405637741089e-01 6.775640696287155151e-02 9.383602999150753021e-03 3.710852935910224915e-02 1.724775135517120361e-01 6.128076463937759399e-02 2.637365758419036865e-01 8.272447623312473297e-03 8.501329459249973297e-03 -1.134800016880035400e-01 -1.508316546678543091e-01 -1.063474863767623901e-01 1.639309152960777283e-02
5.723414570093154907e-02 7.593023777008056641e-02 -2.962686121463775635e-01 3.167318105697631836e-01 1.026358753442764282e-01 -2.575357211753726006e-03 8.090068399906158447e-02 -5.693779513239860535e-02 -8.513577282428741455e-02 2.332560569047927856e-01 -2.535025775432586670e-02 1.258804947137832642e-01 -1.720404624938964844e-01 1.364537179470062256e-01 -3.374202847480773926e-01 5.283593200147151947e-04 -3.164357841014862061e-01 1.589289493858814240e-02 -4.963407292962074280e-02 6.757445633411407471e-02 -3.964290618896484375e-01 5.625693127512931824e-02 -2.647746168076992035e-02 1.746334135532379150e-02 1.106982454657554626e-01 2.629448771476745605e-01 5.213749408721923828e-02 -1.193323656916618347e-01 -1.445008665323257446e-01 -1.798336356878280640e-01 3.257823884487152100e-01 -1.259904950857162476e-01
-3.699385821819305420e-01 2.252210825681686401e-01 1.816033273935317993e-01 1.226461604237556458e-01 7.123614847660064697e-02 5.968315899372100830e-02 -1.513067185878753662e-01 5.892631411552429199e-02 4.309345036745071411e-02 7.399975508451461792e-02 2.040997594594955444e-01 9.805920720100402832e-02 -2.792554199695587158e-01 -2.151469141244888306e-02 -2.026152759790420532e-01 1.815340369939804077e-01 3.678288161754608154e-01 -2.634105980396270752e-01 9.175852872431278229e-03 1.521218568086624146e-01 -2.689456045627593994e-01 -1.479321718215942383e-01 -1.541006416082382202e-01 2.469324171543121338e-01 -1.186339706182479858e-01 1.723730266094207764e-01 1.499014198780059814e-01 6.727530807256698608e-02 -2.640117518603801727e-02 1.751112518832087517e-03 1.647165417671203613e-01 -1.134711205959320068e-01
-8.936204761266708374e-02 -3.663197159767150879e-03 -1.884285509586334229e-01 3.214819133281707764e-01 3.330626487731933594e-01 6.687410175800323486e-02 -1.877382844686508179e-01 4.919857159256935120e-02 1.517773419618606567e-02 -3.751079365611076355e-02 -9.252434223890304565e-02 1.838692724704742432e-01 7.018721848726272583e-02 9.258700162172317505e-02 -3.082351088523864746e-01 4.159628413617610931e-03 1.656830906867980957e-01 -1.579370498657226562e-01 -2.694494128227233887e-01 1.259101480245590210e-01 -7.415497303009033203e-02 3.102281689643859863e-01 -2.494820505380630493e-01 1.162741854786872864e-01 7.323036342859268188e-02 1.262196004390716553e-01 -8.869700878858566284e-02 3.038796484470367432e-01 8.577365428209304810e-02 7.659815996885299683e-02 2.405119985342025757e-01 -1.913585066795349121e-01
-3.365674018859863281e-01 7.065311819314956665e-02 -3.092642687261104584e-02 -1.035967394709587097e-01 1.097020804882049561e-01 1.416957676410675049e-01 -4.039742946624755859e-01 1.551017910242080688e-01 -8.921479433774948120e-02 1.636050343513488770e-01 9.284999966621398926e-02 -9.069622308015823364e-02 1.236026138067245483e-01 9.967837482690811157e-02 7.447838038206100464e-02 5.432131513953208923e-02 -2.699297070503234863e-01 -5.593587458133697510e-02 1.070515587925910950e-01 1.144616976380348206e-01 -1.448956727981567383e-01 2.210032008588314056e-02 -4.030643403530120850e-01 2.711990475654602051e-01 1.051215901970863342e-01 5.599442869424819946e-02 8.713413774967193604e-02 3.018369078636169434e-01 -1.520101260393857956e-02 1.411677896976470947e-01 1.088016033172607422e-01 -2.499347329139709473e-01
-1.513662487268447876e-01 1.836329996585845947e-01 -2.412860989570617676e-01 1.652148514986038208e-01 3.307225108146667480e-01 1.810186207294464111e-01 1.054050400853157043e-01 -7.842531055212020874e-02 1.235937699675559998e-01 4.968525609001517296e-04 2.822276055812835693e-01 1.153072807937860489e-02 3.674068301916122437e-02 9.337493032217025757e-02 -2.168819457292556763e-01 2.130019366741180420e-01 1.987000703811645508e-01 -1.446760147809982300e-01 5.714451149106025696e-02 2.663400582969188690e-02 -4.112008512020111084e-01 1.961084902286529541e-01 1.017498318105936050e-02 2.927984595298767090e-01 3.132876008749008179e-02 1.182222180068492889e-02 -6.316921114921569824e-02 1.622535735368728638e-01 -1.347132213413715363e-02 -3.633918939158320427e-03 1.700145006179809570e-01 -2.874103784561157227e-01
-1.094267368316650391e-01 -8.023343235254287720e-02 -1.214097738265991211e-01 2.934128344058990479e-01 1.368741989135742188e-01 -1.603282839059829712e-01 -5.102071911096572876e-02 -7.911876589059829712e-02 -2.702310681343078613e-01 3.053654730319976807e-01 -3.377913683652877808e-02 -5.079268664121627808e-02 -1.832803934812545776e-01 -3.460877016186714172e-02 1.227423772215843201e-01 -3.160224109888076782e-02 -4.988718405365943909e-02 3.472370207309722900e-01 1.478277985006570816e-02 1.032784432172775269e-01 -1.157208457589149475e-01 1.600078195333480835e-01 -2.395305931568145752e-01 4.924041330814361572e-01 9.055888652801513672e-02 -8.661238104104995728e-02 -9.205365926027297974e-02 2.650241851806640625e-01 1.148985624313354492e-01 -5.258551239967346191e-02 2.002054452896118164e-02 -1.518122702836990356e-01
-1.347670704126358032e-01 7.336593419313430786e-02 -4.347496479749679565e-02 8.923714607954025269e-02 4.340383410453796387e-01 2.295519560575485229e-01 -3.658200800418853760e-02 -7.289186865091323853e-02 -1.100900620222091675e-01 1.955895274877548218e-01 3.363876640796661377e-01 -1.900104582309722900e-01 -2.073485637083649635e-03 8.464908599853515625e-02 1.321579068899154663e-01 3.659268468618392944e-02 -6.669089198112487793e-02 -1.200393438339233398e-01 -3.392584621906280518e-02 4.928646087646484375e-01 -1.304269433021545410e-01 -2.589497566223144531e-01 -3.691427037119865417e-02 2.165332436561584473e-01 -1.619581505656242371e-02 -7.450771331787109375e-02 5.796793103218078613e-02 2.048362344503402710e-01 3.115769289433956146e-02 -7.243738323450088501e-02 2.005056142807006836e-01 2.157299593091011047e-02
-1.477786153554916382e-01 -1.160885486751794815e-02 -1.203790530562400818e-01 1.488010883331298828e-01 3.508861660957336426e-01 -6.039653345942497253e-02 -2.368451505899429321e-01 9.199120104312896729e-02 -4.956505298614501953e-01 3.525882065296173096e-01 5.067334696650505066e-02 -1.926283389329910278e-01 -2.014209702610969543e-02 2.112407535314559937e-01 1.231496036052703857e-01 -2.104698568582534790e-01 -1.742838136851787567e-02 5.533117055892944336e-02 -2.010001800954341888e-03 7.927642762660980225e-02 -4.673437774181365967e-02 -8.016785979270935059e-02 -2.692068517208099365e-01 2.209903746843338013e-01 7.416372001171112061e-02 1.431442946195602417e-01 1.654299497604370117e-01 4.645749181509017944e-02 -6.498494767583906651e-04 -3.792025148868560791e-02 1.920108199119567871e-01 -5.017179623246192932e-02
-3.122669458389282227e-01 9.505607187747955322e-03 -2.957838773727416992e-01 2.518802285194396973e-01 8.711058646440505981e-02 -7.044710218906402588e-03 -1.995775401592254639e-01 2.048312425613403320e-01 1.206735149025917053e-02 -3.796458244323730469e-02 3.722362518310546875e-01 -3.890563733875751495e-03 1.307575553655624390e-01 -9.746882319450378418e-02 -1.201018914580345154e-01 2.881227433681488037e-01 -3.194080293178558350e-02 4.908451065421104431e-02 -1.404901593923568726e-01 1.051610633730888367e-01 -2.768988311290740967e-01 5.615265294909477234e-02 8.388169109821319580e-03 1.720694899559020996e-01 1.365778297185897827e-01 1.604636460542678833e-01 3.783927857875823975e-01 -1.118006557226181030e-01 -1.876206696033477783e-01 2.773711457848548889e-03 1.204450875520706177e-01 -6.568605452775955200e-02
-2.540010213851928711e-01 1.191651746630668640e-01 1.445925980806350708e-01 1.565736159682273865e-02 -5.583957582712173462e-02 2.069407701492309570e-01 2.956111682578921318e-03 4.378885403275489807e-02 3.687295690178871155e-02 3.008081912994384766e-01 3.556020557880401611e-01 -1.473725736141204834e-01 -3.282978758215904236e-02 -1.730813384056091309e-01 -1.006264090538024902e-01 3.619924187660217285e-01 2.170414030551910400e-01 5.151619017124176025e-02 -3.221905604004859924e-02 1.169996485114097595e-01 -2.667004168033599854e-01 -1.277393698692321777e-01 -1.600133776664733887e-01 2.050540298223495483e-01 5.159313790500164032e-03 4.065426066517829895e-02 3.341287672519683838e-01 5.955620855093002319e-02 -1.591944843530654907e-01 -1.359700560569763184e-01 1.909223496913909912e-01 -1.526769250631332397e-01
-1.700552105903625488e-01 6.554630398750305176e-02 1.894866079092025757e-01 3.914611339569091797e-01 3.748445808887481689e-01 1.157217472791671753e-01 -4.813182353973388672e-02 -1.931779533624649048e-01 -1.488012075424194336e-01 3.184848129749298096e-01 2.364921271800994873e-01 6.814745813608169556e-02 1.947260648012161255e-02 -6.200145184993743896e-02 -8.555582165718078613e-02 2.317792475223541260e-01 -5.255980417132377625e-02 2.504373900592327118e-02 1.961315274238586426e-01 -1.295633614063262939e-01 -8.915790170431137085e-02 -1.494322270154953003e-01 -1.081700921058654785e-01 1.281988024711608887e-01 -8.400216698646545410e-02 -8.550608158111572266e-02 1.041915044188499451e-01 3.602370619773864746e-01 -1.330710500478744507e-01 -9.931854903697967529e-02 1.857445538043975830e-01 -2.377996034920215607e-02
-3.221438229084014893e-01 8.719558268785476685e-02 1.629008539021015167e-02 -3.547700867056846619e-02 2.557020820677280426e-02 1.948619335889816284e-01 -4.204296693205833435e-02 3.747171536087989807e-02 -1.529996991157531738e-01 1.928232759237289429e-01 6.437319517135620117e-02 -5.193318426609039307e-02 5.236067995429039001e-02 -2.024800479412078857e-01 -1.028718426823616028e-01 9.769689291715621948e-03 -1.311142593622207642e-01 3.050457537174224854e-01 -6.711038947105407715e-02 5.832205414772033691e-01 -2.709495425224304199e-01 -4.520386923104524612e-03 -3.990630060434341431e-02 8.054622262716293335e-02 -6.730668246746063232e-02 3.715163469314575195e-02 5.681048333644866943e-02 5.974319577217102051e-02 -2.524474263191223145e-01 -1.678738743066787720e-01 1.918546706438064575e-01 2.135793417692184448e-01
-1.954397559165954590e-01 -6.949712336063385010e-02 -1.682574003934860229e-01 2.772225141525268555e-01 3.087462484836578369e-01 1.104688271880149841e-01 -1.684470474720001221e-01 -6.221590936183929443e-02 1.156166940927505493e-01 -2.267659902572631836e-01 2.483910024166107178e-01 1.506523489952087402e-01 6.528487056493759155e-02 -3.973510116338729858e-02 -1.538975536823272705e-01 1.133912950754165649e-01 8.637108840048313141e-03 1.788341104984283447e-01 -7.984083890914916992e-02 -3.067145496606826782e-02 -4.707388579845428467e-01 3.912463784217834473e-02 -1.243176534771919250e-01 3.160617947578430176e-01 3.736423328518867493e-02 -1.214813534170389175e-02 1.841781288385391235e-01 4.710970818996429443e-02 -1.025617197155952454e-01 -1.877071261405944824e-01 2.381958514451980591e-01 -4.948145896196365356e-02
-2.828372716903686523e-01 1.207697242498397827e-01 -1.344943493604660034e-01 2.512851953506469727e-01 1.478420644998550415e-01 1.850611716508865356e-01 -7.166402786970138550e-02 1.951344162225723267e-01 -1.785296052694320679e-01 1.765360534191131592e-01 -6.243066117167472839e-02 -3.106893412768840790e-02 -9.665380418300628662e-02 -3.109138086438179016e-02 5.839243531227111816e-02 -4.137317836284637451e-02 -3.231995925307273865e-02 2.568826973438262939e-01 -1.102245748043060303e-01 3.172652721405029297e-01 -2.067311406135559082e-01 -2.830816507339477539e-01 -1.349665671586990356e-01 1.678899377584457397e-01 1.063410490751266479e-01 8.835441619157791138e-02 -1.619465947151184082e-01 6.291598826646804810e-02 3.791187703609466553e-01 -7.667003571987152100e-02 -3.051301240921020508e-01 -2.015793882310390472e-02
-1.976974308490753174e-01 1.863781921565532684e-02 8.720285445451736450e-02 1.609958410263061523e-01 3.929071724414825439e-01 1.548755019903182983e-01 1.434128135442733765e-01 -1.824014186859130859e-01 7.942121475934982300e-02 1.067153364419937134e-01 3.154888451099395752e-01 -2.370062619447708130e-01 2.621461404487490654e-03 1.029353663325309753e-01 3.913395851850509644e-02 7.078859210014343262e-02 -1.253006756305694580e-01 -5.888823047280311584e-02 -1.039714179933071136e-02 4.887319505214691162e-01 -1.392730474472045898e-01 -1.557570844888687134e-01 -1.852637380361557007e-01 2.423697859048843384e-01 -3.952303156256675720e-02 -1.543471366167068481e-01 -4.529542638920247555e-04 1.094072088599205017e-01 1.913527846336364746e-01 -1.729375720024108887e-01 7.332199811935424805e-02 1.361759006977081299e-02
-2.415345013141632080e-01 3.694147765636444092e-01 -1.020952388644218445e-01 8.853162080049514771e-02 1.749269366264343262e-01 1.421152651309967041e-01 -1.951249837875366211e-01 3.453401476144790649e-02 -8.687297999858856201e-02 8.652786910533905029e-02 -1.378824859857559204e-01 -1.637601256370544434e-01 1.390715688467025757e-01 -1.494215894490480423e-02 4.681153967976570129e-02 1.361497957259416580e-02 -3.775752782821655273e-01 7.155538350343704224e-02 2.040570825338363647e-01 1.126916259527206421e-01 -1.467119157314300537e-01 3.379428759217262268e-02 -2.624710798263549805e-01 1.031986400485038757e-01 7.216566801071166992e-02 1.896833032369613647e-01 1.074495762586593628e-01 4.121080040931701660e-01 2.095044255256652832e-01 6.442477554082870483e-02 -1.170704737305641174e-01 -1.597572714090347290e-01
-1.698601245880126953e-01 5.905706062912940979e-02 -2.412353157997131348e-01 -6.205010786652565002e-02 -5.473170895129442215e-03 3.965181112289428711e-01 -9.694405645132064819e-02 3.275122260674834251e-03 -1.497262269258499146e-01 1.251864880323410034e-01 1.824433505535125732e-01 -2.417192980647087097e-02 8.798494935035705566e-02 -5.916937440633773804e-02 -2.142788916826248169e-01 1.878286004066467285e-01 -3.122626617550849915e-02 -2.749874815344810486e-02 -4.400552436709403992e-02 -8.029945194721221924e-02 -2.785262465476989746e-01 -3.770984336733818054e-02 -3.289793133735656738e-01 2.891117632389068604e-01 -1.923188120126724243e-01 1.423711627721786499e-01 -1.007639542222023010e-01 2.147009521722793579e-01 -1.189454942941665649e-01 8.167319744825363159e-02 2.247565388679504395e-01 -3.298259973526000977e-01
-5.172074437141418457e-01 -2.650151550769805908e-01 1.677929908037185669e-01 1.557596921920776367e-01 3.769197165966033936e-01 5.134689062833786011e-02 4.205511417239904404e-03 4.914215579628944397e-02 -4.268185049295425415e-02 2.425459772348403931e-02 -5.487073957920074463e-02 1.330058872699737549e-01 -1.569092124700546265e-01 7.873761653900146484e-02 -2.093098014593124390e-01 -2.554169856011867523e-02 -2.419500797986984253e-01 -1.425426155328750610e-01 2.883495204150676727e-02 1.122198253870010376e-01 -1.226707771420478821e-01 7.878526300191879272e-02 -2.508822381496429443e-01 2.073993831872940063e-01 -9.171511232852935791e-02 -1.025065258145332336e-01 1.285775899887084961e-01 1.549760550260543823e-01 2.402326613664627075e-01 -1.614681929349899292e-01 -3.939605504274368286e-02 4.060078877955675125e-03
-2.145132720470428467e-01 6.029691919684410095e-02 -2.399508804082870483e-01 1.020738622173666954e-03 1.717191487550735474e-01 2.162303924560546875e-01 -2.355864048004150391e-01 2.162130773067474365e-01 -3.905054926872253418e-01 7.519704755395650864e-03 2.370752021670341492e-02 1.481270939111709595e-01 1.150732338428497314e-01 7.951907068490982056e-02 3.614434599876403809e-02 -3.892357274889945984e-02 -3.761697933077812195e-02 8.384133875370025635e-02 5.764430388808250427e-02 -1.376025495119392872e-03 -1.645065695047378540e-01 -6.518416106700897217e-03 -3.294727504253387451e-01 2.417007684707641602e-01 6.721059978008270264e-02 8.213132619857788086e-02 -7.832798361778259277e-02 1.118320077657699585e-01 -2.332538217306137085e-01 6.165930256247520447e-02 2.669453024864196777e-01 -3.893818855285644531e-01
-3.365202546119689941e-01 1.435547769069671631e-01 1.120129302144050598e-01 6.117760017514228821e-02 2.214197814464569092e-01 1.277735829353332520e-01 -6.790730357170104980e-02 1.109394654631614685e-01 -3.991321846842765808e-02 2.892692685127258301e-01 3.604668378829956055e-01 7.741978019475936890e-02 -5.070404708385467529e-02 1.873145103454589844e-01 5.029412731528282166e-02 -6.860423833131790161e-02 -1.838114559650421143e-01 3.183906525373458862e-02 9.542607516050338745e-02 4.375014603137969971e-01 -1.420761495828628540e-01 -2.698377072811126709e-01 -1.186699047684669495e-01 2.072477191686630249e-01 -7.538436353206634521e-02 2.626629360020160675e-02 4.996081441640853882e-02 8.369117230176925659e-02 2.696123123168945312e-01 -1.516051143407821655e-01 -2.663077786564826965e-02 -6.235135719180107117e-02
-2.142549455165863037e-01 2.048203051090240479e-01 -1.587527841329574585e-01 -6.760651618242263794e-02 7.026777416467666626e-02 -3.316138172522187233e-03 -5.395077168941497803e-03 -1.850330531597137451e-01 -2.650990486145019531e-01 1.882522702217102051e-01 2.587578259408473969e-02 -1.405913531780242920e-01 9.933660738170146942e-03 7.120668143033981323e-02 -3.186073303222656250e-01 4.042273759841918945e-01 -9.860898554325103760e-02 1.227978989481925964e-01 -9.206352382898330688e-02 2.374149858951568604e-01 -3.170214295387268066e-01 -2.120633050799369812e-02 -2.113208472728729248e-01 3.619375228881835938e-01 -1.423367559909820557e-01 -6.403734534978866577e-02 1.487839519977569580e-01 4.353738203644752502e-02 -1.516426205635070801e-01 1.682489551603794098e-02 -7.919728755950927734e-02 5.223334208130836487e-02
-1.826712936162948608e-01 9.634212590754032135e-03 -2.394366413354873657e-01 1.468399316072463989e-01 2.896966338157653809e-01 -1.037389189004898071e-01 -1.850785017013549805e-01 7.263384014368057251e-02 -1.871008872985839844e-01 1.125181540846824646e-01 -1.907777935266494751e-01 1.301106810569763184e-01 4.578614234924316406e-02 -1.746689528226852417e-01 3.606342896819114685e-02 -9.938359260559082031e-02 -9.828552603721618652e-02 4.307233393192291260e-01 -3.121380321681499481e-02 3.983218073844909668e-01 -5.922714248299598694e-02 5.771708209067583084e-03 -2.627488970756530762e-01 4.390813410282135010e-02 2.165392488241195679e-01 -1.787520945072174072e-02 -1.253040321171283722e-02 9.972129017114639282e-02 -8.662946522235870361e-02 -2.023218423128128052e-01 2.666316926479339600e-01 4.990912228822708130e-02
-3.144395723938941956e-02 -3.263528645038604736e-02 8.933883160352706909e-02 2.683061659336090088e-01 3.447920083999633789e-01 -7.112123072147369385e-02 -1.409846991300582886e-01 -2.440955042839050293e-01 -1.852994263172149658e-01 6.241905316710472107e-02 3.394643366336822510e-01 1.186175346374511719e-01 1.741757430136203766e-02 -1.474819425493478775e-02 -1.563976258039474487e-01 -6.654568016529083252e-02 3.822157531976699829e-02 2.296479493379592896e-01 -7.727621495723724365e-02 1.633514016866683960e-01 1.781180351972579956e-01 -6.276175379753112793e-02 -3.545572236180305481e-02 1.673513650894165039e-01 3.690105080604553223e-01 2.824985086917877197e-01 1.017793565988540649e-01 9.181473404169082642e-02 2.217654734849929810e-01 -1.746359020471572876e-01 2.260294109582901001e-01 1.779891178011894226e-02
-2.195558249950408936e-01 -6.571142375469207764e-02 -2.732985913753509521e-01 2.345334291458129883e-01 1.911483407020568848e-01 4.754276573657989502e-02 -1.039343550801277161e-01 1.535688489675521851e-01 -1.127213761210441589e-01 4.551740363240242004e-02 5.062440410256385803e-02 -1.058244630694389343e-01 1.227518171072006226e-01 3.750069066882133484e-02 -2.539820373058319092e-01 1.986110508441925049e-01 -1.006693467497825623e-01 1.205832287669181824e-01 -1.754311472177505493e-01 1.629257947206497192e-01 -2.043982781469821930e-02 4.398151934146881104e-01 -6.499116122722625732e-02 3.225613236427307129e-01 -9.141226299107074738e-03 2.240820676088333130e-01 5.693348590284585953e-03 -4.560685530304908752e-02 -2.023625671863555908e-01 -2.616486512124538422e-02 2.214081138372421265e-01 -2.616152763366699219e-01
-9.551814198493957520e-02 8.673512190580368042e-02 -3.716679811477661133e-01 -5.770934000611305237e-02 3.103109002113342285e-01 -5.486956611275672913e-02 -1.558913439512252808e-01 2.686170935630798340e-01 -2.141953706741333008e-01 3.534705564379692078e-02 6.605010479688644409e-02 9.533258527517318726e-02 1.080340147018432617e-01 -1.501303762197494507e-01 1.017951313406229019e-02 1.674336045980453491e-01 -2.535684406757354736e-01 -1.480663865804672241e-01 9.426509588956832886e-02 -1.490937452763319016e-02 -2.853292226791381836e-02 -1.271561980247497559e-01 -4.561678171157836914e-01 1.490334421396255493e-01 -3.313633427023887634e-02 1.442854404449462891e-01 8.795727789402008057e-02 3.304050117731094360e-02 -1.173459663987159729e-01 -1.251118183135986328e-01 2.690513134002685547e-01 -2.191556394100189209e-01
-1.142736747860908508e-01 1.105246022343635559e-01 -3.172896802425384521e-03 1.133861616253852844e-01 1.932275593280792236e-01 9.407717734575271606e-02 -3.749521076679229736e-02 1.822300702333450317e-01 -1.836523711681365967e-01 2.525569796562194824e-01 -9.625700861215591431e-02 -7.959853857755661011e-03 -1.002933531999588013e-01 -8.402944356203079224e-02 1.139761731028556824e-01 -8.872002363204956055e-02 3.809155896306037903e-02 2.446413785219192505e-01 -2.518320381641387939e-01 5.116349458694458008e-01 -1.961618475615978241e-02 -1.980291008949279785e-01 -1.627464592456817627e-01 1.788427233695983887e-01 -3.844999521970748901e-02 2.344837486743927002e-01 1.415099501609802246e-01 2.211357504129409790e-01 -2.007389962673187256e-01 -2.115180790424346924e-01 -7.235873490571975708e-02 1.897742599248886108e-01
-1.021275296807289124e-01 -2.279764600098133087e-02 -2.082338184118270874e-01 1.056342422962188721e-01 3.135470449924468994e-01 -1.419589202851057053e-02 8.395111560821533203e-02 -1.937015652656555176e-01 -2.482070028781890869e-01 1.004664078354835510e-01 1.410765200853347778e-01 1.027651727199554443e-01 -6.264591217041015625e-02 -7.171783596277236938e-03 2.050952166318893433e-01 -2.602330781519412994e-02 -2.110327333211898804e-01 3.049945831298828125e-01 6.180011481046676636e-02 2.192711681127548218e-01 -4.580082371830940247e-02 1.753097176551818848e-01 -1.500965058803558350e-01 3.280965089797973633e-01 1.910325884819030762e-01 -2.815274149179458618e-02 1.027454510331153870e-01 -1.065846066921949387e-02 1.615492701530456543e-01 -3.445100411772727966e-02 1.897184997797012329e-01 -4.229312837123870850e-01
-4.820635020732879639e-01 -7.845572382211685181e-02 -3.744269907474517822e-01 2.444255799055099487e-01 1.256333887577056885e-01 1.194536164402961731e-01 -2.163562625646591187e-01 9.508267790079116821e-02 -3.675441071391105652e-02 -1.574558168649673462e-01 1.624558120965957642e-01 1.035970374941825867e-01 2.747513912618160248e-02 -8.683667331933975220e-02 -5.154357478022575378e-02 1.506431251764297485e-01 9.588740020990371704e-02 2.408832497894763947e-02 -9.899124503135681152e-02 2.097357213497161865e-01 -1.735294163227081299e-01 4.171626269817352295e-02 -1.054765209555625916e-01 8.313843607902526855e-02 3.202664852142333984e-01 1.698609739542007446e-01 1.755807399749755859e-01 8.388957381248474121e-02 -1.432122290134429932e-01 -1.454289704561233521e-01 2.250742465257644653e-01 -6.035823747515678406e-02
-1.437385380268096924e-01 -2.231215089559555054e-01 -4.090406373143196106e-02 5.727538466453552246e-02 1.663809418678283691e-01 2.066452354192733765e-01 -1.038328707218170166e-01 -1.455200910568237305e-01 -2.809412181377410889e-01 3.296468872576951981e-03 1.448969244956970215e-01 -1.158954128623008728e-01 -4.395417496562004089e-02 1.980510950088500977e-01 -1.945089101791381836e-01 -1.973939388990402222e-01 -2.180403023958206177e-01 2.186292558908462524e-01 -1.954364031553268433e-01 2.637375295162200928e-01 -2.123616784811019897e-01 -1.911523006856441498e-02 -5.888302624225616455e-02 3.180698752403259277e-01 3.617872893810272217e-01 1.179566532373428345e-01 -1.297740638256072998e-01 2.853329665958881378e-02 -1.028050482273101807e-01 -4.785334318876266479e-02 1.096979752182960510e-01 -2.244922071695327759e-01
-1.780203878879547119e-01 8.037517964839935303e-02 1.330219656229019165e-01 2.426134943962097168e-01 2.760446667671203613e-01 -3.343417122960090637e-02 -1.957083344459533691e-01 2.818528413772583008e-01 -1.083673983812332153e-01 1.302897036075592041e-01 -9.910195320844650269e-02 2.118701785802841187e-01 1.526483800262212753e-02 1.790605019778013229e-03 -1.774085313081741333e-02 -3.064049407839775085e-02 -5.069334432482719421e-02 1.528021395206451416e-01 -2.811696827411651611e-01 1.222933828830718994e-01 -2.983214855194091797e-01 1.913680732250213623e-01 -3.390910029411315918e-01 1.379033625125885010e-01 5.763604119420051575e-02 2.624920606613159180e-01 1.765484549105167389e-02 -3.770948350429534912e-01 5.919952318072319031e-02 2.912058494985103607e-03 2.491538785398006439e-02 -8.303280919790267944e-02
-5.819463357329368591e-02 2.417469769716262817e-02 8.040417730808258057e-02 1.801009923219680786e-01 3.836419880390167236e-01 -4.476746916770935059e-02 -1.672161817550659180e-01 -1.647558361291885376e-01 -2.200109064579010010e-01 3.976918160915374756e-01 1.036838814616203308e-01 -1.632220894098281860e-01 -5.506727844476699829e-03 2.930789021775126457e-03 1.584595888853073120e-01 -1.912909597158432007e-01 3.416165709495544434e-02 9.005591273307800293e-02 -9.715631604194641113e-02 1.383846700191497803e-01 2.728831581771373749e-02 -2.283962815999984741e-02 -2.324738204479217529e-01 5.094921588897705078e-01 1.241285204887390137e-01 1.291148364543914795e-01 1.886478960514068604e-01 8.177510648965835571e-02 -1.175480778329074383e-03 -6.446198374032974243e-02 9.094870090484619141e-02 8.717380464076995850e-02
-1.975824683904647827e-01 4.077220708131790161e-02 -2.972645498812198639e-02 3.531101644039154053e-01 1.857684105634689331e-01 -2.566857635974884033e-02 1.735040992498397827e-01 1.028258204460144043e-01 -1.492600589990615845e-01 2.171483039855957031e-01 -1.805893331766128540e-01 -1.401462256908416748e-01 -5.446918681263923645e-02 -3.651373088359832764e-02 -2.392410188913345337e-01 9.588465094566345215e-02 -3.956248164176940918e-01 -2.565048635005950928e-02 -1.819741874933242798e-01 6.499433517456054688e-02 -3.464498221874237061e-01 -2.053493410348892212e-01 2.274107933044433594e-01 -2.664040401577949524e-02 -1.696251183748245239e-01 -1.530060730874538422e-02 -5.312329530715942383e-02 9.246590733528137207e-02 8.829227089881896973e-02 -2.322994619607925415e-01 2.067206501960754395e-01 -1.070476844906806946e-01
-2.206885367631912231e-01 1.674009859561920166e-02 7.020539045333862305e-02 1.399040222167968750e-01 3.008549213409423828e-01 8.404713869094848633e-02 -6.156232580542564392e-02 3.237044811248779297e-02 -6.525374948978424072e-02 3.320855498313903809e-01 6.445171684026718140e-02 1.769437342882156372e-01 -2.741956114768981934e-01 1.195819377899169922e-01 7.880956679582595825e-02 2.903269045054912567e-02 -3.016291558742523193e-01 1.300704479217529297e-01 7.226183265447616577e-02 3.557086884975433350e-01 -1.586489826440811157e-01 -2.228971570730209351e-01 -2.734997868537902832e-01 1.216786801815032959e-01 -4.985800385475158691e-02 2.846827358007431030e-02 1.289704591035842896e-01 1.344624757766723633e-01 2.012031078338623047e-01 -3.141319379210472107e-02 -2.641198337078094482e-01 -1.556029319763183594e-01
-3.570559620857238770e-01 -3.893782198429107666e-02 8.503971993923187256e-02 -4.894810542464256287e-02 1.586483418941497803e-01 -5.180364474654197693e-02 -1.207903260365128517e-03 3.840807080268859863e-01 -1.166407316923141479e-01 1.271729022264480591e-01 1.451986730098724365e-01 -1.320812385529279709e-02 -3.149335086345672607e-02 -4.462031647562980652e-02 -1.887795031070709229e-01 2.503446303308010101e-02 1.155737712979316711e-01 -1.858083531260490417e-02 4.667742922902107239e-02 2.328245937824249268e-01 -2.375340461730957031e-01 -1.982765495777130127e-01 -3.757491111755371094e-01 2.143145501613616943e-01 -1.452286839485168457e-01 4.052411764860153198e-02 3.077699542045593262e-01 -1.437809020280838013e-01 -2.554039657115936279e-01 -6.503136456012725830e-02 1.362077193334698677e-03 -1.875602006912231445e-01
-3.214876353740692139e-01 1.526510566473007202e-01 -1.224436089396476746e-01 2.079953402280807495e-01 1.901047676801681519e-01 1.447652429342269897e-01 -4.344313591718673706e-02 1.277294754981994629e-01 5.388598144054412842e-02 2.831063270568847656e-01 9.342817962169647217e-02 -5.706562474370002747e-02 -9.116562083363533020e-03 -2.508529126644134521e-01 -5.450462549924850464e-02 2.787061333656311035e-01 2.134375125169754028e-01 -3.288286924362182617e-01 -1.442788541316986084e-01 -9.937617182731628418e-02 -1.702877283096313477e-01 -2.621197998523712158e-01 -1.813584417104721069e-01 1.418675333261489868e-01 -1.342219412326812744e-01 3.675476089119911194e-02 -2.581630647182464600e-02 1.315218210220336914e-01 4.354621842503547668e-02 -3.305418193340301514e-01 1.031937077641487122e-01 -8.283581584692001343e-02
-4.256460815668106079e-02 2.813346385955810547e-01 2.644470892846584320e-02 1.730920076370239258e-01 1.197617575526237488e-01 -2.238688804209232330e-02 1.727723330259323120e-01 5.276662483811378479e-02 -3.455015718936920166e-01 1.268031150102615356e-01 1.324945986270904541e-01 -6.489813327789306641e-02 -1.927058547735214233e-01 -3.782104700803756714e-02 -1.616395562887191772e-01 -8.050046861171722412e-02 1.889113150537014008e-02 3.343701958656311035e-01 8.513560891151428223e-02 2.881914973258972168e-01 6.846826523542404175e-02 1.473688986152410507e-02 -3.236253559589385986e-01 8.135417848825454712e-02 7.707957178354263306e-02 -9.862061589956283569e-02 -2.026422135531902313e-02 1.091539338231086731e-01 1.375779509544372559e-01 -3.785833716392517090e-01 1.988114416599273682e-01 -2.530187964439392090e-01
-9.280281513929367065e-02 3.032517060637474060e-02 -1.341635435819625854e-01 1.788916625082492828e-02 2.344739586114883423e-01 2.459351122379302979e-01 -1.642955541610717773e-01 -4.439582675695419312e-02 -7.900996506214141846e-02 2.430368065834045410e-01 1.503155529499053955e-01 -7.249203324317932129e-02 -6.879817694425582886e-02 7.388568669557571411e-02 -3.721775710582733154e-01 3.650989830493927002e-01 -8.044853061437606812e-02 7.728867977857589722e-02 -1.928981691598892212e-01 1.229962259531021118e-01 -3.204432427883148193e-01 4.572539031505584717e-02 -3.535228967666625977e-01 2.771725412458181381e-03 -1.688450127840042114e-01 -1.220878660678863525e-01 5.106463283300399780e-02 -2.178978919982910156e-01 1.406737510114908218e-02 -1.885281205177307129e-01 -5.616948008537292480e-02 -1.600497812032699585e-01
-1.326780319213867188e-01 -5.233166366815567017e-02 -1.179777085781097412e-01 1.727622002363204956e-01 3.301636278629302979e-01 -3.823931142687797546e-02 2.380436658859252930e-01 1.775868982076644897e-01 -2.335834503173828125e-01 1.819097995758056641e-01 -2.058333456516265869e-01 -1.704254448413848877e-01 -1.573182791471481323e-01 -1.972658485174179077e-01 -1.798669397830963135e-01 -5.406894907355308533e-02 -1.570351868867874146e-01 2.317984253168106079e-01 -1.140961423516273499e-02 2.204793272539973259e-03 -1.574375778436660767e-01 -2.452262789011001587e-01 -8.871773630380630493e-02 6.824446469545364380e-02 3.402214050292968750e-01 -1.442500110715627670e-02 -8.586740493774414062e-02 2.962706685066223145e-01 9.398835152387619019e-02 4.975737631320953369e-02 2.309379428625106812e-01 -1.658036410808563232e-01
-2.937810122966766357e-01 1.784558445215225220e-01 -1.986235827207565308e-01 -7.106348127126693726e-02 4.017109051346778870e-02 3.158823773264884949e-02 2.552508190274238586e-02 1.058936938643455505e-01 -1.408919841051101685e-01 2.583020031452178955e-01 1.692691594362258911e-01 -7.505711168050765991e-02 -9.318889677524566650e-02 -9.805127978324890137e-02 -1.098389178514480591e-01 1.627174615859985352e-01 -8.026473969221115112e-02 -2.716579139232635498e-01 -2.020943313837051392e-01 1.292800009250640869e-01 -1.686232686042785645e-01 -3.263772428035736084e-01 -3.733965158462524414e-01 1.924778670072555542e-01 -1.936732232570648193e-02 8.811154961585998535e-02 -1.554677784442901611e-01 -2.164983302354812622e-01 -1.129411160945892334e-01 -2.927266061305999756e-01 1.200993135571479797e-01 6.244208291172981262e-02
-4.251057207584381104e-01 2.272928692400455475e-02 7.150007784366607666e-02 4.169306904077529907e-02 1.630903631448745728e-01 -2.760796844959259033e-01 5.050328746438026428e-02 -1.605911999940872192e-01 -1.357780396938323975e-01 1.538470983505249023e-01 -2.592187747359275818e-02 2.154878228902816772e-01 1.233337149024009705e-01 -4.560076445341110229e-02 1.200912892818450928e-01 5.615477636456489563e-02 -3.005952537059783936e-01 -7.071465998888015747e-02 -2.360615693032741547e-02 2.278363704681396484e-01 -1.727795153856277466e-01 -1.263003945350646973e-01 -5.146510526537895203e-02 3.662903010845184326e-01 2.034207135438919067e-01 1.224745362997055054e-01 -1.990404725074768066e-01 6.480735726654529572e-03 7.348218560218811035e-02 -4.209386184811592102e-02 2.997034192085266113e-01 -1.822159141302108765e-01
-2.303757937625050545e-03 1.922875046730041504e-01 -9.782773256301879883e-02 1.938451677560806274e-01 -6.628153473138809204e-02 1.245241984724998474e-02 1.087458133697509766e-01 1.717867106199264526e-01 -1.942329257726669312e-01 1.459484994411468506e-01 9.539902210235595703e-02 -2.685148417949676514e-01 -1.013574823737144470e-01 1.437080936739221215e-04 -2.713573575019836426e-01 1.251934468746185303e-01 -6.396226584911346436e-02 3.588443696498870850e-01 -8.327870070934295654e-02 1.985068619251251221e-01 3.678833320736885071e-02 -8.550804853439331055e-02 -2.184792459011077881e-01 8.164323866367340088e-02 2.031037211418151855e-01 -9.697474539279937744e-03 5.806805193424224854e-02 1.583469212055206299e-01 1.451013386249542236e-01 -4.273071587085723877e-01 2.166658937931060791e-01 -2.598726749420166016e-01
-2.014919072389602661e-01 7.490479946136474609e-02 -4.139213860034942627e-01 3.301420807838439941e-01 1.312180161476135254e-01 1.223895698785781860e-01 1.172705646604299545e-02 1.874864548444747925e-01 -2.852432057261466980e-02 1.098742857575416565e-01 -1.269463449716567993e-02 2.849108912050724030e-02 3.747657313942909241e-02 6.901908200234174728e-04 -2.149303555488586426e-01 3.425278663635253906e-01 -1.674721688032150269e-01 1.813915222883224487e-01 -2.265102714300155640e-01 8.507952839136123657e-02 -3.228453174233436584e-02 2.361730784177780151e-01 -4.691756516695022583e-02 2.666739523410797119e-01 8.687630295753479004e-02 1.293002516031265259e-01 1.108756288886070251e-01 -2.812592126429080963e-02 -2.211688905954360962e-01 2.124264985322952271e-01 1.345258112996816635e-02 -2.144560217857360840e-01
-2.001607567071914673e-01 8.382968604564666748e-02 -1.163083594292402267e-02 1.918627619743347168e-01 3.154267072677612305e-01 2.739924490451812744e-01 8.829822391271591187e-02 3.684712201356887817e-02 -2.283963859081268311e-01 1.079149767756462097e-01 -3.063259124755859375e-01 3.788902238011360168e-02 -1.498501598834991455e-01 2.538771368563175201e-02 -1.696203351020812988e-01 -1.455687135457992554e-01 -3.430737853050231934e-01 1.661646738648414612e-02 1.415931135416030884e-01 4.056883603334426880e-02 -1.692874431610107422e-01 -9.932427853345870972e-02 -1.432929337024688721e-01 2.450023889541625977e-01 -4.606415703892707825e-02 -1.350444182753562927e-02 -4.912386462092399597e-02 2.576632499694824219e-01 3.189783990383148193e-01 -1.321068853139877319e-01 1.561172753572463989e-01 -1.632982492446899414e-01
-4.652064144611358643e-01 4.715250805020332336e-02 -2.236035615205764771e-01 9.713781625032424927e-02 1.546296775341033936e-01 7.166422158479690552e-02 -7.869205623865127563e-02 1.021806430071592331e-02 -2.054673992097377777e-02 2.269020974636077881e-01 7.451099157333374023e-02 1.619607061147689819e-01 3.987049683928489685e-02 8.066287636756896973e-02 -2.524623274803161621e-01 4.469271004199981689e-01 -7.788974791765213013e-02 1.283867508172988892e-01 -7.938417047262191772e-02 8.762641996145248413e-02 -3.593950271606445312e-01 2.233454585075378418e-01 -1.461354643106460571e-01 1.117340549826622009e-01 3.736453130841255188e-02 1.294303089380264282e-01 1.088017597794532776e-01 -1.905496791005134583e-02 1.832187920808792114e-02 1.092094630002975464e-01 -9.512741863727569580e-02 -1.738857477903366089e-01
-2.568879723548889160e-01 -1.698700152337551117e-02 1.025414317846298218e-01 1.944833099842071533e-01 1.722842007875442505e-01 2.636514604091644287e-01 1.967886388301849365e-01 -1.899157464504241943e-01 -2.770796418190002441e-01 1.846134364604949951e-01 3.011469244956970215e-01 5.384270474314689636e-02 -1.538367271423339844e-01 -1.120881959795951843e-01 -1.006548758596181870e-02 1.509497761726379395e-01 -4.680761694908142090e-02 2.428197711706161499e-01 -2.510624527931213379e-01 3.337520360946655273e-01 -1.611523032188415527e-01 2.128240838646888733e-02 2.923303470015525818e-02 8.180876821279525757e-02 3.068354427814483643e-01 4.348955675959587097e-02 -1.637034267187118530e-01 -4.225726425647735596e-02 -2.150292396545410156e-01 7.634034752845764160e-02 -3.451167419552803040e-02 -2.019142359495162964e-02
-2.221599966287612915e-01 2.775049582123756409e-02 -2.045524865388870239e-01 1.106908395886421204e-01 3.203850984573364258e-01 2.583449780941009521e-01 -2.083097770810127258e-02 2.565053105354309082e-01 -3.737232685089111328e-01 7.604661583900451660e-02 1.093601360917091370e-01 -3.629674911499023438e-01 -2.582411840558052063e-02 5.568451061844825745e-02 -2.194092720746994019e-01 -1.315206196159124374e-02 -9.760584682226181030e-02 -2.432793080806732178e-01 2.538758143782615662e-02 -2.261326462030410767e-02 -3.095503151416778564e-02 7.384342700242996216e-02 -2.021017819643020630e-01 3.775557503104209900e-02 -9.248732030391693115e-02 2.212828099727630615e-01 1.452174186706542969e-01 -9.065949171781539917e-02 -8.324980735778808594e-02 -3.055258691310882568e-01 1.092758253216743469e-01 -3.647435083985328674e-02
-3.418846130371093750e-01 8.180754259228706360e-03 -1.672491878271102905e-01 1.597347259521484375e-01 1.948071271181106567e-01 1.118912175297737122e-01 -1.820755153894424438e-01 -9.035107493400573730e-02 -2.625508010387420654e-01 2.269724905490875244e-01 -1.260546445846557617e-01 -1.029692441225051880e-01 -6.493814289569854736e-02 3.528232499957084656e-02 -3.229997456073760986e-01 9.378729015588760376e-02 -2.039559781551361084e-01 -2.584692835807800293e-01 5.510043352842330933e-02 3.239184319972991943e-01 -2.160241007804870605e-01 1.805395185947418213e-01 -1.006153523921966553e-01 -6.759105622768402100e-02 -1.973497569561004639e-01 1.691787540912628174e-01 7.305944710969924927e-02 -9.291266649961471558e-02 1.170987114310264587e-01 -2.355677634477615356e-02 -1.235693395137786865e-01 -2.255127727985382080e-01
1.068470254540443420e-01 -7.393208146095275879e-02 5.177286639809608459e-02 1.837070882320404053e-01 2.282593697309494019e-01 1.061792969703674316e-01 -2.070544660091400146e-01 2.197021245956420898e-01 1.999526470899581909e-01 1.503519564867019653e-01 1.616054098121821880e-03 -7.771456986665725708e-02 -1.129308715462684631e-01 -2.576377689838409424e-01 1.730648800730705261e-02 -1.050631776452064514e-01 4.597890749573707581e-02 -2.349051274359226227e-02 -3.064591586589813232e-01 4.931054413318634033e-01 -2.481868118047714233e-01 1.642974652349948883e-02 -3.846767842769622803e-01 -2.393578179180622101e-03 7.274697721004486084e-02 1.074808016419410706e-01 8.284456282854080200e-02 3.034342080354690552e-02 7.134565152227878571e-03 -2.158745676279067993e-01 3.491517528891563416e-02 -1.048337891697883606e-01
-4.160529971122741699e-01 -1.546671539545059204e-01 5.376238375902175903e-02 8.859092742204666138e-02 6.033195927739143372e-02 9.744811803102493286e-02 -2.489149719476699829e-01 -1.537985261529684067e-02 -8.281694352626800537e-02 3.089862763881683350e-01 -6.949493288993835449e-02 -3.605366125702857971e-02 7.169660925865173340e-02 8.299432694911956787e-02 -1.060830522328615189e-02 1.469305157661437988e-01 -1.110479533672332764e-01 -2.790992856025695801e-01 1.968092620372772217e-01 2.113750129938125610e-01 -6.261046230792999268e-02 9.686940163373947144e-02 -3.299299180507659912e-01 2.629912793636322021e-01 -5.895666033029556274e-02 1.025742739439010620e-01 -1.048387140035629272e-01 1.453603804111480713e-01 -1.188269630074501038e-01 9.801508486270904541e-02 2.851228928193449974e-03 -3.740339279174804688e-01
-2.239374369382858276e-01 -1.924872398376464844e-01 5.984756350517272949e-02 2.162920534610748291e-01 1.935699731111526489e-01 -1.212887652218341827e-02 -2.253725081682205200e-01 6.292765587568283081e-02 -3.543505668640136719e-01 1.350818276405334473e-01 1.267214119434356689e-01 -6.333802640438079834e-02 4.183788225054740906e-02 5.115571618080139160e-02 -3.679735958576202393e-02 3.623415902256965637e-02 8.125865459442138672e-02 3.574176430702209473e-01 -2.487363964319229126e-01 1.328396946191787720e-01 -1.992966234683990479e-01 -1.156708002090454102e-01 1.153234243392944336e-01 1.800893805921077728e-03 -5.862278863787651062e-02 1.523614525794982910e-01 2.972003817558288574e-01 7.160904817283153534e-03 -2.256876975297927856e-01 -3.600431084632873535e-01 1.506227105855941772e-01 -2.450415864586830139e-02
-2.013047039508819580e-01 -3.823699429631233215e-02 -1.043755486607551575e-01 3.494683206081390381e-01 6.207017973065376282e-02 1.529844757169485092e-02 -6.245296075940132141e-02 -2.949438989162445068e-03 -4.483351483941078186e-02 2.692132890224456787e-01 1.386454049497842789e-02 -5.745368823409080505e-02 3.387732803821563721e-02 7.846941798925399780e-02 -1.235227286815643311e-01 2.053524851799011230e-01 -3.035388328135013580e-02 -1.483384286984801292e-03 5.046920850872993469e-02 1.536833643913269043e-01 -3.881810307502746582e-01 9.640080481767654419e-02 -3.376668989658355713e-01 2.680256366729736328e-01 -2.482515424489974976e-01 -1.365347653627395630e-01 1.152470824308693409e-03 5.327279679477214813e-03 1.879299432039260864e-01 -5.750174820423126221e-02 -3.629850447177886963e-01 -2.251188308000564575e-01
-1.856220327317714691e-02 -6.824502348899841309e-02 -1.002700626850128174e-01 8.834388852119445801e-02 6.663730833679437637e-03 3.087733089923858643e-01 -4.577195271849632263e-03 -4.868653044104576111e-02 -8.133437484502792358e-02 2.893311083316802979e-01 6.984596699476242065e-02 -6.263849884271621704e-02 4.989949055016040802e-03 -6.783879548311233521e-02 -1.253481060266494751e-01 1.126549951732158661e-02 -1.554098874330520630e-01 -1.217391565442085266e-01 -7.414536178112030029e-02 4.283437430858612061e-01 -1.501320004463195801e-01 -1.885618418455123901e-01 -1.943285018205642700e-01 1.119569540023803711e-01 2.663834691047668457e-01 4.820450544357299805e-01 -8.772089332342147827e-02 -1.470330506563186646e-01 -2.128170281648635864e-01 3.279147669672966003e-02 2.072609812021255493e-01 -3.821401670575141907e-02
-2.064463347196578979e-01 2.516309544444084167e-02 2.391283661127090454e-01 3.329643607139587402e-01 2.205197513103485107e-01 1.520287841558456421e-01 2.996101230382919312e-02 -1.349352747201919556e-01 -2.444713860750198364e-01 2.301326096057891846e-01 2.943015098571777344e-01 -6.557053327560424805e-02 -4.556097462773323059e-02 -5.349276587367057800e-02 -1.185908615589141846e-01 3.400613069534301758e-01 -1.692375168204307556e-02 2.968587540090084076e-02 1.673261821269989014e-01 -1.604757159948348999e-01 -1.204976066946983337e-01 7.098263502120971680e-02 -1.054317876696586609e-01 1.785821616649627686e-01 -6.051272153854370117e-02 -3.482602909207344055e-02 -3.158526495099067688e-02 3.656695187091827393e-01 -1.218110322952270508e-01 -2.301155924797058105e-01 1.858897656202316284e-01 -1.237024832516908646e-02
-4.084329307079315186e-01 1.501433849334716797e-01 1.876399852335453033e-02 2.596072852611541748e-01 1.505668312311172485e-01 2.432724982500076294e-01 -4.526400193572044373e-02 -6.740731652826070786e-03 -9.744919836521148682e-02 2.282092422246932983e-01 9.955555945634841919e-02 -1.928221583366394043e-01 1.429418940097093582e-02 -1.085888519883155823e-01 -2.333392947912216187e-01 6.854919344186782837e-02 1.558743715286254883e-01 -3.211812078952789307e-01 -2.261453568935394287e-01 -7.411605864763259888e-02 -4.598858766257762909e-03 -1.558893769979476929e-01 -3.094791769981384277e-01 1.559726297855377197e-01 -2.548182606697082520e-01 1.484998017549514771e-01 -1.587787084281444550e-02 1.518441438674926758e-01 -8.584681153297424316e-02 -1.774976402521133423e-01 3.783074766397476196e-02 4.425668157637119293e-03
-2.146178185939788818e-01 -2.748900651931762695e-01 -1.170087084174156189e-01 4.102686643600463867e-01 3.581534698605537415e-02 6.551021337509155273e-02 5.438301712274551392e-02 1.430751383304595947e-01 -2.819977402687072754e-01 1.303552687168121338e-01 2.516912221908569336e-01 -7.440786808729171753e-03 -2.745864391326904297e-01 -2.944776602089405060e-02 -7.882987707853317261e-02 2.651032060384750366e-02 -4.469271376729011536e-02 2.461118251085281372e-01 -1.904029250144958496e-01 -4.659453779458999634e-02 -1.768400371074676514e-01 1.149403452873229980e-01 -3.247647881507873535e-01 3.519878685474395752e-01 -1.221196576952934265e-01 -3.995887562632560730e-02 -5.775488168001174927e-02 1.599341332912445068e-01 1.440226472914218903e-02 -4.800474271178245544e-02 -2.936927974224090576e-02 2.484070137143135071e-02
-2.591075599193572998e-01 1.266472488641738892e-01 -1.699440926313400269e-01 3.420723676681518555e-01 3.958189189434051514e-01 3.762889280915260315e-02 -3.542246818542480469e-01 2.036438435316085815e-01 -7.750205695629119873e-02 2.829641699790954590e-01 1.076555461622774601e-03 1.900171935558319092e-01 -4.354460909962654114e-02 5.020036920905113220e-02 -4.309064894914627075e-02 1.612076610326766968e-01 -1.776338368654251099e-01 1.002329885959625244e-01 -1.937524939421564341e-04 3.245083391666412354e-01 1.838714070618152618e-02 1.451193634420633316e-02 1.836497895419597626e-02 1.549449842423200607e-02 2.493831515312194824e-01 -1.981821209192276001e-01 -3.385750949382781982e-02 1.031609848141670227e-01 1.504068970680236816e-01 -5.227014794945716858e-02 -4.401902202516794205e-03 6.919848173856735229e-02
-1.893187165260314941e-01 -3.776723444461822510e-01 -1.321294009685516357e-01 4.103840887546539307e-01 1.403941363096237183e-01 9.928384423255920410e-02 4.805137962102890015e-02 1.067139208316802979e-01 -2.876709103584289551e-01 -4.795275628566741943e-02 2.148310542106628418e-01 -4.016374424099922180e-02 -2.656337618827819824e-01 -6.095381826162338257e-02 -1.903816610574722290e-01 4.445932060480117798e-02 -3.148837760090827942e-02 1.502796858549118042e-01 -1.881348639726638794e-01 -2.110581658780574799e-02 -1.812930405139923096e-01 4.436026327311992645e-03 -3.581126332283020020e-01 2.286670804023742676e-01 -6.760855764150619507e-02 -9.665750712156295776e-02 4.963742196559906006e-02 6.303188949823379517e-02 1.979001015424728394e-01 1.027301922440528870e-01 5.953929200768470764e-02 -2.484142966568470001e-02
-2.371893376111984253e-01 1.190189346671104431e-01 2.297624945640563965e-01 -3.218194469809532166e-02 1.467594206333160400e-01 2.160800099372863770e-01 3.592269867658615112e-02 -2.879963628947734833e-02 3.521044040098786354e-03 3.084014058113098145e-01 3.760190606117248535e-01 -4.790519550442695618e-02 1.094787120819091797e-01 1.272821724414825439e-01 4.870724305510520935e-02 -1.240954399108886719e-01 -2.479691207408905029e-01 5.222785100340843201e-02 -3.135316818952560425e-02 3.562668263912200928e-01 -2.133696526288986206e-01 -1.800562739372253418e-01 -1.649275124073028564e-01 2.368319183588027954e-01 -1.194227263331413269e-01 -9.720923006534576416e-02 7.443166524171829224e-02 3.836315590888261795e-03 9.219113737344741821e-02 -2.896209657192230225e-01 1.861509084701538086e-01 -1.047487631440162659e-01
5.075535736978054047e-03 2.284559160470962524e-01 -2.899583056569099426e-02 -3.037499263882637024e-02 2.723444104194641113e-01 8.350578695535659790e-02 1.414859946817159653e-02 -1.723468303680419922e-01 6.683785468339920044e-02 1.152300462126731873e-01 -1.320942211896181107e-02 -1.045086160302162170e-01 8.839887380599975586e-02 2.233632951974868774e-01 -1.324662715196609497e-01 2.699501812458038330e-01 -1.168068274855613708e-01 -4.941946640610694885e-02 -1.385524123907089233e-01 2.342687398195266724e-01 -2.767840623855590820e-01 -3.464362397789955139e-02 -2.982100546360015869e-01 7.083371281623840332e-02 -8.395471610128879547e-03 1.836846321821212769e-01 2.198778092861175537e-01 -1.160084921866655350e-02 3.327054530382156372e-02 -5.085653662681579590e-01 -1.357717216014862061e-01 -1.887081712484359741e-01
-1.753648966550827026e-01 1.651607155799865723e-01 -1.974303871393203735e-01 -3.919794782996177673e-02 1.096235215663909912e-01 -7.405135780572891235e-02 1.217780113220214844e-01 -1.512420326471328735e-01 -1.252629458904266357e-01 6.202169135212898254e-02 2.360063605010509491e-03 -3.227727487683296204e-02 8.935595303773880005e-02 -1.292776316404342651e-01 -2.432529628276824951e-01 1.403436660766601562e-01 -1.089698970317840576e-01 1.054899841547012329e-01 -6.247840076684951782e-02 5.375994443893432617e-01 6.204743683338165283e-02 1.654820442199707031e-01 -2.430488616228103638e-01 3.198640048503875732e-01 -3.628027066588401794e-02 6.435340642929077148e-02 1.916692107915878296e-01 -4.051492735743522644e-02 -2.429838925600051880e-01 -2.642238736152648926e-01 1.356253325939178467e-01 1.499113291501998901e-01
5.257387645542621613e-03 -3.179023787379264832e-02 -3.569021588191390038e-03 2.315043210983276367e-01 5.147677063941955566e-01 -3.697500005364418030e-02 -1.461601406335830688e-01 5.714046582579612732e-02 -2.339102327823638916e-01 2.614867985248565674e-01 1.986844986677169800e-01 1.350887678563594818e-02 -2.191625535488128662e-02 -9.078187495470046997e-02 2.333065867424011230e-02 -2.476195544004440308e-01 -6.480669975280761719e-02 7.497280091047286987e-02 -8.223789185285568237e-02 3.558854758739471436e-01 -3.311343118548393250e-02 -1.233012303709983826e-01 -8.737217634916305542e-02 3.578413128852844238e-01 9.696895629167556763e-02 5.437276139855384827e-02 1.251707524061203003e-01 -1.575675904750823975e-01 1.572056561708450317e-01 -6.477093696594238281e-02 6.000826135277748108e-02 2.011424452066421509e-01
-1.613544076681137085e-01 1.463547497987747192e-01 -2.602268159389495850e-01 4.349383711814880371e-02 7.823261618614196777e-02 1.158884689211845398e-01 2.236047834157943726e-01 1.883540749549865723e-01 -1.844483986496925354e-02 2.462750971317291260e-01 -2.237750403583049774e-02 6.404391676187515259e-02 -2.064349502325057983e-01 2.187716364860534668e-01 -1.250795572996139526e-01 -2.423381060361862183e-02 -2.663698494434356689e-01 5.724597722291946411e-02 -3.487358987331390381e-01 1.150433570146560669e-01 -8.066480606794357300e-02 -9.330723434686660767e-02 6.376866251230239868e-02 2.359175086021423340e-01 8.325362205505371094e-02 2.762001752853393555e-01 -3.139733150601387024e-02 1.850711703300476074e-01 6.831312179565429688e-02 -2.548391222953796387e-01 3.130499720573425293e-01 -1.884752213954925537e-01
-3.831226229667663574e-01 -9.145417064428329468e-02 -2.592281699180603027e-01 2.806960344314575195e-01 1.097520515322685242e-01 2.494760230183601379e-02 1.868769526481628418e-02 2.019873559474945068e-01 -9.211725555360317230e-03 -2.846824564039707184e-02 3.971489369869232178e-01 1.450177133083343506e-01 4.753760993480682373e-02 -2.256107181310653687e-01 -3.870923444628715515e-02 1.600192189216613770e-01 2.935860678553581238e-02 -2.924227528274059296e-02 -1.348162442445755005e-01 2.595377564430236816e-01 -3.328928723931312561e-03 -9.182455390691757202e-02 2.903859131038188934e-02 1.653700321912765503e-01 2.290192544460296631e-01 2.562879920005798340e-01 2.203673720359802246e-01 7.507586479187011719e-02 -1.587600111961364746e-01 -1.853214055299758911e-01 -5.670545622706413269e-02 -1.617066860198974609e-01
-1.296164840459823608e-01 3.386418223381042480e-01 -4.385960847139358521e-02 -8.499281108379364014e-02 1.078360825777053833e-01 -1.182719878852367401e-02 -5.640582367777824402e-02 -1.285211741924285889e-01 -1.851950883865356445e-01 1.917776614427566528e-01 1.812485605478286743e-01 -2.310389280319213867e-01 1.137261092662811279e-01 1.918006837368011475e-01 -3.280975520610809326e-01 3.959672152996063232e-01 1.191363297402858734e-02 8.207298815250396729e-02 -1.721609979867935181e-01 1.792135834693908691e-01 -2.199706286191940308e-01 7.157449424266815186e-02 -1.694862246513366699e-01 3.368965089321136475e-01 -6.009327247738838196e-02 -5.175916850566864014e-02 1.826836168766021729e-01 4.222467914223670959e-02 -6.615845859050750732e-02 -1.895513385534286499e-01 -7.128594815731048584e-02 -7.236422598361968994e-02
-1.635335087776184082e-01 1.791373267769813538e-02 2.207968086004257202e-01 4.659296274185180664e-01 3.280125856399536133e-01 2.611304819583892822e-01 -6.835647672414779663e-02 -1.417696028947830200e-01 -1.599633395671844482e-01 2.395596504211425781e-01 1.948380321264266968e-01 1.518265902996063232e-02 4.358655214309692383e-02 -1.021823734045028687e-01 -5.910750851035118103e-02 3.251048624515533447e-01 9.009721875190734863e-02 1.261686980724334717e-01 1.677485853433609009e-01 -9.772862493991851807e-02 5.469413474202156067e-03 -1.112392693758010864e-01 -1.052933335304260254e-01 6.704896688461303711e-02 -4.994721710681915283e-02 6.453669816255569458e-02 1.142756417393684387e-01 2.455071657896041870e-01 -2.066782116889953613e-01 -1.446023732423782349e-01 1.264711320400238037e-01 -1.204932183027267456e-01
-8.388088643550872803e-02 3.874678537249565125e-02 -3.007525503635406494e-01 3.637870550155639648e-01 1.344799101352691650e-01 9.380504488945007324e-02 -3.972395882010459900e-02 1.374974399805068970e-01 1.365307122468948364e-01 2.300635576248168945e-01 2.718277573585510254e-01 1.127414107322692871e-01 -2.846190333366394043e-01 -2.030638046562671661e-02 -2.846295237541198730e-01 2.022496312856674194e-01 2.968931011855602264e-02 1.921887397766113281e-01 3.831053152680397034e-02 -4.605767130851745605e-02 -5.576183274388313293e-02 1.285955309867858887e-02 5.365477502346038818e-02 2.092462182044982910e-01 -3.583321580663323402e-03 2.752032279968261719e-01 2.727119028568267822e-01 6.179452314972877502e-02 -2.149330377578735352e-01 1.370227187871932983e-01 2.910150960087776184e-02 -2.206556051969528198e-01
-1.862423717975616455e-01 -3.335397243499755859e-01 -7.258432358503341675e-02 2.863456010818481445e-01 1.561700925230979919e-02 4.114652425050735474e-02 -1.133596301078796387e-01 9.900836646556854248e-02 -8.751408010721206665e-02 2.317386716604232788e-01 1.541393399238586426e-01 -1.011629849672317505e-01 -1.540903002023696899e-01 2.971255034208297729e-02 -5.142291262745857239e-02 -2.579465880990028381e-02 -4.423669539391994476e-03 2.299437075853347778e-01 -2.818334698677062988e-01 2.014738619327545166e-01 -2.061345130205154419e-01 -1.304933279752731323e-01 -3.078668713569641113e-01 4.604537487030029297e-01 -6.361848115921020508e-02 -9.786316007375717163e-02 -1.556838005781173706e-01 1.216602250933647156e-01 -1.665389724075794220e-02 -7.291039824485778809e-02 -1.372603923082351685e-01 -5.089208483695983887e-02
-2.040122002363204956e-01 -9.782762080430984497e-02 9.188088029623031616e-02 1.840843409299850464e-01 2.674695849418640137e-01 1.662583947181701660e-01 4.518160130828619003e-03 -8.333745598793029785e-02 1.522694062441587448e-02 3.220795094966888428e-01 2.610618174076080322e-01 -2.007224857807159424e-01 5.386395379900932312e-02 1.851828545331954956e-01 7.232858240604400635e-02 8.916360139846801758e-02 -7.536097615957260132e-02 -2.085590176284313202e-02 -1.014838963747024536e-01 4.965371191501617432e-01 -9.838302433490753174e-02 -2.135025560855865479e-01 -2.492307424545288086e-01 1.853278726339340210e-01 4.234768450260162354e-02 -9.326472133398056030e-02 1.059606596827507019e-01 1.956873685121536255e-01 8.153048902750015259e-02 -2.022364176809787750e-02 2.357885539531707764e-01 -1.394030638039112091e-02
-3.251121938228607178e-02 2.082969844341278076e-01 -3.063800334930419922e-01 2.494895160198211670e-01 1.351493895053863525e-01 -1.199881285429000854e-01 1.046530529856681824e-01 3.372474610805511475e-01 -1.699075549840927124e-01 1.177136376500129700e-01 2.296829223632812500e-01 -6.242569535970687866e-02 -2.411609292030334473e-01 4.599176347255706787e-02 -5.925647914409637451e-02 1.406188160181045532e-01 -3.853634893894195557e-01 -1.198419705033302307e-01 6.786721199750900269e-02 7.450442761182785034e-02 -3.348402678966522217e-01 -1.608410030603408813e-01 -1.673394739627838135e-01 3.026385046541690826e-02 -1.914514414966106415e-02 1.029419060796499252e-02 -2.361346781253814697e-01 1.195164211094379425e-02 -1.002234742045402527e-01 -9.795886278152465820e-02 1.802779287099838257e-01 1.034883335232734680e-01
-3.114133477210998535e-01 -1.053747758269309998e-01 -9.712664037942886353e-02 1.753748059272766113e-01 1.856474578380584717e-01 1.642807275056838989e-01 6.803084164857864380e-03 1.521410536952316761e-03 -1.993175297975540161e-01 -1.085696928203105927e-02 5.302397906780242920e-02 2.181542962789535522e-01 -2.227516770362854004e-01 -3.179074451327323914e-02 -1.969783008098602295e-01 1.755566447973251343e-01 6.125795841217041016e-02 -1.912719607353210449e-01 -2.111576646566390991e-01 9.879119694232940674e-02 -7.889053970575332642e-02 3.996366560459136963e-01 -1.250046044588088989e-01 4.092829525470733643e-01 -1.915208548307418823e-01 -9.907131083309650421e-03 1.603896543383598328e-02 9.745980799198150635e-02 2.399541884660720825e-01 -1.529478877782821655e-01 5.795951560139656067e-02 -7.146677374839782715e-02
-2.845574021339416504e-01 4.278548359870910645e-01 -1.375042945146560669e-01 2.026378214359283447e-01 9.750496596097946167e-02 1.926186084747314453e-01 1.699956208467483521e-01 7.702702283859252930e-02 2.300360985100269318e-02 2.798847295343875885e-02 2.396142482757568359e-01 -4.481900110840797424e-02 -1.560571342706680298e-01 4.703277349472045898e-02 6.631807982921600342e-02 2.047020345926284790e-01 1.027247905731201172e-01 1.152141615748405457e-01 -5.047998577356338501e-02 2.087469547986984253e-01 -2.558856606483459473e-01 1.843692548573017120e-02 -2.780898213386535645e-01 2.167841494083404541e-01 1.416109204292297363e-01 1.015181560069322586e-02 -3.518074154853820801e-01 -9.111505001783370972e-02 -1.925469934940338135e-01 3.545693121850490570e-03 1.058016046881675720e-01 1.867520250380039215e-02
-1.556921899318695068e-01 1.092887446284294128e-01 -9.293878823518753052e-02 1.303518861532211304e-01 3.267110586166381836e-01 2.006974667310714722e-01 -9.765889495611190796e-02 6.965601444244384766e-02 -2.139991670846939087e-01 5.851737782359123230e-02 -1.750090867280960083e-01 -2.404544688761234283e-02 4.329380020499229431e-02 -3.278514444828033447e-01 1.063985526561737061e-01 -3.720799228176474571e-03 -8.711329102516174316e-02 2.332300543785095215e-01 -1.284725368022918701e-01 2.013727724552154541e-01 -4.618054032325744629e-01 -2.285827696323394775e-01 -2.967764623463153839e-03 -1.555575579404830933e-01 4.198245331645011902e-02 1.478630304336547852e-01 4.114093258976936340e-02 1.111952587962150574e-01 -3.740925341844558716e-02 -3.364457488059997559e-01 1.107955873012542725e-01 4.837300255894660950e-02
-1.462866663932800293e-01 2.465367615222930908e-01 -2.024602591991424561e-01 3.343384861946105957e-01 2.051728516817092896e-01 7.234754413366317749e-02 1.310821771621704102e-01 8.334152400493621826e-02 -2.387827485799789429e-01 2.134196907281875610e-01 6.985466927289962769e-02 1.159438416361808777e-01 1.834498904645442963e-02 -7.536175847053527832e-02 5.889026820659637451e-02 -1.564005315303802490e-01 -9.945460595190525055e-03 -1.148305609822273254e-01 4.268803820013999939e-02 2.109008431434631348e-01 -1.259898990392684937e-01 1.966263055801391602e-01 -1.308582425117492676e-01 5.036205053329467773e-01 -1.454527825117111206e-01 1.658050566911697388e-01 -2.878211252391338348e-02 -9.585676342248916626e-02 1.535706371068954468e-01 1.921433210372924805e-02 4.619374498724937439e-02 -2.629159986972808838e-01
-2.855337262153625488e-01 -8.490203320980072021e-02 -5.439452081918716431e-02 6.453995406627655029e-02 2.076863050460815430e-01 3.238560259342193604e-01 2.306947708129882812e-01 3.019098564982414246e-02 -1.377141773700714111e-01 1.984886229038238525e-01 3.226342201232910156e-01 -5.601845309138298035e-02 -1.024529784917831421e-01 -1.360097676515579224e-01 -1.863372772932052612e-01 3.091706931591033936e-01 5.000502988696098328e-02 1.926664561033248901e-01 -3.011658191680908203e-01 2.228127568960189819e-01 -1.712940484285354614e-01 2.620923221111297607e-01 -3.197097778320312500e-02 7.700103521347045898e-02 1.384732872247695923e-01 1.120261028409004211e-01 -6.552419811487197876e-02 -4.279486089944839478e-02 -1.063373386859893799e-01 1.950185447931289673e-01 4.489677771925926208e-02 -5.417918041348457336e-02
-4.191793799400329590e-01 -1.589152812957763672e-01 -1.374631375074386597e-01 2.354980558156967163e-01 9.558498859405517578e-02 3.242320939898490906e-02 -1.934272348880767822e-01 1.648737937211990356e-01 3.667338937520980835e-02 -1.314886808395385742e-01 2.093965262174606323e-01 1.939485780894756317e-02 -3.645697608590126038e-02 -3.033972084522247314e-01 7.474538683891296387e-02 2.034822255373001099e-01 -4.514119029045104980e-02 -4.356948286294937134e-02 -1.995737897232174873e-03 2.994275987148284912e-01 -1.464623063802719116e-01 4.047411680221557617e-02 -1.480455547571182251e-01 2.024586200714111328e-01 2.137892842292785645e-01 2.720060348510742188e-01 2.783609032630920410e-01 4.965319484472274780e-02 -1.253167092800140381e-01 -1.657027155160903931e-01 1.226443275809288025e-01 -9.605102986097335815e-02
-1.332979500293731689e-01 -5.532816797494888306e-02 -6.056557968258857727e-02 4.086594581604003906e-01 2.870712578296661377e-01 1.879866272211074829e-01 3.459870442748069763e-02 5.461752880364656448e-03 -9.721778333187103271e-02 1.982123106718063354e-01 -2.291352301836013794e-02 2.005271986126899719e-02 -2.022047936916351318e-01 -1.470129489898681641e-01 -2.372858971357345581e-01 -5.862841382622718811e-02 2.120382785797119141e-01 -3.622527047991752625e-02 1.253629475831985474e-01 6.938944011926651001e-02 4.065588489174842834e-02 3.076560497283935547e-01 -1.308589335530996323e-02 2.291660904884338379e-01 -1.266865581274032593e-01 3.261761963367462158e-01 1.943542212247848511e-01 5.475807189941406250e-02 2.671635448932647705e-01 -2.117794156074523926e-01 9.179005771875381470e-02 -1.181292384862899780e-01
-4.201544821262359619e-01 1.754960715770721436e-01 -2.168453037738800049e-01 2.957447767257690430e-01 1.281915307044982910e-01 7.178273051977157593e-02 -3.287177532911300659e-02 4.527442529797554016e-02 -2.313924394547939301e-02 9.922295808792114258e-02 -1.170667186379432678e-01 -1.620049774646759033e-01 -1.182316914200782776e-01 -3.542495965957641602e-01 2.578894793987274170e-01 8.097942173480987549e-02 -1.681748479604721069e-01 -1.021698638796806335e-01 -2.589062750339508057e-01 2.013351619243621826e-01 1.450260281562805176e-01 -8.062681555747985840e-02 -1.010703444480895996e-01 1.840607821941375732e-01 1.303100306540727615e-02 -1.414742767810821533e-01 1.628104001283645630e-01 2.185591459274291992e-01 2.151124924421310425e-01 5.067820195108652115e-03 9.989994764328002930e-02 -4.410752281546592712e-02
-2.513086199760437012e-01 -1.474036425352096558e-01 -1.756098270416259766e-01 1.395128201693296432e-02 1.939866393804550171e-01 1.959801763296127319e-01 -7.238817960023880005e-02 1.013449653983116150e-01 -5.114926025271415710e-02 1.125299558043479919e-01 3.303536772727966309e-02 -1.400097459554672241e-01 -1.611136086285114288e-02 2.685147225856781006e-01 -1.724039465188980103e-01 2.271746983751654625e-03 -3.590219020843505859e-01 1.933298557996749878e-01 -1.540965735912322998e-01 1.341593116521835327e-01 -1.191887930035591125e-01 -1.343235820531845093e-01 -7.620206475257873535e-02 4.670670032501220703e-01 2.886609435081481934e-01 2.058532088994979858e-01 -7.206425815820693970e-02 1.828761398792266846e-01 -5.680387467145919800e-02 2.905419841408729553e-02 -4.417154937982559204e-02 -1.410220116376876831e-01
-1.748859286308288574e-01 -1.387219969183206558e-02 1.193100512027740479e-01 1.069619208574295044e-01 4.168092906475067139e-01 1.617324650287628174e-01 -2.199335396289825439e-01 4.391830414533615112e-02 -5.990100279450416565e-02 2.713339626789093018e-01 2.840548157691955566e-01 -1.345163732767105103e-01 -9.632632136344909668e-03 2.182326018810272217e-01 -3.793996945023536682e-02 -1.495449692010879517e-01 -1.430487632751464844e-01 -1.121008209884166718e-02 5.477143079042434692e-02 3.232720792293548584e-01 -2.212094813585281372e-01 -2.187375128269195557e-01 -1.815031170845031738e-01 2.528130710124969482e-01 -1.825684010982513428e-01 -4.405468702316284180e-02 1.182664930820465088e-01 8.274437487125396729e-02 1.911952793598175049e-01 1.715623959898948669e-02 1.728112548589706421e-01 -3.600205481052398682e-02
-1.957843601703643799e-01 2.008196115493774414e-01 -1.342269033193588257e-01 7.034388370811939240e-03 2.156058400869369507e-01 2.766723930835723877e-02 1.467612087726593018e-01 9.296012669801712036e-02 -1.234929338097572327e-01 1.355178356170654297e-01 1.447058916091918945e-01 -1.609963551163673401e-02 -1.120743006467819214e-01 -6.356100738048553467e-02 -2.420542538166046143e-01 1.595566272735595703e-01 1.017821207642555237e-01 -3.127806186676025391e-01 -2.479072064161300659e-01 1.192817091941833496e-01 -1.822579354047775269e-01 -2.460287362337112427e-01 -3.067110478878021240e-01 1.867927610874176025e-01 2.396253049373626709e-01 2.999994158744812012e-02 4.556180536746978760e-02 -8.668330311775207520e-02 2.876534685492515564e-02 -2.157825976610183716e-01 2.170994281768798828e-01 3.183669149875640869e-01
-2.066802680492401123e-01 -6.191716529428958893e-03 -1.633276604115962982e-02 1.420010775327682495e-01 4.241170585155487061e-01 2.544185817241668701e-01 7.436575740575790405e-02 -1.228440031409263611e-01 -8.245561271905899048e-02 1.144897639751434326e-01 2.858691513538360596e-01 -2.746617794036865234e-01 7.230327278375625610e-02 1.804059296846389771e-01 1.281852722167968750e-01 -4.324338585138320923e-02 -6.192267686128616333e-02 6.357853859663009644e-02 4.265106469392776489e-02 4.612678587436676025e-01 -1.099597364664077759e-01 -3.457979857921600342e-02 -2.128448635339736938e-01 2.022109180688858032e-01 -1.051599085330963135e-01 -4.072627425193786621e-02 4.961706325411796570e-02 2.082484960556030273e-01 7.619378715753555298e-02 -1.664933189749717712e-02 2.272924035787582397e-01 -1.457424182444810867e-02
-3.315888345241546631e-02 4.494898766279220581e-02 2.342421561479568481e-02 2.294755876064300537e-01 5.929400324821472168e-01 4.099931567907333374e-02 -1.093552559614181519e-01 1.205943822860717773e-01 -1.963532119989395142e-01 2.572446465492248535e-01 1.872938312590122223e-02 -2.864821255207061768e-01 -1.113267987966537476e-01 7.522943615913391113e-02 1.287366598844528198e-01 -2.559932768344879150e-01 -1.443606019020080566e-01 4.763519391417503357e-02 -3.928067907691001892e-02 1.720646619796752930e-01 -5.211886018514633179e-02 -4.623879119753837585e-02 -1.706190258264541626e-01 3.371426463127136230e-01 1.341667026281356812e-01 1.334903854876756668e-02 1.475276425480842590e-02 1.614367067813873291e-01 1.466115713119506836e-01 -7.820948958396911621e-02 -1.499108318239450455e-02 -4.916692897677421570e-02
-3.303647041320800781e-01 1.254144459962844849e-01 -7.446663081645965576e-02 3.621561229228973389e-01 1.058305799961090088e-01 1.658312678337097168e-01 -2.533960044384002686e-01 1.098431870341300964e-01 -1.201268658041954041e-01 3.450778424739837646e-01 9.761556982994079590e-02 -1.707442104816436768e-02 -1.669977456331253052e-01 3.638925030827522278e-02 -5.155034735798835754e-02 -3.147350624203681946e-02 -2.681482434272766113e-01 -7.449790835380554199e-03 5.551320686936378479e-02 2.937296628952026367e-01 -1.415495127439498901e-01 -2.008802443742752075e-01 -2.518677152693271637e-03 2.293229289352893829e-02 1.342807710170745850e-01 -8.176567405462265015e-02 2.479203976690769196e-02 -7.482310384511947632e-02 3.166708648204803467e-01 -1.394659727811813354e-01 -2.653925418853759766e-01 -6.268414855003356934e-02
-3.253617584705352783e-01 1.196300908923149109e-01 2.345248609781265259e-01 3.571448326110839844e-01 3.027418851852416992e-01 1.434488594532012939e-01 2.392471767961978912e-02 -9.241052716970443726e-02 -1.600358337163925171e-01 2.396439611911773682e-01 2.258792072534561157e-01 -8.930160105228424072e-02 1.866404563188552856e-01 -5.158728361129760742e-02 -1.519392579793930054e-01 3.620047867298126221e-01 -4.435470700263977051e-02 3.224756941199302673e-02 3.323532640933990479e-01 -1.115594282746315002e-01 -7.083847373723983765e-02 -3.900561109185218811e-02 -1.954857110977172852e-01 5.445812270045280457e-02 -1.765544340014457703e-02 -7.957227528095245361e-02 -6.823405623435974121e-02 1.316446214914321899e-01 1.666719466447830200e-02 -8.921789377927780151e-02 1.007803007960319519e-01 -1.470051854848861694e-01
-2.307455837726593018e-01 -3.573736250400543213e-01 -5.479216575622558594e-02 2.752170860767364502e-01 -8.962831459939479828e-03 9.944181144237518311e-02 -1.366069763898849487e-01 1.371119320392608643e-01 -1.930748373270034790e-01 1.680276542901992798e-01 2.794561088085174561e-01 -9.322625398635864258e-02 -2.295063436031341553e-01 -6.358893960714340210e-02 4.196629673242568970e-02 -1.301731821149587631e-02 -3.843542188405990601e-02 1.922657489776611328e-01 -2.926432192325592041e-01 2.505086548626422882e-02 -1.830516457557678223e-01 -2.267413213849067688e-02 -2.987092733383178711e-01 3.214944005012512207e-01 3.854488581418991089e-02 6.934393197298049927e-02 -1.803180724382400513e-01 1.668154448270797729e-01 -4.262650385499000549e-02 1.100566610693931580e-02 5.678085610270500183e-02 -2.424894273281097412e-01
-2.320467978715896606e-01 1.576911807060241699e-01 1.041354238986968994e-01 3.003995418548583984e-01 2.871939837932586670e-01 1.655129492282867432e-01 4.550190269947052002e-02 -1.570966988801956177e-01 -2.900577485561370850e-01 2.142848819494247437e-01 2.280005514621734619e-01 -9.116192907094955444e-02 9.391018748283386230e-02 -1.706948727369308472e-01 -2.568473517894744873e-01 3.549418747425079346e-01 2.152906917035579681e-02 -6.736316718161106110e-03 3.173004388809204102e-01 -8.948542177677154541e-02 -1.163301467895507812e-01 -4.859348013997077942e-02 -1.129253730177879333e-01 1.698117852210998535e-01 -1.321119815111160278e-01 7.842520624399185181e-02 6.730326265096664429e-02 2.240538895130157471e-01 -7.252715528011322021e-02 -5.031096562743186951e-02 1.482477225363254547e-02 -1.014852523803710938e-01
-2.868443131446838379e-01 -2.446231618523597717e-02 -2.812730371952056885e-01 1.362501680850982666e-01 1.147745326161384583e-01 2.524521350860595703e-01 -5.827951431274414062e-02 -3.500087186694145203e-02 -8.651342988014221191e-02 1.229911111295223236e-02 2.299380302429199219e-01 3.195260763168334961e-01 -8.788229525089263916e-02 -8.696079254150390625e-03 1.573474844917654991e-03 9.832327812910079956e-02 -4.507611691951751709e-01 3.343271091580390930e-02 -3.429504111409187317e-02 1.514828652143478394e-01 7.937461137771606445e-02 4.602568969130516052e-02 2.345087230205535889e-01 2.549064755439758301e-01 1.840268224477767944e-01 5.818923562765121460e-02 1.544225662946701050e-01 4.722997173666954041e-02 1.135473921895027161e-01 -2.679586410522460938e-01 1.904207020998001099e-01 -1.293934285640716553e-01
-1.426975876092910767e-01 5.735565721988677979e-02 -1.295804232358932495e-01 3.693050146102905273e-01 2.617186605930328369e-01 2.849143445491790771e-01 7.300136238336563110e-02 3.333754837512969971e-02 -1.153795197606086731e-01 2.612135112285614014e-01 -3.552536293864250183e-02 -2.209977060556411743e-01 8.776556700468063354e-02 4.042625799775123596e-02 -1.789256781339645386e-01 -8.502796292304992676e-02 -1.688071042299270630e-01 -3.087888360023498535e-01 2.646336257457733154e-01 1.312930136919021606e-01 -1.367769092321395874e-01 1.116073876619338989e-01 -2.666400671005249023e-01 1.844231039285659790e-01 7.490839064121246338e-02 1.173730790615081787e-01 8.062689565122127533e-03 -8.613512665033340454e-02 -2.402128838002681732e-02 2.196739986538887024e-02 -2.648270726203918457e-01 -2.034103870391845703e-01
-2.551639080047607422e-01 -1.641966402530670166e-01 -3.270332813262939453e-01 3.605804741382598877e-01 2.271218001842498779e-01 4.886335879564285278e-02 -2.063401043415069580e-01 7.924420386552810669e-02 -2.481024153530597687e-02 1.216321364045143127e-01 3.606433570384979248e-01 -3.388869762420654297e-02 -2.698235586285591125e-02 2.041300944983959198e-02 -6.621444970369338989e-02 1.882931590080261230e-01 3.060185536742210388e-02 1.081631854176521301e-01 9.550184011459350586e-03 5.392367020249366760e-02 7.192246615886688232e-02 2.511459887027740479e-01 -1.611324492841959000e-03 1.408731490373611450e-01 1.862024962902069092e-01 1.345780640840530396e-01 3.078573048114776611e-01 1.496392041444778442e-01 -5.113855935633182526e-03 2.151098847389221191e-01 1.631011217832565308e-01 -1.842497140169143677e-01
-2.454511821269989014e-01 3.461583852767944336e-01 -1.012755334377288818e-01 4.356331527233123779e-01 2.161002904176712036e-01 -8.660257793962955475e-03 8.324915915727615356e-02 1.353694051504135132e-01 -2.181973122060298920e-02 -8.010731637477874756e-02 -3.099912777543067932e-02 -6.997194606810808182e-03 6.612556427717208862e-02 7.498604804277420044e-02 -2.163917720317840576e-01 1.739064753055572510e-01 -1.782934069633483887e-01 1.937906444072723389e-01 -1.170195713639259338e-01 2.539528012275695801e-01 -1.406727284193038940e-01 -2.113107442855834961e-01 -2.805020101368427277e-02 -3.756693378090858459e-02 -3.659762740135192871e-01 1.070550233125686646e-01 -2.233195453882217407e-01 8.882664889097213745e-02 9.722544252872467041e-02 -4.472227394580841064e-02 1.422647833824157715e-01 -6.226101517677307129e-02
-2.994866669178009033e-01 1.743440032005310059e-01 -1.431073397397994995e-01 2.246040850877761841e-01 1.635605394840240479e-01 1.694179922342300415e-01 -3.288210183382034302e-02 2.942238748073577881e-01 -2.825802862644195557e-01 1.311528086662292480e-01 -8.240304142236709595e-02 -2.174180150032043457e-01 -8.559617400169372559e-02 1.613920181989669800e-01 -1.737782806158065796e-01 1.483572870492935181e-01 -1.657011359930038452e-01 -2.343155294656753540e-01 -1.544836908578872681e-02 -1.721241325139999390e-01 -5.030369013547897339e-02 8.873070031404495239e-02 -3.375100493431091309e-01 5.121506750583648682e-02 -2.020255476236343384e-02 2.139380872249603271e-01 1.873033046722412109e-01 1.219830736517906189e-01 -1.502760034054517746e-02 -2.971389591693878174e-01 6.777806580066680908e-02 2.772110141813755035e-02
-3.387376070022583008e-01 5.050210654735565186e-02 -2.193690538406372070e-01 4.105128813534975052e-03 3.445686101913452148e-01 1.116170287132263184e-01 9.540796279907226562e-02 9.551633149385452271e-02 -2.206063866615295410e-01 1.821241974830627441e-01 -5.844712257385253906e-03 -4.504092782735824585e-02 -2.288416475057601929e-01 -2.704855501651763916e-01 -1.245556473731994629e-01 -1.787696480751037598e-01 -1.050647199153900146e-01 -2.310781925916671753e-02 2.488334178924560547e-01 -2.137949131429195404e-02 -3.831114470958709717e-01 2.390542477369308472e-01 -2.264961451292037964e-01 1.555974334478378296e-01 -1.297707706689834595e-01 2.081742137670516968e-02 1.887800246477127075e-01 8.639796823263168335e-02 5.751490592956542969e-02 2.716198004782199860e-02 3.949132561683654785e-02 9.428761899471282959e-02
-2.216677814722061157e-01 1.040959060192108154e-01 1.601921319961547852e-01 3.487730920314788818e-01 3.560428619384765625e-01 1.664168089628219604e-01 -7.323467731475830078e-02 -2.350964397192001343e-01 -1.740241795778274536e-01 2.074178308248519897e-01 2.937044203281402588e-01 -1.179931461811065674e-01 9.042109549045562744e-02 7.897742092609405518e-02 -1.181707531213760376e-01 3.911465704441070557e-01 1.053345128893852234e-01 -7.528807222843170166e-02 1.668754518032073975e-01 -6.396371126174926758e-02 -9.316388517618179321e-02 -2.093423157930374146e-01 -1.303088515996932983e-01 1.290930807590484619e-01 -8.719079196453094482e-02 -1.305820792913436890e-02 5.809941515326499939e-02 1.603042185306549072e-01 -6.974248588085174561e-02 -1.074253246188163757e-01 -3.459930419921875000e-02 -1.829353719949722290e-01
-2.200569957494735718e-01 -1.849569939076900482e-02 -3.007339239120483398e-01 1.951428204774856567e-01 2.563548386096954346e-01 2.237457484006881714e-01 3.557081893086433411e-02 7.813360542058944702e-02 -2.184509672224521637e-02 -5.918881297111511230e-02 1.362442076206207275e-01 9.924013912677764893e-02 2.023005671799182892e-02 2.423932030797004700e-02 -2.671077251434326172e-01 3.256326615810394287e-01 1.787534169852733612e-02 1.205900683999061584e-02 -2.721101418137550354e-02 6.295666843652725220e-02 -4.243371188640594482e-01 2.419598996639251709e-01 -2.096446752548217773e-01 2.085040956735610962e-01 4.314310103654861450e-02 7.067788392305374146e-02 3.347893357276916504e-01 -4.628779366612434387e-03 2.978825708851218224e-03 2.004119567573070526e-02 1.032822206616401672e-01 -1.659794151782989502e-01
-7.727856189012527466e-02 1.588089466094970703e-01 -1.496255844831466675e-01 1.261654347181320190e-01 1.470273286104202271e-01 2.270346283912658691e-01 -2.345722764730453491e-01 2.442231215536594391e-02 -1.893451213836669922e-01 2.674336731433868408e-01 1.004743427038192749e-01 -7.067680358886718750e-02 7.301291823387145996e-02 -2.512964904308319092e-01 -4.005963206291198730e-01 1.794607192277908325e-01 9.370193583890795708e-04 -1.750287562608718872e-01 -3.543071076273918152e-02 -1.738643795251846313e-01 -1.254565268754959106e-01 1.617012917995452881e-01 -4.448902904987335205e-01 1.415569931268692017e-01 4.724090918898582458e-02 -8.121269196271896362e-02 -3.639432368800044060e-03 1.990893334150314331e-01 -4.389566555619239807e-02 -1.668939143419265747e-01 1.336515247821807861e-01 -6.556660518981516361e-04
-2.733182013034820557e-01 -1.734965667128562927e-02 -1.372646074742078781e-02 1.325935870409011841e-01 2.268325388431549072e-01 -7.152006775140762329e-02 -3.601018786430358887e-01 -5.603687837719917297e-02 -9.516799449920654297e-02 -7.654813677072525024e-02 2.571103274822235107e-01 1.045275628566741943e-01 1.730204075574874878e-01 -3.371058404445648193e-01 -1.086146906018257141e-01 2.393936812877655029e-01 -2.547163702547550201e-02 -2.445024251937866211e-01 -2.171275950968265533e-02 1.942652761936187744e-01 -8.430707454681396484e-02 -1.491354405879974365e-01 -2.622698545455932617e-01 5.962054803967475891e-02 -1.495970636606216431e-01 1.723456382751464844e-01 -4.471713677048683167e-02 1.217183023691177368e-01 -8.170675486326217651e-02 -3.421180844306945801e-01 7.762483507394790649e-02 -1.193326115608215332e-01
-2.249134778976440430e-01 4.448048770427703857e-02 -5.723724886775016785e-02 5.216591954231262207e-01 1.408452838659286499e-01 1.016753539443016052e-01 1.379159539937973022e-01 1.430123895406723022e-01 -6.392119824886322021e-02 5.522741004824638367e-02 7.721883803606033325e-02 -4.227216914296150208e-02 2.615988254547119141e-01 -2.427428513765335083e-01 -1.948623657226562500e-01 4.895931854844093323e-02 -1.032049432396888733e-01 -6.183026358485221863e-02 9.510071948170661926e-03 -9.866505861282348633e-02 -2.485581673681735992e-02 2.610951066017150879e-01 6.908467411994934082e-02 3.463146984577178955e-01 1.559554636478424072e-01 2.271169424057006836e-01 -5.674649402499198914e-02 5.251527950167655945e-02 2.017354071140289307e-01 -2.629648745059967041e-01 7.393744587898254395e-02 -6.913174688816070557e-02
-1.881870478391647339e-01 9.053941071033477783e-02 1.845178194344043732e-02 2.212049961090087891e-01 3.523263037204742432e-01 -9.017693251371383667e-02 1.195228844881057739e-02 9.254013001918792725e-02 -1.133956015110015869e-01 3.266340792179107666e-01 1.691871136426925659e-01 -2.308496534824371338e-01 9.881093353033065796e-02 1.633843034505844116e-01 4.642589017748832703e-02 -2.813408374786376953e-01 -9.512864798307418823e-02 2.207854241132736206e-01 2.336765080690383911e-01 1.119615361094474792e-01 -8.893886208534240723e-02 2.015296928584575653e-02 -1.598058789968490601e-01 2.635623216629028320e-01 -2.908234596252441406e-01 4.788599535822868347e-02 -8.770933002233505249e-02 2.334741801023483276e-01 2.896656841039657593e-02 -1.404485851526260376e-01 1.286369860172271729e-01 -1.801994889974594116e-01
-3.363966643810272217e-01 4.264939203858375549e-02 -1.976411938667297363e-01 4.478254020214080811e-01 2.890194058418273926e-01 1.614705175161361694e-01 3.241146355867385864e-02 6.884467601776123047e-02 -1.910264939069747925e-01 1.843514889478683472e-01 -1.250959187746047974e-01 -1.033707708120346069e-01 -2.848362624645233154e-01 7.408367842435836792e-02 -2.380730807781219482e-01 1.554718911647796631e-01 3.172625973820686340e-02 -1.995122730731964111e-01 1.693436652421951294e-01 1.521335542201995850e-01 1.023088097572326660e-01 1.498491764068603516e-01 -6.172836944460868835e-02 7.365088164806365967e-02 -1.245074346661567688e-01 1.986073255538940430e-01 1.256635040044784546e-01 2.405385114252567291e-02 7.350663840770721436e-02 -9.793044626712799072e-02 -5.026914551854133606e-02 -2.051935493946075439e-01
-1.286674737930297852e-01 1.668758839368820190e-01 -2.923543751239776611e-01 2.062132954597473145e-01 1.406360864639282227e-01 2.089155763387680054e-01 8.987952768802642822e-02 1.938717439770698547e-02 -3.759401440620422363e-01 5.438426136970520020e-02 2.704305350780487061e-01 -7.036662846803665161e-02 -9.218843281269073486e-02 -9.912081062793731689e-02 9.088251739740371704e-02 -1.903648376464843750e-01 -2.632981836795806885e-01 -1.258307415992021561e-02 1.377909537404775620e-02 3.358472287654876709e-01 -1.818769052624702454e-02 -1.004950180649757385e-01 -1.012433245778083801e-01 3.217317163944244385e-01 9.667807817459106445e-02 -5.890104174613952637e-02 2.737848162651062012e-01 1.205797195434570312e-01 3.851730003952980042e-02 1.505523622035980225e-01 8.984188735485076904e-02 -1.712748855352401733e-01
-2.889977991580963135e-01 2.174505889415740967e-01 -5.242099240422248840e-02 2.265277504920959473e-01 2.616065442562103271e-01 3.512680158019065857e-02 -1.453194767236709595e-01 -2.308683693408966064e-01 -5.575161048909649253e-05 3.433409333229064941e-02 1.502418965101242065e-01 5.092012137174606323e-02 -2.464324422180652618e-02 4.151270166039466858e-02 -3.866145312786102295e-01 1.802884787321090698e-01 2.668888308107852936e-02 -1.797963529825210571e-01 -4.929078742861747742e-02 -6.747234612703323364e-02 -1.854507625102996826e-01 -2.069199681282043457e-01 -9.110951796174049377e-03 3.652468323707580566e-01 -2.211357802152633667e-01 -1.959279030561447144e-01 1.031357124447822571e-01 2.330111414194107056e-01 -2.202919125556945801e-01 -8.418259769678115845e-02 -3.984811529517173767e-02 -1.590564101934432983e-02
-2.581563293933868408e-01 6.997971981763839722e-02 -1.018853038549423218e-01 4.246361553668975830e-01 1.244471669197082520e-01 9.353040903806686401e-02 -2.705909013748168945e-01 2.062208801507949829e-01 -4.913512617349624634e-02 9.760744124650955200e-02 -7.652439177036285400e-02 -1.891072690486907959e-01 7.123674452304840088e-02 -3.141091465950012207e-01 -2.949097156524658203e-01 -2.061424590647220612e-02 -1.868929862976074219e-01 1.110278218984603882e-01 1.257326006889343262e-01 -1.116123236715793610e-02 4.606049507856369019e-02 -6.248445436358451843e-02 -4.827473312616348267e-02 3.873620927333831787e-01 2.017882019281387329e-01 9.085486084222793579e-02 1.621969230473041534e-02 -7.743898779153823853e-02 -8.645784109830856323e-02 -1.534236222505569458e-01 8.070149272680282593e-02 1.968011558055877686e-01
-7.610147446393966675e-02 9.582203626632690430e-02 -3.235113620758056641e-02 2.314551770687103271e-01 4.452588558197021484e-01 -1.158254891633987427e-01 -5.282307788729667664e-02 -2.373285889625549316e-01 -1.836836785078048706e-01 3.339523971080780029e-01 1.282107830047607422e-01 -9.980744123458862305e-02 -1.875981688499450684e-01 1.651528328657150269e-01 1.550251245498657227e-01 -6.845920532941818237e-02 -7.921876013278961182e-02 2.148032784461975098e-01 -5.030802637338638306e-02 1.255139410495758057e-01 1.499516218900680542e-01 5.083145573735237122e-03 -1.350101232528686523e-01 2.272713184356689453e-01 2.761505842208862305e-01 3.358165547251701355e-02 6.859224289655685425e-02 1.794769614934921265e-01 1.090655252337455750e-01 -2.414319515228271484e-01 1.391758471727371216e-01 -1.726866662502288818e-01
-2.212543189525604248e-01 7.635763287544250488e-02 -2.221173346042633057e-01 2.313107848167419434e-01 3.594225049018859863e-01 3.436233103275299072e-01 -5.822024494409561157e-02 9.427011827938258648e-04 9.479973465204238892e-02 1.171741075813770294e-02 1.858382672071456909e-01 3.724045678973197937e-02 -2.999467253684997559e-01 -1.127039045095443726e-01 -1.767232120037078857e-01 2.479918897151947021e-01 8.754329383373260498e-02 1.735241268761456013e-03 -5.760851874947547913e-02 -2.079125866293907166e-02 -3.928497135639190674e-01 1.402729898691177368e-01 -1.805397868156433105e-01 1.929754614830017090e-01 3.306448459625244141e-02 -6.055675819516181946e-02 1.644325405359268188e-01 1.011852771043777466e-01 -1.776732057332992554e-01 -6.516428291797637939e-02 1.310994327068328857e-01 3.126491233706474304e-02
-1.881600022315979004e-01 1.826447248458862305e-01 -7.640900462865829468e-02 2.708546817302703857e-01 -9.531351737678050995e-03 -1.210248693823814392e-01 9.682945162057876587e-02 7.814172655344009399e-02 -2.203885018825531006e-01 1.796411424875259399e-01 1.424333006143569946e-01 -2.362244427204132080e-01 -1.612930893898010254e-01 3.457416221499443054e-02 -1.722434759140014648e-01 1.402381360530853271e-01 -1.009337529540061951e-01 2.065325677394866943e-01 -5.999563634395599365e-02 -6.767850834876298904e-03 -8.191820234060287476e-02 -6.107679381966590881e-02 -8.776063472032546997e-02 -9.803270548582077026e-02 1.473696082830429077e-01 -7.128663710318505764e-04 -7.889829576015472412e-02 -1.104060094803571701e-02 1.782449036836624146e-01 -4.262928366661071777e-01 3.478183150291442871e-01 -3.762419819831848145e-01
-3.300963044166564941e-01 1.565234661102294922e-01 -5.773068964481353760e-02 1.412699371576309204e-01 3.388842344284057617e-01 4.916542395949363708e-02 -1.246966421604156494e-01 -8.473198115825653076e-02 -1.116936877369880676e-01 6.563827395439147949e-02 2.402787506580352783e-01 6.966499984264373779e-02 -5.641813948750495911e-02 2.216781228780746460e-01 1.032398566603660583e-01 1.126691792160272598e-02 -3.418979793787002563e-02 6.143042817711830139e-02 8.639087900519371033e-03 4.284256100654602051e-01 -1.542315334081649780e-01 -1.499893218278884888e-01 -1.641754433512687683e-02 1.281691342592239380e-01 -9.950784593820571899e-02 -1.338820457458496094e-01 2.130222320556640625e-01 1.262259632349014282e-01 3.298164606094360352e-01 -3.034269213676452637e-01 5.071309860795736313e-03 -1.386392861604690552e-01
-9.804531931877136230e-02 2.559516727924346924e-01 -1.913208514451980591e-01 2.273208647966384888e-01 7.749402523040771484e-02 1.556671112775802612e-01 6.099341902881860733e-03 -3.167966380715370178e-02 -7.666474580764770508e-02 2.849352955818176270e-01 3.179184198379516602e-01 1.443125754594802856e-01 -3.234795527532696724e-03 6.064309552311897278e-02 2.558053135871887207e-01 -7.387400418519973755e-02 -1.116799712181091309e-01 -1.816797107458114624e-01 1.568756401538848877e-01 1.968213766813278198e-01 -2.279123365879058838e-01 3.261945210397243500e-03 -2.429203987121582031e-01 1.549787670373916626e-01 1.503766924142837524e-01 1.745868027210235596e-01 2.134289443492889404e-01 1.125893592834472656e-01 3.111835122108459473e-01 -2.201147228479385376e-01 -7.181704789400100708e-02 -1.272635310888290405e-01
-9.683980047702789307e-02 -5.951176956295967102e-02 -2.186941802501678467e-01 3.246885240077972412e-01 4.828611910343170166e-01 -4.854463040828704834e-02 1.006722152233123779e-01 -2.726731300354003906e-01 -8.834590762853622437e-02 4.977562278509140015e-02 5.055711790919303894e-02 1.138440682552754879e-03 -2.038452029228210449e-02 8.040288090705871582e-02 -2.534580603241920471e-02 9.418952465057373047e-02 -1.385194957256317139e-01 3.720128536224365234e-01 -1.285500172525644302e-02 4.481105133891105652e-02 1.770256757736206055e-01 2.560261823236942291e-02 -2.924215793609619141e-02 2.581085264682769775e-01 1.120153814554214478e-01 1.935524642467498779e-01 -1.834496557712554932e-01 4.478867724537849426e-02 -1.300688832998275757e-01 -2.904106676578521729e-01 1.686300188302993774e-01 -1.000705510377883911e-01
-2.527597248554229736e-01 1.755508482456207275e-01 -1.589186638593673706e-01 -2.440653182566165924e-02 2.306085526943206787e-01 3.560560047626495361e-01 -3.186241388320922852e-01 7.948439568281173706e-02 9.751781821250915527e-02 9.395693987607955933e-02 1.456918544135987759e-03 1.018704846501350403e-01 -2.949717640876770020e-01 -3.257890790700912476e-02 -9.851945191621780396e-02 -5.270478129386901855e-02 -2.072882205247879028e-01 2.038769870996475220e-01 -2.060711681842803955e-01 2.038905471563339233e-01 -2.456332296133041382e-01 -2.684408426284790039e-01 -2.984265983104705811e-02 5.849069356918334961e-02 -4.335254803299903870e-02 1.150861307978630066e-01 -1.589629203081130981e-01 2.249588370323181152e-01 5.507341027259826660e-02 -7.330399006605148315e-02 7.960469461977481842e-03 -2.400596290826797485e-01
-4.150623083114624023e-01 -8.418479003012180328e-03 -1.825643777847290039e-01 1.986630558967590332e-01 4.310964420437812805e-02 6.243780255317687988e-02 1.343623697757720947e-01 1.735805869102478027e-01 -4.296663999557495117e-01 4.423310607671737671e-02 9.257409721612930298e-02 1.518617570400238037e-01 6.712962687015533447e-02 1.679818481206893921e-01 -3.942081630229949951e-01 8.301809430122375488e-02 1.833888441324234009e-01 8.646999485790729523e-03 1.512395292520523071e-01 -1.491297595202922821e-02 -1.515298783779144287e-01 2.808799594640731812e-02 -1.560687869787216187e-01 1.593990772962570190e-01 6.682442873716354370e-02 3.508123159408569336e-01 1.123062800616025925e-02 9.716559946537017822e-02 9.488233178853988647e-02 2.409317821729928255e-04 1.961400918662548065e-02 -1.043534651398658752e-01
-2.682901024818420410e-01 1.251164525747299194e-01 -2.990706264972686768e-01 4.028035700321197510e-01 6.578166782855987549e-02 1.912325173616409302e-01 7.313065230846405029e-02 1.651550978422164917e-01 -2.722148895263671875e-01 2.726838290691375732e-01 8.102086186408996582e-02 -8.979383111000061035e-02 7.571838051080703735e-02 -1.124440804123878479e-01 3.433632850646972656e-02 -1.331835538148880005e-01 2.180755883455276489e-02 -8.769699186086654663e-02 1.867266297340393066e-01 3.403770327568054199e-01 -7.134015858173370361e-02 9.942875802516937256e-02 -1.328438371419906616e-01 2.563838064670562744e-01 2.282427810132503510e-02 2.928086556494235992e-02 -4.378660395741462708e-02 -1.926972530782222748e-02 1.739328950643539429e-01 1.280527263879776001e-01 1.442608237266540527e-01 -2.416585832834243774e-01
-2.709245681762695312e-01 -8.534536510705947876e-02 -3.973633646965026855e-01 9.413988888263702393e-02 8.455152809619903564e-02 1.186127141118049622e-01 -1.480023711919784546e-01 -3.002684004604816437e-02 1.395733505487442017e-01 1.882406920194625854e-01 1.874374449253082275e-01 6.455503404140472412e-02 -1.456542611122131348e-01 2.551543116569519043e-01 -8.637416362762451172e-02 6.946679204702377319e-02 -2.633170187473297119e-01 1.983668357133865356e-01 -1.094862520694732666e-01 1.915893703699111938e-01 -3.289599716663360596e-01 1.577447652816772461e-01 -4.562521353363990784e-03 2.245313525199890137e-01 -3.451631590723991394e-02 9.433408267796039581e-03 1.933864504098892212e-01 -5.880489200353622437e-02 1.078092828392982483e-01 6.505787372589111328e-03 1.491998881101608276e-01 -3.142242133617401123e-01
-2.920618057250976562e-01 5.513519048690795898e-02 1.421705633401870728e-02 3.367700800299644470e-02 2.078208923339843750e-01 1.245895177125930786e-01 -1.737271994352340698e-01 6.910913437604904175e-02 -7.273659855127334595e-02 2.709208726882934570e-01 1.480604261159896851e-01 1.381993144750595093e-01 -2.184203863143920898e-01 -7.159284502267837524e-02 -3.532626628875732422e-01 3.585768938064575195e-01 -1.226539835333824158e-01 1.164587661623954773e-01 -9.020528197288513184e-02 1.902481890283524990e-03 -7.748361676931381226e-02 5.342673510313034058e-02 -4.109177291393280029e-01 -9.551613032817840576e-02 2.308519370853900909e-02 2.503996528685092926e-02 -3.180364891886711121e-02 -2.721703425049781799e-02 3.839198350906372070e-01 -1.417458895593881607e-02 -1.255461573600769043e-01 2.980605885386466980e-02
-2.366397082805633545e-01 7.497521489858627319e-02 -1.535096019506454468e-01 2.115033417940139771e-01 2.717309594154357910e-01 1.785617023706436157e-01 1.264218389987945557e-01 -1.082306578755378723e-01 -2.101473808288574219e-01 1.908623278141021729e-01 3.022855818271636963e-01 4.137675464153289795e-02 -4.422788694500923157e-02 -1.883541047573089600e-02 -1.390279233455657959e-01 1.667075902223587036e-01 6.538805086165666580e-03 1.005278825759887695e-01 -3.755223453044891357e-01 3.387133181095123291e-01 -1.228055730462074280e-01 1.352359354496002197e-01 -1.754895597696304321e-02 1.095558330416679382e-01 1.302879154682159424e-01 3.808583691716194153e-02 -1.423697173595428467e-01 -1.428039669990539551e-01 -3.299535214900970459e-01 1.731436848640441895e-01 -4.749165847897529602e-02 -4.229964315891265869e-02
-3.184449374675750732e-01 4.619312658905982971e-02 1.236779168248176575e-01 -4.587409086525440216e-03 -2.132939919829368591e-02 9.076210856437683105e-02 -1.956692896783351898e-02 3.656451031565666199e-02 -1.928777694702148438e-01 2.880090773105621338e-01 1.148016750812530518e-01 3.529646247625350952e-02 -1.934468559920787811e-02 -8.312340080738067627e-02 -1.242948472499847412e-01 -2.781439945101737976e-02 -1.781090348958969116e-01 1.449312865734100342e-01 -2.581283152103424072e-01 4.840455651283264160e-01 -1.977624446153640747e-01 1.024101749062538147e-01 -5.232990160584449768e-02 2.336869984865188599e-01 6.587798893451690674e-02 1.030905470252037048e-01 1.262509971857070923e-01 -2.518658898770809174e-02 -2.258165776729583740e-01 -2.588589489459991455e-01 -1.825826615095138550e-02 3.196347951889038086e-01
-5.238239839673042297e-02 1.708947718143463135e-01 5.506527051329612732e-02 1.094805300235748291e-01 1.853939890861511230e-01 1.893700957298278809e-01 7.912986911833286285e-03 -2.023297101259231567e-01 -2.857451438903808594e-01 -1.986204646527767181e-02 -1.192356869578361511e-01 -3.642230853438377380e-02 -5.466575920581817627e-02 -1.037542223930358887e-01 -2.936204075813293457e-01 7.741291075944900513e-02 -2.543125450611114502e-01 4.012164846062660217e-02 -2.074799835681915283e-01 3.827196657657623291e-01 5.839946120977401733e-02 3.822459280490875244e-02 -1.761017888784408569e-01 -3.217022493481636047e-02 5.720509216189384460e-02 -1.306650638580322266e-01 2.467627823352813721e-01 2.096395380795001984e-02 -1.554775834083557129e-01 -3.542489707469940186e-01 2.632358074188232422e-01 -2.118782550096511841e-01
-4.718484356999397278e-02 6.496226042509078979e-02 -1.700387448072433472e-01 3.656002879142761230e-01 9.878707677125930786e-02 -1.723531782627105713e-01 1.017250418663024902e-01 8.820801228284835815e-02 -3.191977143287658691e-01 2.690664529800415039e-01 4.896922968327999115e-03 -1.240511015057563782e-01 -2.183351069688796997e-01 2.056542597711086273e-02 -9.397710114717483521e-02 2.265402581542730331e-04 -2.720393240451812744e-01 2.286603897809982300e-01 3.146380484104156494e-01 9.252777695655822754e-02 -9.963823854923248291e-02 -2.882156670093536377e-01 -1.574963033199310303e-01 6.842459738254547119e-02 1.297715306282043457e-01 -7.509916275739669800e-02 -1.182603016495704651e-01 2.980641722679138184e-01 -1.662216894328594208e-02 -1.640892475843429565e-01 9.150844067335128784e-02 -9.770365059375762939e-02
-2.385954707860946655e-01 2.294118851423263550e-01 -5.290780216455459595e-02 1.088065356016159058e-01 2.973252832889556885e-01 1.189531683921813965e-01 6.638069450855255127e-02 2.654263377189636230e-01 -1.923664957284927368e-01 1.799484640359878540e-01 8.219443261623382568e-02 7.078753411769866943e-02 7.785595208406448364e-02 3.385954350233078003e-02 4.039613902568817139e-02 -1.908641010522842407e-01 -1.345138400793075562e-01 -1.331577822566032410e-02 1.413942724466323853e-01 1.280599981546401978e-01 6.546086072921752930e-02 1.275287270545959473e-01 -4.490019083023071289e-01 2.397079616785049438e-01 -1.442276686429977417e-01 5.431136861443519592e-02 4.375309217721223831e-03 2.375433295965194702e-01 -5.563450232148170471e-02 1.023587137460708618e-01 1.179790962487459183e-02 -3.791954815387725830e-01
-1.868257373571395874e-01 2.090241760015487671e-01 1.525780707597732544e-01 3.122808635234832764e-01 2.484878152608871460e-01 2.042730301618576050e-01 -1.131038889288902283e-01 -9.093896299600601196e-02 -9.070277959108352661e-02 2.671810984611511230e-01 1.310500055551528931e-01 -4.861905798316001892e-02 2.416374683380126953e-01 -2.402954697608947754e-01 -2.817364633083343506e-01 2.114908546209335327e-01 -1.663488149642944336e-01 -7.028361409902572632e-02 1.806231774389743805e-02 -6.315918266773223877e-02 -2.017804235219955444e-01 -8.719255775213241577e-02 -1.755329817533493042e-01 9.541496634483337402e-02 1.520724594593048096e-02 -2.112070471048355103e-01 3.331035003066062927e-02 2.329654991626739502e-01 -1.873604059219360352e-01 -9.510913491249084473e-02 1.999464333057403564e-01 -1.648434549570083618e-01
-1.506678909063339233e-01 1.278242021799087524e-01 -9.703730046749114990e-02 1.637137979269027710e-01 -1.634663492441177368e-01 -1.865458860993385315e-02 4.530823789536952972e-03 1.457415372133255005e-01 -1.716380715370178223e-01 3.323585391044616699e-01 1.036261320114135742e-01 -1.853886395692825317e-01 -1.721169650554656982e-01 -3.763530170544981956e-03 -2.435604631900787354e-01 9.966278076171875000e-02 -3.220303356647491455e-01 1.885189414024353027e-01 -8.087709546089172363e-03 1.647104918956756592e-01 1.202667504549026489e-01 9.369015693664550781e-02 -1.564421653747558594e-01 7.521890103816986084e-02 1.661419570446014404e-01 -1.522332429885864258e-01 9.638442844152450562e-02 8.801677823066711426e-02 1.390221118927001953e-01 -2.108258754014968872e-01 2.856429517269134521e-01 -3.993696272373199463e-01
-7.798572629690170288e-02 -1.494588404893875122e-01 -2.876572869718074799e-02 1.976587809622287750e-02 1.618930846452713013e-01 -1.286722905933856964e-02 -3.222049772739410400e-01 -1.359633449465036392e-02 -1.368198543787002563e-01 1.835985928773880005e-01 3.758244216442108154e-02 -5.046374350786209106e-02 -2.687928676605224609e-01 -8.650372922420501709e-02 -1.542486548423767090e-01 6.996482610702514648e-02 -2.129630893468856812e-01 1.070179268717765808e-01 -8.827163279056549072e-02 3.780342042446136475e-01 -1.091069728136062622e-01 3.270013257861137390e-02 5.116956308484077454e-02 4.643851220607757568e-01 2.952668964862823486e-01 -7.181538641452789307e-02 -1.820088922977447510e-02 5.667124316096305847e-02 3.103533983230590820e-01 -1.147737652063369751e-01 1.410939544439315796e-01 -1.055605262517929077e-01
-1.536495983600616455e-01 2.691645324230194092e-01 9.541851468384265900e-03 -5.368808284401893616e-03 -6.594870239496231079e-02 1.137791946530342102e-01 5.069772154092788696e-02 6.518880277872085571e-02 -2.383604347705841064e-01 2.440889030694961548e-01 9.947784245014190674e-02 -2.924749851226806641e-01 -1.270608901977539062e-01 -5.016880109906196594e-02 -1.046442836523056030e-01 2.266589738428592682e-02 -1.050075367093086243e-01 3.482834398746490479e-01 -1.149080619215965271e-01 2.813391685485839844e-01 -7.701373845338821411e-02 -5.523357167840003967e-02 -2.637796998023986816e-01 4.491646960377693176e-02 1.489295661449432373e-01 -8.129777759313583374e-02 -2.235841937363147736e-02 1.432242095470428467e-01 2.363133877515792847e-01 -3.677352666854858398e-01 1.393247097730636597e-01 -2.687006890773773193e-01
-5.930135026574134827e-02 -3.015499934554100037e-02 -3.135665655136108398e-01 2.013518363237380981e-01 4.165546894073486328e-01 -7.611412554979324341e-02 -3.176758438348770142e-02 -9.111481904983520508e-02 -2.636701464653015137e-01 -1.754277572035789490e-02 2.417872995138168335e-01 7.889061421155929565e-02 9.109873324632644653e-02 2.197631448507308960e-02 -1.406520158052444458e-01 2.509951889514923096e-01 -1.242250017821788788e-02 3.128781020641326904e-01 -1.186800822615623474e-01 1.133747622370719910e-01 -3.752866759896278381e-02 2.164844274520874023e-01 -5.756835639476776123e-02 1.980730891227722168e-01 2.046901583671569824e-01 -9.527198970317840576e-02 -1.068082973361015320e-01 2.904603071510791779e-02 -1.544159930199384689e-02 1.434631943702697754e-01 2.657225430011749268e-01 -2.674796283245086670e-01
-3.583281636238098145e-01 2.995250523090362549e-01 -2.656160667538642883e-02 8.580337464809417725e-02 3.333640694618225098e-01 2.678809463977813721e-01 -3.929452598094940186e-02 9.587035328149795532e-02 -1.556827686727046967e-02 3.733499050140380859e-01 2.551990747451782227e-01 3.841257654130458832e-03 -1.375562995672225952e-01 5.012971162796020508e-02 2.781987786293029785e-01 -7.639855146408081055e-02 3.386647999286651611e-02 -1.005270183086395264e-01 7.643312681466341019e-03 2.497892677783966064e-01 4.216392710804939270e-02 -2.374197170138359070e-02 5.878112465143203735e-02 1.634259819984436035e-01 -2.641691267490386963e-02 -7.604375481605529785e-02 9.050608426332473755e-02 3.856547176837921143e-02 2.349212579429149628e-02 -3.278099894523620605e-01 1.281906813383102417e-01 -1.547170430421829224e-01
-2.257595658302307129e-01 1.549806743860244751e-01 -9.518473595380783081e-02 1.056366860866546631e-01 3.572323024272918701e-01 2.492031306028366089e-01 -6.299652159214019775e-02 -1.031115278601646423e-01 -9.174568951129913330e-02 1.984465569257736206e-01 3.781891167163848877e-01 -1.302072554826736450e-01 -1.026649698615074158e-01 2.232710272073745728e-01 2.932607755064964294e-02 -1.684906333684921265e-01 -1.123437378555536270e-02 -4.011406004428863525e-02 -1.855125650763511658e-02 3.531322181224822998e-01 -2.323326319456100464e-01 -2.059751451015472412e-01 -1.264074444770812988e-01 1.347590684890747070e-01 1.379013061523437500e-02 5.328538245521485806e-04 1.739418655633926392e-01 1.022779569029808044e-01 2.146669775247573853e-01 -2.079781442880630493e-01 8.930796384811401367e-02 8.668179064989089966e-02
-1.656120866537094116e-01 -1.170564256608486176e-02 -3.053326904773712158e-01 -6.082485429942607880e-03 2.603097558021545410e-01 2.771708369255065918e-01 -1.604000031948089600e-01 -1.080256253480911255e-01 -1.632968522608280182e-02 7.653861306607723236e-03 -5.374428629875183105e-02 -2.145617604255676270e-01 -5.065878853201866150e-02 1.732598245143890381e-01 -3.503590226173400879e-01 1.431660354137420654e-01 -2.037776410579681396e-01 1.891775280237197876e-01 3.657485917210578918e-02 9.589392691850662231e-02 -3.284032046794891357e-01 -1.952927559614181519e-01 1.302665332332253456e-03 4.000512063503265381e-01 -4.205924272537231445e-02 1.942880302667617798e-01 1.004378274083137512e-01 7.561598718166351318e-02 -1.838146336376667023e-02 -5.115671592648141086e-05 -1.907677389681339264e-02 -1.490064561367034912e-01
-8.181145787239074707e-02 -8.858438581228256226e-03 1.948269307613372803e-01 1.757529675960540771e-01 3.545785844326019287e-01 1.754511445760726929e-01 4.159117117524147034e-02 9.744724631309509277e-02 -1.442305296659469604e-01 2.381909489631652832e-01 9.874158352613449097e-02 -8.047198504209518433e-02 -3.885854035615921021e-02 6.802581995725631714e-02 9.023050218820571899e-02 -1.590477079153060913e-01 -1.987837553024291992e-01 2.062040120363235474e-01 2.506564557552337646e-01 2.040470540523529053e-01 -2.031709998846054077e-01 1.594967246055603027e-01 -1.444837749004364014e-01 2.784711122512817383e-01 -2.855507433414459229e-01 7.204060256481170654e-02 -1.919858902692794800e-01 2.589840590953826904e-01 -7.584054768085479736e-02 4.398255550768226385e-04 1.044461354613304138e-01 -2.536710500717163086e-01
-2.033524811267852783e-01 1.409200299531221390e-02 -2.307152599096298218e-01 3.695185184478759766e-01 -1.730568557977676392e-01 9.042156860232353210e-03 -1.619907468557357788e-01 -2.318116724491119385e-01 -8.236636221408843994e-02 2.529494762420654297e-01 1.943172663450241089e-01 -1.740882731974124908e-02 -2.344575673341751099e-01 9.798657149076461792e-02 -1.434294879436492920e-01 -3.219371661543846130e-02 -5.503536667674779892e-03 3.388813883066177368e-02 1.214119978249073029e-02 2.131568640470504761e-01 -3.801328837871551514e-01 1.658870428800582886e-01 -1.532600820064544678e-01 1.830500364303588867e-01 -2.240069061517715454e-01 6.464477628469467163e-02 1.425364166498184204e-01 -1.732522621750831604e-02 -3.172829514369368553e-03 -7.299988716840744019e-02 -1.528135389089584351e-01 -2.901969552040100098e-01
-2.004243135452270508e-01 5.013149976730346680e-02 -1.236435025930404663e-01 1.010164394974708557e-01 2.273168563842773438e-01 3.403375148773193359e-01 -1.304845213890075684e-01 -3.461762145161628723e-02 -1.246675103902816772e-01 2.136474251747131348e-01 1.808085143566131592e-01 7.748020347207784653e-03 9.521963447332382202e-02 -1.511567682027816772e-01 -1.555117815732955933e-01 -3.641647845506668091e-02 -1.357065439224243164e-01 -2.067575603723526001e-01 2.912051677703857422e-01 1.812477409839630127e-01 -4.369991645216941833e-02 1.013611778616905212e-01 -3.727377653121948242e-01 3.520034253597259521e-01 1.057093366980552673e-01 -7.781907171010971069e-02 -2.274882197380065918e-01 -7.364146411418914795e-02 1.363238692283630371e-01 3.891173377633094788e-02 -2.044701874256134033e-01 -6.769890338182449341e-02
-1.811864674091339111e-01 -1.521135270595550537e-01 -3.871017321944236755e-02 2.709192931652069092e-01 3.615486621856689453e-01 1.318528205156326294e-01 3.818586096167564392e-02 -5.943245068192481995e-02 -7.808068394660949707e-02 1.306792497634887695e-01 3.706306815147399902e-01 -1.760709732770919800e-01 6.926638633012771606e-02 1.678253263235092163e-01 1.241543516516685486e-01 1.472645718604326248e-02 -5.669821798801422119e-02 -5.746570229530334473e-02 -1.020392850041389465e-01 4.851967990398406982e-01 -9.497886896133422852e-02 -2.376269549131393433e-01 -8.450235426425933838e-02 2.514734566211700439e-01 3.628150373697280884e-02 -4.403746128082275391e-02 4.138948768377304077e-02 1.232558339834213257e-01 1.864548958837985992e-02 1.698311418294906616e-02 2.576475143432617188e-01 2.273532748222351074e-02
-3.253484368324279785e-01 -1.062223315238952637e-01 1.951332092285156250e-01 2.606233954429626465e-02 6.548863649368286133e-02 1.873739361763000488e-01 -1.300937682390213013e-01 2.743238806724548340e-01 -2.895011603832244873e-01 2.090357095003128052e-01 1.551465094089508057e-01 1.926059834659099579e-02 7.484414428472518921e-02 1.515501588582992554e-01 -6.593990325927734375e-02 9.863784164190292358e-02 -1.809542179107666016e-01 4.082306474447250366e-02 8.422007411718368530e-02 1.172752007842063904e-01 1.557243801653385162e-02 1.123199537396430969e-01 -4.065552055835723877e-01 2.574140727519989014e-01 -1.389447301626205444e-01 5.917452648282051086e-02 4.705290310084819794e-03 -1.198388542979955673e-02 -6.297344714403152466e-02 1.381009519100189209e-01 1.114119216799736023e-01 -3.998128175735473633e-01
-1.975854337215423584e-01 5.801973864436149597e-03 -1.294591724872589111e-01 1.932673715054988861e-02 3.906826376914978027e-01 2.637530267238616943e-01 -1.369993388652801514e-01 2.087872289121150970e-02 -1.354569047689437866e-01 2.280306518077850342e-01 2.149975746870040894e-01 -3.514420241117477417e-02 -1.570133864879608154e-01 1.241862252354621887e-01 8.833126723766326904e-02 -2.656827867031097412e-01 -2.403777390718460083e-01 8.037918806076049805e-02 -9.589323401451110840e-02 3.055650591850280762e-01 -1.905337125062942505e-01 -3.034346699714660645e-01 -1.736800074577331543e-01 2.499500662088394165e-01 1.184067577123641968e-01 -9.319277107715606689e-02 1.698844134807586670e-01 2.820106223225593567e-02 1.272750496864318848e-01 -8.528380095958709717e-02 -1.931873965077102184e-03 -4.958529025316238403e-02
-2.340948134660720825e-01 1.773589402437210083e-01 7.865617424249649048e-02 2.301749140024185181e-01 2.901121377944946289e-01 1.815118491649627686e-01 2.377123832702636719e-01 1.292097419500350952e-01 -1.651241034269332886e-01 -1.150527745485305786e-01 6.641045957803726196e-02 -1.537865102291107178e-01 -1.039342656731605530e-01 5.662934482097625732e-02 -1.347480267286300659e-01 5.966876074671745300e-02 1.411958634853363037e-01 1.532366573810577393e-01 5.947046354413032532e-02 1.601590514183044434e-01 -5.102853775024414062e-01 1.098638623952865601e-01 -4.305392876267433167e-02 1.983791291713714600e-01 1.857481338083744049e-02 -8.336828649044036865e-02 2.428833097219467163e-01 1.884468048810958862e-01 -2.091932147741317749e-01 1.077939942479133606e-01 1.281184405088424683e-01 1.008553896099328995e-02
-1.140276566147804260e-01 -7.034505158662796021e-02 2.143867909908294678e-01 2.685447037220001221e-01 1.519133597612380981e-01 -2.657354474067687988e-01 -3.388010710477828979e-02 1.663354337215423584e-01 -1.684802025556564331e-01 -4.802074283361434937e-02 2.084755450487136841e-01 1.785219833254814148e-02 -1.308652311563491821e-01 1.908307373523712158e-01 -5.927466787397861481e-03 2.459331452846527100e-01 -2.731714546680450439e-01 1.862036287784576416e-01 -3.051128089427947998e-01 2.760376036167144775e-01 -2.719748914241790771e-01 -9.415586292743682861e-02 -1.688891947269439697e-01 2.572218887507915497e-02 6.326754577457904816e-03 2.521785497665405273e-01 1.982235908508300781e-01 2.122079953551292419e-02 8.338263630867004395e-02 -1.379259526729583740e-01 5.395382642745971680e-02 1.733797788619995117e-01
-2.813964784145355225e-01 1.362637281417846680e-01 1.070338040590286255e-01 3.180250823497772217e-01 3.461263179779052734e-01 4.850500449538230896e-02 -9.793651103973388672e-02 3.263198137283325195e-01 1.170492693781852722e-01 -1.026009544730186462e-01 -7.743741851300001144e-03 4.024255275726318359e-02 -3.611524403095245361e-02 4.034867137670516968e-02 -1.402769703418016434e-02 -2.603046363219618797e-03 -1.640812605619430542e-01 7.078073918819427490e-02 -3.217094838619232178e-01 1.054180786013603210e-01 -2.941911220550537109e-01 4.478161409497261047e-02 -1.941675692796707153e-01 -1.329554058611392975e-02 -1.003053188323974609e-01 2.789034247398376465e-01 -3.334954148158431053e-03 -3.410733044147491455e-01 8.816086500883102417e-02 -1.508853435516357422e-01 1.276028435677289963e-02 -1.204611286520957947e-01
-8.387143164873123169e-02 2.484608590602874756e-01 -7.257803529500961304e-02 1.426880806684494019e-01 2.474676221609115601e-01 1.089002713561058044e-01 -6.804607063531875610e-02 1.109046489000320435e-01 -2.840484082698822021e-01 3.363619446754455566e-01 -2.921270132064819336e-01 -9.290497750043869019e-02 -2.954251505434513092e-02 -5.005510896444320679e-02 -1.579354703426361084e-01 -1.854617893695831299e-02 -5.353656411170959473e-01 7.460346817970275879e-02 2.740821242332458496e-02 1.060926169157028198e-01 -1.418544203042984009e-01 7.219770550727844238e-02 -4.590259864926338196e-02 3.074540197849273682e-01 2.351214876398444176e-03 2.051804214715957642e-03 4.861801862716674805e-02 1.231776848435401917e-01 1.337600201368331909e-01 -4.340502433478832245e-03 6.118613108992576599e-02 -1.837335377931594849e-01
-1.988777965307235718e-01 8.722106367349624634e-02 1.399141550064086914e-01 2.707714438438415527e-01 2.100667059421539307e-01 1.984359174966812134e-01 -2.228188812732696533e-01 1.174912825226783752e-01 2.091556191444396973e-01 -3.027514554560184479e-02 2.503197193145751953e-01 1.428791582584381104e-01 -2.142041623592376709e-01 2.312571927905082703e-02 -2.527676820755004883e-01 2.894249558448791504e-01 1.614675298333168030e-02 2.894105575978755951e-02 -3.980026766657829285e-02 3.498334204778075218e-03 -4.877241253852844238e-01 1.725116968154907227e-01 -1.280439645051956177e-01 1.518078297376632690e-01 5.218794941902160645e-02 4.521962627768516541e-02 -2.058164775371551514e-02 1.626256853342056274e-01 1.333912089467048645e-02 7.723788172006607056e-02 1.230961233377456665e-01 -1.687310189008712769e-01
-1.374291032552719116e-01 1.567549407482147217e-01 -7.164276391267776489e-02 1.868213266134262085e-01 9.106155484914779663e-02 1.318698376417160034e-02 1.069539710879325867e-01 2.058860957622528076e-01 -2.043010145425796509e-01 3.002117276191711426e-01 6.436651200056076050e-02 2.540115118026733398e-01 7.591534405946731567e-02 5.318857356905937195e-02 -2.330940812826156616e-01 1.028909832239151001e-01 1.400500982999801636e-01 -4.456409811973571777e-02 9.788008034229278564e-02 3.212052583694458008e-01 -1.333726756274700165e-02 2.485721409320831299e-01 -2.566729485988616943e-01 1.888719946146011353e-02 1.138102635741233826e-01 4.768616259098052979e-01 5.194056313484907150e-03 1.556425541639328003e-01 -1.847127825021743774e-01 -1.194949150085449219e-01 5.702967196702957153e-02 3.688992187380790710e-02
-1.184781640768051147e-01 -1.357712149620056152e-01 -5.265750456601381302e-03 1.784727126359939575e-01 4.090370833873748779e-01 2.047010511159896851e-01 9.488419443368911743e-02 -1.364019364118576050e-01 2.310062758624553680e-02 1.933372169733047485e-01 3.070428371429443359e-01 -2.255762070417404175e-01 -1.635775342583656311e-02 6.538393348455429077e-02 1.305062919855117798e-01 -2.776332572102546692e-02 -8.848327398300170898e-02 3.129065409302711487e-02 -9.240932017564773560e-02 4.965846538543701172e-01 -2.121349275112152100e-01 -1.380102336406707764e-01 -5.219324305653572083e-02 1.868899911642074585e-01 4.787588026374578476e-03 2.254354394972324371e-02 9.582424908876419067e-02 1.104145050048828125e-01 4.142185673117637634e-02 1.267294748686254025e-03 3.216686546802520752e-01 -2.590695209801197052e-02
-3.275560736656188965e-01 -1.307532750070095062e-02 -1.159072741866111755e-01 2.722165882587432861e-01 -6.037464831024408340e-03 9.507654607295989990e-02 5.442414432764053345e-02 -2.977511845529079437e-02 -1.332914680242538452e-01 1.373255401849746704e-01 8.427888900041580200e-02 1.595395356416702271e-01 -3.516708910465240479e-01 3.513304889202117920e-02 -2.537333220243453979e-02 -1.725327074527740479e-01 1.142474412918090820e-01 2.994714975357055664e-01 -7.227141410112380981e-02 2.390538305044174194e-01 -1.350656300783157349e-01 -2.316356301307678223e-01 -3.350865244865417480e-01 2.390952706336975098e-01 -1.683963388204574585e-01 1.114313527941703796e-01 -1.120685636997222900e-01 9.176108986139297485e-02 1.441748738288879395e-01 -1.614581942558288574e-01 -2.172958701848983765e-01 -7.278046011924743652e-02
-2.480909675359725952e-01 2.155150622129440308e-01 -2.986682653427124023e-01 1.601313650608062744e-01 2.797874510288238525e-01 -1.057142857462167740e-02 2.242561876773834229e-01 -3.300943598151206970e-02 -5.580582469701766968e-02 2.321039885282516479e-01 -5.698214098811149597e-02 2.905079908668994904e-02 2.237894758582115173e-02 1.221850514411926270e-01 -2.055658698081970215e-01 -1.549127101898193359e-01 -1.131259351968765259e-01 8.260010182857513428e-02 -3.418891131877899170e-01 2.366786450147628784e-01 -2.616357803344726562e-01 1.928879916667938232e-01 -2.062098830938339233e-01 -7.520275563001632690e-02 -1.455670595169067383e-01 2.269641868770122528e-02 1.708363592624664307e-01 2.158743441104888916e-01 -2.383029641350731254e-04 -4.389178752899169922e-02 2.377195954322814941e-01 4.829255491495132446e-02
-1.463713645935058594e-01 3.082720749080181122e-02 -1.029967218637466431e-01 4.453119039535522461e-01 2.383844405412673950e-01 2.043418884277343750e-01 1.258796304464340210e-01 2.134361118078231812e-01 -1.046491861343383789e-01 3.986016660928726196e-02 2.004055231809616089e-01 4.511807858943939209e-02 2.147595435380935669e-01 -7.142844051122665405e-02 -3.432358801364898682e-02 -2.841369993984699249e-02 -4.815362021327018738e-02 9.811060875654220581e-02 1.959043741226196289e-01 2.578197121620178223e-01 -9.901253134012222290e-02 1.036410704255104065e-01 9.927014261484146118e-02 4.157756865024566650e-01 -4.706589039415121078e-03 2.070346176624298096e-01 1.701502948999404907e-01 -5.324993655085563660e-02 1.759989857673645020e-01 -1.455052010715007782e-02 1.966839283704757690e-01 -1.902006417512893677e-01
-9.178150445222854614e-02 2.347066253423690796e-01 -2.266086339950561523e-01 1.612672656774520874e-01 2.703931629657745361e-01 1.209540814161300659e-01 -4.470736086368560791e-01 1.157080531120300293e-01 -1.730550527572631836e-01 2.634990215301513672e-01 8.732599020004272461e-02 1.141349077224731445e-01 -4.184659197926521301e-02 1.758476644754409790e-01 1.340612117201089859e-02 2.404201626777648926e-01 -1.595019996166229248e-01 1.573717780411243439e-02 1.804495453834533691e-01 3.869737386703491211e-01 -8.541604131460189819e-02 -6.366985291242599487e-02 1.148383840918540955e-01 5.333764106035232544e-02 1.263821870088577271e-01 8.878231793642044067e-02 1.445613801479339600e-01 -1.096393098123371601e-03 5.902735888957977295e-02 -2.520746290683746338e-01 -7.121016551536740735e-06 -1.660592481493949890e-02
-2.737708389759063721e-01 -1.477157138288021088e-02 -1.594582200050354004e-01 1.224821656942367554e-01 1.519844532012939453e-01 1.626894026994705200e-01 -8.838137239217758179e-02 2.806629836559295654e-01 -2.737483382225036621e-01 1.183758117258548737e-02 2.092560939490795135e-02 -2.565624415874481201e-01 3.789657726883888245e-03 4.166600108146667480e-02 -1.958874911069869995e-01 7.881900668144226074e-02 -1.127517223358154297e-01 -2.833686172962188721e-01 -9.176499210298061371e-03 -6.222514063119888306e-02 -1.055664122104644775e-01 2.157001346349716187e-01 -4.100265502929687500e-01 1.538215875625610352e-01 1.400754507631063461e-02 1.751425415277481079e-01 1.378469914197921753e-01 -3.194367885589599609e-02 -3.045294433832168579e-02 -3.800219595432281494e-01 1.228250935673713684e-01 -5.322658643126487732e-02
-2.243267893791198730e-01 1.594775319099426270e-01 1.455960124731063843e-01 2.506737112998962402e-01 1.947728544473648071e-01 2.223571687936782837e-01 -1.320297867059707642e-01 -8.829550445079803467e-02 -5.548175424337387085e-02 2.351400405168533325e-01 2.647651433944702148e-01 -5.648468807339668274e-02 1.467854082584381104e-01 -1.675874441862106323e-01 -9.261126071214675903e-02 2.161970734596252441e-01 -1.817709654569625854e-01 -1.485172659158706665e-01 -4.748299717903137207e-02 -7.568596303462982178e-02 -2.864003553986549377e-02 -5.073431134223937988e-02 -2.355566322803497314e-01 1.840977072715759277e-01 -1.668374836444854736e-01 -9.718625247478485107e-02 -6.122551858425140381e-02 3.499581515789031982e-01 -1.392924934625625610e-01 -2.213657647371292114e-01 2.100800275802612305e-01 -2.431047707796096802e-01
-2.052062600851058960e-01 1.490428000688552856e-01 -1.019478589296340942e-01 3.141334652900695801e-02 1.402103304862976074e-01 1.818064749240875244e-01 -3.579689264297485352e-01 1.943054050207138062e-01 -8.381258696317672729e-02 2.989888489246368408e-01 4.289362579584121704e-02 3.718620911240577698e-02 -2.139508724212646484e-01 1.564441025257110596e-01 -4.208358004689216614e-02 -1.074899733066558838e-01 -3.851467045024037361e-05 6.550397723913192749e-02 -1.816066056489944458e-01 3.471404314041137695e-01 -5.551712214946746826e-02 -8.242978900671005249e-02 -2.013978064060211182e-01 2.356072813272476196e-01 2.449591904878616333e-01 1.404628157615661621e-01 -2.354574799537658691e-01 -4.899476841092109680e-02 2.908101081848144531e-01 -1.683750450611114502e-01 9.064822643995285034e-02 -5.573763046413660049e-03
-1.432903558015823364e-01 -6.153357215225696564e-03 8.989296108484268188e-02 1.964188963174819946e-01 -1.356004178524017334e-01 3.217156827449798584e-01 1.377202221192419529e-03 -2.641571313142776489e-02 1.108397692441940308e-01 3.077841997146606445e-01 9.323099255561828613e-02 -1.593357175588607788e-01 4.505905322730541229e-03 -2.094456255435943604e-01 -1.409864425659179688e-01 9.518361091613769531e-02 -8.200064301490783691e-02 -1.497659832239151001e-01 -1.301381736993789673e-01 -1.647011786699295044e-01 -1.927489638328552246e-01 -3.017896711826324463e-01 -2.684639990329742432e-01 2.325236350297927856e-01 6.590025871992111206e-02 2.830467820167541504e-01 -7.414028048515319824e-02 2.196341454982757568e-01 1.227351427078247070e-01 -2.933449447154998779e-01 8.414401859045028687e-02 -1.492785066366195679e-01
-6.204833090305328369e-02 8.852367103099822998e-02 -2.234176695346832275e-01 1.443744003772735596e-01 3.450126945972442627e-01 1.643585413694381714e-01 -1.159031763672828674e-01 7.357653230428695679e-02 1.146883442997932434e-01 -1.090132817625999451e-02 2.053824365139007568e-01 5.640106275677680969e-02 -1.534835784696042538e-03 1.549777835607528687e-01 -2.126358002424240112e-01 2.729687690734863281e-01 1.702058464288711548e-01 3.705484792590141296e-03 -1.566688269376754761e-01 7.251616567373275757e-02 -2.614539265632629395e-01 1.929050236940383911e-01 -2.207346707582473755e-01 3.579219877719879150e-01 2.329669296741485596e-01 1.078698411583900452e-01 1.903477311134338379e-02 -2.572531625628471375e-02 -2.246027737855911255e-01 -1.097528561949729919e-01 2.777054905891418457e-01 -5.041879042983055115e-02
-1.624891906976699829e-01 1.000665128231048584e-02 1.504422873258590698e-01 3.319999575614929199e-01 4.177269935607910156e-01 2.124968320131301880e-01 -1.029454395174980164e-01 -2.791509330272674561e-01 -2.245686948299407959e-01 1.952114999294281006e-01 2.273323237895965576e-01 5.639180913567543030e-02 9.257750213146209717e-02 5.454729869961738586e-02 -1.337896734476089478e-01 2.276434600353240967e-01 2.448568120598793030e-02 9.672446548938751221e-02 1.855903416872024536e-01 -6.671528518199920654e-02 -9.277758747339248657e-02 -4.531453177332878113e-02 -2.047153860330581665e-01 5.819861218333244324e-02 -2.576357498764991760e-02 2.537863701581954956e-02 8.128369599580764771e-02 3.467968702316284180e-01 -1.357971429824829102e-01 -1.746325492858886719e-01 1.354914903640747070e-01 -8.669450134038925171e-02
-2.795175909996032715e-01 -8.919230848550796509e-02 -1.865124553442001343e-01 2.861330807209014893e-01 1.667021363973617554e-01 1.125372871756553650e-01 1.105257049202919006e-01 2.769387364387512207e-01 -3.462498784065246582e-01 7.524570077657699585e-02 2.216751500964164734e-02 1.626565754413604736e-01 1.138120219111442566e-01 -7.320553530007600784e-03 -3.969355523586273193e-01 1.428856998682022095e-01 1.380115151405334473e-01 -5.847102031111717224e-02 1.880383938550949097e-01 1.571433246135711670e-01 -1.683245748281478882e-01 1.147390827536582947e-01 -1.319951266050338745e-01 1.335440855473279953e-02 -4.208571463823318481e-02 3.411750495433807373e-01 6.784756481647491455e-02 2.014487236738204956e-01 8.416565507650375366e-02 8.380722254514694214e-02 4.023717716336250305e-03 7.288234680891036987e-02
-3.711433708667755127e-01 1.070014238357543945e-01 -1.938178669661283493e-03 1.295060068368911743e-01 1.498064398765563965e-01 5.223086848855018616e-02 -2.320977859199047089e-02 -2.000065892934799194e-02 -5.633472651243209839e-02 4.058276489377021790e-02 -8.389403671026229858e-02 -6.194209307432174683e-02 -7.716585695743560791e-02 1.464061886072158813e-01 -3.807210624217987061e-01 1.527038812637329102e-01 -2.859686911106109619e-01 -2.563616447150707245e-02 4.254850372672080994e-02 4.475867152214050293e-01 -1.254033595323562622e-01 1.068073734641075134e-01 -3.514788448810577393e-01 -1.285766530781984329e-02 -6.792938709259033203e-02 2.170449793338775635e-01 1.334641128778457642e-01 3.313786163926124573e-02 6.841713190078735352e-02 -8.265395462512969971e-02 -2.333679199218750000e-01 -1.566659659147262573e-01
-2.661366462707519531e-01 -9.413316845893859863e-02 6.293942779302597046e-02 3.541125953197479248e-01 1.353405416011810303e-01 -2.674312293529510498e-01 -1.948231756687164307e-01 3.197231590747833252e-01 -3.787480667233467102e-02 -1.556970626115798950e-01 4.864007979631423950e-02 -3.517294675111770630e-02 -2.093750238418579102e-02 9.743200987577438354e-02 1.249526366591453552e-01 1.474486887454986572e-01 -1.392918825149536133e-01 -1.731693930923938751e-02 -3.313951790332794189e-01 1.469375789165496826e-01 -2.865520715713500977e-01 -1.572425812482833862e-01 -2.601732909679412842e-01 7.654064148664474487e-02 5.342838913202285767e-02 2.363442629575729370e-01 -4.432379454374313354e-02 2.086005173623561859e-02 5.068493541330099106e-03 -2.821288406848907471e-01 1.002395078539848328e-01 -4.569862037897109985e-02
-5.103924870491027832e-01 9.800006449222564697e-02 -1.056699603796005249e-01 3.332339525222778320e-01 2.377207428216934204e-01 -3.594411164522171021e-02 -1.597308926284313202e-02 2.401558123528957367e-02 5.404926091432571411e-02 1.094106435775756836e-01 1.385914683341979980e-01 4.427448660135269165e-02 -2.264765799045562744e-01 7.835041731595993042e-02 -2.810807824134826660e-01 2.396890223026275635e-01 -1.119213476777076721e-01 -4.525420069694519043e-02 -1.359986327588558197e-02 1.770374178886413574e-01 -7.003542850725352764e-04 3.179051876068115234e-01 -2.946431003510951996e-02 5.631084740161895752e-02 1.574977487325668335e-01 1.818019449710845947e-01 1.623861305415630341e-02 -6.373753398656845093e-02 3.565844148397445679e-02 2.684911787509918213e-01 9.684813208878040314e-03 -1.796129792928695679e-01
7.577557582408189774e-03 1.541689932346343994e-01 6.437813490629196167e-02 1.732977032661437988e-01 2.535794079303741455e-01 5.518965050578117371e-02 2.089725434780120850e-01 3.052938356995582581e-02 -2.456261664628982544e-01 2.898773252964019775e-01 -1.037731245160102844e-01 -1.783966869115829468e-01 -1.254645735025405884e-01 -7.498022913932800293e-02 -1.192902252078056335e-01 -1.473011635243892670e-02 -7.633564621210098267e-02 3.409171402454376221e-01 1.979730278253555298e-01 7.930957362987101078e-04 -1.308888494968414307e-01 -2.611470520496368408e-01 -2.289698123931884766e-01 2.545402944087982178e-01 2.858832180500030518e-01 -1.463253702968358994e-02 8.405726402997970581e-02 1.733626723289489746e-01 4.350788146257400513e-02 7.035311311483383179e-02 3.292168378829956055e-01 -9.591142088174819946e-02
-2.971791028976440430e-01 4.681298136711120605e-02 -2.008493542671203613e-01 1.154706552624702454e-01 1.620841771364212036e-01 -1.852355152368545532e-01 -1.681924015283584595e-01 2.571544945240020752e-01 1.305326819419860840e-01 -4.944568034261465073e-03 4.425758719444274902e-01 -8.312496542930603027e-02 1.101420968770980835e-01 -9.515653550624847412e-02 -1.461540721356868744e-02 3.521699458360671997e-02 -2.374880760908126831e-02 7.758575491607189178e-03 8.042753487825393677e-02 1.758856922388076782e-01 -9.333638846874237061e-02 9.793855994939804077e-02 -1.376386433839797974e-01 2.479912936687469482e-01 1.902069747447967529e-01 2.370202243328094482e-01 2.654250562191009521e-01 -1.248688995838165283e-01 -1.955719590187072754e-01 -2.413664609193801880e-01 1.320971846580505371e-01 -1.708809882402420044e-01
-3.304044902324676514e-01 -1.123324930667877197e-01 -8.694612234830856323e-02 5.523862317204475403e-02 3.695309758186340332e-01 1.834961026906967163e-01 6.755830347537994385e-02 3.228527680039405823e-02 -2.326771169900894165e-01 1.458408981561660767e-01 4.460956156253814697e-02 2.464317381381988525e-01 -2.597067058086395264e-01 -1.582627594470977783e-01 -8.527044951915740967e-02 7.514823973178863525e-02 -1.715278811752796173e-02 -2.198330312967300415e-01 -1.790502220392227173e-01 9.248264878988265991e-02 -5.873843654990196228e-02 2.562419474124908447e-01 4.183519165962934494e-03 3.038136065006256104e-01 -3.322722911834716797e-01 1.029174402356147766e-01 1.081635057926177979e-01 8.924790471792221069e-02 1.199955791234970093e-01 -9.200353175401687622e-02 1.401010006666183472e-01 -1.200692728161811829e-01
-7.676781155169010162e-03 -2.653410732746124268e-01 -1.530790701508522034e-02 1.230485811829566956e-01 2.629753947257995605e-01 2.584456466138362885e-02 -1.277401745319366455e-01 5.457658693194389343e-02 -5.639104172587394714e-02 9.761754423379898071e-02 -6.048443168401718140e-02 -9.099533408880233765e-02 -1.591120660305023193e-01 -1.246627047657966614e-01 -1.832958906888961792e-01 6.132912635803222656e-02 -1.560805439949035645e-01 2.792721092700958252e-01 -3.638262674212455750e-02 3.519645333290100098e-01 -1.338397860527038574e-01 -1.075841560959815979e-01 1.153484508395195007e-01 5.137458443641662598e-01 1.353486329317092896e-01 -1.829556673765182495e-01 1.052973121404647827e-01 2.231699973344802856e-02 2.402488440275192261e-01 -2.845666185021400452e-02 2.058677375316619873e-01 -1.536341607570648193e-01
-6.631401926279067993e-02 1.970737725496292114e-01 -2.918589413166046143e-01 -1.473304033279418945e-01 1.286589205265045166e-01 -4.648564755916595459e-02 5.180913209915161133e-02 -9.580447524785995483e-02 -1.982179135084152222e-01 5.675763264298439026e-02 6.785135716199874878e-02 1.040122061967849731e-01 1.193996816873550415e-01 -9.043637663125991821e-02 -1.807338893413543701e-01 3.482461273670196533e-01 -1.106243878602981567e-01 3.909007087349891663e-02 -2.979192137718200684e-01 2.170731127262115479e-01 -1.184070333838462830e-01 1.049360781908035278e-01 -3.629194498062133789e-01 3.602016270160675049e-01 -1.132137104868888855e-01 1.364764869213104248e-01 7.087682932615280151e-02 -2.824414707720279694e-02 -1.826727539300918579e-01 -3.759187832474708557e-02 2.473718374967575073e-01 1.249831840395927429e-01
-4.537617787718772888e-02 1.319610625505447388e-01 -2.130301594734191895e-01 2.373196780681610107e-01 3.965564370155334473e-01 7.655230909585952759e-02 -1.393740028142929077e-01 4.139669984579086304e-02 -3.091533780097961426e-01 1.398301422595977783e-01 -7.430613506585359573e-03 -2.122051566839218140e-01 2.561185956001281738e-01 -5.966769531369209290e-02 -2.447989881038665771e-01 2.566568255424499512e-01 -1.406575292348861694e-01 -2.461595833301544189e-01 -7.840681076049804688e-02 -4.642049968242645264e-02 -5.842886865139007568e-02 1.488808244466781616e-01 -3.298065066337585449e-01 -7.833740115165710449e-02 -1.785469241440296173e-02 5.802087858319282532e-02 1.282452344894409180e-01 2.479537017643451691e-02 -2.472540140151977539e-01 -1.559032201766967773e-01 -2.646446228027343750e-02 -5.779758840799331665e-02
9.444144368171691895e-02 2.573848068714141846e-01 1.302242279052734375e-01 1.066836714744567871e-01 3.018239438533782959e-01 3.820765912532806396e-01 -3.012262098491191864e-02 1.410671472549438477e-01 -2.411318719387054443e-01 8.211917430162429810e-02 -4.033200070261955261e-02 -1.055277064442634583e-01 -1.483757942914962769e-01 3.266799449920654297e-02 2.427759394049644470e-02 -1.194937899708747864e-01 -3.469778001308441162e-01 -7.164008170366287231e-02 1.156634092330932617e-02 2.183072715997695923e-01 -6.027198955416679382e-02 1.323466598987579346e-01 -3.788551092147827148e-01 1.818571537733078003e-01 1.575367301702499390e-01 2.823475897312164307e-01 6.008989363908767700e-02 1.033609881997108459e-01 -6.630437076091766357e-02 -1.232990846037864685e-01 1.069540604948997498e-01 4.544430226087570190e-02
-1.556226462125778198e-01 -2.003067731857299805e-02 -2.111196964979171753e-01 1.642627716064453125e-01 3.828631639480590820e-01 2.140367627143859863e-01 -3.312833234667778015e-02 -9.094847738742828369e-02 7.516232877969741821e-02 -1.688639400526881218e-03 6.535563617944717407e-02 2.416166104376316071e-02 5.097125098109245300e-02 -5.586253851652145386e-02 -2.621054649353027344e-01 3.119985461235046387e-01 1.292933225631713867e-01 -1.828539818525314331e-01 -4.170297086238861084e-02 -1.707290261983871460e-01 -3.949760496616363525e-01 -8.163664489984512329e-03 -1.880387216806411743e-02 3.684107959270477295e-01 1.219811965711414814e-03 -9.831736236810684204e-02 2.199465036392211914e-01 8.367443829774856567e-02 -8.619201928377151489e-02 -1.503892391920089722e-01 1.312856823205947876e-01 -1.851291507482528687e-01
-5.869953706860542297e-02 4.239287078380584717e-01 -1.052891537547111511e-01 3.115160763263702393e-01 2.155367583036422729e-01 7.703185081481933594e-02 -1.293260455131530762e-01 -1.109718903899192810e-01 1.333188563585281372e-01 1.724537760019302368e-01 2.591200359165668488e-02 -1.941551454365253448e-02 -3.184829950332641602e-01 1.020302474498748779e-01 -1.927976682782173157e-02 3.180863857269287109e-01 6.871311459690332413e-03 -1.595642045140266418e-02 4.508495703339576721e-02 -4.012902453541755676e-02 -1.465459764003753662e-01 8.636294305324554443e-02 -2.380724102258682251e-01 2.611356377601623535e-01 2.275567799806594849e-01 2.994364872574806213e-02 2.784861326217651367e-01 1.387459039688110352e-01 -2.253548651933670044e-01 -3.590019792318344116e-02 3.666900098323822021e-02 6.837030500173568726e-02
-5.957811698317527771e-02 2.642514109611511230e-01 -1.848297864198684692e-01 2.947568297386169434e-01 2.869186103343963623e-01 2.683896720409393311e-01 -1.629713922739028931e-01 -3.455821424722671509e-02 8.211293816566467285e-02 -5.953801330178976059e-03 1.301209032535552979e-01 5.501850694417953491e-02 -3.156366646289825439e-01 2.102134749293327332e-03 -1.308279335498809814e-01 1.840527206659317017e-01 1.852231919765472412e-01 -7.535310834646224976e-02 6.378951668739318848e-02 -6.306546181440353394e-02 -3.826473355293273926e-01 1.251338422298431396e-01 -1.944178938865661621e-01 2.340779602527618408e-01 1.465166956186294556e-01 -3.803153708577156067e-02 2.828286886215209961e-01 8.506121113896369934e-03 -1.585479266941547394e-02 -9.037150442600250244e-02 5.301312729716300964e-02 -1.708888560533523560e-01
-1.956090778112411499e-01 3.575406596064567566e-02 -6.805662810802459717e-02 2.273422330617904663e-01 5.361837744712829590e-01 8.890596777200698853e-02 -2.666673362255096436e-01 7.310535758733749390e-02 8.560634404420852661e-02 2.564636468887329102e-01 3.591402471065521240e-01 -1.533283889293670654e-01 7.599962502717971802e-02 8.897444605827331543e-02 1.262025088071823120e-01 -1.678407192230224609e-01 -2.245573997497558594e-01 1.475496590137481689e-01 -3.281707689166069031e-02 2.038420438766479492e-01 -9.544541127979755402e-03 -9.510079026222229004e-02 1.767413504421710968e-02 1.945708245038986206e-01 1.443732995539903641e-02 1.191703602671623230e-02 1.659325957298278809e-01 1.443355679512023926e-01 1.065719127655029297e-02 6.865377724170684814e-02 -2.824740018695592880e-03 -1.822731345891952515e-01
-3.711613416671752930e-01 -1.247427910566329956e-01 -1.743395626544952393e-02 1.272459179162979126e-01 -1.354607343673706055e-01 5.555352568626403809e-02 -1.147638913244009018e-02 -1.502735912799835205e-01 -1.320761591196060181e-01 1.191821247339248657e-01 1.493300050497055054e-01 2.850046567618846893e-02 -3.687649965286254883e-02 7.855243980884552002e-02 -2.118850648403167725e-01 -4.009821265935897827e-02 -5.197191610932350159e-02 1.126569136977195740e-01 -1.070807054638862610e-01 2.496066689491271973e-01 -3.003829419612884521e-01 1.413968503475189209e-01 -4.752411246299743652e-01 2.779896557331085205e-01 -1.463769525289535522e-01 7.432158291339874268e-02 1.074340194463729858e-02 2.315975725650787354e-01 6.578204780817031860e-02 -5.898291245102882385e-02 -2.713220119476318359e-01 -1.122383773326873779e-01
-1.053448617458343506e-01 2.287100255489349365e-01 1.777474582195281982e-01 3.898252546787261963e-01 1.856440305709838867e-01 2.637604176998138428e-01 1.402834206819534302e-01 1.007137298583984375e-01 -2.681264886632561684e-03 -9.551174938678741455e-02 -4.293995350599288940e-02 6.936208903789520264e-02 1.399230808019638062e-01 -1.067224740982055664e-01 -1.499129235744476318e-01 3.837921023368835449e-01 -4.017575830221176147e-02 -7.075463235378265381e-02 6.239028647541999817e-02 2.803741768002510071e-02 -2.446581721305847168e-01 1.324114054441452026e-01 -1.057223826646804810e-01 2.068662047386169434e-01 2.360742092132568359e-01 8.995776064693927765e-03 1.960978507995605469e-01 -2.262972295284271240e-01 2.057075947523117065e-01 -1.752344667911529541e-01 1.892149150371551514e-01 7.546712458133697510e-02
-1.022613570094108582e-01 1.965499855577945709e-02 -1.872111260890960693e-01 1.331284046173095703e-01 3.442204594612121582e-01 -1.748082339763641357e-01 2.822212576866149902e-01 -2.242583930492401123e-01 -2.751173079013824463e-01 2.061487287282943726e-01 -6.964898109436035156e-02 4.844773933291435242e-02 -1.755461245775222778e-01 4.549831897020339966e-02 7.289656996726989746e-02 -3.361919522285461426e-02 1.572544500231742859e-02 1.135213449597358704e-01 9.243490546941757202e-02 3.405353799462318420e-02 -1.687068939208984375e-01 9.978196769952774048e-02 -2.304872125387191772e-01 4.752919971942901611e-01 1.322226375341415405e-01 -3.823467344045639038e-02 1.653776131570339203e-02 -3.286381810903549194e-02 2.334187179803848267e-01 -1.118144765496253967e-01 4.801736027002334595e-02 -2.506171762943267822e-01
-1.621872633695602417e-01 2.099274545907974243e-01 -1.662146300077438354e-01 1.391786634922027588e-01 3.007636964321136475e-01 1.268788129091262817e-01 -9.632726013660430908e-02 3.876342903822660446e-03 -9.040486067533493042e-02 -6.433971691876649857e-03 2.152145206928253174e-01 2.054417878389358521e-01 -1.256095468997955322e-01 -8.418014645576477051e-02 1.324338912963867188e-01 -2.174713909626007080e-01 -3.884538710117340088e-01 1.344155073165893555e-01 -1.658376455307006836e-01 2.567916214466094971e-01 6.297522038221359253e-02 -1.370927393436431885e-01 -2.814825177192687988e-01 3.449106812477111816e-01 -1.490424573421478271e-01 -1.413264032453298569e-02 1.259364038705825806e-01 1.549260914325714111e-01 1.091814637184143066e-01 9.892138838768005371e-02 6.147477030754089355e-02 -1.059127226471900940e-01
-2.700370550155639648e-01 -3.142515197396278381e-04 -1.914555877447128296e-01 1.749428510665893555e-01 2.760390341281890869e-01 -1.998326182365417480e-01 1.738143712282180786e-01 -6.152543425559997559e-02 -1.027717813849449158e-01 3.615736067295074463e-01 2.183572500944137573e-01 1.272134929895401001e-01 -3.881445229053497314e-01 1.731478422880172729e-02 -4.418750852346420288e-02 1.123344302177429199e-01 9.172451496124267578e-02 2.867781221866607666e-01 -6.115069612860679626e-02 1.995862722396850586e-01 9.442035853862762451e-02 -1.878751218318939209e-01 7.895094156265258789e-02 2.358448803424835205e-01 7.222947478294372559e-02 1.930349618196487427e-01 -4.322201386094093323e-02 -1.714409701526165009e-02 -1.756941676139831543e-01 -1.359089463949203491e-01 -2.607284300029277802e-02 6.360336393117904663e-02
-4.447171092033386230e-01 1.180225312709808350e-01 -6.565696746110916138e-02 1.350014507770538330e-01 1.479583084583282471e-01 -1.721024699509143829e-02 -7.065120339393615723e-02 1.335553973913192749e-01 -1.088972091674804688e-01 4.685531556606292725e-02 1.641241163015365601e-01 1.749074831604957581e-02 1.297499090433120728e-01 -2.670637369155883789e-01 -9.357476234436035156e-02 3.592404425144195557e-01 1.084514856338500977e-01 -1.004399284720420837e-01 -1.702200621366500854e-01 -7.648936659097671509e-02 -9.548429399728775024e-03 -3.721381127834320068e-01 -2.572338879108428955e-01 1.840281635522842407e-01 5.186850205063819885e-03 -7.084431499242782593e-02 -2.288935892283916473e-02 4.049158841371536255e-02 -1.772328168153762817e-01 -3.006205856800079346e-01 1.333254277706146240e-01 -1.068726256489753723e-01
-6.929712742567062378e-02 1.233925446867942810e-01 3.848010674118995667e-02 2.445549517869949341e-01 3.077965676784515381e-01 -1.790218614041805267e-02 -2.101810835301876068e-02 -1.373030096292495728e-01 -1.935336738824844360e-01 2.514769732952117920e-01 2.578462660312652588e-01 6.214269250631332397e-02 -2.437817901372909546e-01 4.096875432878732681e-03 2.314818091690540314e-02 8.242321200668811798e-03 -5.687070637941360474e-02 4.254804849624633789e-01 -4.754825308918952942e-02 1.226534098386764526e-01 1.010901927947998047e-01 -4.813494905829429626e-02 -1.231734175235033035e-02 2.524191737174987793e-01 8.538870513439178467e-02 3.353157341480255127e-01 -1.834332495927810669e-01 -2.839088998734951019e-02 1.563501656055450439e-01 -2.798733115196228027e-01 1.533627957105636597e-01 1.216004714369773865e-01
-1.281230598688125610e-01 8.316667377948760986e-02 3.642698749899864197e-02 4.056463241577148438e-01 3.621908724308013916e-01 -2.296070754528045654e-02 -4.809577763080596924e-02 -4.671703651547431946e-02 -6.080555543303489685e-02 3.928925693035125732e-01 4.732885584235191345e-02 -3.345188796520233154e-01 8.420442789793014526e-02 5.277970433235168457e-02 1.882756501436233521e-01 -1.024582311511039734e-01 -6.852772831916809082e-02 8.641237765550613403e-02 7.853709161281585693e-03 2.281227111816406250e-01 -1.742274314165115356e-01 -2.871722728013992310e-02 -1.299884617328643799e-01 2.197122871875762939e-01 -2.586269378662109375e-01 -2.166553214192390442e-02 2.678119577467441559e-02 1.216670945286750793e-01 1.956105679273605347e-01 8.929838985204696655e-02 2.123844772577285767e-01 -1.082730516791343689e-01
-3.203863501548767090e-01 2.698343992233276367e-01 -1.146376132965087891e-02 2.672633826732635498e-01 1.139799579977989197e-01 2.637073993682861328e-01 -5.146425217390060425e-03 1.849110424518585205e-01 -2.272015213966369629e-01 2.720290422439575195e-01 1.906819492578506470e-01 -1.923671811819076538e-01 -5.090007930994033813e-02 -1.291974484920501709e-01 1.299930363893508911e-01 -1.689711064100265503e-01 1.010889038443565369e-01 -7.037992775440216064e-02 -7.913811504840850830e-02 2.463315576314926147e-01 1.794892549514770508e-01 -9.987512230873107910e-02 -4.300595447421073914e-02 1.898580789566040039e-01 1.018969416618347168e-01 -4.792729858309030533e-03 8.472128957509994507e-02 2.159998714923858643e-01 1.094567701220512390e-01 -1.186992600560188293e-01 2.331206351518630981e-01 -2.562333941459655762e-01
-1.236058622598648071e-01 -1.278474181890487671e-01 -4.087899252772331238e-02 1.292305290699005127e-01 1.297905892133712769e-01 1.084726862609386444e-02 -2.995957434177398682e-01 3.206577599048614502e-01 -2.565749287605285645e-01 1.748462021350860596e-01 1.669225245714187622e-01 -3.717795014381408691e-02 8.187230676412582397e-02 -2.682282626628875732e-01 -1.171416342258453369e-01 -9.735181927680969238e-03 -1.079623997211456299e-01 2.577690482139587402e-01 -3.535595834255218506e-01 2.025359869003295898e-01 7.093405351042747498e-03 -2.439112067222595215e-01 -5.917195230722427368e-02 4.635262489318847656e-02 -1.306089460849761963e-01 3.276655822992324829e-02 3.050668537616729736e-01 5.101313069462776184e-02 -3.252823650836944580e-02 -2.695436179637908936e-01 1.151520758867263794e-01 -1.107155457139015198e-01
-2.926560640335083008e-01 1.938835382461547852e-01 5.194602906703948975e-02 2.428930103778839111e-01 -1.510627567768096924e-02 -9.503061324357986450e-02 2.810070291161537170e-02 -7.953167892992496490e-03 -1.622238010168075562e-01 1.975396089255809784e-02 2.320776693522930145e-02 -1.306459307670593262e-01 -1.621897667646408081e-01 -3.544757515192031860e-02 -2.648491263389587402e-01 -9.979385882616043091e-02 -1.532004475593566895e-01 1.270481646060943604e-01 -3.115226924419403076e-01 -1.021844521164894104e-02 -1.251012086868286133e-01 5.063115432858467102e-02 -1.573977768421173096e-01 -2.413206361234188080e-02 4.899944178760051727e-03 1.959261149168014526e-01 -1.011495962738990784e-01 6.944739818572998047e-02 2.736188173294067383e-01 -3.027635216712951660e-01 4.275116622447967529e-01 -2.643438577651977539e-01
-3.602544665336608887e-01 7.953921705484390259e-02 -2.468147277832031250e-01 5.674876272678375244e-02 7.593700289726257324e-02 4.578760638833045959e-02 8.865775167942047119e-02 -5.560439079999923706e-03 -3.499075174331665039e-01 -9.393976069986820221e-03 4.458058997988700867e-02 1.176901534199714661e-02 -5.188168957829475403e-02 -1.631931960582733154e-02 4.730282351374626160e-02 1.000104099512100220e-01 -2.688569426536560059e-01 5.899565666913986206e-02 -1.207082644104957581e-01 2.658931314945220947e-01 -2.265278995037078857e-01 -2.450856119394302368e-01 -3.877714276313781738e-02 -2.556113004684448242e-01 -8.153858035802841187e-02 2.945923805236816406e-01 -8.495050668716430664e-02 2.431898862123489380e-01 8.708766847848892212e-02 -2.070596069097518921e-01 2.995245158672332764e-01 -7.021670788526535034e-02
-3.809735178947448730e-01 -1.082025766372680664e-01 -2.210147529840469360e-01 1.403849571943283081e-01 7.692394405603408813e-02 1.392163634300231934e-01 -1.100585237145423889e-01 3.539273887872695923e-02 -1.496417373418807983e-01 -7.816332578659057617e-02 1.677080057561397552e-02 3.560883179306983948e-02 8.644752204418182373e-02 -1.660675555467605591e-01 2.061536908149719238e-02 1.988836079835891724e-01 1.176411285996437073e-02 -1.088795587420463562e-01 -7.042663544416427612e-02 2.091594040393829346e-01 -8.796581625938415527e-02 -1.092255767434835434e-02 -2.303708195686340332e-01 4.684155806899070740e-02 4.692035317420959473e-01 3.027566969394683838e-01 3.301025032997131348e-01 3.201436251401901245e-02 4.598698019981384277e-02 -1.584348529577255249e-01 7.008214294910430908e-02 -2.304180711507797241e-01
-1.436794102191925049e-01 -1.620858460664749146e-01 -5.102390050888061523e-02 3.049220144748687744e-01 1.859818696975708008e-01 1.008046120405197144e-01 1.846500188112258911e-01 3.524178266525268555e-02 -2.034404724836349487e-01 2.166477441787719727e-01 2.763145864009857178e-01 -9.263560641556978226e-04 3.088870644569396973e-02 -1.437069773674011230e-01 -2.116433680057525635e-01 1.445600688457489014e-01 4.459622874855995178e-02 7.619020342826843262e-02 -2.503822743892669678e-01 3.232170939445495605e-01 -3.021428287029266357e-01 1.573091447353363037e-01 -1.697128564119338989e-01 7.783448789268732071e-03 1.649872213602066040e-01 4.422799870371818542e-02 7.343477010726928711e-02 -1.525457501411437988e-01 -1.682055294513702393e-01 3.428175151348114014e-01 2.758929878473281860e-02 -3.423459827899932861e-02
-3.179560005664825439e-01 -3.214755654335021973e-02 -1.086282134056091309e-01 3.099951446056365967e-01 1.253243982791900635e-01 -1.337299589067697525e-02 2.100753188133239746e-01 1.790367625653743744e-02 4.203819204121828079e-03 9.805920720100402832e-02 3.373804986476898193e-01 -4.256182312965393066e-01 -1.891428232192993164e-02 -1.221011132001876831e-01 7.266572117805480957e-02 1.462314873933792114e-01 -2.114199660718441010e-02 7.448726147413253784e-02 -2.337571978569030762e-01 -7.350444793701171875e-02 -2.541758418083190918e-01 -9.375346451997756958e-02 -2.768211662769317627e-01 1.621086895465850830e-01 9.755518287420272827e-02 2.547353208065032959e-01 5.341261252760887146e-02 -3.099913150072097778e-02 -1.818303912878036499e-01 1.422976795583963394e-02 -1.051191613078117371e-01 1.349637657403945923e-01
-2.654683589935302734e-01 1.059225797653198242e-01 -4.731697961688041687e-02 6.746653467416763306e-02 3.883343040943145752e-01 8.305080980062484741e-02 -7.841096818447113037e-02 1.002469733357429504e-01 -1.172984242439270020e-01 2.469879090785980225e-01 2.496185004711151123e-01 2.167985029518604279e-02 -1.817539334297180176e-01 -6.133921444416046143e-02 1.310287509113550186e-02 2.790622226893901825e-02 -4.044934809207916260e-01 8.617462962865829468e-02 -2.172380685806274414e-02 2.809315919876098633e-01 -5.440647900104522705e-02 -2.628169953823089600e-01 -1.896515786647796631e-01 4.098210111260414124e-02 -1.129444614052772522e-01 -4.523538425564765930e-02 -1.358775887638330460e-02 -8.405897766351699829e-02 3.336100876331329346e-01 5.259043537080287933e-03 -2.288436889648437500e-01 -1.283251196146011353e-01
-3.433057963848114014e-01 -1.782646775245666504e-01 -1.090654358267784119e-01 1.991950720548629761e-01 8.716209232807159424e-02 2.103226184844970703e-01 -1.150386855006217957e-01 6.664474308490753174e-02 -1.943678259849548340e-01 -1.360855400562286377e-01 3.334682434797286987e-02 -3.807660564780235291e-02 -1.685215346515178680e-02 -2.364058643579483032e-01 5.238069966435432434e-02 2.187880724668502808e-01 1.357229948043823242e-01 -1.400672793388366699e-01 1.070240139961242676e-01 3.131525218486785889e-01 -1.359758228063583374e-01 -1.791122741997241974e-02 -2.275969237089157104e-01 -3.635182976722717285e-02 4.157402217388153076e-01 2.458869814872741699e-01 1.021821200847625732e-01 6.002547964453697205e-02 -2.437406964600086212e-02 -3.189715743064880371e-02 2.635308802127838135e-01 -1.604434996843338013e-01
-3.507707715034484863e-01 -1.474356651306152344e-01 3.777065500617027283e-02 2.685531675815582275e-01 3.639893829822540283e-01 2.026285827159881592e-01 -1.510112360119819641e-02 -3.821413218975067139e-02 -8.170385658740997314e-02 3.363669216632843018e-01 1.175897940993309021e-01 -1.744897961616516113e-01 -7.317400723695755005e-02 1.679358184337615967e-01 1.506766527891159058e-01 5.943615734577178955e-02 1.363836526870727539e-01 -1.072627827525138855e-01 -1.182254776358604431e-01 3.558667898178100586e-01 -9.170445799827575684e-02 -1.348210424184799194e-01 8.979907631874084473e-02 1.643593460321426392e-01 7.954956963658332825e-03 -5.045168474316596985e-02 1.996697634458541870e-01 9.024952352046966553e-02 -6.049047224223613739e-03 -8.826390653848648071e-02 2.773821949958801270e-01 -1.215590387582778931e-01
-2.207366526126861572e-01 2.844451554119586945e-02 1.666421443223953247e-02 1.579946130514144897e-01 3.365824222564697266e-01 1.566253751516342163e-01 6.452164053916931152e-02 1.122585237026214600e-01 1.597013473510742188e-01 1.976908445358276367e-01 2.694787085056304932e-01 -2.802833616733551025e-01 2.069833222776651382e-03 2.979710884392261505e-02 2.613219432532787323e-02 4.146363213658332825e-02 -3.993141949176788330e-01 2.730745971202850342e-01 -2.031363779678940773e-03 4.237498342990875244e-02 -2.257951796054840088e-01 -8.800007402896881104e-02 1.552749052643775940e-02 1.222167164087295532e-01 -5.076787620782852173e-02 1.632680557668209076e-02 2.490709722042083740e-01 2.032221555709838867e-01 1.612774431705474854e-01 1.256426721811294556e-01 -6.987283378839492798e-02 -2.983266711235046387e-01
-3.695077896118164062e-01 1.421002894639968872e-01 -1.249629631638526917e-01 2.740376293659210205e-01 1.731781512498855591e-01 7.695680111646652222e-02 -2.308780997991561890e-01 2.213741093873977661e-02 -2.764329873025417328e-02 2.511496543884277344e-01 8.670708537101745605e-02 7.059776037931442261e-02 -1.424592733383178711e-01 5.980626866221427917e-02 3.856890648603439331e-02 -6.565275788307189941e-02 -2.722854316234588623e-01 -6.017864868044853210e-02 7.549657672643661499e-02 3.611012697219848633e-01 -1.391098350286483765e-01 -2.850024700164794922e-01 -2.940577454864978790e-03 1.118824630975723267e-01 -3.795245289802551270e-02 -2.453818731009960175e-02 -8.614041842520236969e-03 7.320849597454071045e-02 2.151457518339157104e-01 -2.656213343143463135e-01 -2.515359818935394287e-01 -2.056493759155273438e-01
-2.846051454544067383e-01 -2.185643911361694336e-01 -1.325057148933410645e-01 4.852004051208496094e-01 1.867599338293075562e-01 -1.943850144743919373e-02 -1.273414194583892822e-01 1.027422025799751282e-02 -2.131901383399963379e-01 8.781907148659229279e-03 1.113121137022972107e-01 -1.205467358231544495e-01 -1.646751612424850464e-01 -3.804639354348182678e-02 7.108733803033828735e-02 1.817452311515808105e-01 9.001695364713668823e-02 2.765656411647796631e-01 -1.962617784738540649e-01 2.167080044746398926e-01 -5.763888359069824219e-02 1.697568967938423157e-02 -1.706274598836898804e-01 2.657176256179809570e-01 8.176607638597488403e-02 -1.131602227687835693e-01 1.452132035046815872e-02 8.038736879825592041e-02 1.886605769395828247e-01 2.023136466741561890e-01 -5.201196298003196716e-02 -2.208602875471115112e-01
-9.745860099792480469e-02 -8.575324900448322296e-03 -2.471919953823089600e-01 3.434640765190124512e-01 1.368407905101776123e-01 6.097505986690521240e-02 -1.001035049557685852e-01 -1.128222122788429260e-01 4.774468019604682922e-02 -1.620402932167053223e-01 1.056269183754920959e-02 3.540713340044021606e-02 1.484329998493194580e-01 3.464591130614280701e-02 -2.309496402740478516e-01 1.078689321875572205e-01 2.774915099143981934e-02 -1.008244380354881287e-01 -4.112282991409301758e-01 1.402769088745117188e-01 -2.815018296241760254e-01 2.376543730497360229e-01 -1.279843598604202271e-01 2.678320109844207764e-01 2.437501847743988037e-01 7.412915676832199097e-02 -3.838042542338371277e-02 4.316386580467224121e-02 3.394040837883949280e-02 4.454350471496582031e-02 3.079620301723480225e-01 -2.414019852876663208e-01
-1.750562936067581177e-01 -2.464516274631023407e-02 -1.374600380659103394e-01 1.521442830562591553e-02 2.000944167375564575e-01 2.660458981990814209e-01 -1.834338307380676270e-01 9.770280122756958008e-02 2.345647662878036499e-02 1.593846380710601807e-01 3.086252138018608093e-02 -9.476683288812637329e-02 4.457728564739227295e-02 3.086131513118743896e-01 -3.975326418876647949e-01 -3.344098851084709167e-02 -2.766891419887542725e-01 1.308238953351974487e-01 -1.486986726522445679e-01 1.211589425802230835e-01 7.935746014118194580e-02 8.686524629592895508e-02 -3.675876557826995850e-02 4.382852911949157715e-01 1.892219334840774536e-01 1.928627789020538330e-01 -5.763797834515571594e-02 2.388872951269149780e-01 -2.006861008703708649e-02 -1.081797629594802856e-01 1.356453001499176025e-01 -4.118284210562705994e-02
-2.385574132204055786e-01 2.631690800189971924e-01 -1.027776151895523071e-01 7.550591975450515747e-02 2.911747992038726807e-01 1.719160974025726318e-01 -5.355734378099441528e-02 9.183387272059917450e-03 -2.729185670614242554e-02 1.688949316740036011e-01 3.308613598346710205e-01 2.346117496490478516e-01 -2.446793019771575928e-02 2.337414026260375977e-01 8.451825380325317383e-02 -2.099689282476902008e-02 -2.368809580802917480e-01 -1.395647376775741577e-01 1.412724703550338745e-01 4.413956403732299805e-01 -3.263014554977416992e-02 -7.541429251432418823e-02 -1.226861178874969482e-01 4.119502007961273193e-02 9.577275812625885010e-02 2.200791388750076294e-01 -1.904001226648688316e-03 4.912267997860908508e-02 2.022587656974792480e-01 -1.728620976209640503e-01 1.974293738603591919e-01 2.273601014167070389e-03
-2.703026533126831055e-01 1.707945317029953003e-01 -7.765040546655654907e-02 1.551727503538131714e-01 4.857322946190834045e-02 1.430102735757827759e-01 -4.840902984142303467e-02 1.305808424949645996e-01 -8.200065046548843384e-02 3.360357284545898438e-01 1.788884997367858887e-01 -2.058654278516769409e-01 1.521127671003341675e-01 -2.829163074493408203e-01 1.073077544569969177e-01 4.638665914535522461e-02 -8.200375363230705261e-03 -2.116081416606903076e-01 3.004824556410312653e-02 -2.013790886849164963e-03 -1.364029049873352051e-01 -2.077502012252807617e-01 -4.387671351432800293e-01 6.620392948389053345e-02 -7.501526176929473877e-02 1.014080047607421875e-01 1.566709019243717194e-02 2.416317760944366455e-01 1.051685400307178497e-02 -1.498803347349166870e-01 3.238659501075744629e-01 -9.030684083700180054e-02
-7.942577451467514038e-02 1.826479658484458923e-02 -1.440347582101821899e-01 2.957954816520214081e-02 3.003761172294616699e-01 2.506874799728393555e-01 -7.563237100839614868e-02 1.032149791717529297e-01 -6.480928510427474976e-02 2.973973155021667480e-01 3.612247109413146973e-02 1.279703080654144287e-01 1.478497236967086792e-01 7.877862453460693359e-02 -4.059602916240692139e-01 3.942379355430603027e-01 -1.641014814376831055e-01 -4.664957523345947266e-02 5.392365157604217529e-02 -3.034118749201297760e-02 -1.678644269704818726e-01 6.266223639249801636e-02 -3.330278992652893066e-01 2.234476357698440552e-01 -1.298983395099639893e-01 -4.901773482561111450e-02 1.478534936904907227e-01 -9.696808457374572754e-02 1.252225041389465332e-01 -9.810396283864974976e-02 -1.740787923336029053e-01 -1.079365387558937073e-01
-5.758206173777580261e-02 3.414320349693298340e-01 -1.278795003890991211e-01 2.833240926265716553e-01 1.116827428340911865e-01 1.056058555841445923e-01 -1.092925816774368286e-01 -2.961818315088748932e-02 -9.194406121969223022e-02 2.839262783527374268e-01 2.142430692911148071e-01 -3.888540714979171753e-02 1.107839867472648621e-01 -2.724448740482330322e-01 -3.270053863525390625e-01 1.037003099918365479e-01 1.350870877504348755e-01 -5.735374614596366882e-02 1.225237455219030380e-02 -1.421240568161010742e-01 -1.285287141799926758e-01 1.238793507218360901e-01 -3.990856409072875977e-01 1.225325763225555420e-01 -2.979295514523983002e-02 -1.840294338762760162e-02 -4.757721722126007080e-02 2.370682507753372192e-01 -3.305371105670928955e-02 -9.427320212125778198e-02 2.417388409376144409e-01 -1.738498210906982422e-01
-2.419308871030807495e-01 6.057677790522575378e-02 1.157509256154298782e-02 5.210395455360412598e-01 3.117569088935852051e-01 1.496545672416687012e-01 9.922519326210021973e-02 1.874527037143707275e-01 -2.193790525197982788e-01 9.301967173814773560e-02 1.895377933979034424e-01 -3.195928409695625305e-02 1.160434484481811523e-01 -1.407937109470367432e-01 7.889675348997116089e-02 -3.126635681837797165e-03 -4.721564054489135742e-02 2.347926609218120575e-02 8.492872864007949829e-02 2.249525189399719238e-01 -2.312667667865753174e-02 2.241465151309967041e-01 1.457249075174331665e-01 3.543773591518402100e-01 -4.247954115271568298e-02 1.239682510495185852e-01 1.462323367595672607e-01 3.358611464500427246e-02 1.976483911275863647e-01 -7.318060845136642456e-02 1.614316999912261963e-01 2.004833193495869637e-03
-6.050148606300354004e-02 -2.974656969308853149e-02 -2.187239974737167358e-01 1.428428739309310913e-01 2.237196862697601318e-01 2.640566825866699219e-01 -1.156060397624969482e-01 6.807806342840194702e-02 -3.469007834792137146e-02 2.534326612949371338e-01 -5.107460916042327881e-02 -6.385811418294906616e-02 -2.182067781686782837e-01 4.262314364314079285e-02 -1.656156927347183228e-01 -1.440278887748718262e-01 9.401360154151916504e-02 2.709032893180847168e-01 -6.698673963546752930e-02 3.453404307365417480e-01 -5.119181424379348755e-02 -3.285587430000305176e-01 -1.548181921243667603e-01 2.242664545774459839e-01 5.879295617341995239e-02 1.664100438356399536e-01 -2.478822767734527588e-01 9.522891044616699219e-02 2.089622467756271362e-01 -2.674493789672851562e-01 9.080077707767486572e-02 -6.165156140923500061e-02
-1.761351227760314941e-01 9.859426645562052727e-04 -3.458131477236747742e-02 3.053269982337951660e-01 2.478007525205612183e-01 3.330940902233123779e-01 -1.775634586811065674e-01 5.218961089849472046e-02 1.445561796426773071e-01 2.876946702599525452e-02 8.780845254659652710e-02 3.982298448681831360e-02 -1.692144274711608887e-01 1.518954429775476456e-02 -1.673553586006164551e-01 3.053450584411621094e-01 3.118108585476875305e-02 2.991189062595367432e-01 -2.376792393624782562e-02 -5.190484970808029175e-02 -4.701472818851470947e-01 6.903351098299026489e-02 7.036227732896804810e-02 2.468788176774978638e-01 8.482000231742858887e-02 1.490116268396377563e-01 6.549578905105590820e-02 1.772513389587402344e-01 -8.651382476091384888e-02 -1.373015195131301880e-01 8.619844265922438353e-06 -9.983561933040618896e-02
-3.273152410984039307e-01 1.115735545754432678e-01 1.371023207902908325e-01 3.667884469032287598e-01 3.662096261978149414e-01 2.149885445833206177e-01 -1.195644438266754150e-01 -2.370249181985855103e-01 -9.219305962324142456e-02 1.575397253036499023e-01 1.412098854780197144e-01 9.317179769277572632e-02 8.297672122716903687e-02 -1.658906578086316586e-03 -1.613107472658157349e-01 2.486843019723892212e-01 1.186936423182487488e-01 -2.306756190955638885e-02 2.281097024679183960e-01 -1.180197969079017639e-01 -3.273456916213035583e-02 -6.460288166999816895e-02 -2.229465097188949585e-01 2.495243698358535767e-01 -2.533944137394428253e-02 -5.370429903268814087e-02 -2.581995539367198944e-02 2.945442795753479004e-01 -5.078413709998130798e-02 -1.253344416618347168e-01 -8.001683652400970459e-02 -7.842988520860671997e-02
-3.544059693813323975e-01 -3.309468924999237061e-01 1.966475322842597961e-02 2.062359601259231567e-01 -8.753712289035320282e-03 -1.048960760235786438e-01 -7.971033453941345215e-02 1.864464879035949707e-01 -1.687781810760498047e-01 2.935293614864349365e-01 1.911612600088119507e-01 1.060779555700719357e-03 -3.077963888645172119e-01 -7.665839046239852905e-02 3.985212743282318115e-02 -7.078407704830169678e-02 4.661468788981437683e-03 1.012146323919296265e-01 -2.874326109886169434e-01 2.459947019815444946e-01 -1.035424992442131042e-01 9.131723083555698395e-03 -3.172297477722167969e-01 3.442276418209075928e-01 5.975072272121906281e-03 2.737051621079444885e-02 -1.454458944499492645e-02 -5.433753132820129395e-02 -9.176398813724517822e-02 4.279751330614089966e-02 7.202529162168502808e-02 -9.292041510343551636e-02
-3.284670785069465637e-02 -3.244679421186447144e-02 -2.714435756206512451e-01 7.088766992092132568e-02 2.771216630935668945e-01 2.702097296714782715e-01 -1.176952347159385681e-01 1.580151729285717010e-02 5.856497213244438171e-02 -7.319449633359909058e-02 2.780288755893707275e-01 -7.004553824663162231e-02 -2.065603435039520264e-01 1.416924297809600830e-01 -2.899082601070404053e-01 -1.813994199037551880e-01 -2.023101001977920532e-01 3.072392642498016357e-01 1.157398745417594910e-01 9.991840273141860962e-02 -2.909248471260070801e-01 -1.200828403234481812e-01 -5.408315360546112061e-02 3.759247958660125732e-01 1.374419331550598145e-01 2.812004182487726212e-03 2.117372676730155945e-02 1.054615303874015808e-01 -1.733130812644958496e-01 -5.466880649328231812e-02 1.339917927980422974e-01 -3.324323520064353943e-02
-3.148011863231658936e-01 3.565826117992401123e-01 -2.069206982851028442e-01 -1.131395027041435242e-01 2.080400139093399048e-01 3.780975341796875000e-01 -1.816107332706451416e-01 5.886849015951156616e-02 1.771105527877807617e-01 -1.533071231096982956e-02 4.857921972870826721e-02 1.323694884777069092e-01 2.981662005186080933e-02 2.088031172752380371e-02 -1.930950582027435303e-01 8.539195358753204346e-02 -2.097629159688949585e-01 1.433040499687194824e-01 7.616726309061050415e-02 2.823372781276702881e-01 -3.197414427995681763e-02 2.337289974093437195e-02 -5.620182305574417114e-02 8.250999450683593750e-02 6.413310021162033081e-02 1.761492192745208740e-01 -1.822568476200103760e-01 2.632828950881958008e-01 1.518369317054748535e-01 -1.252866685390472412e-01 7.429713383316993713e-03 -2.449241131544113159e-01
-2.797150909900665283e-01 7.557228207588195801e-02 1.328426152467727661e-01 -8.315813541412353516e-02 6.851157546043395996e-02 6.528824567794799805e-02 -9.537937492132186890e-02 1.270866543054580688e-01 -2.147270292043685913e-01 1.452046930789947510e-01 5.178435891866683960e-02 -1.076303571462631226e-01 3.317802399396896362e-02 -2.362647205591201782e-01 -1.181114390492439270e-01 -1.136559899896383286e-02 -1.295089423656463623e-01 2.486016005277633667e-01 -2.269818484783172607e-01 4.607481658458709717e-01 -1.917604804039001465e-01 -5.666982755064964294e-02 -1.676023900508880615e-01 1.829415261745452881e-01 -7.267028838396072388e-02 1.315191984176635742e-01 2.387336492538452148e-01 1.467339694499969482e-01 -2.268466502428054810e-01 -2.064878344535827637e-01 -2.280711196362972260e-02 2.552951872348785400e-01
-2.231966853141784668e-01 1.089793518185615540e-01 -1.372103244066238403e-01 1.801705509424209595e-01 1.433101594448089600e-01 9.580975025892257690e-02 1.305170655250549316e-01 2.082792222499847412e-01 -1.286283433437347412e-01 3.090788125991821289e-01 1.533256843686103821e-02 4.168118238449096680e-01 -1.198648214340209961e-01 8.029296994209289551e-03 -3.096889890730381012e-02 -4.379968345165252686e-02 -3.571072816848754883e-01 -8.382204174995422363e-02 -1.967439055442810059e-01 1.687429547309875488e-01 -3.881566226482391357e-02 -5.173778906464576721e-02 9.980917721986770630e-02 1.327315866947174072e-01 3.894077613949775696e-02 9.608356654644012451e-02 2.770769298076629639e-01 2.174906432628631592e-01 2.753812968730926514e-01 -1.242909803986549377e-01 1.838492304086685181e-01 -1.147463824599981308e-02
-1.702838838100433350e-01 3.273182511329650879e-01 -1.135065332055091858e-01 -9.343457967042922974e-02 1.378275752067565918e-01 -6.433413177728652954e-02 -7.026927173137664795e-02 -1.156408488750457764e-01 -9.329356998205184937e-02 1.554843783378601074e-01 1.802573800086975098e-01 -9.489227086305618286e-02 -1.777286268770694733e-02 2.021662741899490356e-01 -2.635493576526641846e-01 4.681510031223297119e-01 -2.015025727450847626e-02 4.206986725330352783e-02 -1.375928670167922974e-01 2.357737571001052856e-01 -2.436305433511734009e-01 -3.005594573915004730e-02 -2.487714141607284546e-01 3.288415074348449707e-01 -1.101241260766983032e-01 -1.123576834797859192e-01 1.340091079473495483e-01 -7.091031223535537720e-02 -1.099100708961486816e-01 -1.469853371381759644e-01 -7.654237002134323120e-02 -4.855298623442649841e-02
-1.628197580575942993e-01 1.196977198123931885e-01 -3.083047568798065186e-01 -9.196850471198558807e-03 2.602258324623107910e-01 -2.043707855045795441e-02 6.169988960027694702e-02 -4.150115419179201126e-03 -8.430656790733337402e-02 1.007309332489967346e-01 6.343892216682434082e-02 -1.183341443538665771e-02 -3.693326190114021301e-02 -6.627859175205230713e-02 8.572454564273357391e-03 4.792634844779968262e-01 4.518918320536613464e-02 3.450248762965202332e-02 -1.868836730718612671e-01 1.852794736623764038e-01 -2.623893618583679199e-01 3.031840547919273376e-02 -7.408197224140167236e-02 2.446365356445312500e-01 -1.589575596153736115e-02 1.096474602818489075e-01 1.115537364967167377e-03 -4.181511327624320984e-02 -3.352437019348144531e-01 9.475109726190567017e-02 3.411180377006530762e-01 -2.752860486507415771e-01
-3.013933002948760986e-01 1.350764781236648560e-01 -2.700849995017051697e-02 3.841538727283477783e-01 1.543614119291305542e-01 3.217781484127044678e-01 -1.343234777450561523e-01 5.022958293557167053e-02 1.226295977830886841e-01 5.648051388561725616e-03 9.740695357322692871e-02 4.688688740134239197e-02 -1.752356588840484619e-01 2.158294618129730225e-01 -2.152791768312454224e-01 2.737787663936614990e-01 -3.065660409629344940e-02 1.680555939674377441e-01 5.779806524515151978e-02 -6.524682044982910156e-02 -3.040939271450042725e-01 1.650834977626800537e-01 1.048749163746833801e-01 2.018940299749374390e-01 5.524203181266784668e-03 6.884688884019851685e-02 2.461781352758407593e-02 1.822708547115325928e-01 -1.574669629335403442e-01 -2.847158908843994141e-01 1.257176846265792847e-01 2.833997085690498352e-02
-3.151066601276397705e-01 2.841035090386867523e-02 -2.684703171253204346e-01 3.634509816765785217e-02 2.221372425556182861e-01 5.305389314889907837e-02 -2.903498113155364990e-01 2.899797558784484863e-01 -2.566863894462585449e-01 -1.122032999992370605e-01 1.931610852479934692e-01 -6.825388967990875244e-02 1.323952376842498779e-01 -3.160274028778076172e-02 2.011234499514102936e-02 2.021680623292922974e-01 -3.154465695843100548e-03 -6.484999507665634155e-02 2.361697405576705933e-01 6.434815004467964172e-03 -1.325091272592544556e-01 1.281852088868618011e-02 -1.725748032331466675e-01 1.448680013418197632e-01 2.275290936231613159e-01 1.527685672044754028e-01 2.355488240718841553e-01 -1.419702172279357910e-02 -1.718502789735794067e-01 -1.595736145973205566e-01 1.911009252071380615e-01 -2.736206650733947754e-01
-2.411486059427261353e-01 -3.153412938117980957e-01 -1.668053567409515381e-01 3.964837789535522461e-01 5.025421082973480225e-02 3.410381823778152466e-02 -9.536228328943252563e-02 1.869280636310577393e-01 -2.242895811796188354e-01 2.570746839046478271e-01 7.689817249774932861e-02 3.916223719716072083e-02 -1.667835712432861328e-01 7.942083477973937988e-02 -3.594559058547019958e-02 -9.842161089181900024e-03 -1.141728460788726807e-02 1.784845888614654541e-01 -3.088305890560150146e-01 3.873193264007568359e-02 -2.103277891874313354e-01 1.247792020440101624e-01 -3.528303205966949463e-01 1.865664124488830566e-01 -1.636620312929153442e-01 -4.247482120990753174e-02 -1.101131215691566467e-01 1.093558371067047119e-01 1.399729400873184204e-02 -1.483772397041320801e-01 3.950331732630729675e-02 -1.609124690294265747e-01
-2.243868708610534668e-01 2.996110022068023682e-01 -3.877064883708953857e-01 2.556553184986114502e-01 7.787150144577026367e-02 -1.910183206200599670e-02 -1.129683386534452438e-02 1.649580150842666626e-01 -2.467757016420364380e-01 1.236185505986213684e-01 -1.243064459413290024e-02 -2.729287929832935333e-02 9.141943603754043579e-02 -1.198085546493530273e-01 7.569823414087295532e-02 -4.835654050111770630e-02 -7.067549973726272583e-02 -1.805908679962158203e-01 7.782196998596191406e-02 2.494345903396606445e-01 -1.152372732758522034e-01 3.461245819926261902e-02 -2.354963272809982300e-01 4.109190106391906738e-01 -1.697355508804321289e-01 8.809409337118268013e-04 7.375631481409072876e-02 7.809235155582427979e-02 2.593294680118560791e-01 -2.040649764239788055e-02 5.181657150387763977e-02 -2.172686755657196045e-01
-3.159428834915161133e-01 9.749498963356018066e-02 -8.409255743026733398e-02 1.594993472099304199e-01 6.086687371134757996e-02 8.770062774419784546e-02 -1.467488259077072144e-01 1.454832255840301514e-01 3.162023797631263733e-02 3.821993768215179443e-01 1.521542817354202271e-01 7.075236737728118896e-02 5.672905221581459045e-02 6.313808262348175049e-02 1.418944299221038818e-01 1.258037686347961426e-01 -2.536602318286895752e-01 7.967235147953033447e-02 3.351893275976181030e-02 3.949335515499114990e-01 -8.594790846109390259e-02 -2.278939932584762573e-01 5.013400688767433167e-03 2.504271864891052246e-01 -2.031670808792114258e-01 -9.622280485928058624e-04 9.208448231220245361e-02 6.417652219533920288e-02 1.880628019571304321e-01 -3.340503275394439697e-01 -1.440676748752593994e-01 -1.192919462919235229e-01
-3.075727522373199463e-01 -7.973846793174743652e-02 8.173622190952301025e-02 1.151017844676971436e-01 3.720264732837677002e-01 2.486116886138916016e-01 -1.451326161623001099e-01 2.283255383372306824e-02 -3.431765735149383545e-01 2.811374962329864502e-01 -7.192590832710266113e-02 -1.023940369486808777e-01 -1.541865170001983643e-01 -1.194945648312568665e-01 -2.180179208517074585e-02 -1.081633865833282471e-01 -1.350273340940475464e-01 5.821291357278823853e-02 1.185585558414459229e-01 9.791047871112823486e-02 -2.285516411066055298e-01 2.177700549364089966e-01 -2.731367647647857666e-01 3.060193657875061035e-01 -1.646511107683181763e-01 -1.195556297898292542e-02 1.953960396349430084e-02 -1.691065914928913116e-02 1.578625887632369995e-01 -2.930133603513240814e-02 -9.509512037038803101e-02 1.367629617452621460e-01
-2.107378393411636353e-01 -7.737720757722854614e-02 -9.295571595430374146e-02 1.164754927158355713e-01 3.508287072181701660e-01 4.890803620219230652e-02 -4.592090379446744919e-03 -2.016899138689041138e-01 2.516018971800804138e-02 1.925732493400573730e-01 3.230864703655242920e-01 -2.048095464706420898e-01 -1.580701768398284912e-02 2.457639425992965698e-01 1.588419079780578613e-01 -1.743098162114620209e-02 -2.291048020124435425e-01 1.398811023682355881e-02 -1.230877041816711426e-01 3.895639777183532715e-01 -1.519358754158020020e-01 -1.799437850713729858e-01 -1.724758893251419067e-01 1.811156123876571655e-01 -7.407810539007186890e-02 -2.545976825058460236e-02 7.861156761646270752e-02 1.613754481077194214e-01 1.544005870819091797e-01 -1.211732923984527588e-01 2.671867907047271729e-01 -7.148077338933944702e-02
-2.521447241306304932e-01 -3.477035462856292725e-01 -1.035163551568984985e-01 2.890958786010742188e-01 -4.503589589148759842e-03 9.332733601331710815e-02 7.976444065570831299e-02 2.432809956371784210e-02 -1.443077325820922852e-01 1.069308891892433167e-01 1.816236078739166260e-01 -1.648992183618247509e-03 -3.481222093105316162e-01 -1.338984537869691849e-02 -7.990568131208419800e-02 -8.621037006378173828e-03 9.049770981073379517e-02 1.121175661683082581e-01 -1.727894246578216553e-01 1.537731140851974487e-01 -1.158336102962493896e-01 1.357726305723190308e-01 -3.649183809757232666e-01 3.616136610507965088e-01 9.127667546272277832e-02 3.335083648562431335e-02 9.548245370388031006e-02 2.087133526802062988e-01 -1.619833856821060181e-01 -9.349000453948974609e-02 -2.000897675752639771e-01 -7.274276763200759888e-02
6.582215428352355957e-02 1.588061153888702393e-01 -7.486850768327713013e-02 2.460009455680847168e-01 7.563886046409606934e-02 -2.128079086542129517e-01 1.267754733562469482e-01 -7.948728650808334351e-02 -2.663180232048034668e-01 2.809345424175262451e-01 1.919241249561309814e-01 -8.978227525949478149e-02 -1.059172600507736206e-01 -8.255583792924880981e-02 -1.337158679962158203e-01 9.543225169181823730e-02 -2.186735123395919800e-01 2.058709561824798584e-01 3.523921370506286621e-01 1.892418414354324341e-01 2.931960858404636383e-02 -1.681296378374099731e-01 -1.904415041208267212e-01 2.645687162876129150e-01 3.455036133527755737e-02 -1.585783809423446655e-01 -9.375292807817459106e-02 2.044242471456527710e-01 1.611229777336120605e-01 -2.046949714422225952e-01 2.371377199888229370e-01 -6.753604859113693237e-02
-7.913903892040252686e-02 1.665744632482528687e-01 2.259381264448165894e-01 1.628461033105850220e-01 9.930800646543502808e-02 1.396871060132980347e-01 1.801301836967468262e-01 1.249460801482200623e-01 -2.415363043546676636e-01 2.033475488424301147e-01 3.304317295551300049e-01 5.677220597863197327e-02 -1.662608534097671509e-01 -1.277391463518142700e-01 -2.642670460045337677e-02 2.569979429244995117e-01 -8.267261832952499390e-02 1.761059463024139404e-01 -3.366261422634124756e-01 2.895835936069488525e-01 -1.294450610876083374e-01 1.628770381212234497e-01 -1.240763068199157715e-01 1.511038988828659058e-01 2.759915888309478760e-01 3.591516241431236267e-02 -1.867277622222900391e-01 2.825461886823177338e-02 -1.780300140380859375e-01 1.156861111521720886e-01 -9.828064590692520142e-02 -6.152921169996261597e-02
4.087325930595397949e-02 7.689820230007171631e-02 -2.268507629632949829e-01 1.742815971374511719e-02 9.587435983121395111e-03 -1.998571865260601044e-02 -8.804771304130554199e-02 -1.285183280706405640e-01 -2.404831200838088989e-01 6.708502769470214844e-02 7.729827612638473511e-02 -3.110840218141674995e-03 -2.146244607865810394e-02 -2.467477619647979736e-01 -1.788425594568252563e-01 1.164241060614585876e-01 -1.979278177022933960e-01 -2.907513976097106934e-01 -1.117668375372886658e-01 2.859435975551605225e-01 -1.557190269231796265e-01 6.233491748571395874e-02 -4.233096539974212646e-01 1.633267253637313843e-01 -6.744903512299060822e-03 3.098019957542419434e-01 5.950393900275230408e-02 -4.564254730939865112e-02 -2.109657414257526398e-02 -2.402192801237106323e-01 3.574230968952178955e-01 3.424061089754104614e-02
-7.231527566909790039e-02 1.561848670244216919e-01 -2.862735390663146973e-01 -1.305303275585174561e-01 4.663465172052383423e-02 2.271562069654464722e-01 2.253286540508270264e-01 1.998163461685180664e-01 -1.045572459697723389e-01 2.697573006153106689e-01 -3.638152405619621277e-02 5.156739428639411926e-02 -1.267668455839157104e-01 -1.167711243033409119e-01 -9.588979184627532959e-02 -1.105809491127729416e-02 -1.084124967455863953e-01 7.774667441844940186e-02 -2.269553691148757935e-01 1.537289321422576904e-01 -2.276241630315780640e-01 -2.767230570316314697e-01 5.328260362148284912e-02 2.262931168079376221e-01 7.816071063280105591e-02 2.459937781095504761e-01 -4.324128106236457825e-02 2.644042372703552246e-01 2.377315312623977661e-01 -1.801045686006546021e-01 2.527806162834167480e-01 -1.832399666309356689e-01
-2.509135603904724121e-01 1.434952318668365479e-01 -9.592276811599731445e-02 1.760691404342651367e-01 1.362647861242294312e-01 9.311386197805404663e-02 -9.969555586576461792e-02 1.692850738763809204e-01 1.633612625300884247e-02 3.589060306549072266e-01 7.753734476864337921e-03 6.464975327253341675e-02 -1.204458847641944885e-01 3.039779886603355408e-02 -2.781513705849647522e-02 -1.767803877592086792e-01 -1.153770685195922852e-01 3.904767036437988281e-01 -5.766973271965980530e-02 2.797738313674926758e-01 -2.871138453483581543e-01 -2.602516710758209229e-01 -4.215897619724273682e-02 2.018354982137680054e-01 1.724559813737869263e-01 1.810181885957717896e-01 -1.148741245269775391e-01 -5.572833120822906494e-02 2.033611685037612915e-01 -2.216209173202514648e-01 -1.162439137697219849e-01 -8.234471827745437622e-02
-9.393094480037689209e-02 2.580585479736328125e-01 -2.820716053247451782e-02 2.525164186954498291e-01 2.720304131507873535e-01 1.354086548089981079e-01 7.781017571687698364e-02 1.038517057895660400e-01 1.011101156473159790e-01 1.371471136808395386e-01 -1.403512712568044662e-02 -1.190925538539886475e-01 -4.022121727466583252e-01 -9.436005353927612305e-02 -4.017517864704132080e-01 3.812194466590881348e-01 -8.148594945669174194e-02 -6.118087098002433777e-02 -3.761366382241249084e-02 9.095583111047744751e-02 -7.091138511896133423e-02 -1.195385307073593140e-01 2.521562948822975159e-02 2.039075046777725220e-01 1.478305011987686157e-01 2.672527730464935303e-01 1.414059288799762726e-02 -6.491314619779586792e-02 1.256848424673080444e-01 1.319595724344253540e-01 -9.791694581508636475e-02 8.905642479658126831e-02
-1.609596759080886841e-01 -9.361566603183746338e-02 9.892223030328750610e-02 2.692203037440776825e-02 2.635049819946289062e-01 1.287750899791717529e-01 1.130686551332473755e-01 6.775929033756256104e-02 -4.646935462951660156e-01 1.561953127384185791e-01 5.803220719099044800e-02 1.666477024555206299e-01 -3.191124200820922852e-01 -1.600472182035446167e-01 2.532827295362949371e-02 -4.109817743301391602e-02 -9.130585938692092896e-02 -1.303713023662567139e-01 3.852439299225807190e-02 7.727748900651931763e-02 -1.139153614640235901e-01 1.135012209415435791e-01 -3.475399911403656006e-01 3.810940086841583252e-01 -3.048721887171268463e-02 -2.836599573493003845e-02 1.362171676009893417e-02 -9.668606519699096680e-02 3.295712545514106750e-02 1.072378009557723999e-01 2.473631501197814941e-01 -2.011503875255584717e-01
-1.757893115282058716e-01 1.076137498021125793e-01 -3.395647406578063965e-01 1.041541770100593567e-01 1.668391227722167969e-01 -8.422289974987506866e-03 -3.270060718059539795e-01 1.779620498418807983e-01 -1.941793560981750488e-01 7.795462757349014282e-02 5.592565983533859253e-02 -1.776617579162120819e-02 -1.253032088279724121e-01 2.669883966445922852e-01 -3.281961083412170410e-01 -1.659636497497558594e-01 -2.248172610998153687e-01 5.448230542242527008e-03 8.612145483493804932e-02 1.202900782227516174e-01 -1.005413979291915894e-01 -1.247717812657356262e-01 -1.584317386150360107e-01 4.355143606662750244e-01 1.525964289903640747e-01 1.039140596985816956e-01 2.708796970546245575e-02 1.387509405612945557e-01 6.920662522315979004e-02 -6.927362084388732910e-02 -1.319122016429901123e-01 3.770238533616065979e-02
-3.840311467647552490e-01 -2.978377640247344971e-01 1.917681396007537842e-01 1.454249024391174316e-01 2.494640350341796875e-01 2.418314516544342041e-01 6.434951722621917725e-02 1.215802207589149475e-01 -1.219528615474700928e-01 -5.701499059796333313e-03 2.331286221742630005e-01 -6.255321949720382690e-02 -1.683393418788909912e-01 1.507150381803512573e-01 -6.589291244745254517e-02 -1.482283920049667358e-01 -1.360888630151748657e-01 -7.432520389556884766e-02 1.173973903059959412e-01 1.418077051639556885e-01 -2.666733562946319580e-01 -1.091540083289146423e-01 -2.519370019435882568e-01 2.609342038631439209e-01 -1.846614293754100800e-02 -9.326760470867156982e-02 1.873839646577835083e-01 9.552668780088424683e-02 1.116198301315307617e-01 -2.597631216049194336e-01 2.744292654097080231e-02 9.605927765369415283e-02
-1.194056645035743713e-01 2.119975984096527100e-01 2.858225107192993164e-01 8.948756754398345947e-02 1.988983899354934692e-01 1.664355695247650146e-01 -1.977016627788543701e-01 9.125990420579910278e-02 5.320158787071704865e-03 2.217292226850986481e-02 3.124763071537017822e-01 1.563423424959182739e-01 1.272506862878799438e-01 -1.618918329477310181e-01 -3.727726340293884277e-01 2.551616132259368896e-01 2.205249369144439697e-01 1.343138609081506729e-02 -2.327845990657806396e-02 2.297051250934600830e-01 -2.371191978454589844e-01 -8.304790593683719635e-03 -2.165904492139816284e-01 2.803596258163452148e-01 6.387023627758026123e-02 2.092138864099979401e-02 8.680895902216434479e-03 1.221378073096275330e-01 -7.447981089353561401e-02 1.820243299007415771e-01 1.254138648509979248e-01 -9.748830646276473999e-02
-1.510567665100097656e-01 6.667127460241317749e-02 -1.850459128618240356e-01 1.608969569206237793e-01 5.944219976663589478e-02 -1.688896864652633667e-01 -1.445540636777877808e-01 -3.196238540112972260e-03 -2.002538293600082397e-01 2.780970036983489990e-01 -1.043125241994857788e-01 7.373879104852676392e-02 -7.548401504755020142e-02 -1.410443782806396484e-01 2.675638496875762939e-01 3.492177128791809082e-01 -7.523538917303085327e-02 1.775353401899337769e-02 -1.468855291604995728e-01 1.237462908029556274e-01 -2.821009457111358643e-01 -3.067677468061447144e-02 -3.083747923374176025e-01 2.564530670642852783e-01 8.596251904964447021e-02 1.123122349381446838e-01 1.632433235645294189e-01 3.357406333088874817e-02 -1.654341630637645721e-02 2.243110686540603638e-01 1.597244143486022949e-01 -3.140408992767333984e-01
-1.170957460999488831e-01 2.154264152050018311e-01 -2.491874396800994873e-01 9.548505395650863647e-02 2.326187342405319214e-01 1.034220755100250244e-01 -1.485490947961807251e-01 3.845346271991729736e-01 1.397214923053979874e-02 1.897656619548797607e-01 -2.629630640149116516e-02 -1.033160462975502014e-01 -6.604854762554168701e-02 -1.372971013188362122e-02 -2.559255622327327728e-02 -2.334805130958557129e-01 1.739723980426788330e-01 2.343958914279937744e-01 -2.846272289752960205e-01 2.112423777580261230e-01 -7.862602919340133667e-02 -2.548868954181671143e-01 -1.180813908576965332e-01 3.272733390331268311e-01 9.497037157416343689e-03 -4.488018900156021118e-02 -1.451899260282516479e-01 -9.502960741519927979e-02 1.281095594167709351e-01 -2.585216760635375977e-01 8.873017877340316772e-02 -1.606319658458232880e-02
-1.426221728324890137e-01 2.760623693466186523e-01 -9.539169073104858398e-02 3.987303078174591064e-01 1.469286531209945679e-01 -7.953914999961853027e-02 6.913871318101882935e-02 1.775881797075271606e-01 -1.480763964354991913e-02 -4.614498838782310486e-02 -4.552000015974044800e-02 -6.558573246002197266e-02 1.461498439311981201e-01 1.260661035776138306e-01 -3.159273266792297363e-01 1.027940809726715088e-01 -2.089975923299789429e-01 2.444113343954086304e-01 -5.439792945981025696e-02 1.629581153392791748e-01 -1.177015006542205811e-01 -2.050199955701828003e-01 -2.701242268085479736e-01 5.168021470308303833e-02 -3.494651019573211670e-01 1.601260006427764893e-01 -1.111064255237579346e-01 -8.367448113858699799e-03 1.513214558362960815e-01 -6.459885835647583008e-02 2.501819431781768799e-01 -2.191702276468276978e-02
-2.960069775581359863e-01 7.829352468252182007e-02 -1.513313949108123779e-01 3.512793779373168945e-01 3.390434086322784424e-01 1.670245975255966187e-01 2.843718044459819794e-02 2.661477215588092804e-02 -9.660062193870544434e-02 1.040769070386886597e-01 3.015130385756492615e-02 -8.729248493909835815e-02 -1.374919861555099487e-01 -2.285585701465606689e-01 1.808370798826217651e-01 -1.005871295928955078e-01 2.045738138258457184e-02 -7.000328600406646729e-02 -2.437489479780197144e-01 9.164091199636459351e-03 3.104667961597442627e-01 -5.786791071295738220e-02 -1.083283275365829468e-01 1.431086361408233643e-01 -6.394208967685699463e-02 4.383374005556106567e-02 2.813305854797363281e-01 5.279592424631118774e-02 2.467419058084487915e-01 -2.103737592697143555e-01 1.209066510200500488e-01 -2.616485953330993652e-01
-2.185395509004592896e-01 -1.165169924497604370e-01 5.814166367053985596e-02 2.095579653978347778e-01 3.486850261688232422e-01 1.650288701057434082e-01 -5.823207274079322815e-02 -1.132559627294540405e-01 7.008952647447586060e-02 2.228014320135116577e-01 2.682324051856994629e-01 -1.837645918130874634e-01 1.293497625738382339e-02 1.686671227216720581e-01 7.761344313621520996e-02 -4.743140190839767456e-02 3.465446457266807556e-02 -2.942547947168350220e-02 -8.100184798240661621e-02 4.422815442085266113e-01 -1.679150313138961792e-01 -1.181352883577346802e-01 -9.295899420976638794e-02 2.057808488607406616e-01 9.396178275346755981e-02 3.015193343162536621e-02 1.429030150175094604e-01 1.523401886224746704e-01 1.505324542522430420e-01 -2.382621727883815765e-02 3.915470540523529053e-01 -4.349568113684654236e-02
-1.379386037588119507e-01 1.536723673343658447e-01 -2.917348444461822510e-01 -4.017753154039382935e-02 2.270884364843368530e-01 2.498473525047302246e-01 -6.829696148633956909e-02 4.584702104330062866e-02 1.165669783949851990e-01 6.384883821010589600e-02 -8.729504048824310303e-02 2.517524063587188721e-01 1.579260081052780151e-01 1.783224754035472870e-02 -2.370345294475555420e-01 3.240626454353332520e-01 -6.939743459224700928e-02 1.499595046043395996e-01 -1.284388452768325806e-01 1.484056413173675537e-01 -1.358532458543777466e-01 -4.156399518251419067e-02 -2.412048578262329102e-01 1.280566006898880005e-01 -1.065157279372215271e-01 2.566105723381042480e-01 -2.963009476661682129e-01 2.385372966527938843e-01 1.677220910787582397e-01 -1.276974529027938843e-01 2.056630551815032959e-01 -7.443197071552276611e-02
-3.595758080482482910e-01 1.827209591865539551e-01 -1.320715099573135376e-01 1.889515221118927002e-01 2.729704789817333221e-02 4.309010505676269531e-02 1.476333439350128174e-01 -7.938776910305023193e-02 1.419664919376373291e-02 3.112550675868988037e-01 2.892948091030120850e-01 -2.932668626308441162e-01 7.763604819774627686e-02 -2.946918308734893799e-01 -1.885370234958827496e-03 6.656557321548461914e-02 1.162866353988647461e-01 3.606610372662544250e-02 -2.270763367414474487e-01 -7.247041165828704834e-02 -1.820936650037765503e-01 -1.877798289060592651e-01 -2.666287720203399658e-01 2.985748350620269775e-01 1.386763304471969604e-01 1.812785863876342773e-01 -6.707987189292907715e-02 -2.775071933865547180e-02 -1.330990195274353027e-01 -1.708292774856090546e-02 -4.886179044842720032e-02 1.064700707793235779e-01
-1.457816660404205322e-01 -1.002866774797439575e-01 -1.433146744966506958e-01 2.186882123351097107e-02 1.857676357030868530e-01 1.885938495397567749e-01 2.658098340034484863e-01 -3.849467635154724121e-02 -1.283913552761077881e-01 3.763066232204437256e-01 1.311586499214172363e-01 1.227326914668083191e-01 -1.913957446813583374e-01 -1.442073732614517212e-01 -9.161426126956939697e-02 1.269632428884506226e-01 -5.234449356794357300e-02 -1.097457390278577805e-02 -8.303239941596984863e-02 8.763694018125534058e-02 3.861900418996810913e-02 9.663475304841995239e-02 -1.222015917301177979e-01 5.726057291030883789e-01 -2.113848924636840820e-01 -7.468299567699432373e-02 1.298617124557495117e-01 -9.186974167823791504e-02 1.210257485508918762e-01 -1.869690120220184326e-01 1.716383695602416992e-01 -8.635041117668151855e-02
-2.456808686256408691e-01 1.910037398338317871e-01 6.917987018823623657e-03 5.900290608406066895e-02 2.357854992151260376e-01 1.575021296739578247e-01 2.329440116882324219e-01 1.242054700851440430e-01 2.563673444092273712e-02 6.027926504611968994e-02 2.332061231136322021e-01 1.801614649593830109e-02 -9.681849740445613861e-03 1.165584251284599304e-01 -4.220483601093292236e-01 1.799203306436538696e-01 1.210794523358345032e-01 2.250904887914657593e-01 1.093703694641590118e-02 9.824982285499572754e-02 -4.579264819622039795e-01 3.299272153526544571e-03 -7.261411100625991821e-02 2.242844253778457642e-01 1.311691943556070328e-02 -2.898106165230274200e-02 2.759953439235687256e-01 4.951600730419158936e-02 -1.094709113240242004e-01 4.896483570337295532e-02 4.602689668536186218e-02 -1.727482378482818604e-01
-1.424836218357086182e-01 1.812575757503509521e-01 8.838864043354988098e-03 1.203640326857566833e-01 1.901042312383651733e-01 1.398552358150482178e-01 1.941787078976631165e-02 1.161914765834808350e-01 4.491570219397544861e-02 1.707420796155929565e-01 4.412781447172164917e-02 3.923229277133941650e-01 -5.084882676601409912e-02 1.168504133820533752e-01 -1.796266585588455200e-01 4.059818014502525330e-02 -3.385286331176757812e-01 2.483794279396533966e-02 -1.212357580661773682e-01 9.476860612630844116e-02 4.991757497191429138e-02 1.420411169528961182e-01 -8.694247156381607056e-02 2.877128124237060547e-01 1.010584980249404907e-01 7.344879209995269775e-02 2.717359066009521484e-01 2.388397008180618286e-01 3.709689378738403320e-01 -6.354460865259170532e-02 2.585328817367553711e-01 -1.364663392305374146e-01
-2.161565423011779785e-01 8.318953961133956909e-02 9.240365773439407349e-02 -1.148091722279787064e-02 -1.761504076421260834e-02 1.573029905557632446e-01 2.148390375077724457e-02 1.831911951303482056e-01 -2.763231098651885986e-01 2.071652747690677643e-02 1.636154353618621826e-01 -9.153459966182708740e-02 -1.182959601283073425e-02 -1.266315579414367676e-01 -2.275912016630172729e-01 2.733207941055297852e-01 -8.989855647087097168e-02 -1.950695961713790894e-01 -1.619938302610535175e-05 1.931206285953521729e-01 -5.233002305030822754e-01 9.104166924953460693e-02 -2.121428251266479492e-01 1.287052333354949951e-01 1.297153439372777939e-02 2.661062180995941162e-01 8.425060659646987915e-03 -1.348499953746795654e-01 -7.627473771572113037e-02 -3.019651174545288086e-01 9.264934808015823364e-02 4.526583477854728699e-02
-8.471493422985076904e-02 -1.739255338907241821e-02 -1.361677199602127075e-01 1.008253693580627441e-01 3.246695101261138916e-01 1.535907238721847534e-01 4.202186688780784607e-02 3.065356425940990448e-02 -2.657184898853302002e-01 4.589078128337860107e-01 -1.794632407836616039e-04 1.364459842443466187e-01 -1.170632839202880859e-01 -2.529346048831939697e-01 -2.438283152878284454e-02 -1.441968083381652832e-01 1.154633834958076477e-01 5.964704602956771851e-02 -1.976574212312698364e-01 -6.623100489377975464e-02 -1.636419892311096191e-01 5.230684950947761536e-02 -9.949060529470443726e-02 5.376562476158142090e-01 -4.979387670755386353e-02 -7.815419882535934448e-02 3.740671277046203613e-02 -4.215055331587791443e-02 1.317966878414154053e-01 2.993891946971416473e-03 -1.336972229182720184e-02 -1.227485537528991699e-01
-4.110940098762512207e-01 2.981851100921630859e-01 1.136599387973546982e-02 4.242537543177604675e-02 1.909983009099960327e-01 1.955583542585372925e-01 2.478487491607666016e-01 -2.429525554180145264e-02 2.502780593931674957e-02 1.089562103152275085e-02 3.540228009223937988e-01 5.299966409802436829e-02 -9.783329814672470093e-02 1.030041091144084930e-02 -5.260132625699043274e-02 1.011796668171882629e-01 8.724543452262878418e-02 2.069993764162063599e-01 -1.565403491258621216e-01 1.941717200679704547e-04 -2.535780668258666992e-01 8.948785066604614258e-02 -3.438364565372467041e-01 2.471900433301925659e-01 4.018775001168251038e-02 3.403400187380611897e-04 -1.590759009122848511e-01 -8.811362087726593018e-02 -1.767204850912094116e-01 -4.356266930699348450e-02 1.756786108016967773e-01 1.630054116249084473e-01
-3.201310038566589355e-01 -2.205734699964523315e-01 3.314178064465522766e-02 2.052086591720581055e-01 2.495071589946746826e-01 2.813404798507690430e-01 -2.593125216662883759e-02 -9.587037377059459686e-03 -9.879976511001586914e-02 8.630438148975372314e-02 2.642470598220825195e-01 -1.327422857284545898e-01 -2.719807624816894531e-02 3.789141401648521423e-02 -1.351277232170104980e-01 -2.641444802284240723e-01 -7.400152832269668579e-02 -6.757540255784988403e-02 -1.727717071771621704e-01 3.216635286808013916e-01 -6.529203802347183228e-02 -1.400465369224548340e-01 -1.904664635658264160e-01 3.021756112575531006e-01 1.158745139837265015e-01 -1.562588214874267578e-01 2.100512534379959106e-01 1.699642539024353027e-01 1.017967835068702698e-01 7.846588268876075745e-03 1.905652284622192383e-01 1.272927671670913696e-01
-1.078317314386367798e-01 2.621473968029022217e-01 -1.054921895265579224e-01 1.869430840015411377e-01 2.817622125148773193e-01 1.984509080648422241e-01 3.741922974586486816e-02 1.168951019644737244e-01 -3.496332168579101562e-01 3.245100751519203186e-02 2.967955470085144043e-01 2.075870782136917114e-01 -1.318974792957305908e-01 2.601020410656929016e-02 2.565676271915435791e-01 -8.034726977348327637e-02 -1.912446171045303345e-01 -4.740925133228302002e-02 9.816443547606468201e-03 3.209871053695678711e-01 -8.945114910602569580e-02 -2.293792217969894409e-01 -1.690653115510940552e-01 2.692610025405883789e-01 7.996226847171783447e-02 -9.777284413576126099e-02 2.494813501834869385e-01 7.202173024415969849e-02 2.658673748373985291e-02 2.940262667834758759e-02 -5.919670686125755310e-03 -7.914927601814270020e-02
-2.882129549980163574e-01 -1.797141879796981812e-01 -2.801680862903594971e-01 2.317757159471511841e-01 1.194776669144630432e-01 -5.077146925032138824e-03 -2.810152806341648102e-02 6.185844913125038147e-02 1.596117764711380005e-01 -6.115240044891834259e-03 2.932970821857452393e-01 -7.381313294172286987e-02 1.239256337285041809e-01 -1.748545467853546143e-01 -1.562929004430770874e-01 2.026353329420089722e-01 -1.218940392136573792e-01 1.338644418865442276e-03 2.430150844156742096e-02 2.993048727512359619e-01 -1.034190356731414795e-01 -9.566564112901687622e-02 -1.652149856090545654e-01 1.699612140655517578e-01 1.444078236818313599e-01 7.972566038370132446e-02 3.060983419418334961e-01 -1.836760193109512329e-01 -2.851105034351348877e-01 -4.820519313216209412e-02 2.088714577257633209e-02 -2.921385467052459717e-01
-1.680897176265716553e-01 1.245470345020294189e-01 -2.254952341318130493e-01 1.188043653964996338e-01 3.412987589836120605e-01 3.434548377990722656e-01 -2.735942006111145020e-01 -7.610883563756942749e-02 5.285894125699996948e-02 2.084347009658813477e-01 -1.187906041741371155e-01 -1.245882511138916016e-01 6.473359465599060059e-02 1.901560872793197632e-01 -1.401438415050506592e-01 2.942000031471252441e-01 2.727008163928985596e-01 1.688504368066787720e-01 -1.114414930343627930e-01 2.891328372061252594e-02 -9.084151126444339752e-03 -5.414322391152381897e-02 -1.804784834384918213e-01 2.834810614585876465e-01 4.611644893884658813e-02 4.765984043478965759e-02 -1.836310178041458130e-01 -7.920845597982406616e-02 1.277384441345930099e-02 -1.836254745721817017e-01 -8.314828574657440186e-02 -1.910383105278015137e-01
-1.281577795743942261e-01 2.010562419891357422e-01 6.971731781959533691e-02 1.947577148675918579e-01 1.630888432264328003e-01 -2.087156623601913452e-01 1.876384168863296509e-01 7.646095007658004761e-02 -4.116698503494262695e-01 2.095982283353805542e-01 9.455057233572006226e-02 -2.948522567749023438e-01 -2.085639834403991699e-01 1.809970941394567490e-03 -1.106089800596237183e-01 -6.480315234512090683e-03 -7.579536736011505127e-02 1.788364201784133911e-01 1.916529089212417603e-01 1.712206900119781494e-01 -1.083801127970218658e-02 -6.091879308223724365e-02 -1.998580843210220337e-01 1.325532793998718262e-01 7.536221761256456375e-03 -1.568582206964492798e-01 -1.201302185654640198e-01 7.263673841953277588e-02 1.502356380224227905e-01 -1.607849001884460449e-01 2.524790763854980469e-01 -3.200512826442718506e-01
-2.452792674303054810e-01 2.565359473228454590e-01 2.470663562417030334e-02 8.127256482839584351e-02 2.042152434587478638e-01 3.184648454189300537e-01 -2.097383737564086914e-01 2.398713231086730957e-01 -1.089815199375152588e-01 2.652360200881958008e-01 1.709104776382446289e-01 -1.477638036012649536e-01 9.690436720848083496e-02 -1.489421874284744263e-01 3.037971328012645245e-05 1.332930326461791992e-01 -5.687088146805763245e-02 -1.047987043857574463e-01 2.315226048231124878e-01 -7.691770792007446289e-02 -1.566942334175109863e-01 1.176680177450180054e-01 -3.747641742229461670e-01 1.940918117761611938e-01 -9.348869323730468750e-02 6.008990108966827393e-02 1.353723555803298950e-01 2.941891252994537354e-01 -1.807514950633049011e-02 -3.492339327931404114e-02 4.730373993515968323e-02 -1.681790351867675781e-01
-2.006887942552566528e-01 2.136480994522571564e-02 -2.465114146471023560e-01 2.909960746765136719e-01 2.368971705436706543e-01 1.156705468893051147e-01 -9.506282210350036621e-02 5.428754538297653198e-02 -8.608098328113555908e-02 -1.102136075496673584e-01 -7.577068172395229340e-03 1.517811566591262817e-01 -7.718035578727722168e-02 8.144223690032958984e-02 -3.937878012657165527e-01 1.161172166466712952e-01 1.547697633504867554e-01 -8.555009961128234863e-02 -4.159866273403167725e-01 9.494095295667648315e-02 -1.317660510540008545e-01 1.542940139770507812e-01 -9.992409497499465942e-02 3.199339509010314941e-01 9.316261112689971924e-02 9.757100790739059448e-02 -6.006408855319023132e-02 6.067347899079322815e-02 -1.571184247732162476e-01 6.939525902271270752e-02 2.021720558404922485e-01 -2.140954136848449707e-01
-5.979714170098304749e-02 3.280337527394294739e-02 2.753079123795032501e-02 1.391870230436325073e-01 4.213373363018035889e-01 1.669633388519287109e-01 2.051233872771263123e-02 -5.682331323623657227e-02 9.595717489719390869e-02 1.621663719415664673e-01 3.606269955635070801e-01 -2.678085267543792725e-01 1.347320526838302612e-01 1.619940400123596191e-01 1.519324332475662231e-01 -3.885979205369949341e-02 -1.187778785824775696e-01 -1.882234960794448853e-02 -5.069880932569503784e-02 2.954452037811279297e-01 -3.209758996963500977e-01 -1.588103920221328735e-01 -1.325436085462570190e-01 2.740282416343688965e-01 -1.349522024393081665e-01 -5.580077692866325378e-02 4.457546770572662354e-02 1.800680309534072876e-01 6.744439899921417236e-02 -9.931229054927825928e-02 2.531380951404571533e-01 2.107476070523262024e-02
-2.705543339252471924e-01 2.254958748817443848e-01 -4.598278552293777466e-02 3.218761980533599854e-01 -5.648675933480262756e-02 2.131485790014266968e-01 -5.568813066929578781e-03 -6.903607398271560669e-02 1.244736388325691223e-01 1.068065837025642395e-01 2.419655621051788330e-01 -3.043937683105468750e-01 -1.342895030975341797e-01 -2.932479381561279297e-01 -1.754237413406372070e-01 -8.550362288951873779e-02 -1.189340278506278992e-01 -9.376771003007888794e-02 -6.862618029117584229e-02 -1.572780013084411621e-01 -1.276629567146301270e-01 -2.857649326324462891e-01 -2.554286122322082520e-01 6.815718859434127808e-02 -8.080555498600006104e-02 2.314548194408416748e-01 4.896891862154006958e-02 1.622159332036972046e-01 -2.338467538356781006e-02 -2.071233689785003662e-01 1.528895497322082520e-01 -1.439770609140396118e-01
-1.488116681575775146e-01 2.345054149627685547e-01 -1.057294681668281555e-01 3.159589469432830811e-01 3.393921256065368652e-01 2.751421928405761719e-01 -1.108967065811157227e-01 4.107645899057388306e-02 -3.066386654973030090e-02 1.874453271739184856e-03 1.159645244479179382e-01 -6.410567462444305420e-02 -4.048337638378143311e-01 -1.764275319874286652e-02 -1.796739995479583740e-01 2.417626678943634033e-01 2.471602112054824829e-01 -1.326502561569213867e-01 -2.819676697254180908e-02 -4.641540348529815674e-02 -2.793426513671875000e-01 1.141497343778610229e-01 -2.142861485481262207e-01 9.251900017261505127e-02 3.168477676808834076e-03 -4.405133798718452454e-02 2.374140769243240356e-01 9.628272056579589844e-02 -6.008887290954589844e-02 1.267430484294891357e-01 1.378786265850067139e-01 9.862904436886310577e-03
-1.473953574895858765e-01 3.802060484886169434e-01 -7.975877821445465088e-02 -5.412287265062332153e-02 2.560003101825714111e-01 3.641765713691711426e-01 -2.311505563557147980e-02 1.589431911706924438e-01 1.042516008019447327e-01 4.100929573178291321e-02 2.255025804042816162e-01 2.088342458009719849e-01 1.117629408836364746e-01 1.171298995614051819e-01 -1.441790163516998291e-01 2.247296124696731567e-01 -2.670799195766448975e-01 3.010650873184204102e-01 5.553136020898818970e-02 1.206633746623992920e-01 -1.088975295424461365e-01 -2.047637999057769775e-01 -5.049814283847808838e-02 4.200241714715957642e-02 -9.015796333551406860e-02 2.907499670982360840e-01 -7.363427430391311646e-02 8.789409697055816650e-02 -6.084601394832134247e-03 -1.128455922007560730e-01 5.877361819148063660e-02 -1.902659833431243896e-01
-3.733372688293457031e-01 1.860623061656951904e-02 4.787681996822357178e-02 3.635257780551910400e-01 4.403654038906097412e-01 1.953984051942825317e-01 4.133993387222290039e-02 1.631089150905609131e-01 -5.280846357345581055e-02 2.149027585983276367e-01 9.817432612180709839e-02 -7.790013402700424194e-02 8.493890054523944855e-03 -9.744603931903839111e-02 6.642429530620574951e-02 -5.886269360780715942e-02 1.143767461180686951e-01 5.449316278100013733e-02 -1.577396392822265625e-01 1.927270889282226562e-01 2.551165819168090820e-01 7.403153926134109497e-02 1.186933740973472595e-01 1.402206718921661377e-01 4.118030145764350891e-02 1.356045342981815338e-02 2.458175867795944214e-01 2.626113295555114746e-01 3.617459163069725037e-02 -2.309561371803283691e-01 1.779777184128761292e-02 -1.210854500532150269e-01
-2.751437723636627197e-01 -1.840570755302906036e-02 -8.237421512603759766e-03 4.830515682697296143e-01 3.636782523244619370e-03 3.893573582172393799e-02 -6.171148642897605896e-02 1.115369722247123718e-01 -3.362344503402709961e-01 1.042784228920936584e-01 2.162548601627349854e-01 -4.865651577711105347e-02 -1.785809248685836792e-01 -8.278651535511016846e-02 9.708499908447265625e-02 1.279069930315017700e-01 2.572683990001678467e-01 7.750727981328964233e-02 -2.593566775321960449e-01 9.730430692434310913e-02 1.241895630955696106e-01 4.586167633533477783e-02 -1.337999552488327026e-01 2.594428658485412598e-01 7.146957516670227051e-02 -7.026838511228561401e-02 1.726067215204238892e-01 -7.743386179208755493e-02 1.768283843994140625e-01 2.385765463113784790e-01 1.385595351457595825e-01 -1.740473061800003052e-01
1.803333610296249390e-01 1.361297518014907837e-01 -2.282048761844635010e-01 4.734315574169158936e-01 8.828648366034030914e-03 5.232480913400650024e-02 3.596300259232521057e-02 -1.174786165356636047e-01 -2.301086932420730591e-01 3.840439617633819580e-01 1.621324382722377777e-02 -1.279288679361343384e-01 -5.274156853556632996e-02 -1.368681341409683228e-01 1.212178170680999756e-01 1.398251801729202271e-01 -2.632450461387634277e-01 2.071130275726318359e-01 -7.469750940799713135e-02 1.173121482133865356e-01 1.191601306200027466e-01 3.418752923607826233e-02 -2.109127789735794067e-01 1.515213400125503540e-01 1.945478767156600952e-01 3.793034702539443970e-02 -5.168168619275093079e-02 -4.971294105052947998e-02 2.443243563175201416e-02 -2.423436641693115234e-01 2.387401014566421509e-01 -8.303429186344146729e-02
7.517882157117128372e-03 1.944850082509219646e-03 -4.491467028856277466e-02 1.338363885879516602e-01 3.667966425418853760e-01 1.240337863564491272e-01 -1.144985761493444443e-02 9.424821287393569946e-02 -1.612363159656524658e-01 4.596533253788948059e-02 9.762898832559585571e-02 6.285986304283142090e-02 -1.976423859596252441e-01 -6.862124055624008179e-02 -1.206017509102821350e-01 4.646959900856018066e-01 1.637086421251296997e-01 -3.466548770666122437e-02 -5.579441040754318237e-02 1.642977595329284668e-01 -4.498182833194732666e-01 -1.921592205762863159e-01 1.825373061001300812e-02 2.474063634872436523e-01 1.976613327860832214e-02 3.448905795812606812e-02 1.095757633447647095e-01 4.278469085693359375e-02 -1.780613511800765991e-01 2.118210196495056152e-01 2.248770147562026978e-01 -6.120519712567329407e-02
-3.046530485153198242e-01 5.491550266742706299e-02 -2.831917814910411835e-02 2.781105339527130127e-01 1.634948104619979858e-01 9.398836642503738403e-02 2.660658359527587891e-01 2.001366168260574341e-01 -7.558175921440124512e-02 -1.213383898138999939e-01 2.834845185279846191e-01 -9.939890354871749878e-02 1.781967133283615112e-01 -1.808557510375976562e-01 -2.320880740880966187e-01 6.091224402189254761e-02 -1.044963672757148743e-01 2.127970159053802490e-01 1.624570488929748535e-01 6.512767821550369263e-02 5.663239862769842148e-04 7.237207144498825073e-02 4.096919205039739609e-03 3.441886305809020996e-01 1.148080360144376755e-02 2.637159824371337891e-01 1.678275018930435181e-01 -1.361525338143110275e-02 2.580399215221405029e-01 -8.536845445632934570e-02 1.012429520487785339e-01 -2.327825427055358887e-01
-1.989702321588993073e-02 1.522024869918823242e-01 -1.918765008449554443e-01 3.738665208220481873e-02 6.403294950723648071e-02 8.675451576709747314e-02 1.255183517932891846e-01 -2.903051972389221191e-01 -2.093012034893035889e-01 1.179693266749382019e-01 8.757653087377548218e-02 7.730201631784439087e-02 -1.316729933023452759e-02 4.054815694689750671e-02 -1.066849380731582642e-01 1.001715585589408875e-01 -6.059776246547698975e-02 -1.155967712402343750e-01 -4.522657766938209534e-02 4.422170817852020264e-01 -1.724533550441265106e-02 2.014443278312683105e-01 -2.107770442962646484e-01 -5.038121715188026428e-02 1.308405995368957520e-01 3.582530617713928223e-01 9.998634457588195801e-02 1.317076385021209717e-01 3.245386108756065369e-02 -3.102576434612274170e-01 3.234362304210662842e-01 -2.339910268783569336e-01
-2.080687433481216431e-01 -1.770688407123088837e-02 -2.216037064790725708e-01 2.324643135070800781e-01 1.933619976043701172e-01 7.751224189996719360e-02 1.435847878456115723e-01 -7.039845734834671021e-02 -1.797140985727310181e-01 4.422556608915328979e-02 2.114324085414409637e-02 1.990493983030319214e-01 -9.315080195665359497e-02 -1.413423120975494385e-01 9.767500311136245728e-02 1.517345011234283447e-01 -6.219261512160301208e-02 2.521112374961376190e-02 -1.717809140682220459e-01 8.438335359096527100e-02 -2.713130414485931396e-01 -3.235837519168853760e-01 -1.981144398450851440e-01 -1.385393142700195312e-01 -1.225569918751716614e-01 3.348831534385681152e-01 -5.285473540425300598e-02 5.395045876502990723e-02 2.014186382293701172e-01 -1.728132814168930054e-01 4.080598056316375732e-01 -3.204458206892013550e-02
-4.408182799816131592e-01 -1.374446451663970947e-01 1.027104631066322327e-01 2.521893680095672607e-01 2.328431904315948486e-01 -1.707408875226974487e-01 -7.785722613334655762e-02 2.589976489543914795e-01 4.938771203160285950e-02 1.288878321647644043e-01 -2.655152603983879089e-02 8.977307379245758057e-02 1.581798344850540161e-01 1.303155720233917236e-01 -7.148316130042076111e-03 1.618355512619018555e-01 -5.949832126498222351e-02 -2.445732802152633667e-02 -4.058549702167510986e-01 1.529979109764099121e-01 -2.187530249357223511e-01 4.790515452623367310e-02 -1.921100020408630371e-01 -9.097182005643844604e-02 1.375536527484655380e-02 3.332071900367736816e-01 1.564282774925231934e-01 7.148189842700958252e-02 1.286018639802932739e-01 -1.158041805028915405e-01 2.738431841135025024e-02 -3.130174800753593445e-02
9.565751999616622925e-02 1.064450740814208984e-01 -1.510472595691680908e-01 1.818382591009140015e-01 1.537072360515594482e-01 3.166847229003906250e-01 -2.546738386154174805e-01 7.857474684715270996e-02 -2.001162618398666382e-01 3.413581475615501404e-02 3.739578649401664734e-02 -2.426674067974090576e-01 2.140427753329277039e-02 3.246760666370391846e-01 8.136105723679065704e-03 3.377923667430877686e-01 2.446460723876953125e-01 1.995306462049484253e-01 -1.726267784833908081e-01 7.508135586977005005e-02 -1.962312608957290649e-01 -1.058309748768806458e-01 -2.813516557216644287e-01 2.608106136322021484e-01 5.971616506576538086e-02 1.134812831878662109e-01 -1.105234324932098389e-01 5.004626139998435974e-02 6.560526043176651001e-02 -1.797181665897369385e-01 5.763459950685501099e-02 -6.381903588771820068e-02
-9.221326559782028198e-02 1.034722626209259033e-01 -3.446073532104492188e-01 -5.168608948588371277e-02 1.693359613418579102e-01 3.182687461376190186e-01 6.627149879932403564e-02 1.872210949659347534e-01 1.168620735406875610e-01 1.116301119327545166e-01 5.556659772992134094e-02 1.245289575308561325e-03 -1.308168172836303711e-01 -1.110026030801236629e-03 -1.923326849937438965e-01 1.032409667968750000e-01 -2.898434400558471680e-01 3.870799392461776733e-02 -1.682394146919250488e-01 1.654633581638336182e-01 -6.866018474102020264e-02 -2.107859253883361816e-01 9.059211611747741699e-02 1.298778802156448364e-01 3.258763998746871948e-02 3.073097169399261475e-01 -1.622842401266098022e-01 3.570119142532348633e-01 1.214331388473510742e-01 -1.739139705896377563e-01 2.073962688446044922e-01 -2.080112546682357788e-01
-1.910006254911422729e-01 -1.062797904014587402e-01 -1.139363721013069153e-01 2.533694803714752197e-01 1.760707348585128784e-01 -1.191099435091018677e-01 -1.373702753335237503e-02 1.850128620862960815e-01 -7.709977030754089355e-02 -8.151482790708541870e-02 2.038030885159969330e-02 -2.198192626237869263e-01 1.626596748828887939e-01 -2.986769080162048340e-01 -4.275164604187011719e-01 2.834483981132507324e-02 -1.345886290073394775e-01 -1.971552893519401550e-02 -1.591154485940933228e-01 1.076845452189445496e-01 -9.328097105026245117e-02 -2.283911257982254028e-01 -1.822575554251670837e-02 3.819257020950317383e-01 -1.827825978398323059e-02 2.156221121549606323e-01 5.417000129818916321e-02 1.746937930583953857e-01 9.120776504278182983e-02 2.391907125711441040e-01 -6.293853372335433960e-02 -1.504095643758773804e-01
-1.710121184587478638e-01 7.592236250638961792e-02 6.965857744216918945e-02 1.794752627611160278e-01 3.511112034320831299e-01 2.875649631023406982e-01 -1.171606685966253281e-02 1.154145076870918274e-01 2.095384150743484497e-01 -3.211870044469833374e-02 1.651012301445007324e-01 6.927251815795898438e-02 -5.677329376339912415e-02 -1.566849946975708008e-01 -2.328451722860336304e-01 3.052763342857360840e-01 -3.415162116289138794e-02 2.160256803035736084e-01 -8.833754062652587891e-02 -3.721099346876144409e-02 -4.789501428604125977e-01 1.063848286867141724e-01 -1.998187154531478882e-01 2.731927633285522461e-01 9.237045794725418091e-02 -1.172569394111633301e-01 3.678631782531738281e-02 -5.354164540767669678e-02 -9.109476953744888306e-02 -7.846896350383758545e-02 5.298415571451187134e-02 1.609245873987674713e-02
9.702575393021106720e-03 -5.832566320896148682e-02 -1.980056166648864746e-01 1.341486722230911255e-01 2.121511548757553101e-01 1.157822757959365845e-01 1.581689901649951935e-02 -1.441214084625244141e-01 -2.023462355136871338e-01 1.988058686256408691e-01 7.607219368219375610e-02 1.558299554744735360e-04 -2.629952430725097656e-01 -2.844416797161102295e-01 -1.833995431661605835e-01 7.121723890304565430e-02 -3.159686326980590820e-01 9.204605966806411743e-02 4.180245101451873779e-02 3.973950147628784180e-01 -1.098237931728363037e-02 -2.473008260130882263e-02 -2.552015185356140137e-01 -1.835968345403671265e-01 7.538579404354095459e-02 2.229577153921127319e-01 2.221776545047760010e-01 2.266347110271453857e-01 -2.062267661094665527e-01 2.610939554870128632e-02 8.633959293365478516e-02 -1.024688556790351868e-01
-1.833295077085494995e-01 1.250426173210144043e-01 1.507123410701751709e-01 -9.656666778028011322e-03 1.262816190719604492e-01 1.314006298780441284e-01 -1.680131629109382629e-02 2.314521744847297668e-02 -1.102003008127212524e-01 3.885022103786468506e-01 4.573463499546051025e-01 -7.745468616485595703e-02 1.184155419468879700e-02 -1.554288417100906372e-01 -2.943755686283111572e-01 1.741774678230285645e-01 1.404779404401779175e-01 -7.064493000507354736e-02 -3.176994249224662781e-02 -1.083906888961791992e-01 -2.436242997646331787e-01 -1.388580650091171265e-01 -1.569012403488159180e-01 1.556625962257385254e-01 -7.292890921235084534e-03 1.139652431011199951e-01 2.882458865642547607e-01 2.081981301307678223e-01 -7.038792222738265991e-02 -1.736389249563217163e-01 1.668000668287277222e-01 -8.374765515327453613e-02
-3.176399469375610352e-01 6.526613142341375351e-03 -1.998280882835388184e-01 2.544200718402862549e-01 1.340015679597854614e-01 1.891237050294876099e-01 9.310617297887802124e-02 -9.396824985742568970e-02 4.153726249933242798e-02 1.900720745325088501e-01 -6.112443655729293823e-02 1.851555109024047852e-01 -7.878445833921432495e-02 -2.320953086018562317e-02 2.978556230664253235e-02 7.405906915664672852e-02 -1.798662394285202026e-01 6.964696943759918213e-02 -1.543171852827072144e-01 3.215086087584495544e-02 -2.006573230028152466e-01 -3.447489440441131592e-01 -1.812605112791061401e-01 -2.180173993110656738e-01 8.601830899715423584e-02 3.166048526763916016e-01 5.178091302514076233e-02 4.860590770840644836e-02 1.251395642757415771e-01 -2.502843439579010010e-01 3.709256947040557861e-01 -6.377784907817840576e-02
-3.372553288936614990e-01 1.312435865402221680e-01 -5.442376807332038879e-02 2.399586141109466553e-01 3.042500913143157959e-01 2.022587805986404419e-01 9.028656408190727234e-03 1.350850164890289307e-01 -1.686311811208724976e-01 3.308382034301757812e-01 2.231024205684661865e-01 6.564940512180328369e-02 -1.337272524833679199e-01 7.975555956363677979e-02 1.858049035072326660e-01 3.925591707229614258e-02 2.049949914216995239e-01 1.996230147778987885e-02 -2.743477125477511436e-05 2.510236203670501709e-01 9.918085485696792603e-02 4.155296459794044495e-02 1.849191449582576752e-02 2.002824395895004272e-01 1.483847051858901978e-01 5.266618356108665466e-02 3.189855217933654785e-01 5.644413456320762634e-02 6.260603666305541992e-02 -2.967494428157806396e-01 1.259174346923828125e-01 -9.687723964452743530e-02
-2.241379581391811371e-02 7.838191092014312744e-02 -5.062165111303329468e-02 2.225630134344100952e-01 1.553195416927337646e-01 8.003993332386016846e-02 6.543771922588348389e-02 -4.569724947214126587e-02 -1.052656918764114380e-01 3.085947334766387939e-01 4.273486733436584473e-01 1.220876872539520264e-01 3.080491535365581512e-02 7.751832902431488037e-02 1.684479862451553345e-01 -9.562049061059951782e-02 -1.709513179957866669e-02 -4.965334758162498474e-02 -1.774165965616703033e-02 2.048400789499282837e-01 -1.520304977893829346e-01 -2.838448584079742432e-01 -2.006362378597259521e-01 3.772125840187072754e-01 -1.085003241896629333e-01 9.332684427499771118e-02 1.900388300418853760e-01 1.544742099940776825e-02 2.641119360923767090e-01 -4.657838493585586548e-02 2.960911691188812256e-01 -9.137120842933654785e-02
[truncated: 3,269,659 more chars]
