# Supplementary material for: The Language of Innovation
Source: PLoS One. 2020 Apr 30;15(4):e0230107. doi: 10.1371/journal.pone.0230107 (PMC7194493; doi:10.1371/journal.pone.0230107)
Supplement: S25 File — (GZ) [file pone.0230107.s025.tar.gz › 2003-2007/V2Run_6_VS_4500_embeddings2003-2007ED32.txt]

2.108389697968959808e-02 -7.413645088672637939e-02 2.314738370478153229e-02 9.269120544195175171e-02 1.006617322564125061e-01 -4.287422001361846924e-01 -7.409552484750747681e-02 -1.010004058480262756e-01 2.510722279548645020e-01 1.779901981353759766e-01 -8.226459473371505737e-02 -4.765365123748779297e-01 -1.963570415973663330e-01 -5.494609102606773376e-02 -2.031209692358970642e-02 1.205881610512733459e-01 -1.110607385635375977e-02 -3.685904145240783691e-01 -1.684248894453048706e-01 1.782822608947753906e-01 -1.015039235353469849e-01 1.828079372644424438e-01 -1.350560933351516724e-01 -1.146446913480758667e-02 -3.521439153701066971e-03 1.180550456047058105e-01 -1.154205296188592911e-02 1.213475037366151810e-02 2.397307753562927246e-01 2.386820316314697266e-01 2.615614049136638641e-02 5.104224756360054016e-02
3.332931697368621826e-01 -5.387362092733383179e-02 -7.078256458044052124e-02 8.021474629640579224e-02 -9.082292765378952026e-02 -1.768223941326141357e-01 9.134874679148197174e-03 -3.299759030342102051e-01 3.720925450325012207e-01 8.754208683967590332e-03 3.541475534439086914e-02 -3.755449950695037842e-01 1.928167603909969330e-02 -2.218036912381649017e-02 1.082483157515525818e-01 1.406921446323394775e-01 1.585313975811004639e-01 -1.777335256338119507e-01 -3.101318434346467257e-04 1.181630566716194153e-01 -3.466865792870521545e-02 -6.763129681348800659e-02 2.060258984565734863e-01 -1.366958320140838623e-01 1.359461694955825806e-01 -1.121185347437858582e-01 -1.772928982973098755e-01 -1.350961476564407349e-01 4.032809734344482422e-01 -7.644642144441604614e-02 -7.983670383691787720e-02 -1.403971165418624878e-01
7.182008773088455200e-02 9.745954722166061401e-02 -7.305381447076797485e-02 2.578921914100646973e-01 -1.054598577320575714e-02 -1.665283590555191040e-01 7.094178348779678345e-02 1.392803043127059937e-01 2.973538935184478760e-01 -6.095260754227638245e-02 -1.313539892435073853e-01 -2.767340242862701416e-01 8.179481327533721924e-02 1.010465174913406372e-01 -1.028054729104042053e-01 8.636004477739334106e-02 -6.504543125629425049e-03 -3.084971904754638672e-01 -2.374024391174316406e-01 2.091440707445144653e-01 -1.868201494216918945e-01 1.636218875646591187e-01 3.398401141166687012e-01 -2.214411040768027306e-03 -1.582533866167068481e-02 3.363976180553436279e-01 1.597440391778945923e-01 9.397264569997787476e-02 1.483202874660491943e-01 1.091462895274162292e-01 2.561607360839843750e-01 1.433473080396652222e-01
2.045123279094696045e-01 -1.697326153516769409e-01 4.333163052797317505e-02 8.795247226953506470e-02 1.585040539503097534e-01 -4.004620015621185303e-02 -2.076613483950495720e-03 -2.755604684352874756e-02 4.592024683952331543e-01 5.658572167158126831e-02 3.531942516565322876e-02 -3.186149299144744873e-01 -1.290553659200668335e-01 -2.313025146722793579e-01 -6.919196248054504395e-02 2.606531679630279541e-01 -7.587476074695587158e-02 -3.120302557945251465e-01 8.811435103416442871e-02 2.294149994850158691e-01 1.262295693159103394e-01 1.914241909980773926e-01 1.454186290502548218e-01 -1.195344477891921997e-01 -2.917160689830780029e-01 -1.048535853624343872e-01 2.131219506263732910e-01 -1.122626364231109619e-01 1.779421977698802948e-02 8.766826242208480835e-02 1.102456673979759216e-01 -8.213291317224502563e-02
-3.312270715832710266e-02 -3.669098019599914551e-01 8.685951679944992065e-02 3.215712681412696838e-02 1.048734504729509354e-02 1.497449278831481934e-01 5.903287604451179504e-02 -2.377665191888809204e-01 3.429627120494842529e-01 1.648756563663482666e-01 -1.620920747518539429e-01 -1.613549739122390747e-01 -1.323801744729280472e-02 -1.023769229650497437e-01 -3.941815197467803955e-01 5.149709060788154602e-02 -1.005008071660995483e-01 -2.389361113309860229e-01 5.432013422250747681e-02 1.538683027029037476e-01 -7.803738862276077271e-02 1.757010966539382935e-01 2.798450887203216553e-01 8.643091470003128052e-02 -8.525975048542022705e-02 1.259559988975524902e-01 -1.457816660404205322e-01 -2.708897693082690239e-03 2.319139689207077026e-01 -7.702229544520378113e-03 3.038045465946197510e-01 1.582759059965610504e-02
8.736833184957504272e-02 -3.350130468606948853e-02 -1.343037635087966919e-01 7.550999871455132961e-04 8.441130816936492920e-02 -5.806598439812660217e-02 -1.148716360330581665e-01 -2.060034126043319702e-01 2.147668302059173584e-01 5.847488716244697571e-02 -9.831417351961135864e-02 -5.508819222450256348e-01 -5.714909359812736511e-02 -2.993517518043518066e-01 -1.784805804491043091e-01 -7.294669002294540405e-02 -1.351774185895919800e-01 -1.560574322938919067e-01 8.757645636796951294e-02 2.876111492514610291e-02 -2.464345991611480713e-01 -1.062511056661605835e-01 3.428789973258972168e-01 -9.154227562248706818e-03 -1.938313841819763184e-01 1.233109608292579651e-01 1.278975307941436768e-01 5.566297844052314758e-02 1.536066085100173950e-01 -1.006480026990175247e-02 1.717278808355331421e-01 -2.193850874900817871e-01
6.487024575471878052e-02 -2.204559147357940674e-01 -1.702528595924377441e-01 9.190680831670761108e-02 1.781035363674163818e-01 1.094046980142593384e-02 -1.811619102954864502e-01 -4.557621479034423828e-02 2.068023681640625000e-01 7.018229365348815918e-02 -5.323991179466247559e-02 -5.086755156517028809e-01 -3.871621564030647278e-02 -1.106918379664421082e-01 -2.999159097671508789e-01 1.214649900794029236e-01 -1.843893080949783325e-01 -1.370170712471008301e-01 -1.558591574430465698e-01 3.846359625458717346e-02 2.120876908302307129e-01 6.434248387813568115e-02 5.604510754346847534e-02 -1.147625446319580078e-01 -1.910741329193115234e-01 -3.451894968748092651e-02 -1.209075525403022766e-01 -2.510166168212890625e-01 1.441001147031784058e-01 2.661922946572303772e-02 3.208927810192108154e-01 -1.775842756032943726e-01
4.177082329988479614e-02 5.262906476855278015e-02 -5.488000810146331787e-02 -2.513508871197700500e-02 1.483914703130722046e-01 -1.921160519123077393e-01 8.033507317304611206e-02 -1.525649279356002808e-01 3.225140273571014404e-01 -1.928057521581649780e-01 1.457228660583496094e-01 -2.867838144302368164e-01 -3.507034108042716980e-02 -9.323584288358688354e-02 1.184389218688011169e-01 -5.695687234401702881e-02 -2.809958159923553467e-01 -3.511699140071868896e-01 9.225136041641235352e-02 1.709100902080535889e-01 2.487199455499649048e-01 8.653393015265464783e-03 3.612726628780364990e-01 -9.115844964981079102e-02 1.280290931463241577e-01 9.355952590703964233e-02 -2.437261864542961121e-02 -2.004516124725341797e-02 1.903268098831176758e-01 -9.926237910985946655e-02 3.291917443275451660e-01 -9.985200315713882446e-02
1.570642143487930298e-01 -1.104638129472732544e-01 2.271742001175880432e-02 2.820054888725280762e-01 6.389883160591125488e-02 4.958153888583183289e-02 -1.104593053460121155e-01 -7.069120556116104126e-02 9.760886430740356445e-02 7.218164973892271519e-04 2.104115337133407593e-01 -4.514027237892150879e-01 2.485112994909286499e-01 -2.855396643280982971e-02 -6.222734227776527405e-02 1.742899268865585327e-01 -2.000257968902587891e-01 -1.157279759645462036e-01 -1.660416088998317719e-02 3.539025485515594482e-01 5.979273933917284012e-03 5.274137854576110840e-02 1.760755181312561035e-01 -1.861416548490524292e-01 2.550318837165832520e-01 -9.074413776397705078e-02 -1.200874447822570801e-01 -4.531192127615213394e-03 2.362916618585586548e-01 -1.147302910685539246e-01 2.443940788507461548e-01 2.027820050716400146e-01
2.394296973943710327e-01 -2.423065528273582458e-02 4.642152786254882812e-02 1.022539883852005005e-01 2.559326291084289551e-01 1.631344109773635864e-01 4.101448133587837219e-02 -2.150948792695999146e-01 2.214593291282653809e-01 -1.701595336198806763e-01 9.297301620244979858e-02 -4.271495342254638672e-01 -5.124145746231079102e-02 -2.352831512689590454e-01 -3.201407790184020996e-01 -2.799610421061515808e-02 -2.964822351932525635e-01 -2.328872829675674438e-01 7.405027002096176147e-02 2.058148533105850220e-01 1.050311550498008728e-01 3.014482259750366211e-01 8.867382258176803589e-02 -1.682018302381038666e-02 -7.360436022281646729e-02 1.208643913269042969e-01 1.834329031407833099e-02 -1.185427326709032059e-02 4.515865072607994080e-02 1.089060381054878235e-01 1.133088544011116028e-01 -1.085572540760040283e-01
1.788934171199798584e-01 -2.180777192115783691e-01 2.546932399272918701e-01 2.530701160430908203e-01 2.576492959633469582e-03 -3.250447288155555725e-02 1.358326375484466553e-01 -2.330918610095977783e-02 1.706572473049163818e-01 2.818722426891326904e-01 -1.169080883264541626e-01 -4.013054668903350830e-01 -2.663833200931549072e-01 -3.626759722828865051e-02 -8.335492759943008423e-02 -1.176038235425949097e-01 2.095574736595153809e-01 -5.554401502013206482e-02 -2.829174697399139404e-01 1.966961920261383057e-01 -1.652316073887050152e-03 1.007838025689125061e-01 3.095018863677978516e-01 -1.110673397779464722e-01 -7.492194417864084244e-03 9.687880426645278931e-02 1.587450951337814331e-01 -3.090368397533893585e-02 2.382418364286422729e-01 9.198079258203506470e-02 -5.119029432535171509e-03 -1.013136580586433411e-01
1.381111741065979004e-01 -1.835501492023468018e-01 -4.929285962134599686e-03 1.916976273059844971e-01 9.848929941654205322e-02 -1.002033725380897522e-01 1.298711597919464111e-01 -2.826360613107681274e-02 2.602347135543823242e-01 -5.097317975014448166e-03 -2.058300971984863281e-01 -3.599004745483398438e-01 6.205193698406219482e-02 -9.750311821699142456e-02 1.272194460034370422e-02 1.091211512684822083e-01 -3.687826693058013916e-01 -4.387219250202178955e-01 -1.647357493638992310e-01 1.901244074106216431e-01 8.750787377357482910e-02 4.108627885580062866e-02 3.332678973674774170e-02 8.850090205669403076e-02 -2.394504845142364502e-01 5.064119771122932434e-02 -9.000751376152038574e-02 -1.969806104898452759e-01 2.359523177146911621e-01 -5.232131481170654297e-02 1.081214398145675659e-01 -1.450191438198089600e-01
8.458877354860305786e-02 -1.721107959747314453e-01 -3.799801319837570190e-02 1.213926151394844055e-01 -4.507371783256530762e-02 1.710584461688995361e-01 -1.675998568534851074e-01 5.813189223408699036e-02 3.860381245613098145e-01 8.757334202527999878e-02 -1.492411196231842041e-01 -5.087416768074035645e-01 -2.178313955664634705e-02 -1.964072883129119873e-01 -1.901607960462570190e-01 3.624341264367103577e-02 -2.460183016955852509e-02 -3.408355712890625000e-01 6.124253198504447937e-02 1.402029301971197128e-02 -5.378569290041923523e-02 1.523371934890747070e-01 1.469805538654327393e-01 9.374468773603439331e-02 -4.579677805304527283e-02 2.033043801784515381e-01 -8.851714432239532471e-02 -2.198335677385330200e-01 2.196030467748641968e-01 8.012748509645462036e-02 1.377274692058563232e-01 -1.398262232542037964e-01
5.797909945249557495e-02 -1.323992609977722168e-01 -4.015617445111274719e-02 8.285039663314819336e-02 -5.693103745579719543e-02 -9.824884682893753052e-02 -1.710527539253234863e-01 -1.908915489912033081e-01 3.204815387725830078e-01 -1.321312598884105682e-02 -2.283145636320114136e-01 -4.591329097747802734e-01 8.528836816549301147e-02 -2.109586894512176514e-01 -2.888336181640625000e-01 -7.909670472145080566e-02 -2.703325152397155762e-01 -2.185130864381790161e-01 -1.142837665975093842e-02 1.922753751277923584e-01 -6.780777126550674438e-02 -4.139026626944541931e-02 3.681073784828186035e-01 -5.676928162574768066e-02 3.129206597805023193e-02 6.244627386331558228e-02 9.013355709612369537e-03 -2.166299670934677124e-01 3.859448432922363281e-02 9.352652728557586670e-02 1.579513587057590485e-02 -1.393828392028808594e-01
9.469575434923171997e-02 7.079908996820449829e-02 -8.492683619260787964e-02 -2.971385419368743896e-02 -5.301598925143480301e-03 1.840644478797912598e-01 -1.866873651742935181e-01 -2.387149930000305176e-01 1.461012214422225952e-01 -1.251163035631179810e-01 -7.946696132421493530e-02 -2.706753611564636230e-01 4.269286990165710449e-02 -5.863758921623229980e-02 -1.992440968751907349e-01 3.842398822307586670e-01 -2.182616591453552246e-01 -2.462504655122756958e-01 1.260784417390823364e-01 1.974330246448516846e-01 2.854250557720661163e-02 -6.208799779415130615e-02 4.197164475917816162e-01 -9.053546190261840820e-02 -1.111674830317497253e-01 2.110408544540405273e-01 1.996425390243530273e-01 -2.018134444952011108e-01 2.052197307348251343e-01 6.548913195729255676e-03 2.432916872203350067e-02 -1.028944253921508789e-01
3.020377457141876221e-01 -2.974538691341876984e-02 -4.355307668447494507e-03 4.437435045838356018e-02 -2.182199992239475250e-02 -3.558915853500366211e-01 2.201938480138778687e-01 -2.153975702822208405e-02 8.592035621404647827e-02 -4.069176316261291504e-02 -8.657656610012054443e-02 -3.229986429214477539e-01 5.542907863855361938e-03 -7.962085306644439697e-02 -2.195292264223098755e-01 -4.591844603419303894e-02 2.153012901544570923e-01 -3.253800794482231140e-02 -2.784876227378845215e-01 3.379638791084289551e-01 -9.907292574644088745e-02 2.967278659343719482e-01 1.668655872344970703e-01 1.383156180381774902e-01 -4.558710008859634399e-02 1.401881575584411621e-01 2.097551524639129639e-01 -3.606144711375236511e-02 4.702473059296607971e-02 7.549273967742919922e-02 2.703442573547363281e-01 1.422351896762847900e-01
-8.650269359350204468e-02 -2.117079198360443115e-01 -6.048095878213644028e-03 1.537726819515228271e-02 -1.412585377693176270e-01 6.031001359224319458e-02 -7.038721442222595215e-02 -2.691965401172637939e-01 1.751470267772674561e-01 -6.196448206901550293e-02 1.789771020412445068e-01 -1.006055548787117004e-01 1.800954043865203857e-01 -2.369545400142669678e-01 3.276167809963226318e-02 8.069589734077453613e-02 -1.271192636340856552e-02 -2.372686713933944702e-01 -6.183404009789228439e-03 4.580036997795104980e-01 1.783728748559951782e-01 -2.316608726978302002e-01 1.276331841945648193e-01 -5.152393877506256104e-02 1.728923767805099487e-01 1.705417335033416748e-01 8.305716514587402344e-02 -2.862814366817474365e-01 3.408968150615692139e-01 -1.280406210571527481e-02 1.963186860084533691e-01 1.160846464335918427e-02
5.275462195277214050e-02 -2.415601313114166260e-01 7.839280366897583008e-02 -1.527787595987319946e-01 -4.411180689930915833e-02 7.210549898445606232e-03 -1.032521277666091919e-01 -3.412132337689399719e-02 3.256674110889434814e-01 7.104326505213975906e-03 1.047981306910514832e-01 -3.739115297794342041e-01 6.545104831457138062e-02 -1.029527094215154648e-02 -2.863668501377105713e-01 2.368866503238677979e-01 4.917351156473159790e-02 -1.566337198019027710e-01 1.498282141983509064e-02 3.230103254318237305e-01 2.226299494504928589e-01 1.791502684354782104e-01 3.338004276156425476e-02 -1.521115601062774658e-01 1.511828005313873291e-01 -2.715278603136539459e-02 -1.170732527971267700e-01 3.750180359929800034e-03 3.286854326725006104e-01 -7.904208451509475708e-02 2.519356906414031982e-01 2.089309543371200562e-01
2.851182594895362854e-02 -5.629288032650947571e-02 2.451783567667007446e-01 7.200793921947479248e-02 1.033083274960517883e-01 -2.289879918098449707e-01 1.752471327781677246e-01 2.364061586558818817e-02 1.229106038808822632e-01 1.089441552758216858e-01 -2.965015918016433716e-02 -5.556689500808715820e-01 -1.853290647268295288e-01 -6.057209149003028870e-02 -2.947248518466949463e-01 -1.001837253570556641e-01 1.249289065599441528e-01 -2.865272462368011475e-01 -3.563601076602935791e-01 -2.517038956284523010e-02 9.600939229130744934e-03 2.582869865000247955e-02 7.769975811243057251e-02 -1.175566315650939941e-01 -1.244620187208056450e-03 1.356443762779235840e-01 1.764291673898696899e-01 -2.966785803437232971e-03 1.276461780071258545e-01 1.518320441246032715e-01 1.560787111520767212e-01 7.491678744554519653e-02
1.365060508251190186e-01 -7.991975545883178711e-02 3.937572706490755081e-03 9.252645075321197510e-02 -1.354326456785202026e-01 5.468139424920082092e-02 -3.573034331202507019e-02 -2.017158269882202148e-01 1.135049015283584595e-01 -1.179371997714042664e-01 -2.032878845930099487e-01 -4.477008283138275146e-01 -7.517732679843902588e-02 -2.806729972362518311e-01 -3.662630915641784668e-01 1.377651095390319824e-01 -7.093891501426696777e-02 -2.654404342174530029e-01 1.509478390216827393e-01 3.841819167137145996e-01 -1.230591982603073120e-01 -9.150899201631546021e-02 1.956207007169723511e-01 -6.627479195594787598e-02 -4.134566709399223328e-02 1.408699005842208862e-01 5.580461770296096802e-02 7.845458574593067169e-03 6.900631636381149292e-02 1.911466717720031738e-01 1.080028712749481201e-01 -8.514963835477828979e-02
1.260212659835815430e-01 -1.165690645575523376e-01 -2.178244441747665405e-01 6.908372789621353149e-02 -4.008372873067855835e-02 4.637622833251953125e-02 -1.815685629844665527e-01 -3.129025697708129883e-01 3.433596193790435791e-01 1.220861822366714478e-02 -1.385094225406646729e-01 -3.245995640754699707e-01 -8.097696304321289062e-02 -2.808916866779327393e-01 -1.201017126441001892e-01 1.214211210608482361e-01 -8.850561082363128662e-02 -1.742938905954360962e-01 6.477893888950347900e-02 1.403340399265289307e-01 -1.447021365165710449e-01 9.498221427202224731e-02 2.296324670314788818e-01 9.978720545768737793e-02 -2.336911112070083618e-02 5.196430254727602005e-03 -1.368511021137237549e-01 -3.064269125461578369e-01 1.426070481538772583e-01 1.323429346084594727e-01 2.808283865451812744e-01 -2.044330686330795288e-01
2.137372642755508423e-01 -5.632556974887847900e-02 -1.558796763420104980e-01 9.602533280849456787e-02 1.658198535442352295e-01 -2.422520145773887634e-02 -1.813001483678817749e-01 -1.350245773792266846e-01 1.544880867004394531e-01 2.199285477399826050e-01 -2.248720079660415649e-01 -3.700988590717315674e-01 -2.988105267286300659e-02 -1.689864546060562134e-01 7.165342569351196289e-02 2.114046216011047363e-01 -5.399587750434875488e-02 -2.761910557746887207e-01 9.271363914012908936e-02 2.262890040874481201e-01 7.375439256429672241e-02 7.740841060876846313e-02 2.438432276248931885e-01 -2.371620833873748779e-01 -9.212263673543930054e-02 3.217937946319580078e-01 6.614814698696136475e-02 -7.551953941583633423e-02 -1.302615106105804443e-01 8.902277052402496338e-02 1.590553671121597290e-01 -2.468674778938293457e-01
1.476148068904876709e-01 -6.992457062005996704e-02 -8.707377314567565918e-02 1.590287238359451294e-01 9.691672027111053467e-02 -1.969990432262420654e-01 2.794103622436523438e-01 -8.557334542274475098e-02 1.799163594841957092e-02 -2.891619801521301270e-01 2.409315109252929688e-02 -4.316177070140838623e-01 6.865841895341873169e-02 -2.267452515661716461e-02 -1.281936466693878174e-01 -1.700275926850736141e-03 1.555141713470220566e-02 -1.471952050924301147e-01 -2.945176661014556885e-01 2.192776948213577271e-01 -4.472082480788230896e-02 1.098262146115303040e-01 2.302275300025939941e-01 2.544454634189605713e-01 -2.686210721731185913e-02 3.236269056797027588e-01 3.864546492695808411e-02 3.118395209312438965e-01 -3.199486434459686279e-02 -7.059914618730545044e-02 1.146107688546180725e-01 4.999328032135963440e-02
1.505118012428283691e-01 -1.743810325860977173e-01 2.077780365943908691e-01 1.081904396414756775e-01 -6.944217532873153687e-02 -2.098617702722549438e-01 -1.248984690755605698e-02 -9.513784199953079224e-02 -6.489862687885761261e-03 1.590152382850646973e-01 -2.784825861454010010e-01 -5.162305831909179688e-01 4.166990518569946289e-02 -3.005802929401397705e-01 -2.171126753091812134e-01 9.689101576805114746e-02 -3.858518972992897034e-02 -1.206767335534095764e-01 1.443143039941787720e-01 -2.782755903899669647e-02 -9.847699105739593506e-02 3.067514896392822266e-01 1.229018941521644592e-01 1.484360992908477783e-01 -3.725085780024528503e-02 3.740002959966659546e-02 -1.509873545728623867e-03 -6.806480139493942261e-02 1.501998007297515869e-01 7.156965136528015137e-02 2.862482070922851562e-01 -1.427483856678009033e-01
3.521247953176498413e-02 -7.035754621028900146e-02 3.208503723144531250e-01 2.662968635559082031e-01 -3.163026878610253334e-03 -1.175452470779418945e-01 1.560549288988113403e-01 -1.025335565209388733e-01 1.787705868482589722e-01 1.489657759666442871e-01 1.006040871143341064e-01 -3.812609016895294189e-01 -1.154807358980178833e-01 -1.688055098056793213e-01 -1.901135593652725220e-01 -1.154626831412315369e-01 3.630867227911949158e-02 -1.511234045028686523e-01 -3.641311824321746826e-01 7.238756120204925537e-02 1.509294211864471436e-01 2.097724974155426025e-01 1.746717244386672974e-01 -1.403400450944900513e-01 -1.003816574811935425e-01 2.021277099847793579e-01 1.723015457391738892e-01 1.540179015137255192e-03 1.976851075887680054e-01 -1.964934915304183960e-01 1.331437230110168457e-01 1.237116754055023193e-01
-1.293117459863424301e-02 -2.434467896819114685e-02 4.750966280698776245e-02 2.195388376712799072e-01 4.036495462059974670e-02 -1.849429681897163391e-02 -2.287293672561645508e-01 -2.169244438409805298e-01 4.065174758434295654e-01 1.114655286073684692e-01 -1.494520157575607300e-01 -4.173792302608489990e-01 -7.331179827451705933e-02 -2.832713127136230469e-01 -2.469400912523269653e-01 -5.384748801589012146e-02 -1.318464130163192749e-01 -2.500354051589965820e-01 -5.810195580124855042e-02 4.817356541752815247e-02 2.958316123113036156e-03 1.323459446430206299e-01 1.625437885522842407e-01 1.144096851348876953e-01 5.336574744433164597e-03 5.142175033688545227e-02 -1.368725448846817017e-01 -6.016653776168823242e-02 2.209452539682388306e-01 -4.844379425048828125e-02 2.745013833045959473e-01 -1.718978583812713623e-01
3.897419571876525879e-01 -5.849934741854667664e-02 3.839193843305110931e-03 2.426542937755584717e-01 7.062333822250366211e-02 -1.301644891500473022e-01 -2.395609579980373383e-02 8.092310279607772827e-02 2.407300472259521484e-01 -2.303187400102615356e-01 -5.151366442441940308e-02 -3.098707795143127441e-01 -2.634873092174530029e-01 -2.416930496692657471e-01 -1.400488764047622681e-01 -3.514625132083892822e-02 9.336264431476593018e-02 -1.555974781513214111e-01 -2.681092321872711182e-01 -2.661165222525596619e-02 2.476074546575546265e-01 1.261827647686004639e-01 9.912870824337005615e-02 3.281937837600708008e-01 7.975137978792190552e-02 2.147690504789352417e-01 8.974746614694595337e-02 8.860415965318679810e-02 1.472154408693313599e-01 3.660607337951660156e-02 -5.947040393948554993e-02 -5.604648590087890625e-02
2.256295979022979736e-01 3.681888803839683533e-03 2.679233551025390625e-01 1.883964091539382935e-01 1.014700010418891907e-01 -2.108520716428756714e-01 1.039438694715499878e-01 -1.414431482553482056e-01 1.589464992284774780e-01 3.863481059670448303e-02 -1.357967555522918701e-01 -2.229833006858825684e-01 -5.680060014128684998e-02 -4.711780324578285217e-02 -1.885914653539657593e-01 3.194389864802360535e-02 1.067512407898902893e-01 -2.842181622982025146e-01 -3.553804159164428711e-01 2.034495025873184204e-01 -3.432399034500122070e-02 1.376810073852539062e-01 2.372263371944427490e-01 -1.208513081073760986e-01 7.264940068125724792e-03 3.417564034461975098e-01 2.368307486176490784e-02 2.309556007385253906e-01 2.080261409282684326e-01 9.675911068916320801e-02 6.207072734832763672e-02 2.028897404670715332e-01
1.271875649690628052e-01 -1.956978142261505127e-01 -1.924823522567749023e-01 4.821251332759857178e-02 -3.087058663368225098e-02 5.892160534858703613e-02 -1.736199557781219482e-01 -1.906685680150985718e-01 3.147166967391967773e-01 1.733268350362777710e-01 -2.943099737167358398e-01 -2.469409257173538208e-01 9.204073809087276459e-03 -3.958162665367126465e-01 -3.407148877158761024e-03 1.800792813301086426e-01 -8.153390139341354370e-02 -7.889177650213241577e-02 1.662470251321792603e-01 1.658609360456466675e-01 1.326936483383178711e-01 1.565621793270111084e-01 2.306171655654907227e-01 -1.514755934476852417e-01 -8.535753004252910614e-03 -3.016912564635276794e-02 2.392001599073410034e-01 -1.134355142712593079e-01 1.818022727966308594e-01 -2.186244428157806396e-01 1.760677397251129150e-01 1.273241918534040451e-02
9.735243767499923706e-02 -4.998449608683586121e-02 -4.218909889459609985e-03 2.531823217868804932e-01 1.060903072357177734e-01 -1.080114394426345825e-01 8.899258822202682495e-02 1.973395422101020813e-02 2.067930847406387329e-01 6.038394058123230934e-04 -1.534782946109771729e-01 -1.888878345489501953e-01 -1.076089739799499512e-01 -1.979560777544975281e-02 -3.237963616847991943e-01 2.016220614314079285e-02 8.869047462940216064e-02 -2.773539721965789795e-01 -2.692862451076507568e-01 2.811426222324371338e-01 -1.676410734653472900e-01 1.574633568525314331e-01 2.635968029499053955e-01 1.044963151216506958e-01 1.166608631610870361e-01 2.581684887409210205e-01 1.505721360445022583e-01 1.103867962956428528e-01 2.096796929836273193e-01 -3.701663017272949219e-02 2.754282653331756592e-01 2.597912251949310303e-01
8.256150037050247192e-02 -5.141203850507736206e-02 -1.406754106283187866e-01 -9.252494201064109802e-03 1.997460275888442993e-01 -5.290288850665092468e-02 -6.675045192241668701e-02 -1.053667590022087097e-01 1.381603032350540161e-01 -3.066059947013854980e-01 -8.511149138212203979e-02 -3.542779982089996338e-01 -3.287113830447196960e-02 4.094341769814491272e-02 1.322994381189346313e-01 -4.043389856815338135e-02 -7.295263558626174927e-02 -5.554996803402900696e-02 -7.071926444768905640e-02 4.332436323165893555e-01 -3.890058025717735291e-02 9.297462552785873413e-02 3.556276485323905945e-02 1.921135038137435913e-01 -5.522402469068765640e-03 -9.468747675418853760e-02 -3.652524575591087341e-02 -4.899829626083374023e-01 2.893594503402709961e-01 -2.325780093669891357e-01 4.699083045125007629e-02 -6.914378702640533447e-02
1.434465348720550537e-01 9.912540018558502197e-02 -1.297831982374191284e-01 1.513768732547760010e-01 4.946073889732360840e-02 6.157710403203964233e-02 -2.980794906616210938e-01 -1.298848241567611694e-01 3.592285811901092529e-01 2.017333209514617920e-01 -1.576304249465465546e-02 -3.586611449718475342e-01 1.345918029546737671e-01 -1.133482679724693298e-01 -2.744088172912597656e-01 1.108651533722877502e-01 -1.973555237054824829e-01 -2.583322227001190186e-01 -1.823957893066108227e-03 1.010176986455917358e-01 -1.372758895158767700e-01 2.569623291492462158e-01 2.000121027231216431e-01 1.457532867789268494e-02 1.936508528888225555e-02 8.435457944869995117e-02 4.824896529316902161e-02 -2.230365127325057983e-01 1.318320780992507935e-01 -2.463298588991165161e-01 1.468598842620849609e-01 -2.287503518164157867e-02
2.042785286903381348e-01 1.699411496520042419e-02 5.481859296560287476e-02 3.002568781375885010e-01 1.221235655248165131e-02 -6.884755939245223999e-02 2.146172970533370972e-01 -1.575721055269241333e-01 1.361377239227294922e-01 5.992964655160903931e-02 -1.312083899974822998e-01 -2.828274369239807129e-01 -2.059128135442733765e-01 2.469528093934059143e-02 -2.211295217275619507e-01 1.813034564256668091e-01 4.279111325740814209e-02 -1.350206583738327026e-01 -2.351914942264556885e-01 1.921443790197372437e-01 -1.103811562061309814e-01 1.138230785727500916e-01 2.961134910583496094e-01 -4.567090421915054321e-02 1.909035742282867432e-01 2.977295815944671631e-01 1.648214906454086304e-01 1.286527067422866821e-01 2.351554185152053833e-01 -9.854204952716827393e-03 2.780637443065643311e-01 1.273112893104553223e-01
-1.506741531193256378e-02 -1.064788550138473511e-03 -3.357052057981491089e-02 7.313662022352218628e-02 9.651491045951843262e-02 -5.026595294475555420e-02 -1.294388156384229660e-02 -1.692977398633956909e-01 1.677802950143814087e-01 -2.995072677731513977e-02 -4.328341409564018250e-02 -4.013718962669372559e-01 -1.856111288070678711e-01 -1.995737478137016296e-02 -1.472660750150680542e-01 1.682529747486114502e-01 -2.486382573843002319e-01 -3.827140629291534424e-01 5.889771133661270142e-02 2.337299287319183350e-01 -5.575517565011978149e-02 -1.143968030810356140e-01 2.796861901879310608e-02 -2.622440457344055176e-01 1.103734076023101807e-01 -2.230658382177352905e-01 1.226935461163520813e-01 -2.327055335044860840e-01 1.983716189861297607e-01 -7.234399020671844482e-02 3.508305549621582031e-01 1.575003713369369507e-01
1.672790497541427612e-01 -2.083243131637573242e-01 8.407428115606307983e-02 4.930565506219863892e-02 1.505493670701980591e-01 6.815560907125473022e-02 2.442363277077674866e-02 -9.457987546920776367e-02 1.665672510862350464e-01 -1.480929702520370483e-01 -1.000837385654449463e-01 -4.085206091403961182e-01 6.349314749240875244e-02 1.342694759368896484e-01 -5.057475715875625610e-02 5.203711614012718201e-02 9.723861515522003174e-02 -1.219220757484436035e-01 -1.134112328290939331e-01 3.361709788441658020e-02 1.481717228889465332e-01 -2.294877618551254272e-01 6.309066712856292725e-02 1.749749928712844849e-01 -5.485111474990844727e-02 2.815396524965763092e-03 2.345965653657913208e-01 -3.573395311832427979e-01 3.718452453613281250e-01 -1.751219183206558228e-01 3.014167845249176025e-01 -1.878797411918640137e-01
2.323165833950042725e-01 2.257861755788326263e-02 -6.297511607408523560e-02 3.013861477375030518e-01 -2.630861699581146240e-01 -2.496663033962249756e-01 -5.129997618496417999e-03 -1.781719475984573364e-01 8.523023873567581177e-02 -1.285956352949142456e-01 -8.149479515850543976e-03 -2.827635407447814941e-01 8.874576538801193237e-02 2.220682054758071899e-02 -2.955473661422729492e-01 -1.102897003293037415e-01 -1.409883331507444382e-02 -1.253930330276489258e-01 -3.791549503803253174e-01 1.499199420213699341e-01 1.687673181295394897e-01 2.296469062566757202e-01 3.100565969944000244e-01 2.855110727250576019e-02 1.394296735525131226e-01 1.783844679594039917e-01 9.651482850313186646e-02 -3.554750233888626099e-02 -1.158055141568183899e-01 -1.328716576099395752e-01 1.454755514860153198e-01 3.606351837515830994e-02
-5.560057237744331360e-02 -8.202094584703445435e-02 -3.606655448675155640e-02 -1.395827159285545349e-02 1.977197378873825073e-01 -2.709474861621856689e-01 -1.457087136805057526e-02 -1.087605133652687073e-01 3.843720853328704834e-01 -2.039226740598678589e-01 1.510909646749496460e-01 -2.490710020065307617e-01 -8.358728140592575073e-03 1.883327215909957886e-01 -6.750842928886413574e-02 -9.087778627872467041e-03 -1.610192358493804932e-01 -2.269674390554428101e-01 7.632081955671310425e-02 7.654859870672225952e-02 2.269493415951728821e-02 3.713472932577133179e-02 6.177233997732400894e-03 -1.998913139104843140e-01 -2.949406020343303680e-02 4.167386889457702637e-02 1.048917472362518311e-01 -6.854733079671859741e-02 4.955253005027770996e-01 1.544607579708099365e-01 3.489558100700378418e-01 -9.629459679126739502e-02
1.497580856084823608e-01 -1.510852724313735962e-01 1.349218934774398804e-01 9.211178869009017944e-02 -8.014476299285888672e-02 -6.065732240676879883e-02 -1.374231129884719849e-01 -2.713564932346343994e-01 -7.866565138101577759e-04 1.805028766393661499e-01 -1.851240098476409912e-01 -3.709151744842529297e-01 -1.430329829454421997e-01 -2.108941823244094849e-01 -4.090300202369689941e-01 -5.950260534882545471e-02 -1.687342226505279541e-01 -1.431962549686431885e-01 -8.505485951900482178e-03 2.584676258265972137e-02 -2.209663018584251404e-02 2.925272881984710693e-01 1.658575683832168579e-01 1.199135929346084595e-01 -2.071774099022150040e-03 1.422230899333953857e-01 2.209626510739326477e-02 -3.907539844512939453e-01 1.127634942531585693e-01 4.647626541554927826e-03 7.238447666168212891e-02 -1.271731108427047729e-01
1.378522962331771851e-01 -9.113796800374984741e-02 -3.014453873038291931e-02 1.544544994831085205e-01 8.977848291397094727e-02 2.063001096248626709e-01 2.313778698444366455e-01 -1.339340806007385254e-01 -3.598857671022415161e-02 2.473557367920875549e-02 -7.838441431522369385e-02 -3.781143426895141602e-01 3.694188594818115234e-02 -1.995708346366882324e-01 -6.578454375267028809e-02 5.780458450317382812e-03 7.614896446466445923e-02 -2.663619220256805420e-01 -6.622828543186187744e-02 1.336421817541122437e-01 2.175159156322479248e-01 2.967639565467834473e-01 3.042958378791809082e-01 -1.621328890323638916e-01 -2.668889760971069336e-01 1.969412565231323242e-01 -7.436533272266387939e-02 -1.453739702701568604e-01 2.640758752822875977e-01 8.566513657569885254e-02 -3.225252777338027954e-02 2.473921626806259155e-01
-1.269692778587341309e-01 -1.671074330806732178e-01 3.151308596134185791e-01 8.062470704317092896e-02 8.070130646228790283e-02 7.989272475242614746e-02 1.866858899593353271e-01 -5.503012612462043762e-02 1.697476208209991455e-01 8.747665584087371826e-02 1.208858191967010498e-01 -3.440483510494232178e-01 2.170909196138381958e-02 -1.063042283058166504e-01 -4.083052277565002441e-02 -1.988077610731124878e-01 1.118384301662445068e-02 -3.006931543350219727e-01 -2.366454340517520905e-02 1.003375798463821411e-01 -1.798795349895954132e-02 2.228704988956451416e-01 -5.009422823786735535e-02 -1.199995875358581543e-01 1.237555313855409622e-02 2.037430405616760254e-01 6.671596318483352661e-02 -1.079372763633728027e-01 4.997499883174896240e-01 8.367832750082015991e-02 2.300817370414733887e-01 -2.035420835018157959e-01
1.609920561313629150e-01 -1.050887182354927063e-01 -1.019966136664152145e-02 1.411651074886322021e-01 -1.830153726041316986e-02 -1.762311458587646484e-01 -1.523348093032836914e-01 -7.825720310211181641e-02 8.327288925647735596e-02 2.697911113500595093e-02 -6.556439399719238281e-02 -3.491439521312713623e-01 -1.176814064383506775e-01 -1.709763705730438232e-01 -2.604984045028686523e-01 8.011627197265625000e-02 -2.755753695964813232e-01 -1.773619353771209717e-01 7.609587907791137695e-02 -1.539397090673446655e-01 3.295901417732238770e-02 2.940984368324279785e-01 4.296604096889495850e-01 2.727933824062347412e-01 -6.670894473791122437e-02 7.428657263517379761e-02 -1.159413084387779236e-01 -1.849752962589263916e-01 2.762554287910461426e-01 -1.367046963423490524e-02 5.153958499431610107e-02 -1.038414165377616882e-01
5.712326616048812866e-02 3.299291804432868958e-02 2.166970074176788330e-01 7.548356801271438599e-02 1.529165208339691162e-01 -2.594312131404876709e-01 8.958998322486877441e-02 1.728900894522666931e-02 1.783915311098098755e-01 1.349860131740570068e-01 -9.333916008472442627e-02 -4.806286394596099854e-01 -6.409346312284469604e-02 -1.689169704914093018e-01 -1.526715457439422607e-01 9.597712010145187378e-02 2.520560622215270996e-01 -8.252727240324020386e-02 -1.462171822786331177e-01 1.264636218547821045e-02 5.243683233857154846e-03 1.399876326322555542e-01 3.120298385620117188e-01 -7.540008425712585449e-02 1.274398416280746460e-01 4.102590680122375488e-01 1.515143178403377533e-02 4.702857509255409241e-02 1.751190274953842163e-01 1.787989772856235504e-02 1.409687846899032593e-01 1.914422810077667236e-01
1.611392945051193237e-01 -8.264079951914027333e-05 2.653074450790882111e-02 2.545006871223449707e-01 9.209780395030975342e-02 -1.183799933642148972e-02 9.110133349895477295e-02 -1.459033787250518799e-01 1.632478088140487671e-01 4.135376960039138794e-02 -1.151985675096511841e-01 -2.553436160087585449e-01 -1.745828390121459961e-01 6.427212059497833252e-02 -2.652270197868347168e-01 4.195373132824897766e-02 7.304465770721435547e-02 -2.523959279060363770e-01 -2.100283205509185791e-01 2.188087105751037598e-01 -2.247592993080615997e-02 2.400145679712295532e-01 2.517334818840026855e-01 1.229666620492935181e-01 1.781416833400726318e-01 2.854607403278350830e-01 3.114906549453735352e-01 2.166521102190017700e-01 1.029320135712623596e-01 1.364889442920684814e-01 2.164407968521118164e-01 1.609804928302764893e-01
-4.634119570255279541e-02 4.012851417064666748e-02 -1.803896576166152954e-01 1.451272815465927124e-01 4.147505015134811401e-02 8.261373150162398815e-04 -2.327582836151123047e-01 1.987626776099205017e-02 1.759540885686874390e-01 1.467371545732021332e-02 -5.918391793966293335e-02 -2.423132658004760742e-01 -5.543055012822151184e-02 -3.284870386123657227e-01 -4.249699115753173828e-01 7.636399567127227783e-02 -1.501716077327728271e-01 -2.290500849485397339e-01 -6.373056024312973022e-02 2.616787850856781006e-01 -1.017103791236877441e-01 2.186239212751388550e-01 1.867538094520568848e-01 -5.180786363780498505e-03 -1.287657916545867920e-01 1.475077271461486816e-01 -4.297189414501190186e-02 -2.710772454738616943e-01 1.777760088443756104e-01 7.326553761959075928e-02 1.822270154953002930e-01 -2.666481733322143555e-01
8.336209505796432495e-02 -2.468383461236953735e-01 1.101359054446220398e-01 3.680609539151191711e-02 -6.231904774904251099e-02 -1.232853010296821594e-01 2.122183740139007568e-01 -6.724920868873596191e-02 1.410635113716125488e-01 -4.395417496562004089e-02 3.070710599422454834e-01 -2.659763395786285400e-01 2.058405578136444092e-01 5.301064997911453247e-02 -2.059349417686462402e-01 1.269614249467849731e-01 1.845519095659255981e-01 -2.106432914733886719e-01 -5.519041791558265686e-02 8.043093979358673096e-02 1.001822352409362793e-01 3.285335004329681396e-02 2.959279119968414307e-01 -1.207370236515998840e-01 1.178972721099853516e-01 4.149325191974639893e-02 1.362292915582656860e-01 -3.289093375205993652e-01 1.720120310783386230e-01 -1.554517149925231934e-01 2.836082875728607178e-01 -2.857607305049896240e-01
-1.212248876690864563e-01 -1.805706918239593506e-01 1.795466989278793335e-01 1.996193975210189819e-01 5.359202250838279724e-02 3.253046795725822449e-02 -3.582758083939552307e-02 -2.086030542850494385e-01 2.132201641798019409e-01 3.518414795398712158e-01 5.443218722939491272e-02 -4.401791989803314209e-01 -1.380383037030696869e-02 -2.000698447227478027e-02 -2.865105867385864258e-01 -9.097330272197723389e-03 -5.170108005404472351e-02 -1.575435996055603027e-01 1.918378286063671112e-02 6.695162504911422729e-02 -1.344651430845260620e-01 2.523516714572906494e-01 1.837321817874908447e-01 1.030091792345046997e-01 -4.490269348025321960e-02 9.687671810388565063e-02 -2.898417115211486816e-01 -4.378868266940116882e-02 2.896010279655456543e-01 1.474232226610183716e-01 8.657013624906539917e-02 1.193693950772285461e-01
9.517165273427963257e-02 2.330242656171321869e-02 2.963634766638278961e-02 2.475422471761703491e-01 -1.235431060194969177e-02 -1.211841553449630737e-01 1.477064043283462524e-01 -2.947341836988925934e-02 -5.373163521289825439e-02 -2.203479222953319550e-02 -2.127365320920944214e-01 -2.040140777826309204e-01 -1.992684155702590942e-01 5.049874261021614075e-02 -2.553837895393371582e-01 8.947571367025375366e-02 -1.842906698584556580e-02 -2.789653241634368896e-01 -2.756077945232391357e-01 1.679677516222000122e-01 -1.121128872036933899e-01 1.264971345663070679e-01 3.629044890403747559e-01 1.675835996866226196e-02 2.061427831649780273e-01 3.729463517665863037e-01 2.153263688087463379e-01 4.672777652740478516e-02 2.480202168226242065e-01 -7.983342558145523071e-02 1.517413556575775146e-01 1.450954973697662354e-01
2.222719490528106689e-01 -3.214429365471005440e-03 9.063436836004257202e-02 2.601269781589508057e-01 7.880108430981636047e-03 1.672658510506153107e-02 1.482518911361694336e-01 -1.717768609523773193e-01 1.728179901838302612e-01 4.334260243922472000e-03 -1.446128189563751221e-01 -2.546566426753997803e-01 -1.094778403639793396e-01 1.072996407747268677e-01 -2.574895620346069336e-01 1.816798001527786255e-01 1.249540597200393677e-01 -2.160975188016891479e-01 -2.697059512138366699e-01 2.127650827169418335e-01 -1.372932344675064087e-01 8.750775456428527832e-02 2.592849731445312500e-01 9.714777022600173950e-02 1.297309547662734985e-01 3.007595241069793701e-01 2.597305774688720703e-01 1.096918657422065735e-01 1.663402616977691650e-01 -2.036404609680175781e-02 2.750632166862487793e-01 1.020006760954856873e-01
1.793661504052579403e-03 -1.103913262486457825e-01 2.120133340358734131e-01 3.579716384410858154e-01 5.252081528306007385e-02 1.190923154354095459e-01 -7.745280861854553223e-02 -3.655443340539932251e-02 3.857422620058059692e-02 -3.694716468453407288e-02 -2.922239527106285095e-02 -3.647583425045013428e-01 4.145319387316703796e-02 -7.401058077812194824e-02 -2.156530022621154785e-01 -1.349860453046858311e-03 -1.354630589485168457e-01 -4.023542702198028564e-01 -2.876304788514971733e-03 1.927152574062347412e-01 6.257800012826919556e-02 2.990111410617828369e-01 3.020812273025512695e-01 -4.293790459632873535e-02 -1.252135783433914185e-01 -7.151356339454650879e-02 7.169664651155471802e-02 -1.948505491018295288e-01 2.194584310054779053e-01 2.189728803932666779e-02 2.426243722438812256e-01 -1.573720723390579224e-01
3.836875781416893005e-02 -3.471911847591400146e-01 1.504508703947067261e-01 3.485794663429260254e-01 1.247941851615905762e-01 1.817709393799304962e-02 3.053591959178447723e-02 -9.420234709978103638e-02 1.499879509210586548e-01 -6.588746327906847000e-03 -6.298390682786703110e-03 -3.566255271434783936e-01 -5.190122872591018677e-02 -8.770990371704101562e-02 -1.733012944459915161e-01 -7.017005980014801025e-02 -1.410452574491500854e-01 -1.952507495880126953e-01 4.339496046304702759e-02 2.818552255630493164e-01 2.040631882846355438e-02 4.300438463687896729e-01 1.734617501497268677e-01 -4.949413985013961792e-02 -9.571241587400436401e-02 -1.249725818634033203e-01 -1.452745869755744934e-02 -2.419730424880981445e-01 5.486907809972763062e-02 -1.755542354658246040e-03 1.889950931072235107e-01 -1.830811947584152222e-01
3.433022415265440941e-03 -2.396504431962966919e-01 -1.530013699084520340e-02 1.628006696701049805e-01 1.068247631192207336e-01 1.076050661504268646e-02 -2.848006188869476318e-01 -1.879733353853225708e-01 3.235304951667785645e-01 2.375500649213790894e-01 4.141009598970413208e-02 -2.161537855863571167e-01 2.400474436581134796e-02 -1.612213999032974243e-01 -3.116301000118255615e-01 -2.593727409839630127e-02 -1.581917852163314819e-01 -2.800331413745880127e-01 6.586156785488128662e-02 1.179265230894088745e-01 -1.001041233539581299e-01 2.012448757886886597e-01 1.348225325345993042e-01 1.864304840564727783e-01 -1.154605895280838013e-01 1.243647485971450806e-01 5.594592168927192688e-02 -1.776580959558486938e-01 2.350045144557952881e-01 2.144799530506134033e-01 1.577734947204589844e-01 -1.979862898588180542e-01
8.474616706371307373e-02 -1.302523612976074219e-01 -4.734324291348457336e-02 1.607514768838882446e-01 2.051674574613571167e-01 -4.686643183231353760e-01 -8.154914528131484985e-02 -3.665970265865325928e-01 7.562824338674545288e-02 -6.367497891187667847e-02 -1.381949614733457565e-02 -2.069140672683715820e-01 1.392427980899810791e-01 -1.945555396378040314e-02 -3.806037083268165588e-02 -4.978320747613906860e-02 7.111002504825592041e-02 -8.656577765941619873e-02 -3.416640684008598328e-02 6.952618062496185303e-02 2.556453645229339600e-01 -6.009275838732719421e-02 2.906192094087600708e-03 -2.074766457080841064e-01 2.199149727821350098e-01 2.302569448947906494e-01 2.433787286281585693e-01 -2.275229841470718384e-01 2.793388664722442627e-01 6.465559452772140503e-02 1.393093168735504150e-01 1.547361314296722412e-01
2.581191062927246094e-01 6.211517751216888428e-02 -7.868243753910064697e-02 2.804187238216400146e-01 1.361040621995925903e-01 -5.274692177772521973e-02 3.952370211482048035e-02 -3.494119644165039062e-02 1.084739267826080322e-01 -5.509597435593605042e-02 -7.504834979772567749e-02 -4.075610041618347168e-01 -1.412298977375030518e-01 1.980876177549362183e-02 -2.135479450225830078e-01 4.797554761171340942e-02 4.825395531952381134e-03 -1.128360331058502197e-01 -2.922104597091674805e-01 3.128618896007537842e-01 -1.686541885137557983e-01 1.205727234482765198e-01 1.923037618398666382e-01 1.314738690853118896e-01 1.021510735154151917e-01 2.230478227138519287e-01 1.847365647554397583e-01 2.453359365463256836e-01 1.247401535511016846e-01 7.029097527265548706e-02 2.980687320232391357e-01 9.325656294822692871e-02
-8.255426771938800812e-03 -1.027493253350257874e-01 -1.023435443639755249e-01 -8.681704849004745483e-02 -1.457016319036483765e-01 1.218835189938545227e-01 -3.594167530536651611e-02 -1.869913935661315918e-01 2.713290750980377197e-01 3.326362073421478271e-01 1.385653316974639893e-01 -4.059414267539978027e-01 -2.535348525270819664e-03 -2.780743241310119629e-01 -1.970515698194503784e-01 1.054771691560745239e-01 5.492378771305084229e-02 -1.924617886543273926e-01 7.741580158472061157e-02 2.875081300735473633e-01 1.460757553577423096e-01 1.768590956926345825e-01 3.140507042407989502e-01 -2.743174135684967041e-01 1.428166329860687256e-01 -4.927847161889076233e-02 6.827796995639801025e-02 -2.883727103471755981e-02 3.642369806766510010e-02 6.756742298603057861e-02 -6.708903610706329346e-02 -9.777735173702239990e-02
8.346270187757909298e-04 4.478291049599647522e-02 7.727213203907012939e-02 5.232770368456840515e-02 1.844762712717056274e-01 4.889296367764472961e-02 -9.275923669338226318e-02 -1.290276497602462769e-01 3.413754403591156006e-01 4.896681010723114014e-02 -1.145075112581253052e-01 -4.833504259586334229e-01 -9.247127920389175415e-02 1.842382177710533142e-02 -5.752511322498321533e-02 2.848322987556457520e-01 -2.900289595127105713e-01 -1.339599192142486572e-01 7.405696064233779907e-02 6.936651468276977539e-02 1.348052464891225100e-04 1.566074937582015991e-01 3.044312261044979095e-02 -1.554911583662033081e-01 -1.408254951238632202e-01 1.413321495056152344e-01 4.244105517864227295e-02 -3.409013152122497559e-01 1.879011988639831543e-01 1.995535567402839661e-02 3.340726494789123535e-01 3.856417164206504822e-02
8.397259563207626343e-02 -1.771707534790039062e-01 -7.171051949262619019e-02 9.106294810771942139e-02 -1.323122531175613403e-01 1.560140103101730347e-01 -9.059956669807434082e-02 -3.021427690982818604e-01 2.785843312740325928e-01 9.615622460842132568e-02 7.690831553190946579e-03 -5.063152313232421875e-01 1.346304267644882202e-01 -2.182177901268005371e-01 -2.693057358264923096e-01 -5.602610111236572266e-02 -5.433284491300582886e-02 -1.294746696949005127e-01 4.628597199916839600e-02 2.970206141471862793e-01 -1.887862682342529297e-01 2.991140587255358696e-03 1.824569404125213623e-01 1.721892654895782471e-01 -3.381665796041488647e-02 1.314398795366287231e-01 -1.267196387052536011e-01 -1.752626150846481323e-01 4.301371797919273376e-02 -5.862597748637199402e-02 1.807936280965805054e-01 -1.013110727071762085e-01
6.709484010934829712e-02 -1.287017166614532471e-01 -2.647361718118190765e-02 2.495587617158889771e-01 -4.278337210416793823e-02 -1.531085669994354248e-01 1.310007125139236450e-01 2.158501371741294861e-02 1.058627367019653320e-01 -2.007758989930152893e-02 -2.584268152713775635e-01 -3.863911628723144531e-01 4.351937770843505859e-02 9.718225151300430298e-02 -2.001734673976898193e-01 1.754631288349628448e-02 1.395399570465087891e-01 -6.462366133928298950e-02 -3.760581314563751221e-01 3.660987615585327148e-01 1.092291399836540222e-01 1.927213519811630249e-01 1.469176858663558960e-01 4.755953326821327209e-02 1.340317130088806152e-01 2.940375804901123047e-01 1.386512964963912964e-01 1.733251810073852539e-01 2.362563908100128174e-01 -1.983894594013690948e-02 1.002179607748985291e-01 4.109003022313117981e-02
3.614452108740806580e-02 -7.260736078023910522e-02 -3.171198070049285889e-02 -8.112045004963874817e-03 -1.002292111515998840e-01 -1.621827483177185059e-01 -1.218522414565086365e-01 -2.509271204471588135e-01 1.152266263961791992e-01 1.344276666641235352e-01 -4.850526526570320129e-02 -1.651901900768280029e-01 8.815508335828781128e-02 3.471469273790717125e-03 1.080061793327331543e-01 4.737697541713714600e-03 -1.532230805605649948e-02 -4.371660649776458740e-01 6.730299443006515503e-02 2.857080101966857910e-01 1.543673276901245117e-01 -3.711753757670521736e-03 2.062935531139373779e-01 -7.536907494068145752e-02 2.090398371219635010e-01 3.614753857254981995e-02 2.052665352821350098e-01 1.922944933176040649e-02 4.934827089309692383e-01 -2.011549919843673706e-01 1.060236711055040359e-02 -2.766431272029876709e-01
6.693220883607864380e-02 -1.269672214984893799e-01 -2.872340381145477295e-02 -5.025214701890945435e-02 1.295443624258041382e-01 7.656475156545639038e-02 -4.548778012394905090e-02 -1.666185855865478516e-01 2.163274139165878296e-01 3.004979714751243591e-02 -2.309197485446929932e-01 -3.962585628032684326e-01 1.359964907169342041e-01 7.561166584491729736e-02 -4.560303688049316406e-02 -6.647212058305740356e-02 -1.343957334756851196e-01 -2.955096960067749023e-01 -1.073206309229135513e-02 1.675889492034912109e-01 6.020540744066238403e-02 2.428966462612152100e-01 8.050037920475006104e-02 2.527319490909576416e-01 3.167855367064476013e-02 1.965893507003784180e-01 1.324196755886077881e-01 -3.423743546009063721e-01 1.999224722385406494e-02 -2.400340735912322998e-01 2.529486715793609619e-01 -2.680426239967346191e-01
8.555244654417037964e-02 -2.689904272556304932e-01 5.380208417773246765e-02 -1.010206937789916992e-01 -2.413806766271591187e-01 -1.165259778499603271e-01 -1.166205480694770813e-02 1.288650333881378174e-01 -1.217282414436340332e-01 -3.648409619927406311e-02 1.070610582828521729e-01 -4.349309206008911133e-01 2.657127939164638519e-02 -7.477944344282150269e-02 4.144040402024984360e-03 -2.716672047972679138e-02 -6.918816268444061279e-02 4.089243710041046143e-02 -2.401902973651885986e-01 3.310302272439002991e-02 -9.597398340702056885e-02 1.055308431386947632e-01 2.783810496330261230e-01 3.450482785701751709e-01 6.210735440254211426e-02 3.030789196491241455e-01 2.597705423831939697e-01 -1.051953956484794617e-01 3.322106599807739258e-01 6.291643530130386353e-02 4.503109306097030640e-02 1.484974473714828491e-01
-8.043384179472923279e-03 -2.174685001373291016e-01 8.340447209775447845e-03 1.068098992109298706e-01 2.792823016643524170e-01 -6.563802808523178101e-02 -1.804528385400772095e-01 -1.829349100589752197e-01 2.614852786064147949e-01 1.849994808435440063e-01 -6.463087350130081177e-02 -3.049222826957702637e-01 1.363801863044500351e-02 -3.294678330421447754e-01 -5.487519875168800354e-02 2.284235060214996338e-01 -1.532564312219619751e-01 2.333114854991436005e-02 4.168373532593250275e-03 3.543515503406524658e-01 1.944560557603836060e-01 -1.189344078302383423e-01 -9.603413194417953491e-02 -1.462949067354202271e-01 1.257086396217346191e-01 8.789785951375961304e-02 2.220255285501480103e-01 3.658391907811164856e-02 1.639425903558731079e-01 -2.874024212360382080e-01 8.939253538846969604e-02 -7.296161353588104248e-02
1.939050257205963135e-01 1.547105796635150909e-02 1.298044323921203613e-01 1.894796937704086304e-01 8.000219240784645081e-03 -1.824218197725713253e-03 9.023341536521911621e-02 4.604363813996315002e-03 1.824116855859756470e-01 -9.479779750108718872e-02 -7.158788293600082397e-02 -3.102844655513763428e-01 -1.651010960340499878e-01 5.768450722098350525e-02 -3.233981430530548096e-01 1.713910996913909912e-01 1.312143504619598389e-01 -2.091890126466751099e-01 -2.765972614288330078e-01 2.539993226528167725e-01 -8.790922909975051880e-02 1.151525452733039856e-01 3.813699781894683838e-01 1.257881075143814087e-01 1.952505409717559814e-01 1.903714686632156372e-01 1.105944737792015076e-01 1.469910144805908203e-01 1.862110048532485962e-01 2.675234153866767883e-02 2.200925499200820923e-01 1.291686445474624634e-01
1.072177141904830933e-01 -9.189333021640777588e-02 3.055452406406402588e-01 1.111324280500411987e-01 1.715476363897323608e-01 -1.415024250745773315e-01 5.833184346556663513e-02 1.326663233339786530e-02 5.499324202537536621e-02 7.253356277942657471e-02 -3.261217102408409119e-02 -3.387556672096252441e-01 -8.713071793317794800e-02 -1.092017516493797302e-01 -2.210432738065719604e-01 2.827158570289611816e-02 2.619426846504211426e-01 -2.275133877992630005e-01 -2.898211181163787842e-01 5.540773645043373108e-02 1.651700288057327271e-01 -9.913103654980659485e-03 1.951987296342849731e-01 3.878956288099288940e-02 -1.732242852449417114e-01 4.496755897998809814e-01 1.898339688777923584e-01 3.259437158703804016e-02 2.509782910346984863e-01 5.851902067661285400e-02 1.328022181987762451e-01 1.570945419371128082e-02
-9.983997792005538940e-02 -1.174758076667785645e-01 1.476093977689743042e-01 2.510409653186798096e-01 8.832214027643203735e-02 3.167995437979698181e-02 -1.766271442174911499e-01 -1.414882689714431763e-01 3.141541779041290283e-01 1.296164989471435547e-01 7.654016464948654175e-02 -5.076768994331359863e-01 1.063634976744651794e-01 -3.333012163639068604e-01 -2.169587314128875732e-01 -4.489997774362564087e-02 -8.905472606420516968e-02 -2.115039229393005371e-01 1.757999695837497711e-02 5.402288213372230530e-02 -2.792310118675231934e-01 1.295346766710281372e-01 1.722024828195571899e-01 6.111237406730651855e-02 -2.274989895522594452e-02 -8.007095195353031158e-03 -4.415689036250114441e-02 -2.651728391647338867e-01 4.723424464464187622e-02 1.084673851728439331e-01 9.961333125829696655e-02 5.135662388056516647e-03
-4.880953952670097351e-02 -7.256015390157699585e-02 -5.374844372272491455e-02 -2.173287048935890198e-02 7.343564927577972412e-02 -4.108464345335960388e-02 -6.518315523862838745e-02 -8.481190353631973267e-02 3.646604418754577637e-01 8.159740269184112549e-02 1.599781364202499390e-01 -2.590402066707611084e-01 -3.195451945066452026e-02 2.537066042423248291e-01 5.505298078060150146e-02 1.640103161334991455e-01 -1.446646731346845627e-02 -2.390966564416885376e-01 -3.461188077926635742e-02 2.803070843219757080e-01 1.286774724721908569e-01 6.982901692390441895e-02 3.567296862602233887e-01 -1.000242456793785095e-01 2.725666761398315430e-01 1.105614081025123596e-01 -1.733254045248031616e-01 -2.255150973796844482e-01 9.651622921228408813e-02 1.536665707826614380e-01 3.764873445034027100e-01 6.994424760341644287e-02
9.820369631052017212e-02 -2.050432860851287842e-01 -2.747835814952850342e-01 2.941626012325286865e-01 6.674376875162124634e-02 -2.459968067705631256e-02 -4.451917856931686401e-02 -6.495176255702972412e-02 1.129053384065628052e-01 1.119385063648223877e-01 -1.112426519393920898e-01 -4.334703683853149414e-01 -1.320359557867050171e-01 9.271955490112304688e-02 1.159452125430107117e-01 -5.756450816988945007e-02 9.139585494995117188e-02 -2.997106313705444336e-01 -3.153020748868584633e-03 2.810533046722412109e-01 -1.370309386402368546e-02 5.798946321010589600e-02 1.258957386016845703e-01 1.982476264238357544e-01 -3.954213857650756836e-02 -1.242960318922996521e-01 2.453389316797256470e-01 -4.073719084262847900e-01 7.900933921337127686e-02 -1.419978141784667969e-01 2.586691826581954956e-02 -2.375396713614463806e-02
-4.853701964020729065e-02 5.378861678764224052e-04 -1.221158877015113831e-01 4.344379156827926636e-02 4.908119887113571167e-02 -4.676962643861770630e-02 5.193534865975379944e-02 -3.244420588016510010e-01 1.762379258871078491e-01 6.166844442486763000e-02 1.540389060974121094e-01 -2.066060453653335571e-01 -5.461660400032997131e-02 3.505530208349227905e-02 -4.536323249340057373e-02 3.547911942005157471e-01 -2.484507709741592407e-01 -2.476209998130798340e-01 9.270112961530685425e-02 4.521122947335243225e-02 3.142805695533752441e-01 5.223661288619041443e-02 2.263551652431488037e-01 -1.646848171949386597e-01 1.026319786906242371e-01 9.583519399166107178e-02 1.825596988201141357e-01 -3.394052684307098389e-01 2.894835174083709717e-01 -7.459432631731033325e-02 2.510468959808349609e-01 2.633117698132991791e-02
-8.413193374872207642e-02 -1.637364029884338379e-01 2.563852667808532715e-01 -1.526678260415792465e-02 1.531368046998977661e-01 -4.734635725617408752e-02 -1.128747016191482544e-01 -1.123834773898124695e-01 1.012049987912178040e-01 -2.024914622306823730e-01 3.074612282216548920e-02 -3.293859660625457764e-01 -3.580249100923538208e-02 -3.234625756740570068e-01 -1.096212789416313171e-01 1.959007978439331055e-01 2.674932591617107391e-02 -4.434745907783508301e-01 9.456752985715866089e-02 -7.773901522159576416e-02 1.619651466608047485e-01 1.439140439033508301e-01 1.865103393793106079e-01 1.931918598711490631e-02 -1.898702234029769897e-01 3.223716020584106445e-01 -1.443682909011840820e-01 -2.216912358999252319e-01 -5.719030275940895081e-02 8.333118259906768799e-02 1.300988495349884033e-01 -2.267553284764289856e-02
3.067263066768646240e-01 3.841289132833480835e-02 -1.653681397438049316e-01 1.719008535146713257e-01 1.088756248354911804e-01 -5.598612129688262939e-02 8.520346134901046753e-02 -4.986294731497764587e-02 1.462437212467193604e-01 -6.687495112419128418e-02 -1.362526565790176392e-01 -2.656185626983642578e-01 3.555532917380332947e-02 -2.760528959333896637e-02 -2.928210496902465820e-01 -5.600074678659439087e-02 1.302011758089065552e-01 -2.034087479114532471e-01 -3.853186666965484619e-01 2.610679566860198975e-01 -4.675367102026939392e-02 -1.991740614175796509e-02 3.499364256858825684e-01 8.346829563379287720e-03 8.419840037822723389e-02 2.349008470773696899e-01 2.301467657089233398e-01 4.218596220016479492e-02 1.498034298419952393e-01 -5.121354386210441589e-02 1.822344660758972168e-01 2.039070129394531250e-01
7.573828101158142090e-02 -1.114097014069557190e-01 1.411892473697662354e-01 1.014254614710807800e-01 -7.270399481058120728e-02 -1.126549243927001953e-01 -1.053878813982009888e-01 -2.234732508659362793e-01 1.696607917547225952e-01 -4.409660026431083679e-02 3.358993530273437500e-01 -9.240626543760299683e-02 -3.000165149569511414e-02 -4.002164676785469055e-02 2.953460626304149628e-02 3.174519836902618408e-01 -3.801330924034118652e-01 -9.021277725696563721e-02 -4.037754144519567490e-03 3.396982848644256592e-01 1.228396892547607422e-01 1.400568038225173950e-01 1.762650907039642334e-01 7.363310456275939941e-02 1.169597953557968140e-01 7.420393824577331543e-02 -1.897755712270736694e-01 1.136258989572525024e-01 4.085128903388977051e-01 5.543949455022811890e-02 1.897553056478500366e-01 -5.511347204446792603e-02
1.990270167589187622e-01 -2.005331516265869141e-01 9.401455521583557129e-02 2.297441214323043823e-01 8.172929286956787109e-02 -1.547857820987701416e-01 8.227615058422088623e-02 1.446078419685363770e-01 5.899733304977416992e-02 1.826802827417850494e-02 -1.750044375658035278e-01 -3.956907391548156738e-01 1.034513339400291443e-01 1.717640645802021027e-02 -2.784425020217895508e-01 6.825467199087142944e-02 -4.695591516792774200e-03 -8.580525964498519897e-02 -2.952051758766174316e-01 7.772651314735412598e-02 -8.466976881027221680e-02 2.677353322505950928e-01 3.075525760650634766e-01 3.966185823082923889e-02 3.745671361684799194e-02 1.882349252700805664e-01 3.050207197666168213e-01 2.313775271177291870e-01 1.588389724493026733e-01 4.905179142951965332e-02 2.757690846920013428e-02 1.692522168159484863e-01
4.991479590535163879e-02 -7.016205787658691406e-02 -3.347070813179016113e-01 1.268339306116104126e-01 -4.195160791277885437e-02 -3.501522839069366455e-01 -1.287699043750762939e-01 -1.028466969728469849e-01 1.453950405120849609e-01 -2.265162467956542969e-01 -4.607943445444107056e-02 -4.976561293005943298e-02 -9.370509535074234009e-02 1.034786477684974670e-01 -1.658083647489547729e-01 -5.401495844125747681e-03 2.901304885745048523e-02 -1.919576898217201233e-02 -9.295932948589324951e-02 3.824744224548339844e-01 2.624121904373168945e-01 9.343597292900085449e-02 2.495463937520980835e-01 -1.937699615955352783e-01 1.229488253593444824e-01 2.003854960203170776e-01 1.572931855916976929e-01 -2.134823650121688843e-01 3.196278214454650879e-01 3.237457945942878723e-02 1.476706266403198242e-01 6.879415363073348999e-02
1.642408668994903564e-01 -2.845242917537689209e-01 -2.300555855035781860e-01 8.199186623096466064e-02 -2.189912274479866028e-02 -3.413771390914916992e-01 -2.588990628719329834e-01 -1.090317070484161377e-01 1.253875941038131714e-01 -3.146474063396453857e-01 7.467633485794067383e-02 -2.815669178962707520e-01 6.123477593064308167e-02 9.147943556308746338e-02 -2.219421118497848511e-01 3.661471977829933167e-02 1.386646777391433716e-01 1.544996052980422974e-01 -4.004830867052078247e-02 2.940847873687744141e-01 1.968403160572052002e-01 -1.763312146067619324e-02 3.319749236106872559e-02 -1.264422982931137085e-01 1.808334290981292725e-01 2.198245525360107422e-01 7.629831880331039429e-02 -8.845634013414382935e-02 2.365456372499465942e-01 -1.083780974149703979e-01 1.503390967845916748e-01 4.340444505214691162e-02
-6.414453685283660889e-02 -1.291412562131881714e-01 -2.414112091064453125e-01 1.278217285871505737e-01 3.566875308752059937e-02 -2.912529930472373962e-02 -1.848063617944717407e-01 -1.300910413265228271e-01 1.561008989810943604e-01 8.631977438926696777e-02 -2.741308808326721191e-01 -4.763420820236206055e-01 -1.705970913171768188e-01 -2.148440480232238770e-02 -2.743151783943176270e-01 3.882337361574172974e-02 -1.870728284120559692e-01 -1.344669163227081299e-01 5.459363758563995361e-02 8.554348349571228027e-02 -8.635576814413070679e-04 -2.802139893174171448e-02 4.298885166645050049e-01 4.808662086725234985e-02 -8.948378264904022217e-03 1.603824645280838013e-01 4.760735109448432922e-02 9.623828530311584473e-02 5.827421322464942932e-02 2.854223549365997314e-01 1.572610586881637573e-01 -1.140240803360939026e-01
2.631547152996063232e-01 7.666009664535522461e-02 -9.506926871836185455e-03 2.858063578605651855e-01 1.784241944551467896e-01 -4.323653876781463623e-02 7.508745789527893066e-02 -4.080626647919416428e-03 1.818264275789260864e-01 -1.203548088669776917e-01 -5.679561197757720947e-02 -3.115965127944946289e-01 -1.173872426152229309e-01 3.074687346816062927e-02 -2.305257469415664673e-01 2.112564630806446075e-02 3.493240848183631897e-02 -2.112834155559539795e-01 -2.393122166395187378e-01 3.012119233608245850e-01 7.458595209755003452e-04 2.237777709960937500e-01 3.096555769443511963e-01 -9.335952252149581909e-02 1.329021006822586060e-01 2.833989858627319336e-01 2.193640768527984619e-01 1.218707188963890076e-01 1.148382052779197693e-01 -9.504970908164978027e-02 1.659814119338989258e-01 1.682174950838088989e-01
-3.569233417510986328e-02 -3.013759851455688477e-01 -2.200078517198562622e-01 8.056970685720443726e-02 -3.511256873607635498e-01 -9.832894802093505859e-02 7.054922729730606079e-02 -1.137147098779678345e-01 2.011454999446868896e-01 5.201955512166023254e-02 1.887746006250381470e-01 -4.108154475688934326e-01 1.499505937099456787e-01 -1.357033103704452515e-01 3.443371877074241638e-02 1.121911555528640747e-01 -1.906934231519699097e-01 -2.139882892370223999e-01 4.981297254562377930e-02 1.417568773031234741e-01 7.810976356267929077e-02 2.013519220054149628e-02 -7.579503953456878662e-02 1.234874650835990906e-01 6.992388516664505005e-03 4.664626717567443848e-01 1.034063100814819336e-02 7.378203421831130981e-02 1.322217732667922974e-01 1.464278399944305420e-01 -2.229025028645992279e-02 -7.109241932630538940e-02
6.216756999492645264e-03 -1.353487819433212280e-01 -1.553585827350616455e-01 -6.700711697340011597e-02 -1.047949194908142090e-01 -1.541822999715805054e-01 -1.522211432456970215e-01 -1.777508258819580078e-01 1.452542990446090698e-01 1.316342800855636597e-01 3.561570942401885986e-01 -4.246009588241577148e-01 -4.600615426898002625e-02 -6.200898811221122742e-02 2.764659468084573746e-03 -8.485912345349788666e-03 -7.648203521966934204e-02 1.215976029634475708e-01 -1.759199947118759155e-01 -7.741598039865493774e-02 -2.272516191005706787e-01 -2.851500641554594040e-03 8.202582597732543945e-02 -3.752139583230018616e-02 1.142699196934700012e-01 1.322984546422958374e-01 4.199556708335876465e-01 -7.965708523988723755e-02 3.096537292003631592e-01 1.288550440222024918e-02 5.589570477604866028e-02 2.865048050880432129e-01
1.134429275989532471e-01 -2.253006398677825928e-02 -4.782289639115333557e-02 8.410362526774406433e-03 1.720129549503326416e-01 -7.029328495264053345e-02 -2.523383200168609619e-01 -2.386530935764312744e-01 1.253845393657684326e-01 -1.330003589391708374e-01 -2.764738798141479492e-01 -4.006014466285705566e-01 -2.127394527196884155e-01 -2.546600699424743652e-01 -4.356678128242492676e-01 -8.131788112223148346e-03 -1.407429128885269165e-01 -1.274951100349426270e-01 5.538679659366607666e-02 4.699021950364112854e-02 -3.798138350248336792e-02 -1.693497598171234131e-02 2.360922843217849731e-01 -1.309757828712463379e-01 -5.831090360879898071e-02 3.005719184875488281e-01 2.352068945765495300e-02 -9.863416850566864014e-02 1.223449036478996277e-01 9.679692238569259644e-02 -6.166440993547439575e-02 -1.032717600464820862e-01
1.418648064136505127e-01 -1.037624701857566833e-01 -4.437954351305961609e-02 9.274263679981231689e-02 1.862965077161788940e-01 4.211074858903884888e-02 -2.463686168193817139e-01 -1.922822296619415283e-01 2.542091608047485352e-01 5.921339616179466248e-02 -2.870257198810577393e-01 -4.565407931804656982e-01 -1.197134256362915039e-01 -1.886000335216522217e-01 -1.928144991397857666e-01 2.263649255037307739e-01 -7.777974009513854980e-02 -1.389517486095428467e-01 1.466468423604965210e-01 2.728603482246398926e-01 -2.309817261993885040e-02 1.539248879998922348e-02 3.401108086109161377e-01 -3.422173857688903809e-02 -1.480932384729385376e-01 1.512350440025329590e-01 8.764834143221378326e-03 -3.064096719026565552e-02 1.592273414134979248e-01 1.026027426123619080e-01 -7.861791551113128662e-02 -1.768255978822708130e-02
-1.586943119764328003e-02 -2.679800093173980713e-01 -3.155133128166198730e-01 1.059706434607505798e-01 2.091361396014690399e-02 -7.398326694965362549e-02 -3.976248577237129211e-02 -2.758674919605255127e-01 -1.009215712547302246e-01 6.949020922183990479e-02 1.394973099231719971e-01 -2.762959301471710205e-01 -8.877530694007873535e-02 -1.971281915903091431e-01 -1.510026007890701294e-01 3.739542663097381592e-01 -1.503493338823318481e-01 -1.171813458204269409e-01 -7.497625425457954407e-03 3.714630305767059326e-01 2.323786467313766479e-01 1.234869565814733505e-02 1.295749694108963013e-01 5.606527999043464661e-02 1.331331208348274231e-02 1.540690660476684570e-01 -6.331051886081695557e-02 5.950558558106422424e-02 1.476766169071197510e-01 -1.014721021056175232e-01 4.686939937528222799e-04 -3.183283507823944092e-01
1.240301057696342468e-01 1.909753121435642242e-02 -1.121528446674346924e-01 1.084177494049072266e-01 -1.750135272741317749e-01 1.788173913955688477e-01 -1.852636933326721191e-01 -3.023674488067626953e-01 1.962360888719558716e-01 -7.509870827198028564e-02 3.118724375963211060e-02 -2.181188464164733887e-01 2.315302938222885132e-01 -9.990069270133972168e-02 -1.708877980709075928e-01 -7.292006164789199829e-02 -2.723433971405029297e-01 -3.893216550350189209e-01 -1.463016867637634277e-01 1.009419560432434082e-01 -1.315128952264785767e-01 1.441037952899932861e-01 1.546865105628967285e-01 -1.135578304529190063e-01 -6.173996627330780029e-02 1.493741944432258606e-02 2.243401557207107544e-01 -1.582718044519424438e-01 -2.589829266071319580e-02 9.537167102098464966e-02 3.656853735446929932e-01 -1.601108312606811523e-01
7.960148900747299194e-02 -1.338841021060943604e-01 -6.006401404738426208e-02 -1.155935674905776978e-01 5.151299387216567993e-02 -3.000776767730712891e-01 2.138831317424774170e-01 -2.414760887622833252e-01 5.749190226197242737e-02 -7.272432744503021240e-02 -1.375373303890228271e-01 -2.998729050159454346e-01 -2.391619980335235596e-02 -1.151870936155319214e-01 9.389322996139526367e-02 4.207165166735649109e-02 -2.058502733707427979e-01 1.747275004163384438e-03 3.395564109086990356e-02 4.693870544433593750e-01 6.816100329160690308e-02 1.480439677834510803e-02 2.466051131486892700e-01 -3.539950549602508545e-01 -1.548033207654953003e-01 -1.509804129600524902e-01 1.325940787792205811e-01 -6.854107230901718140e-02 2.352472692728042603e-01 1.081658974289894104e-01 1.483814865350723267e-01 -8.490689098834991455e-02
3.468466550111770630e-02 -6.257345527410507202e-02 -3.099631145596504211e-02 -1.230659778229892254e-03 -5.697021260857582092e-02 -1.647937446832656860e-01 1.574750542640686035e-01 -1.457634419202804565e-01 4.533634483814239502e-01 1.622402854263782501e-02 2.471865341067314148e-02 -2.873727977275848389e-01 -5.857511237263679504e-02 -2.151512727141380310e-02 -1.429275982081890106e-02 1.769252568483352661e-01 -1.681920588016510010e-01 -3.728521168231964111e-01 -6.336312741041183472e-02 7.691403478384017944e-02 2.308123558759689331e-01 1.104612089693546295e-02 -2.152832690626382828e-03 -2.840286865830421448e-02 3.727785646915435791e-01 6.939563900232315063e-02 -1.177533566951751709e-01 -6.292605400085449219e-02 1.709686219692230225e-01 -3.654392063617706299e-02 4.112092554569244385e-01 1.910718716681003571e-02
8.250424265861511230e-02 -2.459066659212112427e-01 -9.416417032480239868e-02 -3.586456552147865295e-02 4.660999402403831482e-02 9.477353096008300781e-02 -1.134799495339393616e-01 -1.320337355136871338e-01 1.095279306173324585e-01 -9.765308350324630737e-02 -2.367778569459915161e-01 -5.926830172538757324e-01 -1.353025883436203003e-01 -6.780491024255752563e-02 -3.038279414176940918e-01 4.169263690710067749e-02 -1.985611617565155029e-01 -1.003134772181510925e-01 5.658579990267753601e-02 -8.324346854351460934e-04 1.264048814773559570e-01 9.763775765895843506e-02 2.549329102039337158e-01 7.711163908243179321e-02 -1.709133088588714600e-01 1.715405434370040894e-01 1.527532488107681274e-01 -1.071619763970375061e-01 5.443049222230911255e-02 1.055024042725563049e-01 -5.479019135236740112e-03 -2.802906632423400879e-01
1.529865264892578125e-01 -1.554065942764282227e-01 3.222934529185295105e-02 1.780197024345397949e-01 8.878598362207412720e-02 -1.006708852946758270e-02 2.357445210218429565e-01 -6.093548983335494995e-02 1.259531378746032715e-01 8.041396737098693848e-02 -7.339099049568176270e-02 -3.679422736167907715e-01 -1.067854464054107666e-01 -1.832429915666580200e-01 -1.872897446155548096e-01 -9.225949645042419434e-03 1.647072136402130127e-01 -2.292879521846771240e-01 -2.548436224460601807e-01 5.101467296481132507e-02 -4.484324529767036438e-02 1.262714266777038574e-01 2.213065773248672485e-01 -2.401271313428878784e-01 5.339925736188888550e-02 4.578884840011596680e-01 4.650735482573509216e-02 1.861587911844253540e-01 7.968243211507797241e-02 8.382292836904525757e-02 2.505014538764953613e-01 1.090827062726020813e-01
1.915661990642547607e-01 -7.426363974809646606e-02 9.895712137222290039e-02 8.555666357278823853e-02 1.626386865973472595e-02 -2.422959953546524048e-01 -9.421783685684204102e-02 7.184893637895584106e-02 3.371072933077812195e-02 2.576952278614044189e-01 2.921588346362113953e-02 -3.313717544078826904e-01 -1.075810864567756653e-01 -2.161602228879928589e-01 -5.366921797394752502e-02 -1.893056184053421021e-02 1.591012328863143921e-01 -4.325756132602691650e-01 -4.031280577182769775e-01 -9.573217481374740601e-02 2.849351800978183746e-02 1.439232081174850464e-01 1.640120893716812134e-01 -8.256306871771812439e-03 6.583565473556518555e-02 2.528318464756011963e-01 1.650706976652145386e-01 1.829903721809387207e-01 9.264361858367919922e-02 -9.789928048849105835e-02 1.860747933387756348e-01 1.163325533270835876e-01
-1.415405720472335815e-01 -3.318669497966766357e-01 -2.689980566501617432e-01 -7.780905067920684814e-02 -1.975913941860198975e-01 -1.504431515932083130e-01 1.619355939328670502e-02 -1.153782829642295837e-01 2.673926353454589844e-01 1.328880488872528076e-01 1.774137467145919800e-01 -4.456771612167358398e-01 2.344961278140544891e-02 3.970003128051757812e-02 2.005663067102432251e-01 -1.723139733076095581e-02 3.350737318396568298e-02 1.394014712423086166e-02 3.366335481405258179e-02 1.686071753501892090e-01 -3.844629973173141479e-03 6.547658890485763550e-02 -1.274813618510961533e-02 2.348378151655197144e-01 3.500212915241718292e-03 3.199373781681060791e-01 1.086201220750808716e-01 -1.206705421209335327e-01 1.902970075607299805e-01 3.087036609649658203e-01 1.130428258329629898e-02 -5.824409797787666321e-02
2.185091525316238403e-01 4.947527498006820679e-02 1.804639697074890137e-01 2.361235767602920532e-01 9.726113826036453247e-02 -6.991494446992874146e-02 1.895387321710586548e-01 -3.992546722292900085e-02 1.490418612957000732e-01 -3.521787701174616814e-03 -1.440061777830123901e-01 -3.579700291156768799e-01 2.711132401600480080e-03 -3.951715771108865738e-03 -2.520919442176818848e-01 2.234754851087927818e-03 9.074439108371734619e-02 -2.137485444545745850e-01 -2.824931442737579346e-01 1.910835057497024536e-01 -1.772607415914535522e-01 2.140475511550903320e-01 1.660790145397186279e-01 4.530674219131469727e-02 1.800898909568786621e-01 3.942266106605529785e-01 1.240354478359222412e-01 6.692304741591215134e-03 2.376536577939987183e-01 5.084878206253051758e-02 1.876651048660278320e-01 1.620084978640079498e-02
1.520705074071884155e-01 -2.351156175136566162e-01 1.399070024490356445e-01 1.399339884519577026e-01 8.589826524257659912e-02 1.462461799383163452e-01 5.247241631150245667e-02 5.584791302680969238e-02 -1.531371623277664185e-01 -1.206997632980346680e-01 -5.206096544861793518e-02 -2.507042586803436279e-01 1.819184571504592896e-01 2.084601856768131256e-02 -8.051632344722747803e-02 2.449589967727661133e-01 2.823837995529174805e-01 -2.063121087849140167e-02 -1.612424850463867188e-01 2.728730440139770508e-01 6.806883960962295532e-02 3.916912972927093506e-01 2.570680081844329834e-01 5.949655920267105103e-02 -6.294780224561691284e-02 2.167981266975402832e-01 8.429581671953201294e-02 -1.002012267708778381e-01 1.959520876407623291e-01 3.434549272060394287e-01 1.050509810447692871e-01 -1.982936635613441467e-02
7.229002658277750015e-03 -3.315697610378265381e-01 -1.857171356678009033e-01 4.901393130421638489e-02 5.760075058788061142e-03 -8.825673162937164307e-02 -2.482258975505828857e-01 -1.739527136087417603e-01 1.514325439929962158e-01 8.458601683378219604e-02 9.064723551273345947e-02 -3.392372727394104004e-01 2.256703078746795654e-01 -1.460984349250793457e-01 5.979105830192565918e-02 1.762226670980453491e-01 1.437893658876419067e-01 -1.494385749101638794e-01 1.178402006626129150e-01 2.868341505527496338e-01 2.947875261306762695e-01 -1.319133341312408447e-01 2.296480387449264526e-01 -1.347642391920089722e-01 1.357071399688720703e-01 1.330774724483489990e-01 -3.898613154888153076e-02 -7.470759749412536621e-02 2.138983309268951416e-01 7.526382803916931152e-02 1.480294466018676758e-01 -2.494122684001922607e-01
8.604913949966430664e-02 3.365093097090721130e-02 1.356381177902221680e-01 2.701719999313354492e-01 6.900964677333831787e-02 -2.119698077440261841e-01 6.326524913311004639e-02 -6.819933652877807617e-02 1.309815794229507446e-01 2.065471000969409943e-02 -1.960198134183883667e-01 -3.306033015251159668e-01 -1.624961048364639282e-01 1.383961411193013191e-03 -2.321418076753616333e-01 7.901940844021737576e-04 7.789596915245056152e-02 -1.815281957387924194e-01 -2.679606080055236816e-01 3.453980684280395508e-01 -1.581500470638275146e-01 8.191548287868499756e-02 3.365696966648101807e-01 8.214417099952697754e-02 1.362918615341186523e-01 2.981989681720733643e-01 1.551933139562606812e-01 1.183732673525810242e-01 5.498331412672996521e-02 6.053668633103370667e-02 1.998903304338455200e-01 1.483653932809829712e-01
5.393418669700622559e-01 -1.709066629409790039e-01 1.127056702971458435e-01 -3.708857577294111252e-03 -9.822514653205871582e-02 -5.876450240612030029e-02 -8.971256017684936523e-02 -8.562047034502029419e-02 2.705094516277313232e-01 -1.134430319070816040e-01 1.418878231197595596e-02 -8.302064239978790283e-02 1.275811195373535156e-01 -1.711189299821853638e-01 -2.203050702810287476e-01 2.511585317552089691e-02 -8.522813767194747925e-02 -2.287266701459884644e-01 -2.169010788202285767e-02 1.979964822530746460e-01 8.015520870685577393e-02 6.416476517915725708e-02 -6.270280480384826660e-02 -1.513115614652633667e-01 -7.002443075180053711e-02 1.604145020246505737e-01 2.179126143455505371e-01 -1.235399991273880005e-01 2.356351464986801147e-01 -1.151587441563606262e-01 3.235497772693634033e-01 -2.176382988691329956e-01
9.015413373708724976e-02 -4.375890642404556274e-02 5.231137946248054504e-02 7.058385759592056274e-02 -6.676749885082244873e-02 -2.279358953237533569e-01 -7.601965218782424927e-02 -2.371664047241210938e-01 1.560776382684707642e-01 8.618281036615371704e-02 -8.496280014514923096e-02 -3.296320140361785889e-01 1.835325360298156738e-01 -2.671281099319458008e-01 -2.561399042606353760e-01 6.766038388013839722e-02 3.840133780613541603e-03 -1.002103984355926514e-01 2.373010665178298950e-01 3.655416965484619141e-01 2.058826237916946411e-01 1.520737856626510620e-01 2.033021748065948486e-01 1.484277695417404175e-01 -2.103984206914901733e-01 8.028460294008255005e-02 8.421644568443298340e-02 -2.417194247245788574e-01 2.565164864063262939e-01 -1.084801927208900452e-01 5.026601254940032959e-02 -1.253529340028762817e-01
8.220261335372924805e-02 -2.085589468479156494e-01 -7.634827494621276855e-02 2.000326514244079590e-01 1.019518747925758362e-01 -3.460841774940490723e-01 -4.370993077754974365e-01 -3.640858530998229980e-01 -4.877973720431327820e-02 9.075826406478881836e-02 7.158836722373962402e-02 -9.832305461168289185e-02 -1.768307536840438843e-01 -5.419372580945491791e-03 7.486610114574432373e-02 3.126881122589111328e-01 -5.645008292049169540e-03 1.125479787588119507e-01 -4.122167453169822693e-02 3.243580088019371033e-02 -2.228428982198238373e-02 2.029988765716552734e-01 2.488480955362319946e-01 5.030322074890136719e-02 1.991585940122604370e-01 9.371576458215713501e-02 -3.805202990770339966e-02 1.599047780036926270e-01 1.311746388673782349e-01 2.417775243520736694e-01 1.259435415267944336e-01 3.787368908524513245e-02
-4.101302102208137512e-02 7.635177671909332275e-02 2.121763974428176880e-01 2.014687955379486084e-01 1.621509045362472534e-01 -1.256065666675567627e-01 -4.682350158691406250e-02 -9.800065308809280396e-02 3.294192627072334290e-02 2.430347651243209839e-01 5.872114375233650208e-02 -3.713352084159851074e-01 -1.727589964866638184e-01 -5.296304076910018921e-02 -2.723771035671234131e-01 -1.155058518052101135e-01 2.635748684406280518e-01 -2.907706797122955322e-01 -3.411518633365631104e-01 1.208214387297630310e-01 3.108644671738147736e-02 5.415880680084228516e-02 2.722520232200622559e-01 -1.259635984897613525e-01 1.714174598455429077e-01 2.717503607273101807e-01 1.270691752433776855e-01 4.891514405608177185e-02 1.407129317522048950e-01 4.243421182036399841e-02 7.532711327075958252e-02 -5.836982652544975281e-02
3.417347669601440430e-01 -3.590297102928161621e-01 -8.543389290571212769e-02 -5.787678807973861694e-02 -2.980751991271972656e-01 -2.069593667984008789e-01 -1.070602461695671082e-01 -1.976582705974578857e-01 2.701662480831146240e-01 1.827881038188934326e-01 -1.232132315635681152e-02 -3.109630048274993896e-01 -4.674262925982475281e-02 1.285287290811538696e-01 -1.497300155460834503e-02 4.481077194213867188e-02 -1.201720982789993286e-01 -7.689955830574035645e-02 -1.018368601799011230e-01 2.715480327606201172e-01 4.229382425546646118e-02 2.076542526483535767e-01 -1.396581083536148071e-01 1.043268665671348572e-01 7.042350620031356812e-02 2.216320037841796875e-01 2.301643192768096924e-01 -3.319009765982627869e-02 1.036864891648292542e-01 1.566855758428573608e-01 -1.014019176363945007e-01 6.135524809360504150e-02
8.253594860434532166e-03 -7.593210786581039429e-02 -1.334952116012573242e-01 1.241054087877273560e-01 5.347882956266403198e-02 -2.462401688098907471e-01 -6.180206686258316040e-02 7.504671812057495117e-03 2.185694128274917603e-01 -2.412531524896621704e-02 6.288236379623413086e-02 -2.022199332714080811e-01 4.457248449325561523e-01 -3.556986153125762939e-01 -5.968715623021125793e-02 1.115183681249618530e-01 1.153559014201164246e-01 -1.326333172619342804e-02 -6.043136119842529297e-02 6.181547418236732483e-02 1.944529414176940918e-01 3.284151852130889893e-01 2.717769145965576172e-01 1.304355859756469727e-01 1.145559474825859070e-01 -3.123841434717178345e-02 2.996497750282287598e-01 2.029918320477008820e-02 2.357278019189834595e-01 1.214052885770797729e-01 7.577487826347351074e-02 -1.460487544536590576e-01
1.281571835279464722e-01 -1.944754719734191895e-01 -2.011958956718444824e-01 1.606384515762329102e-01 1.332062184810638428e-01 -7.547221332788467407e-02 -2.260329723358154297e-01 -9.617742896080017090e-02 1.046201586723327637e-01 -7.592525333166122437e-02 -2.098906040191650391e-01 -3.471163511276245117e-01 -6.870172172784805298e-02 -3.140423893928527832e-01 -3.308180272579193115e-01 1.161610707640647888e-01 -1.001689285039901733e-01 -2.459104359149932861e-01 9.107762575149536133e-02 1.435477584600448608e-01 -1.773080439306795597e-03 -1.563925594091415405e-01 4.064818024635314941e-01 -7.551027834415435791e-02 -1.331526935100555420e-01 1.804455220699310303e-01 1.525207050144672394e-02 -5.684579536318778992e-02 1.083024516701698303e-01 1.626654118299484253e-01 -6.642206571996212006e-03 3.706263378262519836e-02
2.655811607837677002e-01 -2.684319913387298584e-01 7.173532247543334961e-02 1.573475450277328491e-01 4.777667298913002014e-02 -1.022280529141426086e-01 4.741856828331947327e-02 -6.829652190208435059e-02 -7.171360403299331665e-02 -2.158579975366592407e-02 -3.450486361980438232e-01 -1.121974885463714600e-01 1.097635999321937561e-01 -4.289022088050842285e-02 -8.465231209993362427e-02 -4.941008985042572021e-02 1.557444930076599121e-01 -9.899611771106719971e-02 -2.020352035760879517e-01 3.599633276462554932e-01 4.382855072617530823e-02 2.536030709743499756e-01 6.642187386751174927e-02 -2.692404091358184814e-01 -8.057867735624313354e-02 2.065232992172241211e-01 2.370410561561584473e-01 3.802474960684776306e-02 3.126849532127380371e-01 1.233060583472251892e-01 2.629018425941467285e-01 1.032045185565948486e-01
1.965018063783645630e-01 -7.985450327396392822e-02 -6.072438880801200867e-02 2.630689740180969238e-01 8.967678248882293701e-02 -8.515824377536773682e-02 1.266697049140930176e-01 -3.632980957627296448e-02 1.415468007326126099e-01 -2.134367590770125389e-03 -2.128115147352218628e-01 -3.359257876873016357e-01 -1.469911485910415649e-01 8.455208688974380493e-02 -1.337999552488327026e-01 1.006750464439392090e-01 1.001330763101577759e-01 -2.959895730018615723e-01 -3.011725544929504395e-01 2.085232734680175781e-01 -2.264838516712188721e-01 3.623410314321517944e-02 2.417957633733749390e-01 1.761712878942489624e-01 1.915536075830459595e-01 3.041133582592010498e-01 1.612476557493209839e-01 4.962186887860298157e-02 1.185583174228668213e-01 5.938465893268585205e-02 1.675477325916290283e-01 1.930335611104965210e-01
-9.120717644691467285e-02 -2.154636979103088379e-01 6.094854325056076050e-02 -4.196102172136306763e-02 -1.171568632125854492e-01 -2.042012959718704224e-01 1.017007753252983093e-01 -7.941165566444396973e-02 2.801664471626281738e-01 -1.256609410047531128e-01 7.497493922710418701e-02 -3.183476626873016357e-01 2.900845743715763092e-02 -3.267680481076240540e-02 9.831016510725021362e-02 2.598418295383453369e-01 -6.727912276983261108e-02 2.131777815520763397e-02 -7.831583172082901001e-02 3.767836391925811768e-01 8.569864928722381592e-02 8.766986429691314697e-02 2.834515869617462158e-01 -1.246043369174003601e-01 2.086385190486907959e-01 -1.451742649078369141e-01 -7.687925547361373901e-02 -8.392615709453821182e-04 1.417661607265472412e-01 -5.174015462398529053e-02 4.334248304367065430e-01 -2.055137306451797485e-01
7.993838936090469360e-02 -7.327438890933990479e-02 -2.061785012483596802e-01 4.024428874254226685e-02 -8.960947394371032715e-02 -3.329881727695465088e-01 -2.161582000553607941e-02 -2.161695659160614014e-01 1.024118289351463318e-01 -2.359269559383392334e-01 1.024922877550125122e-01 -2.200425863265991211e-01 1.099792644381523132e-01 6.936887651681900024e-02 -1.729239523410797119e-01 -4.662711173295974731e-03 -2.280762186273932457e-03 -1.306486874818801880e-01 7.388181053102016449e-03 2.629198133945465088e-01 3.076256215572357178e-01 1.604171097278594971e-01 9.659101068973541260e-02 -2.955113351345062256e-01 2.290422320365905762e-01 2.705676257610321045e-01 3.307361900806427002e-01 -1.017165109515190125e-01 2.066994160413742065e-01 -7.291164249181747437e-02 2.304466255009174347e-02 9.406217187643051147e-02
2.437133789062500000e-01 1.567643508315086365e-02 -3.744207322597503662e-02 2.042173147201538086e-01 5.349087715148925781e-02 -8.519671112298965454e-02 1.171790361404418945e-01 -6.385882943868637085e-02 1.231811270117759705e-01 7.079367642290890217e-04 -2.164717018604278564e-01 -3.938599526882171631e-01 -1.292588561773300171e-01 1.026917323470115662e-01 -1.559524834156036377e-01 9.050051122903823853e-02 -5.451618880033493042e-02 -9.864600747823715210e-02 -2.928813099861145020e-01 2.812494039535522461e-01 -2.393883913755416870e-01 1.006098762154579163e-01 2.086966186761856079e-01 8.326502889394760132e-02 1.145327985286712646e-01 2.727749645709991455e-01 2.356209903955459595e-01 2.174426466226577759e-01 1.714158803224563599e-01 -1.049743965268135071e-02 2.677402496337890625e-01 7.346313446760177612e-02
1.865226216614246368e-02 -2.330586761236190796e-01 2.124225497245788574e-01 1.925527602434158325e-01 2.406222522258758545e-01 -7.509075850248336792e-02 2.581168524920940399e-02 -2.046132385730743408e-01 8.106340467929840088e-02 -1.003138497471809387e-01 -7.158787548542022705e-02 -5.032327175140380859e-01 -1.878157705068588257e-01 -2.638482451438903809e-01 -2.843654453754425049e-01 1.597535163164138794e-01 -7.094397395849227905e-02 -1.612445414066314697e-01 1.139475554227828979e-01 4.582891985774040222e-02 6.715580075979232788e-02 1.047590449452400208e-01 3.279553353786468506e-01 -2.122201770544052124e-02 -7.804618775844573975e-02 1.123648211359977722e-01 -7.900223881006240845e-02 -1.214367225766181946e-01 -1.800859719514846802e-01 -1.580986976623535156e-01 2.334485528990626335e-03 6.359472870826721191e-02
-5.683155264705419540e-03 1.828112080693244934e-02 1.952039822936058044e-02 -7.963501662015914917e-02 1.579412259161472321e-02 -3.791154921054840088e-01 8.396778255701065063e-02 1.565400883555412292e-02 1.296950876712799072e-01 -2.405472099781036377e-01 -2.685807272791862488e-02 -4.035068154335021973e-01 -1.287566572427749634e-01 -2.158863693475723267e-01 -3.040888346731662750e-02 5.214238762855529785e-01 -1.189039722084999084e-01 -9.346378594636917114e-02 -3.425418585538864136e-02 1.663516275584697723e-02 1.376708149909973145e-01 9.769218415021896362e-02 1.315156817436218262e-01 -3.102922439575195312e-01 1.113439053297042847e-01 1.001138798892498016e-02 -4.959369450807571411e-02 -9.693013131618499756e-02 1.924376189708709717e-01 -2.806603722274303436e-02 1.302136331796646118e-01 -1.479693800210952759e-01
-1.236653998494148254e-01 -2.856596112251281738e-01 1.719620674848556519e-01 -1.314764320850372314e-01 1.425739973783493042e-01 1.242013946175575256e-01 5.802451819181442261e-02 -1.516487598419189453e-01 3.274812400341033936e-01 -2.276149392127990723e-01 3.098595738410949707e-01 -4.486053287982940674e-01 -5.972621589899063110e-02 -9.562810510396957397e-02 -1.256379531696438789e-03 8.286224305629730225e-02 -1.044169589877128601e-01 -2.317676395177841187e-01 -1.958241164684295654e-01 -1.536359786987304688e-01 -7.373704761266708374e-02 -1.350705027580261230e-01 2.731406390666961670e-01 1.233253777027130127e-01 -4.928005486726760864e-02 1.753196120262145996e-01 3.110357187688350677e-02 -1.147888079285621643e-01 7.210489362478256226e-02 2.139982394874095917e-02 -1.373240649700164795e-01 7.967633008956909180e-02
-1.468946337699890137e-01 1.632812316529452801e-03 1.227868199348449707e-01 -2.808125317096710205e-02 9.892506897449493408e-02 -2.364147305488586426e-01 -3.012223541736602783e-02 -4.589022994041442871e-01 2.770505547523498535e-01 -3.428033292293548584e-01 -1.359844505786895752e-01 -3.524211347103118896e-01 -1.062096729874610901e-01 -2.542937640100717545e-03 -9.204524755477905273e-02 1.117457672953605652e-01 1.937122642993927002e-01 -2.181542813777923584e-01 3.436246514320373535e-02 1.924581266939640045e-02 -1.069305464625358582e-02 2.399154156446456909e-01 -6.798195838928222656e-02 -5.189516767859458923e-02 -2.925713062286376953e-01 -6.721775047481060028e-03 -2.781642042100429535e-02 -6.937655061483383179e-02 -1.427542511373758316e-02 -1.111040413379669189e-01 -1.462476793676614761e-02 -2.460083514451980591e-01
-9.492736309766769409e-02 -4.771178215742111206e-02 1.770953983068466187e-01 1.155986338853836060e-01 -9.423695504665374756e-02 7.547429203987121582e-02 5.581184756010770798e-03 -3.438437283039093018e-01 5.239706486463546753e-02 3.700739741325378418e-01 1.446373313665390015e-01 -4.332136809825897217e-01 -5.850161984562873840e-02 1.075343489646911621e-01 6.655336171388626099e-02 -6.931465864181518555e-02 1.769225858151912689e-02 -3.045465052127838135e-01 -2.696627378463745117e-02 1.052218228578567505e-01 -3.462974354624748230e-02 1.904041618108749390e-01 1.488882750272750854e-01 -4.693846404552459717e-02 4.798432637471705675e-04 1.857541650533676147e-01 1.498573720455169678e-01 1.146044656634330750e-01 4.111822843551635742e-01 1.043760478496551514e-01 -2.419874072074890137e-02 1.459604501724243164e-01
5.512509122490882874e-02 -1.815818250179290771e-01 -2.721891105175018311e-01 3.092033863067626953e-01 8.061399683356285095e-03 -2.350872159004211426e-01 -9.284152649343013763e-03 -9.766270220279693604e-02 1.628978848457336426e-01 -1.753197461366653442e-01 -1.375503931194543839e-02 -3.147302865982055664e-01 -1.598913036286830902e-02 1.199811398983001709e-01 -3.167309761047363281e-01 -5.800528079271316528e-02 1.566769778728485107e-01 -4.608716815710067749e-02 -4.642326831817626953e-01 -6.837970763444900513e-02 2.018084563314914703e-02 1.399139612913131714e-01 2.599836289882659912e-01 6.873352825641632080e-02 1.010976806282997131e-01 1.221126168966293335e-01 -1.281343214213848114e-02 -1.555801648646593094e-02 -1.280607096850872040e-02 6.371213495731353760e-02 2.606196999549865723e-01 1.328392773866653442e-01
6.209084764122962952e-03 -9.524856694042682648e-03 5.072669684886932373e-02 -2.129761576652526855e-01 1.495735645294189453e-01 1.209147348999977112e-01 -2.128961831331253052e-01 -1.116043999791145325e-01 3.240185081958770752e-01 -7.371354103088378906e-02 -9.636143594980239868e-02 -3.767007887363433838e-01 1.227677017450332642e-01 -2.741698026657104492e-01 -2.378268539905548096e-01 2.606424689292907715e-02 -1.093493923544883728e-01 -4.085338115692138672e-01 -1.537247300148010254e-01 2.530073523521423340e-01 -6.610152870416641235e-02 -1.397620886564254761e-01 2.206181585788726807e-01 -3.028160333633422852e-02 -5.065519735217094421e-02 1.659133732318878174e-01 1.834593340754508972e-02 3.103288635611534119e-02 9.571117907762527466e-02 1.761731952428817749e-01 5.478172749280929565e-02 -1.829985082149505615e-01
4.340861458331346512e-03 -2.601230144500732422e-01 -9.256896376609802246e-02 -2.295924425125122070e-01 5.031577125191688538e-02 9.598822891712188721e-02 -1.384236365556716919e-01 -3.702880144119262695e-01 3.582629188895225525e-02 3.624943494796752930e-01 -7.121566683053970337e-02 -3.490650951862335205e-01 3.973829746246337891e-02 -2.483703494071960449e-01 -1.449053585529327393e-01 1.648145765066146851e-01 -9.096888452768325806e-02 -2.345176935195922852e-01 -6.559783965349197388e-02 -9.369124472141265869e-02 3.703434765338897705e-02 2.577707469463348389e-01 2.725222110748291016e-01 8.822297304868698120e-02 1.069398969411849976e-01 -2.111245645210146904e-03 -1.968740075826644897e-01 -1.305277794599533081e-01 1.628521084785461426e-01 2.254421636462211609e-02 6.813021749258041382e-02 -8.277446776628494263e-02
1.951047629117965698e-01 -8.414739370346069336e-02 -4.059784114360809326e-02 -3.270718753337860107e-01 1.168358325958251953e-01 -4.993962869048118591e-02 -5.611455999314785004e-03 -1.005702391266822815e-01 2.165182083845138550e-01 8.699608594179153442e-02 2.255992442369461060e-01 -1.865384280681610107e-01 2.211791425943374634e-01 -2.755349315702915192e-02 7.130119204521179199e-02 1.578638404607772827e-01 1.327063590288162231e-01 -2.617099285125732422e-01 -1.615407317876815796e-01 2.634909152984619141e-01 5.511251837015151978e-02 2.797968126833438873e-02 3.235789537429809570e-01 8.822232484817504883e-02 1.371292471885681152e-01 3.313243761658668518e-02 4.860221594572067261e-02 -1.930380314588546753e-01 3.648782074451446533e-01 6.728258728981018066e-02 1.235525682568550110e-01 2.995421588420867920e-01
1.270506978034973145e-01 -1.317544579505920410e-01 -1.330720633268356323e-01 -5.650233477354049683e-02 1.903473585844039917e-01 -1.056893765926361084e-01 -1.199070736765861511e-01 -2.716739773750305176e-01 -1.068249791860580444e-01 6.055740173906087875e-03 -2.006606012582778931e-01 -3.220905363559722900e-01 1.541474312543869019e-01 -3.574301004409790039e-01 -2.917723059654235840e-01 1.700028590857982635e-02 -2.642044983804225922e-02 -3.026806116104125977e-01 2.105514258146286011e-01 2.227925807237625122e-01 1.438400894403457642e-01 1.840590685606002808e-01 2.216748893260955811e-01 1.890032887458801270e-01 -1.347259581089019775e-01 -8.902929723262786865e-02 4.747883230447769165e-02 -1.108213886618614197e-01 1.777568161487579346e-01 -5.899444222450256348e-02 1.260676980018615723e-01 -1.797145232558250427e-02
-7.492203265428543091e-02 -1.970855444669723511e-01 2.068899124860763550e-01 1.490779519081115723e-01 2.460797727108001709e-01 5.449734628200531006e-02 1.732591688632965088e-01 -3.095476329326629639e-01 -4.423584043979644775e-02 3.986346349120140076e-02 1.199329495429992676e-01 -1.979046165943145752e-01 3.159089386463165283e-02 3.222272545099258423e-02 -1.072536334395408630e-01 1.893940754234790802e-02 -1.452353298664093018e-01 -4.105831682682037354e-01 -1.470187604427337646e-01 1.768798381090164185e-01 4.512932896614074707e-02 1.410748958587646484e-01 3.947346806526184082e-01 -1.542564779520034790e-01 -9.524451196193695068e-02 -1.128262132406234741e-01 -6.922754645347595215e-02 -1.538388878107070923e-01 3.442992568016052246e-01 2.447000332176685333e-02 4.748952761292457581e-02 -1.199161335825920105e-01
6.933885067701339722e-02 2.782066911458969116e-02 1.734327673912048340e-01 1.394906342029571533e-01 4.263495653867721558e-02 -1.657660454511642456e-01 -1.408248543739318848e-01 1.240754872560501099e-01 1.779737323522567749e-01 1.569639742374420166e-01 1.622746735811233521e-01 -4.080809950828552246e-01 -2.080522924661636353e-01 -1.181944832205772400e-01 -3.683116734027862549e-01 3.278087079524993896e-02 2.122875303030014038e-01 -1.663818657398223877e-01 -2.687827646732330322e-01 7.159794867038726807e-02 -2.345358766615390778e-02 8.481959998607635498e-02 2.500338852405548096e-01 -4.783655051141977310e-03 6.163472309708595276e-02 2.603894174098968506e-01 5.468350276350975037e-02 1.081288158893585205e-01 2.560572028160095215e-01 -1.502803154289722443e-02 2.025933414697647095e-01 1.538750082254409790e-01
2.330443263053894043e-01 2.698383852839469910e-02 2.974294424057006836e-01 1.640872359275817871e-01 3.021156601607799530e-02 -2.129566669464111328e-01 -6.262914091348648071e-02 -4.714353382587432861e-02 1.277611255645751953e-01 5.090707913041114807e-02 -3.905647899955511093e-03 -5.273051261901855469e-01 -1.319750398397445679e-01 -2.135476842522621155e-02 -1.933959275484085083e-01 4.008293524384498596e-02 1.485159993171691895e-01 -1.603979915380477905e-01 -2.784227132797241211e-01 3.524506464600563049e-02 -1.207365617156028748e-01 3.951584547758102417e-02 2.149787247180938721e-01 -1.743701696395874023e-01 9.141451865434646606e-02 3.501327037811279297e-01 6.894564628601074219e-02 9.932869672775268555e-02 1.068155467510223389e-01 -8.459350466728210449e-02 8.220134675502777100e-02 1.819486320018768311e-01
8.311214856803417206e-03 1.343493233434855938e-03 2.421687841415405273e-01 2.704837024211883545e-01 4.488762840628623962e-02 -2.757730484008789062e-01 2.061629593372344971e-01 -5.786394700407981873e-02 1.366051286458969116e-01 1.696742177009582520e-01 -2.993863448500633240e-02 -4.124097228050231934e-01 -6.663669645786285400e-02 -1.632350534200668335e-01 -1.557883471250534058e-01 9.198470413684844971e-02 1.689991801977157593e-01 -2.715860009193420410e-01 -1.808572858572006226e-01 1.939038485288619995e-01 -8.938583731651306152e-02 8.246861398220062256e-02 1.375885009765625000e-01 -8.992387354373931885e-02 1.090718954801559448e-01 3.535443842411041260e-01 1.813474595546722412e-01 5.083534494042396545e-02 1.164191663265228271e-01 6.266955286264419556e-02 5.925206467509269714e-02 2.327457517385482788e-01
1.203184053301811218e-01 -2.162511050701141357e-01 7.396391034126281738e-02 1.325391046702861786e-02 1.383991688489913940e-01 -2.525442242622375488e-01 1.854849010705947876e-01 -1.871093809604644775e-01 8.699193596839904785e-02 -4.365362972021102905e-02 1.158931106328964233e-01 -3.175882399082183838e-01 -2.814217284321784973e-02 5.478290095925331116e-02 1.223805639892816544e-02 4.497130587697029114e-02 -3.108505904674530029e-01 -3.824391663074493408e-01 1.153715401887893677e-01 1.428486853837966919e-01 -2.066900581121444702e-02 1.827319264411926270e-01 1.634654253721237183e-01 -2.715445458889007568e-01 -1.565996259450912476e-01 6.783741712570190430e-02 6.173367798328399658e-02 -3.924800455570220947e-02 1.664362847805023193e-01 6.876356899738311768e-02 4.054220318794250488e-01 -9.423420578241348267e-02
2.707848548889160156e-01 -1.514836102724075317e-01 1.045270413160324097e-01 -6.046302244067192078e-02 8.568785339593887329e-02 4.416014626622200012e-02 5.479678139090538025e-02 -8.646447956562042236e-02 1.909840553998947144e-01 -1.424715071916580200e-01 1.779018193483352661e-01 -3.761118948459625244e-01 -1.817380338907241821e-01 -3.611772879958152771e-02 -2.050412744283676147e-01 2.887255549430847168e-01 -2.870191335678100586e-01 -2.807269692420959473e-01 -8.392100036144256592e-02 1.425589323043823242e-01 7.819443941116333008e-02 1.555432081222534180e-01 1.063507571816444397e-01 -1.137536615133285522e-01 -1.923550069332122803e-01 -6.248572096228599548e-02 5.489066988229751587e-02 -1.603221148252487183e-01 1.436582207679748535e-01 -3.700593858957290649e-02 2.987262904644012451e-01 -2.361735552549362183e-01
7.984806597232818604e-02 1.479230225086212158e-01 2.198796719312667847e-01 -3.066807799041271210e-02 1.233401335775852203e-02 8.597715198993682861e-02 -3.962613046169281006e-01 -1.558541208505630493e-01 8.011796325445175171e-02 -6.785637885332107544e-02 -1.083276141434907913e-02 -3.289226293563842773e-01 8.083910495042800903e-02 -2.001864165067672729e-01 -2.006645947694778442e-01 1.511362046003341675e-01 -2.061063349246978760e-01 -2.338810414075851440e-01 -3.111614473164081573e-02 2.951317131519317627e-01 -1.263825446367263794e-01 2.236614236608147621e-03 3.450469672679901123e-01 -2.349553070962429047e-02 4.205309972167015076e-02 4.720313474535942078e-02 1.788619160652160645e-01 1.115805432200431824e-01 1.815320849418640137e-01 2.330027222633361816e-01 3.850325942039489746e-02 -2.157446891069412231e-01
2.860998213291168213e-01 -3.136868774890899658e-02 8.745460957288742065e-02 1.236602589488029480e-01 -6.940026581287384033e-02 -3.164273500442504883e-02 -2.890201807022094727e-01 -3.319370448589324951e-01 1.986809968948364258e-01 -1.601986289024353027e-01 -9.088750928640365601e-02 -2.495374083518981934e-01 1.368537098169326782e-01 -1.498533934354782104e-01 -1.218317449092864990e-01 1.029420793056488037e-01 -2.784071862697601318e-01 -2.137430906295776367e-01 -1.400257050991058350e-01 7.200454175472259521e-02 -1.955956816673278809e-01 2.556825280189514160e-01 1.921908371150493622e-02 -9.653271734714508057e-02 -8.176308870315551758e-02 -4.400504007935523987e-02 4.982393980026245117e-02 -1.144811064004898071e-01 1.628038845956325531e-02 3.230918198823928833e-02 3.630658686161041260e-01 -2.715781331062316895e-01
1.957986056804656982e-01 -1.407950669527053833e-01 3.667652606964111328e-03 -6.924550980329513550e-02 1.603042930364608765e-01 -5.046611651778221130e-02 1.496183425188064575e-01 -1.308578997850418091e-01 1.212707608938217163e-01 -1.919723302125930786e-01 -9.251410514116287231e-02 -2.897003889083862305e-01 6.447823345661163330e-02 -1.737320870161056519e-01 1.730008982121944427e-02 2.317845523357391357e-01 -2.332246005535125732e-01 -3.503207266330718994e-01 6.176842376589775085e-02 -7.967281155288219452e-03 1.080547496676445007e-01 -2.331464784219861031e-03 8.579560369253158569e-02 -2.653699517250061035e-01 1.306126173585653305e-02 2.793490514159202576e-02 2.429897189140319824e-01 -1.707019358873367310e-01 1.719367504119873047e-01 9.762682020664215088e-02 4.879517555236816406e-01 -9.160746820271015167e-03
-1.410281751304864883e-02 -1.328171044588088989e-01 1.279927641153335571e-01 3.015870451927185059e-01 1.721896082162857056e-01 6.048015505075454712e-02 9.291563183069229126e-02 -1.153469830751419067e-01 4.029031842947006226e-02 -3.543528541922569275e-02 6.347490847110748291e-02 -4.077336788177490234e-01 4.740262404084205627e-02 -1.304586976766586304e-01 -2.348734140396118164e-01 9.083303809165954590e-02 -1.566852033138275146e-01 -2.804330289363861084e-01 7.556449156254529953e-03 1.412577927112579346e-01 -8.718071877956390381e-02 3.696813881397247314e-01 2.245915383100509644e-01 -1.098907515406608582e-01 -2.909882962703704834e-01 1.946654170751571655e-02 3.705582767724990845e-02 -1.653254032135009766e-01 2.694574296474456787e-01 -8.657947182655334473e-02 1.300053745508193970e-01 -1.516308337450027466e-01
5.712183658033609390e-03 -3.197833597660064697e-01 1.656233221292495728e-01 -4.577314015477895737e-03 -1.109966635704040527e-01 -4.178699553012847900e-01 -3.595267608761787415e-02 -3.073436021804809570e-01 7.091768831014633179e-02 -1.830092817544937134e-01 -6.232043728232383728e-03 -1.134710386395454407e-01 4.187835007905960083e-02 2.136050909757614136e-01 -1.205541342496871948e-01 -7.062035799026489258e-02 -1.271306425333023071e-01 -1.513304263353347778e-01 -2.626716792583465576e-01 1.901369094848632812e-01 1.242722570896148682e-01 -1.730133891105651855e-01 2.179691642522811890e-01 -2.108692936599254608e-02 2.734276354312896729e-01 2.122956961393356323e-01 2.681177482008934021e-02 -1.658670455217361450e-01 1.748914122581481934e-01 1.282427459955215454e-01 1.853447556495666504e-01 4.727672412991523743e-02
-1.704985462129116058e-02 -1.086789518594741821e-01 2.123368158936500549e-02 1.058566123247146606e-01 1.345894485712051392e-01 1.044112816452980042e-01 -3.029839694499969482e-01 -2.080764025449752808e-01 -1.662405133247375488e-01 -1.746845617890357971e-02 1.773777417838573456e-02 -3.057621419429779053e-01 -5.091984197497367859e-02 -4.423485696315765381e-02 -2.906546890735626221e-01 2.255976051092147827e-01 1.337729543447494507e-01 -2.421360313892364502e-01 1.864808052778244019e-01 4.138584434986114502e-01 3.295716643333435059e-01 -2.149747684597969055e-02 2.443714290857315063e-01 -4.035192355513572693e-02 3.084374964237213135e-02 1.223424449563026428e-01 1.919670104980468750e-01 -1.853719055652618408e-01 -1.552342809736728668e-02 7.333009690046310425e-02 6.131434813141822815e-02 3.074710257351398468e-02
-8.381173945963382721e-03 9.546095132827758789e-02 7.874301075935363770e-02 2.500503063201904297e-01 1.774694621562957764e-01 -3.242607116699218750e-01 -5.537677556276321411e-02 -2.660800516605377197e-01 2.186913490295410156e-01 -1.447042375802993774e-01 1.232378743588924408e-02 -1.893327981233596802e-01 2.268411219120025635e-01 -3.295655548572540283e-01 -2.519436739385128021e-02 -9.795466437935829163e-03 1.115374863147735596e-01 1.080159246921539307e-01 -2.199466228485107422e-01 2.615424990653991699e-01 1.817607134580612183e-01 1.243351921439170837e-01 1.162094250321388245e-01 1.646878272294998169e-01 8.877773582935333252e-02 -4.740628972649574280e-02 1.687399297952651978e-01 5.836529284715652466e-02 3.506016433238983154e-01 2.219799160957336426e-01 -2.901435829699039459e-02 3.101507760584354401e-02
-2.201249450445175171e-02 -2.361720353364944458e-01 1.107649225741624832e-02 2.150162495672702789e-02 -2.233728766441345215e-01 -1.244522407650947571e-01 3.883333876729011536e-02 -3.219202160835266113e-01 4.699789732694625854e-02 9.843241423368453979e-02 -1.669675856828689575e-02 -5.997180938720703125e-01 1.019659489393234253e-01 -2.382979355752468109e-02 -4.417249932885169983e-02 2.983369827270507812e-01 -3.010572195053100586e-01 7.110119611024856567e-02 7.713098078966140747e-02 2.673679888248443604e-01 -8.052307181060314178e-03 -7.920441031455993652e-02 -7.574342191219329834e-02 3.944449871778488159e-02 -2.059935033321380615e-02 1.635330319404602051e-01 1.305184811353683472e-01 -2.021091729402542114e-01 -8.697988092899322510e-02 1.393064111471176147e-01 -9.489576332271099091e-03 -3.345540899317711592e-04
-7.443439960479736328e-02 -2.704910039901733398e-01 -2.158200442790985107e-01 1.988055184483528137e-02 1.435223072767257690e-01 -1.659703254699707031e-01 -2.312435582280158997e-02 -2.891791760921478271e-01 1.260288618505001068e-02 -3.141984343528747559e-01 6.499319523572921753e-02 -2.490352541208267212e-01 2.670032680034637451e-01 -2.264627367258071899e-01 -1.709502935409545898e-02 -1.704666912555694580e-01 1.552482247352600098e-01 -2.081684768199920654e-01 2.579590072855353355e-03 3.988557755947113037e-01 7.314068824052810669e-02 1.551409363746643066e-01 -1.146466210484504700e-01 -1.400237083435058594e-01 1.054528867825865746e-03 -8.674052357673645020e-02 1.345354467630386353e-01 -4.953572526574134827e-03 1.900659203529357910e-01 1.555420309305191040e-01 2.242759615182876587e-01 -1.444408437237143517e-03
3.739329800009727478e-02 -4.286953434348106384e-02 4.116222634911537170e-02 -9.587795287370681763e-02 9.641230106353759766e-02 1.384388376027345657e-02 -1.398000270128250122e-01 -9.568586200475692749e-02 3.282477259635925293e-01 1.557832024991512299e-02 -1.208872720599174500e-01 -4.137980937957763672e-01 -1.337019503116607666e-01 -1.791575998067855835e-01 -2.998385429382324219e-01 9.238910675048828125e-02 -2.791683077812194824e-01 -2.993547320365905762e-01 -2.605473436415195465e-02 2.639226615428924561e-01 -2.052157670259475708e-01 -9.457331150770187378e-02 3.256171345710754395e-01 -8.803633600473403931e-02 1.272550970315933228e-01 2.771505527198314667e-02 3.880736231803894043e-02 5.861994251608848572e-02 1.161429956555366516e-01 4.733037948608398438e-02 -1.188017893582582474e-02 -2.548610270023345947e-01
9.120293706655502319e-02 -2.900058627128601074e-01 -1.515188366174697876e-01 -5.864221602678298950e-02 -3.513050675392150879e-01 -4.200583323836326599e-02 7.792831957340240479e-02 -4.738112986087799072e-01 1.293452382087707520e-01 -2.220683172345161438e-02 -1.290752366185188293e-02 -3.724769055843353271e-01 1.064523309469223022e-01 2.698922343552112579e-02 -9.482070058584213257e-02 1.799921393394470215e-01 -5.078084021806716919e-02 4.631512239575386047e-02 1.530571579933166504e-01 8.729412406682968140e-02 7.914624363183975220e-02 7.672041654586791992e-02 -8.187624067068099976e-02 6.709843128919601440e-02 2.349019795656204224e-01 2.954258024692535400e-01 2.266894578933715820e-01 -3.100158460438251495e-02 1.320427060127258301e-01 1.070214956998825073e-01 7.662113010883331299e-02 -1.648142188787460327e-01
-1.440317332744598389e-01 -3.649830222129821777e-01 6.612409651279449463e-02 -2.460384219884872437e-01 2.828172408044338226e-02 1.731799729168415070e-02 -1.689739078283309937e-01 -1.759619563817977905e-01 2.683226764202117920e-01 -6.880928575992584229e-02 3.424732089042663574e-01 -1.613600999116897583e-01 -2.066527158021926880e-01 -1.126242280006408691e-01 -7.056812942028045654e-02 -3.466101363301277161e-02 3.726492822170257568e-02 -1.250911802053451538e-01 -8.892650716006755829e-03 -1.906725168228149414e-01 -1.946845054626464844e-01 1.055034101009368896e-01 1.041847839951515198e-01 1.195817068219184875e-01 1.450020223855972290e-01 2.285678237676620483e-01 1.742736101150512695e-01 -2.520944774150848389e-01 3.536166846752166748e-01 1.215404719114303589e-01 5.182898417115211487e-02 3.923388570547103882e-02
1.670835912227630615e-01 -4.818772077560424805e-01 1.324364542961120605e-01 1.401657313108444214e-01 2.166544646024703979e-01 -1.080913469195365906e-02 7.611304521560668945e-02 -1.686927676200866699e-01 5.952593311667442322e-02 -6.636914610862731934e-02 2.711906731128692627e-01 -2.887940108776092529e-01 3.266619145870208740e-02 1.464550346136093140e-01 -8.042751252651214600e-02 2.237573266029357910e-01 -3.285619020462036133e-01 -2.852697074413299561e-01 -1.911892322823405266e-03 1.657062023878097534e-01 5.311517044901847839e-02 7.332728803157806396e-02 1.085698828101158142e-01 -1.724184304475784302e-01 -1.671937108039855957e-01 8.859106153249740601e-02 7.415687292814254761e-02 2.823413722217082977e-02 9.725514799356460571e-02 4.795636632479727268e-04 1.757689267396926880e-01 -1.687574088573455811e-01
8.911243081092834473e-02 -1.378811895847320557e-01 -2.369069010019302368e-01 8.609036356210708618e-02 -4.926449432969093323e-02 -4.074918925762176514e-01 -1.314254105091094971e-01 -4.217219352722167969e-02 1.437323987483978271e-01 -1.682480573654174805e-01 -9.296434931457042694e-03 -2.096625417470932007e-01 9.422083385288715363e-03 2.118455059826374054e-02 -9.626694023609161377e-02 -1.955036260187625885e-02 7.082752138376235962e-02 -6.149681657552719116e-02 -2.228749394416809082e-01 2.656333148479461670e-01 2.847363054752349854e-01 1.353673636913299561e-01 -1.933977194130420685e-02 -2.874585986137390137e-01 2.912316620349884033e-01 2.405382990837097168e-01 1.321282535791397095e-01 -8.747946470975875854e-02 3.284443020820617676e-01 -9.083464741706848145e-02 1.468562185764312744e-01 -4.322700202465057373e-02
1.811792403459548950e-01 -5.350344255566596985e-02 1.460962593555450439e-01 -2.378600686788558960e-01 9.485614299774169922e-02 -2.141321450471878052e-01 -1.703903451561927795e-02 -1.849787086248397827e-01 1.250649392604827881e-01 8.486787229776382446e-02 2.949877977371215820e-01 -1.789140999317169189e-01 1.812307983636856079e-01 1.591826528310775757e-01 4.444619640707969666e-02 2.990068197250366211e-01 1.510898321866989136e-01 -3.066351413726806641e-01 -2.227855473756790161e-01 3.750587403774261475e-01 8.369366079568862915e-02 1.631806343793869019e-01 1.728108339011669159e-02 -4.369601234793663025e-02 3.246396407485008240e-02 -1.781485229730606079e-02 1.604804843664169312e-01 -2.534588575363159180e-01 2.438048124313354492e-01 1.003050804138183594e-02 -1.104336697608232498e-02 1.075628772377967834e-01
-3.772088512778282166e-02 4.606029391288757324e-02 2.314681373536586761e-02 4.608891531825065613e-02 1.568762063980102539e-01 -3.425795435905456543e-01 -1.067150756716728210e-01 -3.550435006618499756e-01 3.061943650245666504e-01 -1.362601853907108307e-02 3.006418421864509583e-02 -1.979703158140182495e-01 3.305829316377639771e-02 2.735782861709594727e-01 -1.504014134407043457e-01 -1.147437691688537598e-01 2.756819874048233032e-02 -1.402591466903686523e-01 -1.781041920185089111e-01 2.559427917003631592e-01 1.059119552373886108e-01 1.567162573337554932e-01 6.790207326412200928e-02 1.240183115005493164e-01 -3.558934107422828674e-02 1.774856937117874622e-03 1.883028075098991394e-02 -1.639014333486557007e-01 1.525314599275588989e-01 -8.652365207672119141e-02 3.894374370574951172e-01 -2.903253436088562012e-01
4.227772355079650879e-02 -1.357742100954055786e-01 2.657662928104400635e-01 2.109641730785369873e-01 5.898721888661384583e-02 -2.130879461765289307e-01 1.047262027859687805e-01 -9.207747131586074829e-02 8.709947019815444946e-02 8.288803696632385254e-02 -1.750314384698867798e-01 -3.175514340400695801e-01 -8.649376779794692993e-02 -4.125209525227546692e-03 -1.002338081598281860e-01 -9.639230556786060333e-03 2.106849998235702515e-01 -1.605916619300842285e-01 -2.897240519523620605e-01 1.435630768537521362e-01 -7.554968446493148804e-02 1.610347628593444824e-01 1.973598301410675049e-01 -3.221134096384048462e-02 8.285976201295852661e-02 4.683820605278015137e-01 1.307690739631652832e-01 6.143116950988769531e-02 1.507486850023269653e-01 6.046914961189031601e-03 3.397575914859771729e-01 -3.261042386293411255e-02
4.336669445037841797e-01 -2.012643814086914062e-01 3.740581870079040527e-02 7.119177281856536865e-02 -1.623018831014633179e-01 -1.079595983028411865e-01 -2.947567999362945557e-01 -2.848365604877471924e-01 2.150770872831344604e-01 5.423754081130027771e-02 5.381123162806034088e-03 -1.438377499580383301e-01 1.208117306232452393e-01 -6.263007223606109619e-02 -2.180928736925125122e-01 -1.581301540136337280e-01 -1.834440827369689941e-01 -2.941976487636566162e-01 -1.850636303424835205e-01 2.284103631973266602e-01 -2.279103547334671021e-02 8.980000764131546021e-02 -1.613080948591232300e-01 -1.710337996482849121e-01 -9.144969284534454346e-02 -5.039118230342864990e-02 3.136229887604713440e-02 -2.503584325313568115e-02 2.557309865951538086e-01 -1.437731087207794189e-01 1.403504759073257446e-01 -9.582170844078063965e-02
2.996182767674326897e-03 -1.229270920157432556e-01 -2.074106484651565552e-01 1.601909287273883820e-02 -1.611113697290420532e-01 7.743464410305023193e-02 -2.868964970111846924e-01 -1.015560925006866455e-01 3.758075535297393799e-01 -8.299661427736282349e-02 2.008195966482162476e-01 -3.435951769351959229e-01 1.663463711738586426e-01 -1.265963464975357056e-01 -1.540124565362930298e-01 4.030396789312362671e-02 -1.296766698360443115e-01 -1.494183391332626343e-01 -1.127677112817764282e-01 3.439668416976928711e-01 -8.208772167563438416e-03 7.847195118665695190e-02 -3.599171526730060577e-03 2.335036732256412506e-02 -1.161315739154815674e-01 -4.438448697328567505e-02 -8.531121909618377686e-02 -8.847992867231369019e-02 3.172079920768737793e-01 -1.382135003805160522e-01 2.364723980426788330e-01 2.414928823709487915e-01
-1.986078470945358276e-01 -1.813556700944900513e-01 -8.105882257223129272e-02 -1.058859154582023621e-01 1.078159138560295105e-01 3.350770100951194763e-02 -3.558823373168706894e-04 -4.555968940258026123e-01 3.462777435779571533e-01 2.329120971262454987e-02 -1.487399041652679443e-01 -3.082168400287628174e-01 -4.498220235109329224e-02 -1.657641083002090454e-01 -1.318147033452987671e-01 1.904646754264831543e-01 -9.643131494522094727e-02 -2.055009305477142334e-01 1.393857896327972412e-01 2.709365785121917725e-01 7.687456905841827393e-02 2.175520509481430054e-01 1.435450613498687744e-01 -1.473408192396163940e-01 9.069574624300003052e-02 2.168165892362594604e-01 -9.620296955108642578e-02 -5.244225263595581055e-02 -2.000863999128341675e-01 -1.321121156215667725e-01 6.477474421262741089e-02 2.702553174458444118e-04
-5.827297642827033997e-02 -3.973557651042938232e-01 8.108361065387725830e-02 -1.388497743755578995e-02 1.134786680340766907e-01 4.983609914779663086e-02 -2.392118275165557861e-01 -1.891744136810302734e-01 1.723143309354782104e-01 -1.601624488830566406e-01 -2.261947989463806152e-01 7.455676048994064331e-02 3.705525770783424377e-03 3.243989078328013420e-03 -8.395603857934474945e-03 1.405360251665115356e-01 -1.683964133262634277e-01 -3.494454622268676758e-01 -4.605937600135803223e-01 2.471825331449508667e-01 -1.120293587446212769e-01 -3.536275587975978851e-03 -1.249876394867897034e-01 -2.135828733444213867e-01 9.195796400308609009e-02 3.316057845950126648e-02 2.069905772805213928e-02 -2.324540913105010986e-01 1.607110053300857544e-01 -4.401115328073501587e-02 -1.753626391291618347e-02 4.531347379088401794e-02
2.705509066581726074e-01 -2.492271661758422852e-01 6.910669803619384766e-02 2.947458922863006592e-01 2.256925851106643677e-01 2.112854123115539551e-01 -4.257356002926826477e-02 -1.785945892333984375e-01 3.628340065479278564e-01 -1.806477457284927368e-01 1.027551889419555664e-01 -2.925485968589782715e-01 -1.058391854166984558e-01 -3.483591228723526001e-02 4.657731577754020691e-02 2.584297358989715576e-01 -2.053226232528686523e-01 -2.611763477325439453e-01 -7.982710748910903931e-02 1.038016453385353088e-01 5.042349454015493393e-03 1.965983398258686066e-02 1.232558581978082657e-02 -8.113875985145568848e-02 -9.657493233680725098e-02 4.575908929109573364e-02 1.334236711263656616e-01 -2.468910813331604004e-01 1.474825739860534668e-01 1.323139369487762451e-01 1.663698554039001465e-01 -1.008660793304443359e-01
1.698580384254455566e-01 -3.416310250759124756e-01 3.419705107808113098e-02 2.472374737262725830e-01 1.821738481521606445e-01 1.411496549844741821e-01 -1.959604956209659576e-02 -1.662640273571014404e-01 2.476542592048645020e-01 -1.385779231786727905e-01 -6.311648339033126831e-02 -1.660588383674621582e-01 -1.371743381023406982e-01 1.148541085422039032e-02 1.010310091078281403e-02 3.253652453422546387e-01 -2.680796980857849121e-01 -3.848454356193542480e-01 -6.812553107738494873e-02 -2.343298308551311493e-02 2.094485908746719360e-01 1.384662389755249023e-01 7.559566199779510498e-02 -9.748584032058715820e-02 5.355417728424072266e-02 -5.321215838193893433e-02 2.277609854936599731e-01 4.736842121928930283e-03 1.903026551008224487e-01 4.923774674534797668e-02 6.953860819339752197e-02 -2.636255025863647461e-01
3.761606663465499878e-02 6.820962578058242798e-02 4.062874987721443176e-02 -1.534937024116516113e-01 -1.792789548635482788e-01 -1.206176206469535828e-01 6.273967772722244263e-02 -2.363847345113754272e-01 2.707930505275726318e-01 1.352413296699523926e-01 2.594797909259796143e-01 -3.576025366783142090e-01 -8.818248659372329712e-02 -1.119916811585426331e-01 2.688184380531311035e-02 -1.794031411409378052e-01 1.265565007925033569e-01 -6.047787517309188843e-02 -3.322792947292327881e-01 1.425623297691345215e-01 -4.610985517501831055e-03 3.633846715092658997e-02 1.043687462806701660e-01 -1.112559139728546143e-01 1.281741261482238770e-01 9.197643399238586426e-02 1.752533763647079468e-01 3.967149928212165833e-02 4.446299374103546143e-01 2.007976025342941284e-01 2.226843982934951782e-01 4.861154779791831970e-02
-3.351905047893524170e-01 -2.844909727573394775e-01 1.158053353428840637e-01 -7.190079241991043091e-02 1.066450253129005432e-01 -2.688136510550975800e-02 -2.015887349843978882e-01 -1.511984467506408691e-01 2.506723999977111816e-01 -1.689479649066925049e-01 3.245381116867065430e-01 -4.829137623310089111e-01 -7.766058202832937241e-03 -2.070723176002502441e-01 -1.246111392974853516e-01 7.449080049991607666e-02 -1.161395832896232605e-01 2.302516438066959381e-02 -1.834476590156555176e-01 -5.200012773275375366e-02 -5.896463245153427124e-02 -5.505441129207611084e-02 1.908892542123794556e-01 5.704477801918983459e-02 -1.318294107913970947e-01 1.655129045248031616e-01 -2.656552195549011230e-02 -7.800342049449682236e-03 1.665806919336318970e-01 1.512759178876876831e-01 -1.501678675413131714e-01 5.753003805875778198e-02
6.336665153503417969e-02 -7.991085946559906006e-02 2.223865687847137451e-02 1.325574815273284912e-01 5.611387640237808228e-02 -3.705618083477020264e-01 -2.486020773649215698e-01 -4.326581060886383057e-01 7.705557346343994141e-02 -2.864198386669158936e-02 1.594785898923873901e-01 -2.150177508592605591e-01 1.674754619598388672e-01 1.447398364543914795e-01 1.408099979162216187e-01 -1.837044022977352142e-02 1.821639686822891235e-01 -1.607281714677810669e-01 -8.158753812313079834e-02 -1.363998185843229294e-02 1.657689809799194336e-01 3.541906177997589111e-01 2.946440316736698151e-02 -8.004610985517501831e-02 1.437555253505706787e-01 2.139997184276580811e-01 1.731513887643814087e-01 3.312698332592844963e-03 2.468989640474319458e-01 6.144010648131370544e-02 1.899264752864837646e-01 1.056403666734695435e-01
5.852520465850830078e-02 -2.176247984170913696e-01 2.115106880664825439e-01 -2.957450151443481445e-01 9.330358356237411499e-02 -6.154149770736694336e-02 -2.984580583870410919e-02 7.829309254884719849e-02 2.489823698997497559e-01 9.041193872690200806e-02 -1.646025478839874268e-01 -3.865512013435363770e-01 6.145270075649023056e-03 -2.411761879920959473e-02 -1.224598586559295654e-01 2.182614952325820923e-01 -2.226990759372711182e-01 -1.880270689725875854e-01 1.668702960014343262e-01 2.983468770980834961e-01 -7.343039661645889282e-02 -2.626353316009044647e-02 1.654969602823257446e-01 -1.910933405160903931e-01 2.350275032222270966e-02 1.580218374729156494e-01 -3.128751367330551147e-02 5.452959612011909485e-02 2.803113162517547607e-01 2.782185375690460205e-01 1.335473209619522095e-01 -1.117087826132774353e-01
1.612970381975173950e-01 9.819679893553256989e-03 4.683694988489151001e-02 1.762942671775817871e-01 8.862817287445068359e-02 -2.340543270111083984e-02 1.551686227321624756e-01 -2.092739753425121307e-02 1.637032926082611084e-01 -6.720365583896636963e-02 -1.171006560325622559e-01 -2.776701748371124268e-01 -1.344467401504516602e-01 1.170753911137580872e-01 -1.419537514448165894e-01 1.297983676195144653e-01 1.055219247937202454e-01 -3.169594705104827881e-01 -3.325173556804656982e-01 2.959476709365844727e-01 -4.126605764031410217e-02 1.601539254188537598e-01 3.390921652317047119e-01 1.108233779668807983e-01 1.375034004449844360e-01 1.891845166683197021e-01 2.999204099178314209e-01 1.133208572864532471e-01 1.042880043387413025e-01 -2.018644288182258606e-02 2.210048437118530273e-01 1.865447610616683960e-01
1.741501539945602417e-01 -2.109918445348739624e-01 1.405021399259567261e-01 2.729275822639465332e-02 6.614266335964202881e-02 -2.623880505561828613e-01 -2.537672817707061768e-01 -3.797516524791717529e-01 2.508030533790588379e-01 -2.841759845614433289e-02 -2.650623396039009094e-02 -7.688498497009277344e-02 2.285732775926589966e-01 7.517789304256439209e-02 1.252724882215261459e-02 5.289670079946517944e-02 1.088829636573791504e-01 -3.130967617034912109e-01 -1.079798191785812378e-01 2.348397523164749146e-01 2.841998934745788574e-01 5.573588982224464417e-02 -9.762343764305114746e-02 -2.540102042257785797e-02 2.595518529415130615e-01 1.884572356939315796e-01 1.838447749614715576e-01 -7.417044788599014282e-02 2.652237713336944580e-01 4.551623389124870300e-02 7.947322726249694824e-02 -1.153103730757720768e-04
2.508492469787597656e-01 3.698009252548217773e-02 5.317794531583786011e-02 1.992939412593841553e-01 5.393128842115402222e-02 -1.066065509803593159e-03 1.056442707777023315e-01 2.938432805240154266e-02 2.038809806108474731e-01 -9.261815994977951050e-02 -1.559423208236694336e-01 -2.929694354534149170e-01 -3.204901516437530518e-02 3.352817147970199585e-02 -1.985109299421310425e-01 1.822333484888076782e-01 1.768026798963546753e-01 -2.589338421821594238e-01 -2.404836565256118774e-01 2.260704487562179565e-01 -1.690182983875274658e-01 1.470429003238677979e-01 1.537897735834121704e-01 1.191441193222999573e-01 1.789733618497848511e-01 3.272032439708709717e-01 2.424542009830474854e-01 7.977384328842163086e-02 2.266098409891128540e-01 -1.007352024316787720e-01 2.296864092350006104e-01 1.714279353618621826e-01
1.486338973045349121e-01 -1.238396205008029938e-02 2.819912433624267578e-01 1.211743801832199097e-01 1.250935941934585571e-01 -9.678015857934951782e-02 -8.382920175790786743e-02 -1.373776048421859741e-01 3.320597112178802490e-02 1.718792468309402466e-01 9.009364247322082520e-02 -4.309346377849578857e-01 -2.610966563224792480e-02 -1.947414427995681763e-01 1.202561892569065094e-02 -2.952031195163726807e-01 8.663476258516311646e-02 -1.242735385894775391e-01 -2.587918341159820557e-01 -1.586573314853012562e-03 9.719509631395339966e-03 2.086187899112701416e-02 2.829079627990722656e-01 -1.368170827627182007e-01 1.688883639872074127e-02 2.018557935953140259e-01 1.108023896813392639e-01 7.874827086925506592e-02 4.296451210975646973e-01 1.249468550086021423e-01 1.359017342329025269e-01 1.219811290502548218e-01
1.569907218217849731e-01 -3.208801150321960449e-01 -1.419446319341659546e-01 -9.893476217985153198e-02 -9.122865647077560425e-02 -1.024656463414430618e-02 -2.506888210773468018e-01 -1.773246377706527710e-01 8.615255355834960938e-02 -1.024666428565979004e-01 2.216891646385192871e-01 -2.975688278675079346e-01 1.300249248743057251e-01 8.152133226394653320e-02 1.869985610246658325e-01 7.324481010437011719e-02 1.734857857227325439e-01 -1.327593475580215454e-01 -3.164942562580108643e-01 1.573761254549026489e-01 1.393710523843765259e-01 -1.277716550976037979e-02 8.902532607316970825e-02 -2.987822890281677246e-01 2.665466368198394775e-01 1.137067526578903198e-01 2.639674842357635498e-01 1.252018213272094727e-01 6.767517328262329102e-02 2.987136319279670715e-02 1.923464685678482056e-01 1.378198713064193726e-01
3.846663981676101685e-02 -3.099312186241149902e-01 4.195193573832511902e-02 -6.392313167452812195e-03 2.833556830883026123e-01 -1.310109347105026245e-01 -5.807064101099967957e-02 -2.329926565289497375e-02 8.256811648607254028e-02 -1.150932814925909042e-02 5.900079756975173950e-02 -5.506387352943420410e-01 1.558783054351806641e-01 1.276958286762237549e-01 1.013386249542236328e-01 -4.534668754786252975e-03 -8.017931133508682251e-02 -1.089200526475906372e-01 -5.698278546333312988e-02 2.002928256988525391e-01 5.128818377852439880e-02 6.628164649009704590e-02 1.402048617601394653e-01 -2.536478638648986816e-01 -2.542160749435424805e-01 -5.436187237501144409e-02 3.993950784206390381e-02 4.735107347369194031e-02 1.656664311885833740e-01 -4.356373474001884460e-02 3.706090748310089111e-01 -2.097067236900329590e-01
1.317925453186035156e-01 -1.878336220979690552e-01 -5.896108597517013550e-02 1.898022890090942383e-01 2.657486498355865479e-01 -3.765077888965606689e-02 2.068298459053039551e-01 1.993772014975547791e-02 2.534964680671691895e-01 1.025332063436508179e-01 6.546523422002792358e-02 -1.532774269580841064e-01 -1.171634569764137268e-01 1.148926317691802979e-01 -2.533457279205322266e-01 7.115593552589416504e-02 -8.819698542356491089e-02 -2.842043638229370117e-01 -2.802007496356964111e-01 3.256359398365020752e-01 -1.032866537570953369e-01 5.385757610201835632e-02 1.989532709121704102e-01 1.614267826080322266e-01 2.539756000041961670e-01 2.979799509048461914e-01 1.336653083562850952e-01 -8.377972245216369629e-02 8.187392354011535645e-02 5.901366844773292542e-02 2.306854724884033203e-01 3.048182930797338486e-03
3.190714493393898010e-02 -3.006791472434997559e-01 1.868631690740585327e-01 5.678988620638847351e-02 -1.359738111495971680e-01 -3.154316544532775879e-01 -5.131571367383003235e-02 -3.036499321460723877e-01 1.312212049961090088e-01 -1.451935321092605591e-01 5.170868244022130966e-03 -2.093398272991180420e-01 5.107774212956428528e-02 1.976056098937988281e-01 7.059293985366821289e-02 -1.127078384160995483e-01 -5.139163881540298462e-02 -3.270173072814941406e-01 -2.444338500499725342e-01 1.253055781126022339e-01 1.528618186712265015e-01 -3.779463842511177063e-02 4.478402808308601379e-02 7.687694579362869263e-02 9.159458428621292114e-02 -3.058890998363494873e-02 1.263182610273361206e-01 -1.308182328939437866e-01 3.462903797626495361e-01 3.210859596729278564e-01 1.813188791275024414e-01 9.427700191736221313e-03
6.998699158430099487e-02 -1.996615231037139893e-01 3.412195667624473572e-02 -4.830686002969741821e-02 2.092334628105163574e-02 -2.404514253139495850e-01 2.268984355032444000e-02 -2.817032039165496826e-01 1.356884557753801346e-02 4.113478958606719971e-02 5.767453834414482117e-02 -2.368026226758956909e-01 1.832295656204223633e-01 3.543431460857391357e-01 -8.221130073070526123e-02 6.210603751242160797e-03 -1.000224240124225616e-02 -3.451460897922515869e-01 -2.911633551120758057e-01 1.104593649506568909e-01 2.386741042137145996e-01 5.242657288908958435e-02 7.446113228797912598e-02 9.279631078243255615e-02 1.312047988176345825e-01 -1.115800514817237854e-01 2.028693556785583496e-01 -1.559858024120330811e-01 3.551746606826782227e-01 2.004927098751068115e-01 1.541060954332351685e-01 1.052878946065902710e-01
7.643547654151916504e-02 -1.238018870353698730e-01 -1.273035705089569092e-01 2.187269479036331177e-01 4.669890552759170532e-02 6.969869136810302734e-02 6.754904240369796753e-02 -9.955017268657684326e-02 -5.028489977121353149e-02 -1.129137575626373291e-01 -1.921753436326980591e-01 -2.376034259796142578e-01 3.383466228842735291e-02 -2.136154025793075562e-01 1.022636070847511292e-01 5.142295733094215393e-02 1.740825176239013672e-01 -1.197217777371406555e-01 -5.762166157364845276e-02 7.084593176841735840e-03 1.145009174942970276e-01 4.725494980812072754e-01 3.042652904987335205e-01 -1.302773058414459229e-01 -1.821264475584030151e-01 1.000058650970458984e-01 -3.932701051235198975e-02 -4.716043174266815186e-02 4.376401901245117188e-01 2.035130560398101807e-01 2.086011916399002075e-01 -8.575216680765151978e-02
1.172741595655679703e-02 -2.258064895868301392e-01 -8.852990716695785522e-02 8.473374880850315094e-03 -1.787724196910858154e-01 -4.369410276412963867e-01 -1.676320433616638184e-01 -1.251089721918106079e-01 1.882192939519882202e-01 -7.257539033889770508e-02 4.584039375185966492e-02 -2.917992323637008667e-02 1.350724548101425171e-01 3.653578832745552063e-02 -1.521266251802444458e-01 -4.629621654748916626e-02 1.812864467501640320e-02 -1.358073651790618896e-01 -2.196238934993743896e-01 9.959829598665237427e-02 -1.305290218442678452e-02 1.087573096156120300e-01 2.452611178159713745e-01 -2.225118428468704224e-01 2.071727216243743896e-01 1.817227602005004883e-01 -8.156107738614082336e-03 1.071027945727109909e-02 4.327606856822967529e-01 -2.063167989253997803e-01 2.503248453140258789e-01 1.363721936941146851e-01
2.324229180812835693e-01 7.299254834651947021e-02 -6.667633424513041973e-04 2.595057487487792969e-01 1.035919561982154846e-01 1.539956778287887573e-02 2.493611536920070648e-02 -6.392802461050450802e-04 9.048505127429962158e-02 -1.142036616802215576e-01 -1.706594526767730713e-01 -3.162442147731781006e-01 -2.372129261493682861e-01 5.542225763201713562e-02 -1.572665125131607056e-01 5.023148283362388611e-02 -1.175956148654222488e-02 -2.575864791870117188e-01 -2.526433169841766357e-01 3.234758377075195312e-01 -1.379686743021011353e-01 2.118493765592575073e-01 2.035114020109176636e-01 1.553293168544769287e-01 1.696458905935287476e-01 2.784442305564880371e-01 1.740711778402328491e-01 1.212921738624572754e-01 1.044117584824562073e-01 9.487161785364151001e-02 2.793862521648406982e-01 1.051585674285888672e-01
1.005090996623039246e-01 -2.652719616889953613e-01 -1.400004178285598755e-01 2.625384554266929626e-02 1.515208035707473755e-01 -1.683494597673416138e-01 -6.926616281270980835e-02 -2.346227318048477173e-01 9.574259817600250244e-02 2.225646749138832092e-02 -1.173952594399452209e-01 -1.690070480108261108e-01 -1.840295195579528809e-01 -3.957507908344268799e-01 1.959588676691055298e-01 3.885106146335601807e-01 -2.866205386817455292e-02 -1.546357572078704834e-01 -2.341146469116210938e-01 7.838790863752365112e-02 -2.148284465074539185e-01 -2.414525449275970459e-01 -6.347119808197021484e-02 2.230142802000045776e-02 -4.427904263138771057e-02 -1.571602076292037964e-01 1.801048666238784790e-01 -8.469342440366744995e-02 2.921856343746185303e-01 7.308803498744964600e-03 2.228550240397453308e-02 9.696836769580841064e-02
3.118103742599487305e-02 -2.697919309139251709e-01 -1.869520395994186401e-01 1.723392754793167114e-01 8.711006492376327515e-03 -3.572862148284912109e-01 -1.962122023105621338e-01 -1.601792424917221069e-01 2.123354822397232056e-01 -3.597652316093444824e-01 -1.564173214137554169e-02 -2.054927200078964233e-01 -5.720910057425498962e-02 -9.634828567504882812e-02 -1.029579490423202515e-01 -9.174238890409469604e-02 1.253765821456909180e-01 2.100198529660701752e-02 -3.351931646466255188e-02 1.589899212121963501e-01 2.189550995826721191e-01 2.062678635120391846e-01 4.597721621394157410e-02 -1.919709593057632446e-01 1.780326664447784424e-01 3.351685702800750732e-01 1.282255202531814575e-01 1.060084439814090729e-02 1.872613728046417236e-01 9.036651253700256348e-02 -6.296850740909576416e-02 -2.033176124095916748e-01
2.002662718296051025e-01 -9.007478505373001099e-02 -8.941495791077613831e-03 3.476552069187164307e-01 1.452068388462066650e-01 -1.040935367345809937e-01 2.264412343502044678e-01 1.695925556123256683e-02 1.448582857847213745e-01 -7.045583426952362061e-02 -1.328944563865661621e-01 -2.281268984079360962e-01 -7.752846181392669678e-02 -1.664989255368709564e-02 -1.411993652582168579e-01 2.089145481586456299e-01 7.061440497636795044e-02 -2.348371446132659912e-01 -2.121208757162094116e-01 1.764682233333587646e-01 -9.567880630493164062e-02 1.731791496276855469e-01 2.618982791900634766e-01 1.134667918086051941e-01 2.423038333654403687e-01 3.480913341045379639e-01 1.161752641201019287e-01 7.373816333711147308e-04 1.705239117145538330e-01 1.440043747425079346e-01 2.531895935535430908e-01 1.328612118959426880e-01
1.529275090433657169e-03 -1.008145287632942200e-01 2.414201050996780396e-01 5.650197342038154602e-02 1.191842630505561829e-01 -3.417402878403663635e-02 1.463891267776489258e-01 -1.091247946023941040e-01 7.352532446384429932e-02 1.652179509401321411e-01 2.300462126731872559e-01 -4.609764218330383301e-01 -1.727661676704883575e-02 -1.472751647233963013e-01 7.642350345849990845e-02 -2.145282179117202759e-01 1.770782470703125000e-01 -1.037388965487480164e-01 -8.003045618534088135e-02 9.234984219074249268e-02 -5.027335509657859802e-02 2.733090817928314209e-01 2.387040853500366211e-01 -9.248019196093082428e-03 -1.468093600124120712e-02 1.015132069587707520e-01 9.461397677659988403e-02 -7.715043425559997559e-02 5.156959891319274902e-01 1.066694632172584534e-01 5.411376710981130600e-03 1.164291426539421082e-01
-3.374551609158515930e-02 -2.828805148601531982e-01 -2.926148176193237305e-01 1.074805408716201782e-01 2.018245160579681396e-01 -1.154613448306918144e-03 -2.910759747028350830e-01 -2.432134151458740234e-01 1.830295026302337646e-01 1.384510099887847900e-01 -4.595628380775451660e-02 -2.387711405754089355e-01 4.985978081822395325e-02 -2.960612773895263672e-01 6.264702230691909790e-02 2.824071049690246582e-01 -2.000739425420761108e-01 -2.678127028048038483e-02 1.035362929105758667e-01 3.029409348964691162e-01 2.475409060716629028e-01 6.517888605594635010e-02 1.102143782190978527e-03 -1.330604106187820435e-01 1.342403609305620193e-02 5.532436072826385498e-02 2.237483114004135132e-01 -1.641469448804855347e-01 1.213554739952087402e-01 2.027561701834201813e-02 1.551741808652877808e-01 -7.420708239078521729e-02
1.554674953222274780e-01 -9.347134083509445190e-02 -9.367558360099792480e-02 2.512820363044738770e-01 4.075927659869194031e-02 -1.968392580747604370e-01 1.637312024831771851e-01 3.179510682821273804e-02 -5.186160653829574585e-02 -1.302865985780954361e-02 -4.137081652879714966e-02 -2.865268588066101074e-01 -4.585027322173118591e-02 -1.757714711129665375e-02 -2.872302010655403137e-02 9.272218495607376099e-02 6.884935498237609863e-02 -8.235462009906768799e-02 -4.480407834053039551e-01 3.073026835918426514e-01 7.269674539566040039e-02 3.006690442562103271e-01 2.723408639430999756e-01 1.781396567821502686e-01 1.180322282016277313e-02 2.490255683660507202e-01 1.833147257566452026e-01 1.009722501039505005e-01 1.318127661943435669e-01 5.089510604739189148e-02 2.673943042755126953e-01 1.508037596940994263e-01
4.275307431817054749e-02 -1.752969808876514435e-02 -6.576924119144678116e-03 -2.960774898529052734e-01 -2.003526091575622559e-01 -1.315732449293136597e-01 -1.029780483804643154e-03 -2.456041574478149414e-01 3.461883068084716797e-01 -1.000337004661560059e-01 2.723160088062286377e-01 -2.002176195383071899e-01 -8.665482699871063232e-02 1.313861012458801270e-01 -9.310097433626651764e-03 1.585749983787536621e-01 -3.637770190834999084e-02 -5.590242892503738403e-02 -3.983056843280792236e-01 1.438639312982559204e-01 -6.899705529212951660e-02 4.654007777571678162e-02 1.929973810911178589e-01 -1.060305908322334290e-01 1.400741040706634521e-01 4.104655385017395020e-01 1.921961754560470581e-01 -3.155484050512313843e-02 1.511807739734649658e-01 9.519306570291519165e-02 -2.974889986217021942e-02 1.531919743865728378e-02
1.337836831808090210e-01 -1.290833055973052979e-01 -1.525618880987167358e-02 2.173060625791549683e-01 -1.205016300082206726e-01 2.618239820003509521e-01 1.395691186189651489e-01 -1.157519593834877014e-01 1.394128706306219101e-02 -1.058012992143630981e-02 -5.301191471517086029e-03 -1.861594021320343018e-01 -2.295994758605957031e-01 -3.890528809279203415e-03 -1.100610792636871338e-01 2.904340624809265137e-01 1.134408190846443176e-01 -1.808082610368728638e-01 -1.656824946403503418e-01 2.029746472835540771e-01 7.297641783952713013e-02 4.090426862239837646e-01 8.122857660055160522e-02 -4.216458275914192200e-02 -1.549934297800064087e-01 4.887466877698898315e-02 -6.049375236034393311e-02 -2.820450663566589355e-01 3.723036646842956543e-01 1.294025033712387085e-01 2.255367338657379150e-01 -8.233244717121124268e-02
-2.013543546199798584e-01 5.142819602042436600e-03 3.185841441154479980e-02 -7.533578574657440186e-02 9.777840226888656616e-02 -1.934784054756164551e-01 2.042528092861175537e-01 -1.000929847359657288e-01 1.365525573492050171e-01 -4.237998127937316895e-01 -4.644612222909927368e-02 -4.438305497169494629e-01 -5.278681591153144836e-02 -2.068403810262680054e-01 5.157803371548652649e-02 3.509576916694641113e-01 -3.488978371024131775e-02 -1.183317974209785461e-01 3.584173694252967834e-02 2.008711844682693481e-01 1.036643236875534058e-01 -5.586289800703525543e-03 3.263904154300689697e-02 -1.114913672208786011e-01 1.614804863929748535e-01 2.016589641571044922e-01 3.017529100179672241e-02 -1.096985191106796265e-01 1.385131627321243286e-01 6.720066070556640625e-02 3.104501366615295410e-01 -6.569704413414001465e-02
-1.215434372425079346e-01 -2.468196600675582886e-01 -1.943393051624298096e-01 -2.996151149272918701e-01 2.174283266067504883e-01 1.016530469059944153e-01 7.235802710056304932e-02 -2.174151837825775146e-01 1.373261213302612305e-01 -7.422452419996261597e-02 -1.885542273521423340e-01 -5.571439862251281738e-01 -6.371491402387619019e-02 6.861450523138046265e-02 1.157235950231552124e-01 2.027651071548461914e-01 5.963948788121342659e-04 5.171573534607887268e-02 -1.928927451372146606e-01 7.237868010997772217e-02 -5.452167987823486328e-02 8.310176432132720947e-03 1.828886419534683228e-01 4.009218513965606689e-02 1.719093024730682373e-01 5.135212466120719910e-02 -1.849752813577651978e-01 -1.557904481887817383e-01 1.598605364561080933e-01 4.543562978506088257e-02 -1.696117687970399857e-03 2.270158380270004272e-01
4.987755045294761658e-02 -3.719563782215118408e-02 -6.176434457302093506e-02 2.036581002175807953e-02 -6.588634103536605835e-02 -8.948247879743576050e-02 2.959902025759220123e-02 -1.551025807857513428e-01 4.857865869998931885e-01 8.049974590539932251e-02 2.001554071903228760e-01 -1.164206564426422119e-01 -1.867250651121139526e-01 1.344414949417114258e-01 -2.498711198568344116e-01 2.099375985562801361e-02 -1.287844404578208923e-02 -3.285497659817337990e-03 -3.750385046005249023e-01 2.112871706485748291e-01 -1.054923981428146362e-01 1.633423268795013428e-01 2.904030978679656982e-01 -6.959082186222076416e-02 8.894511312246322632e-02 2.981451153755187988e-01 3.125100135803222656e-01 -1.281781643629074097e-01 7.705939561128616333e-02 -1.046568620949983597e-02 1.145337000489234924e-01 -1.406866405159235001e-02
1.265964657068252563e-01 -2.096613645553588867e-01 2.890289947390556335e-02 5.104695633053779602e-02 -1.317134406417608261e-02 -1.795319020748138428e-01 -1.078029498457908630e-01 -2.899280786514282227e-01 5.954243615269660950e-02 3.929085284471511841e-02 9.241718798875808716e-02 -2.333400994539260864e-01 1.649607419967651367e-01 3.097802102565765381e-01 1.570663042366504669e-02 -3.478856757283210754e-02 6.820286065340042114e-02 -3.905256688594818115e-01 -2.498615086078643799e-01 7.979977130889892578e-02 2.087008804082870483e-01 9.042614139616489410e-03 1.229199171066284180e-01 -4.470727965235710144e-02 1.913883239030838013e-01 -4.996431618928909302e-02 1.323100924491882324e-01 -1.378439664840698242e-01 3.426326513290405273e-01 2.642148435115814209e-01 2.398352026939392090e-01 9.333855658769607544e-02
2.511739134788513184e-01 -3.160086572170257568e-01 2.804289571940898895e-02 3.640625253319740295e-02 1.770345866680145264e-01 -4.074644744396209717e-01 -1.657837815582752228e-02 -4.478000476956367493e-02 2.794690132141113281e-01 -1.360793560743331909e-01 1.875625997781753540e-01 -1.913309693336486816e-01 5.940389260649681091e-02 6.937187910079956055e-02 -5.491205677390098572e-02 3.610865026712417603e-02 -6.433818489313125610e-02 -3.187187612056732178e-01 4.143975302577018738e-02 1.504697799682617188e-01 6.268609315156936646e-02 4.650503769516944885e-02 5.102115124464035034e-02 -3.051555454730987549e-01 3.438019752502441406e-02 1.268919706344604492e-01 2.251525176689028740e-03 -2.064274996519088745e-02 1.961949169635772705e-01 2.377532273530960083e-01 3.269301950931549072e-01 -5.205532535910606384e-02
8.810084313154220581e-02 2.990626171231269836e-02 -6.509130448102951050e-02 2.005989402532577515e-01 1.011019572615623474e-01 -1.196785271167755127e-01 -1.657688431441783905e-02 1.313046216964721680e-01 4.832644760608673096e-02 -6.073021795600652695e-03 -2.800838649272918701e-02 2.711029257625341415e-03 -8.282295614480972290e-02 -2.042160034179687500e-01 -2.734831869602203369e-01 9.543609619140625000e-02 -5.386842787265777588e-02 -2.802450358867645264e-01 -4.146575331687927246e-01 1.982194036245346069e-01 -4.872880131006240845e-02 5.411383509635925293e-02 1.950617134571075439e-02 -2.656604722142219543e-02 2.168107777833938599e-01 4.242130815982818604e-01 1.840405613183975220e-01 -1.113685965538024902e-01 2.318555563688278198e-01 4.831568337976932526e-03 3.779811561107635498e-01 1.517223753035068512e-02
9.029418230056762695e-02 -1.259738057851791382e-01 -7.474029809236526489e-02 9.020592086017131805e-03 1.425257921218872070e-01 5.424017459154129028e-02 -1.604667007923126221e-01 -1.909290105104446411e-01 6.452442705631256104e-02 -1.724486649036407471e-01 -1.688303351402282715e-01 -4.070477783679962158e-01 -1.175124496221542358e-01 -2.903187572956085205e-01 -3.700869083404541016e-01 -2.829129248857498169e-02 -1.474239081144332886e-01 -2.252412587404251099e-01 8.614597469568252563e-02 1.797720789909362793e-01 -1.437590643763542175e-02 -8.043766766786575317e-02 3.641999959945678711e-01 6.118344515562057495e-02 4.149208590388298035e-02 2.510466575622558594e-01 1.004190891981124878e-01 -1.272011101245880127e-01 1.195638477802276611e-01 1.833622157573699951e-01 -1.311844885349273682e-01 -9.743525087833404541e-02
5.930020660161972046e-02 -8.676152676343917847e-02 -1.366194337606430054e-01 1.682125031948089600e-01 -1.160725206136703491e-01 -3.923852145671844482e-01 -1.643736213445663452e-01 -6.365735083818435669e-02 5.501310154795646667e-02 -1.784409135580062866e-01 3.518851473927497864e-03 -3.334315121173858643e-01 -3.575220331549644470e-02 1.166469305753707886e-01 -1.882723718881607056e-01 -2.221755236387252808e-01 8.218822628259658813e-02 1.142553519457578659e-02 -3.317385539412498474e-02 3.972402215003967285e-01 1.336876899003982544e-01 1.570537686347961426e-01 2.075537592172622681e-01 -8.897725492715835571e-02 1.224097386002540588e-01 2.499982267618179321e-01 6.751368939876556396e-02 -1.157936304807662964e-01 3.405697643756866455e-01 -4.237739741802215576e-02 1.546434164047241211e-01 3.561753407120704651e-02
-4.243777096271514893e-01 -3.099084496498107910e-01 1.259633302688598633e-01 2.134026437997817993e-01 -7.992400974035263062e-02 -1.202441900968551636e-01 -1.461929082870483398e-01 -1.487513333559036255e-01 2.985828518867492676e-01 -7.101091742515563965e-02 1.455297693610191345e-03 -4.587704241275787354e-01 1.284368149936199188e-02 -9.199634939432144165e-02 -1.954120248556137085e-01 4.922941327095031738e-02 5.268899351358413696e-02 -2.798193395137786865e-01 4.075928404927253723e-02 3.348474204540252686e-02 -2.012622356414794922e-01 5.427540466189384460e-02 2.040196061134338379e-01 4.390696808695793152e-02 9.567575529217720032e-03 2.465234845876693726e-01 3.244378790259361267e-02 -1.366021577268838882e-02 -3.524254262447357178e-02 -8.239600807428359985e-02 -4.951728880405426025e-02 2.744843810796737671e-02
6.096911802887916565e-02 -2.879141271114349365e-01 -8.174151927232742310e-02 2.409307956695556641e-01 -3.250361979007720947e-02 -4.407980740070343018e-01 9.778904169797897339e-02 -2.132784277200698853e-01 1.822006106376647949e-01 -2.790702693164348602e-02 1.792366802692413330e-01 -2.303896695375442505e-01 -1.111051514744758606e-01 1.544029563665390015e-01 -1.791951358318328857e-01 -1.003295332193374634e-01 7.453326135873794556e-02 -1.972701400518417358e-03 -1.863158196210861206e-01 1.984821557998657227e-01 1.681174635887145996e-01 -7.545431144535541534e-03 1.500136703252792358e-01 -1.945117115974426270e-01 -6.084245629608631134e-03 1.597542613744735718e-01 1.805929243564605713e-01 -2.095420286059379578e-02 3.641540408134460449e-01 7.361407577991485596e-02 7.573036849498748779e-02 -1.732219606637954712e-01
1.797412037849426270e-01 -6.707520782947540283e-02 -8.542667329311370850e-02 -6.579073518514633179e-02 -1.496451050043106079e-01 -8.179238438606262207e-02 -1.281419992446899414e-01 -2.891683578491210938e-02 -1.425667759031057358e-02 -1.007585152983665466e-01 1.883955299854278564e-01 -3.581352233886718750e-01 -3.400574922561645508e-01 -2.385738492012023926e-01 1.549003571271896362e-01 -2.000414133071899414e-01 -5.931993946433067322e-02 -2.437531799077987671e-01 -2.040208131074905396e-01 -7.311344146728515625e-02 -6.741906702518463135e-02 1.777111887931823730e-01 2.171801328659057617e-01 -1.151340529322624207e-01 3.877913355827331543e-01 2.352038472890853882e-01 9.638173878192901611e-02 6.550150923430919647e-03 1.260904222726821899e-01 2.179877310991287231e-01 8.695719391107559204e-02 4.563478752970695496e-02
1.737043857574462891e-01 -4.293523728847503662e-02 2.590582706034183502e-02 2.979775145649909973e-02 1.700836271047592163e-01 -4.577434957027435303e-01 -1.296472102403640747e-01 -3.685751557350158691e-01 2.026457637548446655e-01 -2.938471175730228424e-02 2.812013216316699982e-02 -1.477380096912384033e-01 1.311325281858444214e-01 1.139484047889709473e-01 1.366863101720809937e-01 8.594576269388198853e-02 5.889873206615447998e-02 -2.754829525947570801e-01 4.353250190615653992e-02 3.746772557497024536e-02 2.730692923069000244e-01 1.471654772758483887e-01 8.761838823556900024e-02 -1.667889952659606934e-01 1.328559815883636475e-01 1.227470859885215759e-01 2.597833871841430664e-01 -1.266555339097976685e-01 2.629137337207794189e-01 8.501238375902175903e-02 1.869747340679168701e-01 1.121569797396659851e-01
8.676984906196594238e-02 -2.033339291810989380e-01 6.055331602692604065e-02 1.241988614201545715e-01 -1.663835793733596802e-01 9.126339107751846313e-02 2.268008291721343994e-01 -4.781970009207725525e-02 3.441038727760314941e-02 -3.012309968471527100e-01 -1.887128502130508423e-01 -9.283842146396636963e-02 -2.901400625705718994e-02 -1.073802188038825989e-01 6.903830915689468384e-02 1.612818092107772827e-01 -6.839011609554290771e-02 -5.777774006128311157e-02 -1.516912132501602173e-01 1.220142468810081482e-01 8.407784998416900635e-02 3.768785297870635986e-01 2.743248641490936279e-01 -1.493884325027465820e-01 -2.586885690689086914e-01 2.157700359821319580e-01 9.291393309831619263e-02 -8.605555444955825806e-02 3.763957023620605469e-01 6.016339361667633057e-02 1.749806553125381470e-01 -2.548975944519042969e-01
-9.949897229671478271e-02 -3.354254066944122314e-01 -4.117567464709281921e-02 3.437831252813339233e-02 -1.173289865255355835e-01 -2.637714333832263947e-02 -1.043429225683212280e-01 -1.406549811363220215e-01 4.253004491329193115e-02 -1.360129658132791519e-02 -1.540648192167282104e-02 -2.611652612686157227e-01 2.070763409137725830e-01 -2.371897548437118530e-01 -3.315006941556930542e-02 4.702557921409606934e-01 -1.483729183673858643e-01 -2.268773019313812256e-01 -3.009585738182067871e-01 1.482290625572204590e-01 -9.415513277053833008e-02 6.930835545063018799e-02 8.569756522774696350e-03 -1.610630154609680176e-01 -1.107407808303833008e-01 9.021698683500289917e-02 2.774242162704467773e-01 -7.746908068656921387e-02 3.306598216295242310e-02 -2.034422755241394043e-01 -2.013269066810607910e-01 1.601867675781250000e-01
6.585571914911270142e-02 -6.276449561119079590e-02 1.917717978358268738e-02 1.071509122848510742e-01 -1.583109200000762939e-01 -7.994985580444335938e-02 -2.948396503925323486e-01 -1.304711997509002686e-01 4.624551236629486084e-01 1.810215227305889130e-02 4.382483288645744324e-02 -3.506109416484832764e-01 2.182713747024536133e-01 -2.068167626857757568e-01 -1.622871756553649902e-01 7.683476805686950684e-02 -3.696370124816894531e-02 -2.890473902225494385e-01 1.175603196024894714e-01 1.607907265424728394e-01 -1.481016725301742554e-01 1.529809180647134781e-02 8.715562522411346436e-02 5.341568216681480408e-02 1.669705030508339405e-03 -5.860211094841361046e-04 3.710128739476203918e-02 3.049647994339466095e-02 2.021458745002746582e-01 -1.285131573677062988e-01 3.900225460529327393e-01 1.172929853200912476e-01
1.353206485509872437e-01 -2.112596035003662109e-01 1.231803968548774719e-01 -9.561357647180557251e-02 -1.321220844984054565e-01 -2.572274208068847656e-01 -4.554904997348785400e-02 -3.768372237682342529e-01 2.100621014833450317e-01 3.544653952121734619e-02 1.041213124990463257e-01 -1.978401839733123779e-01 1.325236260890960693e-01 2.297048866748809814e-01 3.085370361804962158e-02 5.416261777281761169e-02 -2.053342573344707489e-02 -3.262864351272583008e-01 -1.670729517936706543e-01 5.917542800307273865e-02 3.062038421630859375e-01 1.524718552827835083e-01 3.272045403718948364e-02 -1.764417067170143127e-02 1.704436838626861572e-01 1.024321019649505615e-01 1.200613528490066528e-01 -2.609527111053466797e-01 2.611817419528961182e-01 1.623048186302185059e-01 1.997631788253784180e-01 4.747631773352622986e-02
5.935995280742645264e-02 -1.052414104342460632e-01 1.157184876501560211e-02 2.517306804656982422e-01 2.234828285872936249e-02 -2.865629494190216064e-01 -7.478089630603790283e-02 -2.124431282281875610e-01 -1.963855698704719543e-02 1.009419001638889313e-02 4.607516899704933167e-02 -2.751002609729766846e-01 -4.440097510814666748e-02 2.716149389743804932e-01 6.461592018604278564e-02 -1.257908791303634644e-01 -1.198348551988601685e-01 -7.825621217489242554e-02 -2.405535131692886353e-01 3.555997908115386963e-01 1.192132160067558289e-01 -1.001487150788307190e-01 1.515341550111770630e-01 1.650709807872772217e-01 3.986210096627473831e-03 2.238366752862930298e-01 2.231905469670891762e-03 -1.380234062671661377e-01 8.374135941267013550e-02 4.607460647821426392e-02 3.584734201431274414e-01 -3.584047555923461914e-01
1.293233316391706467e-02 -1.000111550092697144e-01 1.027169525623321533e-01 -1.006343811750411987e-01 2.020899355411529541e-01 -2.285276055335998535e-01 4.936544597148895264e-02 -5.290258210152387619e-03 2.858134210109710693e-01 1.763370446860790253e-02 1.779274046421051025e-01 -3.117147088050842285e-01 2.750990092754364014e-01 -1.082494109869003296e-01 1.128952130675315857e-01 1.912452578544616699e-01 -1.947838515043258667e-01 -6.504555046558380127e-02 -1.231441274285316467e-01 5.134156346321105957e-01 -4.152601584792137146e-02 3.686970099806785583e-02 1.356323212385177612e-01 -2.301329821348190308e-01 -1.223304271697998047e-01 2.155922912061214447e-02 -9.002351760864257812e-02 4.639901220798492432e-02 2.353139221668243408e-01 1.448738425970077515e-01 1.073339059948921204e-01 -1.309173554182052612e-01
2.024181336164474487e-01 1.288785040378570557e-01 8.320074528455734253e-03 3.872445225715637207e-01 1.373399645090103149e-01 -1.772526353597640991e-01 -2.894290909171104431e-02 -2.170174121856689453e-01 -1.101542115211486816e-01 -9.375298768281936646e-02 -7.720820605754852295e-02 -2.702797949314117432e-01 1.623004525899887085e-01 1.036739945411682129e-01 1.611082255840301514e-02 5.513863638043403625e-03 1.952196657657623291e-01 -7.997068576514720917e-03 -2.723240852355957031e-01 2.292978167533874512e-01 1.752958074212074280e-02 2.516852915287017822e-01 6.136394292116165161e-02 -3.412095829844474792e-02 2.071654982864856720e-02 3.080907166004180908e-01 1.616128683090209961e-01 -2.024572938680648804e-01 3.727728426456451416e-01 1.469801366329193115e-01 -1.757535710930824280e-02 5.983852781355381012e-03
1.566670686006546021e-01 -6.413105875253677368e-02 1.388361444696784019e-03 -7.583495229482650757e-02 1.905398368835449219e-01 -5.370120704174041748e-02 -6.819187849760055542e-02 -1.568187326192855835e-01 4.469818621873855591e-02 1.326934844255447388e-01 -6.325114518404006958e-02 -3.682134747505187988e-01 2.573890239000320435e-02 -2.066929936408996582e-01 -2.738100886344909668e-01 1.903056204319000244e-01 -7.923237234354019165e-02 -3.550723195075988770e-01 2.518283426761627197e-01 2.379537224769592285e-01 1.336404085159301758e-01 2.288864850997924805e-01 8.816849440336227417e-02 1.257621496915817261e-01 -1.973182559013366699e-01 -1.243736688047647476e-02 3.670301660895347595e-02 -2.041289806365966797e-01 3.813165724277496338e-01 -1.374550443142652512e-02 7.277826312929391861e-03 -9.704005718231201172e-02
1.734766922891139984e-02 1.775283180177211761e-02 -5.839573591947555542e-02 7.454758882522583008e-02 1.300097405910491943e-01 -1.484339982271194458e-01 8.994584530591964722e-02 6.209209933876991272e-02 3.187394142150878906e-01 -5.225951224565505981e-02 1.353225409984588623e-01 -1.390264481306076050e-01 -1.882248967885971069e-01 8.213844150304794312e-02 5.602806806564331055e-02 2.411588877439498901e-01 -7.837202399969100952e-02 -3.073418438434600830e-01 -1.983757913112640381e-01 3.177157342433929443e-01 2.196849733591079712e-01 -2.736755274236202240e-02 1.127238199114799500e-01 -7.214958313852548599e-03 1.015112176537513733e-01 1.807168126106262207e-01 -9.443119913339614868e-02 -2.672602236270904541e-01 3.818895518779754639e-01 8.751667290925979614e-02 1.863836944103240967e-01 2.826384603977203369e-01
9.023808687925338745e-02 -3.056273460388183594e-01 1.800154000520706177e-01 -6.090334057807922363e-02 1.005786377936601639e-02 -1.351958839222788811e-03 -2.507586777210235596e-01 -1.555896550416946411e-01 4.798809438943862915e-02 -3.292873129248619080e-02 2.273236960172653198e-01 -1.912548989057540894e-01 1.479720473289489746e-01 1.409902982413768768e-02 -3.585273772478103638e-02 9.659328311681747437e-02 1.909026503562927246e-01 -3.919816315174102783e-01 -3.552277386188507080e-01 2.178042232990264893e-01 -1.013298705220222473e-02 2.271864414215087891e-01 -1.654565632343292236e-01 7.829541712999343872e-02 4.275453835725784302e-02 3.193077445030212402e-01 9.214466065168380737e-02 -2.388107217848300934e-02 8.747618645429611206e-02 -1.302314698696136475e-01 -1.296555697917938232e-01 -2.181301265954971313e-01
-1.842309385538101196e-01 -1.968700252473354340e-02 -1.718513816595077515e-01 3.241345584392547607e-01 1.410673707723617554e-01 5.861700698733329773e-02 -2.248091995716094971e-02 -4.157739281654357910e-01 -6.800059974193572998e-02 -1.843932121992111206e-01 1.330606788396835327e-01 -3.644816577434539795e-01 -3.793292492628097534e-02 -1.721830517053604126e-01 3.545498847961425781e-02 1.427873224020004272e-01 7.989498972892761230e-02 -2.522815167903900146e-01 -1.131027862429618835e-01 9.940158575773239136e-02 1.519961655139923096e-02 4.720036089420318604e-01 -7.746415585279464722e-02 -1.902211084961891174e-02 -5.818575620651245117e-02 -6.981575395911931992e-03 1.957918405532836914e-01 6.133828312158584595e-02 -5.250355973839759827e-02 -1.293843984603881836e-01 -4.907014220952987671e-02 -5.421144887804985046e-02
-1.467687934637069702e-01 -6.676642596721649170e-02 3.279278054833412170e-02 4.965980723500251770e-02 1.301804184913635254e-01 -2.894741892814636230e-01 1.898443102836608887e-01 4.912493750452995300e-02 8.488147519528865814e-03 -8.059980720281600952e-02 -1.881456188857555389e-02 -4.772718548774719238e-01 -1.387307345867156982e-01 -1.219225674867630005e-01 1.273764017969369888e-02 3.873564898967742920e-01 -6.858787685632705688e-02 -2.156615704298019409e-01 -1.304665114730596542e-02 1.857068389654159546e-01 1.281289905309677124e-01 -1.092093288898468018e-01 1.349388957023620605e-01 -2.464454919099807739e-01 6.490278989076614380e-02 1.143997982144355774e-01 1.428751051425933838e-01 -4.557999595999717712e-02 2.186176925897598267e-01 6.207252226886339486e-06 3.518447279930114746e-01 -8.772520720958709717e-02
9.335897862911224365e-02 -1.377425640821456909e-01 -5.510694533586502075e-02 1.608611047267913818e-01 1.061010360717773438e-01 -1.570124030113220215e-01 4.984797909855842590e-02 -2.951355576515197754e-01 1.982244849205017090e-01 -8.685530722141265869e-02 -1.155939102172851562e-01 -2.903349399566650391e-01 3.304571211338043213e-01 -3.060409128665924072e-01 -1.680463552474975586e-01 6.779406219720840454e-02 1.288346201181411743e-01 7.832882553339004517e-02 -6.331112980842590332e-02 3.946598991751670837e-02 1.808493286371231079e-01 1.802483648061752319e-01 1.395840942859649658e-01 2.266635000705718994e-01 1.915926784276962280e-01 -2.679001726210117340e-02 1.907866746187210083e-01 -1.793315261602401733e-01 3.093775510787963867e-01 2.595422565937042236e-01 3.732192516326904297e-02 -5.381543934345245361e-02
1.810485720634460449e-01 -8.314389735460281372e-02 -6.342182168737053871e-04 1.135386303067207336e-01 1.682631671428680420e-01 -2.728425562381744385e-01 -1.659517139196395874e-01 -5.204124450683593750e-01 1.619057357311248779e-01 3.262647241353988647e-02 2.464452236890792847e-01 -1.040259748697280884e-01 2.325354963541030884e-01 1.059907302260398865e-01 1.101815551519393921e-01 -2.219545422121882439e-03 7.143797725439071655e-02 -1.539665907621383667e-01 -6.887438893318176270e-02 8.867814391851425171e-02 9.048674255609512329e-02 2.297085523605346680e-01 -4.757258109748363495e-03 -6.391351670026779175e-02 1.168336868286132812e-01 1.535205841064453125e-01 3.098696470260620117e-01 -3.279876708984375000e-02 2.943784594535827637e-01 -6.209399085491895676e-03 2.061636596918106079e-01 3.722801106050610542e-03
-1.715584099292755127e-01 2.840243105310946703e-04 1.294979751110076904e-01 9.312690049409866333e-02 6.187837943434715271e-02 -3.917220234870910645e-02 -1.689626723527908325e-01 -2.366925626993179321e-01 -1.881213635206222534e-01 4.490755125880241394e-02 -3.639800101518630981e-02 -2.670387029647827148e-01 9.724663943052291870e-02 -2.563814222812652588e-01 -1.003867834806442261e-01 1.911493092775344849e-01 -9.162576496601104736e-02 -4.031841754913330078e-01 1.695054918527603149e-01 1.348038911819458008e-01 1.984966546297073364e-01 2.126570791006088257e-01 2.979818284511566162e-01 -1.265265513211488724e-02 -2.152492552995681763e-01 9.907758235931396484e-02 1.741222888231277466e-01 -2.545649930834770203e-02 2.629138231277465820e-01 1.525526642799377441e-01 -2.533065341413021088e-02 -2.275048494338989258e-01
-2.254534326493740082e-02 -2.832733690738677979e-01 5.022231489419937134e-02 1.827830672264099121e-01 -4.023760184645652771e-02 -8.406291902065277100e-02 -1.400084644556045532e-01 -8.672904968261718750e-02 1.552203744649887085e-01 5.581903830170631409e-02 2.845681644976139069e-02 -2.776598334312438965e-01 1.415111124515533447e-01 -3.130363821983337402e-01 8.236202411353588104e-03 3.096245825290679932e-01 -5.860831588506698608e-02 -1.439147442579269409e-01 -3.211189061403274536e-02 3.795610666275024414e-01 2.882167100906372070e-01 -2.789768017828464508e-02 2.221539318561553955e-01 -1.771281063556671143e-01 1.618070900440216064e-01 1.230378169566392899e-03 -9.349020570516586304e-02 7.819208502769470215e-02 3.693995773792266846e-01 -5.750968307256698608e-02 1.148243844509124756e-01 2.521884441375732422e-02
-1.420963555574417114e-01 1.490631699562072754e-01 -3.961316309869289398e-03 9.684359282255172729e-02 -3.537629172205924988e-02 -1.078784167766571045e-01 2.810533717274665833e-02 -7.212986052036285400e-02 1.257108896970748901e-01 1.411454193294048309e-02 1.561779761686921120e-03 -6.298073530197143555e-01 -1.770999282598495483e-02 -2.089318186044692993e-01 7.819490134716033936e-02 3.735445737838745117e-01 -1.311817765235900879e-01 -3.334533870220184326e-01 7.405476644635200500e-03 8.235729485750198364e-02 1.360625773668289185e-01 -7.308042794466018677e-02 1.149357631802558899e-01 -2.028957009315490723e-01 7.538378983736038208e-02 -1.291350554674863815e-02 3.591647371649742126e-03 -1.246744766831398010e-01 1.372690647840499878e-01 2.319411784410476685e-01 1.383983194828033447e-01 1.913964934647083282e-02
2.699719667434692383e-01 1.354208141565322876e-01 9.120175987482070923e-02 6.366165727376937866e-02 1.753931641578674316e-01 -3.133907616138458252e-01 -2.396068871021270752e-01 -9.548568725585937500e-02 4.009712114930152893e-02 1.100379526615142822e-01 -2.308691293001174927e-02 -1.577623635530471802e-01 6.403946876525878906e-02 -7.223125547170639038e-02 -2.705586254596710205e-01 3.015727363526821136e-02 -8.736284077167510986e-02 -3.972094953060150146e-01 1.130527406930923462e-01 1.461856812238693237e-01 2.860589921474456787e-01 1.924611330032348633e-01 6.981620937585830688e-02 8.114661276340484619e-02 -1.012839972972869873e-01 4.741049557924270630e-02 1.123187392950057983e-01 -2.541360259056091309e-01 3.766917884349822998e-01 -2.729548513889312744e-02 1.182679533958435059e-01 -4.590862989425659180e-02
9.784033149480819702e-02 -1.963177770376205444e-01 -1.639134064316749573e-02 -2.957209572196006775e-02 1.628675498068332672e-02 -3.172801434993743896e-02 -1.182482987642288208e-01 -4.082851707935333252e-01 8.535300195217132568e-02 -1.800376921892166138e-01 -6.796261668205261230e-02 -3.281655907630920410e-01 -2.788996994495391846e-01 -2.392903566360473633e-01 8.244740962982177734e-02 2.278573065996170044e-01 -1.295224577188491821e-01 2.243854254484176636e-01 -5.832197517156600952e-02 -1.611635088920593262e-02 -1.537542492151260376e-01 4.667001590132713318e-02 -5.037628859281539917e-02 6.244473531842231750e-02 1.933210343122482300e-01 2.375720143318176270e-01 1.880107223987579346e-01 1.142595410346984863e-01 3.040944337844848633e-01 -2.314823716878890991e-01 1.759961396455764771e-01 -2.701582200825214386e-02
1.227615773677825928e-01 -4.194210632704198360e-04 -2.213968485593795776e-01 2.511487603187561035e-01 9.697229601442813873e-03 -2.173449993133544922e-01 -1.597036421298980713e-01 -7.334994524717330933e-02 1.992055177688598633e-01 -2.387150377035140991e-01 -8.175310492515563965e-02 -1.008746698498725891e-01 -8.820356428623199463e-02 -3.198853880167007446e-02 -3.594815433025360107e-01 -1.951720565557479858e-01 1.170330718159675598e-01 -1.368376314640045166e-01 -4.071892499923706055e-01 1.765156090259552002e-01 2.231834828853607178e-02 2.768708206713199615e-02 3.561245799064636230e-01 9.620820730924606323e-02 1.661519892513751984e-02 1.458406299352645874e-01 -9.527843445539474487e-02 -1.246577575802803040e-01 1.226724982261657715e-01 -1.321226009167730808e-03 2.417769581079483032e-01 1.362812370061874390e-01
9.810382127761840820e-02 -3.253121972084045410e-01 5.810118466615676880e-02 5.210553109645843506e-02 -1.909805387258529663e-01 -5.326783061027526855e-01 -9.321142733097076416e-02 -1.632014364004135132e-01 1.472788602113723755e-01 -1.180400103330612183e-01 -4.060106724500656128e-02 -3.260517865419387817e-02 -1.197355706244707108e-02 2.023821026086807251e-01 -7.401131093502044678e-02 -1.907566003501415253e-02 -1.355289816856384277e-01 -2.115419656038284302e-01 -3.063678443431854248e-01 1.692047417163848877e-01 5.930017307400703430e-02 -1.521912775933742523e-02 1.503334790468215942e-01 2.077186666429042816e-02 1.704995036125183105e-01 1.829504668712615967e-01 6.468990445137023926e-02 -1.862322390079498291e-01 1.918799579143524170e-01 1.269246637821197510e-01 2.613162696361541748e-01 -5.121512711048126221e-02
9.100446105003356934e-02 -1.527489870786666870e-01 -3.681451082229614258e-02 1.898183971643447876e-01 2.624218463897705078e-01 1.464665234088897705e-01 9.557267278432846069e-02 -7.262241840362548828e-02 1.840079575777053833e-01 -8.739858120679855347e-02 1.593162678182125092e-02 -4.170435070991516113e-01 -3.545767068862915039e-02 5.600005388259887695e-02 -7.195409387350082397e-02 9.360523521900177002e-02 -1.152987182140350342e-01 -2.916509807109832764e-01 -1.314537078142166138e-01 3.087003231048583984e-01 4.246329143643379211e-02 4.313317537307739258e-01 2.117867171764373779e-01 -8.749305456876754761e-02 -1.558276712894439697e-01 -6.622985005378723145e-02 -1.100148186087608337e-01 -1.866190433502197266e-01 1.544978767633438110e-01 4.854849725961685181e-02 1.342221945524215698e-01 -1.453788876533508301e-01
1.173899415880441666e-02 6.560083478689193726e-03 -1.839480698108673096e-01 1.507370173931121826e-01 1.219161823391914368e-01 -1.457056105136871338e-01 1.361064612865447998e-01 -1.777568608522415161e-01 2.783015668392181396e-01 -7.844572514295578003e-02 -2.496599406003952026e-01 -3.170008361339569092e-01 3.347351849079132080e-01 -1.150411665439605713e-01 2.105814218521118164e-02 -1.192078441381454468e-01 -1.114637032151222229e-01 -1.057364046573638916e-01 -3.710165619850158691e-01 -7.931548357009887695e-02 2.399832159280776978e-01 2.291434109210968018e-01 1.147477328777313232e-01 8.967206627130508423e-02 4.075530916452407837e-02 9.740693867206573486e-02 2.901781797409057617e-01 -9.482945501804351807e-02 2.552761137485504150e-01 2.565649338066577911e-02 -2.419202215969562531e-02 -3.276297822594642639e-02
5.746731534600257874e-02 1.655482798814773560e-01 -1.172625795006752014e-01 -2.595300041139125824e-02 3.561326488852500916e-02 -1.420110464096069336e-01 -1.787987537682056427e-02 -1.678342819213867188e-01 1.043456047773361206e-01 -1.720365136861801147e-01 1.346685141324996948e-01 -3.793952167034149170e-01 -5.144894868135452271e-02 -6.051867082715034485e-02 7.175104320049285889e-02 1.889860332012176514e-01 1.101328805088996887e-01 3.172980844974517822e-01 -4.332793653011322021e-01 -1.000968590378761292e-01 6.463033705949783325e-02 6.340327113866806030e-02 5.054609104990959167e-02 3.806859254837036133e-02 1.317860037088394165e-01 1.968674063682556152e-01 7.933151721954345703e-02 -4.611565917730331421e-02 3.847611248493194580e-01 4.709470272064208984e-02 3.271059393882751465e-01 -1.031934842467308044e-01
-3.250696659088134766e-01 -1.621779650449752808e-01 -2.830167673528194427e-02 -2.628728188574314117e-02 2.795480191707611084e-01 -2.365851998329162598e-01 -1.007773205637931824e-01 -2.822496592998504639e-01 3.971135616302490234e-02 -1.528545618057250977e-01 2.577353715896606445e-01 -2.262255698442459106e-01 7.140378654003143311e-02 -2.762703597545623779e-01 -4.586987197399139404e-02 3.389764204621315002e-02 2.650937736034393311e-01 -9.602370113134384155e-02 -1.654497464187443256e-03 1.836143583059310913e-01 -5.046505481004714966e-02 3.647077679634094238e-01 5.522853136062622070e-02 -8.109259605407714844e-02 3.585765836760401726e-03 2.486576735973358154e-01 1.238934472203254700e-01 7.829070836305618286e-02 -2.002698928117752075e-01 1.598377898335456848e-02 1.248389780521392822e-01 -1.330554783344268799e-01
-2.751720137894153595e-02 -4.020416438579559326e-01 -1.063780393451452255e-02 2.062139362096786499e-01 1.989785283803939819e-01 -2.161737084388732910e-01 -3.880287110805511475e-01 -1.889972239732742310e-01 2.837455570697784424e-01 -2.069815844297409058e-01 3.117805905640125275e-02 -1.276133209466934204e-01 5.649600178003311157e-02 -4.389404132962226868e-02 3.551123291254043579e-02 8.492193371057510376e-02 -8.611124008893966675e-02 -2.349882200360298157e-02 -6.324157118797302246e-02 -4.057401418685913086e-02 -2.280214130878448486e-01 3.134715259075164795e-01 1.069272868335247040e-02 -1.029367968440055847e-01 -1.202269941568374634e-01 1.143665015697479248e-01 -2.396350027993321419e-03 3.535396233201026917e-02 1.675334572792053223e-01 -3.695300519466400146e-01 -8.552359417080879211e-03 9.601764380931854248e-03
-2.318904250860214233e-01 -4.318618029356002808e-02 -1.996011473238468170e-02 4.559316486120223999e-02 -2.007412165403366089e-02 7.130771875381469727e-02 -2.692289650440216064e-01 -1.558633148670196533e-01 1.703374236822128296e-01 1.439039111137390137e-01 -9.349552541971206665e-02 -4.534190595149993896e-01 2.799773402512073517e-02 -1.477913558483123779e-01 8.335942775011062622e-02 3.182537257671356201e-01 -1.122691407799720764e-01 -3.127115666866302490e-01 3.021861612796783447e-02 2.850671708583831787e-01 -4.355065058916807175e-03 5.712197348475456238e-02 1.514464467763900757e-01 -9.640374034643173218e-02 3.054317459464073181e-02 -1.610870659351348877e-01 2.069436199963092804e-02 -3.299499675631523132e-02 2.863710522651672363e-01 1.061777994036674500e-01 2.717114090919494629e-01 1.453155875205993652e-01
3.999572992324829102e-02 -1.697480529546737671e-01 -3.671734780073165894e-02 2.208829075098037720e-01 3.407218679785728455e-02 2.872822992503643036e-02 -1.700683236122131348e-01 -9.426676481962203979e-02 8.153431117534637451e-02 -8.249463886022567749e-02 -3.077593743801116943e-01 -4.586303234100341797e-01 -1.136074066162109375e-01 -3.505598306655883789e-01 -2.485459893941879272e-01 -5.073430016636848450e-02 -1.310690492391586304e-01 -2.341739982366561890e-01 -2.916878438554704189e-04 7.940208166837692261e-02 -4.444319382309913635e-02 -1.296551227569580078e-01 2.887983322143554688e-01 1.294603198766708374e-01 -4.331322759389877319e-02 3.087663352489471436e-01 8.185186982154846191e-02 -5.198352038860321045e-02 1.388911455869674683e-01 1.211772114038467407e-01 -6.409624218940734863e-02 -1.379310637712478638e-01
-8.565361611545085907e-03 -1.006470248103141785e-01 -4.162003097007982433e-05 -1.867142319679260254e-02 -1.491676270961761475e-01 9.914457052946090698e-02 -1.827089190483093262e-01 -1.184393092989921570e-01 1.427787691354751587e-01 6.018535047769546509e-02 9.567179530858993530e-02 -6.260539889335632324e-01 1.454005241394042969e-01 -1.275125145912170410e-01 1.309949904680252075e-01 4.020090103149414062e-01 -4.551886767148971558e-02 -2.390967309474945068e-01 1.092434450984001160e-01 2.691634297370910645e-01 -5.139354243874549866e-02 1.721612066030502319e-01 -1.284941285848617554e-01 6.454896181821823120e-02 1.382601261138916016e-01 -1.887128874659538269e-02 9.571336954832077026e-02 -1.690396852791309357e-02 5.401668325066566467e-02 4.157525487244129181e-03 1.681542843580245972e-01 1.094104573130607605e-01
1.892900839447975159e-02 -2.092712223529815674e-01 -4.683581646531820297e-03 1.031518951058387756e-01 4.507467523217201233e-02 1.171981096267700195e-01 2.096630930900573730e-01 -3.561538085341453552e-02 1.044171899557113647e-01 -1.163611486554145813e-01 -4.176406264305114746e-01 -3.803404867649078369e-01 5.907136201858520508e-02 -2.387643456459045410e-01 -3.468394745141267776e-03 -3.004200197756290436e-02 2.460628449916839600e-01 -9.369761496782302856e-02 -9.119356423616409302e-02 2.188507169485092163e-01 1.116063594818115234e-01 2.564453780651092529e-01 5.074151605367660522e-02 8.847957849502563477e-02 -1.393375992774963379e-01 1.018199473619461060e-01 1.358269304037094116e-01 7.496238499879837036e-02 4.267962574958801270e-01 1.626863330602645874e-01 5.097249522805213928e-02 4.557448904961347580e-03
2.338799387216567993e-01 -1.394384354352951050e-01 2.689585788175463676e-03 9.548643976449966431e-02 1.510525643825531006e-01 2.325941994786262512e-02 -2.235688716173171997e-01 -3.347499668598175049e-01 2.421671897172927856e-01 1.644996255636215210e-01 -2.893162369728088379e-01 -2.929991781711578369e-01 -1.494444012641906738e-01 -6.053781136870384216e-02 -1.332999169826507568e-01 1.978464275598526001e-01 -2.635231055319309235e-02 -2.009170204401016235e-01 -2.203013561666011810e-02 -2.112112343311309814e-01 -4.929915443062782288e-02 2.165028750896453857e-01 1.211232170462608337e-01 -9.673549234867095947e-02 -1.559605598449707031e-01 -1.262500584125518799e-01 8.505031466484069824e-02 -2.305788248777389526e-01 1.848045438528060913e-01 1.607575267553329468e-01 1.822584122419357300e-01 1.994963884353637695e-01
-3.983797132968902588e-01 -3.542584180831909180e-01 3.158449009060859680e-02 -1.309793721884489059e-02 2.709310688078403473e-02 6.654217839241027832e-03 -3.408429026603698730e-02 -1.842757016420364380e-01 2.695129513740539551e-01 -1.519466638565063477e-01 -7.963476330041885376e-02 -2.453886717557907104e-01 -9.958813339471817017e-02 -4.629386216402053833e-02 -1.855860650539398193e-01 -8.595845103263854980e-02 -2.523941397666931152e-01 -3.369215130805969238e-01 -1.789900064468383789e-01 -2.545294724404811859e-02 -9.510500729084014893e-02 1.497001647949218750e-01 1.795649230480194092e-01 6.245654448866844177e-02 1.628791838884353638e-01 7.479450106620788574e-02 6.479045003652572632e-02 -2.246221154928207397e-01 1.388699263334274292e-01 -1.967825591564178467e-01 -1.963579207658767700e-01 4.133379086852073669e-02
-1.140636205673217773e-01 -1.600495129823684692e-01 -4.717040807008743286e-03 -2.461242116987705231e-02 -2.512225806713104248e-01 -7.059356570243835449e-02 -1.605482846498489380e-01 -1.721237748861312866e-01 6.870411336421966553e-02 1.469095051288604736e-01 -8.666128665208816528e-02 -5.247936844825744629e-01 3.435677289962768555e-02 -1.454366147518157959e-01 2.912142276763916016e-01 3.278267383575439453e-01 -2.429321408271789551e-02 -3.161196112632751465e-01 6.596007198095321655e-02 1.452221572399139404e-01 -1.282536089420318604e-01 8.682079613208770752e-03 1.305386126041412354e-01 6.598602049052715302e-03 1.055274456739425659e-01 -7.731881737709045410e-02 2.680641710758209229e-01 -7.924647629261016846e-02 1.092955246567726135e-01 -1.776149272918701172e-01 1.157158538699150085e-01 4.137804731726646423e-02
4.271025955677032471e-02 -2.278363555669784546e-01 -2.084186971187591553e-01 -1.637997925281524658e-01 1.359368562698364258e-01 -1.668058633804321289e-01 8.550866693258285522e-02 4.897246882319450378e-02 1.287972033023834229e-01 1.143580186180770397e-03 2.716180980205535889e-01 -3.992506563663482666e-01 -1.354744285345077515e-01 2.025057189166545868e-02 1.565701067447662354e-01 1.551322489976882935e-01 1.168233063071966171e-02 -5.010794997215270996e-01 -1.958016306161880493e-01 2.156478911638259888e-01 1.256047338247299194e-01 9.020035155117511749e-03 6.102466583251953125e-02 -1.292726397514343262e-01 8.080632984638214111e-02 -5.649171769618988037e-02 3.697328502312302589e-03 -1.806243956089019775e-01 2.082097828388214111e-01 3.372870013117790222e-02 1.906420588493347168e-01 8.560215681791305542e-02
9.413373470306396484e-02 -4.397720396518707275e-01 3.211554139852523804e-02 9.643842279911041260e-02 -5.908709019422531128e-02 -1.922998577356338501e-01 -1.420552730560302734e-01 -8.109145611524581909e-02 -8.391077816486358643e-02 -3.182100772392004728e-05 -3.255384415388107300e-02 -3.797305524349212646e-01 1.502134501934051514e-01 -2.032459080219268799e-01 1.594997644424438477e-01 2.919218242168426514e-01 -3.719778032973408699e-03 -2.768143713474273682e-01 -3.612847626209259033e-01 1.565626263618469238e-01 -2.646089531481266022e-02 -2.267117239534854889e-02 7.984047383069992065e-02 -1.566231548786163330e-01 -1.925013810396194458e-01 9.430961310863494873e-02 1.457112431526184082e-01 -9.129077196121215820e-02 -1.545938551425933838e-01 1.675807521678507328e-03 -1.735513508319854736e-01 4.113808739930391312e-03
1.775284111499786377e-02 -6.124032661318778992e-02 -1.951033025979995728e-01 -2.257931083440780640e-01 4.003518074750900269e-02 -1.440920084714889526e-01 -3.940232098102569580e-02 -4.154326915740966797e-01 -7.797721307724714279e-03 5.382732301950454712e-02 -2.585165202617645264e-02 -2.209376990795135498e-01 2.362019196152687073e-02 -1.737776547670364380e-01 -2.079507112503051758e-01 3.148512542247772217e-01 -8.958058059215545654e-02 -1.460407823324203491e-01 -1.524363011121749878e-01 3.788558542728424072e-01 2.504406273365020752e-01 -9.457391500473022461e-02 1.510483473539352417e-01 2.992178313434123993e-02 4.475386813282966614e-02 -2.628467045724391937e-03 7.422631233930587769e-02 -1.606040596961975098e-01 1.948580443859100342e-01 -1.368028372526168823e-01 4.307760857045650482e-03 -3.214032649993896484e-01
1.329424381256103516e-01 2.465211041271686554e-02 2.791708335280418396e-02 -3.732511773705482483e-02 -1.605158150196075439e-01 -2.825141847133636475e-01 -5.428787320852279663e-03 -1.963019520044326782e-01 1.702236235141754150e-01 -8.636196702718734741e-02 1.802139580249786377e-01 -2.752063572406768799e-01 -1.498083919286727905e-01 -3.881613910198211670e-02 2.904990911483764648e-01 -8.090257644653320312e-02 3.300439193844795227e-02 -3.990056365728378296e-02 -1.638181209564208984e-01 3.500029072165489197e-02 -1.108303368091583252e-01 2.314362227916717529e-01 2.168180644512176514e-01 -2.893965318799018860e-02 4.612098261713981628e-02 4.485290050506591797e-01 2.180505394935607910e-01 1.095983013510704041e-01 3.577989041805267334e-01 6.175520643591880798e-02 1.517772674560546875e-01 1.170403659343719482e-01
-5.748326331377029419e-02 -2.756977379322052002e-01 1.001441031694412231e-01 4.024638235569000244e-02 7.332562655210494995e-02 1.852789372205734253e-01 -1.901967227458953857e-01 -2.095920145511627197e-01 1.675725430250167847e-01 -1.369407922029495239e-01 1.729409843683242798e-01 -2.706345319747924805e-01 9.294006973505020142e-02 2.733519375324249268e-01 1.027290523052215576e-01 1.989881545305252075e-01 -8.188872784376144409e-02 -8.326098322868347168e-02 -2.434796988964080811e-01 3.059153258800506592e-01 2.041110396385192871e-01 3.067316114902496338e-01 1.438812762498855591e-01 -1.253009773790836334e-02 -1.676305681467056274e-01 -1.993679255247116089e-01 1.010546311736106873e-01 2.219790667295455933e-01 2.160700261592864990e-01 -4.683654382824897766e-02 -7.222122699022293091e-02 -3.459070995450019836e-02
5.056228861212730408e-02 -6.746148318052291870e-02 -4.462421685457229614e-02 -5.126697942614555359e-02 6.444907188415527344e-02 -3.391388952732086182e-01 -1.204070001840591431e-01 -5.857207998633384705e-02 1.032523214817047119e-01 2.713017463684082031e-01 -1.489604413509368896e-01 -3.228940665721893311e-01 8.863885700702667236e-02 -1.339000165462493896e-01 -2.800068259239196777e-01 -1.879154704511165619e-02 -1.512811034917831421e-01 -7.959590852260589600e-02 -4.592270124703645706e-03 1.151442006230354309e-01 -1.988911479711532593e-01 3.569454550743103027e-01 3.258441388607025146e-01 6.206247583031654358e-02 -1.528851687908172607e-01 1.014495044946670532e-01 -9.753002971410751343e-02 -3.394149243831634521e-01 8.353944867849349976e-02 1.941687911748886108e-01 1.092680990695953369e-01 -3.770796209573745728e-02
1.545293480157852173e-01 -1.404301226139068604e-01 -1.640514135360717773e-01 4.441203549504280090e-02 1.878986209630966187e-01 -3.517508804798126221e-01 -1.316967457532882690e-01 -1.723138093948364258e-01 -6.257171183824539185e-02 -3.237618803977966309e-01 9.608320891857147217e-02 -3.501804172992706299e-01 9.474509209394454956e-02 1.373845990747213364e-02 -1.212166994810104370e-01 -1.787887662649154663e-01 1.378251332789659500e-02 -6.959493458271026611e-02 5.677568167448043823e-02 3.143248558044433594e-01 1.788306795060634613e-02 2.287126928567886353e-01 -4.100658744573593140e-02 -1.008313447237014771e-01 3.114562630653381348e-01 5.882844328880310059e-02 2.109835594892501831e-01 7.497414946556091309e-02 3.118337690830230713e-01 6.389226764440536499e-02 3.942890465259552002e-02 3.425977192819118500e-03
1.075691077858209610e-02 -2.102146148681640625e-01 -2.535139620304107666e-01 -1.055079773068428040e-01 -1.272348016500473022e-01 5.921316891908645630e-02 -9.100934118032455444e-02 6.825625896453857422e-04 -8.075691759586334229e-02 -1.050283759832382202e-01 1.769071221351623535e-01 -3.138086795806884766e-01 1.974898725748062134e-01 -4.734854027628898621e-02 -2.943690717220306396e-01 -3.030038811266422272e-02 -2.371534332633018494e-02 -2.902727425098419189e-01 -2.974247932434082031e-01 -8.512037992477416992e-02 1.407695654779672623e-02 9.397644549608230591e-02 1.985965520143508911e-01 1.061905920505523682e-01 6.358970701694488525e-02 -2.024080604314804077e-01 1.056333258748054504e-01 -8.067739754915237427e-02 4.499779939651489258e-01 -2.245533280074596405e-02 2.298412621021270752e-01 1.319437026977539062e-01
2.323765307664871216e-01 -1.757546067237854004e-01 -1.502043306827545166e-01 1.277027726173400879e-01 7.712401449680328369e-02 1.284227520227432251e-01 -2.261493057012557983e-01 -4.487450122833251953e-01 9.714420884847640991e-02 -1.736655831336975098e-01 6.659457832574844360e-02 -3.835305571556091309e-01 -5.034041404724121094e-02 -3.850822895765304565e-02 -1.379804462194442749e-01 2.319603562355041504e-01 1.053432561457157135e-02 -1.627566665410995483e-02 -2.197805978357791901e-02 6.920059770345687866e-02 2.833448946475982666e-01 -2.889916487038135529e-02 1.468850970268249512e-01 -1.109547633677721024e-02 -2.004720419645309448e-01 2.362338751554489136e-01 -3.106038831174373627e-02 1.616363525390625000e-01 -4.560229554772377014e-02 1.165080666542053223e-01 2.713505625724792480e-01 -1.116269975900650024e-01
1.604214757680892944e-01 -1.585447043180465698e-01 -2.655469253659248352e-02 -1.088914927095174789e-02 1.006770879030227661e-02 -2.486128062009811401e-01 -9.027692489326000214e-03 -4.425438866019248962e-02 1.441268995404243469e-02 1.647523790597915649e-01 -1.173512116074562073e-01 -2.577182054519653320e-01 6.947049498558044434e-02 -2.373137474060058594e-01 -3.985495269298553467e-01 1.154084429144859314e-01 -2.197016477584838867e-01 -3.184626102447509766e-01 -3.524932637810707092e-02 3.797901049256324768e-02 -1.297433078289031982e-01 1.459843814373016357e-01 2.261319905519485474e-01 3.222611248493194580e-01 -1.864218413829803467e-01 5.588242411613464355e-02 9.103752672672271729e-02 -2.970903515815734863e-01 1.445493251085281372e-01 2.020417600870132446e-01 3.333080932497978210e-02 2.741798385977745056e-02
1.437148079276084900e-03 1.923135365359485149e-03 2.534472644329071045e-01 1.278898119926452637e-01 2.346374094486236572e-01 -1.782350242137908936e-01 -1.513881236314773560e-01 -3.036056756973266602e-01 5.659848451614379883e-02 -1.374824494123458862e-01 -1.478828340768814087e-01 -3.706605732440948486e-01 -1.794379502534866333e-01 -6.446518003940582275e-02 -2.669890224933624268e-01 2.530624866485595703e-01 -7.918407768011093140e-02 -1.971614956855773926e-01 -3.314573317766189575e-02 3.897232189774513245e-02 3.372284770011901855e-02 1.510203480720520020e-01 2.799539268016815186e-01 3.897344321012496948e-02 -7.502409815788269043e-02 1.123713776469230652e-01 -2.664765417575836182e-01 -2.689492106437683105e-01 -7.560172677040100098e-02 3.013623692095279694e-02 1.950999051332473755e-01 8.099338412284851074e-02
-3.378158062696456909e-02 7.091607898473739624e-02 -1.272206660360097885e-02 1.415571272373199463e-01 -4.745656251907348633e-02 -2.056166827678680420e-01 -1.132768094539642334e-01 -6.178278941661119461e-03 1.682842820882797241e-01 -1.984420716762542725e-01 2.095915377140045166e-01 -2.067485898733139038e-01 4.401592537760734558e-03 -3.199574947357177734e-01 -1.578708291053771973e-01 8.992192894220352173e-02 1.339632719755172729e-01 -1.375313848257064819e-01 -2.118389308452606201e-01 2.882685512304306030e-02 6.765155494213104248e-02 1.176793128252029419e-01 2.111237049102783203e-01 3.275591433048248291e-01 1.909902691841125488e-01 1.393142389133572578e-03 1.781548261642456055e-01 2.029592245817184448e-01 3.915108740329742432e-01 -1.392065174877643585e-02 2.691667675971984863e-01 1.955975443124771118e-01
2.313963472843170166e-01 5.514383316040039062e-02 -2.491168677806854248e-02 6.126488000154495239e-02 2.960063815116882324e-01 -8.482310175895690918e-02 -3.995647281408309937e-02 -1.624106615781784058e-01 -2.612232267856597900e-01 -2.056283205747604370e-01 -7.310397177934646606e-02 -2.896211445331573486e-01 9.923756122589111328e-02 1.086041554808616638e-01 -7.235536724328994751e-02 3.198227658867835999e-02 1.308803409337997437e-01 -1.276280283927917480e-01 -1.653717905282974243e-01 4.592483863234519958e-03 -7.094418257474899292e-02 4.582050442695617676e-01 2.033328711986541748e-01 -1.036637797951698303e-01 -2.418898493051528931e-01 3.007136881351470947e-01 1.871733069419860840e-01 -1.544852554798126221e-01 1.817182004451751709e-01 1.107900440692901611e-01 -7.319992780685424805e-02 4.743811860680580139e-02
-2.954508662223815918e-01 -2.959840893745422363e-01 1.089412048459053040e-01 -1.289207637310028076e-01 -2.224278151988983154e-01 -9.660709649324417114e-02 -7.792194187641143799e-02 -2.236785292625427246e-01 2.669615149497985840e-01 5.953688919544219971e-02 7.473324984312057495e-02 -3.517657220363616943e-01 3.616859763860702515e-02 -2.291665524244308472e-01 -1.655169874429702759e-01 9.418051689863204956e-02 -2.318283766508102417e-01 -2.344308197498321533e-01 -7.060408126562833786e-03 1.466553956270217896e-01 -6.922560930252075195e-02 2.081218808889389038e-01 -2.248997986316680908e-02 -1.094679608941078186e-01 1.480854302644729614e-01 2.772131562232971191e-01 2.070074230432510376e-01 -1.062342897057533264e-01 -6.310724467039108276e-02 -2.199679799377918243e-02 -1.425970047712326050e-01 1.374904066324234009e-01
1.420558989048004150e-01 -3.443936705589294434e-01 2.084036469459533691e-01 -1.026653572916984558e-01 1.558445990085601807e-01 -2.141794562339782715e-01 1.711873412132263184e-01 -2.611598670482635498e-01 4.238902032375335693e-02 -3.613849356770515442e-02 -6.235753186047077179e-03 -1.911947429180145264e-01 2.594563066959381104e-01 -1.310783624649047852e-01 1.043471843004226685e-01 9.435855597257614136e-02 -6.595454178750514984e-03 -4.211439192295074463e-01 5.600763484835624695e-03 2.457729279994964600e-01 3.967652842402458191e-02 6.535539776086807251e-02 1.068896055221557617e-02 -4.447753727436065674e-02 6.948824971914291382e-02 6.260345131158828735e-02 -1.210397630929946899e-01 1.404436677694320679e-01 4.333153665065765381e-01 8.624411374330520630e-02 6.356505304574966431e-02 -8.625441044569015503e-02
-2.295981161296367645e-02 -2.657223641872406006e-01 -1.260015815496444702e-01 -8.381571620702743530e-02 -1.732096523046493530e-01 -2.794545888900756836e-01 -1.099064759910106659e-02 -2.496059238910675049e-01 1.551633924245834351e-01 4.760481417179107666e-02 8.235950022935867310e-02 -2.906371951103210449e-01 -8.250391483306884766e-02 2.546947002410888672e-01 -4.027150943875312805e-02 9.667472541332244873e-02 -9.009184688329696655e-02 -1.355020254850387573e-01 -1.501844674348831177e-01 3.944749236106872559e-01 3.393870592117309570e-01 8.371695876121520996e-02 7.844264619052410126e-03 -8.273809403181076050e-02 2.508173286914825439e-01 2.957442402839660645e-01 9.889385849237442017e-02 -4.030030965805053711e-02 1.830205917358398438e-01 -7.238590717315673828e-02 -2.463989332318305969e-02 -1.843522675335407257e-02
1.717642694711685181e-01 2.721634693443775177e-02 -1.143912784755229950e-02 9.234563261270523071e-02 1.935584992170333862e-01 -2.148239910602569580e-01 1.567874550819396973e-01 2.861639112234115601e-02 2.552949786186218262e-01 1.712135523557662964e-01 2.815421670675277710e-02 -2.713742256164550781e-01 -6.252506375312805176e-02 9.793794900178909302e-02 -3.307082056999206543e-01 9.759030491113662720e-02 -1.748833358287811279e-01 -1.976185888051986694e-01 -2.004718780517578125e-01 3.347158133983612061e-01 -8.107207715511322021e-02 1.008340716361999512e-01 1.717468053102493286e-01 2.435035109519958496e-01 2.419101446866989136e-01 2.871989011764526367e-01 5.777844414114952087e-02 -4.082538187503814697e-02 1.368291079998016357e-01 8.814941346645355225e-02 2.251262813806533813e-01 1.370328664779663086e-02
-1.615686267614364624e-01 -8.212956041097640991e-02 7.742056250572204590e-02 -1.414995826780796051e-02 1.666729599237442017e-01 -1.278400719165802002e-01 -3.161198198795318604e-01 -2.419712543487548828e-01 -8.198803663253784180e-02 5.082278512418270111e-04 -5.475078523159027100e-02 -1.338172107934951782e-01 7.264240086078643799e-02 -2.940029650926589966e-02 -3.350242227315902710e-02 3.914830982685089111e-01 -3.449937794357538223e-03 -1.300975829362869263e-01 6.551104038953781128e-02 2.753787674009799957e-02 -8.940027654170989990e-02 1.389973461627960205e-01 4.045359417796134949e-02 -1.162515655159950256e-01 2.079643905162811279e-01 3.377032279968261719e-01 3.205135166645050049e-01 1.808173507452011108e-01 2.916074395179748535e-01 1.492552459239959717e-01 3.206777274608612061e-01 -5.374230816960334778e-02
-1.267139762639999390e-01 -5.353283882141113281e-01 -6.836605817079544067e-02 -1.089258193969726562e-01 1.273491978645324707e-01 -1.463988721370697021e-01 -1.361609846353530884e-01 -2.849319875240325928e-01 9.328586608171463013e-02 -2.085247784852981567e-01 -1.281577348709106445e-01 -3.165147453546524048e-02 -1.833405531942844391e-02 -9.393509477376937866e-02 4.359657689929008484e-02 1.435979902744293213e-01 2.766569256782531738e-01 -1.328553706407546997e-01 -2.183200418949127197e-01 1.634799689054489136e-01 1.644592359662055969e-02 9.580947458744049072e-02 1.272248923778533936e-01 -4.885949566960334778e-02 7.467026356607675552e-03 1.999055594205856323e-02 1.554287821054458618e-01 -3.269279599189758301e-01 2.506300210952758789e-01 -8.535507321357727051e-02 -2.096577286720275879e-01 2.222012029960751534e-03
-3.711684048175811768e-02 -1.885130852460861206e-01 -1.935788989067077637e-01 2.353591322898864746e-01 -2.382104545831680298e-01 -2.100205272436141968e-01 -3.392657637596130371e-02 -7.826878689229488373e-03 5.906960368156433105e-02 -1.302046701312065125e-02 9.334453940391540527e-02 -1.521694958209991455e-01 8.787533640861511230e-02 -9.161379188299179077e-02 -2.616693079471588135e-01 -1.581436544656753540e-01 -4.063770393258892000e-05 -2.785473167896270752e-01 -3.812730312347412109e-01 -7.211763411760330200e-02 8.079950511455535889e-02 1.255872398614883423e-01 2.402837127447128296e-01 6.514266878366470337e-02 2.051358856260776520e-02 3.176338970661163330e-01 -7.503176480531692505e-02 -7.150228321552276611e-02 3.126619458198547363e-01 -2.442805767059326172e-01 2.016705572605133057e-01 2.086502872407436371e-02
1.698229759931564331e-01 -1.743387430906295776e-01 -8.651795238256454468e-02 -3.042103350162506104e-02 2.211480140686035156e-01 4.192765482002869248e-05 -7.277504354715347290e-02 -2.830520272254943848e-01 -5.891486629843711853e-02 -2.594861388206481934e-01 1.601815670728683472e-01 -7.239361107349395752e-02 -1.446320023387670517e-02 3.950330987572669983e-02 -2.923504412174224854e-01 2.453504689037799835e-02 1.676444113254547119e-01 -2.424631565809249878e-01 -7.386562973260879517e-02 4.328085780143737793e-01 1.531778741627931595e-02 2.648829221725463867e-01 -1.462060213088989258e-01 -1.210172697901725769e-01 1.809638589620590210e-01 -1.003405675292015076e-01 8.780535310506820679e-02 -4.350367188453674316e-02 3.675822615623474121e-01 1.765931211411952972e-02 1.725493967533111572e-01 -6.913136690855026245e-02
2.406575679779052734e-01 -2.328001521527767181e-02 1.252884324640035629e-02 9.649004787206649780e-03 -1.924414634704589844e-01 1.147481501102447510e-01 3.170582279562950134e-02 -2.080337107181549072e-01 -7.834035158157348633e-02 1.335614770650863647e-01 -3.543182611465454102e-01 -4.327378273010253906e-01 8.847594261169433594e-02 4.715225473046302795e-02 -8.699409663677215576e-02 1.835279613733291626e-01 7.905307412147521973e-02 -1.017134487628936768e-01 -1.133910119533538818e-01 2.598781585693359375e-01 2.127935439348220825e-01 3.440712094306945801e-01 5.713779479265213013e-02 -9.747667610645294189e-02 8.382760919630527496e-03 2.292927950620651245e-01 -5.751981586217880249e-02 8.518601953983306885e-02 2.459288835525512695e-01 1.236240789294242859e-01 2.151227891445159912e-01 -7.246514316648244858e-03
7.342293113470077515e-02 -3.426470160484313965e-01 -1.986290961503982544e-01 2.098684757947921753e-01 -2.279873341321945190e-01 -3.020220994949340820e-01 5.517929792404174805e-02 -2.189299315214157104e-01 1.872975677251815796e-01 -1.862929314374923706e-01 -1.566623300313949585e-01 -6.765536963939666748e-02 1.026775315403938293e-02 2.978700697422027588e-01 -1.908988952636718750e-01 -3.621201589703559875e-02 -9.608495235443115234e-02 -9.293389320373535156e-02 -3.555632010102272034e-02 4.266954958438873291e-02 -6.277004722505807877e-03 1.962711662054061890e-01 2.104516513645648956e-02 -1.185757890343666077e-01 2.006797939538955688e-01 2.199409753084182739e-01 1.696494370698928833e-01 -5.971469730138778687e-02 3.522728085517883301e-01 -3.323779627680778503e-02 2.320095002651214600e-01 4.978528013452887535e-04
-3.564827442169189453e-01 -6.885265558958053589e-02 4.841572418808937073e-02 3.108531003817915916e-03 3.888535127043724060e-02 -1.993418037891387939e-01 1.494820564985275269e-01 -3.300213813781738281e-01 1.999550014734268188e-01 -2.875864505767822266e-01 -1.457944046705961227e-03 -3.048504590988159180e-01 -5.797566100955009460e-02 -2.728959321975708008e-01 -1.049340665340423584e-01 3.071814775466918945e-01 -8.049214258790016174e-03 -3.085245490074157715e-01 7.740691769868135452e-03 1.427261084318161011e-01 1.867522150278091431e-01 1.229970306158065796e-01 1.599078029394149780e-01 -2.094667553901672363e-01 -9.747163206338882446e-02 2.503293007612228394e-02 -8.014550060033798218e-02 -6.290414929389953613e-02 -3.989736363291740417e-02 2.490849047899246216e-02 1.629999130964279175e-01 -1.003275066614151001e-01
1.038559526205062866e-01 -1.272727847099304199e-01 -6.947918981313705444e-02 3.480416908860206604e-02 3.440567478537559509e-02 8.037193864583969116e-02 -2.907665371894836426e-01 -1.247783601284027100e-01 1.138245537877082825e-01 -1.279237568378448486e-01 -2.842429578304290771e-01 -3.786633014678955078e-01 -3.391231968998908997e-02 -2.193219214677810669e-01 -3.528918027877807617e-01 3.900462016463279724e-02 -2.633271552622318268e-02 -3.417865633964538574e-01 -2.914490643888711929e-03 1.783137619495391846e-01 -2.248560041189193726e-01 -7.042372226715087891e-02 3.393722176551818848e-01 -7.809124886989593506e-02 4.345335811376571655e-02 1.775734871625900269e-01 1.348553597927093506e-01 4.891721159219741821e-02 1.086836680769920349e-01 1.026407256722450256e-01 -1.107510253787040710e-01 -1.252686828374862671e-01
-2.329689115285873413e-01 3.522595018148422241e-02 1.687520742416381836e-01 1.277917176485061646e-01 -1.460798643529415131e-02 -2.391489781439304352e-02 1.268395930528640747e-01 -3.503622114658355713e-01 4.229448735713958740e-02 1.009813919663429260e-01 -1.892705559730529785e-01 -5.493313074111938477e-01 -4.002303630113601685e-02 -2.240954935550689697e-01 -5.900439992547035217e-02 4.368636012077331543e-02 -9.263888746500015259e-02 -1.285225301980972290e-01 6.660953164100646973e-02 2.483191788196563721e-01 1.851199269294738770e-01 2.701406478881835938e-01 2.471059113740921021e-01 -3.841873258352279663e-02 -1.248665526509284973e-01 2.006952315568923950e-01 -6.983259227126836777e-03 1.870287023484706879e-02 1.293816864490509033e-01 1.337866634130477905e-01 -3.598209470510482788e-02 -8.964926004409790039e-03
3.152219578623771667e-02 4.226073622703552246e-02 -1.046678796410560608e-01 2.099373191595077515e-01 1.575694382190704346e-01 -3.275780379772186279e-01 -1.759643256664276123e-01 -1.788659393787384033e-01 2.476852983236312866e-01 -2.721602618694305420e-01 1.013558581471443176e-01 -1.608411669731140137e-01 3.051439523696899414e-01 -8.562321960926055908e-02 -3.356197848916053772e-02 -2.407198026776313782e-02 1.328009366989135742e-01 -1.644947081804275513e-01 3.379242494702339172e-02 1.799012571573257446e-01 1.820309758186340332e-01 5.501838866621255875e-03 1.365473419427871704e-01 2.368973046541213989e-01 2.246082425117492676e-01 1.623861044645309448e-01 2.317176759243011475e-01 -5.441382061690092087e-03 2.759760916233062744e-01 2.711007893085479736e-01 8.025666326284408569e-02 -2.479802072048187256e-02
-5.356440693140029907e-02 5.850218981504440308e-02 -4.572748765349388123e-02 6.157757341861724854e-02 -6.352964788675308228e-02 -2.256619185209274292e-01 -2.504237741231918335e-02 2.156173810362815857e-02 2.127652289345860481e-03 -5.401240661740303040e-02 -6.301284581422805786e-02 -2.952138893306255341e-02 6.925322115421295166e-02 -1.603710353374481201e-01 -1.351072937250137329e-01 9.490378201007843018e-02 1.469935476779937744e-02 -2.004253715276718140e-01 -5.011184215545654297e-01 5.780163034796714783e-02 1.468927413225173950e-01 1.326725780963897705e-01 2.157341390848159790e-01 -4.876849055290222168e-02 2.809518873691558838e-01 3.931332826614379883e-01 1.491476297378540039e-01 -3.823703899979591370e-02 2.273375540971755981e-01 4.347373545169830322e-02 3.783872127532958984e-01 -1.713028252124786377e-01
1.803282499313354492e-01 -1.721609011292457581e-02 6.425997614860534668e-02 1.636399701237678528e-02 2.737606465816497803e-01 -5.645825713872909546e-02 1.872106492519378662e-01 -6.150221824645996094e-02 3.150564134120941162e-01 -1.542703597806394100e-03 3.772869333624839783e-02 -1.401427686214447021e-01 2.830802835524082184e-02 2.607635408639907837e-02 -3.713973760604858398e-01 7.081520557403564453e-02 -7.328138500452041626e-02 -2.680180966854095459e-01 -2.816185951232910156e-01 2.516450881958007812e-01 -1.329467892646789551e-01 -4.729772452265024185e-03 1.196235269308090210e-01 1.571659445762634277e-01 1.903057098388671875e-01 3.730544447898864746e-01 2.341677397489547729e-01 -7.371585816144943237e-02 3.496379032731056213e-02 8.598823845386505127e-02 2.445789575576782227e-01 2.075823396444320679e-02
8.263755589723587036e-02 -8.834924548864364624e-03 9.345757216215133667e-02 -2.895114421844482422e-01 1.288272589445114136e-01 -1.304095536470413208e-01 -1.666292734444141388e-02 -1.435029506683349609e-01 2.584379352629184723e-02 -1.272648572921752930e-01 -5.421235784888267517e-02 -3.303591609001159668e-01 -2.250766903162002563e-01 -3.416242897510528564e-01 -3.951792791485786438e-02 2.399158030748367310e-01 3.740268573164939880e-02 1.836615055799484253e-01 -3.027259930968284607e-02 9.555172920227050781e-02 -5.663115903735160828e-02 2.520291507244110107e-02 2.962658740580081940e-02 1.907790899276733398e-01 2.173492610454559326e-01 2.781721949577331543e-01 1.080469861626625061e-01 -1.347931176424026489e-01 3.876657187938690186e-01 -2.310163974761962891e-01 1.869872510433197021e-01 1.061343029141426086e-01
2.939888276159763336e-02 -1.496063172817230225e-01 -2.285058647394180298e-01 -3.102154284715652466e-02 5.358494073152542114e-02 -4.601373672485351562e-01 -2.897234074771404266e-02 7.142920047044754028e-02 2.614111639559268951e-02 -1.649696528911590576e-01 1.630032062530517578e-02 -1.688136309385299683e-01 -3.326514735817909241e-03 -1.043423637747764587e-01 -2.639016807079315186e-01 -2.281326428055763245e-02 1.017119511961936951e-01 -9.137337654829025269e-02 -1.412743236869573593e-02 3.074012100696563721e-01 2.850531339645385742e-01 2.461102455854415894e-01 4.122793301939964294e-02 -2.201315574347972870e-02 2.284242510795593262e-01 2.954131364822387695e-01 2.056497782468795776e-01 -2.467750757932662964e-01 2.265057265758514404e-01 6.712409108877182007e-02 9.474679827690124512e-02 -2.211008407175540924e-02
-1.192825213074684143e-01 -8.564783632755279541e-02 3.402610123157501221e-02 7.790540158748626709e-02 -2.438506036996841431e-01 -2.697071805596351624e-02 -1.938535720109939575e-01 -5.238437280058860779e-02 1.280507296323776245e-01 1.184239834547042847e-01 -7.537341676652431488e-03 -5.429012775421142578e-01 1.154689937829971313e-01 -1.129610538482666016e-01 1.294247657060623169e-01 3.456223905086517334e-01 -2.959104478359222412e-01 -3.004452586174011230e-01 -4.426320269703865051e-02 2.910325229167938232e-01 -9.906420111656188965e-02 7.998555898666381836e-02 -1.805749535560607910e-02 3.479016572237014771e-02 9.744500368833541870e-02 -1.028624847531318665e-01 8.223821222782135010e-02 -1.093179658055305481e-01 1.298054605722427368e-01 5.222271755337715149e-02 1.492148190736770630e-01 1.425053477287292480e-01
8.871735632419586182e-02 3.528526425361633301e-02 2.563302591443061829e-02 -3.702450543642044067e-02 -6.483092159032821655e-02 -3.743537142872810364e-02 -2.378166764974594116e-01 -9.148078411817550659e-02 1.492284536361694336e-01 -2.511680722236633301e-01 -9.597951173782348633e-02 -3.980743587017059326e-01 -1.425424069166183472e-01 -3.221515417098999023e-01 -2.235967069864273071e-01 7.781746983528137207e-02 4.089467972517013550e-02 -2.729010879993438721e-01 -2.527031674981117249e-02 2.351782619953155518e-01 -8.296022564172744751e-02 -1.312854886054992676e-01 3.237737119197845459e-01 8.568218350410461426e-02 -2.069379575550556183e-02 2.048271447420120239e-01 7.016909122467041016e-02 -2.166848815977573395e-02 1.853719949722290039e-01 2.863257229328155518e-01 -1.730813384056091309e-01 -1.506115943193435669e-01
3.188975900411605835e-02 7.959154248237609863e-02 1.027553975582122803e-01 1.678045466542243958e-02 1.285457052290439606e-02 1.084642708301544189e-01 -2.113255411386489868e-01 -2.497226148843765259e-01 6.962386518716812134e-02 2.108473181724548340e-01 -8.550255000591278076e-02 -2.957534790039062500e-01 1.356373578310012817e-01 -1.154744029045104980e-01 9.384569525718688965e-02 -8.045646362006664276e-03 1.100801154971122742e-01 -1.000991836190223694e-01 -1.829239279031753540e-01 4.386036098003387451e-01 -1.905263587832450867e-02 3.343690037727355957e-01 2.145414240658283234e-03 -2.719051539897918701e-01 -1.375973373651504517e-01 2.824809253215789795e-01 -2.257776111364364624e-01 -1.030730903148651123e-01 1.780771464109420776e-01 -1.340326070785522461e-01 1.782533824443817139e-01 4.813372716307640076e-02
7.942249625921249390e-02 -1.604937016963958740e-01 1.257824152708053589e-01 -6.534226122312247753e-04 1.634193956851959229e-01 -1.788405030965805054e-01 7.995851337909698486e-02 -2.440458722412586212e-02 -5.850320681929588318e-02 -1.831359863281250000e-01 -1.234878227114677429e-01 -1.434580683708190918e-01 2.121283207088708878e-03 1.763546317815780640e-01 -2.138917101547122002e-03 3.840942308306694031e-02 4.512922465801239014e-01 -1.907717138528823853e-01 -2.468181401491165161e-01 1.823536753654479980e-01 4.470680654048919678e-02 2.611180543899536133e-01 2.280450314283370972e-01 -2.501756846904754639e-01 1.200096607208251953e-01 1.859796345233917236e-01 1.319247782230377197e-01 7.070713490247726440e-02 2.982897162437438965e-01 2.126648090779781342e-02 3.125807046890258789e-01 5.935279652476310730e-02
1.659463346004486084e-01 -2.608899176120758057e-01 6.140078976750373840e-02 -2.427261918783187866e-01 9.089396893978118896e-02 -1.463968753814697266e-01 6.480963528156280518e-02 -1.060069352388381958e-01 4.592448100447654724e-02 6.808339059352874756e-02 2.804949879646301270e-02 -3.497979938983917236e-01 -2.545000240206718445e-02 1.357708871364593506e-02 4.869961366057395935e-02 1.106017604470252991e-01 -2.081121504306793213e-01 4.971238225698471069e-02 -1.171245500445365906e-01 3.480477929115295410e-01 -4.935006797313690186e-02 5.729911103844642639e-02 2.637054324150085449e-01 -3.171737790107727051e-01 -9.068341553211212158e-02 -1.006420701742172241e-01 1.424250565469264984e-02 4.577685892581939697e-02 3.242060542106628418e-01 1.712233573198318481e-01 2.678472697734832764e-01 -2.606507837772369385e-01
1.279848366975784302e-01 -2.251342684030532837e-01 5.408862978219985962e-02 1.826434209942817688e-02 -6.521861255168914795e-02 6.338251382112503052e-02 9.343961626291275024e-02 -2.469828911125659943e-02 2.330031245946884155e-02 -3.231807649135589600e-01 -2.523519098758697510e-01 -2.423928827047348022e-01 1.677990704774856567e-02 6.703615933656692505e-02 -3.075793758034706116e-02 5.988952890038490295e-02 2.392896115779876709e-01 -1.609175503253936768e-01 -5.298055335879325867e-02 2.149733453989028931e-01 1.949322037398815155e-02 4.360340535640716553e-01 1.742210537195205688e-01 -2.241289801895618439e-02 -1.920184046030044556e-01 1.060829088091850281e-01 9.931994229555130005e-02 -1.560703963041305542e-01 3.699950873851776123e-01 2.291411906480789185e-01 1.415309906005859375e-01 1.732484698295593262e-01
8.911383897066116333e-02 1.258296519517898560e-01 8.652736246585845947e-02 -1.852498352527618408e-01 1.636083610355854034e-02 8.010236173868179321e-02 -3.890610337257385254e-01 -1.240433976054191589e-01 1.915717869997024536e-01 -8.614225685596466064e-02 -9.868785738945007324e-02 -5.182518959045410156e-01 3.973970562219619751e-02 -7.848041504621505737e-02 -1.695475429296493530e-01 2.498603612184524536e-02 -2.198469638824462891e-01 -2.002333104610443115e-01 -4.480372183024883270e-03 3.881451189517974854e-01 -1.633537262678146362e-01 6.817432120442390442e-03 2.481212615966796875e-01 6.740253884345293045e-03 -2.088320255279541016e-02 -1.788347400724887848e-02 1.056125946342945099e-02 1.062663644552230835e-01 1.572356373071670532e-01 6.726623326539993286e-02 1.765957027673721313e-01 3.729742765426635742e-02
-2.079446800053119659e-02 -5.925269424915313721e-02 1.161077897995710373e-02 -2.203692942857742310e-01 -1.473055779933929443e-01 -2.243510037660598755e-01 -1.784655004739761353e-01 -2.365930974483489990e-01 3.495827913284301758e-01 -9.269936382770538330e-02 2.446643412113189697e-01 -2.003877162933349609e-01 -5.080154910683631897e-02 1.370286047458648682e-01 1.167449429631233215e-01 9.116221964359283447e-02 -8.085995167493820190e-02 -1.098891124129295349e-01 -2.545408010482788086e-01 -1.610570996999740601e-01 -1.251801550388336182e-01 1.205072626471519470e-01 1.107654944062232971e-01 -1.353316456079483032e-01 1.083952188491821289e-01 3.121060132980346680e-01 2.578564286231994629e-01 3.554626554250717163e-02 3.137466907501220703e-01 6.434569135308265686e-03 2.397440820932388306e-01 1.019654721021652222e-01
-2.333770543336868286e-01 -1.809268742799758911e-01 -1.769731193780899048e-02 -1.591138392686843872e-01 1.055981963872909546e-01 -1.400173902511596680e-01 -5.509629845619201660e-02 -4.722356796264648438e-01 1.655661761760711670e-01 -1.393430680036544800e-01 -1.943447999656200409e-02 -4.162040650844573975e-01 -1.805807501077651978e-01 -3.389239907264709473e-01 -2.973986603319644928e-02 1.145221740007400513e-01 1.030635461211204529e-01 6.562516093254089355e-02 -8.309205621480941772e-02 9.768144786357879639e-02 8.162230253219604492e-02 1.876114159822463989e-01 -1.603207886219024658e-01 7.464082445949316025e-03 1.892811991274356842e-02 7.668323814868927002e-02 1.496880054473876953e-01 -1.234986782073974609e-01 3.656698763370513916e-02 -1.916612088680267334e-01 1.651248633861541748e-01 2.005829662084579468e-01
-3.112432956695556641e-01 -1.506786197423934937e-01 -9.050482511520385742e-02 -8.322707563638687134e-02 2.712385654449462891e-01 7.122783362865447998e-02 -8.658975362777709961e-02 -3.828759491443634033e-01 -6.563250720500946045e-02 8.432706445455551147e-02 -1.384170800447463989e-01 -2.075219452381134033e-01 1.083360016345977783e-01 -9.586121886968612671e-02 -3.694056272506713867e-01 2.548686861991882324e-01 2.547413855791091919e-02 -1.933408677577972412e-01 -1.661110110580921173e-02 4.544097464531660080e-03 6.127470359206199646e-02 1.709609925746917725e-01 4.700317233800888062e-02 2.950242720544338226e-02 1.780527979135513306e-01 1.474109441041946411e-01 3.146896958351135254e-01 -1.644372642040252686e-01 -2.231804654002189636e-02 1.396890580654144287e-01 2.284988611936569214e-01 -1.023186370730400085e-01
1.068841367959976196e-01 -7.928923517465591431e-02 -6.597390770912170410e-02 1.082534641027450562e-01 2.931215167045593262e-01 -9.570697695016860962e-02 -9.024794399738311768e-02 -3.970474004745483398e-01 4.925980418920516968e-02 -1.125471591949462891e-01 -5.931797623634338379e-02 -2.699789106845855713e-01 2.705302238464355469e-01 5.902248993515968323e-02 2.784228920936584473e-01 -1.013791039586067200e-01 8.238623291254043579e-02 -1.974833756685256958e-01 1.278574168682098389e-01 2.530926465988159180e-01 -6.850839406251907349e-02 1.860169023275375366e-01 7.642257958650588989e-02 -8.903883397579193115e-02 2.393164336681365967e-01 4.779623076319694519e-02 1.392582505941390991e-01 -4.491777718067169189e-02 3.980074822902679443e-01 1.555041670799255371e-01 7.129475474357604980e-02 3.849326074123382568e-02
1.424994505941867828e-02 -1.463980525732040405e-01 -1.027733832597732544e-02 3.183490131050348282e-03 4.450951144099235535e-02 4.179460462182760239e-03 2.247207462787628174e-01 -1.022692676633596420e-02 -6.243913620710372925e-02 -2.123285382986068726e-01 -2.288807630538940430e-01 -3.776984214782714844e-01 -4.243035241961479187e-02 -1.689684391021728516e-01 8.830992877483367920e-02 -5.780898407101631165e-02 2.795642912387847900e-01 -3.581217303872108459e-02 -2.100107967853546143e-01 2.077082395553588867e-01 1.308379769325256348e-01 3.478994369506835938e-01 6.907944381237030029e-02 -4.212639108300209045e-02 -1.798316985368728638e-01 1.800599843263626099e-01 3.535534143447875977e-01 -9.261821955442428589e-02 2.971357405185699463e-01 7.842536270618438721e-02 1.261717528104782104e-01 1.415862888097763062e-01
-3.668619086965918541e-03 -1.442370712757110596e-01 1.064451634883880615e-01 -2.134660631418228149e-01 1.268665026873350143e-02 -6.747638434171676636e-02 -1.574454456567764282e-01 -3.341192901134490967e-01 3.178722411394119263e-02 8.775958418846130371e-02 -6.465741246938705444e-02 -4.362489581108093262e-01 -4.358504414558410645e-01 -3.636879920959472656e-01 -1.788995577953755856e-03 1.670575737953186035e-01 -2.031557410955429077e-01 8.717723935842514038e-02 -1.832398325204849243e-01 1.876250468194484711e-02 -4.280577600002288818e-02 7.862576842308044434e-02 1.768808928318321705e-03 1.261040717363357544e-01 4.213882610201835632e-03 2.796031348407268524e-02 -2.765065059065818787e-02 -3.014625422656536102e-02 1.628905236721038818e-01 -2.158410660922527313e-02 2.851946055889129639e-01 1.013138592243194580e-01
-9.537146985530853271e-02 -6.102025508880615234e-02 -9.861858934164047241e-02 1.038826182484626770e-01 1.754263490438461304e-01 -5.783357843756675720e-02 -2.069695293903350830e-01 -4.385499060153961182e-01 2.325032353401184082e-01 -2.397345304489135742e-01 5.374824628233909607e-02 -2.169526219367980957e-01 -1.408361643552780151e-01 -1.975369006395339966e-01 -1.321137696504592896e-01 2.583694756031036377e-01 -3.425764292478561401e-02 -1.430088281631469727e-01 1.112728789448738098e-01 1.555931121110916138e-01 1.664084345102310181e-01 3.226559460163116455e-01 9.863382577896118164e-02 -1.631864756345748901e-01 -2.454075664281845093e-01 7.847362011671066284e-02 3.746740892529487610e-02 -1.086104661226272583e-01 -1.521761864423751831e-01 -5.267928168177604675e-02 1.841978281736373901e-01 -1.643540710210800171e-01
1.008741110563278198e-01 -8.075369149446487427e-02 -1.186878681182861328e-01 1.480709612369537354e-01 1.630723327398300171e-01 -1.080093011260032654e-01 4.053787328302860260e-03 -3.303503096103668213e-01 2.303488105535507202e-01 -2.255537211894989014e-01 -2.244190545752644539e-03 -7.685934752225875854e-02 8.298561722040176392e-02 -2.335369288921356201e-01 -1.499077230691909790e-01 4.871887713670730591e-02 1.279849410057067871e-01 9.180960804224014282e-02 -1.135468631982803345e-01 1.640769243240356445e-01 2.354374676942825317e-01 1.472851783037185669e-01 1.053488552570343018e-01 1.225419044494628906e-01 3.443342745304107666e-01 7.943557947874069214e-02 1.946066170930862427e-01 -1.613933593034744263e-01 3.938828706741333008e-01 2.739994525909423828e-01 -9.583916515111923218e-02 -8.777135610580444336e-02
-1.768777519464492798e-01 -3.533438444137573242e-01 -2.075196504592895508e-01 -6.543963402509689331e-02 1.101046726107597351e-01 -2.824032306671142578e-01 -2.550152838230133057e-01 -2.480183243751525879e-01 -1.515712887048721313e-01 -5.434943735599517822e-02 -3.215520456433296204e-02 -3.523998260498046875e-01 -6.139247119426727295e-02 -2.128126770257949829e-01 1.597961783409118652e-01 1.531610041856765747e-01 -1.548504233360290527e-01 2.827673405408859253e-02 1.021732464432716370e-01 1.599428951740264893e-01 1.309947073459625244e-01 1.262835860252380371e-01 1.635006517171859741e-01 8.160153776407241821e-02 8.793126046657562256e-02 1.058822870254516602e-01 1.142891272902488708e-01 -2.215838991105556488e-02 6.660945713520050049e-02 -9.510491788387298584e-02 -6.369385868310928345e-03 -3.944367766380310059e-01
-5.268619954586029053e-02 -2.908211052417755127e-01 -1.727627962827682495e-01 1.524364948272705078e-01 5.765740200877189636e-02 -1.970735192298889160e-01 -2.110976958647370338e-03 -2.185695320367813110e-01 -1.837306916713714600e-01 7.802433520555496216e-02 9.454690665006637573e-02 -4.771634936332702637e-01 9.822211414575576782e-02 -1.972069442272186279e-01 8.663377165794372559e-02 5.376966204494237900e-03 -8.995975367724895477e-03 -1.550469845533370972e-01 -9.571651369333267212e-02 6.660698447376489639e-03 3.264745473861694336e-01 2.351989299058914185e-01 -1.716922819614410400e-01 8.631039410829544067e-02 8.227658271789550781e-02 1.626781560480594635e-02 3.677450120449066162e-02 1.054421737790107727e-01 2.696200907230377197e-01 -1.896911114454269409e-01 1.737247705459594727e-01 2.157814502716064453e-01
-2.690714001655578613e-01 6.494922190904617310e-02 2.080026641488075256e-02 1.121759414672851562e-01 2.246462181210517883e-02 -1.021304875612258911e-01 -6.664836406707763672e-02 -1.206843629479408264e-01 -1.262802928686141968e-01 4.634670540690422058e-02 -2.214925885200500488e-01 -5.235427021980285645e-01 -1.663004308938980103e-01 -1.222028508782386780e-01 -1.125000342726707458e-01 6.192588806152343750e-02 -3.069626390933990479e-01 -3.235130310058593750e-01 -3.470784751698374748e-03 4.538020119071006775e-02 8.710587024688720703e-02 2.005804479122161865e-01 2.295241206884384155e-01 -1.785211614333093166e-03 -2.735807001590728760e-01 2.122540175914764404e-01 1.397579759359359741e-01 -1.041344646364450455e-02 1.239114329218864441e-01 6.918875873088836670e-02 -8.351914584636688232e-02 -1.094299182295799255e-01
-1.133029460906982422e-01 -1.773562878370285034e-01 -8.160741999745368958e-03 1.138768643140792847e-01 1.588905304670333862e-01 7.557745277881622314e-02 -2.350293099880218506e-01 -2.595320940017700195e-01 -6.201994419097900391e-02 -1.167044267058372498e-01 -2.716084383428096771e-02 4.212640970945358276e-02 6.030413508415222168e-02 -1.784117966890335083e-01 -2.477534413337707520e-01 1.717664599418640137e-01 1.251164525747299194e-01 -2.806643545627593994e-01 -4.424208700656890869e-01 2.945586442947387695e-01 -8.067533373832702637e-02 5.488255620002746582e-02 -5.641029030084609985e-02 -9.106516093015670776e-02 -1.686117425560951233e-02 3.867857903242111206e-02 5.435127764940261841e-03 -2.730619907379150391e-01 3.076476454734802246e-01 -3.851163759827613831e-02 -2.429478466510772705e-01 1.154882386326789856e-01
1.355638951063156128e-01 5.437780916690826416e-02 1.534458845853805542e-01 3.759155422449111938e-02 -1.235389336943626404e-01 3.876862674951553345e-02 -2.978001534938812256e-01 -2.348238788545131683e-02 6.079700589179992676e-02 -3.208683058619499207e-02 1.324612945318222046e-01 -3.776466250419616699e-01 1.039740745909512043e-03 -2.404644638299942017e-01 -2.846499159932136536e-02 2.818272709846496582e-01 -2.353801280260086060e-01 -2.798746824264526367e-01 -4.386975988745689392e-02 3.476054072380065918e-01 8.953626453876495361e-02 7.744862884283065796e-02 3.457678556442260742e-01 -1.650996655225753784e-01 -8.241219818592071533e-02 -4.006203636527061462e-02 3.556480631232261658e-02 2.093858569860458374e-01 1.134432852268218994e-01 -1.135916635394096375e-02 1.595060229301452637e-01 1.884007751941680908e-01
8.498279005289077759e-02 4.399156942963600159e-02 -1.406275928020477295e-01 -5.468191206455230713e-02 -1.310443580150604248e-01 3.789617447182536125e-03 1.941635273396968842e-02 1.423929482698440552e-01 -7.213760912418365479e-02 -4.026432335376739502e-02 8.884600363671779633e-03 -3.165908753871917725e-01 -2.353709889575839043e-03 -3.054879307746887207e-01 -3.343005478382110596e-02 1.412091106176376343e-01 1.244911849498748779e-01 -3.156185150146484375e-02 -2.999846339225769043e-01 -5.995015054941177368e-02 2.069285511970520020e-01 1.627766042947769165e-01 1.468069106340408325e-01 9.622146189212799072e-02 5.563509836792945862e-02 1.507087498903274536e-01 2.537970617413520813e-02 -1.975086778402328491e-01 5.822814106941223145e-01 9.232458472251892090e-02 2.664981782436370850e-01 1.202189996838569641e-01
1.073830127716064453e-01 -4.581042751669883728e-02 5.317683145403862000e-02 1.333478540182113647e-01 1.357012838125228882e-01 -2.009650170803070068e-01 -1.100469827651977539e-01 7.163943350315093994e-02 2.192630991339683533e-02 1.038088798522949219e-01 1.642524898052215576e-01 -4.106186926364898682e-01 -2.573342919349670410e-01 -1.758852899074554443e-01 -2.416990399360656738e-01 -1.200637444853782654e-01 1.206542104482650757e-01 -2.658327817916870117e-01 -2.634850740432739258e-01 -4.640234634280204773e-02 -3.432728350162506104e-02 1.224997490644454956e-01 9.884306043386459351e-02 -3.847156092524528503e-02 1.316576749086380005e-01 3.797766268253326416e-01 1.402756422758102417e-01 3.241787850856781006e-01 1.897572278976440430e-01 -2.382589690387248993e-02 5.135639756917953491e-02 5.567625910043716431e-02
-4.011324346065521240e-01 -3.101928532123565674e-01 1.614268422126770020e-01 -3.118559345602989197e-02 1.189473867416381836e-01 -1.302221864461898804e-01 -6.696772575378417969e-02 -2.943961918354034424e-01 2.952274978160858154e-01 7.592579722404479980e-02 1.046738028526306152e-01 -4.440936148166656494e-01 -6.607933342456817627e-02 -5.522605776786804199e-02 -1.840430349111557007e-01 1.106513142585754395e-01 -1.084418147802352905e-01 -1.044460609555244446e-01 -3.651958703994750977e-02 -1.434436067938804626e-02 -1.408350318670272827e-01 4.239784181118011475e-02 2.409245967864990234e-01 8.436473459005355835e-02 8.983853459358215332e-02 2.654505074024200439e-01 2.803709544241428375e-02 -7.508627325296401978e-02 -1.564987152814865112e-01 -7.456843554973602295e-02 -9.930898249149322510e-02 5.544742569327354431e-02
1.850569993257522583e-01 -1.229215189814567566e-01 -1.181209087371826172e-02 -1.320052742958068848e-01 -1.978760063648223877e-01 -1.480569541454315186e-01 -9.751811623573303223e-02 -1.210537180304527283e-01 1.589633226394653320e-01 1.447590626776218414e-02 4.512022733688354492e-01 -3.464134335517883301e-01 -7.286137342453002930e-02 1.928628049790859222e-02 1.074935719370841980e-01 1.281230896711349487e-01 8.438885211944580078e-02 -2.346183359622955322e-02 -4.136448800563812256e-01 1.185656040906906128e-01 1.759719550609588623e-01 2.473028749227523804e-01 1.058778446167707443e-02 -9.463960677385330200e-02 1.715826094150543213e-01 2.447121143341064453e-01 6.123458594083786011e-02 -1.135631054639816284e-01 2.145330458879470825e-01 3.964473307132720947e-02 1.376147568225860596e-02 1.316894888877868652e-01
-1.011602357029914856e-01 -2.247654199600219727e-01 -1.311614811420440674e-01 1.398973017930984497e-01 1.295557171106338501e-01 -3.681325912475585938e-02 -1.741608679294586182e-01 -1.617368906736373901e-01 1.064805611968040466e-01 -1.629470437765121460e-01 -6.506553292274475098e-02 -3.829668462276458740e-01 -1.554829478263854980e-01 -1.252896785736083984e-01 -1.590445451438426971e-02 1.225531920790672302e-01 1.924144476652145386e-01 -4.281311035156250000e-01 -2.356085181236267090e-01 1.310855597257614136e-01 -1.658464074134826660e-01 6.855113059282302856e-02 -3.665133938193321228e-02 -9.737628698348999023e-02 1.538401283323764801e-02 -5.672144517302513123e-02 5.511127412319183350e-03 -3.649668991565704346e-01 -2.322079390287399292e-01 -1.743113845586776733e-01 -1.499041914939880371e-01 6.636855751276016235e-02
-5.845379829406738281e-02 -2.427033931016921997e-01 1.125065535306930542e-01 -9.731726348400115967e-02 -1.596261113882064819e-01 -1.185994818806648254e-01 -1.672013401985168457e-01 4.035065881907939911e-03 -2.186784446239471436e-01 -1.039538159966468811e-01 7.241886574774980545e-03 -2.723538875579833984e-01 -1.849369108676910400e-01 -2.225649803876876831e-01 -1.278280019760131836e-01 -1.822091788053512573e-01 -1.633992791175842285e-01 -3.563568368554115295e-02 -3.379589915275573730e-01 8.795128017663955688e-02 5.165641382336616516e-02 1.238066256046295166e-01 2.543191313743591309e-01 -9.986174292862415314e-03 7.093912363052368164e-02 2.649790644645690918e-01 2.389561235904693604e-01 2.626661360263824463e-01 3.744894266128540039e-01 2.061320468783378601e-02 -3.354498371481895447e-02 7.791390269994735718e-02
1.480965912342071533e-01 -8.782429620623588562e-03 -1.584181636571884155e-01 2.230805754661560059e-01 2.030234187841415405e-01 -2.802359871566295624e-02 3.146191313862800598e-02 -4.343284368515014648e-01 -1.247993633151054382e-01 -5.534600466489791870e-02 1.604129932820796967e-02 -4.445860683917999268e-01 -2.020060718059539795e-01 -7.225771248340606689e-02 1.052631586790084839e-01 3.365806639194488525e-01 1.353464722633361816e-01 8.697440847754478455e-03 -1.258617639541625977e-01 8.567193523049354553e-03 2.643259428441524506e-02 3.847057521343231201e-01 -1.161882374435663223e-02 -1.424768716096878052e-01 3.145438060164451599e-02 3.393717110157012939e-02 1.825046837329864502e-01 -5.020942538976669312e-02 -4.195614531636238098e-02 4.639161005616188049e-02 -1.102185174822807312e-01 -1.645481735467910767e-01
-2.816351056098937988e-01 -3.586181104183197021e-01 1.373241543769836426e-01 6.277312524616718292e-03 -7.848043739795684814e-02 -2.041499316692352295e-01 -4.176074173301458359e-03 -2.258034646511077881e-01 3.128180503845214844e-01 -1.956486888229846954e-02 1.204751431941986084e-01 -4.284282922744750977e-01 1.086894050240516663e-01 -2.023576349020004272e-01 -1.435551643371582031e-01 1.169236078858375549e-01 -1.437945961952209473e-01 -1.223154664039611816e-01 -9.356120228767395020e-02 2.344893068075180054e-01 -2.132433801889419556e-01 1.565615832805633545e-01 2.408081106841564178e-02 9.200487285852432251e-02 4.559005424380302429e-02 1.760344356298446655e-01 2.907027862966060638e-02 -1.104998216032981873e-01 -9.657341986894607544e-02 -2.817320451140403748e-02 -1.865296214818954468e-01 1.468029171228408813e-01
1.306360960006713867e-01 -5.456098169088363647e-02 -1.014286838471889496e-02 1.806631237268447876e-01 1.963711082935333252e-01 -1.961119771003723145e-01 -2.087004482746124268e-01 -4.187789559364318848e-01 -1.183370780199766159e-02 6.529827415943145752e-02 7.566818594932556152e-02 -1.577885448932647705e-01 1.691932827234268188e-01 9.364996850490570068e-02 9.760802984237670898e-02 -2.348517067730426788e-02 8.734346926212310791e-02 -2.933185696601867676e-01 1.116748228669166565e-01 1.751605719327926636e-01 6.679902225732803345e-02 2.329299598932266235e-01 3.476672619581222534e-02 -1.219791099429130554e-01 2.685332894325256348e-01 1.730544120073318481e-01 2.373623102903366089e-01 -1.320402920246124268e-01 3.858376741409301758e-01 1.687359660863876343e-01 5.839388072490692139e-02 2.346508018672466278e-02
-1.276284754276275635e-01 -3.015304505825042725e-01 8.795058727264404297e-02 3.017168119549751282e-02 1.931878924369812012e-01 1.606431454420089722e-01 -1.859167963266372681e-01 -2.142572402954101562e-01 3.405854105949401855e-02 1.097121760249137878e-01 -4.190466180443763733e-02 -4.656626284122467041e-01 1.453003752976655960e-02 3.952964767813682556e-02 -3.221063315868377686e-02 4.779978096485137939e-02 1.267410628497600555e-02 -2.461943924427032471e-01 -1.619550585746765137e-01 2.398468405008316040e-01 -1.575100421905517578e-01 8.678421378135681152e-03 6.951510161161422729e-02 -4.764492809772491455e-01 -8.366356790065765381e-02 -9.801498055458068848e-02 -4.642336070537567139e-02 -2.293634116649627686e-01 1.563634276390075684e-01 -8.086095005273818970e-02 -5.809248890727758408e-03 3.887479892000555992e-03
2.113239318132400513e-01 -9.596162289381027222e-02 8.897762000560760498e-02 -1.428769901394844055e-02 1.534121483564376831e-01 -3.548454940319061279e-01 -1.521881967782974243e-01 -2.357274740934371948e-01 3.808710873126983643e-01 4.452506825327873230e-02 1.358657926321029663e-01 -9.546394646167755127e-02 1.698589026927947998e-01 5.648769065737724304e-02 1.035305559635162354e-01 1.295489817857742310e-01 1.014115512371063232e-01 -2.658693790435791016e-01 -1.210011988878250122e-01 2.134152203798294067e-01 2.242360711097717285e-01 7.783737033605575562e-02 -1.219247002154588699e-02 -1.290904432535171509e-01 1.976017355918884277e-01 1.382438838481903076e-01 1.435492336750030518e-01 -1.056645959615707397e-01 2.956224381923675537e-01 8.233211934566497803e-02 1.683334708213806152e-01 2.211835235357284546e-01
7.599243521690368652e-02 -3.036235272884368896e-01 5.298955738544464111e-02 2.025427818298339844e-01 1.364468932151794434e-01 -1.847880035638809204e-01 -3.937623202800750732e-01 -2.871244549751281738e-01 -3.017238155007362366e-02 3.053527511656284332e-02 -1.305053234100341797e-01 3.420758619904518127e-02 3.568148985505104065e-02 5.325155798345804214e-03 -3.609038889408111572e-02 2.877948284149169922e-01 -2.740653157234191895e-01 9.181804955005645752e-02 -1.414133012294769287e-01 1.087667942047119141e-01 -3.898000344634056091e-02 2.087433487176895142e-01 1.697515845298767090e-01 -1.123708784580230713e-01 2.271470874547958374e-01 1.263966262340545654e-01 2.725293040275573730e-01 1.971748657524585724e-02 8.052095770835876465e-02 5.916080623865127563e-02 2.688594162464141846e-01 1.899214088916778564e-01
-5.675345659255981445e-02 6.723835133016109467e-03 6.637024134397506714e-02 1.177567094564437866e-01 1.183280348777770996e-01 9.283677488565444946e-02 1.684506386518478394e-01 -3.067719638347625732e-01 1.270904541015625000e-01 2.545461952686309814e-01 6.436151266098022461e-02 -4.071347713470458984e-01 1.086700893938541412e-02 -1.696820259094238281e-01 7.358061522245407104e-02 -3.329268693923950195e-01 2.182731637731194496e-03 -2.088474482297897339e-01 -2.205895185470581055e-01 8.032049983739852905e-02 4.409972205758094788e-02 8.630426228046417236e-02 2.211920619010925293e-01 -4.471506923437118530e-02 -6.683536618947982788e-02 5.017429590225219727e-02 2.159665971994400024e-01 -2.186019271612167358e-01 3.532731235027313232e-01 1.723861396312713623e-01 8.886994421482086182e-02 1.202689409255981445e-01
2.494283765554428101e-01 -1.881982684135437012e-01 -6.033382192254066467e-02 -1.391361504793167114e-01 4.004734382033348083e-02 8.822920918464660645e-02 1.207201778888702393e-01 -2.048944681882858276e-01 -1.010778471827507019e-01 2.334807515144348145e-01 2.240538597106933594e-01 -2.900560498237609863e-01 -1.694560400210320950e-03 -5.719093233346939087e-02 4.397773370146751404e-02 9.945343434810638428e-02 1.000191196799278259e-01 -2.995791733264923096e-01 -3.585211932659149170e-01 2.459361702203750610e-01 -1.300795674324035645e-01 6.413671374320983887e-02 1.457141935825347900e-01 -1.110896691679954529e-01 3.827202320098876953e-02 -7.501337677240371704e-02 -6.278142333030700684e-02 -1.216209977865219116e-01 3.086275458335876465e-01 -5.068647861480712891e-02 3.568151295185089111e-01 7.014141231775283813e-02
-1.885819062590599060e-02 7.675990462303161621e-02 -3.235849551856517792e-03 -1.523895859718322754e-01 -1.538772229105234146e-02 -1.810040920972824097e-01 -1.109954416751861572e-01 -2.067165821790695190e-01 -2.972164005041122437e-02 4.487782716751098633e-03 -7.745756953954696655e-02 -4.299629926681518555e-01 -1.983304917812347412e-01 -2.524107992649078369e-01 1.689558327198028564e-01 -1.042205188423395157e-02 -1.476630419492721558e-01 -7.414256036281585693e-02 -2.136230021715164185e-01 3.162587881088256836e-01 1.962223201990127563e-01 9.000810235738754272e-02 -1.863302662968635559e-02 3.533147871494293213e-01 -6.903986632823944092e-02 1.675541996955871582e-01 1.623214483261108398e-01 -1.667887121438980103e-01 1.562279090285301208e-02 1.187986209988594055e-01 5.867251381278038025e-02 3.308317363262176514e-01
3.867644071578979492e-01 -4.439340531826019287e-02 3.041109256446361542e-02 1.547337975353002548e-03 -6.414074450731277466e-02 4.125038906931877136e-02 2.505854666233062744e-01 -1.659219525754451752e-02 -2.538211643695831299e-01 -6.172164902091026306e-02 -4.904962331056594849e-02 -4.913443624973297119e-01 -5.871243309229612350e-03 9.017050266265869141e-03 -3.858742862939834595e-02 1.834438294172286987e-01 2.595212124288082123e-02 -1.095836386084556580e-01 -9.696485102176666260e-02 1.589172780513763428e-01 4.940707236528396606e-02 3.296677768230438232e-01 2.797846496105194092e-02 -1.432136166840791702e-02 9.598621726036071777e-02 1.327008754014968872e-01 -1.494825631380081177e-01 -4.999020695686340332e-02 2.684539258480072021e-01 7.097553461790084839e-02 3.771844208240509033e-01 2.874071896076202393e-02
-1.760045886039733887e-01 -5.826981365680694580e-02 -1.083622276782989502e-01 4.801108315587043762e-02 1.675157397985458374e-01 -3.149758325889706612e-03 -2.316664904356002808e-01 -4.646669924259185791e-01 9.796708077192306519e-02 3.390598297119140625e-02 -4.586751386523246765e-02 -6.711810827255249023e-02 -7.252344489097595215e-02 -2.790443301200866699e-01 -1.812677681446075439e-01 1.939288228750228882e-01 2.111818082630634308e-02 7.435176521539688110e-02 -1.404280662536621094e-01 3.897587582468986511e-02 2.638438642024993896e-01 3.205807134509086609e-02 2.713904380798339844e-01 1.579920202493667603e-01 1.368408650159835815e-01 1.896006315946578979e-01 2.263645976781845093e-01 9.548389911651611328e-02 2.974920868873596191e-01 -1.481887847185134888e-01 2.200445383787155151e-01 1.122224256396293640e-01
8.273638784885406494e-03 -1.076874211430549622e-01 -8.617670834064483643e-02 -2.190388180315494537e-02 1.533540934324264526e-01 1.628651469945907593e-02 3.429673984646797180e-02 9.263617545366287231e-02 1.833612769842147827e-01 -2.479739300906658173e-02 2.504031360149383545e-01 -3.641636371612548828e-01 -1.843189895153045654e-01 9.903971105813980103e-02 1.797389686107635498e-01 3.612794578075408936e-01 2.537671849131584167e-02 -3.745765388011932373e-01 -1.047088801860809326e-01 8.940640091896057129e-02 7.733637839555740356e-02 6.398398429155349731e-03 9.293571859598159790e-02 -7.702705916017293930e-03 2.959084808826446533e-01 1.078122332692146301e-01 -1.148050948977470398e-01 -1.377906352281570435e-01 3.132772445678710938e-01 -3.917749226093292236e-02 3.035288751125335693e-01 1.137441471219062805e-01
-1.135903317481279373e-02 -2.800639569759368896e-01 -1.405059546232223511e-01 -1.564858555793762207e-01 1.255878433585166931e-02 1.315525472164154053e-01 -3.037008941173553467e-01 -3.158850595355033875e-02 -1.188764125108718872e-01 -2.902635335922241211e-01 -3.306193053722381592e-01 -2.079185992479324341e-01 -1.636957675218582153e-01 -9.707283973693847656e-02 6.638303399085998535e-02 5.640588700771331787e-02 -1.743540018796920776e-01 9.271866641938686371e-03 -2.218937575817108154e-01 3.664460033178329468e-02 1.600569933652877808e-01 2.721671760082244873e-01 2.346263378858566284e-01 1.530623286962509155e-01 2.956467568874359131e-01 1.248910725116729736e-01 2.464350499212741852e-02 -1.624444127082824707e-01 2.616117298603057861e-01 4.020554944872856140e-02 8.945539593696594238e-02 6.695082783699035645e-02
1.981879472732543945e-01 -3.673454374074935913e-02 -5.371137335896492004e-02 4.706535860896110535e-02 1.867709010839462280e-01 -8.524760603904724121e-02 2.181552052497863770e-01 -3.715888410806655884e-02 3.405092358589172363e-01 7.758618146181106567e-02 6.747917085886001587e-02 -1.947527974843978882e-01 -1.529830396175384521e-01 4.653695970773696899e-02 -3.354156613349914551e-01 1.269947588443756104e-01 -6.288868188858032227e-02 -2.624905407428741455e-01 -1.582413613796234131e-01 2.211204171180725098e-01 1.368306390941143036e-02 -3.817103058099746704e-02 2.207994610071182251e-01 2.124706655740737915e-01 2.075626403093338013e-01 3.535324633121490479e-01 1.558299958705902100e-01 -9.539304301142692566e-03 1.144301295280456543e-01 1.290138512849807739e-01 2.826634347438812256e-01 9.480158798396587372e-03
1.566334515810012817e-01 3.303156048059463501e-02 2.191847562789916992e-01 1.228813380002975464e-01 1.307445764541625977e-01 -2.469942867755889893e-01 -1.530769914388656616e-01 9.667841345071792603e-02 2.649269104003906250e-01 1.859294623136520386e-01 2.288143895566463470e-02 -3.454203605651855469e-01 -2.231926172971725464e-01 -9.292320907115936279e-02 -1.692932993173599243e-01 -1.040421575307846069e-01 1.143043413758277893e-01 -2.925434410572052002e-01 -2.379990816116333008e-01 -1.473912447690963745e-01 -1.459877043962478638e-01 8.080177754163742065e-02 1.287929415702819824e-01 5.327240750193595886e-02 5.703666433691978455e-02 2.539871335029602051e-01 9.249261021614074707e-02 -3.495535114780068398e-03 3.686009049415588379e-01 -2.825737558305263519e-02 1.489667743444442749e-01 1.354855597019195557e-01
-6.038648262619972229e-02 -8.120616525411605835e-02 -1.120286062359809875e-02 -6.400578469038009644e-02 1.714860834181308746e-02 -3.810296356678009033e-01 1.803121566772460938e-01 -1.752902418375015259e-01 6.612254679203033447e-02 -2.013723552227020264e-01 3.226038441061973572e-02 -4.204112291336059570e-01 -1.543102413415908813e-01 -1.491888016462326050e-01 4.935403540730476379e-02 3.046633303165435791e-01 -7.321350276470184326e-02 -1.925434321165084839e-01 -1.997374929487705231e-02 1.748553365468978882e-01 6.857854127883911133e-02 -1.347147766500711441e-02 9.712242335081100464e-02 -3.203939497470855713e-01 -1.901967218145728111e-03 5.259503424167633057e-02 3.944354876875877380e-02 -6.081306934356689453e-02 1.894381195306777954e-01 1.614814847707748413e-01 3.479060828685760498e-01 -1.771561354398727417e-01
3.897700086236000061e-02 -7.828874886035919189e-02 -4.764829576015472412e-02 1.124761477112770081e-01 -2.810876667499542236e-01 -6.884886324405670166e-02 -2.095921039581298828e-01 -1.852425187826156616e-01 3.176122903823852539e-01 -3.730555251240730286e-02 1.311000585556030273e-01 -2.552435398101806641e-01 1.986541301012039185e-01 -2.610594034194946289e-01 -1.052590161561965942e-01 5.583968386054039001e-02 -3.440758958458900452e-02 -2.661411762237548828e-01 -1.140375621616840363e-02 3.196829259395599365e-01 -5.109493434429168701e-02 -1.387265697121620178e-02 1.840569525957107544e-01 6.723322719335556030e-02 -6.876062601804733276e-02 9.881136007606983185e-03 -7.434302568435668945e-02 -1.709730178117752075e-01 2.089039832353591919e-01 -2.048384845256805420e-01 3.638666868209838867e-01 1.894516944885253906e-01
-7.635992765426635742e-02 -4.974735900759696960e-02 -5.539472773671150208e-02 -6.081671267747879028e-02 1.359647810459136963e-01 -3.274969458580017090e-01 6.653176248073577881e-02 -9.093610942363739014e-02 6.026890128850936890e-02 -3.540338203310966492e-02 5.872938036918640137e-02 -4.658870995044708252e-01 -1.826459355652332306e-02 -1.165715306997299194e-01 -1.772017218172550201e-02 2.487337887287139893e-01 -5.601673573255538940e-02 -4.379267618060112000e-02 5.885257571935653687e-02 6.766173243522644043e-02 1.170954033732414246e-01 2.953458018600940704e-02 1.341516971588134766e-01 -3.291708827018737793e-01 1.173405051231384277e-01 1.965357065200805664e-01 -2.206880971789360046e-02 2.890980243682861328e-02 2.130480408668518066e-01 2.370698004961013794e-01 4.423338472843170166e-01 -2.000002562999725342e-01
1.571294367313385010e-01 3.024384751915931702e-02 6.093320250511169434e-02 -2.229275256395339966e-01 3.592150658369064331e-02 1.254645437002182007e-01 -2.588333487510681152e-01 -1.861817240715026855e-01 1.836287677288055420e-01 -2.050146162509918213e-01 -8.410292118787765503e-02 -1.951799243688583374e-01 -2.705758437514305115e-02 -1.437519937753677368e-01 -3.189903199672698975e-01 2.067440887913107872e-03 -3.819148615002632141e-02 -3.089209794998168945e-01 -5.932165682315826416e-02 3.828724026679992676e-01 -5.719955638051033020e-02 -3.855916112661361694e-02 3.992869555950164795e-01 4.684281884692609310e-04 -8.471507579088211060e-02 1.131459400057792664e-01 1.632573008537292480e-01 1.505765914916992188e-01 1.725130081176757812e-01 1.329403072595596313e-01 1.665619388222694397e-02 -1.732486188411712646e-01
6.443507969379425049e-02 -2.436632513999938965e-01 -1.492672562599182129e-01 -2.943068742752075195e-01 -2.838649153709411621e-01 -8.585228770971298218e-02 -8.409020304679870605e-02 -2.606044411659240723e-01 2.404012382030487061e-01 1.539296060800552368e-01 1.935399323701858521e-01 -3.282991647720336914e-01 -1.750213652849197388e-01 4.726088419556617737e-02 -4.814558103680610657e-02 3.460744395852088928e-02 3.616326674818992615e-02 -7.305964827537536621e-02 -2.631650865077972412e-01 3.652801737189292908e-02 -6.856766343116760254e-02 2.315931916236877441e-01 -1.319334935396909714e-02 -4.959771409630775452e-03 1.655353978276252747e-02 2.913949787616729736e-01 1.572424918413162231e-01 3.022754564881324768e-02 1.373567879199981689e-01 2.849532663822174072e-01 4.265004023909568787e-02 2.303411066532135010e-01
-3.237016499042510986e-02 -5.302327871322631836e-02 -1.067580729722976685e-01 -1.520840376615524292e-01 3.685643663629889488e-03 -6.080934405326843262e-02 -1.649308502674102783e-01 -3.457241058349609375e-01 5.441099032759666443e-02 -1.151695922017097473e-01 1.753894984722137451e-01 -3.415345847606658936e-01 -6.017188727855682373e-02 -2.085220664739608765e-01 6.077275425195693970e-02 5.386693775653839111e-02 4.958786070346832275e-02 8.918099105358123779e-02 -1.405113935470581055e-01 -1.598168164491653442e-01 -3.164028227329254150e-01 -1.782920956611633301e-02 4.628421366214752197e-02 -3.987804800271987915e-02 1.621935218572616577e-01 9.738311171531677246e-02 2.917698621749877930e-01 -2.740577608346939087e-02 5.368725061416625977e-01 -2.309796959161758423e-02 4.801547899842262268e-02 1.457599997520446777e-01
-2.940443903207778931e-02 -5.873532220721244812e-02 -5.011581629514694214e-02 -1.439692229032516479e-01 3.112170659005641937e-02 9.856673330068588257e-02 -2.162872850894927979e-01 -3.198339045047760010e-01 -1.387096662074327469e-02 -9.502543509006500244e-02 -1.827668398618698120e-01 -5.450578331947326660e-01 -1.293942928314208984e-01 -1.643678992986679077e-01 -1.499351263046264648e-01 6.113146990537643433e-02 -3.993529975414276123e-01 -2.945955097675323486e-01 8.675450831651687622e-02 -6.031280010938644409e-02 6.699460744857788086e-02 1.736229658126831055e-01 7.484316825866699219e-02 5.952548980712890625e-02 2.008257061243057251e-02 1.181391477584838867e-01 2.972740214318037033e-03 1.393215954303741455e-01 1.587172597646713257e-01 -3.726691380143165588e-02 1.776774972677230835e-01 -9.928629547357559204e-02
3.523410763591527939e-03 -4.332297444343566895e-01 -2.809737920761108398e-01 -7.652851939201354980e-02 5.547551810741424561e-02 -1.462174654006958008e-01 -1.946068257093429565e-01 -1.908244192600250244e-01 -4.943796247243881226e-02 2.736699208617210388e-02 -4.650175105780363083e-03 -2.235742956399917603e-01 9.845945984125137329e-02 -2.892701029777526855e-01 -9.367518872022628784e-02 3.375923931598663330e-01 -7.115451991558074951e-02 -2.664171457290649414e-01 -2.956655323505401611e-01 9.066222608089447021e-02 -2.595464698970317841e-02 -4.925029724836349487e-02 -1.955647766590118408e-02 -2.370300143957138062e-01 -2.140736728906631470e-01 1.682079955935478210e-02 1.364795863628387451e-01 4.411868378520011902e-02 6.143674999475479126e-02 -1.624752581119537354e-01 -1.250287145376205444e-01 1.249250546097755432e-01
1.978148221969604492e-01 5.353549867868423462e-02 -1.544618234038352966e-02 1.042903289198875427e-01 2.264399230480194092e-01 -1.803295612335205078e-01 -3.639883175492286682e-02 -2.108435183763504028e-01 2.928881645202636719e-01 -2.352838814258575439e-01 -8.774564415216445923e-02 -1.989266425371170044e-01 2.050585746765136719e-01 -3.047536909580230713e-01 -3.766988590359687805e-02 1.901087462902069092e-01 1.270560324192047119e-01 -4.904770106077194214e-02 -1.181114315986633301e-01 -3.042928315699100494e-02 2.098090052604675293e-01 1.636581867933273315e-01 2.014146894216537476e-01 2.424491792917251587e-01 1.667272448539733887e-01 6.449545919895172119e-02 1.595273315906524658e-01 -1.885349303483963013e-01 2.922731935977935791e-01 1.504232585430145264e-01 2.010852843523025513e-02 -2.267852574586868286e-01
1.015045568346977234e-01 -2.153058052062988281e-01 -5.507722124457359314e-02 -1.712163388729095459e-01 -8.969969302415847778e-02 -1.634633094072341919e-01 -5.661737918853759766e-02 -2.577241957187652588e-01 4.393670558929443359e-01 -5.657168850302696228e-02 2.547523379325866699e-01 -8.206469565629959106e-02 -1.112686768174171448e-01 7.397691905498504639e-02 -3.886768221855163574e-02 2.773222327232360840e-02 -1.250988692045211792e-01 8.693069219589233398e-03 -4.142928719520568848e-01 1.990729384124279022e-02 -1.201162114739418030e-01 8.104885369539260864e-02 6.132251769304275513e-02 -1.299645900726318359e-01 5.370149388909339905e-02 4.089265763759613037e-01 1.818091124296188354e-01 -2.891251258552074432e-02 2.364838868379592896e-01 1.581092029809951782e-01 1.744449138641357422e-02 -6.290266662836074829e-02
1.936875283718109131e-01 -3.510680794715881348e-02 5.233042314648628235e-02 1.881553232669830322e-01 2.443188875913619995e-01 -6.060042604804039001e-02 1.474214196205139160e-01 2.243605628609657288e-02 2.419036328792572021e-01 9.450310468673706055e-02 9.481883049011230469e-02 -2.049399614334106445e-01 -3.377564251422882080e-02 5.065250676125288010e-03 -2.389550954103469849e-01 1.424822807312011719e-01 -1.115580052137374878e-01 -2.111806869506835938e-01 -1.380478441715240479e-01 3.452330231666564941e-01 -1.233965158462524414e-01 5.073839426040649414e-02 5.333262681961059570e-02 2.264286130666732788e-01 2.541703879833221436e-01 4.115639626979827881e-01 1.654365360736846924e-01 -1.066128909587860107e-01 1.123966351151466370e-01 4.126021638512611389e-02 2.926180362701416016e-01 2.490637265145778656e-02
3.413586178794503212e-03 -9.244879335165023804e-02 2.505726553499698639e-02 1.814906597137451172e-01 2.870905958116054535e-02 -4.835227727890014648e-01 -1.980985254049301147e-01 -1.089026927947998047e-01 -4.234587308019399643e-03 8.010781370103359222e-03 1.524488776922225952e-01 -2.721425890922546387e-01 3.509194254875183105e-01 1.069402396678924561e-01 -2.803775295615196228e-02 5.261972174048423767e-02 -8.823647350072860718e-02 -1.511031389236450195e-01 6.472327560186386108e-02 8.893399685621261597e-02 3.571402281522750854e-02 1.515812873840332031e-01 2.756867706775665283e-01 -1.080707907676696777e-01 2.249814867973327637e-01 6.544824689626693726e-02 2.766031622886657715e-01 -1.371030807495117188e-01 3.426550328731536865e-01 3.960594162344932556e-02 -3.514803573489189148e-02 -1.075149178504943848e-01
-7.450610399246215820e-02 8.071529120206832886e-02 -9.440952539443969727e-02 5.031019076704978943e-02 -9.527199715375900269e-02 -1.902946233749389648e-01 8.032858371734619141e-02 -1.476107090711593628e-01 5.259958654642105103e-02 -2.237171083688735962e-01 2.938381396234035492e-02 -5.450771450996398926e-01 -1.038668453693389893e-01 -2.082392126321792603e-01 1.013263091444969177e-01 4.409784972667694092e-01 -3.645119443535804749e-02 -2.023324742913246155e-02 -6.060025095939636230e-02 1.965249776840209961e-01 1.427479833364486694e-01 1.209193188697099686e-02 1.218110471963882446e-01 -1.808990389108657837e-01 1.379263252019882202e-01 -2.582434937357902527e-02 1.081952974200248718e-01 5.892610922455787659e-02 9.561853483319282532e-03 7.711530476808547974e-02 3.415457904338836670e-01 -1.536573320627212524e-01
1.387651860713958740e-01 -1.864654384553432465e-02 -6.807596236467361450e-02 4.404742643237113953e-02 3.683460131287574768e-02 -1.858272962272167206e-02 -2.114734202623367310e-01 1.347758434712886810e-02 1.674865484237670898e-01 -1.192301362752914429e-01 -1.421528607606887817e-01 -3.921568393707275391e-01 -2.277323901653289795e-01 -3.314086198806762695e-01 -2.777444124221801758e-01 1.615188829600811005e-02 -1.214606389403343201e-01 -3.183601498603820801e-01 5.781072005629539490e-02 1.577295213937759399e-01 -1.147121191024780273e-02 -3.451854363083839417e-02 3.676007390022277832e-01 -3.853103145956993103e-02 6.442347913980484009e-02 2.544769644737243652e-01 2.264095544815063477e-01 -6.569899618625640869e-02 9.557517617940902710e-02 1.466742455959320068e-01 -1.794074326753616333e-01 4.767148569226264954e-02
2.680356800556182861e-02 -2.995174825191497803e-01 -6.452177464962005615e-02 -3.382293879985809326e-01 1.884139180183410645e-01 -2.230495959520339966e-01 -4.866564273834228516e-02 7.524725049734115601e-02 1.236466541886329651e-01 -1.860489547252655029e-01 -6.600118428468704224e-02 -2.809935510158538818e-01 -1.988749206066131592e-01 -1.205768734216690063e-01 7.667487859725952148e-02 -8.133437484502792358e-02 1.437945216894149780e-01 -1.602662354707717896e-01 -2.581173479557037354e-01 1.295473724603652954e-01 3.593331575393676758e-02 2.421117424964904785e-01 3.336326479911804199e-01 -2.731042355298995972e-02 -1.932616978883743286e-01 2.849954664707183838e-01 -1.807634979486465454e-01 4.082844126969575882e-03 8.222498930990695953e-03 -1.566548198461532593e-01 -1.513297762721776962e-02 1.417383402585983276e-01
1.412168890237808228e-01 -2.344032973051071167e-01 -3.693097829818725586e-02 -2.794791758060455322e-02 2.499669194221496582e-01 -2.385699599981307983e-01 1.849002987146377563e-01 -2.518044412136077881e-01 2.176404446363449097e-01 -2.736013531684875488e-01 2.348433732986450195e-01 -1.615333408117294312e-01 -1.180541738867759705e-01 1.018305495381355286e-01 8.421817794442176819e-03 1.832662075757980347e-01 -1.457786113023757935e-01 -2.401628792285919189e-01 8.936731517314910889e-02 2.092351615428924561e-01 -7.782568037509918213e-02 1.014709845185279846e-01 9.487219899892807007e-02 -1.208116635680198669e-01 -9.669884294271469116e-02 -8.532110601663589478e-02 1.751359365880489349e-02 3.052465617656707764e-02 2.827948629856109619e-01 1.735673397779464722e-01 3.418402671813964844e-01 -1.705141663551330566e-01
2.975317835807800293e-02 -4.519448280334472656e-01 -1.572139412164688110e-01 3.576812148094177246e-02 5.416967719793319702e-02 -1.405736356973648071e-01 -2.759972810745239258e-01 -5.424135923385620117e-02 -1.583103388547897339e-01 5.631124228239059448e-02 1.577291041612625122e-01 -1.214529350399971008e-01 -2.295006662607192993e-01 9.677834063768386841e-02 6.366110593080520630e-02 -5.274131521582603455e-02 1.772695034742355347e-01 -2.460350990295410156e-01 -2.171586900949478149e-01 4.429142549633979797e-02 -3.454413264989852905e-02 -2.499135397374629974e-02 3.345653414726257324e-01 -8.747491985559463501e-02 1.731998175382614136e-01 2.771287858486175537e-01 2.336083203554153442e-01 -1.449083685874938965e-01 7.603680132888257504e-04 3.834561258554458618e-02 2.714626193046569824e-01 1.015188917517662048e-01
-1.841471940279006958e-01 -1.381049901247024536e-01 -1.467198431491851807e-01 -1.778936833143234253e-01 7.481428235769271851e-02 -9.548988193273544312e-02 -2.753593921661376953e-01 -1.892420351505279541e-01 2.225951552391052246e-01 8.565736562013626099e-02 -1.851071715354919434e-01 -3.520580530166625977e-01 -1.654735058546066284e-01 -1.801389306783676147e-01 -1.301679015159606934e-01 1.236088424921035767e-01 4.894530773162841797e-02 1.539158672094345093e-01 -2.185885459184646606e-01 2.097274661064147949e-01 -1.210463792085647583e-01 -4.128693602979183197e-03 1.430755201727151871e-02 1.051169931888580322e-01 -9.015928208827972412e-02 2.006809562444686890e-01 2.612818777561187744e-02 1.082190126180648804e-01 1.020342558622360229e-01 -1.472329050302505493e-01 3.826625645160675049e-01 2.779439389705657959e-01
1.375137120485305786e-01 -2.446211874485015869e-01 1.967145362868905067e-03 2.143463939428329468e-01 2.583995461463928223e-01 1.152264699339866638e-01 2.110987901687622070e-02 3.991721663624048233e-03 1.127426475286483765e-01 -1.598968207836151123e-01 -3.877490013837814331e-02 -3.927356898784637451e-01 -8.204945176839828491e-02 -6.008941680192947388e-02 -9.590578824281692505e-02 1.112989187240600586e-01 -1.123280748724937439e-01 -3.724097013473510742e-01 -7.752876728773117065e-02 1.808721423149108887e-01 9.788158535957336426e-02 3.408183455467224121e-01 1.952837109565734863e-01 -1.062620207667350769e-01 -2.064303904771804810e-01 -3.554146736860275269e-02 4.954594653099775314e-03 -2.827463448047637939e-01 7.001653313636779785e-02 -2.558705583214759827e-02 2.372416555881500244e-01 -1.340057104825973511e-01
9.715419262647628784e-02 -3.329954743385314941e-01 1.383094340562820435e-01 1.067511662840843201e-01 1.547036319971084595e-01 -3.886027038097381592e-01 -3.728517591953277588e-01 -2.062668800354003906e-01 -1.738273911178112030e-02 6.170387379825115204e-03 5.325144738890230656e-04 -8.380562067031860352e-02 -6.374959647655487061e-02 -2.307785302400588989e-02 1.922802776098251343e-01 1.720377951860427856e-01 -2.715922892093658447e-02 -2.144327014684677124e-02 -5.447105690836906433e-02 -2.495223097503185272e-02 5.982042476534843445e-02 2.056943625211715698e-01 1.176128834486007690e-01 -1.423962693661451340e-02 2.664764821529388428e-01 1.477933973073959351e-01 1.794060021638870239e-01 -1.013881191611289978e-01 2.225425690412521362e-01 1.483073085546493530e-01 3.717122972011566162e-01 -6.625994294881820679e-02
-1.890873908996582031e-02 -2.209860831499099731e-03 -1.265219002962112427e-01 2.823304831981658936e-01 9.184505790472030640e-02 -2.378174215555191040e-01 -2.228878811001777649e-02 -2.887970209121704102e-01 2.763375639915466309e-01 -1.941048502922058105e-01 -7.913832366466522217e-02 -9.553586691617965698e-02 3.346028029918670654e-01 -3.004342615604400635e-01 -5.734592676162719727e-02 2.929475903511047363e-02 1.021337062120437622e-01 -1.118319556117057800e-01 -1.379012763500213623e-01 8.415353298187255859e-02 1.350252628326416016e-01 1.554775834083557129e-01 2.574308514595031738e-01 2.675030231475830078e-01 1.317759901285171509e-01 2.711442671716213226e-02 1.712068468332290649e-01 -4.588587582111358643e-02 2.950781881809234619e-01 2.244433760643005371e-01 -3.463987633585929871e-02 -4.239472374320030212e-02
-4.509435500949621201e-03 -3.444313108921051025e-01 -1.553209573030471802e-01 9.493602067232131958e-02 2.273783832788467407e-01 -1.623682305216789246e-02 1.309257298707962036e-01 -5.909376591444015503e-02 5.344377830624580383e-02 -4.457521438598632812e-02 2.224510759115219116e-01 -3.005000352859497070e-01 8.263916522264480591e-02 3.206387162208557129e-02 3.204543516039848328e-02 8.627461269497871399e-03 5.148451775312423706e-02 -3.565025031566619873e-01 6.688953191041946411e-02 1.290986090898513794e-01 -8.458764851093292236e-02 1.020928174257278442e-01 3.266284763813018799e-01 6.256565451622009277e-02 -1.408147811889648438e-01 -1.733508110046386719e-01 7.176797837018966675e-02 -1.634788215160369873e-01 3.537366688251495361e-01 -8.070895075798034668e-02 3.202949464321136475e-01 -1.642344444990158081e-01
6.765448302030563354e-02 -1.071441918611526489e-01 1.252816766500473022e-01 3.025670647621154785e-01 -1.577227115631103516e-01 -2.001055926084518433e-01 -1.675605028867721558e-01 -2.821875214576721191e-01 1.409863382577896118e-01 -3.360794857144355774e-03 -2.478512078523635864e-01 -3.000979721546173096e-01 -3.219795599579811096e-02 -1.419615447521209717e-01 -2.472045868635177612e-01 5.460046231746673584e-02 -1.872569769620895386e-01 -2.293277233839035034e-01 -1.855814009904861450e-01 -2.121386826038360596e-01 -2.578496932983398438e-02 8.370684087276458740e-02 3.889643773436546326e-02 1.179007906466722488e-02 -2.177763134241104126e-01 -1.134765520691871643e-01 9.788284450769424438e-02 -2.579746544361114502e-01 2.122400254011154175e-01 2.013537287712097168e-01 5.822893232107162476e-02 2.134910076856613159e-01
-1.169161126017570496e-02 -2.782409489154815674e-01 -3.489632308483123779e-01 -1.170545294880867004e-01 1.528147310018539429e-01 -1.768141388893127441e-01 -2.048148587346076965e-02 -3.285892307758331299e-01 -6.998509913682937622e-02 5.421631038188934326e-02 1.171334609389305115e-01 -3.262127637863159180e-01 -4.615243151783943176e-02 -2.071750164031982422e-01 1.877425983548164368e-02 2.647017836570739746e-01 -9.057448059320449829e-02 -1.439433395862579346e-01 -6.685276329517364502e-02 4.747008681297302246e-01 2.223072350025177002e-01 1.882724277675151825e-02 1.207646355032920837e-01 1.332699973136186600e-02 -7.310174405574798584e-02 -1.098005194216966629e-02 2.078433148562908173e-02 5.128641426563262939e-02 6.229769438505172729e-02 -5.921569839119911194e-02 -4.936442896723747253e-02 -1.972242295742034912e-01
3.075935319066047668e-02 -1.102620549499988556e-02 1.890509277582168579e-01 -4.168999195098876953e-02 7.643461972475051880e-02 3.453146293759346008e-02 -2.287569493055343628e-01 -1.549558043479919434e-01 1.244957819581031799e-01 -3.201004862785339355e-02 -1.290946155786514282e-01 -4.267648160457611084e-01 -1.066773310303688049e-01 -2.372658550739288330e-01 -2.263326942920684814e-01 5.036205425858497620e-02 -1.787284016609191895e-01 -1.637722998857498169e-01 1.054807379841804504e-01 3.971540331840515137e-01 -2.170515432953834534e-02 -4.629313573241233826e-02 3.517694473266601562e-01 -2.078405469655990601e-01 -2.132391370832920074e-02 3.148296475410461426e-01 2.895440720021724701e-02 5.398337170481681824e-02 1.752896904945373535e-01 -3.269987879320979118e-03 2.764395996928215027e-02 -9.654005616903305054e-02
1.030318960547447205e-01 -2.098061516880989075e-02 -2.211075916420668364e-04 -2.033928483724594116e-01 -9.750013798475265503e-02 -5.599186941981315613e-02 -1.346339434385299683e-01 -4.898462817072868347e-02 -1.667451709508895874e-01 -1.006899327039718628e-01 2.244664877653121948e-01 -2.378604561090469360e-01 -3.206143081188201904e-01 -2.562673687934875488e-01 -5.752494186162948608e-02 -2.562980353832244873e-01 -4.647363722324371338e-02 -2.403443157672882080e-01 -2.242798507213592529e-01 9.808816947042942047e-03 7.095700502395629883e-02 2.535378038883209229e-01 4.017704129219055176e-01 9.538547135889530182e-03 2.000548392534255981e-01 1.585211455821990967e-01 2.779683470726013184e-01 1.622711494565010071e-02 1.752772033214569092e-01 9.146740660071372986e-03 7.166896760463714600e-02 1.107549294829368591e-01
7.502679526805877686e-02 -8.297554403543472290e-02 5.079713836312294006e-02 9.731522947549819946e-02 1.034499052911996841e-02 3.070316463708877563e-02 -2.480029463768005371e-01 -2.772009074687957764e-01 6.358665972948074341e-02 9.717296808958053589e-03 -1.511662751436233521e-01 -3.993102312088012695e-01 -1.997854262590408325e-01 -1.677228063344955444e-01 -3.129745423793792725e-01 7.715758681297302246e-02 -7.476542890071868896e-02 -2.374094426631927490e-01 -2.803068049252033234e-02 2.319127023220062256e-01 -1.784714311361312866e-01 -1.672864258289337158e-01 2.869425714015960693e-01 -6.420266628265380859e-02 -5.715307593345642090e-02 3.164756596088409424e-01 -1.925595104694366455e-02 -7.709761708974838257e-02 7.459256052970886230e-02 2.751232981681823730e-01 -1.459943503141403198e-01 -5.024194717407226562e-02
-9.536534547805786133e-02 1.625571586191654205e-02 2.594435587525367737e-02 -8.064219355583190918e-02 8.371064066886901855e-02 1.971627324819564819e-01 -2.151815146207809448e-01 -2.912812530994415283e-01 -1.831854581832885742e-01 5.455577000975608826e-02 -1.714114993810653687e-01 -5.842044353485107422e-01 -2.228575795888900757e-01 -1.096993982791900635e-01 -2.599788010120391846e-01 9.435479342937469482e-02 -1.009069904685020447e-01 -3.399962782859802246e-01 6.181631702929735184e-03 1.585042029619216919e-01 8.255518227815628052e-02 1.385574489831924438e-01 7.052341103553771973e-02 -8.882447332143783569e-02 2.926300745457410812e-03 6.682139635086059570e-02 -7.801098376512527466e-02 -3.748925775289535522e-02 1.835115700960159302e-01 1.089972555637359619e-01 -1.272544171661138535e-02 -1.163327172398567200e-01
-8.373922854661941528e-02 -2.590361237525939941e-02 8.622115105390548706e-02 -3.231491893529891968e-03 -3.269634842872619629e-01 1.353527456521987915e-01 -3.196192979812622070e-01 -9.955668449401855469e-02 2.577521502971649170e-01 1.095549091696739197e-01 2.094016224145889282e-02 -4.195827841758728027e-01 2.952390350401401520e-02 -7.550820708274841309e-02 -1.560081243515014648e-01 1.479383707046508789e-01 -2.690414786338806152e-01 -1.041897162795066833e-01 -6.982615590095520020e-02 2.594220340251922607e-01 4.587351530790328979e-02 8.004261553287506104e-02 2.575798928737640381e-01 6.061694771051406860e-02 9.129665791988372803e-02 -2.658339776098728180e-02 -3.155205398797988892e-02 -9.676514565944671631e-02 3.406436741352081299e-01 -8.027193695306777954e-02 2.527801394462585449e-01 -1.126673351973295212e-02
1.136859804391860962e-01 -1.718301624059677124e-01 8.972428739070892334e-02 1.377525627613067627e-01 1.744242310523986816e-01 -6.858748197555541992e-02 1.648642569780349731e-01 -1.038340479135513306e-02 3.269444406032562256e-01 1.862139403820037842e-01 -9.042124450206756592e-02 -1.839076429605484009e-01 -2.043301053345203400e-02 1.344654113054275513e-01 -1.462466567754745483e-01 6.666590273380279541e-02 -4.426316544413566589e-02 -2.313878387212753296e-01 -3.411596715450286865e-01 3.444722592830657959e-01 -3.695464925840497017e-03 1.134552359580993652e-01 1.532318145036697388e-01 1.510380059480667114e-01 2.848358750343322754e-01 2.281846851110458374e-01 2.329423576593399048e-01 -1.432883590459823608e-01 -3.193589299917221069e-02 -8.075450360774993896e-02 2.521912157535552979e-01 1.065193712711334229e-01
-1.368752270936965942e-01 -4.764686152338981628e-02 -1.210171356797218323e-01 7.891073077917098999e-02 1.050544083118438721e-01 -2.533529996871948242e-01 1.198898628354072571e-01 -1.344248801469802856e-01 -4.433145001530647278e-02 -2.205595821142196655e-01 3.548317775130271912e-02 -3.845953047275543213e-01 -8.760312199592590332e-02 -2.550169527530670166e-01 5.303323268890380859e-03 5.678057670593261719e-01 -5.210888758301734924e-02 -3.636489063501358032e-02 -6.959810853004455566e-02 8.622535318136215210e-02 1.011507436633110046e-01 -4.619225487112998962e-02 2.485332638025283813e-01 -1.791362166404724121e-01 1.339707225561141968e-01 2.946975640952587128e-02 6.370215117931365967e-02 -6.647905707359313965e-02 9.794621169567108154e-02 1.485053151845932007e-01 2.290026545524597168e-01 -1.469947695732116699e-01
1.485843360424041748e-01 -1.608489006757736206e-01 4.106977209448814392e-02 1.806498020887374878e-01 2.036235928535461426e-01 -9.297117590904235840e-02 2.900759875774383545e-01 6.669921427965164185e-02 2.406368255615234375e-01 4.183128848671913147e-02 5.299991928040981293e-03 -2.533689141273498535e-01 -1.567398011684417725e-01 1.516931504011154175e-01 -1.938512474298477173e-01 3.783460706472396851e-02 -5.097973719239234924e-02 -3.148998916149139404e-01 -2.747326195240020752e-01 2.893140614032745361e-01 7.466848194599151611e-02 7.254215306602418423e-04 3.292440250515937805e-02 1.142421215772628784e-01 2.225918918848037720e-01 2.717918455600738525e-01 1.661897152662277222e-01 -2.056917548179626465e-01 1.378998607397079468e-01 -7.703815400600433350e-02 2.593998908996582031e-01 -4.821101948618888855e-02
2.409474998712539673e-01 3.753898665308952332e-02 -1.238968074321746826e-01 4.052920639514923096e-02 8.214069157838821411e-02 9.015788324177265167e-03 -2.112779170274734497e-01 -5.339928269386291504e-01 2.702969312667846680e-01 6.710477173328399658e-02 -1.100636832416057587e-02 -1.229164525866508484e-01 1.231302693486213684e-01 -3.070854246616363525e-01 6.429402157664299011e-03 2.097209990024566650e-01 -1.585794687271118164e-01 -1.870845407247543335e-01 -1.199552491307258606e-01 8.445029705762863159e-02 4.360945895314216614e-02 7.979018241167068481e-02 -1.324559599161148071e-01 -8.891496062278747559e-02 -2.790006110444664955e-03 1.378081855364143848e-03 3.027972280979156494e-01 -1.676291823387145996e-01 3.203301131725311279e-02 3.363337740302085876e-02 1.865459978580474854e-01 -2.617386281490325928e-01
1.125432401895523071e-01 -8.402904123067855835e-02 1.316886842250823975e-01 1.174891889095306396e-01 4.391378257423639297e-03 1.075036376714706421e-01 1.598897427320480347e-01 -1.362015902996063232e-01 -6.261619180440902710e-02 2.983884699642658234e-02 2.740365862846374512e-01 -2.926861345767974854e-01 -5.494558811187744141e-02 -2.486644983291625977e-01 1.592193841934204102e-01 4.371854290366172791e-02 9.944165498018264771e-02 -1.334660947322845459e-01 -2.219814360141754150e-01 2.871624529361724854e-01 -2.027756124734878540e-01 2.569487392902374268e-01 1.417239457368850708e-01 -3.723777132108807564e-03 -1.490139812231063843e-01 5.078113079071044922e-02 -1.980477124452590942e-01 -2.585988342761993408e-01 3.338981270790100098e-01 -2.804871462285518646e-02 3.238098621368408203e-01 -3.256538510322570801e-02
1.515205651521682739e-01 5.866139382123947144e-02 3.045992553234100342e-02 1.358599960803985596e-01 3.042102158069610596e-01 -3.490082323551177979e-01 -4.834981635212898254e-02 -1.644664108753204346e-01 9.919182211160659790e-02 5.968932434916496277e-02 -9.468488395214080811e-02 -1.385829299688339233e-01 1.255734413862228394e-01 -1.330967545509338379e-01 -2.565463483333587646e-01 7.826162129640579224e-02 -4.304020851850509644e-02 -2.200318425893783569e-01 1.852786540985107422e-01 2.429326325654983521e-01 3.031194508075714111e-01 1.954894363880157471e-01 8.924024552106857300e-02 1.173345148563385010e-01 6.129478663206100464e-02 6.112749129533767700e-02 1.556389182806015015e-01 -3.494132757186889648e-01 2.770366668701171875e-01 1.928203701972961426e-01 -5.282311234623193741e-03 -1.665331050753593445e-02
-6.644057109951972961e-03 -2.506224811077117920e-01 5.787001550197601318e-02 -3.027897328138351440e-02 -2.842635149136185646e-03 1.001458987593650818e-01 -2.081896066665649414e-01 -2.461753189563751221e-01 -1.428461521863937378e-01 -6.031772121787071228e-02 3.123129531741142273e-02 -2.914128601551055908e-01 1.337432414293289185e-01 2.912170253694057465e-02 1.063427478075027466e-01 1.645457446575164795e-01 3.100539147853851318e-01 -2.940469682216644287e-01 -3.957663476467132568e-01 2.785605788230895996e-01 -1.796249896287918091e-01 -7.787823211401700974e-03 1.162743568420410156e-02 2.571562230587005615e-01 1.513676643371582031e-01 1.039591878652572632e-01 6.694026757031679153e-03 -1.446874588727951050e-01 1.181685402989387512e-01 2.149012684822082520e-02 -1.084045693278312683e-01 -2.356823682785034180e-01
-2.944182604551315308e-02 -3.285964950919151306e-02 2.824353873729705811e-01 1.132215112447738647e-01 1.098573356866836548e-01 -6.961390376091003418e-02 6.210856512188911438e-02 -2.702795863151550293e-01 2.005637437105178833e-01 3.169998228549957275e-01 1.305138915777206421e-01 -4.264632761478424072e-01 -3.249056264758110046e-02 4.285535961389541626e-02 -9.586300700902938843e-02 -1.309739947319030762e-01 1.844336986541748047e-01 -1.301103550940752029e-02 -2.276654839515686035e-01 1.515477746725082397e-01 -1.624880009330809116e-03 1.498427242040634155e-01 1.931970566511154175e-01 -6.439226865768432617e-02 -3.522016480565071106e-02 1.058984398841857910e-01 1.394848972558975220e-01 -2.612338960170745850e-02 4.675399959087371826e-01 1.983008719980716705e-02 1.041676774621009827e-01 8.627944439649581909e-02
6.332214176654815674e-02 -1.160450130701065063e-01 4.373741447925567627e-01 1.400277465581893921e-01 -7.994221150875091553e-02 -1.046172305941581726e-01 1.075519472360610962e-01 -4.547043889760971069e-02 -3.127696365118026733e-02 -1.620388329029083252e-01 1.202322542667388916e-01 -3.958562314510345459e-01 -1.304062902927398682e-01 5.957445874810218811e-02 -1.982371881604194641e-02 -9.063310921192169189e-02 -1.195552423596382141e-01 -2.230338156223297119e-01 -1.235441640019416809e-01 8.145853132009506226e-02 2.036329805850982666e-01 1.555745899677276611e-01 3.288156390190124512e-01 2.186108939349651337e-02 5.326943472027778625e-02 -8.914113044738769531e-02 -6.845611333847045898e-02 -2.266717851161956787e-01 3.654593527317047119e-01 7.830871641635894775e-02 1.503785401582717896e-01 -1.540589332580566406e-01
2.198880016803741455e-01 1.155807916074991226e-02 -3.839978575706481934e-02 1.350758671760559082e-01 9.735702723264694214e-02 -1.183465346693992615e-01 1.463935375213623047e-01 -1.445671077817678452e-02 3.552013337612152100e-01 6.701342016458511353e-02 1.839817017316818237e-01 -1.824105381965637207e-01 -8.874910324811935425e-02 5.032090842723846436e-02 -2.042682319879531860e-01 1.299999803304672241e-01 -1.568591296672821045e-01 -1.561052054166793823e-01 -3.829259574413299561e-01 4.057133495807647705e-01 -5.583931878209114075e-02 1.728549227118492126e-02 1.068608611822128296e-01 2.198795415461063385e-02 2.189047038555145264e-01 3.434982895851135254e-01 1.392728537321090698e-01 -1.251305788755416870e-01 1.746530830860137939e-01 -1.537417899817228317e-02 9.979348629713058472e-02 5.160522088408470154e-02
2.297768592834472656e-01 -1.207793727517127991e-01 -3.388653509318828583e-03 5.612874776124954224e-02 -4.780236259102821350e-02 -4.227594137191772461e-01 -6.925143301486968994e-02 -2.575840651988983154e-01 1.611914634704589844e-01 -1.605582088232040405e-01 5.924560874700546265e-02 -1.718009859323501587e-01 1.131584644317626953e-01 2.088639587163925171e-01 -1.138318479061126709e-01 -5.593954399228096008e-02 1.661793328821659088e-02 -1.979349851608276367e-01 -8.521443605422973633e-02 2.675055861473083496e-01 2.446868866682052612e-01 1.226988658308982849e-01 7.437235116958618164e-02 -5.751827359199523926e-02 1.274004131555557251e-01 1.191013455390930176e-01 1.814131885766983032e-01 -1.219104751944541931e-01 4.118679165840148926e-01 1.738306283950805664e-01 1.432770937681198120e-01 1.392229199409484863e-01
2.488238066434860229e-01 -2.258393354713916779e-02 2.461166977882385254e-01 1.226772144436836243e-01 -1.296517550945281982e-01 -1.070524603128433228e-01 6.395860761404037476e-02 -8.888615667819976807e-02 2.650810778141021729e-01 1.943133585155010223e-02 -1.247215177863836288e-02 -4.420812427997589111e-01 -7.492399215698242188e-02 -7.966836541891098022e-02 -1.218647956848144531e-01 -4.922668263316154480e-02 3.805037438869476318e-01 -2.442598193883895874e-01 -2.182813435792922974e-01 8.666798472404479980e-02 -1.361831650137901306e-02 -4.162883758544921875e-02 1.667813062667846680e-01 -1.629102081060409546e-01 4.570452496409416199e-02 3.173488974571228027e-01 2.144967615604400635e-01 9.540928527712821960e-03 1.782776117324829102e-01 -1.094802021980285645e-01 -1.265888661146163940e-02 1.323408484458923340e-01
1.870924234390258789e-01 6.618365645408630371e-02 5.324741825461387634e-03 3.340823948383331299e-02 -2.766549214720726013e-02 -1.146395429968833923e-01 6.750392913818359375e-02 -8.533099666237831116e-03 2.258890718221664429e-01 -2.593001723289489746e-01 3.598066046833992004e-02 -3.914092481136322021e-01 1.043807994574308395e-02 -1.599999368190765381e-01 -1.720747202634811401e-01 -8.581750839948654175e-02 1.643752157688140869e-01 -1.399286985397338867e-01 -3.767517805099487305e-01 1.427575498819351196e-01 3.949733078479766846e-02 1.800682693719863892e-01 2.202742844820022583e-01 3.343473672866821289e-01 1.019022986292839050e-01 2.389100007712841034e-02 3.305039405822753906e-01 2.497695535421371460e-01 5.850116908550262451e-02 -8.379097282886505127e-02 9.248782694339752197e-02 -2.662238664925098419e-02
2.289668470621109009e-02 -1.498203128576278687e-01 -2.122174948453903198e-01 1.026414260268211365e-01 1.374433636665344238e-01 -6.176247447729110718e-02 -6.159397889859974384e-04 -1.366508752107620239e-01 7.764629274606704712e-02 3.825473785400390625e-02 -1.339740455150604248e-01 -3.617135882377624512e-01 1.607256084680557251e-01 2.062579244375228882e-01 9.374011307954788208e-03 8.556964248418807983e-02 3.013360686600208282e-02 -2.391407787799835205e-01 -1.038599908351898193e-01 8.669651299715042114e-02 -2.463816702365875244e-01 3.250070512294769287e-01 4.387087002396583557e-02 1.245360597968101501e-01 8.552679419517517090e-02 -1.354743093252182007e-01 2.036384195089340210e-01 -4.098263978958129883e-01 2.436380982398986816e-01 -1.468149423599243164e-01 1.086928471922874451e-01 -2.450025081634521484e-01
-2.007654905319213867e-01 -1.277854442596435547e-01 2.386908084154129028e-01 2.294410318136215210e-01 1.218023896217346191e-01 3.359968587756156921e-02 -1.150747090578079224e-01 -2.790226936340332031e-01 -1.728865653276443481e-01 -1.294756233692169189e-01 6.093889102339744568e-02 -3.513900637626647949e-01 -3.930847346782684326e-02 -1.454383581876754761e-01 -2.139029204845428467e-01 1.691325306892395020e-01 1.776208281517028809e-01 -3.213156163692474365e-01 9.611054509878158569e-02 2.792570292949676514e-01 3.188847377896308899e-02 5.212057754397392273e-02 3.534647822380065918e-01 -2.690311707556247711e-02 -1.956256330013275146e-01 9.298287332057952881e-02 -9.159908443689346313e-02 -4.197360947728157043e-02 7.502582669258117676e-02 1.119868233799934387e-01 4.252834990620613098e-02 -1.653233617544174194e-01
1.795829683542251587e-01 -1.927006542682647705e-01 -4.227029532194137573e-02 4.084778949618339539e-02 1.416336894035339355e-01 -1.039032787084579468e-01 7.275415956974029541e-02 -1.482617557048797607e-01 1.278499662876129150e-01 5.031986162066459656e-02 3.445108532905578613e-01 -3.213831484317779541e-01 1.586184799671173096e-01 -1.210062876343727112e-01 -2.197813838720321655e-01 -7.908923923969268799e-02 1.192261427640914917e-01 -2.799350619316101074e-01 -6.158751249313354492e-02 5.650821328163146973e-02 4.044699296355247498e-02 -2.507468126714229584e-02 2.798048853874206543e-01 -7.390973716974258423e-02 -3.829577192664146423e-02 -1.083478406071662903e-01 -7.846660166978836060e-02 -3.235035240650177002e-01 4.384472370147705078e-01 -1.862703263759613037e-02 1.754720062017440796e-01 -2.903123013675212860e-02
1.778762638568878174e-01 -3.052849089726805687e-03 5.023428797721862793e-02 2.836860716342926025e-01 -1.728236302733421326e-02 7.502873986959457397e-02 -1.598047316074371338e-01 -4.411811530590057373e-01 2.785540819168090820e-01 -1.997213345021009445e-03 -1.240426450967788696e-01 -3.668645322322845459e-01 -5.837028473615646362e-02 -1.129375323653221130e-01 -8.644017577171325684e-02 2.275049090385437012e-01 -1.803817451000213623e-01 7.016823440790176392e-02 -1.776989102363586426e-01 4.439853131771087646e-02 4.084569960832595825e-02 2.273256033658981323e-01 3.013871312141418457e-01 -5.055496096611022949e-02 -1.860263943672180176e-01 1.667425930500030518e-01 -8.813885599374771118e-02 -1.328525692224502563e-01 -6.448443233966827393e-02 1.257996857166290283e-01 1.149689108133316040e-01 -1.323052644729614258e-01
1.060903295874595642e-01 -8.571336418390274048e-02 -1.575604975223541260e-01 3.454120084643363953e-02 -4.991621524095535278e-02 -1.819963008165359497e-01 -2.346974983811378479e-02 -6.016904860734939575e-02 2.908894717693328857e-01 -2.356139943003654480e-02 2.388789504766464233e-01 -9.879120439291000366e-02 -6.762761622667312622e-02 1.670741885900497437e-01 -4.870527386665344238e-01 -2.756857685744762421e-02 -2.042102068662643433e-02 -6.633958965539932251e-02 -3.370434641838073730e-01 3.136325180530548096e-01 -4.368188232183456421e-02 1.468802392482757568e-01 2.294827401638031006e-01 -2.116179466247558594e-01 8.172897994518280029e-02 1.068003699183464050e-01 2.734126448631286621e-01 1.618604958057403564e-01 1.521656662225723267e-01 2.629962377250194550e-02 3.437850996851921082e-02 -1.065672338008880615e-01
9.103345870971679688e-02 -4.442435130476951599e-02 9.549339115619659424e-02 -5.355983972549438477e-02 1.155377998948097229e-01 -3.967864066362380981e-02 9.280867874622344971e-02 -9.238038212060928345e-02 1.117380708456039429e-01 1.227377727627754211e-01 -4.208512976765632629e-02 -3.515080511569976807e-01 7.708822935819625854e-02 -1.400875896215438843e-01 -6.245709955692291260e-02 8.650941401720046997e-02 -6.918264925479888916e-02 -1.020329520106315613e-01 -1.458600908517837524e-01 2.915829718112945557e-01 -2.942319512367248535e-01 3.774445652961730957e-01 9.017675369977951050e-02 3.354870155453681946e-02 3.973184823989868164e-01 -3.011654317378997803e-01 1.002025231719017029e-01 -1.656948179006576538e-01 2.361612319946289062e-01 7.044473290443420410e-02 -6.499002873897552490e-02 -2.122424393892288208e-01
-3.000844120979309082e-01 -6.291941553354263306e-02 -1.422491073608398438e-01 2.607012540102005005e-02 1.323525309562683105e-01 -3.998362272977828979e-02 -5.384967848658561707e-02 -3.230338692665100098e-01 1.410580705851316452e-02 7.788854185491800308e-03 -5.850088782608509064e-03 -3.907262384891510010e-01 6.039353832602500916e-02 -2.726135551929473877e-01 -4.263427257537841797e-01 1.238927543163299561e-01 -2.544164191931486130e-03 -3.469878733158111572e-01 1.426786482334136963e-01 1.474630534648895264e-01 3.409453667700290680e-03 1.984853148460388184e-01 1.632998585700988770e-01 -5.008308589458465576e-02 -2.694395780563354492e-01 8.510426431894302368e-02 1.087697297334671021e-01 8.504827320575714111e-02 -6.684014573693275452e-03 -2.338446117937564850e-02 -5.477779079228639603e-03 -6.843990180641412735e-03
7.078086584806442261e-02 -1.782602071762084961e-01 -4.075383767485618591e-02 1.541926413774490356e-01 -2.292589843273162842e-02 -5.148248672485351562e-01 -8.525553345680236816e-02 -2.099996805191040039e-02 4.377871379256248474e-02 -2.610883414745330811e-01 1.010885387659072876e-01 -2.648819983005523682e-01 -8.634048700332641602e-02 1.746723502874374390e-01 -1.014173105359077454e-01 1.746101863682270050e-02 8.350561559200286865e-02 -4.903735592961311340e-02 -9.404981136322021484e-02 3.200742006301879883e-01 1.697821617126464844e-01 1.061831265687942505e-01 1.948313117027282715e-01 -2.515344619750976562e-01 1.194527670741081238e-01 1.608898788690567017e-01 1.302983909845352173e-01 -1.532784402370452881e-01 3.418630063533782959e-01 -4.554755985736846924e-02 1.754724606871604919e-02 -5.997711047530174255e-02
-2.898202836513519287e-01 -3.506293892860412598e-01 3.771562501788139343e-02 1.502233147621154785e-01 -3.276432678103446960e-02 -7.636128365993499756e-02 -1.075275316834449768e-01 -4.971091449260711670e-02 2.696995437145233154e-01 -1.933327317237854004e-01 -1.261877734214067459e-02 -2.395606786012649536e-01 -2.071425691246986389e-02 -1.612047106027603149e-01 -4.321009293198585510e-02 -6.782832741737365723e-02 -1.367980390787124634e-01 -3.193440735340118408e-01 -1.241524070501327515e-01 2.067774087190628052e-01 -4.073211550712585449e-01 2.741624116897583008e-01 5.644661933183670044e-02 -4.767772927880287170e-02 9.541327506303787231e-02 1.892195791006088257e-01 7.249666005373001099e-02 -1.903151124715805054e-01 -8.229341357946395874e-02 7.977975765243172646e-04 -1.703808307647705078e-01 1.484369160607457161e-03
6.358166784048080444e-02 4.828674718737602234e-02 8.150127530097961426e-02 -1.265286207199096680e-01 -5.429007858037948608e-02 1.042407751083374023e-01 -3.938227593898773193e-01 -1.124028638005256653e-01 3.658497333526611328e-01 -1.294232159852981567e-01 8.521754294633865356e-03 -4.037329256534576416e-01 -3.717431798577308655e-02 -2.613109946250915527e-01 -1.546995192766189575e-01 1.908432319760322571e-02 -2.256454527378082275e-01 -1.803047358989715576e-01 2.119558863341808319e-02 3.293007016181945801e-01 -1.137224584817886353e-01 -4.060867056250572205e-02 8.780938386917114258e-02 -1.259933710098266602e-01 -5.021549761295318604e-02 1.343405246734619141e-01 1.379733681678771973e-01 -1.834331005811691284e-01 1.352035254240036011e-01 1.457059532403945923e-01 1.181781142950057983e-01 -1.568075269460678101e-01
8.785188943147659302e-02 -1.599565148353576660e-01 8.121796697378158569e-02 -7.427712902426719666e-03 7.075502723455429077e-02 1.228380128741264343e-01 -2.521345913410186768e-01 -1.418811976909637451e-01 2.881402969360351562e-01 -2.132339626550674438e-01 4.019697010517120361e-02 -3.671684265136718750e-01 6.151387467980384827e-02 -1.367341130971908569e-01 -8.519851416349411011e-02 5.708591267466545105e-02 -2.573514282703399658e-01 -1.272129826247692108e-02 -1.491809636354446411e-01 2.952986061573028564e-01 -1.302684098482131958e-01 2.566033899784088135e-01 3.582977950572967529e-01 -5.399029701948165894e-03 -2.959947288036346436e-01 -1.949485242366790771e-01 4.303131997585296631e-02 -1.203513741493225098e-01 2.041993290185928345e-02 4.043831303715705872e-02 9.892416000366210938e-02 -1.321572214365005493e-01
-3.041433095932006836e-01 -1.096781119704246521e-01 -1.527755148708820343e-02 -4.370844736695289612e-02 2.220452427864074707e-01 -1.015948876738548279e-01 -2.121589779853820801e-01 -4.188997745513916016e-01 -1.073103770613670349e-01 -1.464970111846923828e-01 1.081193611025810242e-01 -1.341824680566787720e-01 1.486452966928482056e-01 -2.613880336284637451e-01 -1.855849772691726685e-01 1.728066056966781616e-01 1.204263046383857727e-01 -2.665720880031585693e-01 -7.439146190881729126e-02 7.346032559871673584e-02 7.936955243349075317e-02 2.267713546752929688e-01 9.901838004589080811e-02 -2.140985429286956787e-01 3.280531242489814758e-02 2.315014153718948364e-01 2.256246060132980347e-01 4.808807373046875000e-02 -1.140507832169532776e-01 -9.252386540174484253e-02 1.159906089305877686e-01 -2.074699252843856812e-01
-2.447812631726264954e-02 -1.722276508808135986e-01 -1.032579913735389709e-01 -1.527517437934875488e-01 -9.411112964153289795e-02 -2.313578128814697266e-02 -2.520340085029602051e-01 3.967847675085067749e-02 -5.793946236371994019e-02 -3.476609662175178528e-02 -5.333528853952884674e-03 -4.978616833686828613e-01 1.884650737047195435e-01 -2.750823795795440674e-01 1.296133697032928467e-01 -6.261071190237998962e-03 -1.772108487784862518e-02 -3.208691477775573730e-01 -9.016542881727218628e-02 4.882196187973022461e-01 1.276557594537734985e-01 3.862475603818893433e-02 3.265587612986564636e-03 -1.784516125917434692e-01 1.838144361972808838e-01 1.196901500225067139e-01 8.744423091411590576e-02 -1.012080609798431396e-01 3.326580673456192017e-02 -7.203250378370285034e-02 -9.227012842893600464e-02 -2.349307015538215637e-02
1.648188382387161255e-02 -5.801775678992271423e-02 2.688114158809185028e-02 1.623488590121269226e-02 2.012465298175811768e-01 -1.145627349615097046e-01 3.883967176079750061e-02 -1.858394294977188110e-01 4.890717566013336182e-02 4.963997751474380493e-02 -7.295330613851547241e-02 -3.747812509536743164e-01 1.754622459411621094e-01 2.662581801414489746e-01 -7.773497700691223145e-02 -5.847185850143432617e-02 1.495117787271738052e-02 -3.090694844722747803e-01 -3.422479927539825439e-01 1.520846337080001831e-01 2.713907361030578613e-01 4.170529171824455261e-02 1.504049897193908691e-01 -5.923034250736236572e-02 1.835117191076278687e-01 -3.422661423683166504e-01 1.529259532690048218e-01 -9.497083723545074463e-02 2.556820511817932129e-01 2.086271345615386963e-01 9.965921193361282349e-02 -6.582661718130111694e-02
8.610825985670089722e-02 -2.065169960260391235e-01 6.293181329965591431e-02 3.091875314712524414e-01 2.709436416625976562e-01 7.569388300180435181e-02 4.688191786408424377e-02 -8.112503588199615479e-02 1.756102889776229858e-01 -1.642630994319915771e-02 -1.158993691205978394e-02 -4.898169040679931641e-01 -9.910784661769866943e-02 -1.578664332628250122e-01 -1.069107353687286377e-01 7.651266455650329590e-02 -3.891674056649208069e-02 -1.966423094272613525e-01 1.078476663678884506e-02 1.246668249368667603e-01 -1.458500698208808899e-02 2.409959733486175537e-01 1.884348541498184204e-01 -4.983957856893539429e-02 -1.455404907464981079e-01 6.694664806127548218e-02 -1.903838664293289185e-01 -3.484241068363189697e-01 7.305685430765151978e-02 4.329871758818626404e-02 3.000389039516448975e-01 8.123199641704559326e-02
1.792970001697540283e-01 -2.391206622123718262e-01 -1.063057184219360352e-01 5.584029853343963623e-02 1.222866103053092957e-01 -1.606564074754714966e-01 -4.987128078937530518e-01 -2.446175366640090942e-01 2.754266187548637390e-02 5.680436640977859497e-02 -8.680446445941925049e-02 -3.194152712821960449e-01 -3.143586218357086182e-02 -7.389620691537857056e-02 9.626906365156173706e-02 6.492054462432861328e-02 -7.067856937646865845e-02 -1.635428816080093384e-01 3.648982569575309753e-02 2.844904065132141113e-01 3.075385987758636475e-01 -1.245015710592269897e-01 2.151641808450222015e-02 -2.558746337890625000e-01 7.738087326288223267e-02 5.129110813140869141e-02 1.103312522172927856e-01 -1.774154454469680786e-01 1.613854616880416870e-01 -6.130838021636009216e-02 1.663929671049118042e-01 -1.169567704200744629e-01
2.262744009494781494e-01 -2.429025471210479736e-01 8.743605017662048340e-02 -1.125260964035987854e-01 -1.841782033443450928e-01 -2.104784399271011353e-01 1.236893516033887863e-02 -4.501350224018096924e-02 1.748428493738174438e-01 -5.622780323028564453e-02 2.813692688941955566e-01 -1.858654320240020752e-01 1.553362011909484863e-01 -1.875754445791244507e-01 1.211123839020729065e-01 2.104694694280624390e-01 4.541979357600212097e-02 -5.578202009201049805e-02 -3.331746160984039307e-01 4.268566668033599854e-01 -6.985162198543548584e-02 -8.815207332372665405e-02 2.407505065202713013e-01 -2.882042713463306427e-02 -2.346588112413883209e-02 -7.440630346536636353e-02 1.613373123109340668e-02 5.160046275705099106e-03 2.051056623458862305e-01 2.185679078102111816e-01 2.204996347427368164e-01 9.327955543994903564e-02
7.516794651746749878e-02 -2.695035338401794434e-01 2.126961015164852142e-02 1.594926118850708008e-01 1.399173140525817871e-01 -3.301084637641906738e-01 -3.995455205440521240e-01 -2.326952964067459106e-01 -1.061483547091484070e-01 -7.706440985202789307e-03 3.568108007311820984e-02 -1.518459767103195190e-01 2.736292593181133270e-02 -4.139992222189903259e-02 1.950744539499282837e-01 1.842292100191116333e-01 2.471680752933025360e-02 -7.289648521691560745e-03 -2.756719477474689484e-02 9.589237719774246216e-02 -8.890660107135772705e-02 2.468003183603286743e-01 3.176420554518699646e-02 -4.275730252265930176e-02 2.262002080678939819e-01 5.209413543343544006e-02 2.820222675800323486e-01 1.907469122670590878e-03 1.804798990488052368e-01 1.571005284786224365e-01 3.824361562728881836e-01 1.554922759532928467e-01
6.720936298370361328e-02 -4.247527942061424255e-02 1.277698725461959839e-01 -1.462470740079879761e-01 8.427876979112625122e-02 1.400288753211498260e-02 -1.697510033845901489e-01 -1.968459933996200562e-01 -8.062140643596649170e-02 -8.600877225399017334e-02 1.321461647748947144e-01 -3.518772423267364502e-01 -1.252632588148117065e-01 -3.704615533351898193e-01 -2.110241353511810303e-02 2.288520038127899170e-01 -2.077176421880722046e-01 1.178187578916549683e-01 -4.215610399842262268e-02 -7.710374426096677780e-03 1.279517170041799545e-02 1.108994483947753906e-01 -3.571365028619766235e-02 1.279328763484954834e-02 2.708363533020019531e-01 2.042046487331390381e-01 2.440433949232101440e-01 -3.286946797743439674e-03 3.948666453361511230e-01 -2.651604712009429932e-01 1.487770080566406250e-01 1.562805622816085815e-01
-2.038911134004592896e-01 -2.158538699150085449e-01 7.985676079988479614e-02 -3.125138580799102783e-01 1.948518455028533936e-01 -1.222631148993968964e-02 -1.099606379866600037e-01 -1.282790452241897583e-01 3.524602055549621582e-01 -1.555206179618835449e-01 2.025253623723983765e-01 -3.809013664722442627e-01 -1.085382103919982910e-01 -1.121401265263557434e-01 5.258471518754959106e-02 -5.670368205755949020e-03 9.380200505256652832e-02 2.659777738153934479e-02 -8.722038939595222473e-03 2.750512957572937012e-01 -2.284099757671356201e-01 7.213231921195983887e-02 2.460557073354721069e-01 1.486613601446151733e-01 1.382676362991333008e-01 5.269381776452064514e-02 1.014416813850402832e-01 -6.425129622220993042e-02 1.126625910401344299e-01 1.816249191761016846e-01 3.896960057318210602e-03 2.686952948570251465e-01
-2.663492262363433838e-01 -3.356827497482299805e-01 6.438527256250381470e-02 1.287170797586441040e-01 -2.181064151227474213e-02 -3.777180612087249756e-02 -1.815036386251449585e-01 -2.348098307847976685e-01 1.859895139932632446e-01 -1.553535461425781250e-01 -1.332521885633468628e-01 -3.175699412822723389e-01 -1.292192637920379639e-01 -2.306091636419296265e-01 -1.701407730579376221e-01 2.435343712568283081e-02 1.472079306840896606e-01 -3.043878674507141113e-01 -6.789212673902511597e-02 -4.498830810189247131e-02 1.408771127462387085e-01 2.591544687747955322e-01 1.639385521411895752e-01 -1.621787846088409424e-01 1.180090457201004028e-01 1.190996542572975159e-01 -1.770990788936614990e-01 -1.167465597391128540e-01 7.629412412643432617e-02 -1.250668764114379883e-01 -1.790514737367630005e-01 2.028793990612030029e-01
1.791247874498367310e-01 -1.152783036231994629e-01 8.241891860961914062e-02 2.860550284385681152e-01 -6.765622645616531372e-02 2.739874422550201416e-01 6.869016587734222412e-02 -2.994604110717773438e-01 -3.019256144762039185e-02 -1.637513041496276855e-01 -1.047992184758186340e-01 -2.604454457759857178e-01 -1.427350491285324097e-01 3.746111690998077393e-02 -1.256874529644846916e-03 2.137135565280914307e-01 2.095917612314224243e-01 -1.460281163454055786e-01 -1.425818055868148804e-01 2.319021970033645630e-01 -3.112987056374549866e-02 1.573757827281951904e-01 2.129937708377838135e-01 -1.290914267301559448e-01 -3.422515094280242920e-01 1.254435628652572632e-01 -2.108642272651195526e-02 -1.024853363633155823e-01 3.033477962017059326e-01 1.549567282199859619e-01 1.744430959224700928e-01 2.368276566267013550e-02
5.602286383509635925e-02 1.264034509658813477e-01 7.528150081634521484e-02 3.381123244762420654e-01 1.179102510213851929e-01 -1.255060732364654541e-01 1.652226150035858154e-01 -1.309807002544403076e-01 1.742217540740966797e-01 -8.423396386206150055e-03 -5.667067319154739380e-02 -2.472263574600219727e-01 -5.281664058566093445e-02 5.490056052803993225e-02 -3.123793303966522217e-01 2.054835408926010132e-01 1.630764156579971313e-01 -2.135166972875595093e-01 -3.242314457893371582e-01 2.863624691963195801e-01 -9.455878287553787231e-02 1.682430654764175415e-01 2.434155941009521484e-01 1.147390902042388916e-01 -2.111194841563701630e-02 2.701014876365661621e-01 2.542868554592132568e-01 5.935589224100112915e-02 8.642184734344482422e-02 1.193024404346942902e-02 1.533518731594085693e-01 6.879842281341552734e-02
-4.258740246295928955e-01 -2.397767156362533569e-01 4.233131930232048035e-02 2.295727096498012543e-02 -4.176823422312736511e-03 6.286193616688251495e-03 -1.360551565885543823e-01 -3.479429334402084351e-02 3.333930969238281250e-01 -6.541532278060913086e-02 2.120555564761161804e-02 -3.829158842563629150e-01 -9.887687116861343384e-02 -4.491478577256202698e-02 -2.089605778455734253e-01 1.904435269534587860e-02 -4.942328855395317078e-02 -2.664075493812561035e-01 -1.759057343006134033e-01 6.886877864599227905e-02 -2.199686318635940552e-01 1.213807016611099243e-01 -1.334908790886402130e-02 -2.007814869284629822e-02 -7.288690656423568726e-02 2.259131669998168945e-01 1.406527608633041382e-01 -2.701448500156402588e-01 1.633510291576385498e-01 -5.209997296333312988e-02 -2.033375203609466553e-01 -1.675063222646713257e-01
-3.145747184753417969e-01 -1.249423027038574219e-01 -3.649689555168151855e-01 6.966149061918258667e-02 4.720393102616071701e-03 1.766351400874555111e-03 -4.584876075387001038e-02 -3.227737545967102051e-01 1.060519292950630188e-01 4.029049351811408997e-02 -1.908057630062103271e-01 -2.952086925506591797e-01 -1.198298931121826172e-01 -6.860323250293731689e-02 4.736398905515670776e-02 2.387224286794662476e-01 -2.514902651309967041e-01 -3.950627744197845459e-01 -9.406608343124389648e-02 2.902416288852691650e-01 1.559699475765228271e-01 1.109027341008186340e-01 -1.871807873249053955e-02 -1.327287638559937477e-03 1.854601129889488220e-02 8.438019454479217529e-02 -5.620611831545829773e-02 1.005266234278678894e-01 8.746955543756484985e-02 -3.754622116684913635e-02 2.171620726585388184e-01 -2.570321317762136459e-03
-3.908189833164215088e-01 -1.334264725446701050e-01 1.116345077753067017e-01 3.085148893296718597e-02 -5.479320138692855835e-02 -7.247988134622573853e-02 -1.576168686151504517e-01 -2.403622716665267944e-01 2.859820127487182617e-01 -1.521907281130552292e-02 1.330951154232025146e-01 -4.535928666591644287e-01 8.674640208482742310e-03 -3.884613141417503357e-02 2.537278272211551666e-02 1.504738628864288330e-01 -1.902097463607788086e-01 -1.180323362350463867e-01 -1.204933524131774902e-01 1.772965490818023682e-01 -2.259738445281982422e-01 1.866663098335266113e-01 1.845014542341232300e-01 7.281172275543212891e-02 1.065298020839691162e-01 2.009238898754119873e-01 7.241134345531463623e-02 -2.260110676288604736e-01 -1.545486301183700562e-01 -3.958339244127273560e-02 -1.864583790302276611e-01 7.242530584335327148e-02
-2.219354659318923950e-01 -1.417158991098403931e-01 -1.052103713154792786e-01 1.511041820049285889e-01 1.683897525072097778e-01 -2.685361802577972412e-01 -1.578009426593780518e-01 -5.439386963844299316e-01 1.088197976350784302e-01 -1.794859915971755981e-01 4.670909792184829712e-02 -7.870616018772125244e-02 -1.158900409936904907e-01 -6.856478750705718994e-02 -2.765625016763806343e-03 8.519811928272247314e-02 1.724035441875457764e-01 -1.676297038793563843e-01 2.005445808172225952e-01 1.759516447782516479e-01 1.457932987250387669e-03 2.457679212093353271e-01 -9.810598194599151611e-02 1.243292447179555893e-02 8.710617548786103725e-04 1.114896312355995178e-01 1.402886807918548584e-01 -9.748675674200057983e-02 1.600940823554992676e-01 2.163145095109939575e-01 2.705020010471343994e-01 -1.062976717948913574e-01
1.060263905674219131e-02 1.215338706970214844e-03 1.082416772842407227e-01 5.495650111697614193e-04 -1.780497841536998749e-02 1.517366617918014526e-03 -2.485051453113555908e-01 -1.617993265390396118e-01 1.458418220281600952e-01 -5.156299844384193420e-02 -6.315041333436965942e-02 -2.207880318164825439e-01 1.350270211696624756e-01 -3.475465178489685059e-01 -2.829522192478179932e-01 -9.079100936651229858e-02 -3.266311883926391602e-01 -2.385873049497604370e-01 -2.072600647807121277e-02 3.105464577674865723e-01 -1.710374504327774048e-01 8.089886605739593506e-02 2.497939616441726685e-01 2.865825966000556946e-02 -2.978900969028472900e-01 1.336835622787475586e-01 1.307747960090637207e-01 -1.743961423635482788e-01 2.576282918453216553e-01 1.157400682568550110e-01 3.578693419694900513e-02 3.542170301079750061e-02
5.259910225868225098e-02 3.153506666421890259e-02 2.134491875767707825e-02 -8.869596570730209351e-02 5.886092409491539001e-02 7.911279052495956421e-02 -1.677180826663970947e-01 -2.626233100891113281e-01 2.968740165233612061e-01 -4.342457652091979980e-02 -1.972940266132354736e-01 -5.080416798591613770e-01 9.577339142560958862e-02 -2.124437689781188965e-01 -2.581269741058349609e-01 -1.181830093264579773e-02 -1.306506246328353882e-01 -3.338244259357452393e-01 -9.915594942867755890e-03 2.414879947900772095e-01 -1.478433609008789062e-01 -9.708499908447265625e-02 1.552841365337371826e-01 -1.756119430065155029e-01 1.581053063273429871e-02 1.239427253603935242e-01 5.278818309307098389e-02 2.193193510174751282e-02 1.615067720413208008e-01 1.703114360570907593e-01 -1.229279488325119019e-01 -1.035728454589843750e-01
1.709921211004257202e-01 -2.871233820915222168e-01 -2.569723725318908691e-01 -2.477214634418487549e-01 5.517613887786865234e-02 -2.738191485404968262e-01 -7.249839603900909424e-02 -3.742935061454772949e-01 5.818521976470947266e-02 6.576126068830490112e-02 3.730826824903488159e-02 -2.610172033309936523e-01 -2.317050471901893616e-02 1.566076874732971191e-01 -7.343922555446624756e-02 1.122834440320730209e-02 -2.164239734411239624e-01 -1.542793363332748413e-01 -1.097847446799278259e-01 3.327486217021942139e-01 2.621412277221679688e-01 2.727796137332916260e-02 9.088598936796188354e-02 -7.292919605970382690e-02 2.553583085536956787e-01 2.033047527074813843e-01 -1.429880708456039429e-01 -4.504293203353881836e-02 1.415220797061920166e-01 -5.363307893276214600e-02 -3.220285102725028992e-02 1.789410598576068878e-02
-6.655453890562057495e-02 -1.149621754884719849e-01 2.268361449241638184e-01 1.074254736304283142e-01 9.838858991861343384e-02 1.451139152050018311e-01 -1.427377164363861084e-01 -1.918854936957359314e-02 -3.948947880417108536e-03 -2.977796494960784912e-01 5.810109525918960571e-02 -4.094844758510589600e-01 -5.535542592406272888e-02 -5.560203269124031067e-02 -1.274004131555557251e-01 2.656099200248718262e-01 1.396149247884750366e-01 -2.178118079900741577e-01 2.341308444738388062e-01 2.282846421003341675e-01 -2.178606018424034119e-02 1.704197674989700317e-01 3.064831495285034180e-01 -2.675602436065673828e-01 -1.865635216236114502e-01 1.928405463695526123e-01 6.642618030309677124e-02 -4.258064925670623779e-02 2.142763882875442505e-01 -1.067029237747192383e-01 6.544855982065200806e-02 8.059861510992050171e-02
1.144465059041976929e-01 -1.121262535452842712e-01 -1.895803958177566528e-01 -1.121918410062789917e-01 1.450198143720626831e-01 -3.696389496326446533e-02 -1.548295468091964722e-01 1.773621514439582825e-02 8.789214491844177246e-02 -8.464751392602920532e-02 1.322831362485885620e-01 -3.099394440650939941e-01 -1.618895381689071655e-01 -6.045964360237121582e-02 2.767550051212310791e-01 -2.806425280869007111e-02 -1.998612731695175171e-01 -4.320622682571411133e-01 -8.368197083473205566e-02 1.268383413553237915e-01 2.578188478946685791e-01 7.834981195628643036e-03 1.349349915981292725e-01 -1.547094136476516724e-01 2.414770126342773438e-01 1.043162196874618530e-01 3.489539027214050293e-02 -2.176103144884109497e-01 1.569230258464813232e-01 -1.006353124976158142e-01 3.637962937355041504e-01 -1.303412206470966339e-02
1.425258219242095947e-01 -1.947216093540191650e-01 1.113300025463104248e-01 1.803440302610397339e-01 -1.496036350727081299e-01 2.774070799350738525e-01 1.359887719154357910e-01 -1.262796297669410706e-02 2.211975157260894775e-01 -6.714764982461929321e-02 5.966216325759887695e-02 -2.765452265739440918e-01 -1.511342525482177734e-01 -1.916943304240703583e-02 1.373255997896194458e-01 1.935259550809860229e-01 1.254018396139144897e-02 -1.802371442317962646e-01 -3.523870930075645447e-02 4.089858531951904297e-01 -1.846149116754531860e-01 3.181229829788208008e-01 2.955503389239311218e-02 -1.370908170938491821e-01 1.718079596757888794e-01 1.853090897202491760e-02 -1.328449547290802002e-01 -1.530136018991470337e-01 2.877117395401000977e-01 3.998633101582527161e-02 2.255746275186538696e-01 -5.983608961105346680e-02
9.994997829198837280e-02 -1.504931300878524780e-01 -4.014129936695098877e-02 1.259042024612426758e-01 1.451542526483535767e-01 2.255560597404837608e-03 -1.629349589347839355e-01 -1.277340054512023926e-01 1.716881543397903442e-01 2.097164979204535484e-03 -1.774328500032424927e-01 -3.240109384059906006e-01 -6.903568655252456665e-02 -2.769802212715148926e-01 -3.151806890964508057e-01 7.321163266897201538e-02 -1.541201174259185791e-01 -2.749486863613128662e-01 1.351592596620321274e-03 1.205370202660560608e-01 -7.635730504989624023e-02 -1.727747470140457153e-01 3.380378782749176025e-01 -1.877425797283649445e-02 3.638726193457841873e-04 3.559814691543579102e-01 1.341223269701004028e-01 -4.717427492141723633e-02 8.487957715988159180e-02 2.936087250709533691e-01 -9.877861291170120239e-02 -1.397899389266967773e-01
8.838660269975662231e-02 -1.629689335823059082e-01 -5.391554906964302063e-02 -1.330160647630691528e-01 2.416165731847286224e-02 6.395452469587326050e-02 2.302843332290649414e-01 -2.287687530042603612e-04 -1.924101114273071289e-01 -9.649455547332763672e-02 -2.175461798906326294e-01 -3.393201231956481934e-01 9.114167094230651855e-02 -5.874285474419593811e-02 -1.492058672010898590e-02 1.693268269300460815e-01 4.039018601179122925e-02 -1.283390969038009644e-01 -3.285149857401847839e-02 2.698714137077331543e-01 -4.710901528596878052e-02 3.846528828144073486e-01 1.640587598085403442e-01 -3.234339952468872070e-01 -1.243294253945350647e-01 2.085508555173873901e-01 1.162238493561744690e-01 -2.016348764300346375e-02 2.462593764066696167e-01 1.169639825820922852e-01 3.294750154018402100e-01 9.174397587776184082e-02
1.541806664317846298e-02 -1.134856566786766052e-01 -1.186859905719757080e-01 -1.495181322097778320e-01 -8.041147887706756592e-02 5.393185839056968689e-02 -2.561770975589752197e-01 -1.771241277456283569e-01 1.584962308406829834e-01 -5.923053994774818420e-02 -8.712977170944213867e-02 -5.565205812454223633e-01 -1.802000217139720917e-02 -1.654737591743469238e-01 -1.257977485656738281e-01 2.639901340007781982e-01 -3.151062130928039551e-01 -1.300563514232635498e-01 4.017812665551900864e-03 2.973363995552062988e-01 3.800126537680625916e-02 -1.560561172664165497e-02 2.598004043102264404e-01 -2.044499665498733521e-02 -1.547127813100814819e-01 1.385018080472946167e-01 -4.525380954146385193e-02 9.909817576408386230e-02 6.791535764932632446e-02 1.603898108005523682e-01 5.658086854964494705e-03 -1.591181010007858276e-01
-2.838279819115996361e-03 -3.130722343921661377e-01 3.145866990089416504e-01 2.233242392539978027e-01 -1.159278303384780884e-01 -4.653095304965972900e-01 -1.546671688556671143e-01 -1.291063427925109863e-01 2.185185104608535767e-01 -1.978376507759094238e-01 -1.003510132431983948e-02 -5.376564711332321167e-02 -1.088018417358398438e-01 1.361836642026901245e-01 -1.310740262269973755e-01 -7.615055888891220093e-02 3.328819945454597473e-02 -2.135580033063888550e-01 -1.675015240907669067e-01 1.584710031747817993e-01 6.859989371150732040e-03 -4.031376168131828308e-02 1.768707633018493652e-01 4.713004082441329956e-02 5.141000822186470032e-02 2.137312479317188263e-02 -1.094553843140602112e-01 -1.163894683122634888e-01 2.627050280570983887e-01 2.586795985698699951e-01 1.759232133626937866e-01 -9.373208135366439819e-02
-2.881662920117378235e-02 9.174428135156631470e-02 -1.317711770534515381e-01 2.777282148599624634e-02 1.556522697210311890e-01 -2.166803330183029175e-01 -3.584605455398559570e-01 -1.209884658455848694e-01 7.745044771581888199e-03 -8.613337576389312744e-02 2.888687700033187866e-02 -3.966762423515319824e-01 -1.907255649566650391e-01 -2.714321911334991455e-01 4.880188032984733582e-02 1.647617071866989136e-01 2.100259214639663696e-01 -1.767409145832061768e-01 -1.960877180099487305e-01 -1.395636498928070068e-01 2.468661963939666748e-01 -5.335172265768051147e-02 5.264744162559509277e-02 1.165167149156332016e-02 2.782217413187026978e-02 -1.930714398622512817e-01 2.384724318981170654e-01 -7.303374260663986206e-02 3.248536288738250732e-01 -1.103508099913597107e-01 -1.168699841946363449e-02 1.870596110820770264e-01
1.205982342362403870e-01 -3.213104903697967529e-01 -1.183829158544540405e-01 2.615419328212738037e-01 -2.183085307478904724e-02 -1.050538495182991028e-01 -2.273829579353332520e-01 -4.392725974321365356e-02 -1.304318755865097046e-01 1.898196786642074585e-01 1.035922244191169739e-01 -4.841010570526123047e-01 1.718926429748535156e-02 -1.848884671926498413e-01 4.262806475162506104e-02 -2.309935167431831360e-02 1.002941504120826721e-01 -2.379698604345321655e-01 -1.097034662961959839e-01 1.158413738012313843e-01 2.171713560819625854e-01 9.243251383304595947e-02 -2.675060033798217773e-01 1.485067158937454224e-01 1.420920193195343018e-01 -7.911755889654159546e-02 9.588851779699325562e-02 8.931416273117065430e-02 3.211173117160797119e-01 9.750848636031150818e-03 8.946352638304233551e-03 1.063758432865142822e-01
-1.389310657978057861e-01 -1.985797286033630371e-01 6.604655086994171143e-02 4.476024955511093140e-02 1.803318858146667480e-01 1.056446060538291931e-01 -1.750534027814865112e-01 -3.632041513919830322e-01 -1.001375354826450348e-02 7.041404396295547485e-02 -1.475196424871683121e-02 -3.633098900318145752e-01 -6.930695474147796631e-02 1.936432160437107086e-02 9.797980077564716339e-03 4.960273951292037964e-02 -2.187054045498371124e-02 -3.007692694664001465e-01 -2.337142378091812134e-01 2.965734601020812988e-01 -9.907783567905426025e-02 1.903820484876632690e-01 6.276580691337585449e-02 -3.549825549125671387e-01 -1.344001740217208862e-01 -2.036736346781253815e-02 -1.692106574773788452e-01 -2.830924689769744873e-01 1.619554758071899414e-01 -1.208350732922554016e-01 -7.734967768192291260e-02 -7.374641485512256622e-03
6.174686178565025330e-02 -2.880552113056182861e-01 -2.313444316387176514e-01 1.457916647195816040e-01 -1.325090229511260986e-02 -4.834769964218139648e-01 2.035253448411822319e-03 -1.130213141441345215e-01 2.261978089809417725e-01 -2.295480072498321533e-01 -1.063165441155433655e-02 -1.207593157887458801e-01 2.297024428844451904e-01 2.445215731859207153e-02 -1.074916869401931763e-01 -4.860891401767730713e-02 4.830730333924293518e-02 -5.689315870404243469e-02 -2.863511741161346436e-01 2.863973975181579590e-01 1.782561987638473511e-01 -8.411108283326029778e-04 1.493977606296539307e-01 -2.045489847660064697e-01 7.175693660974502563e-02 2.085843384265899658e-01 -9.073553234338760376e-02 -2.424802072346210480e-02 2.423471361398696899e-01 -6.391876190900802612e-02 9.921207278966903687e-02 1.011705845594406128e-01
-7.146980613470077515e-02 -1.346940845251083374e-01 -1.079635769128799438e-01 -2.012259066104888916e-01 1.344019323587417603e-01 -2.419946715235710144e-02 -4.677000641822814941e-02 -1.646607667207717896e-01 2.076151221990585327e-02 -1.709337085485458374e-01 1.053209677338600159e-01 -4.324260056018829346e-01 1.749260276556015015e-01 2.128228396177291870e-01 9.702277369797229767e-03 1.559967249631881714e-01 -1.235922649502754211e-01 -8.643460460007190704e-03 -4.494668841361999512e-01 -1.059806421399116516e-01 2.488014996051788330e-01 1.511124521493911743e-01 2.274388819932937622e-01 8.956458419561386108e-02 1.202119365334510803e-01 -1.408520787954330444e-01 1.415015459060668945e-01 -1.203143075108528137e-01 2.311604470014572144e-01 2.051369398832321167e-01 -8.179100602865219116e-02 6.716822832822799683e-02
8.804313093423843384e-02 -1.106821447610855103e-01 -1.259609870612621307e-02 1.232844740152359009e-01 5.613043531775474548e-02 -4.181640595197677612e-02 -2.840838730335235596e-01 -2.018658965826034546e-01 2.096755802631378174e-01 -6.141414865851402283e-02 -2.622342407703399658e-01 -2.904242277145385742e-01 -2.225660681724548340e-01 -1.546505540609359741e-01 -2.733119130134582520e-01 4.107416793704032898e-02 -7.875798642635345459e-02 -3.234625458717346191e-01 1.490925624966621399e-02 1.620164215564727783e-01 -1.107747033238410950e-01 -2.326390892267227173e-01 2.118915170431137085e-01 7.202037423849105835e-02 8.872290491126477718e-04 3.230082392692565918e-01 4.739784076809883118e-02 -2.420026622712612152e-02 2.574442923069000244e-01 1.812771558761596680e-01 -1.408462375402450562e-01 -8.761552721261978149e-02
3.646691516041755676e-02 -1.913694292306900024e-02 5.119122937321662903e-02 -6.847704201936721802e-02 -8.328881859779357910e-02 -9.627576172351837158e-02 -6.077552214264869690e-02 4.820546507835388184e-02 -5.351511389017105103e-02 2.634007856249809265e-02 5.783449858427047729e-02 -6.441027522087097168e-01 -7.304720580577850342e-02 -1.369914561510086060e-01 1.372081339359283447e-01 3.246864378452301025e-01 -1.021568700671195984e-01 -3.387304544448852539e-01 1.125988736748695374e-02 2.351202368736267090e-01 2.867159992456436157e-02 9.337407350540161133e-02 -1.214411854743957520e-01 -2.608895003795623779e-01 1.567084193229675293e-01 -5.032362882047891617e-03 4.363467544317245483e-02 6.214681081473827362e-03 -2.354922331869602203e-02 8.553755283355712891e-02 2.965152263641357422e-01 -5.828598141670227051e-02
1.192503273487091064e-01 -3.871338367462158203e-01 1.763149499893188477e-01 -2.283886820077896118e-01 5.786048248410224915e-02 -2.000146061182022095e-01 -6.140448153018951416e-02 -3.312208950519561768e-01 1.171419471502304077e-01 -4.098342731595039368e-02 7.539367675781250000e-02 -1.454074531793594360e-01 -1.411369144916534424e-01 -2.661471962928771973e-01 -7.878639735281467438e-03 1.286460459232330322e-01 3.552261367440223694e-02 -3.335903584957122803e-01 -2.302079498767852783e-01 1.969428211450576782e-01 -1.097616087645292282e-02 -8.244922012090682983e-02 -9.965602308511734009e-02 2.077710628509521484e-01 -1.521133184432983398e-01 4.398579895496368408e-02 1.038516908884048462e-01 -1.785621047019958496e-01 1.432586610317230225e-01 2.254749983549118042e-01 -1.907342225313186646e-01 8.001429587602615356e-02
9.195482730865478516e-02 -1.595500409603118896e-01 -1.590069532394409180e-01 1.941897422075271606e-01 2.949238419532775879e-01 3.176318854093551636e-02 -2.211091294884681702e-02 -1.376205235719680786e-01 1.607853025197982788e-01 -2.158592641353607178e-02 -2.050869911909103394e-01 -4.160338938236236572e-01 1.101690605282783508e-01 -6.678573787212371826e-02 -4.784133657813072205e-02 8.682914078235626221e-02 8.042657747864723206e-03 -3.159770667552947998e-01 -2.346164546906948090e-03 2.471701800823211670e-01 2.391553856432437897e-02 1.754261702299118042e-01 1.056395620107650757e-01 3.134627342224121094e-01 -6.921774148941040039e-02 6.686212122440338135e-02 -1.277504265308380127e-01 -2.211516499519348145e-01 1.212864220142364502e-01 -8.523897081613540649e-02 3.441122472286224365e-01 -1.055485308170318604e-01
5.749322101473808289e-02 -1.330753043293952942e-02 -6.397829949855804443e-02 -1.217617765069007874e-01 -1.241349577903747559e-01 6.654914468526840210e-03 -2.206409871578216553e-01 -2.781930565834045410e-01 4.098613560199737549e-01 -4.472205787897109985e-02 1.827548295259475708e-01 -3.171365857124328613e-01 2.531326413154602051e-01 -3.365145325660705566e-01 -9.295369684696197510e-02 -8.043306879699230194e-03 -1.137783750891685486e-01 -1.956360042095184326e-01 5.307782813906669617e-02 2.303940057754516602e-01 -2.306136041879653931e-01 1.310664266347885132e-01 4.301058128476142883e-02 2.156726829707622528e-02 -3.809114173054695129e-02 7.589595019817352295e-02 -9.295167773962020874e-02 -5.316716432571411133e-02 3.115105926990509033e-01 -1.871012002229690552e-01 1.246190965175628662e-01 -6.226027850061655045e-03
3.050498850643634796e-02 -3.189716488122940063e-02 2.348935753107070923e-01 4.221829026937484741e-02 1.826775223016738892e-01 -2.354691550135612488e-02 5.965268984436988831e-02 -2.542401552200317383e-01 2.209309935569763184e-01 1.200611740350723267e-01 2.064893580973148346e-02 -3.526567220687866211e-01 9.310748428106307983e-02 -1.666717231273651123e-01 1.321837157011032104e-01 -3.462266325950622559e-01 1.206807643175125122e-01 -7.047805190086364746e-02 -2.421224266290664673e-01 2.061351537704467773e-01 1.802767813205718994e-02 1.160575971007347107e-01 1.329055279493331909e-01 -1.147898733615875244e-01 1.721777021884918213e-02 6.613413989543914795e-02 2.828233838081359863e-01 -6.718710809946060181e-02 4.054235517978668213e-01 1.748452931642532349e-01 1.161117404699325562e-01 1.195202618837356567e-01
2.006391435861587524e-01 9.802261367440223694e-03 4.184843227267265320e-02 2.126602530479431152e-01 7.312357425689697266e-02 -6.743369996547698975e-02 1.557160317897796631e-01 -8.236895501613616943e-02 2.192193865776062012e-01 4.573031142354011536e-02 -6.605659425258636475e-02 -3.159391582012176514e-01 1.602042652666568756e-02 6.142067909240722656e-02 -2.829179465770721436e-01 1.075331494212150574e-01 3.126595541834831238e-02 -3.402164578437805176e-01 -3.416016399860382080e-01 2.283495664596557617e-01 -8.603939414024353027e-02 1.390271186828613281e-01 2.046230137348175049e-01 7.883556187152862549e-02 1.162003651261329651e-01 2.762273550033569336e-01 2.109012305736541748e-01 9.485016018152236938e-02 -2.346549369394779205e-02 -2.822937816381454468e-02 2.780785560607910156e-01 1.986181885004043579e-01
-8.678861707448959351e-02 -1.454743891954421997e-01 -2.567864656448364258e-01 2.237815409898757935e-02 -2.395379394292831421e-01 6.386844068765640259e-02 -2.384866774082183838e-02 -2.375858873128890991e-01 8.238545060157775879e-02 2.507049441337585449e-01 -1.663652509450912476e-01 -4.892340898513793945e-01 -7.048330456018447876e-02 -2.527306973934173584e-01 -6.162758916616439819e-02 1.817159652709960938e-01 -4.632403724826872349e-04 -2.394308447837829590e-01 9.417417645454406738e-02 2.922074794769287109e-01 -6.354423612356185913e-02 7.652752101421356201e-02 3.482540324330329895e-02 -1.695903204381465912e-02 1.679562330245971680e-01 -6.300660222768783569e-02 1.009836699813604355e-02 2.426299601793289185e-01 1.915867626667022705e-01 -1.122716814279556274e-01 1.984826773405075073e-01 3.510145470499992371e-02
5.559648945927619934e-02 -1.000077277421951294e-01 2.835099995136260986e-01 3.193010389804840088e-01 2.521224617958068848e-01 -2.064390778541564941e-01 -1.457693576812744141e-01 -9.384913742542266846e-02 1.605745106935501099e-01 7.680491358041763306e-02 2.665154449641704559e-02 -3.057173490524291992e-01 -1.214068159461021423e-01 -1.462193727493286133e-01 -1.429074723273515701e-02 1.786708235740661621e-01 2.171659320592880249e-01 -7.365159690380096436e-02 -4.543491005897521973e-01 -1.386772245168685913e-01 -7.531744986772537231e-02 -9.654396772384643555e-02 1.181041076779365540e-01 -1.302623301744461060e-01 1.791536957025527954e-01 1.470974385738372803e-01 9.448128938674926758e-02 1.780294328927993774e-01 1.660615205764770508e-01 -4.999537393450737000e-02 1.106953397393226624e-01 -1.157092154026031494e-01
-5.840020626783370972e-02 -2.242768853902816772e-01 -2.517577111721038818e-01 2.267969995737075806e-01 -1.307371556758880615e-01 -2.984683215618133545e-01 -1.015997380018234253e-01 -2.804341614246368408e-01 3.696818649768829346e-02 -1.765958219766616821e-01 6.624749302864074707e-02 -2.273582071065902710e-01 5.779901146888732910e-02 1.559868007898330688e-01 -1.669314354658126831e-01 -4.524812102317810059e-02 1.186241284012794495e-01 7.254786044359207153e-02 -1.369414627552032471e-01 2.733059823513031006e-01 1.993977725505828857e-01 2.879643440246582031e-01 -7.542693614959716797e-02 -7.188853621482849121e-02 1.241658255457878113e-01 1.328099370002746582e-01 2.991571128368377686e-01 3.347020223736763000e-02 2.755876183509826660e-01 4.295066744089126587e-02 2.004643529653549194e-01 4.621146246790885925e-02
2.340596169233322144e-01 -3.743703290820121765e-02 -6.721333414316177368e-02 1.306325756013393402e-02 3.534630835056304932e-01 -1.360605955123901367e-01 2.033111751079559326e-01 6.390818208456039429e-02 3.151074349880218506e-01 1.238254234194755554e-01 1.149453148245811462e-01 -2.072840929031372070e-01 -5.259303376078605652e-02 9.929132461547851562e-02 -3.275556564331054688e-01 1.188191249966621399e-01 -1.170152500271797180e-01 -1.846160143613815308e-01 -2.331932783126831055e-01 2.387065291404724121e-01 -1.273501366376876831e-01 1.313509941101074219e-01 1.978776603937149048e-01 1.139120459556579590e-01 2.108278125524520874e-01 2.303162217140197754e-01 1.280896067619323730e-01 -1.240642592310905457e-01 1.746588796377182007e-01 2.797009609639644623e-02 1.999629288911819458e-01 -1.065925788134336472e-02
-7.357016205787658691e-02 -1.213002949953079224e-01 -8.172034472227096558e-02 -7.499396055936813354e-02 1.313603669404983521e-01 -1.177034229040145874e-01 1.878352910280227661e-01 -2.590171098709106445e-01 8.335442095994949341e-02 -5.240914179012179375e-04 5.098628997802734375e-02 -3.400070071220397949e-01 2.071296721696853638e-01 1.875972449779510498e-01 -6.881362199783325195e-02 -6.101783737540245056e-02 1.622867584228515625e-02 -3.703350722789764404e-01 -3.108344078063964844e-01 5.399040132761001587e-02 2.325130254030227661e-01 2.490814216434955597e-02 1.808463931083679199e-01 3.078044205904006958e-02 6.143702939152717590e-02 -3.051252961158752441e-01 1.343514472246170044e-01 -1.974568217992782593e-01 3.128356039524078369e-01 1.712974905967712402e-01 1.250523179769515991e-01 -1.846518181264400482e-02
1.769649088382720947e-01 -1.046100780367851257e-01 5.546753853559494019e-02 -3.184457719326019287e-01 -1.447245758026838303e-02 -7.465629279613494873e-02 3.951971232891082764e-02 -1.781314462423324585e-01 -9.624377638101577759e-02 1.188905015587806702e-01 4.004634320735931396e-01 -4.058145582675933838e-01 1.252124905586242676e-01 -1.417114436626434326e-01 -5.889921262860298157e-02 6.963896006345748901e-02 1.264596581459045410e-01 -1.538427621126174927e-01 -2.407865822315216064e-01 2.619014084339141846e-01 -6.957629323005676270e-02 -5.581579729914665222e-02 5.197578109800815582e-03 -1.150371693074703217e-02 1.192172691226005554e-01 4.024678468704223633e-02 -5.415857210755348206e-02 -1.967617273330688477e-01 3.473423719406127930e-01 1.841440498828887939e-01 1.260763555765151978e-01 1.391742378473281860e-01
3.970913216471672058e-02 -2.093552201986312866e-01 -4.449445754289627075e-02 2.392701953649520874e-01 -3.702399879693984985e-02 -2.179843634366989136e-01 -2.589322626590728760e-01 -1.693247556686401367e-01 -5.703533813357353210e-02 -2.024672180414199829e-02 -1.669986397027969360e-01 -4.560479819774627686e-01 1.004991605877876282e-01 -3.700643777847290039e-01 4.702875018119812012e-02 -5.061525851488113403e-02 2.330777943134307861e-01 -2.382971048355102539e-01 -1.200707182288169861e-01 -1.128294225782155991e-02 2.164900153875350952e-01 1.373464334756135941e-02 8.116967976093292236e-02 1.881470084190368652e-01 6.721495091915130615e-02 -1.734737157821655273e-01 1.262575089931488037e-01 1.760606616735458374e-01 2.090157419443130493e-01 -1.354947220534086227e-02 -2.600018866360187531e-03 1.388510912656784058e-01
3.229882121086120605e-01 -6.357354670763015747e-02 1.340133696794509888e-01 -7.519369572401046753e-02 8.359486609697341919e-02 -2.430097311735153198e-01 -1.479773968458175659e-01 -4.549059271812438965e-01 -1.314839571714401245e-01 3.295806422829627991e-02 2.665991485118865967e-01 -2.404431849718093872e-01 2.118104547262191772e-01 1.425891369581222534e-01 -9.667617082595825195e-02 1.533676832914352417e-01 -4.360171034932136536e-02 -7.317811250686645508e-02 6.690741330385208130e-02 6.228087004274129868e-04 -2.418457157909870148e-02 7.114289700984954834e-02 1.748472303152084351e-01 1.283143609762191772e-01 9.672083891928195953e-03 1.984349451959133148e-03 1.324407309293746948e-01 -1.126705408096313477e-01 3.648621141910552979e-01 -8.430844545364379883e-02 2.999567985534667969e-01 -5.352208018302917480e-02
-2.274963408708572388e-01 -2.061173319816589355e-01 3.057402931153774261e-02 1.308178454637527466e-01 1.624502092599868774e-01 -2.247759699821472168e-01 -7.088659703731536865e-02 -1.383246779441833496e-01 1.896711885929107666e-01 7.474379986524581909e-02 -1.013639047741889954e-01 -3.740897178649902344e-01 -1.749977469444274902e-01 -2.022286355495452881e-01 -1.029286086559295654e-01 5.429459735751152039e-02 1.632462441921234131e-01 -4.842686355113983154e-01 -1.425027102231979370e-01 2.380234897136688232e-01 -9.933287650346755981e-02 9.049465507268905640e-02 -3.166771680116653442e-02 -2.089797556400299072e-01 -6.683948636054992676e-02 1.004299297928810120e-01 -6.860861927270889282e-02 -1.358298361301422119e-01 -2.363926321268081665e-01 -8.085286617279052734e-02 8.081303909420967102e-03 9.350794553756713867e-02
4.928872361779212952e-02 1.988522112369537354e-01 -1.235490888357162476e-01 9.483215212821960449e-02 3.903748989105224609e-01 -2.000296264886856079e-01 -1.069404631853103638e-01 -1.039670631289482117e-01 1.727279722690582275e-01 -2.107753008604049683e-01 -1.644629091024398804e-01 -3.870683312416076660e-01 2.224716097116470337e-01 -2.867837846279144287e-01 1.103075593709945679e-01 -5.157354101538658142e-02 1.803131997585296631e-01 -4.431201145052909851e-02 -3.670329600572586060e-02 3.406899422407150269e-02 1.275990009307861328e-01 8.974798768758773804e-02 2.985263168811798096e-01 3.901461139321327209e-02 2.173094302415847778e-01 1.807384490966796875e-01 1.598637849092483521e-01 -7.735382020473480225e-02 1.535241156816482544e-01 1.799730062484741211e-01 -3.736327961087226868e-02 -2.602838166058063507e-02
9.013828635215759277e-02 -4.649204015731811523e-01 3.267702832818031311e-02 1.094310060143470764e-01 2.214054763317108154e-01 -6.414493918418884277e-02 1.072660237550735474e-01 -1.435205489397048950e-01 8.947727829217910767e-02 -2.648138105869293213e-01 2.842463552951812744e-01 -2.635103166103363037e-01 6.299952417612075806e-02 1.207740008831024170e-01 -8.934821933507919312e-02 9.953720122575759888e-02 -2.215754985809326172e-01 -2.809901833534240723e-01 -1.135571524500846863e-01 1.137111261487007141e-01 2.779012545943260193e-02 -2.460677921772003174e-02 7.644885033369064331e-02 -9.904688596725463867e-02 -2.517357766628265381e-01 -8.944536000490188599e-02 7.137084007263183594e-02 -2.967981249094009399e-02 1.274412870407104492e-01 2.181943356990814209e-01 2.948265969753265381e-01 -1.166263520717620850e-01
-2.959357500076293945e-01 5.852290987968444824e-02 -3.713328838348388672e-01 1.515474766492843628e-01 1.277397871017456055e-01 -4.737820848822593689e-02 -1.116979420185089111e-01 -3.021992444992065430e-01 2.208220809698104858e-01 1.418124139308929443e-02 -1.893998235464096069e-01 -3.434087634086608887e-01 -1.860497891902923584e-01 3.065185435116291046e-02 1.205724626779556274e-01 2.148329615592956543e-01 -7.475547492504119873e-02 -2.415070086717605591e-01 6.158192083239555359e-02 2.626046240329742432e-01 1.413678824901580811e-01 7.508524507284164429e-02 8.623804897069931030e-03 -3.099982859566807747e-03 -1.980463117361068726e-01 7.321826368570327759e-02 8.126063644886016846e-02 -7.686923444271087646e-02 1.888437867164611816e-01 3.089843690395355225e-02 2.654800117015838623e-01 -1.425548456609249115e-02
1.448302343487739563e-02 -9.882317483425140381e-02 -1.856894232332706451e-02 -1.788543313741683960e-01 -1.212610397487878799e-02 -3.320091962814331055e-01 2.743795979768037796e-03 -2.659422159194946289e-01 -1.562516950070858002e-02 -1.693050116300582886e-01 2.047739773988723755e-01 -2.355737686157226562e-01 -2.927409484982490540e-02 1.320930011570453644e-02 2.531986534595489502e-01 1.285714562982320786e-02 1.927206516265869141e-01 -8.029960095882415771e-02 -2.629655301570892334e-01 -9.792554378509521484e-02 -1.274213045835494995e-01 1.141141951084136963e-01 1.029651165008544922e-01 7.311558723449707031e-02 6.960846483707427979e-02 1.698303073644638062e-01 4.547360241413116455e-01 1.228989334776997566e-03 3.915322721004486084e-01 -1.376404464244842529e-01 4.715714603662490845e-02 4.962705075740814209e-02
1.261814981698989868e-01 3.235957026481628418e-02 2.145621776580810547e-01 2.427449524402618408e-01 -1.803181618452072144e-01 8.899984508752822876e-02 8.489902317523956299e-02 -5.439840257167816162e-02 1.536439210176467896e-01 -7.871993631124496460e-02 1.332474946975708008e-01 -3.695272505283355713e-01 -1.325851380825042725e-01 -3.353233635425567627e-02 1.294339746236801147e-01 -1.158120185136795044e-01 1.315248906612396240e-01 -6.436739861965179443e-02 -3.060023784637451172e-01 3.267575204372406006e-01 -8.752891421318054199e-02 -1.319034863263368607e-02 2.865296304225921631e-01 7.627145946025848389e-02 -5.368142202496528625e-02 9.957982599735260010e-02 2.676246464252471924e-01 -2.215490788221359253e-01 2.824474871158599854e-01 6.793305277824401855e-02 -2.723738551139831543e-03 2.428659796714782715e-01
7.240897417068481445e-02 -6.144765019416809082e-02 3.198078870773315430e-01 -1.653206497430801392e-01 6.445492058992385864e-02 2.502609193325042725e-01 -1.217786148190498352e-01 -3.073588311672210693e-01 1.317224055528640747e-01 -3.263739868998527527e-02 3.745917603373527527e-02 -6.673535704612731934e-01 -1.287429183721542358e-01 4.170024767518043518e-02 -1.375680044293403625e-02 -1.087114121764898300e-02 1.421587914228439331e-01 7.732433825731277466e-02 -9.994152933359146118e-02 1.120601296424865723e-01 9.305536001920700073e-02 1.593346893787384033e-01 1.904631704092025757e-01 -7.020428031682968140e-02 3.706653136759996414e-03 1.051592826843261719e-01 3.973504528403282166e-02 -1.843129396438598633e-01 7.966089993715286255e-02 4.668651893734931946e-02 -2.844327315688133240e-02 1.467831134796142578e-01
1.556187868118286133e-01 -1.229570526629686356e-02 -2.007585465908050537e-01 -5.804115533828735352e-02 8.437831699848175049e-02 -4.946236014366149902e-01 7.376883924007415771e-02 -7.829831913113594055e-03 1.946954131126403809e-01 -3.548085689544677734e-02 -7.126777619123458862e-02 -2.294607907533645630e-01 -1.537901908159255981e-01 5.830847099423408508e-02 -1.743518859148025513e-01 -9.367449581623077393e-02 2.471613883972167969e-01 -4.276771843433380127e-02 -2.394002489745616913e-02 2.310866266489028931e-01 1.398328095674514771e-01 2.419449239969253540e-01 2.127536386251449585e-01 -8.201799541711807251e-02 2.548128962516784668e-01 2.208612114191055298e-01 6.610555201768875122e-02 -6.864730268716812134e-02 3.651584088802337646e-01 -7.428181171417236328e-02 3.427882492542266846e-02 4.199292510747909546e-02
-1.416279468685388565e-02 -2.806457281112670898e-01 -5.372289940714836121e-02 2.570901215076446533e-01 -6.430494040250778198e-02 -2.311916351318359375e-01 1.213073357939720154e-01 -1.626236289739608765e-01 2.707975208759307861e-01 -1.674094945192337036e-01 2.458792924880981445e-01 -1.092493683099746704e-01 -1.130528375506401062e-01 6.795103102922439575e-02 -3.304903805255889893e-01 1.161807328462600708e-01 -5.446505174040794373e-02 9.070771932601928711e-02 -1.611643880605697632e-01 2.504719495773315430e-01 3.345413133502006531e-02 -9.635685384273529053e-02 6.238041073083877563e-02 -4.935557022690773010e-02 -9.668076783418655396e-02 2.245367616415023804e-01 2.517159879207611084e-01 -1.912837103009223938e-02 4.134110212326049805e-01 7.150323688983917236e-02 -9.670442342758178711e-02 -1.180689334869384766e-01
1.423487067222595215e-01 -1.498738080263137817e-01 -1.020715236663818359e-01 2.694115340709686279e-01 -1.426586061716079712e-01 -4.212968051433563232e-01 -2.352330833673477173e-02 -2.039574980735778809e-01 9.997864812612533569e-02 -2.641071006655693054e-02 1.365004032850265503e-01 -2.875537276268005371e-01 -1.200089082121849060e-01 1.086120977997779846e-01 -2.830803990364074707e-01 -3.643435239791870117e-02 8.360714465379714966e-02 6.034715101122856140e-02 -5.338373035192489624e-02 2.643719017505645752e-01 1.881966590881347656e-01 8.443511091172695160e-03 1.834450811147689819e-01 -1.847664415836334229e-01 -4.739960655570030212e-02 2.226453870534896851e-01 1.964478343725204468e-01 -9.889491833746433258e-03 3.564053773880004883e-01 5.956945195794105530e-02 2.358509460464119911e-03 -8.285699784755706787e-02
6.420262157917022705e-02 6.504452321678400040e-03 7.156747579574584961e-02 -7.834425568580627441e-02 -1.017823535948991776e-02 -7.002552598714828491e-02 -3.446108996868133545e-01 -1.611555069684982300e-01 -6.435618549585342407e-02 1.293820887804031372e-01 -1.125241667032241821e-01 -3.930342197418212891e-01 1.463696267455816269e-02 -9.978052228689193726e-02 -3.209038674831390381e-01 2.651593089103698730e-01 -1.072794273495674133e-01 -3.584956824779510498e-01 1.602969169616699219e-01 2.473753392696380615e-01 1.950020641088485718e-01 7.487210631370544434e-02 1.401579976081848145e-01 1.064647957682609558e-01 -1.991003155708312988e-01 2.187147140502929688e-01 4.525577276945114136e-02 1.385138742625713348e-02 2.369955182075500488e-01 1.146364212036132812e-01 2.660513110458850861e-02 -4.583974182605743408e-02
-9.569714218378067017e-02 -1.156822592020034790e-01 -1.836155913770198822e-02 -2.267331816256046295e-02 -2.984960190951824188e-02 -1.603437662124633789e-01 8.435148000717163086e-02 4.045549035072326660e-02 2.607455663383007050e-02 -1.956585496664047241e-01 2.475137561559677124e-01 -4.563551545143127441e-01 -2.056015282869338989e-01 -1.192080676555633545e-01 1.659003198146820068e-01 1.646337807178497314e-01 -1.491545140743255615e-01 -2.455279529094696045e-01 -1.899953186511993408e-01 1.171660199761390686e-01 4.319784231483936310e-03 5.083114281296730042e-02 -5.362332239747047424e-02 -2.355624884366989136e-01 2.881776094436645508e-01 -8.503383398056030273e-02 1.600882858037948608e-01 -1.736373752355575562e-01 2.331265509128570557e-01 -4.684510454535484314e-02 3.458769321441650391e-01 -7.814788818359375000e-02
1.087755709886550903e-01 -3.185008168220520020e-01 -1.742330938577651978e-01 1.183170303702354431e-01 3.562826663255691528e-02 -8.238680660724639893e-02 1.142333261668682098e-02 -3.140256553888320923e-02 1.127069517970085144e-01 5.767589434981346130e-02 7.601639628410339355e-02 -4.053913652896881104e-01 -2.704398334026336670e-02 1.258356273174285889e-01 -1.481889784336090088e-01 -2.794754803180694580e-01 -8.321306854486465454e-02 -2.051617018878459930e-03 -2.268674075603485107e-01 6.225366890430450439e-02 1.187345758080482483e-01 1.748811751604080200e-01 -2.817899361252784729e-02 6.638297438621520996e-02 1.787159442901611328e-01 1.570528745651245117e-01 2.647283673286437988e-01 -4.136084914207458496e-01 1.418991237878799438e-01 -2.796560823917388916e-01 1.199533715844154358e-01 -8.813751488924026489e-02
-1.922964006662368774e-01 -1.763396710157394409e-01 9.137649834156036377e-02 1.082557290792465210e-01 2.024175524711608887e-01 -1.398598551750183105e-01 3.813404217362403870e-02 -3.108047842979431152e-01 8.958132565021514893e-02 -3.463132083415985107e-01 1.730901538394391537e-03 -3.670791387557983398e-01 4.852633923292160034e-03 -8.707130700349807739e-02 -7.176993042230606079e-02 2.407273352146148682e-01 -4.571747034788131714e-02 -3.986954987049102783e-01 1.010099872946739197e-01 5.087897926568984985e-02 5.241719540208578110e-03 1.800394505262374878e-01 6.167540326714515686e-02 -2.507734000682830811e-01 -1.855883598327636719e-01 -7.199417799711227417e-02 1.200214996933937073e-01 -1.768762022256851196e-01 -4.580249637365341187e-02 3.474912419915199280e-02 1.467992663383483887e-01 -1.916037201881408691e-01
1.357127577066421509e-01 -2.420583516359329224e-01 -2.217422612011432648e-02 2.551549673080444336e-01 -1.303639411926269531e-01 1.331092417240142822e-01 -2.272194176912307739e-01 -3.333078920841217041e-01 1.730597019195556641e-01 -1.320987045764923096e-01 -4.029738530516624451e-02 -3.620080947875976562e-01 -4.313257709145545959e-02 5.313226580619812012e-02 -4.452979937195777893e-02 1.759616434574127197e-01 -2.510088384151458740e-01 -1.564683616161346436e-01 -8.905922621488571167e-02 1.752450764179229736e-01 2.784691005945205688e-02 1.198184955865144730e-02 2.278113961219787598e-01 -1.764023452997207642e-01 -2.920639216899871826e-01 1.824453473091125488e-01 6.386920809745788574e-02 1.836035698652267456e-01 -1.188255473971366882e-01 1.873084157705307007e-01 1.540588140487670898e-01 5.362773686647415161e-02
-2.387076169252395630e-01 1.459455490112304688e-02 6.942836940288543701e-02 1.322449594736099243e-01 2.330557554960250854e-01 -3.837898671627044678e-01 -3.223362565040588379e-01 -2.405633330345153809e-01 -1.281939446926116943e-01 -2.431063912808895111e-02 -1.113143861293792725e-01 -2.507703900337219238e-01 2.592748031020164490e-02 -1.420098263770341873e-02 -5.893417075276374817e-02 3.843823373317718506e-01 -1.990614235401153564e-01 -1.147367358207702637e-01 -7.392984628677368164e-02 7.316618412733078003e-02 4.479785636067390442e-02 1.219086796045303345e-01 -5.601156130433082581e-02 -2.391356378793716431e-01 3.924587368965148926e-02 2.287322729825973511e-01 2.222892493009567261e-01 1.350831687450408936e-01 1.905319839715957642e-01 -1.715237088501453400e-02 8.401960879564285278e-02 -8.211077749729156494e-02
2.494055628776550293e-01 -5.403213575482368469e-02 2.373914234340190887e-03 1.767614036798477173e-01 -6.654433906078338623e-02 -2.601750493049621582e-01 1.643682569265365601e-01 -6.733217835426330566e-02 3.175466135144233704e-02 -7.383453845977783203e-02 1.165753696113824844e-02 -2.711558341979980469e-01 -2.017682641744613647e-01 -3.423984646797180176e-01 -2.087467610836029053e-01 -2.741500549018383026e-02 1.160708442330360413e-01 -1.147265583276748657e-01 -3.275495767593383789e-01 1.989658456295728683e-03 3.089912235736846924e-02 1.439828127622604370e-01 3.242020308971405029e-01 7.776258885860443115e-02 7.498367130756378174e-02 1.349298954010009766e-01 2.445030659437179565e-01 3.049629628658294678e-01 7.654367387294769287e-02 -5.999393388628959656e-02 1.388262510299682617e-01 -2.131932973861694336e-01
-3.501714169979095459e-01 -6.989590078592300415e-02 9.801205992698669434e-02 1.316712796688079834e-01 1.305795311927795410e-01 2.724422607570886612e-03 -3.327573835849761963e-01 -3.483746349811553955e-01 -1.439105570316314697e-01 -3.121671453118324280e-02 -1.153117567300796509e-01 -3.458834290504455566e-01 1.742013543844223022e-01 -1.995094120502471924e-01 -2.167093604803085327e-01 2.669274210929870605e-01 -5.932682380080223083e-02 -1.791474223136901855e-01 -1.213172152638435364e-01 5.930052697658538818e-02 -8.081295341253280640e-02 1.666955053806304932e-01 -1.934473216533660889e-02 -2.177117466926574707e-01 9.275962412357330322e-02 3.882751613855361938e-02 1.167115643620491028e-01 1.784145534038543701e-01 5.503320321440696716e-02 -1.271246522665023804e-01 1.854665130376815796e-01 -9.126251935958862305e-02
1.361002493649721146e-02 -9.381202608346939087e-02 3.442073166370391846e-01 1.528741270303726196e-01 2.250090241432189941e-01 7.636848837137222290e-02 -1.665654331445693970e-01 -2.781774699687957764e-01 -7.089015841484069824e-02 -7.374475151300430298e-02 -1.473851054906845093e-01 -4.239244461059570312e-01 -3.293800726532936096e-02 -1.461991816759109497e-01 -3.079084455966949463e-01 2.775550186634063721e-01 2.535051479935646057e-02 -2.541525363922119141e-01 5.943591147661209106e-02 9.070950746536254883e-02 -5.355988070368766785e-02 -3.737409785389900208e-02 2.788412868976593018e-01 -2.399094961583614349e-02 -1.275251507759094238e-01 2.723217010498046875e-01 -1.213633641600608826e-01 -4.778432846069335938e-02 4.550217464566230774e-02 9.759776294231414795e-02 4.230069741606712341e-02 3.107473440468311310e-02
1.220555603504180908e-01 -6.664177030324935913e-02 9.317687898874282837e-02 8.276236057281494141e-02 -4.237154871225357056e-02 -6.183078140020370483e-02 -6.233824044466018677e-02 -9.223599731922149658e-02 1.521205008029937744e-01 1.486831307411193848e-01 -1.178252920508384705e-01 -3.737967014312744141e-01 1.536811292171478271e-01 -3.056827485561370850e-01 -4.114592969417572021e-01 1.119801849126815796e-01 -1.351061910390853882e-01 -9.596868604421615601e-02 -3.906564787030220032e-02 -6.845726817846298218e-02 -1.216442808508872986e-01 2.527320384979248047e-01 3.350637257099151611e-01 4.397800192236900330e-02 -6.893733888864517212e-02 7.661185413599014282e-02 2.737081795930862427e-02 -3.128977417945861816e-01 2.147978544235229492e-01 1.947908103466033936e-01 1.563976705074310303e-01 -7.070482522249221802e-02
-1.939349174499511719e-01 -7.176884263753890991e-02 5.940799601376056671e-03 6.536380201578140259e-02 2.133110463619232178e-01 -1.685910522937774658e-01 -4.701132699847221375e-02 -3.868412971496582031e-01 8.595325797796249390e-02 -8.206360042095184326e-02 -2.444182187318801880e-01 -6.171923130750656128e-02 -9.034660458564758301e-02 -3.511272966861724854e-01 -1.922783851623535156e-01 -9.120754897594451904e-03 -1.639717966318130493e-01 3.093990683555603027e-02 -2.308497428894042969e-01 8.115130662918090820e-02 1.164803057909011841e-01 -2.545550465583801270e-02 2.778291404247283936e-01 1.997800171375274658e-01 2.080598846077919006e-02 4.062347486615180969e-02 5.181245878338813782e-02 9.225255995988845825e-02 2.961149215698242188e-01 -2.098386287689208984e-01 2.754737138748168945e-01 2.026149779558181763e-01
-2.550239264965057373e-01 -3.823593556880950928e-01 1.778659969568252563e-02 8.791054040193557739e-02 -2.926141768693923950e-02 -4.850385338068008423e-02 -1.525867730379104614e-01 -6.371681392192840576e-02 1.271312236785888672e-01 -1.454576849937438965e-01 -1.112845465540885925e-01 -1.588881909847259521e-01 5.823618546128273010e-02 -1.654647439718246460e-01 -4.501383751630783081e-02 1.166186183691024780e-01 -7.670424133539199829e-02 -3.022491931915283203e-01 -2.328196913003921509e-01 2.540581524372100830e-01 -4.322530627250671387e-01 2.269306927919387817e-01 -5.701896175742149353e-02 1.172253489494323730e-01 -8.282376220449805260e-04 1.073534116148948669e-01 1.734771132469177246e-01 -1.122943535447120667e-01 1.841946095228195190e-01 -1.964981406927108765e-01 -1.665994971990585327e-01 5.455220118165016174e-02
-1.529272943735122681e-01 -1.938021928071975708e-01 -1.504236161708831787e-01 -1.866916716098785400e-01 1.835031211376190186e-01 1.551366061903536320e-03 -1.884855777025222778e-01 -3.528053164482116699e-01 5.888564884662628174e-02 -2.053822278976440430e-01 -1.332286447286605835e-01 -1.703174263238906860e-01 3.359944373369216919e-02 -1.139406338334083557e-01 1.449704021215438843e-01 8.550290018320083618e-02 1.718724817037582397e-01 -2.072843462228775024e-01 -3.869757652282714844e-01 2.344679832458496094e-01 -1.122651994228363037e-01 -8.046538382768630981e-02 1.905652582645416260e-01 -7.110328227281570435e-02 -1.815441995859146118e-01 1.041666567325592041e-01 1.970200240612030029e-01 2.116246335208415985e-02 1.118283197283744812e-01 -1.529447436332702637e-01 1.849099844694137573e-01 2.494159936904907227e-01
1.141501590609550476e-01 -2.284201830625534058e-01 -2.418249286711215973e-02 2.201941758394241333e-01 1.084976196289062500e-01 3.595995157957077026e-02 9.977813065052032471e-02 -1.755322366952896118e-01 2.855637073516845703e-01 -3.017148375511169434e-01 -1.712297648191452026e-01 -1.886225044727325439e-01 2.182401269674301147e-01 -3.777713179588317871e-01 -4.589941352605819702e-02 2.232261002063751221e-02 5.741974338889122009e-02 1.279294490814208984e-02 -1.839238405227661133e-01 -3.932432085275650024e-02 1.924851238727569580e-01 2.284395992755889893e-01 6.309635192155838013e-02 6.506352126598358154e-02 1.705526411533355713e-01 1.577179729938507080e-01 2.129194140434265137e-01 -1.649098545312881470e-01 3.411078751087188721e-01 4.286434501409530640e-02 -1.408464312553405762e-01 -2.574850060045719147e-02
8.030793070793151855e-02 -2.314991950988769531e-01 -4.520915076136589050e-02 2.483732998371124268e-01 9.377950429916381836e-02 -3.488572835922241211e-01 -2.200843393802642822e-01 -2.470962107181549072e-01 -8.503349125385284424e-02 -7.598695158958435059e-02 8.539450913667678833e-02 -2.482193857431411743e-01 -6.656445562839508057e-02 4.137669131159782410e-02 3.366511762142181396e-01 1.905667632818222046e-01 -1.239994838833808899e-01 7.693988154642283916e-04 2.273594588041305542e-02 1.410417072474956512e-02 1.563569344580173492e-02 1.343397051095962524e-01 8.195216208696365356e-02 3.156434744596481323e-02 1.663974821567535400e-01 1.215494871139526367e-01 2.228251993656158447e-01 -1.325709521770477295e-01 1.781725436449050903e-01 2.401652187108993530e-01 2.988541424274444580e-01 2.607873678207397461e-01
1.487076431512832642e-01 7.323601096868515015e-02 3.017731904983520508e-01 3.014103323221206665e-02 9.871906042098999023e-02 -3.688773810863494873e-01 -2.947146594524383545e-01 -9.379988163709640503e-02 1.134198084473609924e-01 -2.106222361326217651e-01 1.210964396595954895e-01 -2.622508704662322998e-01 2.326084673404693604e-02 -2.968549728393554688e-01 3.868412598967552185e-02 1.820908188819885254e-01 -1.242200508713722229e-01 8.428976684808731079e-02 -3.358101844787597656e-01 6.174653023481369019e-02 4.668968543410301208e-02 1.146065294742584229e-01 -6.905666552484035492e-03 1.980528980493545532e-02 2.707637548446655273e-01 1.062088087201118469e-01 2.224460691213607788e-01 -9.910181909799575806e-02 -1.337562352418899536e-01 5.540825054049491882e-02 2.339190095663070679e-01 2.541971392929553986e-02
1.108415350317955017e-01 9.360770345665514469e-04 1.913182884454727173e-01 -5.745749175548553467e-02 -1.290338784456253052e-01 1.031678766012191772e-01 -2.632992863655090332e-01 -1.248354911804199219e-01 2.297296933829784393e-02 9.400974959135055542e-02 7.043756078928709030e-03 -3.924382328987121582e-01 -8.547453582286834717e-02 -1.579083502292633057e-01 -1.135161146521568298e-01 2.638087570667266846e-01 -2.006936669349670410e-01 -1.155195385217666626e-01 -2.886269390583038330e-01 4.982163310050964355e-01 6.742637604475021362e-02 -1.376218497753143311e-01 2.152625024318695068e-01 -7.211486995220184326e-02 -1.381329745054244995e-01 9.681658446788787842e-02 -6.289798766374588013e-02 -9.432946331799030304e-03 9.019508957862854004e-02 7.536379247903823853e-02 2.222936600446701050e-01 3.949166461825370789e-02
5.893071368336677551e-02 -1.904308348894119263e-01 -8.546990901231765747e-02 9.688613563776016235e-02 1.617650538682937622e-01 5.778599530458450317e-02 1.641427725553512573e-02 -1.974758207798004150e-01 1.438037753105163574e-01 -3.711501657962799072e-01 -1.155978217720985413e-01 -2.506379485130310059e-01 2.960017323493957520e-01 -1.626051366329193115e-01 -2.632341682910919189e-01 -1.261790394783020020e-01 7.049401104450225830e-02 -2.137612365186214447e-02 -3.592894673347473145e-01 1.963775046169757843e-02 2.407240271568298340e-01 6.707981973886489868e-02 1.495379507541656494e-01 1.027190312743186951e-01 1.244737580418586731e-01 6.130252033472061157e-02 2.733536064624786377e-01 -2.345751076936721802e-01 1.479199826717376709e-01 1.421010196208953857e-01 -1.177640631794929504e-01 -7.556948065757751465e-02
7.902418822050094604e-02 -1.506056189537048340e-01 -1.125557422637939453e-01 1.652981042861938477e-01 4.293505474925041199e-02 -2.022091299295425415e-02 -1.892551779747009277e-01 -1.942453235387802124e-01 1.690835952758789062e-01 -2.591110020875930786e-02 -2.022330164909362793e-01 -2.100118249654769897e-01 1.160230766981840134e-02 -2.975200414657592773e-01 -3.739538490772247314e-01 5.723988264799118042e-02 -1.488529592752456665e-01 -2.703941762447357178e-01 2.034229040145874023e-01 8.874879777431488037e-02 -1.230833232402801514e-01 3.518064320087432861e-02 3.057225048542022705e-01 9.241284430027008057e-02 -2.851214446127414703e-02 3.576114773750305176e-01 2.020327895879745483e-01 -7.894968241453170776e-02 2.293577939271926880e-01 9.724945574998855591e-02 -2.973278053104877472e-02 -8.734203875064849854e-02
-7.179421372711658478e-03 6.273522228002548218e-02 -8.826842159032821655e-02 2.343056648969650269e-01 3.154624626040458679e-02 -8.342152088880538940e-02 -3.074093461036682129e-01 -8.887177705764770508e-02 -2.326311171054840088e-01 3.102458268404006958e-02 -4.869238939136266708e-03 -3.332901895046234131e-01 -4.466823488473892212e-02 1.498152315616607666e-02 -1.377554088830947876e-01 2.712157368659973145e-01 1.174299567937850952e-01 -3.878597617149353027e-01 1.315714716911315918e-01 4.356675446033477783e-01 6.415075063705444336e-02 -1.613359898328781128e-02 2.136123627424240112e-01 -5.395912565290927887e-03 -1.542099714279174805e-01 1.686423420906066895e-01 2.590587139129638672e-01 -5.426358804106712341e-02 1.283837556838989258e-01 -1.332064718008041382e-02 -2.564024552702903748e-02 3.253031894564628601e-02
-1.779907755553722382e-02 -1.210071370005607605e-01 1.746812313795089722e-01 -3.333588317036628723e-02 -1.195056438446044922e-01 1.739435493946075439e-01 -3.918030560016632080e-01 -1.059731766581535339e-01 1.978113204240798950e-01 -8.821836672723293304e-03 2.066055089235305786e-01 -4.344450831413269043e-01 -3.830865770578384399e-02 -1.539362668991088867e-01 -1.659183800220489502e-01 1.661955416202545166e-01 -2.773241698741912842e-01 -1.206363961100578308e-01 -6.043072044849395752e-02 3.912204205989837646e-01 -1.377724111080169678e-01 -5.523746460676193237e-02 7.721964269876480103e-02 4.681076854467391968e-02 5.823074653744697571e-02 -1.013534441590309143e-01 7.711450010538101196e-02 -7.946073263883590698e-02 1.769579052925109863e-01 9.124243259429931641e-02 2.163128107786178589e-01 -4.980132356286048889e-02
-8.990268409252166748e-02 1.502277329564094543e-02 5.249333754181861877e-02 7.568370550870895386e-02 1.340114176273345947e-01 -4.729152619838714600e-01 -5.423073098063468933e-02 -2.235494852066040039e-01 1.048405766487121582e-01 -4.875113442540168762e-02 -8.890474587678909302e-02 -3.738256096839904785e-01 -1.788342595100402832e-01 -9.434356540441513062e-02 -6.445595622062683105e-02 3.254532814025878906e-01 -2.355344444513320923e-01 -1.605665385723114014e-01 3.573967516422271729e-02 5.598290637135505676e-02 2.718662619590759277e-01 9.558920562267303467e-02 -7.330615818500518799e-02 -1.002224981784820557e-01 8.868045359849929810e-02 6.968910247087478638e-02 -1.143014281988143921e-01 -2.297369241714477539e-01 9.104211628437042236e-02 1.594617962837219238e-01 2.829695343971252441e-01 1.485794968903064728e-02
1.096339598298072815e-01 -1.858063638210296631e-01 -4.594961404800415039e-01 1.055179238319396973e-01 2.433939874172210693e-01 -1.656041741371154785e-01 -1.312078237533569336e-01 -3.147878348827362061e-01 4.907624423503875732e-02 -1.987581402063369751e-01 3.018814511597156525e-02 -1.777669638395309448e-01 -5.990542471408843994e-02 -2.046953514218330383e-02 -1.182967126369476318e-01 1.170448586344718933e-02 2.086340785026550293e-01 -1.703279763460159302e-01 7.357829064130783081e-02 2.943693101406097412e-01 2.547160349786281586e-02 2.637568116188049316e-01 -1.035456880927085876e-01 -8.495220541954040527e-02 1.918309628963470459e-01 6.077433004975318909e-02 1.512219160795211792e-01 3.303972631692886353e-02 3.072869777679443359e-01 8.769216388463973999e-02 8.278103172779083252e-02 9.729673713445663452e-02
1.690958254039287567e-02 -2.011003345251083374e-01 -3.481762707233428955e-01 -1.513310074806213379e-01 2.134643346071243286e-01 -2.154036760330200195e-01 -4.982804134488105774e-02 -4.394731819629669189e-01 -1.152390539646148682e-01 1.757559627294540405e-01 8.705633692443370819e-03 -2.808050811290740967e-01 8.093738555908203125e-02 -1.282524764537811279e-01 -4.457606375217437744e-02 1.403796374797821045e-01 -4.244023561477661133e-02 -2.475834339857101440e-01 -1.381925493478775024e-01 3.667829334735870361e-01 1.178895682096481323e-01 -7.347917556762695312e-02 1.203698962926864624e-01 -1.084195077419281006e-01 1.107035055756568909e-01 -3.614625334739685059e-02 4.132142756134271622e-03 4.566099494695663452e-02 1.061739847064018250e-01 -4.789132997393608093e-02 -9.076658636331558228e-02 -2.450176328420639038e-01
4.806406795978546143e-02 2.247832864522933960e-01 1.881468482315540314e-02 -1.265371143817901611e-01 -3.443129733204841614e-02 8.510217070579528809e-02 -3.240850567817687988e-01 -3.263728320598602295e-01 4.219486117362976074e-01 -1.093836128711700439e-01 -2.610673941671848297e-02 -3.152956962585449219e-01 1.366799920797348022e-01 -6.411429494619369507e-02 -3.740414977073669434e-01 5.294966697692871094e-02 -2.210699580609798431e-02 -1.555152982473373413e-01 -7.007340341806411743e-02 1.882409006357192993e-01 -1.054483801126480103e-01 1.448985189199447632e-01 2.039303332567214966e-01 -9.657838940620422363e-02 -1.049896329641342163e-01 -3.530941158533096313e-02 4.923848062753677368e-02 5.088232457637786865e-02 2.308149933815002441e-01 7.247324287891387939e-02 1.436905115842819214e-01 -1.034928262233734131e-01
9.072159230709075928e-02 -2.945405803620815277e-02 2.967411577701568604e-01 2.420141696929931641e-01 1.476357877254486084e-01 -1.450397446751594543e-02 9.263940155506134033e-02 -6.772051751613616943e-02 -3.661181777715682983e-02 1.483281552791595459e-01 -1.672691702842712402e-01 -3.119713962078094482e-01 -2.185549139976501465e-01 -2.208149284124374390e-01 -6.182947009801864624e-02 1.321140378713607788e-01 7.914271205663681030e-02 -2.895494997501373291e-01 -3.643350899219512939e-01 -5.075907707214355469e-02 -5.247542262077331543e-02 2.708032131195068359e-01 1.523224860429763794e-01 2.745411731302738190e-02 7.837352901697158813e-02 2.971957921981811523e-01 -8.387419395148754120e-03 1.879884749650955200e-01 2.251035422086715698e-01 4.851200431585311890e-02 1.714724004268646240e-01 6.988120824098587036e-02
1.877299547195434570e-01 -6.407716125249862671e-02 3.262513130903244019e-02 -5.020559765398502350e-03 -1.870742887258529663e-01 -2.700574994087219238e-01 -6.985901296138763428e-02 -9.282513707876205444e-02 2.524403035640716553e-01 7.127582281827926636e-02 3.324425220489501953e-01 -3.427945375442504883e-01 1.488848775625228882e-01 1.007818523794412613e-02 1.490476578474044800e-01 -5.257678031921386719e-02 8.629373461008071899e-02 -2.425157427787780762e-01 -2.510544657707214355e-01 2.895143330097198486e-01 1.372310668230056763e-01 2.125178426504135132e-01 1.619835942983627319e-02 -1.352752894163131714e-01 -1.043957006186246872e-02 1.536605954170227051e-01 -5.011842586100101471e-03 9.140583127737045288e-02 3.162994086742401123e-01 -2.504342794418334961e-02 2.516452372074127197e-01 4.788856208324432373e-02
8.304676413536071777e-02 4.885431751608848572e-02 1.755879968404769897e-01 2.511752843856811523e-01 -9.462761878967285156e-02 -1.266351491212844849e-01 9.479321539402008057e-02 9.092580527067184448e-03 2.057870626449584961e-01 1.157740056514739990e-01 -1.893096044659614563e-02 -4.936100542545318604e-01 -3.900552913546562195e-02 -2.341314405202865601e-02 -1.924593150615692139e-01 1.185550093650817871e-01 3.004573881626129150e-01 -1.835471838712692261e-01 -2.035902291536331177e-01 2.233268320560455322e-01 -1.071815565228462219e-01 1.166281029582023621e-01 1.341509968042373657e-01 -1.743764579296112061e-01 6.470841169357299805e-02 4.034337699413299561e-01 1.193613857030868530e-01 2.900424972176551819e-02 2.179157175123691559e-02 1.127659976482391357e-01 1.375477761030197144e-01 8.296843618154525757e-02
9.252004325389862061e-02 -1.431170701980590820e-01 9.053331613540649414e-02 1.003474071621894836e-01 2.145936340093612671e-01 -1.038150340318679810e-01 -1.473543886095285416e-02 -1.333498656749725342e-01 1.535156071186065674e-01 1.692624986171722412e-01 -1.510055810213088989e-01 -4.769212305545806885e-01 -2.734762616455554962e-02 -2.232133038341999054e-02 -1.954097449779510498e-01 -2.516059763729572296e-02 -1.617052108049392700e-01 -2.657586038112640381e-01 7.013300200924277306e-04 2.392076104879379272e-01 -5.807644501328468323e-02 1.956087648868560791e-01 7.862368226051330566e-02 2.398174107074737549e-01 -1.262188553810119629e-01 -3.052022680640220642e-02 6.219560652971267700e-02 -2.796010673046112061e-01 1.490694433450698853e-01 -1.362252384424209595e-01 2.756147682666778564e-01 -2.456618547439575195e-01
-8.875402808189392090e-02 2.633174881339073181e-03 -8.444191515445709229e-02 3.708834573626518250e-02 -2.480348050594329834e-01 -5.572531372308731079e-02 -2.267846614122390747e-01 -4.353768229484558105e-01 6.318440660834312439e-03 2.591843605041503906e-01 4.464937746524810791e-02 -4.841279983520507812e-01 -1.091031953692436218e-01 -3.943908214569091797e-02 -4.664705193135887384e-04 3.543494939804077148e-01 -1.579331457614898682e-01 -3.193786144256591797e-01 -2.992135286331176758e-02 1.594154536724090576e-01 -1.037731021642684937e-01 6.854721903800964355e-02 1.071838960051536560e-01 -1.192985102534294128e-02 1.660740077495574951e-01 1.738096959888935089e-02 5.511468276381492615e-02 6.676522642374038696e-02 -4.683426395058631897e-02 -1.251214742660522461e-01 4.242210462689399719e-02 -2.742495620623230934e-03
4.271350428462028503e-02 -2.230708152055740356e-01 -7.683434337377548218e-02 6.449903547763824463e-02 -1.075265780091285706e-01 -3.145196735858917236e-01 -2.477360069751739502e-01 -1.014931723475456238e-01 2.237117439508438110e-01 -1.027516275644302368e-01 -1.113494336605072021e-01 -2.276539504528045654e-01 9.254368394613265991e-02 5.577167496085166931e-03 -5.995118990540504456e-02 1.219579717144370079e-03 2.291638404130935669e-01 -2.415050938725471497e-02 6.808187346905469894e-03 2.552098929882049561e-01 1.610601097345352173e-01 -1.216207444667816162e-02 2.215627580881118774e-01 -2.528920769691467285e-01 2.791886031627655029e-01 2.960761785507202148e-01 8.653327822685241699e-03 -1.903509199619293213e-01 3.651507794857025146e-01 -5.160649120807647705e-02 1.410048753023147583e-01 -6.296891719102859497e-02
1.665645986795425415e-01 -5.156508088111877441e-02 2.060140669345855713e-02 2.246601730585098267e-01 8.465934544801712036e-02 -9.908717870712280273e-02 1.462777405977249146e-01 -4.426122084259986877e-02 3.602187037467956543e-01 1.254049837589263916e-01 1.082693934440612793e-01 -2.625749707221984863e-01 -1.907431781291961670e-01 2.449394613504409790e-01 -2.037634700536727905e-01 1.905320286750793457e-01 -6.940502673387527466e-02 -2.172637283802032471e-01 -2.625673115253448486e-01 2.488718628883361816e-01 -1.643786579370498657e-02 7.510516047477722168e-02 8.127132058143615723e-02 1.561183333396911621e-01 2.842865884304046631e-01 3.009843230247497559e-01 6.012922525405883789e-02 -1.334600746631622314e-01 1.158263534307479858e-01 -5.337516218423843384e-02 1.873936504125595093e-01 1.183212772011756897e-01
-1.628279238939285278e-01 9.674961864948272705e-02 -6.642862409353256226e-02 7.352522760629653931e-02 1.605791412293910980e-02 -2.619941532611846924e-01 2.180297672748565674e-02 -9.806796163320541382e-02 -1.573957153595983982e-03 -1.428903192281723022e-01 -6.783694773912429810e-02 -4.527980387210845947e-01 7.649825513362884521e-02 -2.844987809658050537e-01 1.100022643804550171e-01 4.737195074558258057e-01 -2.369849830865859985e-01 3.580339998006820679e-02 -1.445664167404174805e-01 1.265637725591659546e-01 1.155032142996788025e-01 3.378955647349357605e-02 6.627681106328964233e-02 -1.164875701069831848e-01 -7.251545786857604980e-02 4.144581966102123260e-03 1.362048685550689697e-01 -1.092525124549865723e-01 1.749724447727203369e-01 2.882760465145111084e-01 2.125724405050277710e-01 -2.215276472270488739e-02
-1.550794094800949097e-01 -3.244362473487854004e-01 -2.629246711730957031e-01 -5.121805891394615173e-02 2.740657888352870941e-03 -3.186092972755432129e-01 -2.452800720930099487e-01 -1.669040322303771973e-01 -8.984163403511047363e-02 -1.901810467243194580e-01 2.990029752254486084e-02 -3.111391067504882812e-01 1.264636218547821045e-01 2.486831508576869965e-02 4.210722073912620544e-02 -9.879621118307113647e-02 -2.689845561981201172e-01 -1.181563511490821838e-01 -4.757793247699737549e-02 3.753907978534698486e-01 2.052867859601974487e-01 -5.304192751646041870e-02 2.496871650218963623e-01 -5.331875383853912354e-02 1.085840267478488386e-04 1.877424567937850952e-01 1.389421429485082626e-02 7.819426059722900391e-02 3.105194680392742157e-02 -5.562909692525863647e-02 2.956745773553848267e-02 -2.306233942508697510e-01
2.446500509977340698e-01 -2.221676409244537354e-01 6.692884117364883423e-02 -2.256037592887878418e-01 -1.638539880514144897e-01 -1.897782236337661743e-01 -3.190801739692687988e-01 -6.113497912883758545e-02 4.540409147739410400e-02 -1.330251693725585938e-01 4.627517238259315491e-02 -4.646711945533752441e-01 2.644692659378051758e-01 -8.670119941234588623e-02 1.286855638027191162e-01 -2.566104382276535034e-02 5.960089340806007385e-02 -2.918873727321624756e-01 -1.281625777482986450e-01 2.552267313003540039e-01 6.741804629564285278e-02 2.066576182842254639e-01 -8.787593990564346313e-02 -8.524324744939804077e-02 -3.494064137339591980e-02 7.761153578758239746e-02 -3.557436540722846985e-02 -2.359595708549022675e-02 1.483255624771118164e-01 -2.577982246875762939e-01 -3.809890896081924438e-02 -5.444051325321197510e-02
-2.998861717060208321e-03 6.217489019036293030e-02 1.202489510178565979e-01 -2.074095159769058228e-01 2.125929854810237885e-02 -1.834431663155555725e-02 -1.482083052396774292e-01 -1.517221629619598389e-01 5.477392673492431641e-02 -1.330688893795013428e-01 7.947611808776855469e-02 -3.424974679946899414e-01 -1.524555087089538574e-01 -2.639234066009521484e-01 7.316037546843290329e-03 1.419079452753067017e-01 -1.019199639558792114e-01 2.318592816591262817e-01 -1.932144016027450562e-01 7.736617326736450195e-02 -1.943593770265579224e-01 1.148125343024730682e-02 5.229426175355911255e-02 2.054726481437683105e-01 1.543270945549011230e-01 2.511458694934844971e-01 1.734451353549957275e-01 -1.416536420583724976e-01 4.274792075157165527e-01 -1.768346279859542847e-01 2.779091298580169678e-01 1.297985166311264038e-01
2.228427529335021973e-01 -6.759262830018997192e-02 -4.397037625312805176e-02 1.833051443099975586e-01 6.458812393248081207e-03 6.075604259967803955e-02 -1.948142498731613159e-01 -4.661226868629455566e-01 1.467541158199310303e-01 7.433144748210906982e-02 -7.753445208072662354e-02 -1.765419244766235352e-01 2.868794202804565430e-01 -6.094349548220634460e-02 -1.510137766599655151e-01 2.571325004100799561e-01 -1.134786009788513184e-01 -2.758176028728485107e-01 -2.186570018529891968e-01 1.968877464532852173e-01 -2.104950994253158569e-01 9.128402918577194214e-02 3.331766277551651001e-02 -1.428455859422683716e-01 -1.181640923023223877e-01 -1.895645856857299805e-01 1.723315566778182983e-01 -9.551262855529785156e-02 -1.107036173343658447e-01 -1.244481876492500305e-01 1.934742778539657593e-01 -9.234676510095596313e-02
8.865759521722793579e-02 -2.100925892591476440e-01 -1.915417425334453583e-02 -2.147543281316757202e-01 -2.128335386514663696e-01 -2.320155948400497437e-01 -1.632864475250244141e-01 -1.531362384557723999e-01 3.666201829910278320e-01 -5.645216628909111023e-02 1.785667538642883301e-01 -1.326400935649871826e-01 -6.532474607229232788e-02 1.028182432055473328e-01 2.038880437612533569e-02 1.384622454643249512e-01 -6.282842904329299927e-02 6.461150944232940674e-02 -3.621276021003723145e-01 3.720155358314514160e-02 -1.366578787565231323e-01 2.043890655040740967e-01 2.159907519817352295e-01 -4.439763352274894714e-02 1.247184127569198608e-01 3.597863316535949707e-01 1.974740028381347656e-01 5.148152261972427368e-02 2.739317119121551514e-01 7.633118331432342529e-02 9.737865626811981201e-02 -6.370479613542556763e-02
1.018928289413452148e-01 4.034473374485969543e-02 -1.378012597560882568e-01 1.602432429790496826e-01 3.073624148964881897e-02 -3.187678456306457520e-01 -2.462778687477111816e-01 -4.076005220413208008e-01 -4.469545930624008179e-02 -2.302570194005966187e-01 2.689884006977081299e-01 -2.257039397954940796e-01 1.365664601325988770e-01 4.922845587134361267e-02 5.117549374699592590e-02 -2.771224826574325562e-03 2.773662507534027100e-01 -7.190000265836715698e-02 -1.561141759157180786e-01 -1.234370619058609009e-01 -5.188442394137382507e-02 2.713172137737274170e-01 2.872871235013008118e-02 -2.133870497345924377e-03 3.143224120140075684e-02 2.670390903949737549e-01 1.608805358409881592e-01 -1.154872328042984009e-01 3.108448088169097900e-01 -1.261170604266226292e-03 2.591680362820625305e-02 6.557913124561309814e-02
-1.074851304292678833e-02 -2.148167937994003296e-01 -1.457554697990417480e-01 1.069267243146896362e-01 -2.816289104521274567e-02 -3.548401594161987305e-01 -2.966064214706420898e-02 -1.179156005382537842e-01 1.513879895210266113e-01 2.881879918277263641e-02 -1.392410099506378174e-01 -6.879019737243652344e-02 4.647968709468841553e-02 1.986337155103683472e-01 -5.282947793602943420e-02 1.401822268962860107e-01 1.462927609682083130e-01 -6.718827039003372192e-02 -7.230994850397109985e-02 3.828176259994506836e-01 7.170295715332031250e-02 -2.794685028493404388e-02 3.283278346061706543e-01 -2.016208618879318237e-01 2.529102265834808350e-01 2.318957149982452393e-01 -3.705326700583100319e-03 -7.629200816154479980e-02 4.026873707771301270e-01 -1.111796721816062927e-01 1.154407411813735962e-01 -1.554370522499084473e-01
3.537472337484359741e-02 4.045655950903892517e-02 9.823004901409149170e-02 2.180417329072952271e-01 5.979708954691886902e-02 2.731223776936531067e-02 -3.585289465263485909e-03 -1.912726014852523804e-01 1.265968531370162964e-01 -1.858433783054351807e-01 -2.251988947391510010e-01 -2.021237611770629883e-01 2.849629223346710205e-01 -1.631209552288055420e-01 -2.136070132255554199e-01 -1.824681460857391357e-01 1.795577257871627808e-01 3.934103995561599731e-02 -1.022770032286643982e-01 2.451787441968917847e-01 3.130249679088592529e-02 2.596670687198638916e-01 2.298948615789413452e-01 1.126265674829483032e-01 4.376575350761413574e-02 1.626315265893936157e-01 2.673318386077880859e-01 -1.060022786259651184e-01 4.065188765525817871e-01 2.133163660764694214e-01 5.228823423385620117e-02 8.523496240377426147e-02
-2.195131778717041016e-01 -1.661774814128875732e-01 -4.193914681673049927e-02 1.116593852639198303e-01 8.712871931493282318e-03 -2.635141611099243164e-01 3.392263501882553101e-02 2.969050221145153046e-02 2.570988833904266357e-01 -1.337295323610305786e-01 1.788969896733760834e-02 -4.197237491607666016e-01 -1.013407111167907715e-01 -2.371265888214111328e-01 1.585295200347900391e-01 3.606025576591491699e-01 8.592208474874496460e-02 -1.298441290855407715e-01 -3.251674398779869080e-02 5.437014624476432800e-02 1.232062280178070068e-01 -1.241991519927978516e-01 1.385810822248458862e-01 -2.314247488975524902e-01 5.262164771556854248e-02 6.875556427985429764e-03 6.196665018796920776e-02 5.946613475680351257e-02 3.051215410232543945e-01 3.916551545262336731e-02 3.332401812076568604e-01 -9.375958144664764404e-02
9.747370146214962006e-03 -4.583318904042243958e-02 -4.577859118580818176e-02 3.245513439178466797e-01 1.618101745843887329e-01 1.443588435649871826e-01 9.102559834718704224e-02 -1.898467242717742920e-01 9.316053241491317749e-02 5.188962817192077637e-02 7.466267328709363937e-03 -4.060096144676208496e-01 -5.921627208590507507e-02 -7.848982512950897217e-02 -2.063310742378234863e-01 2.307294309139251709e-01 -5.520121753215789795e-02 -2.235642820596694946e-01 -1.162722930312156677e-01 5.646139010787010193e-02 6.213395390659570694e-03 2.400185316801071167e-01 3.286144137382507324e-01 -1.551024615764617920e-01 -1.960546374320983887e-01 -1.270241737365722656e-01 -1.110186520963907242e-02 -2.640809416770935059e-01 6.925324350595474243e-02 1.247799210250377655e-02 2.945524752140045166e-01 2.042165994644165039e-01
1.609187722206115723e-01 -9.701871871948242188e-02 1.389041543006896973e-01 -1.492807921022176743e-02 -1.159185692667961121e-01 1.880659908056259155e-01 -3.939381837844848633e-01 -7.961996644735336304e-02 1.402500867843627930e-01 -1.768615841865539551e-02 2.297124117612838745e-01 -4.063477814197540283e-01 -1.114157736301422119e-01 -1.343062967061996460e-01 -1.753478795289993286e-01 1.142746135592460632e-01 -2.681253552436828613e-01 -1.753147691488265991e-01 7.189077883958816528e-02 2.971454858779907227e-01 -1.501946002244949341e-01 -3.494178503751754761e-02 1.273402385413646698e-02 3.037133440375328064e-02 2.744955196976661682e-02 1.779924519360065460e-02 2.038459926843643188e-01 4.703438654541969299e-02 2.539551556110382080e-01 -4.128454625606536865e-02 2.953997850418090820e-01 -5.888922885060310364e-02
-3.305116551928222179e-04 -2.593371570110321045e-01 2.771449387073516846e-01 1.404939144849777222e-01 1.569134928286075592e-02 -1.502172672189772129e-03 9.928379207849502563e-02 -1.318517923355102539e-01 1.108534410595893860e-01 7.467041909694671631e-02 1.163736358284950256e-01 -4.525911509990692139e-01 -1.167018339037895203e-01 -6.987627595663070679e-02 1.084038540720939636e-01 1.255725622177124023e-01 -3.093774616718292236e-01 -2.697084248065948486e-01 4.166788607835769653e-02 3.105518519878387451e-01 1.430474817752838135e-01 1.069843992590904236e-01 1.252529621124267578e-01 -2.053275853395462036e-01 -3.870119526982307434e-02 1.375078875571489334e-02 -9.430149197578430176e-02 -7.257321476936340332e-02 3.238841593265533447e-01 1.706289201974868774e-01 1.355159729719161987e-01 -4.266388714313507080e-02
1.152900308370590210e-01 1.005203649401664734e-01 2.071339637041091919e-03 2.570766769349575043e-02 1.205459795892238617e-02 6.588555127382278442e-02 -3.629327416419982910e-01 -2.294800430536270142e-01 1.631725877523422241e-01 -5.936951190233230591e-02 -1.411996185779571533e-01 -4.020170271396636963e-01 -1.669617593288421631e-01 -2.929354608058929443e-01 -2.180949002504348755e-01 2.133106142282485962e-01 4.147948697209358215e-02 -2.328354418277740479e-01 4.929389059543609619e-02 2.220787703990936279e-01 2.930179983377456665e-02 -1.273162961006164551e-01 3.183794021606445312e-01 -2.991930395364761353e-02 3.488002344965934753e-02 2.127496898174285889e-01 1.410594135522842407e-01 5.456915870308876038e-02 1.379242092370986938e-01 1.584573537111282349e-01 -1.641571819782257080e-01 3.417144715785980225e-02
9.528662078082561493e-03 -1.812577843666076660e-01 -5.452107638120651245e-02 -1.078884527087211609e-01 4.940498620271682739e-02 -3.809557855129241943e-01 1.274627447128295898e-01 4.552442207932472229e-02 4.637826979160308838e-02 -2.004790306091308594e-01 -2.819758653640747070e-02 -5.230768322944641113e-01 -7.083903998136520386e-02 -2.489612996578216553e-01 4.229035601019859314e-02 1.790581792593002319e-01 -1.147420853376388550e-01 -1.051223725080490112e-01 -5.596536677330732346e-03 -4.907814040780067444e-02 1.799508184194564819e-01 1.400139629840850830e-01 -1.236817426979541779e-02 -2.767688035964965820e-01 2.281951904296875000e-01 -6.306068599224090576e-02 9.752885997295379639e-02 -7.919146865606307983e-02 1.868309974670410156e-01 1.360174566507339478e-01 2.290804237127304077e-01 -1.893239170312881470e-01
-4.887514710426330566e-01 -2.165912687778472900e-01 1.117812916636466980e-01 1.716393083333969116e-01 2.118118703365325928e-01 -4.913496226072311401e-02 1.890085265040397644e-02 -1.580190807580947876e-01 2.605172991752624512e-01 -8.019791543483734131e-02 -1.026250422000885010e-01 -3.449198603630065918e-01 -1.627925038337707520e-01 -1.171791180968284607e-01 -1.567490994930267334e-01 2.494512647390365601e-01 1.237077564001083374e-01 -2.557817995548248291e-01 -3.002078644931316376e-02 -4.580470174551010132e-02 2.922189049422740936e-02 2.468793243169784546e-01 9.026323258876800537e-02 -7.540665566921234131e-03 1.640226542949676514e-01 1.406949013471603394e-01 -1.389721930027008057e-01 -1.245042234659194946e-01 1.272744834423065186e-01 6.058155745267868042e-02 -1.160419881343841553e-01 1.535190548747777939e-02
2.476147264242172241e-01 -2.541412413120269775e-01 1.171077415347099304e-01 8.658109605312347412e-02 2.842372357845306396e-01 -2.282647043466567993e-01 -3.498304784297943115e-01 -2.560112476348876953e-01 -6.335933506488800049e-02 7.970350980758666992e-02 4.472556710243225098e-02 -4.249300062656402588e-02 -9.017246216535568237e-02 -6.160615757107734680e-02 2.078438363969326019e-02 9.509161859750747681e-02 -3.033792972564697266e-01 1.166613101959228516e-01 -1.537357121706008911e-01 2.182222455739974976e-01 -8.808095008134841919e-02 2.983075976371765137e-01 1.209968924522399902e-01 -7.031852751970291138e-02 2.728548347949981689e-01 1.129127442836761475e-01 7.415656745433807373e-02 -9.854199737310409546e-02 8.076541870832443237e-02 1.602335572242736816e-01 1.193591877818107605e-01 2.332548499107360840e-01
-3.083977289497852325e-02 -1.960179209709167480e-01 3.703448548913002014e-02 -2.774024307727813721e-01 1.570175588130950928e-02 -8.863990753889083862e-02 1.088900640606880188e-01 -2.269394397735595703e-01 5.555488169193267822e-02 -3.349552750587463379e-01 -1.359690874814987183e-01 -3.318325877189636230e-01 -1.339606791734695435e-01 -1.117073446512222290e-01 -8.508497849106788635e-03 -1.630730032920837402e-01 -9.521789848804473877e-03 -1.248009055852890015e-01 -2.230430692434310913e-01 -6.776937097311019897e-02 2.979028783738613129e-02 1.860876530408859253e-01 1.629763245582580566e-01 1.428553760051727295e-01 2.958784997463226318e-02 7.994765043258666992e-02 3.761415481567382812e-01 1.339675933122634888e-01 3.737800717353820801e-01 -1.561106294393539429e-01 -1.238641962409019470e-01 1.060940548777580261e-01
7.358061522245407104e-02 -3.346163034439086914e-01 -6.718286126852035522e-02 -2.557283453643321991e-02 -9.729050798341631889e-04 -1.650573313236236572e-02 -1.880156844854354858e-01 -1.707440912723541260e-01 2.108091488480567932e-02 -7.149626314640045166e-02 5.140672996640205383e-02 -2.642949819564819336e-01 1.955066174268722534e-01 -2.295479029417037964e-01 -1.039629951119422913e-01 4.472248852252960205e-01 -7.282505929470062256e-02 -3.142319619655609131e-01 -3.684945106506347656e-01 7.672628760337829590e-02 -7.867546752095222473e-03 -9.853453934192657471e-02 7.918016612529754639e-02 -1.691109836101531982e-01 -3.428054600954055786e-02 1.997982114553451538e-01 4.370325431227684021e-02 -1.289183646440505981e-01 -1.048335507512092590e-01 -1.301459074020385742e-01 -7.970965653657913208e-02 2.205088436603546143e-01
-4.515990149229764938e-03 -1.151131540536880493e-01 -8.498539775609970093e-02 4.150131717324256897e-02 -2.271179407835006714e-01 -1.083411509171128273e-03 -2.362410426139831543e-01 -2.280174344778060913e-01 1.300863642245531082e-02 -7.687667384743690491e-03 -1.043352186679840088e-01 -4.930079281330108643e-01 -1.303689926862716675e-02 -2.436313331127166748e-01 2.735165953636169434e-01 2.317236810922622681e-01 -1.847155541181564331e-01 -2.829105854034423828e-01 -7.786288112401962280e-02 3.184924721717834473e-01 -3.486604243516921997e-02 -2.500700019299983978e-02 8.672266453504562378e-02 2.292839437723159790e-02 2.828466892242431641e-01 -2.815872430801391602e-02 7.559504359960556030e-03 -1.042987778782844543e-01 4.367915168404579163e-02 -1.380586773157119751e-01 1.658891141414642334e-01 6.656014919281005859e-02
5.573025345802307129e-02 -1.479553282260894775e-01 -1.870310753583908081e-01 -2.270856350660324097e-01 -1.316334158182144165e-01 -2.392659187316894531e-01 -4.941736534237861633e-02 -2.311782538890838623e-01 1.761755794286727905e-01 -6.216879189014434814e-02 3.458610549569129944e-02 2.877392433583736420e-02 2.869795262813568115e-01 -5.938626453280448914e-02 -2.151380479335784912e-01 1.804621219635009766e-01 1.459200382232666016e-01 -1.588688045740127563e-02 -1.775910854339599609e-01 3.766480833292007446e-02 -1.211172193288803101e-01 2.652972340583801270e-01 2.441159784793853760e-01 -1.368219256401062012e-01 1.366073787212371826e-01 -8.250386267900466919e-02 4.634018614888191223e-02 -1.579068452119827271e-01 3.989667296409606934e-01 -1.972462385892868042e-01 2.869648337364196777e-01 7.406212389469146729e-02
6.165957450866699219e-02 -2.758773863315582275e-01 3.155221790075302124e-02 8.263951539993286133e-02 2.013124376535415649e-01 6.398864090442657471e-02 8.649820811115205288e-04 2.044981159269809723e-02 -5.177307873964309692e-02 -1.365108340978622437e-01 1.355343312025070190e-01 -2.016191929578781128e-01 -1.789651252329349518e-02 -7.648527622222900391e-02 6.559655815362930298e-02 1.953795552253723145e-01 -1.583407819271087646e-01 -2.741648852825164795e-01 3.274659067392349243e-02 5.290943011641502380e-02 9.190189838409423828e-02 1.810346245765686035e-01 3.027845621109008789e-01 -1.857781261205673218e-01 -2.979356050491333008e-01 2.144794724881649017e-02 2.282505780458450317e-01 -6.717315316200256348e-02 3.130479156970977783e-01 4.272644221782684326e-01 2.004445046186447144e-01 -1.238441281020641327e-02
-2.886266447603702545e-02 -9.294732660055160522e-02 -1.660659015178680420e-01 -1.577894985675811768e-01 4.259723052382469177e-02 -1.988571137189865112e-02 3.019437380135059357e-02 -3.987728357315063477e-01 -1.099001318216323853e-01 2.836945950984954834e-01 3.503785431385040283e-01 -4.813437759876251221e-01 9.106785804033279419e-02 -1.857929974794387817e-01 -1.180305555462837219e-01 8.213812857866287231e-02 -1.149832606315612793e-01 -2.618736326694488525e-01 2.269231714308261871e-03 3.007966279983520508e-01 3.960543498396873474e-02 1.891800202429294586e-02 7.574542611837387085e-02 -1.125904396176338196e-01 4.050652496516704559e-03 9.105048328638076782e-02 -5.318724736571311951e-02 3.936742432415485382e-03 2.345118075609207153e-01 -3.144101798534393311e-02 -1.251140795648097992e-02 -7.407958060503005981e-02
1.640909165143966675e-01 -1.944407224655151367e-01 2.466556057333946228e-02 -2.726667225360870361e-01 4.863114655017852783e-02 -1.267209053039550781e-01 -3.089277818799018860e-02 1.029171198606491089e-01 2.309391051530838013e-01 -8.993412554264068604e-02 2.291811630129814148e-02 -4.248364567756652832e-01 -6.154770497232675552e-03 -4.780336096882820129e-02 -9.509941935539245605e-02 5.661029368638992310e-03 -2.732462584972381592e-01 -1.255522072315216064e-01 1.193407848477363586e-01 2.936191856861114502e-01 -6.605815142393112183e-02 1.059005502611398697e-02 3.063028156757354736e-01 -2.756028771400451660e-01 1.797775179147720337e-02 1.471222639083862305e-01 9.494077414274215698e-03 2.448395080864429474e-02 2.209176123142242432e-01 3.031955957412719727e-01 -7.721360307186841965e-04 -2.190536409616470337e-01
1.611647605895996094e-01 -7.677019387483596802e-02 -1.607232838869094849e-01 1.743626296520233154e-01 -9.378445148468017578e-02 -2.533577978610992432e-01 -1.245480999350547791e-01 -6.726879626512527466e-02 2.941761314868927002e-01 -2.268846780061721802e-01 -1.036039590835571289e-01 -1.891699433326721191e-01 6.268845498561859131e-02 -1.051606051623821259e-02 -2.354974746704101562e-01 -1.806713044643402100e-01 7.321038842201232910e-02 -1.295457929372787476e-01 -4.095147550106048584e-01 1.031049415469169617e-01 1.944666355848312378e-01 4.945407062768936157e-02 3.338189423084259033e-01 1.608833484351634979e-02 1.036706715822219849e-01 1.647494286298751831e-01 6.002721842378377914e-03 -1.569509357213973999e-01 9.339406341314315796e-02 2.236090600490570068e-02 2.472097724676132202e-01 2.384776771068572998e-01
4.895727708935737610e-02 1.166569143533706665e-01 -1.365225315093994141e-01 1.889006495475769043e-01 1.915551126003265381e-01 -7.157555222511291504e-02 -2.397308312356472015e-02 -3.871628046035766602e-01 -1.619769036769866943e-01 -2.315419726073741913e-02 3.001403994858264923e-02 -4.348411560058593750e-01 2.015546709299087524e-01 -1.705262623727321625e-02 6.877204775810241699e-02 2.078063488006591797e-01 1.259092688560485840e-01 3.084130585193634033e-02 -1.353249996900558472e-01 1.400843858718872070e-01 3.974464535713195801e-02 3.604265674948692322e-02 -5.097348242998123169e-03 5.993806570768356323e-02 -2.033151090145111084e-01 3.993562161922454834e-01 1.124972663819789886e-02 -2.163121700286865234e-01 4.648948460817337036e-02 2.287727743387222290e-01 2.119215577840805054e-01 1.530064940452575684e-01
5.873118992894887924e-03 -8.485338091850280762e-02 1.444040331989526749e-02 -8.714152872562408447e-02 -3.051688075065612793e-01 -8.071741461753845215e-02 -1.543561071157455444e-01 -3.115068078041076660e-01 -2.509547211229801178e-02 2.262926846742630005e-01 4.468781501054763794e-02 -4.042691886425018311e-01 -6.880780309438705444e-02 -2.598090171813964844e-01 -8.775815367698669434e-04 1.782618165016174316e-01 -2.173433303833007812e-01 -3.212328255176544189e-01 4.336297512054443359e-02 2.275765985250473022e-01 5.852752551436424255e-02 8.324948698282241821e-02 1.896479725837707520e-01 3.182166218757629395e-01 1.080115810036659241e-01 7.610706984996795654e-02 3.823110833764076233e-02 -1.664839535951614380e-01 -8.875657618045806885e-02 -1.591956429183483124e-02 4.115014523267745972e-02 1.871615946292877197e-01
-7.340723276138305664e-02 -3.066107332706451416e-01 1.804097555577754974e-02 -3.234523907303810120e-02 4.055598005652427673e-02 -2.810427919030189514e-02 -1.496832668781280518e-01 -2.294101752340793610e-02 -5.737219005823135376e-02 1.041393447667360306e-02 1.399918198585510254e-01 -2.956870496273040771e-01 5.008919909596443176e-02 -4.551707208156585693e-02 1.779235005378723145e-01 1.830467730760574341e-01 3.263911008834838867e-01 -3.298546075820922852e-01 -4.430647790431976318e-01 2.407901883125305176e-01 -9.741391241550445557e-02 8.024375885725021362e-02 -8.636992424726486206e-02 2.490011751651763916e-01 1.116098910570144653e-01 1.988484710454940796e-02 3.154915943741798401e-02 -2.169624529778957367e-02 2.400814294815063477e-01 2.375764027237892151e-02 -4.759599268436431885e-02 -2.527706027030944824e-01
1.005116328597068787e-01 -6.719543784856796265e-02 -1.594047546386718750e-01 1.520375609397888184e-01 7.878319919109344482e-02 -1.953398287296295166e-01 -3.236946091055870056e-02 -3.372126221656799316e-01 2.007108330726623535e-01 1.443840563297271729e-01 -5.358141660690307617e-02 -3.372048139572143555e-01 3.248905390501022339e-02 -1.162233427166938782e-01 -4.091147184371948242e-01 1.982114762067794800e-01 -2.255340665578842163e-01 -8.183818310499191284e-02 3.530887770466506481e-04 -1.769652366638183594e-01 -9.572259336709976196e-02 2.884765565395355225e-01 1.168752536177635193e-01 7.031575590372085571e-02 -2.487048059701919556e-01 -1.019226238131523132e-01 1.153142973780632019e-01 -2.097404599189758301e-01 1.735486984252929688e-01 6.886752694845199585e-02 8.824738115072250366e-02 8.216441422700881958e-02
1.601944565773010254e-01 -4.734698683023452759e-02 -7.739993929862976074e-02 7.447918504476547241e-02 7.510725408792495728e-02 -1.221473291516304016e-01 -2.587194442749023438e-01 -1.629935353994369507e-01 1.164072975516319275e-01 -1.318306028842926025e-01 -1.860874742269515991e-01 -3.707911074161529541e-01 -2.156358361244201660e-01 -3.165983855724334717e-01 -3.297444880008697510e-01 6.727565079927444458e-02 -1.982141435146331787e-01 -2.182961851358413696e-01 1.261478662490844727e-01 9.331630170345306396e-02 -8.098535984754562378e-02 -1.679321080446243286e-01 2.980949282646179199e-01 7.704107463359832764e-02 7.442470174282789230e-03 2.326405346393585205e-01 1.684622466564178467e-02 -7.191295176744461060e-02 2.192809283733367920e-01 1.347251385450363159e-01 -8.892090618610382080e-02 -9.255058318376541138e-02
2.156201004981994629e-01 -1.634330004453659058e-01 5.698498804122209549e-03 -3.308253586292266846e-01 3.293570131063461304e-02 4.413250368088483810e-03 -2.606292366981506348e-01 -1.752574890851974487e-01 -7.531219720840454102e-02 -5.294480174779891968e-02 9.771414101123809814e-02 -2.295416593551635742e-01 5.032845656387507915e-04 6.171602010726928711e-02 -9.013087302446365356e-02 9.261652827262878418e-02 2.757552564144134521e-01 -3.684382736682891846e-01 -1.838071346282958984e-01 1.669696420431137085e-01 -1.604486815631389618e-02 1.792461276054382324e-01 -1.572724729776382446e-01 -1.749969124794006348e-01 3.639444708824157715e-01 2.373501509428024292e-01 1.261153817176818848e-01 -6.540767848491668701e-02 1.745721399784088135e-01 -1.587814092636108398e-01 2.067719586193561554e-02 -8.035797625780105591e-03
1.976389288902282715e-01 -1.168016493320465088e-01 3.436508476734161377e-01 1.642769128084182739e-01 -4.257970303297042847e-02 -2.414266169071197510e-01 -2.549043893814086914e-01 4.201692342758178711e-02 -3.726870566606521606e-02 -7.741741091012954712e-02 2.046176940202713013e-01 -3.915572762489318848e-01 -4.403467848896980286e-02 -3.684917688369750977e-01 -1.666196882724761963e-01 1.030677631497383118e-01 -1.475514192134141922e-02 7.198559492826461792e-02 -2.376171350479125977e-01 -1.767555251717567444e-02 -3.419837355613708496e-02 3.438642248511314392e-02 1.736004091799259186e-02 -9.402356296777725220e-02 3.137369453907012939e-01 1.328752338886260986e-01 2.657374739646911621e-01 -5.229488387703895569e-02 -6.515993177890777588e-02 5.599526688456535339e-02 1.543022394180297852e-01 -4.896662011742591858e-02
2.439598292112350464e-01 -3.530404567718505859e-01 8.947554975748062134e-02 2.514075338840484619e-01 2.454121261835098267e-01 9.447898715734481812e-02 6.447744369506835938e-02 -2.848218679428100586e-01 2.013731449842453003e-01 -7.651679217815399170e-02 4.657045006752014160e-02 -2.523972094058990479e-01 6.844458403065800667e-04 4.917928017675876617e-03 7.240223884582519531e-02 2.790425419807434082e-01 -1.301012933254241943e-01 -4.020911753177642822e-01 4.491914063692092896e-02 -5.023245885968208313e-02 -5.673454329371452332e-02 1.320961862802505493e-01 1.283869445323944092e-01 -1.569615006446838379e-01 8.122964762151241302e-03 -3.482108563184738159e-02 2.344558984041213989e-01 1.047397702932357788e-01 1.467672437429428101e-01 1.528743803501129150e-01 1.475019007921218872e-01 -1.263727992773056030e-01
1.214873343706130981e-01 -2.528237402439117432e-01 1.102027110755443573e-02 -5.297204479575157166e-02 -6.139144301414489746e-02 -5.283917188644409180e-01 -1.677801311016082764e-01 -2.255658507347106934e-01 1.986963897943496704e-01 -6.225864216685295105e-02 5.160135775804519653e-02 -8.693412691354751587e-02 -1.167644560337066650e-01 1.910468041896820068e-01 -1.509343981742858887e-01 -1.091567128896713257e-01 -1.269780993461608887e-01 -2.138302326202392578e-01 -2.863707244396209717e-01 1.195017695426940918e-01 1.973475813865661621e-01 -4.452630504965782166e-02 2.616035044193267822e-01 8.213753998279571533e-02 2.210832387208938599e-01 9.791184216737747192e-02 9.046488255262374878e-02 -1.140936687588691711e-01 1.590489447116851807e-01 1.060416921973228455e-01 1.632085740566253662e-01 2.998940460383892059e-02
2.614225745201110840e-01 -8.587623387575149536e-02 -3.173214942216873169e-02 1.854716055095195770e-02 -1.398430317640304565e-01 5.432276055216789246e-02 -3.204985857009887695e-01 -4.429545998573303223e-01 1.365202367305755615e-01 9.836421906948089600e-02 5.535516142845153809e-02 -9.968981891870498657e-02 3.056886196136474609e-01 -9.481049329042434692e-02 -1.439392659813165665e-02 1.254101395606994629e-01 -3.573342785239219666e-02 -3.947695195674896240e-01 -2.324133068323135376e-01 6.150100380182266235e-02 -1.890060119330883026e-02 2.078147828578948975e-01 7.174458354711532593e-02 -8.774376660585403442e-02 -1.988447755575180054e-01 1.359978318214416504e-02 1.852459609508514404e-01 -5.251941084861755371e-02 5.386841669678688049e-02 -8.283122628927230835e-02 1.738706082105636597e-01 -2.317573726177215576e-01
-3.246353566646575928e-02 -7.787562906742095947e-02 -6.957650184631347656e-02 -1.185503229498863220e-01 -1.349861472845077515e-01 -2.245811223983764648e-01 -7.739459723234176636e-02 -1.963335573673248291e-01 1.132188960909843445e-01 -4.176139831542968750e-02 5.413937196135520935e-02 -4.138595163822174072e-01 -1.651775650680065155e-02 2.490960806608200073e-02 -1.435876786708831787e-01 -3.875995278358459473e-01 -2.790487930178642273e-02 6.855864077806472778e-02 -2.907408475875854492e-01 1.528072059154510498e-01 6.904560327529907227e-02 2.638530731201171875e-01 2.716870307922363281e-01 1.984999179840087891e-01 1.688977628946304321e-01 2.451969310641288757e-02 3.082067705690860748e-02 1.715444773435592651e-01 2.231141775846481323e-01 2.219414412975311279e-01 1.972194314002990723e-01 4.329696297645568848e-02
1.061985967680811882e-03 -2.676751017570495605e-01 1.672852784395217896e-01 3.563553988933563232e-01 1.214049607515335083e-01 5.657438188791275024e-02 2.006284892559051514e-01 -8.937848359346389771e-02 1.636821180582046509e-01 -1.727882027626037598e-01 1.228681355714797974e-01 -4.677577316761016846e-01 2.429392933845520020e-02 -1.129390299320220947e-01 -4.505828395485877991e-02 3.068870902061462402e-01 -3.160012662410736084e-01 -2.054443508386611938e-01 1.986503601074218750e-02 7.926554232835769653e-02 -1.545660570263862610e-02 1.340210884809494019e-01 5.864479392766952515e-02 -1.111209392547607422e-01 1.607393147423863411e-03 -2.148016169667243958e-02 1.807895004749298096e-01 -2.903675474226474762e-02 7.782387733459472656e-02 1.579080894589424133e-02 1.377175748348236084e-01 -2.551566660404205322e-01
1.523875743150711060e-01 -4.226834774017333984e-01 -7.632213085889816284e-02 1.464132666587829590e-01 7.685341686010360718e-02 -2.724454402923583984e-01 -3.811075985431671143e-01 -1.680945791304111481e-02 1.823482662439346313e-02 -1.569029986858367920e-01 9.232918173074722290e-02 -6.207697093486785889e-02 -2.876100838184356689e-01 -5.439514666795730591e-02 1.172132641077041626e-01 -1.122269406914710999e-01 7.191853225231170654e-02 -2.005287408828735352e-01 -3.057778775691986084e-01 1.739659458398818970e-01 1.067295819520950317e-01 3.769523277878761292e-02 1.726590991020202637e-01 -6.693994998931884766e-02 8.107897639274597168e-02 4.880045726895332336e-02 1.714950650930404663e-01 -6.065135821700096130e-02 7.512486726045608521e-02 2.888403646647930145e-02 3.165748417377471924e-01 1.756706982851028442e-01
9.919802099466323853e-02 -8.358857035636901855e-02 -2.800441086292266846e-01 -6.710306555032730103e-02 1.845130324363708496e-01 -6.608580052852630615e-02 -2.046875841915607452e-02 -5.296566709876060486e-02 2.677032947540283203e-01 -3.572952374815940857e-02 -3.009050488471984863e-01 -5.132125616073608398e-01 1.700819237157702446e-03 -1.022548601031303406e-01 -1.702761203050613403e-01 9.076096117496490479e-03 -2.031260877847671509e-01 -1.026326268911361694e-01 -1.536201685667037964e-02 1.212055385112762451e-01 -6.327454745769500732e-02 8.577827975386753678e-05 1.877074390649795532e-01 -1.907986402511596680e-01 -1.147847101092338562e-01 2.781481444835662842e-01 -5.658778920769691467e-02 2.715100347995758057e-02 2.599394023418426514e-01 8.190091699361801147e-02 -1.044557839632034302e-01 -2.648960947990417480e-01
2.607705593109130859e-01 -2.832159958779811859e-02 -1.970058865845203400e-02 1.210937798023223877e-01 2.527081780135631561e-02 2.050371915102005005e-01 -1.949971914291381836e-01 -3.246881067752838135e-01 2.971866130828857422e-01 -8.239755779504776001e-02 -2.506043203175067902e-02 -2.816881537437438965e-01 5.133992433547973633e-02 -1.323962509632110596e-01 -2.065428048372268677e-01 1.747703254222869873e-01 -1.688786447048187256e-01 -1.302724629640579224e-01 -2.208763062953948975e-01 1.543661206960678101e-01 -6.760912388563156128e-02 1.650150120258331299e-01 3.253945708274841309e-01 8.581577986478805542e-02 -1.971719264984130859e-01 1.253877300769090652e-02 -9.235936403274536133e-02 6.641016900539398193e-02 3.931438177824020386e-02 2.950250804424285889e-01 1.805830448865890503e-01 -1.588763743638992310e-01
6.596267968416213989e-02 1.507717669010162354e-01 -9.729330241680145264e-02 2.182496897876262665e-02 2.466930150985717773e-01 -3.198828995227813721e-01 -1.780987083911895752e-01 -5.750317126512527466e-02 2.400545775890350342e-01 -1.804700791835784912e-01 -1.664661020040512085e-01 -1.388261616230010986e-01 9.171268343925476074e-02 -1.888286620378494263e-01 6.090949848294258118e-02 9.456666558980941772e-02 3.355253040790557861e-01 -1.143868267536163330e-01 -8.379489928483963013e-02 1.364186592400074005e-02 6.829201430082321167e-02 1.710722148418426514e-01 2.965306043624877930e-01 1.614626497030258179e-01 2.980678975582122803e-01 1.701477169990539551e-01 1.684085279703140259e-01 -2.519137859344482422e-01 1.059322282671928406e-01 2.540920078754425049e-01 1.960284821689128876e-02 6.543701142072677612e-02
1.629877686500549316e-01 -2.279003262519836426e-01 -1.588137634098529816e-02 -3.431216254830360413e-02 -2.709064781665802002e-01 -1.143739670515060425e-01 1.201202049851417542e-01 -3.283178806304931641e-02 1.620901674032211304e-01 -4.991120658814907074e-03 1.800349950790405273e-01 -3.524435758590698242e-01 1.194497495889663696e-01 1.374582648277282715e-01 1.412980258464813232e-01 3.543407022953033447e-01 4.515747353434562683e-02 -7.801494002342224121e-02 4.554321989417076111e-02 4.136008918285369873e-01 1.234488934278488159e-01 2.282150089740753174e-01 8.361563086509704590e-02 2.150208652019500732e-01 1.942881047725677490e-01 2.167721241712570190e-01 2.002973109483718872e-01 7.229543477296829224e-02 1.406789869070053101e-01 -2.425463497638702393e-02 -6.245279312133789062e-02 -1.732554659247398376e-02
-3.603888750076293945e-01 -2.279253154993057251e-01 2.371203601360321045e-01 1.790784001350402832e-01 2.128655612468719482e-01 -7.755217701196670532e-02 4.658758640289306641e-02 -1.470011770725250244e-01 2.954743206501007080e-01 -1.555281877517700195e-01 2.620349824428558350e-02 -4.901841878890991211e-01 -1.425318326801061630e-02 -9.481597691774368286e-02 -1.709185540676116943e-01 1.735331863164901733e-01 3.608108311891555786e-02 -2.156281173229217529e-01 1.703695766627788544e-02 6.577800214290618896e-02 -1.064547523856163025e-01 1.447851359844207764e-01 9.589970856904983521e-02 -2.797537483274936676e-02 5.203531682491302490e-02 1.829628646373748779e-01 -1.230514645576477051e-01 -2.078590691089630127e-01 -7.527327537536621094e-02 -1.666672676801681519e-01 -1.036483272910118103e-01 -1.952699013054370880e-02
9.024126082658767700e-02 -2.098228782415390015e-02 1.312206536531448364e-01 3.023416101932525635e-01 -1.046736836433410645e-01 -3.669186308979988098e-02 1.516531705856323242e-01 -7.198061794042587280e-02 1.226891577243804932e-01 9.713665395975112915e-02 -5.243498086929321289e-02 -3.383870720863342285e-01 -1.292296200990676880e-01 1.308396756649017334e-01 -2.065300941467285156e-01 -6.688488274812698364e-02 4.457074403762817383e-02 -1.301978826522827148e-01 -1.457386910915374756e-01 3.473538756370544434e-01 -1.443736255168914795e-01 3.234627246856689453e-01 2.092305570840835571e-01 -1.813847720623016357e-01 2.935545705258846283e-02 2.610708773136138916e-01 -1.028386354446411133e-01 4.826045781373977661e-02 2.772626578807830811e-01 7.195245474576950073e-02 2.676575779914855957e-01 1.449621766805648804e-01
1.493679881095886230e-01 -1.894824802875518799e-01 -2.453334927558898926e-01 1.228867173194885254e-01 1.995211541652679443e-01 -1.634373664855957031e-01 -1.937585137784481049e-02 -3.147648572921752930e-01 -1.542769372463226318e-01 -1.172686889767646790e-01 1.255946904420852661e-01 -1.639612317085266113e-01 1.228911951184272766e-01 -9.229264408349990845e-02 -7.875054329633712769e-02 -7.584055513143539429e-02 1.911356896162033081e-01 -3.395818769931793213e-01 3.038264624774456024e-02 2.856929600238800049e-01 -2.006415091454982758e-02 2.362810820341110229e-01 -1.017525717616081238e-01 -2.428314238786697388e-01 2.882576286792755127e-01 -1.237254776060581207e-02 2.574967443943023682e-01 -2.058000303804874420e-02 1.930404603481292725e-01 4.010667279362678528e-02 1.614559441804885864e-01 9.939683228731155396e-02
1.738190948963165283e-01 -8.329847455024719238e-02 1.193891614675521851e-01 -9.164207428693771362e-02 1.270209848880767822e-01 8.175566792488098145e-02 -2.689988315105438232e-01 -1.378749907016754150e-01 8.365886658430099487e-02 -1.084893569350242615e-01 -2.410772889852523804e-01 -4.272637069225311279e-01 8.284647949039936066e-03 -1.463829427957534790e-01 -3.713538646697998047e-01 1.359087079763412476e-01 6.458312273025512695e-02 -2.342182695865631104e-01 7.390618324279785156e-03 1.348069608211517334e-01 -1.832540333271026611e-02 -1.993185877799987793e-01 3.063648343086242676e-01 -1.227101013064384460e-01 1.977780275046825409e-02 2.264375388622283936e-01 1.243770048022270203e-01 -3.454230725765228271e-02 1.613702327013015747e-01 2.175305187702178955e-01 -9.776714444160461426e-02 -1.058839112520217896e-01
-2.285023964941501617e-02 -1.958498507738113403e-01 3.761609792709350586e-01 2.102390229701995850e-01 1.552837938070297241e-01 -1.450511068105697632e-01 -1.534566134214401245e-01 2.387483045458793640e-02 2.696631476283073425e-02 6.253594905138015747e-02 2.144458517432212830e-02 -2.996143698692321777e-01 -8.355956524610519409e-02 -2.096959799528121948e-01 -5.767518281936645508e-02 2.120301723480224609e-01 2.033853232860565186e-01 -7.290624082088470459e-02 -5.921149253845214844e-01 -1.824963092803955078e-02 -7.827521860599517822e-02 2.756118960678577423e-02 1.889163702726364136e-01 -7.693141698837280273e-02 5.217946693301200867e-02 1.586472243070602417e-01 3.540556062944233418e-04 9.739504754543304443e-02 1.473636776208877563e-01 1.960342191159725189e-02 1.660987734794616699e-02 7.864470779895782471e-02
1.279644481837749481e-02 -2.577957510948181152e-01 -9.991826862096786499e-02 2.034591287374496460e-01 -8.100490272045135498e-02 -5.272601246833801270e-01 4.902758449316024780e-02 -6.410054117441177368e-02 8.218846470117568970e-02 6.756043061614036560e-03 2.950372099876403809e-01 -2.649668455123901367e-01 -8.222299627959728241e-03 2.104388922452926636e-01 -2.845846116542816162e-01 -2.473697066307067871e-02 9.151863306760787964e-02 -4.637047275900840759e-02 -1.363853216171264648e-01 1.770582646131515503e-01 9.507698565721511841e-02 8.538748323917388916e-02 2.372120022773742676e-01 -1.306501030921936035e-01 -1.777187883853912354e-01 1.559068262577056885e-02 1.747372001409530640e-01 3.585670143365859985e-02 2.676766514778137207e-01 2.877876721322536469e-02 1.178383901715278625e-01 2.750500291585922241e-02
2.864612340927124023e-01 -2.375781983137130737e-01 9.497650712728500366e-02 -1.985919922590255737e-01 -1.638978272676467896e-01 -8.882261067628860474e-02 -3.616857230663299561e-01 8.946462720632553101e-02 9.432912617921829224e-02 -9.235206991434097290e-02 -1.628124155104160309e-02 -3.527014553546905518e-01 1.027816757559776306e-01 -8.820272982120513916e-03 1.214252859354019165e-01 -9.794396348297595978e-03 2.156681716442108154e-01 -3.440400958061218262e-01 -1.581356376409530640e-01 2.392723113298416138e-01 2.100380510091781616e-01 1.618755608797073364e-01 -7.842398434877395630e-02 -5.090222507715225220e-02 3.993255272507667542e-02 2.106953263282775879e-01 2.179089561104774475e-02 -2.378878742456436157e-01 2.048929221928119659e-02 -1.407660692930221558e-01 1.661395840346813202e-02 -1.487736701965332031e-01
-1.219278201460838318e-02 -1.028040871024131775e-01 -1.188486292958259583e-01 3.993213921785354614e-02 -3.546235337853431702e-02 -1.979382485151290894e-01 -2.097169756889343262e-01 -1.041339039802551270e-01 7.698537409305572510e-02 2.372332364320755005e-01 -2.188124060630798340e-01 -2.696751654148101807e-01 1.389296948909759521e-01 -1.983530372381210327e-01 -4.133101105690002441e-01 1.322464644908905029e-01 -8.884207904338836670e-02 -2.201770842075347900e-01 4.624115675687789917e-02 -6.008483003824949265e-03 -7.058260589838027954e-02 2.710412442684173584e-01 1.376902312040328979e-01 9.134710580110549927e-02 -1.977867484092712402e-01 8.787238970398902893e-03 2.037553787231445312e-01 -3.268980681896209717e-01 2.663475573062896729e-01 1.135237440466880798e-01 6.849384307861328125e-02 -9.023522585630416870e-02
1.296933144330978394e-01 -9.220290184020996094e-02 8.406454324722290039e-02 1.361639332026243210e-02 2.314830571413040161e-02 -4.216458499431610107e-01 -5.266143009066581726e-02 -6.464686244726181030e-02 7.453171908855438232e-02 2.783300355076789856e-02 -6.349422037601470947e-02 -2.514177262783050537e-01 -2.471484988927841187e-01 -3.010538220405578613e-01 -1.601331382989883423e-01 8.968486636877059937e-02 -3.053284883499145508e-01 -1.349526494741439819e-01 1.688020378351211548e-01 -5.908988416194915771e-02 1.394870728254318237e-01 2.632546722888946533e-01 9.555758535861968994e-02 6.475676596164703369e-02 -1.751462742686271667e-02 5.765526741743087769e-02 1.257409751415252686e-01 -2.840202748775482178e-01 1.601877361536026001e-01 1.771971434354782104e-01 3.444638550281524658e-01 4.298245906829833984e-02
-3.885665833950042725e-01 -1.637569665908813477e-01 -1.394089125096797943e-02 -1.644570082426071167e-01 9.158059954643249512e-02 -9.506854414939880371e-02 4.782620444893836975e-02 -2.736552655696868896e-01 -1.873773895204067230e-02 -2.022004127502441406e-01 -1.050963252782821655e-01 -2.496997267007827759e-01 -2.155759483575820923e-01 -2.614281773567199707e-01 -4.440548643469810486e-02 1.224139705300331116e-01 5.798168480396270752e-02 -3.798910677433013916e-01 -9.992343373596668243e-03 -6.885560601949691772e-02 -2.501757144927978516e-01 2.199524194002151489e-01 2.676862180233001709e-01 -3.471594676375389099e-02 1.439460813999176025e-01 -2.714351192116737366e-02 2.195558249950408936e-01 -6.235383450984954834e-02 -2.241094596683979034e-02 -1.954566687345504761e-01 6.293686479330062866e-02 -3.726967051625251770e-02
7.301031798124313354e-02 -7.676989585161209106e-02 -2.218530774116516113e-01 2.114558964967727661e-01 -1.364903599023818970e-01 -4.435009360313415527e-01 -1.472874879837036133e-01 -2.540982961654663086e-01 5.510376766324043274e-02 -1.253057420253753662e-01 1.862692832946777344e-01 -2.887501120567321777e-01 9.486768394708633423e-02 8.859744668006896973e-02 -1.460281461477279663e-01 -6.832157727330923080e-03 2.107483297586441040e-01 -2.909151017665863037e-01 -2.008481174707412720e-01 2.199590019881725311e-02 4.473597556352615356e-02 -4.227938130497932434e-03 1.277288887649774551e-02 1.103684958070516586e-02 -1.174083203077316284e-01 3.386765420436859131e-01 4.852639511227607727e-02 -2.259497195482254028e-01 1.308737546205520630e-01 8.554339408874511719e-02 1.307372003793716431e-01 1.504101753234863281e-01
1.152097433805465698e-01 6.330196280032396317e-03 -7.078036200255155563e-03 8.991686254739761353e-02 3.591417372226715088e-01 -1.170089542865753174e-01 -7.224277406930923462e-02 -1.210168227553367615e-01 1.025808379054069519e-01 1.351615488529205322e-01 -1.753034740686416626e-01 -4.024543166160583496e-01 5.179818719625473022e-02 9.431695193052291870e-02 -3.686828911304473877e-02 2.015359885990619659e-02 -3.372534736990928650e-02 -2.549333274364471436e-01 -2.861731052398681641e-01 1.554462611675262451e-01 -7.735566794872283936e-02 1.019788011908531189e-01 -7.731496542692184448e-02 2.762995064258575439e-01 3.217838332056999207e-02 -6.717088073492050171e-02 7.235475629568099976e-02 -1.834985017776489258e-01 2.461314648389816284e-01 -1.892214119434356689e-01 2.053374946117401123e-01 -3.567692935466766357e-01
-1.200189068913459778e-01 -4.268681406974792480e-01 -7.740461826324462891e-02 -2.593138217926025391e-01 1.915479153394699097e-01 1.269234418869018555e-01 1.238141059875488281e-01 -7.586590200662612915e-02 -1.724629662930965424e-02 -2.447502017021179199e-01 7.408601045608520508e-02 -4.399493336677551270e-01 1.048414632678031921e-01 -2.484155297279357910e-01 -1.730832010507583618e-01 1.131348758935928345e-01 2.004300355911254883e-01 -3.247005864977836609e-03 -1.010698378086090088e-01 -2.095868624746799469e-02 -6.612035632133483887e-02 -2.480258001014590263e-03 2.293130755424499512e-01 -1.227032020688056946e-02 8.881098777055740356e-02 2.185605615377426147e-01 2.070441842079162598e-01 3.965055942535400391e-02 1.470356434583663940e-01 7.264311611652374268e-02 -1.167598068714141846e-01 1.816025376319885254e-01
-1.607473641633987427e-01 -2.383175790309906006e-01 9.444870054721832275e-02 -3.049182333052158356e-02 1.476653367280960083e-01 -1.135781928896903992e-01 -6.399643141776323318e-03 -2.349352836608886719e-01 2.230283766984939575e-01 -1.259093582630157471e-01 -1.961946040391921997e-01 -3.563705086708068848e-01 -2.042420506477355957e-01 1.139640808105468750e-01 1.535345315933227539e-01 6.446922570466995239e-02 -4.733750130981206894e-03 -7.469332218170166016e-02 -3.855782151222229004e-01 3.873268663883209229e-01 -1.128904297947883606e-01 -1.033970937132835388e-01 -4.747013747692108154e-02 6.102354824542999268e-02 -2.460469901561737061e-01 1.325333118438720703e-01 2.340603023767471313e-01 6.538271158933639526e-02 1.110531575977802277e-02 -1.650505661964416504e-01 4.306164383888244629e-02 6.297548115253448486e-02
3.178396448493003845e-02 -1.811168193817138672e-01 5.192127451300621033e-02 1.252857595682144165e-01 -1.036046538501977921e-02 -3.204602897167205811e-01 -2.031112611293792725e-01 -1.354437917470932007e-01 -2.532051643356680870e-03 1.370452158153057098e-02 -2.835256978869438171e-03 -3.482292294502258301e-01 1.654110252857208252e-01 -4.144603610038757324e-01 -2.696523256599903107e-02 9.796686470508575439e-02 1.275244504213333130e-01 -9.545610100030899048e-02 -2.374391555786132812e-01 4.198616370558738708e-02 3.178223669528961182e-01 2.038209289312362671e-01 -1.144701242446899414e-01 2.099893391132354736e-01 3.665923327207565308e-02 -3.248135745525360107e-02 -2.826774306595325470e-02 1.588312536478042603e-01 3.279168307781219482e-01 1.170284487307071686e-02 -1.841017007827758789e-01 3.480560705065727234e-02
2.098167687654495239e-02 -2.125429958105087280e-01 3.218523226678371429e-03 -1.297858543694019318e-02 -1.906042098999023438e-01 -1.704658716917037964e-01 1.523732692003250122e-01 -1.702650785446166992e-01 2.404248267412185669e-01 8.710823208093643188e-02 1.064803451299667358e-01 -4.258188605308532715e-01 1.068608909845352173e-01 5.372031778097152710e-02 -6.077670305967330933e-02 1.564943492412567139e-01 -1.538555622100830078e-01 -3.287988528609275818e-02 -6.481167674064636230e-02 3.328181803226470947e-01 1.948737204074859619e-01 2.101956158876419067e-01 -8.763255178928375244e-02 1.346209645271301270e-01 8.133685588836669922e-02 3.748140633106231689e-01 2.182157933712005615e-01 -8.732873201370239258e-02 3.337597474455833435e-02 1.887301504611968994e-01 -5.847911536693572998e-02 -2.142173498868942261e-01
1.312707960605621338e-01 -2.719849944114685059e-01 -1.770239323377609253e-01 -1.137942895293235779e-01 1.779417395591735840e-01 2.468048781156539917e-02 -1.974785476922988892e-01 -1.882811039686203003e-01 -1.035649701952934265e-01 -2.373121678829193115e-03 3.283546492457389832e-02 -3.195692002773284912e-01 3.157845437526702881e-01 -1.657790392637252808e-01 1.062595248222351074e-01 1.366263777017593384e-01 -2.804828807711601257e-02 -3.134013414382934570e-01 -3.426164686679840088e-01 1.931324154138565063e-01 -7.321532070636749268e-02 -9.731775149703025818e-03 1.602438837289810181e-01 -2.682894468307495117e-01 1.021122112870216370e-01 1.536576747894287109e-01 5.817819386720657349e-02 -3.749715909361839294e-02 -1.196177005767822266e-01 -2.057084739208221436e-01 -1.684892922639846802e-01 7.774312049150466919e-02
2.018539458513259888e-01 -1.548022776842117310e-01 -1.755283027887344360e-01 2.180710434913635254e-02 3.786640763282775879e-01 -1.401385962963104248e-01 4.926520213484764099e-02 -7.065418362617492676e-02 -5.749398842453956604e-02 6.442573666572570801e-02 -1.975995860993862152e-02 -1.137086525559425354e-01 3.360995277762413025e-02 -7.585096359252929688e-02 -8.242873847484588623e-02 1.010982785373926163e-02 -2.443713396787643433e-01 -2.096018195152282715e-01 -6.123423203825950623e-02 1.239104419946670532e-01 -8.646748960018157959e-02 2.104615122079849243e-01 1.154248937964439392e-01 1.902022957801818848e-01 1.992480754852294922e-01 2.517346143722534180e-01 -6.751938164234161377e-02 2.425357000902295113e-03 5.370138287544250488e-01 7.253044098615646362e-02 -1.794109195470809937e-01 -2.037478834390640259e-01
1.155209448188543320e-02 -1.842779666185379028e-01 -2.584443092346191406e-01 4.990020021796226501e-02 5.109003186225891113e-02 -4.232935011386871338e-01 -2.983543872833251953e-01 -1.416714489459991455e-01 1.960354596376419067e-01 -2.193242013454437256e-01 -1.346871536225080490e-02 -2.187110036611557007e-01 -4.547360818833112717e-03 9.205630421638488770e-02 -5.426662787795066833e-02 -5.784210190176963806e-02 8.530639857053756714e-02 1.393915116786956787e-01 -2.526102364063262939e-01 3.548911213874816895e-01 2.019331604242324829e-01 8.429988473653793335e-02 1.311455965042114258e-01 -1.554157435894012451e-01 1.427396088838577271e-01 1.690265536308288574e-01 4.782783333212137222e-03 -1.056845337152481079e-01 2.244953811168670654e-01 -5.883980169892311096e-02 1.615190654993057251e-01 -1.030898615717887878e-01
5.335609987378120422e-02 -1.793061494827270508e-01 -1.561025530099868774e-01 -2.586291134357452393e-01 4.040972292423248291e-01 3.376581147313117981e-02 -1.887452304363250732e-01 -1.491025835275650024e-01 1.353549063205718994e-01 8.103292435407638550e-02 -1.852305829524993896e-01 -3.854288160800933838e-01 -1.152299046516418457e-01 -3.118405677378177643e-02 7.229942083358764648e-02 5.729760602116584778e-02 1.056780368089675903e-01 -3.600725438445806503e-03 -1.840658634901046753e-01 1.052137166261672974e-01 -1.304217875003814697e-01 1.319967061281204224e-01 1.683744639158248901e-01 -3.778137266635894775e-02 2.472812384366989136e-01 -8.180277049541473389e-02 1.315715461969375610e-01 -1.597897112369537354e-01 2.321462035179138184e-01 1.285459399223327637e-01 -1.490930020809173584e-01 3.118830323219299316e-01
4.861832037568092346e-02 7.372380048036575317e-02 -5.881464853882789612e-02 1.888904422521591187e-01 -9.878004342317581177e-02 -1.431575119495391846e-01 4.931521415710449219e-02 1.418799906969070435e-01 -7.529757567681372166e-05 7.226731628179550171e-02 2.393299341201782227e-02 -2.207615673542022705e-01 1.070124581456184387e-01 -1.675490885972976685e-01 -3.282777369022369385e-01 1.721572726964950562e-01 7.313688099384307861e-02 -2.490185797214508057e-01 -4.572383463382720947e-01 1.071535050868988037e-01 1.013069823384284973e-01 1.239229217171669006e-01 4.725952446460723877e-02 -8.764746785163879395e-02 1.793933957815170288e-01 4.287669062614440918e-01 1.808231025934219360e-01 -6.410716474056243896e-02 2.010229527950286865e-01 4.089144989848136902e-02 2.048461288213729858e-01 -9.204028546810150146e-02
-3.753289952874183655e-02 -2.532708644866943359e-01 1.127980649471282959e-01 -1.906343102455139160e-01 -2.638763748109340668e-02 -1.654395610094070435e-01 -1.494266837835311890e-01 -1.978496015071868896e-01 2.334119230508804321e-01 -1.113634780049324036e-01 -2.618617117404937744e-01 -3.125606179237365723e-01 7.539366185665130615e-02 2.951418980956077576e-02 8.410457521677017212e-02 1.666878610849380493e-01 1.700239926576614380e-01 1.591359637677669525e-02 -2.148165553808212280e-01 3.092377185821533203e-01 -3.142009675502777100e-01 -1.273012012243270874e-01 7.516770809888839722e-02 -4.104619845747947693e-02 -1.490470916032791138e-01 2.744787037372589111e-01 5.374802649021148682e-02 -1.273753792047500610e-01 1.720423251390457153e-02 -1.759788244962692261e-01 2.197684347629547119e-01 1.784672886133193970e-01
8.756259828805923462e-02 -1.317518204450607300e-01 -4.961412027478218079e-02 1.889183223247528076e-01 3.716872632503509521e-02 -5.230621621012687683e-02 -2.632044553756713867e-01 -4.918146878480911255e-02 1.956554353237152100e-01 -2.471411228179931641e-02 -1.245766729116439819e-01 -2.079000920057296753e-01 1.321691721677780151e-01 -3.231349289417266846e-01 -2.404234856367111206e-01 -6.328627467155456543e-02 -2.718435227870941162e-01 -1.922999322414398193e-01 4.142115637660026550e-02 2.293243110179901123e-01 -2.098396793007850647e-02 2.347976565361022949e-01 3.356101512908935547e-01 1.454966068267822266e-01 -1.595525592565536499e-01 2.174347937107086182e-01 7.518853992223739624e-02 -1.918812245130538940e-01 2.110115736722946167e-01 1.881363219581544399e-03 1.709427535533905029e-01 -1.901784539222717285e-01
2.750820219516754150e-01 -1.239155903458595276e-01 4.596310108900070190e-02 -7.994287461042404175e-02 1.931029558181762695e-01 6.919764727354049683e-02 -1.808898150920867920e-01 -2.604446411132812500e-01 1.902430653572082520e-01 -2.922559678554534912e-01 -1.520248800516128540e-01 -1.989841908216476440e-01 -1.911913603544235229e-01 -2.007026225328445435e-01 -2.435567378997802734e-01 1.167439967393875122e-01 -2.618502676486968994e-01 -3.724116981029510498e-01 1.314982865005731583e-02 1.234075725078582764e-01 -7.953017950057983398e-02 9.716593474149703979e-02 2.753984928131103516e-01 -7.616321742534637451e-02 -9.068771451711654663e-02 -9.106989204883575439e-02 1.180253103375434875e-01 2.626863308250904083e-02 8.879175782203674316e-02 2.009357064962387085e-01 3.018955700099468231e-02 -1.528616100549697876e-01
[truncated: 3,273,795 more chars]
